# Supplementary material for: The Language of Innovation
Source: PLoS One. 2020 Apr 30;15(4):e0230107. doi: 10.1371/journal.pone.0230107 (PMC7194493; doi:10.1371/journal.pone.0230107)
Supplement: S10 File — (GZ) [file pone.0230107.s010.tar.gz › 1988-1992/V2Run_26_VS_4500_embeddings1988-1992ED32.txt]

4.244304075837135315e-02 5.833982955664396286e-03 8.322289586067199707e-02 8.954709395766258240e-03 1.135761737823486328e-01 7.527001947164535522e-02 -9.274151921272277832e-02 -2.726173773407936096e-02 1.786849200725555420e-01 -5.711069330573081970e-02 1.255351006984710693e-01 2.053628414869308472e-01 1.496560424566268921e-01 -2.772060632705688477e-01 8.666731417179107666e-02 -1.782204061746597290e-01 4.379298985004425049e-01 7.212874293327331543e-02 -2.394888252019882202e-01 -1.793933808803558350e-01 1.354919373989105225e-01 1.159478053450584412e-01 -1.527618318796157837e-01 1.357244402170181274e-01 -1.733329892158508301e-02 -1.551197618246078491e-01 3.304097652435302734e-01 -5.716123059391975403e-02 -2.904886305332183838e-01 -3.328729793429374695e-02 1.273923516273498535e-01 -3.647051453590393066e-01
2.450016736984252930e-01 2.825009524822235107e-01 2.514383494853973389e-01 -2.372925132513046265e-01 2.835834398865699768e-02 -1.704083941876888275e-02 2.932218648493289948e-02 7.537151128053665161e-02 1.233992800116539001e-01 -8.439667522907257080e-03 -4.272746145725250244e-01 -1.185935288667678833e-01 -1.551783531904220581e-01 -9.081248193979263306e-02 2.602236345410346985e-02 -1.876342445611953735e-01 1.276619136333465576e-01 -1.059059128165245056e-01 8.235339075326919556e-02 -1.182247847318649292e-01 1.508676558732986450e-01 3.321750164031982422e-01 6.911927461624145508e-02 1.143888682126998901e-01 3.062123991549015045e-02 1.210687458515167236e-01 1.881459057331085205e-01 -1.282302886247634888e-01 -1.092087179422378540e-01 -3.338420987129211426e-01 4.654745012521743774e-02 -2.462683469057083130e-01
5.853375047445297241e-02 2.585616707801818848e-01 -4.020888358354568481e-02 -4.252307489514350891e-02 1.490854918956756592e-01 1.490125060081481934e-01 -8.516047894954681396e-02 2.071819826960563660e-02 -5.867855623364448547e-02 -1.226881518959999084e-01 -2.301056832075119019e-01 -1.506027728319168091e-01 -1.679597645998001099e-01 -4.058396071195602417e-02 -6.388841569423675537e-02 -2.576739192008972168e-01 1.364837214350700378e-02 -1.172531116753816605e-02 1.732407957315444946e-01 -4.335837662220001221e-01 1.263298839330673218e-01 1.221068128943443298e-01 -1.861944608390331268e-02 3.719134032726287842e-01 4.795823770109564066e-05 -1.809259317815303802e-02 5.735653638839721680e-02 -3.157594799995422363e-01 -1.306546926498413086e-01 5.374205857515335083e-02 3.332311511039733887e-01 -2.398581057786941528e-01
-8.825834840536117554e-02 1.507365405559539795e-01 -1.743249036371707916e-02 -1.360912024974822998e-01 1.620730757713317871e-01 8.285736292600631714e-02 4.424881562590599060e-02 -5.704864859580993652e-02 2.649416588246822357e-02 -3.570494651794433594e-01 -1.558148562908172607e-01 -1.014195010066032410e-01 4.807003587484359741e-02 -3.494142740964889526e-02 -6.483232975006103516e-02 -3.050591647624969482e-01 4.404258728027343750e-01 -1.525126025080680847e-02 2.877388596534729004e-01 -3.242497146129608154e-01 7.639554794877767563e-03 1.069063320755958557e-01 -1.270951330661773682e-01 1.991594284772872925e-01 -2.416072487831115723e-01 -1.270943284034729004e-01 2.854026556015014648e-01 -1.814182102680206299e-01 -2.316425740718841553e-02 -2.751092799007892609e-02 -5.328955501317977905e-02 -7.937834411859512329e-02
-9.300626069307327271e-02 1.206095516681671143e-01 9.732214361429214478e-02 -6.664571911096572876e-02 7.072452455759048462e-02 -6.965912878513336182e-02 7.063680142164230347e-02 -3.561550751328468323e-02 2.082209885120391846e-01 -2.359952032566070557e-02 -1.684605479240417480e-01 -1.944026798009872437e-01 3.686778545379638672e-01 -1.561899632215499878e-01 5.328595172613859177e-03 -3.837451338768005371e-02 2.229074537754058838e-01 -7.509259134531021118e-02 3.828367292881011963e-01 -2.929631173610687256e-01 -1.798530854284763336e-02 8.724455535411834717e-02 -2.738944292068481445e-01 6.162626296281814575e-02 1.605015248060226440e-01 1.035825908184051514e-01 1.831661313772201538e-01 -2.330287396907806396e-01 -3.828994333744049072e-01 -4.462998360395431519e-02 9.459655731916427612e-03 -1.654357016086578369e-01
1.380395423620939255e-02 2.644829824566841125e-02 6.172170490026473999e-02 -2.751621603965759277e-01 6.508787721395492554e-02 -1.298765540122985840e-01 8.193022757768630981e-02 5.445054545998573303e-02 -7.523313909769058228e-02 -1.481510102748870850e-01 -3.950842022895812988e-01 -1.065583433955907822e-02 3.284530639648437500e-01 -1.108212471008300781e-01 -1.560282558202743530e-01 -3.783937394618988037e-01 1.108143702149391174e-01 8.878963440656661987e-02 -8.380278944969177246e-02 -8.304108679294586182e-02 4.058732092380523682e-02 9.930220246315002441e-02 -2.298759669065475464e-02 2.463784301653504372e-03 -3.200120478868484497e-02 -6.648267060518264771e-02 -2.977519854903221130e-02 -1.267669051885604858e-01 -3.159988820552825928e-01 -3.454093635082244873e-01 4.297538846731185913e-02 -3.574435412883758545e-01
-1.100930199027061462e-01 2.446533888578414917e-01 -1.410602182149887085e-01 -1.043978258967399597e-01 2.922048866748809814e-01 -7.463375478982925415e-02 -1.083592399954795837e-01 -2.207566052675247192e-01 -6.259168684482574463e-02 -8.210010826587677002e-02 -2.466543018817901611e-01 -2.372337728738784790e-01 2.400697320699691772e-01 -9.053228050470352173e-02 -1.839822679758071899e-01 -2.489695101976394653e-01 1.621492207050323486e-01 -4.980817064642906189e-02 1.058769747614860535e-01 -2.482358664274215698e-01 1.441749036312103271e-01 2.688924074172973633e-01 6.532227154821157455e-03 -2.982429787516593933e-02 1.657756604254245758e-02 -2.445925492793321609e-03 -2.398633211851119995e-02 -3.617190122604370117e-01 -1.742208749055862427e-01 -4.704676195979118347e-02 -2.265631407499313354e-01 -2.124551981687545776e-01
-3.879450727254152298e-03 3.110211342573165894e-02 7.266623526811599731e-02 -2.118732929229736328e-01 1.633694320917129517e-01 -5.410612747073173523e-02 -1.621652022004127502e-02 1.215818822383880615e-01 4.022433608770370483e-02 -7.523322105407714844e-02 -3.312508463859558105e-01 1.695577666396275163e-04 -1.927745193243026733e-01 -5.593064799904823303e-02 -1.165569126605987549e-01 -2.159292995929718018e-01 -9.660833328962326050e-02 -8.785548806190490723e-02 1.482797563076019287e-01 -1.646395474672317505e-01 9.008549153804779053e-02 2.163679301738739014e-01 5.578513070940971375e-02 -3.198565840721130371e-01 -2.746708393096923828e-01 2.823289334774017334e-01 2.132484167814254761e-01 -2.988820374011993408e-01 -3.193113803863525391e-01 -8.554561436176300049e-02 7.350257784128189087e-02 -2.356764972209930420e-01
-2.732159569859504700e-02 1.932287812232971191e-01 -4.529259167611598969e-03 -2.517295777797698975e-01 -1.759307980537414551e-01 4.920814651995897293e-03 -2.818997891154140234e-04 6.749925203621387482e-03 2.533809840679168701e-01 -3.213767111301422119e-01 -3.004586994647979736e-01 1.082672476768493652e-01 3.448520004749298096e-01 -1.363044828176498413e-01 -4.308271780610084534e-02 -1.547781229019165039e-01 7.996830344200134277e-02 -1.537529528141021729e-01 4.589486494660377502e-02 -2.092807553708553314e-02 1.343922764062881470e-01 1.690361946821212769e-01 4.480407759547233582e-02 -6.178258359432220459e-02 5.842993780970573425e-02 7.069242745637893677e-02 -2.964402921497821808e-02 -9.254410117864608765e-02 -2.768011987209320068e-01 -2.059726566076278687e-01 -1.376862972974777222e-01 -4.402454495429992676e-01
-1.465114206075668335e-01 9.452944993972778320e-02 1.389828473329544067e-01 6.504318118095397949e-02 -1.487150490283966064e-01 -2.506715618073940277e-02 -1.839336007833480835e-01 -1.307334005832672119e-01 2.258047461509704590e-01 1.003421619534492493e-01 -5.691455304622650146e-02 7.088185101747512817e-02 1.464524120092391968e-01 2.108528017997741699e-01 -1.223007142543792725e-01 -3.658322393894195557e-01 2.621597051620483398e-02 5.259013175964355469e-02 5.547982291318476200e-04 -2.419406771659851074e-01 3.399955034255981445e-01 5.265457928180694580e-02 -3.561643064022064209e-01 2.317047864198684692e-01 4.074557870626449585e-02 2.069595307111740112e-01 -1.568298973143100739e-02 -1.901009380817413330e-01 -6.633146852254867554e-02 -1.466288268566131592e-01 1.505651324987411499e-01 -3.130847811698913574e-01
1.986169219017028809e-01 -1.094826757907867432e-01 1.227004006505012512e-01 -1.951791346073150635e-01 1.573030352592468262e-01 -6.085665524005889893e-02 4.927407577633857727e-02 2.504240870475769043e-01 1.971595287322998047e-01 -1.401472240686416626e-01 -2.811716496944427490e-01 5.173909291625022888e-02 9.862827509641647339e-02 -6.236090511083602905e-02 1.105354875326156616e-01 -1.707330644130706787e-01 2.567140460014343262e-01 -1.218402981758117676e-01 -1.199457328766584396e-02 7.788345962762832642e-02 -4.227527976036071777e-02 2.264442294836044312e-01 6.342513859272003174e-02 4.642989486455917358e-03 -2.373064905405044556e-01 -1.215067133307456970e-02 1.246886551380157471e-01 -3.111865818500518799e-01 -3.362002670764923096e-01 -6.297171115875244141e-02 2.296620458364486694e-01 -3.520544171333312988e-01
1.980061382055282593e-01 -2.405434101819992065e-01 2.917624451220035553e-02 -2.649477720260620117e-01 4.804197326302528381e-02 1.313909888267517090e-01 1.322772353887557983e-02 -4.986492544412612915e-02 3.203631937503814697e-01 -1.940345913171768188e-01 -1.306935995817184448e-01 -7.130804006010293961e-03 3.473528921604156494e-01 -1.419209837913513184e-01 -1.037747710943222046e-01 -3.776579499244689941e-01 1.634859889745712280e-01 1.862788051366806030e-01 -6.191292032599449158e-02 -2.280996292829513550e-01 1.584403067827224731e-01 1.389570981264114380e-01 -8.721532672643661499e-02 6.242895498871803284e-02 1.524067521095275879e-01 1.874555088579654694e-02 1.443845480680465698e-01 -5.697092972695827484e-03 -2.981496751308441162e-01 -1.041789948940277100e-01 1.463318020105361938e-01 -1.386444270610809326e-01
-1.029385849833488464e-01 1.928882747888565063e-01 3.718657791614532471e-02 -4.269688576459884644e-02 6.740787625312805176e-02 6.507132947444915771e-02 -1.000616028904914856e-01 -9.565543383359909058e-02 -1.317749824374914169e-02 -4.374544918537139893e-01 -4.590593278408050537e-01 6.270906329154968262e-02 4.183771088719367981e-03 -2.358953356742858887e-01 6.164855789393186569e-03 -2.744083404541015625e-01 5.403151735663414001e-02 6.642132997512817383e-02 -1.139088626950979233e-02 -3.858666121959686279e-01 -6.934328377246856689e-02 1.143539324402809143e-01 -1.638870984315872192e-01 6.133105605840682983e-02 6.919038295745849609e-02 4.657620936632156372e-02 -2.520295558497309685e-03 -3.384264409542083740e-01 8.530075661838054657e-03 -1.905741393566131592e-01 1.441556513309478760e-01 -1.772115007042884827e-02
-7.908601313829421997e-03 1.180272400379180908e-01 1.105464622378349304e-01 -3.036837875843048096e-01 7.553376257419586182e-02 -2.400230169296264648e-01 -3.545353412628173828e-01 -2.368136644363403320e-01 5.702894926071166992e-02 -2.870450913906097412e-01 -9.396193921566009521e-02 -3.381135687232017517e-02 2.863253355026245117e-01 -3.234281018376350403e-02 -6.956859678030014038e-02 -4.713496938347816467e-02 2.236098647117614746e-01 5.605688691139221191e-02 9.675117582082748413e-02 -4.226880371570587158e-01 6.119902059435844421e-02 2.310250550508499146e-01 -2.725435048341751099e-02 -1.438181847333908081e-01 -5.729302391409873962e-02 -1.400907188653945923e-01 -5.014305189251899719e-02 -1.772856861352920532e-01 -1.948781907558441162e-01 -1.071310415863990784e-01 -9.788239002227783203e-02 -1.231227144598960876e-01
6.895424425601959229e-02 1.614800691604614258e-01 6.108971685171127319e-02 -2.916381955146789551e-01 1.210943516343832016e-02 -1.218273192644119263e-01 -6.218296289443969727e-02 1.493671834468841553e-01 3.390128910541534424e-02 -7.798153162002563477e-02 -2.534780502319335938e-01 2.511023283004760742e-01 3.031065873801708221e-02 5.487559735774993896e-02 2.922377921640872955e-02 -1.638342589139938354e-01 3.741364553570747375e-02 2.963085658848285675e-02 -4.349806159734725952e-02 -2.090315222740173340e-01 -1.072599589824676514e-01 3.197313249111175537e-01 5.334983393549919128e-02 -8.522426337003707886e-02 -8.922119438648223877e-02 -3.212047368288040161e-02 2.527231574058532715e-01 -1.065516993403434753e-01 -6.022952795028686523e-01 5.647395551204681396e-02 1.155428364872932434e-01 -1.945236623287200928e-01
-7.070612907409667969e-02 1.682675927877426147e-01 9.914343804121017456e-02 -6.449070572853088379e-02 -9.401757270097732544e-02 -1.667578071355819702e-01 6.256126612424850464e-02 -4.084334895014762878e-02 -8.357450366020202637e-02 -8.173743635416030884e-02 -1.278112679719924927e-01 -1.355234086513519287e-01 2.416007369756698608e-01 1.016720905900001526e-01 -4.691289365291595459e-02 -3.495813608169555664e-01 2.760976254940032959e-01 1.580348163843154907e-01 9.121343493461608887e-02 -4.318531155586242676e-01 1.837726831436157227e-01 -2.357822805643081665e-01 8.118908852338790894e-02 -1.110996007919311523e-01 -2.989834919571876526e-02 -1.166760995984077454e-01 1.435293108224868774e-01 -2.619086802005767822e-01 -2.738058269023895264e-01 2.393900603055953979e-02 9.437536448240280151e-02 -2.766022384166717529e-01
-5.649557709693908691e-02 1.269949525594711304e-01 -7.453342527151107788e-02 -2.818419933319091797e-01 1.144604384899139404e-01 1.913712173700332642e-02 -1.636076718568801880e-01 -2.189851701259613037e-01 -1.217858940362930298e-01 -1.220349520444869995e-01 -1.538399755954742432e-01 -3.207265585660934448e-02 1.468667387962341309e-01 -1.094633415341377258e-01 -2.926992252469062805e-02 -1.175172999501228333e-01 4.006997048854827881e-01 -1.913332939147949219e-01 1.405127793550491333e-01 -2.970682978630065918e-01 5.809890851378440857e-02 1.631212085485458374e-01 -1.998489797115325928e-01 -2.605214416980743408e-01 -1.852213293313980103e-01 7.311581820249557495e-02 -1.153652518987655640e-01 -2.027584016323089600e-01 -2.370146661996841431e-01 -3.202423155307769775e-01 4.809759929776191711e-02 -8.238759636878967285e-02
3.958464413881301880e-02 2.060281634330749512e-01 5.439741909503936768e-02 -3.121186494827270508e-01 1.892424672842025757e-01 -9.964197129011154175e-02 1.749204099178314209e-01 -4.084669426083564758e-02 7.987917214632034302e-02 3.410933911800384521e-01 -1.893243491649627686e-01 9.801255166530609131e-02 -8.509285748004913330e-02 -9.490326046943664551e-02 -6.113152951002120972e-02 -2.481169700622558594e-01 9.384506940841674805e-02 -1.824902594089508057e-01 -1.040184274315834045e-01 -2.034601420164108276e-01 1.099417805671691895e-01 4.547753185033798218e-02 1.144191846251487732e-01 5.311508849263191223e-02 2.476208806037902832e-01 -1.853816360235214233e-01 2.901282906532287598e-01 -3.335619866847991943e-01 -2.348489612340927124e-01 -8.797253668308258057e-02 8.573555946350097656e-02 -2.052348852157592773e-01
1.285972148180007935e-01 1.942956745624542236e-01 1.785017699003219604e-01 6.008841097354888916e-02 -1.944889724254608154e-01 -1.367662698030471802e-01 -9.882730990648269653e-02 -1.208389848470687866e-01 2.049384824931621552e-02 -1.785398460924625397e-02 -8.931476622819900513e-03 1.838413625955581665e-02 2.269010543823242188e-01 -4.809901583939790726e-04 -1.674630194902420044e-01 -3.649744093418121338e-01 -5.368114262819290161e-02 1.272878199815750122e-01 -8.802160620689392090e-02 -1.787755191326141357e-01 2.878960967063903809e-01 2.055618315935134888e-01 -4.543950036168098450e-02 -1.935311047418508679e-06 -3.590606749057769775e-01 -3.674141168594360352e-01 2.104167491197586060e-01 -1.240039169788360596e-01 2.057339251041412354e-02 -1.421368718147277832e-01 -1.336910724639892578e-01 -2.595792710781097412e-01
-3.336037322878837585e-02 7.613106817007064819e-02 -3.006610460579395294e-02 -2.017064541578292847e-01 2.840453982353210449e-01 -3.008653596043586731e-02 -1.781712472438812256e-01 -2.048624604940414429e-01 -1.135149300098419189e-01 -7.112394273281097412e-02 -2.104808948934078217e-02 -1.395772099494934082e-01 1.902795732021331787e-01 -2.072794437408447266e-01 -6.357679516077041626e-02 -3.069811165332794189e-01 3.537955284118652344e-01 1.584874242544174194e-01 6.514284014701843262e-02 -3.343151509761810303e-01 7.898586988449096680e-02 2.007577270269393921e-01 7.469487935304641724e-02 -1.734236031770706177e-01 -1.470649838447570801e-01 -1.435391753911972046e-01 -1.916599571704864502e-01 1.395175233483314514e-03 -1.482201814651489258e-01 -2.353425621986389160e-01 1.009830012917518616e-01 -2.566401660442352295e-01
-4.603353142738342285e-02 1.132340878248214722e-01 -2.576830387115478516e-01 -2.247412130236625671e-02 1.570221036672592163e-02 4.182011634111404419e-02 1.957303611561655998e-03 -2.871570587158203125e-01 -6.662832945585250854e-02 -1.890685111284255981e-01 -2.236215174198150635e-01 2.211789973080158234e-02 -1.689439713954925537e-01 -5.991689115762710571e-02 -7.875862717628479004e-02 -2.276527434587478638e-01 7.640315592288970947e-02 -1.103094667196273804e-01 2.914238572120666504e-01 -3.611221313476562500e-01 -8.180032670497894287e-02 1.782055646181106567e-01 -2.592765688896179199e-01 1.119715049862861633e-01 -4.000740125775337219e-02 1.876306533813476562e-02 1.271844506263732910e-01 -2.287172079086303711e-01 -2.675586938858032227e-01 -2.165530920028686523e-01 2.637530863285064697e-01 -2.069063782691955566e-01
3.202027678489685059e-01 2.579127550125122070e-01 -5.608256533741950989e-02 -2.057120949029922485e-01 1.138373538851737976e-01 7.701031863689422607e-02 -9.106776118278503418e-02 -7.005015015602111816e-02 -3.844920545816421509e-02 -2.991326749324798584e-01 -1.409491300582885742e-01 -1.534646749496459961e-01 2.322794049978256226e-01 -1.951996833086013794e-01 1.531349718570709229e-01 -1.047207638621330261e-01 1.813050657510757446e-01 6.133791431784629822e-02 8.158153295516967773e-02 1.867088954895734787e-03 2.499096281826496124e-02 1.554171741008758545e-01 -9.327766299247741699e-02 -2.245295792818069458e-01 -9.039134532213211060e-02 -6.962752342224121094e-02 1.841355264186859131e-01 -1.197109892964363098e-01 -3.107272088527679443e-01 -3.190757706761360168e-02 -7.378549128770828247e-02 -4.484343230724334717e-01
1.148950234055519104e-01 -5.978607223369181156e-04 2.323189377784729004e-01 -1.973138302564620972e-01 4.928095266222953796e-02 2.363051623106002808e-01 -1.699105948209762573e-01 1.019040867686271667e-01 1.401125043630599976e-01 -8.705005049705505371e-02 -3.563617169857025146e-01 -2.236818373203277588e-01 1.786500588059425354e-02 1.191538870334625244e-01 -1.614293605089187622e-01 -1.429410427808761597e-01 5.351470410823822021e-02 -5.530338734388351440e-02 -2.378982864320278168e-02 -3.364168405532836914e-01 1.200505569577217102e-01 -9.206197410821914673e-02 7.121753692626953125e-02 1.648966670036315918e-01 -1.784005016088485718e-01 1.023900210857391357e-01 1.282544136047363281e-01 -5.495557561516761780e-02 -4.235836267471313477e-01 1.904197186231613159e-01 -8.289022743701934814e-02 -2.682871520519256592e-01
-1.233044043183326721e-01 2.751319110393524170e-01 -1.150187030434608459e-01 -3.751158118247985840e-01 1.117206886410713196e-01 -6.671614199876785278e-02 -2.937116622924804688e-01 1.642023958265781403e-02 -1.773076802492141724e-01 -3.462922573089599609e-02 -1.702765561640262604e-02 -1.595360785722732544e-01 1.741791814565658569e-01 -4.834264144301414490e-02 1.200056867673993111e-03 -8.887486159801483154e-02 3.421790003776550293e-01 5.131250619888305664e-02 -2.102124132215976715e-02 -3.642023503780364990e-01 1.452688574790954590e-01 2.160323262214660645e-01 -7.079227827489376068e-03 1.066439822316169739e-01 -1.439001709222793579e-01 -9.269697219133377075e-02 5.230597406625747681e-02 -2.171205282211303711e-01 -2.731751799583435059e-01 -1.925541162490844727e-01 5.225031077861785889e-02 -1.646941006183624268e-01
1.743528991937637329e-01 2.179842293262481689e-01 2.075901627540588379e-01 -3.157684206962585449e-01 1.755319982767105103e-01 1.227627024054527283e-01 4.839009791612625122e-02 1.711004376411437988e-01 1.353077739477157593e-01 1.769597381353378296e-01 -2.140507847070693970e-01 1.628194302320480347e-01 1.868640631437301636e-01 -2.781880497932434082e-01 -1.217474713921546936e-01 -2.560722827911376953e-01 1.783534586429595947e-01 -1.464218460023403168e-02 1.507737934589385986e-01 -2.050142139196395874e-01 -2.200697362422943115e-02 3.653690591454505920e-02 -6.311290711164474487e-02 2.208700478076934814e-01 1.645472198724746704e-01 -1.507306098937988281e-01 1.038056015968322754e-01 -3.418945372104644775e-01 -2.292661368846893311e-02 6.703460216522216797e-02 -1.175931841135025024e-01 -1.986050158739089966e-01
-1.300992965698242188e-01 1.860985904932022095e-01 -8.260624110698699951e-02 -2.432172596454620361e-01 2.527062296867370605e-01 5.719838291406631470e-02 -3.251214027404785156e-01 1.339413374662399292e-01 7.539809495210647583e-02 -9.383975714445114136e-02 -1.530191451311111450e-01 -2.033160626888275146e-01 4.664061963558197021e-02 -1.581630706787109375e-01 4.821335151791572571e-02 -3.072036504745483398e-01 1.132182404398918152e-01 -1.441290043294429779e-02 1.145105063915252686e-01 -2.573295235633850098e-01 9.127428755164146423e-03 1.608903706073760986e-01 -9.293851256370544434e-02 -2.226649969816207886e-01 -7.217974960803985596e-02 -2.489335387945175171e-01 -6.271798908710479736e-02 -1.838032901287078857e-01 -3.658047616481781006e-01 -2.359843701124191284e-01 4.084732756018638611e-02 -1.262752860784530640e-01
8.282465487718582153e-02 -1.385476887226104736e-01 7.256697863340377808e-02 1.479124184697866440e-02 1.351893097162246704e-01 1.777236759662628174e-01 1.008110195398330688e-01 1.008635759353637695e-01 1.826791763305664062e-01 -3.434678018093109131e-01 -2.649327218532562256e-01 1.127087175846099854e-01 1.294206380844116211e-01 -2.027069330215454102e-01 -4.349119588732719421e-02 -2.833717763423919678e-01 1.302693337202072144e-01 2.167143225669860840e-01 -8.608826249837875366e-02 -2.208648622035980225e-01 1.307894848287105560e-02 2.062672823667526245e-01 1.459666937589645386e-01 6.494928151369094849e-02 -4.200411587953567505e-02 -2.524575777351856232e-02 2.910949289798736572e-01 -2.778411507606506348e-01 2.599787339568138123e-02 -2.599591203033924103e-02 -9.466440230607986450e-02 -4.012234210968017578e-01
-5.927837267518043518e-02 3.316731750965118408e-01 3.188648074865341187e-02 -3.070141077041625977e-01 2.014603316783905029e-01 9.402728080749511719e-02 -1.528967618942260742e-01 -1.450800895690917969e-01 6.928461603820323944e-03 -3.293113783001899719e-03 -2.209133803844451904e-01 -9.290009737014770508e-02 1.911873668432235718e-01 8.355067670345306396e-02 1.208034902811050415e-01 -3.107643723487854004e-01 3.780547976493835449e-01 1.743426173925399780e-01 1.340137422084808350e-01 -2.177778184413909912e-01 3.494236990809440613e-02 1.977249830961227417e-01 -2.557753920555114746e-01 -1.008476614952087402e-01 1.288277469575405121e-02 -9.933722019195556641e-02 -1.478431820869445801e-01 -1.598019599914550781e-01 -1.387753486633300781e-01 -1.254147589206695557e-01 5.752191878855228424e-03 -1.951780766248703003e-01
4.441508650779724121e-02 5.883498489856719971e-02 1.089011505246162415e-02 -1.333167552947998047e-01 -1.258797943592071533e-01 -8.446568995714187622e-02 -1.188539341092109680e-01 -3.227422833442687988e-01 9.555783867835998535e-02 -5.020719021558761597e-02 -3.450815081596374512e-01 -1.064683571457862854e-01 2.154749929904937744e-01 -1.973393261432647705e-01 2.511771395802497864e-02 -2.720413804054260254e-01 1.590443849563598633e-01 7.639184594154357910e-02 1.159476465545594692e-03 -4.665862917900085449e-01 -4.070784524083137512e-02 2.097195945680141449e-02 8.932378888130187988e-02 -1.488177776336669922e-01 6.752997636795043945e-03 -2.773478627204895020e-01 7.947740703821182251e-02 -2.602521777153015137e-01 -2.121165394783020020e-01 -8.613569289445877075e-02 1.668877154588699341e-02 -2.203688174486160278e-01
1.179767400026321411e-01 4.709541425108909607e-02 2.626214623451232910e-01 1.148331612348556519e-01 -1.328976899385452271e-01 1.346462368965148926e-01 -7.544542849063873291e-02 -1.912672817707061768e-01 3.724434971809387207e-02 -3.795801699161529541e-01 -2.432985901832580566e-01 2.072283625602722168e-01 1.883731484413146973e-01 -1.828043162822723389e-02 9.564097225666046143e-02 5.888165906071662903e-02 1.237902939319610596e-01 1.689125150442123413e-01 1.301902383565902710e-01 -3.633571863174438477e-01 1.971427500247955322e-01 1.107370927929878235e-01 -1.373052746057510376e-01 -1.384041970595717430e-03 -2.140406221151351929e-01 -1.700685918331146240e-01 3.156765997409820557e-01 -5.539652705192565918e-02 -2.016607224941253662e-01 -6.675157696008682251e-02 -1.632372140884399414e-01 -1.247351095080375671e-01
-3.150898516178131104e-01 1.756518706679344177e-02 2.627426683902740479e-01 -2.721183598041534424e-01 -1.469595134258270264e-01 -5.719452723860740662e-02 -3.712751343846321106e-02 -2.602306306362152100e-01 -7.417956739664077759e-02 2.338161766529083252e-01 -3.188877925276756287e-02 3.179813176393508911e-02 -8.966699987649917603e-02 -1.217007040977478027e-01 -1.565791084431111813e-03 -3.159729242324829102e-01 -9.288139641284942627e-02 -2.373300492763519287e-01 -1.755364835262298584e-01 -4.313720017671585083e-02 -4.125065356492996216e-02 1.252884864807128906e-01 1.240859460085630417e-02 3.116118162870407104e-02 -1.896035969257354736e-01 6.531945616006851196e-02 9.532038122415542603e-02 -1.080061048269271851e-01 -5.045700073242187500e-01 -1.981988847255706787e-01 -7.341344654560089111e-02 4.568200930953025818e-02
2.214589342474937439e-02 -1.304363012313842773e-01 -2.261362783610820770e-02 -1.756705045700073242e-01 7.463935017585754395e-02 4.521905630826950073e-02 -1.134358942508697510e-01 1.039615646004676819e-01 1.731930524110794067e-01 6.422637403011322021e-02 -1.069160550832748413e-02 5.500216037034988403e-02 -7.976634055376052856e-02 2.597524970769882202e-02 5.413398146629333496e-03 -5.016494393348693848e-01 -1.689478196203708649e-02 1.541984379291534424e-01 -2.011639624834060669e-01 -1.398031562566757202e-01 -8.238758146762847900e-02 -6.849460303783416748e-03 -2.301007807254791260e-01 1.862821727991104126e-01 -1.911632567644119263e-01 7.154427468776702881e-02 3.253865242004394531e-01 -2.362473011016845703e-01 -3.450920879840850830e-01 -1.219635754823684692e-01 -5.210872739553451538e-02 -3.244492709636688232e-01
-2.156607657670974731e-01 1.709407567977905273e-02 1.186866238713264465e-01 -7.087668054737150669e-04 6.102284044027328491e-02 3.945692479610443115e-01 -1.235771402716636658e-01 2.866836488246917725e-01 1.590968221426010132e-01 -5.256989225745201111e-02 1.465155929327011108e-01 6.321214884519577026e-02 -1.136768534779548645e-01 -1.790955513715744019e-01 -8.138544112443923950e-02 1.452631782740354538e-02 -2.486539930105209351e-01 -8.203822374343872070e-02 -9.972746483981609344e-03 -1.620428562164306641e-01 1.639506518840789795e-01 2.335946559906005859e-01 -1.856143176555633545e-01 5.890348926186561584e-02 -2.629081904888153076e-01 -1.481789201498031616e-01 2.597875520586967468e-02 -3.066608905792236328e-01 -3.374611437320709229e-01 -2.166449278593063354e-01 -5.145050585269927979e-02 -1.154680848121643066e-01
-1.282942108809947968e-02 1.922207772731781006e-01 4.163555800914764404e-01 9.886670112609863281e-02 3.500493168830871582e-01 -1.485158801078796387e-01 -1.798155754804611206e-01 -2.638218458741903305e-03 1.317619234323501587e-01 -2.561875879764556885e-01 -1.533039063215255737e-01 6.185283139348030090e-02 1.748387068510055542e-01 5.789357051253318787e-02 -8.010027557611465454e-02 -1.553821265697479248e-01 -9.164321422576904297e-02 -1.449226438999176025e-01 -3.939995467662811279e-01 -2.122995629906654358e-02 9.743100032210350037e-03 2.455080673098564148e-02 -7.414787262678146362e-02 -6.259028613567352295e-02 -1.668639481067657471e-01 1.550864428281784058e-01 2.240078151226043701e-01 -2.551892101764678955e-01 -9.144419431686401367e-02 -2.214465886354446411e-01 8.382803946733474731e-02 -3.467341884970664978e-02
-1.491588950157165527e-01 1.903359740972518921e-01 4.950739443302154541e-02 -4.466951787471771240e-01 2.026352733373641968e-01 1.188912168145179749e-01 -1.139761805534362793e-01 -1.213730648159980774e-01 3.504413068294525146e-01 -7.770194113254547119e-02 3.577750921249389648e-02 1.312667876482009888e-01 1.119847521185874939e-01 -2.405429482460021973e-01 1.356686204671859741e-01 -2.881629765033721924e-01 1.161414384841918945e-02 5.192012712359428406e-02 -7.610658183693885803e-03 -1.543982475996017456e-01 -1.899335086345672607e-01 6.021926552057266235e-02 -3.422329947352409363e-02 1.016397178173065186e-01 -2.561063766479492188e-01 2.381325364112854004e-01 2.679489552974700928e-01 -6.123571097850799561e-02 -1.468240916728973389e-01 1.228522136807441711e-01 5.199910700321197510e-02 -1.492877006530761719e-01
2.334145270287990570e-02 1.397333890199661255e-01 -3.225211054086685181e-02 -1.264873445034027100e-01 1.942512392997741699e-01 -1.151824370026588440e-01 5.801147967576980591e-02 -5.064662545919418335e-02 1.067550852894783020e-01 -7.259812206029891968e-02 -4.735749587416648865e-02 2.165476381778717041e-01 2.100489884614944458e-01 -3.120581060647964478e-02 1.196072101593017578e-01 -4.048291146755218506e-01 -3.002422302961349487e-02 -9.683445096015930176e-02 -1.126729547977447510e-01 -2.965207099914550781e-01 -2.574491798877716064e-01 2.315330803394317627e-01 -8.924999088048934937e-02 8.972231298685073853e-02 -7.141929119825363159e-02 1.481139510869979858e-01 -1.328907310962677002e-01 -1.288173049688339233e-01 -1.356938034296035767e-01 3.701918199658393860e-02 -3.959305584430694580e-01 -3.636373877525329590e-01
1.471154987812042236e-01 3.029627203941345215e-01 -9.361971169710159302e-04 -2.462585121393203735e-01 -1.712415516376495361e-01 -2.005798369646072388e-01 -1.503720283508300781e-01 -1.568871289491653442e-01 1.856739819049835205e-01 -8.779046684503555298e-02 6.659194827079772949e-02 5.212450399994850159e-03 -9.071323275566101074e-02 -1.660059541463851929e-01 -1.309301257133483887e-01 -3.392039835453033447e-01 4.126619920134544373e-02 -1.159621179103851318e-01 -2.080294936895370483e-01 -1.555938720703125000e-01 -3.733651340007781982e-01 2.128271758556365967e-01 -1.436547003686428070e-02 -1.848277449607849121e-02 -2.007495015859603882e-01 1.777727603912353516e-01 8.018708974123001099e-02 -2.555289268493652344e-01 -1.495055109262466431e-01 -1.530091091990470886e-02 -5.243903398513793945e-02 -2.401406764984130859e-01
7.874397188425064087e-02 3.123156726360321045e-01 -2.817719429731369019e-02 -1.111412718892097473e-01 3.420763835310935974e-02 -1.136751621961593628e-01 7.782301306724548340e-02 -2.531197965145111084e-01 -8.273036219179630280e-03 -1.191880777478218079e-01 -7.186377048492431641e-02 -1.950937695801258087e-02 1.670577675104141235e-01 -2.085872292518615723e-01 -8.398164808750152588e-02 -2.601283788681030273e-01 2.771712243556976318e-01 1.252297312021255493e-01 1.280018091201782227e-01 -4.088746607303619385e-01 2.395994514226913452e-01 2.747468054294586182e-01 -5.090585350990295410e-02 -6.792874075472354889e-03 -3.610784187912940979e-02 -7.052982598543167114e-02 4.642339423298835754e-02 -2.998890578746795654e-01 -2.075467556715011597e-01 -2.031958401203155518e-01 1.955599635839462280e-01 1.904287748038768768e-02
-1.501618772745132446e-01 1.688819080591201782e-01 4.897827655076980591e-02 1.545668230392038822e-03 6.799507886171340942e-02 1.589202433824539185e-01 1.543791443109512329e-01 5.712876096367835999e-03 4.886301979422569275e-02 -2.563405632972717285e-01 1.640729755163192749e-01 6.261668354272842407e-02 3.273821771144866943e-01 -2.201473265886306763e-01 -1.040617600083351135e-01 -1.064057052135467529e-01 -1.725657880306243896e-01 -4.908252507448196411e-02 -1.872603446245193481e-01 9.394944459199905396e-02 -1.079330593347549438e-01 1.811037659645080566e-01 -1.167661994695663452e-01 1.788317263126373291e-01 -1.174957081675529480e-01 -1.264387369155883789e-01 3.809841722249984741e-02 -3.685082197189331055e-01 -1.551837474107742310e-01 -4.105668365955352783e-01 1.167507022619247437e-01 -2.767428159713745117e-01
-6.432180851697921753e-02 -6.798399239778518677e-02 2.040889859199523926e-01 -1.227680742740631104e-01 -1.959884911775588989e-02 -1.470131129026412964e-01 -1.595339775085449219e-01 -2.807452082633972168e-01 -1.902641355991363525e-01 -9.168492257595062256e-02 -1.575825959444046021e-01 -4.551153164356946945e-03 -5.965027585625648499e-02 7.476082444190979004e-02 1.385992616415023804e-01 -1.974567770957946777e-01 2.216795086860656738e-01 6.677582859992980957e-02 -1.530055701732635498e-02 5.168857052922248840e-03 9.001673758029937744e-02 6.245424970984458923e-02 2.610130906105041504e-01 1.896610707044601440e-01 -2.331870049238204956e-01 -1.345026791095733643e-01 2.981853671371936798e-02 -2.495484054088592529e-01 -1.083004102110862732e-01 -1.406515091657638550e-01 -2.107071876525878906e-01 -5.384612679481506348e-01
-1.320620775222778320e-01 1.698596924543380737e-01 1.412961632013320923e-01 -1.755546778440475464e-02 1.645337343215942383e-01 -1.701017096638679504e-02 -4.940273985266685486e-02 1.539954096078872681e-01 1.625917702913284302e-01 -2.499092835932970047e-03 7.764206826686859131e-02 9.262366592884063721e-02 -5.915733426809310913e-02 7.398850470781326294e-02 1.725260913372039795e-02 -2.560497224330902100e-01 2.908711433410644531e-01 -7.287319004535675049e-02 -2.377891214564442635e-03 1.039328202605247498e-01 3.224549591541290283e-01 3.386133313179016113e-01 1.155572012066841125e-01 3.182317018508911133e-01 -2.859253287315368652e-01 3.059469396248459816e-03 2.009109705686569214e-01 -2.694378793239593506e-01 9.603990614414215088e-02 -1.514390259981155396e-01 2.306350916624069214e-01 -2.235531508922576904e-01
-4.134139716625213623e-01 -1.569735072553157806e-02 2.763161063194274902e-01 1.439083963632583618e-01 2.069650292396545410e-01 1.259374767541885376e-01 2.236670628190040588e-02 -1.427009422332048416e-02 1.263848841190338135e-01 -4.483661428093910217e-02 -1.479075551033020020e-01 2.110409140586853027e-01 7.554173469543457031e-02 1.783997416496276855e-01 -2.270276993513107300e-01 -3.870825767517089844e-01 7.345543056726455688e-02 8.921091258525848389e-02 -6.114477873779833317e-04 -4.019572585821151733e-02 1.716596633195877075e-01 5.349786952137947083e-02 -1.631971001625061035e-01 1.738663464784622192e-01 -3.496264815330505371e-01 -3.468506038188934326e-02 2.073405981063842773e-01 -1.521796733140945435e-01 -1.405335366725921631e-01 -9.390532225370407104e-02 5.888239480555057526e-03 -1.634701341390609741e-01
3.222621604800224304e-02 9.213861823081970215e-02 9.995920211076736450e-02 -1.888950169086456299e-01 1.239806264638900757e-01 7.798604667186737061e-02 1.397407799959182739e-01 -8.091073483228683472e-02 -3.031856417655944824e-01 -1.752631962299346924e-01 -1.852844506502151489e-01 -6.472135428339242935e-03 1.265689432621002197e-01 -1.061618179082870483e-01 2.518409192562103271e-01 -2.661398649215698242e-01 2.787733264267444611e-02 -1.949495524168014526e-01 8.379596471786499023e-02 5.878930166363716125e-02 -1.177964732050895691e-02 3.044847548007965088e-01 -2.408095002174377441e-01 -3.509107232093811035e-02 3.238749504089355469e-02 1.570846289396286011e-01 1.838031858205795288e-01 -3.246453106403350830e-01 -4.455305039882659912e-01 -1.100964993238449097e-01 -2.981550991535186768e-02 3.123412840068340302e-02
-1.851831376552581787e-02 3.224607408046722412e-01 1.022754460573196411e-01 -1.069191545248031616e-01 6.529465317726135254e-04 3.250079452991485596e-01 -2.109965980052947998e-01 -2.342383563518524170e-01 1.319310069084167480e-01 2.551282756030559540e-02 9.616260975599288940e-02 2.406984567642211914e-01 6.648357957601547241e-02 6.855402886867523193e-02 -3.744985759258270264e-01 -7.416032254695892334e-02 8.726529031991958618e-02 5.277281254529953003e-02 6.403239071369171143e-02 -9.762559831142425537e-02 3.106407523155212402e-01 3.024832606315612793e-01 -1.095021590590476990e-01 1.213863044977188110e-01 -8.378240466117858887e-02 -1.738056987524032593e-01 1.591819897294044495e-02 2.916695550084114075e-02 -9.313983470201492310e-02 -3.664327785372734070e-02 1.854923367500305176e-01 -3.273386657238006592e-01
3.941541537642478943e-02 1.223075613379478455e-01 1.188844069838523865e-01 -2.710705399513244629e-01 -8.914823085069656372e-02 1.951209157705307007e-01 1.398364156484603882e-01 8.990093483589589596e-04 1.847440749406814575e-02 -4.276767075061798096e-01 -1.439443826675415039e-01 -1.035413891077041626e-01 2.841870188713073730e-01 -1.118169650435447693e-01 3.438099473714828491e-02 -9.372078627347946167e-02 2.435720562934875488e-01 7.959040999412536621e-02 -7.085694372653961182e-02 -2.193223387002944946e-01 -5.312873423099517822e-02 2.238522768020629883e-01 3.152662143111228943e-02 8.998531103134155273e-02 4.120942950248718262e-02 1.536496281623840332e-01 -3.865022957324981689e-02 -4.225214123725891113e-01 -3.454926908016204834e-01 -4.175112396478652954e-02 7.103533297777175903e-02 -9.580200538039207458e-03
3.741750866174697876e-02 2.558566331863403320e-01 5.886566638946533203e-02 -2.435043007135391235e-01 1.070451438426971436e-01 -9.741217643022537231e-02 1.417163908481597900e-01 -1.427105963230133057e-01 -6.129664834588766098e-03 -9.476608037948608398e-02 4.039076343178749084e-02 8.201698213815689087e-02 6.565500795841217041e-02 -1.903571784496307373e-01 -1.512642055749893188e-01 2.054221183061599731e-02 5.663027763366699219e-01 -5.873505771160125732e-02 -7.989818602800369263e-02 -2.234085649251937866e-01 7.811032980680465698e-02 -8.738318830728530884e-02 -2.052635699510574341e-01 -1.757091730833053589e-01 1.973420232534408569e-01 -1.412201672792434692e-01 1.850081235170364380e-01 -2.199705243110656738e-01 -2.424918711185455322e-01 -8.118525147438049316e-02 -5.588407814502716064e-02 -2.248295396566390991e-01
-1.561664603650569916e-02 2.012011595070362091e-02 -6.523776799440383911e-02 -1.982762962579727173e-01 1.100609228014945984e-01 -9.787989780306816101e-03 -2.020081877708435059e-01 -1.501753628253936768e-01 -2.290430106222629547e-02 -2.714359462261199951e-01 -1.081615090370178223e-01 5.645314231514930725e-03 1.093774363398551941e-01 -1.707822531461715698e-01 9.182550758123397827e-02 -4.494741559028625488e-01 8.217526972293853760e-02 1.777731813490390778e-02 2.698576748371124268e-01 -3.363226056098937988e-01 1.661016941070556641e-01 2.700304985046386719e-01 -3.124819695949554443e-01 1.108691096305847168e-01 6.243911758065223694e-02 4.315832257270812988e-02 -5.392025411128997803e-02 -1.679845750331878662e-01 -1.993895135819911957e-02 1.568292528390884399e-01 2.444290518760681152e-01 -1.327278465032577515e-01
-8.503184467554092407e-02 9.990344941616058350e-02 3.445773571729660034e-02 5.262767150998115540e-02 4.850563779473304749e-02 -1.156781315803527832e-01 -2.095886915922164917e-01 2.168176323175430298e-01 -4.448180273175239563e-02 -1.407920867204666138e-01 -4.753248766064643860e-02 -1.171964034438133240e-01 6.471879780292510986e-02 5.481154099106788635e-02 -6.566842645406723022e-02 -1.961768567562103271e-01 4.959003031253814697e-01 3.600587323307991028e-02 -1.437943577766418457e-01 -5.622730031609535217e-02 1.671930700540542603e-01 -7.115785032510757446e-02 -1.103820651769638062e-01 1.324549876153469086e-02 -4.267778131179511547e-04 -2.338825464248657227e-01 1.687020063400268555e-01 -2.672154903411865234e-01 -5.428890585899353027e-01 1.576584763824939728e-02 2.636799961328506470e-02 -1.330709606409072876e-01
-1.474709212779998779e-01 1.935976743698120117e-01 3.813796490430831909e-02 -1.559031903743743896e-01 3.176931142807006836e-01 -2.487479746341705322e-01 -1.945501565933227539e-01 -2.943624369800090790e-02 -8.862904459238052368e-02 -6.316889077425003052e-02 -7.698505371809005737e-02 -8.971299976110458374e-02 -2.882293611764907837e-02 -2.648840248584747314e-01 1.508247703313827515e-01 -1.869430691003799438e-01 1.916596591472625732e-01 1.556303352117538452e-02 2.419605702161788940e-01 -3.450342714786529541e-01 5.003129318356513977e-02 5.106277391314506531e-02 8.427930623292922974e-02 -2.831865474581718445e-02 -1.018896326422691345e-01 1.831901222467422485e-01 3.102043457329273224e-02 -5.606696754693984985e-02 -3.258322775363922119e-01 -3.028136193752288818e-01 -2.070879191160202026e-01 -2.064020186662673950e-01
-1.307254936546087265e-02 3.519324362277984619e-01 -2.396607846021652222e-01 -4.107866585254669189e-01 2.154418379068374634e-01 6.588811427354812622e-02 -1.157865896821022034e-01 -7.490571588277816772e-02 9.668245166540145874e-02 -1.020978763699531555e-01 -7.714253664016723633e-02 -1.110025495290756226e-01 2.649079263210296631e-01 -1.742050349712371826e-01 2.179463058710098267e-01 -2.384477704763412476e-01 2.162507921457290649e-01 -5.535449832677841187e-02 1.631304472684860229e-01 -1.212223321199417114e-01 8.172090351581573486e-02 9.951519966125488281e-02 -8.491342514753341675e-02 -8.440530300140380859e-02 -3.868845850229263306e-02 8.646190166473388672e-03 -8.021429181098937988e-03 -9.923422336578369141e-02 -3.246390819549560547e-01 6.622513383626937866e-02 9.818432480096817017e-02 -2.900682985782623291e-01
2.108763158321380615e-01 -5.181571096181869507e-02 3.566995561122894287e-01 -1.519058793783187866e-01 -3.616656363010406494e-02 -1.271726842969655991e-02 -3.551568463444709778e-02 -1.915405243635177612e-01 -1.324256765656173229e-03 -1.834099888801574707e-01 -1.329111009836196899e-01 -9.755202382802963257e-02 1.758186221122741699e-01 1.826843246817588806e-02 7.576674222946166992e-02 -1.710681021213531494e-01 5.086507275700569153e-02 -1.339237391948699951e-01 1.635111123323440552e-01 -4.209753870964050293e-01 -4.704696312546730042e-02 1.638655811548233032e-01 -5.919564142823219299e-02 3.593370318412780762e-02 -6.407303363084793091e-02 -2.195373624563217163e-01 4.865523800253868103e-02 -2.973557710647583008e-01 -2.215914279222488403e-01 -7.654268294572830200e-02 -3.942438066005706787e-01 -1.556436866521835327e-01
-1.767147630453109741e-01 1.009376943111419678e-01 1.564560383558273315e-01 -2.201670408248901367e-01 -9.428311884403228760e-02 -1.290137171745300293e-01 -1.411348581314086914e-01 2.198159694671630859e-01 -4.549118876457214355e-02 -3.189102709293365479e-01 6.017758324742317200e-02 -4.150627180933952332e-02 2.234472930431365967e-01 -1.603666692972183228e-01 8.413872867822647095e-02 -1.093828603625297546e-01 3.435101807117462158e-01 -2.484967187047004700e-02 6.081162393093109131e-02 -1.308086961507797241e-01 1.423377990722656250e-01 1.797345466911792755e-02 -1.706288568675518036e-02 -3.913063555955886841e-02 1.015026196837425232e-01 -1.441752165555953979e-01 2.439780831336975098e-01 -1.733570694923400879e-01 -4.828771054744720459e-01 1.639449149370193481e-01 -2.219068701379001141e-04 -2.133200466632843018e-01
-2.206032127141952515e-01 6.606992334127426147e-02 -9.030389785766601562e-02 -6.755406409502029419e-02 1.533042043447494507e-01 -2.518328838050365448e-02 -3.486310541629791260e-01 -9.432744979858398438e-02 -8.794470131397247314e-02 -2.099841088056564331e-02 -1.679120361804962158e-01 -1.536693423986434937e-01 2.345689684152603149e-01 -1.609200239181518555e-01 -1.026717796921730042e-01 -2.308839559555053711e-01 3.103506863117218018e-01 2.308991700410842896e-01 -4.545569419860839844e-02 -2.301041185855865479e-01 2.265417128801345825e-01 5.016851937398314476e-04 -1.655087620019912720e-01 -1.227907016873359680e-01 1.641747355461120605e-02 -5.982026457786560059e-02 1.431214511394500732e-01 5.537959933280944824e-02 -4.358713924884796143e-01 -9.088598191738128662e-02 -7.798690348863601685e-03 -2.253448814153671265e-01
-3.858672827482223511e-02 1.756151467561721802e-01 1.928983032703399658e-01 -3.113165497779846191e-01 2.117139399051666260e-01 6.067566946148872375e-02 5.303113255649805069e-03 1.725371032953262329e-01 2.242921888828277588e-01 -7.695616036653518677e-02 1.196817085146903992e-01 -4.005050286650657654e-02 -5.409477278590202332e-02 -3.143478184938430786e-02 -6.070106104016304016e-02 -3.491385281085968018e-01 -1.077034473419189453e-01 2.287019602954387665e-02 -1.455772668123245239e-01 -1.220517829060554504e-01 -2.018888145685195923e-01 1.085217595100402832e-01 -8.713077753782272339e-02 1.033544391393661499e-01 -9.729456156492233276e-02 2.206340879201889038e-01 2.012964636087417603e-01 -4.259407818317413330e-01 -2.469098269939422607e-01 2.193262614309787750e-02 9.635015577077865601e-02 -2.893864810466766357e-01
-2.833728678524494171e-02 2.346639186143875122e-01 3.341535627841949463e-01 -1.704159379005432129e-01 -1.213560104370117188e-01 1.919575929641723633e-01 -1.326845437288284302e-01 -2.787638604640960693e-01 1.643257886171340942e-01 -7.662916928529739380e-02 -6.638598628342151642e-03 4.914228618144989014e-02 8.469384908676147461e-02 7.570692896842956543e-02 -1.187965869903564453e-01 -3.225154578685760498e-01 1.436840146780014038e-01 -1.541983932256698608e-01 1.470889747142791748e-01 -8.563147485256195068e-02 2.819843292236328125e-01 2.296949923038482666e-01 -2.217761278152465820e-01 2.286129742860794067e-01 -1.967168301343917847e-01 -1.605733335018157959e-01 2.305880934000015259e-01 1.629562079906463623e-01 -3.407566621899604797e-02 -1.405603736639022827e-01 7.319657504558563232e-02 -1.121427491307258606e-01
-1.732378900051116943e-01 1.691799610853195190e-01 1.066694632172584534e-01 -6.804394721984863281e-02 1.264501065015792847e-01 2.351541444659233093e-02 -6.251054815948009491e-03 1.129802688956260681e-01 1.159983798861503601e-01 6.456498056650161743e-02 -1.659847199916839600e-01 5.615147575736045837e-02 1.412172615528106689e-01 1.048570349812507629e-01 1.373667269945144653e-01 -4.642787277698516846e-01 -2.137331366539001465e-01 1.289020925760269165e-01 -2.419548183679580688e-01 1.508373970864340663e-04 -1.896322071552276611e-01 1.155766621232032776e-01 -8.181198686361312866e-02 8.692134171724319458e-02 -6.210206076502799988e-02 2.964113466441631317e-02 2.484757900238037109e-01 -3.551617562770843506e-01 -3.053830564022064209e-01 -1.890535093843936920e-02 2.474226523190736771e-03 -3.341826796531677246e-01
-4.380628839135169983e-02 2.907062172889709473e-01 3.123292922973632812e-01 -2.315006032586097717e-02 3.593438770622014999e-03 6.998140364885330200e-02 -2.975451946258544922e-01 -1.215288192033767700e-01 2.590484321117401123e-01 -6.393755972385406494e-02 1.979418657720088959e-02 -4.445167630910873413e-02 1.655032783746719360e-01 1.865788996219635010e-01 -1.138650476932525635e-01 -1.553155332803726196e-01 8.244028687477111816e-02 -1.568067967891693115e-01 -7.816080749034881592e-02 -9.781824424862861633e-03 3.804003596305847168e-01 1.911529153585433960e-01 -2.430238872766494751e-01 2.435541450977325439e-01 -3.633912280201911926e-02 -1.614673584699630737e-01 1.700640469789505005e-01 -1.472757756710052490e-01 1.514691673219203949e-02 8.294254541397094727e-02 1.319180428981781006e-01 -3.077196776866912842e-01
-1.722750365734100342e-01 -2.587619423866271973e-02 2.309790700674057007e-01 -2.900061011314392090e-01 1.558620333671569824e-01 2.231460213661193848e-01 -9.006478637456893921e-02 3.568495810031890869e-02 1.377094537019729614e-01 -3.767968714237213135e-02 -1.595678627490997314e-01 2.426174432039260864e-01 1.200251206755638123e-01 6.119102612137794495e-02 2.396730780601501465e-01 -1.390005499124526978e-01 3.981309384107589722e-02 -5.308854952454566956e-02 -1.919437795877456665e-01 -5.218494683504104614e-02 1.073727011680603027e-01 2.651553787291049957e-02 -2.390472590923309326e-01 3.213332965970039368e-02 3.508719429373741150e-02 -4.707947000861167908e-02 5.135175585746765137e-01 -3.557669818401336670e-01 -1.686218678951263428e-01 -2.327147871255874634e-02 2.594426274299621582e-02 -1.065733656287193298e-01
-2.559097409248352051e-01 8.615636080503463745e-02 7.332506123930215836e-03 -2.338479831814765930e-02 1.038062274456024170e-01 -6.838051974773406982e-02 -3.096441328525543213e-01 -2.599616162478923798e-02 -6.738872081041336060e-02 -9.402503818273544312e-02 -1.966088414192199707e-01 4.870330169796943665e-02 2.529793083667755127e-01 -1.469549685716629028e-01 -2.546375691890716553e-01 -6.185614690184593201e-02 2.563790678977966309e-01 -1.928055733442306519e-01 2.118284404277801514e-01 -1.475820392370223999e-01 -7.109263446182012558e-03 1.333281695842742920e-01 -1.640434414148330688e-01 -3.358688950538635254e-02 3.055040910840034485e-02 -1.748215220868587494e-02 2.168157696723937988e-01 -8.453438431024551392e-02 -4.659713506698608398e-01 1.826098710298538208e-01 2.639901638031005859e-01 -1.217708736658096313e-01
4.173408821225166321e-02 2.422836720943450928e-01 2.318791151046752930e-01 -1.494848132133483887e-01 -8.240693062543869019e-02 -5.987553298473358154e-02 -1.137225925922393799e-01 -8.407476544380187988e-02 9.902704507112503052e-02 2.219277992844581604e-02 8.850993216037750244e-02 3.020086698234081268e-02 1.646268963813781738e-01 7.712811231613159180e-02 -2.768013179302215576e-01 -1.701584309339523315e-01 4.113547503948211670e-02 -6.212045624852180481e-02 -1.641931980848312378e-01 -5.605375394225120544e-02 4.296286404132843018e-01 1.720943450927734375e-01 -4.213033020496368408e-01 2.112004160881042480e-01 -2.494977563619613647e-01 1.056079939007759094e-01 7.045385241508483887e-02 -6.243561208248138428e-02 -1.352977603673934937e-01 -1.121361628174781799e-01 9.140767902135848999e-02 -2.862620651721954346e-01
-1.490624547004699707e-01 2.785818278789520264e-01 2.061394602060317993e-01 -1.004359796643257141e-01 5.862566456198692322e-02 -1.460668146610260010e-01 8.263408392667770386e-02 -1.073042377829551697e-01 1.793176978826522827e-01 -2.607845962047576904e-01 -8.384269475936889648e-02 5.520036071538925171e-02 3.570612668991088867e-01 -9.486187249422073364e-02 -8.074731379747390747e-02 -1.370752155780792236e-01 1.455430984497070312e-01 6.799228489398956299e-02 1.722565144300460815e-01 -4.158630073070526123e-01 2.681120932102203369e-01 -2.140320092439651489e-02 1.108858175575733185e-02 1.280001103878021240e-01 1.953336149454116821e-01 9.500399976968765259e-02 2.696516215801239014e-01 -1.339002400636672974e-01 -2.376084476709365845e-01 -1.109637394547462463e-01 -7.910174131393432617e-02 -4.812413454055786133e-02
-2.076222896575927734e-01 1.296422928571701050e-01 7.604136317968368530e-02 -7.271780818700790405e-02 -8.574526011943817139e-02 1.534036733210086823e-02 -3.059356212615966797e-01 -4.153028130531311035e-02 -3.245103359222412109e-01 -1.276276856660842896e-01 -2.252927869558334351e-01 -2.042063176631927490e-01 1.281820684671401978e-01 -2.776896655559539795e-01 -1.257088333368301392e-01 -1.988645046949386597e-01 3.001594245433807373e-01 2.637219130992889404e-01 -8.911171555519104004e-02 -1.572473794221878052e-01 5.899348855018615723e-02 6.466865539550781250e-02 -9.139197319746017456e-02 -6.557926535606384277e-02 2.375075779855251312e-02 -1.610184758901596069e-01 1.274971365928649902e-01 -2.774620950222015381e-01 -3.240567743778228760e-01 -2.287113107740879059e-02 1.254800558090209961e-01 -9.757550060749053955e-02
-2.297063544392585754e-02 3.610248863697052002e-01 2.308900654315948486e-01 -2.895236574113368988e-02 -6.867639720439910889e-02 -1.154812276363372803e-01 -1.051269844174385071e-02 4.299691645428538322e-04 9.666170179843902588e-02 1.211107075214385986e-01 -2.475257366895675659e-01 -2.305503338575363159e-01 2.927131652832031250e-01 -1.473175883293151855e-01 1.620653271675109863e-01 6.274710595607757568e-02 1.141037717461585999e-01 -4.942817613482475281e-02 -1.279415935277938843e-01 -3.398559689521789551e-01 3.554502427577972412e-01 5.386202782392501831e-02 -9.208651632070541382e-02 6.637277454137802124e-02 -2.578958570957183838e-01 -6.230063363909721375e-02 -2.194705232977867126e-02 -2.079662382602691650e-01 -4.899818450212478638e-02 1.348919421434402466e-01 1.505901217460632324e-01 -2.719187438488006592e-01
1.395873725414276123e-01 6.476440280675888062e-02 1.252399235963821411e-01 -1.482626348733901978e-01 2.516424357891082764e-01 1.493184864521026611e-01 -1.928624697029590607e-02 -2.562119625508785248e-02 -2.288945466279983521e-01 -1.324833780527114868e-01 -2.670798599720001221e-01 8.390361815690994263e-02 3.215220198035240173e-02 -1.428520530462265015e-01 9.693533182144165039e-02 -2.605458498001098633e-01 7.323721796274185181e-02 6.268963217735290527e-02 -1.055691391229629517e-01 -6.990247219800949097e-02 6.530488282442092896e-02 3.114030063152313232e-01 -2.545000910758972168e-01 -2.129611968994140625e-01 -7.458917051553726196e-02 2.507383935153484344e-02 -3.098301216959953308e-02 -1.197678074240684509e-01 -5.259444117546081543e-01 1.563623100519180298e-01 2.006841599941253662e-01 -7.380577176809310913e-02
1.198626458644866943e-01 2.290145158767700195e-01 1.790015101432800293e-01 -2.172060757875442505e-01 3.180354833602905273e-01 -4.363511875271797180e-02 -9.120479971170425415e-02 1.297145634889602661e-01 4.864679276943206787e-02 -1.651283651590347290e-01 -2.643079757690429688e-01 2.566816806793212891e-01 2.445698827505111694e-01 -1.694244742393493652e-01 -1.259749680757522583e-01 9.145095199346542358e-02 -6.401623785495758057e-02 -3.121545910835266113e-02 -1.905338466167449951e-01 -3.895036280155181885e-01 -5.908453837037086487e-02 -2.598812431097030640e-02 -2.806463092565536499e-02 -9.108718950301408768e-04 -1.824194341897964478e-01 1.318774670362472534e-01 1.677953600883483887e-01 -1.091352328658103943e-01 -1.609807461500167847e-01 -1.109978258609771729e-01 1.967879198491573334e-02 -3.467565178871154785e-01
3.137944266200065613e-02 -1.257346719503402710e-01 8.643074333667755127e-02 -1.521688699722290039e-01 -8.295276202261447906e-03 2.620104141533374786e-02 2.087855637073516846e-01 -6.028227508068084717e-02 -9.357246011495590210e-02 -2.527433335781097412e-01 -1.740540415048599243e-01 8.856587111949920654e-02 -1.292549669742584229e-01 -2.038727253675460815e-01 -9.872740507125854492e-02 -1.000698730349540710e-01 1.859399974346160889e-01 1.431885808706283569e-01 1.107935607433319092e-01 -4.489758312702178955e-01 -2.557505480945110321e-02 1.932324618101119995e-01 -3.168845176696777344e-01 3.244017660617828369e-01 -9.054957330226898193e-02 -5.589604005217552185e-02 -1.200978551059961319e-02 -2.417365312576293945e-01 -2.923786640167236328e-01 -5.870281159877777100e-02 -2.814544364809989929e-03 -2.106517702341079712e-01
-2.053679227828979492e-01 5.528390780091285706e-02 7.564050704240798950e-02 4.978217929601669312e-02 -1.424304991960525513e-01 1.822423189878463745e-01 -3.449448645114898682e-01 4.064126312732696533e-02 -6.057571154087781906e-03 -1.470879167318344116e-01 -9.798917174339294434e-02 4.371780529618263245e-02 2.243050038814544678e-01 -1.979140378534793854e-02 -1.594197750091552734e-01 -1.500447094440460205e-01 5.803086608648300171e-02 1.483149975538253784e-01 -1.014655306935310364e-01 7.446360588073730469e-02 3.543301671743392944e-02 1.467858552932739258e-01 -3.919990062713623047e-01 9.481363743543624878e-02 1.921093910932540894e-01 1.537209153175354004e-01 8.545333147048950195e-02 -2.894873619079589844e-01 -1.260540783405303955e-01 -3.246079385280609131e-01 2.663287147879600525e-02 -3.746241629123687744e-01
9.500283747911453247e-02 1.963083595037460327e-01 1.022670492529869080e-01 -1.419361829757690430e-01 1.377115994691848755e-01 -1.510001718997955322e-01 -9.647235274314880371e-02 -5.361845716834068298e-02 3.118444047868251801e-02 -2.941371798515319824e-01 1.866288483142852783e-02 1.957997828722000122e-01 1.895022541284561157e-01 -2.706822454929351807e-01 -3.226348012685775757e-02 -1.390751749277114868e-01 1.408691257238388062e-01 -2.970466762781143188e-02 -1.432738304138183594e-01 -1.108875125646591187e-01 -4.429811835289001465e-01 1.948815733194351196e-01 -7.291665673255920410e-02 1.499052941799163818e-01 -4.434763395693153143e-04 1.962081491947174072e-01 8.557117730379104614e-02 -1.021479964256286621e-01 -1.742895245552062988e-01 2.169709354639053345e-01 -5.311774089932441711e-02 -4.000861942768096924e-01
-1.804844290018081665e-01 8.896270394325256348e-02 1.522769480943679810e-01 -9.989159554243087769e-02 -6.150828674435615540e-02 -7.513140141963958740e-02 -3.724891245365142822e-01 -1.048983633518218994e-01 -2.668464183807373047e-01 -1.128761544823646545e-01 -2.309215366840362549e-01 -2.352270036935806274e-01 1.656345278024673462e-01 7.769032567739486694e-02 -1.269658654928207397e-01 -1.036713719367980957e-01 4.707683324813842773e-01 3.915069997310638428e-02 5.222135805524885654e-04 -1.384385526180267334e-01 -4.481106996536254883e-02 1.563172936439514160e-01 -1.221153736114501953e-01 -9.013942629098892212e-02 -1.083522737026214600e-01 3.670704364776611328e-02 1.775495707988739014e-01 -6.721638888120651245e-02 -3.251138329505920410e-01 -1.597289554774761200e-02 1.633816212415695190e-01 -2.016002833843231201e-01
-9.463768452405929565e-02 1.821006238460540771e-01 7.072890549898147583e-02 -2.610857486724853516e-01 7.966181635856628418e-02 -1.353233903646469116e-01 4.563492909073829651e-02 -1.608662456274032593e-01 4.678967222571372986e-02 -1.054046303033828735e-02 3.947110474109649658e-02 2.736792564392089844e-01 1.243850775063037872e-02 -1.123059988021850586e-01 1.824543774127960205e-01 -1.691024750471115112e-02 5.074785277247428894e-02 1.443376094102859497e-01 1.788825094699859619e-01 3.077623248100280762e-02 9.400922805070877075e-02 2.454998344182968140e-01 -7.992376387119293213e-02 1.157481446862220764e-01 -3.071698546409606934e-01 1.802893728017807007e-01 6.788703054189682007e-02 -2.313259989023208618e-01 -3.899180293083190918e-01 4.948423802852630615e-02 -3.724359273910522461e-01 -2.890931963920593262e-01
-2.835657298564910889e-01 2.057645842432975769e-02 2.483778893947601318e-01 -1.451522409915924072e-01 8.407139778137207031e-02 -6.516568362712860107e-03 9.615528583526611328e-02 -3.459894284605979919e-02 2.981176972389221191e-01 1.159500330686569214e-01 -2.820528484880924225e-02 1.097652465105056763e-01 6.090519204735755920e-02 1.013256758451461792e-01 -8.751097321510314941e-02 -1.805278062820434570e-01 1.598057299852371216e-01 7.569031417369842529e-02 -3.124567270278930664e-01 -1.092784255743026733e-01 2.630354464054107666e-01 8.906716108322143555e-02 -1.436122506856918335e-01 3.241170942783355713e-01 -2.102572619915008545e-01 -9.101384133100509644e-02 4.372229054570198059e-02 -1.094320267438888550e-01 1.980456337332725525e-02 -4.211213439702987671e-02 2.687527239322662354e-02 -4.863786399364471436e-01
-1.791523098945617676e-01 -2.215762585401535034e-01 3.044071793556213379e-01 -1.030915230512619019e-01 2.741045318543910980e-02 1.155354753136634827e-01 2.384145259857177734e-01 -1.788499057292938232e-01 9.487448632717132568e-02 -1.269169151782989502e-01 -2.573698163032531738e-01 2.916198596358299255e-02 5.323595367372035980e-03 5.880961194634437561e-03 -1.225079968571662903e-01 -3.057920336723327637e-01 1.223422214388847351e-01 -9.183654189109802246e-02 3.631390631198883057e-02 -4.768764376640319824e-01 3.433829545974731445e-02 8.145064115524291992e-02 -1.448407471179962158e-01 -1.012582033872604370e-01 1.394960433244705200e-01 -1.117581501603126526e-01 -1.117629185318946838e-02 -2.068323828279972076e-02 -3.890160620212554932e-01 -1.250402629375457764e-01 -5.240304768085479736e-02 -1.357069611549377441e-01
1.149858720600605011e-02 1.416732668876647949e-01 3.103816807270050049e-01 -6.610224395990371704e-02 -1.703557223081588745e-01 1.871325448155403137e-02 -2.056261152029037476e-01 -2.469004392623901367e-01 4.329563118517398834e-03 -3.847174346446990967e-01 -6.677994877099990845e-02 -2.309575229883193970e-01 3.369017541408538818e-01 -9.183572232723236084e-02 4.160862043499946594e-02 1.226148381829261780e-02 -3.023125231266021729e-01 -3.129056468605995178e-02 -4.571126308292150497e-03 -1.298228949308395386e-01 2.058662660419940948e-02 1.657238155603408813e-01 -2.245656698942184448e-01 1.480160397477447987e-03 -1.274434179067611694e-01 -2.183476090431213379e-01 2.482090294361114502e-01 -9.190083295106887817e-02 -1.671859622001647949e-01 -1.280020475387573242e-01 9.425847232341766357e-02 -2.051174640655517578e-01
-2.290673181414604187e-02 2.534381151199340820e-01 6.110205128788948059e-02 2.738200426101684570e-01 1.993953585624694824e-01 9.929798543453216553e-02 -1.327878050506114960e-02 -3.572018817067146301e-03 1.315557211637496948e-01 -2.372119128704071045e-01 1.546504199504852295e-01 -2.750984430313110352e-01 1.182446554303169250e-01 -1.269228756427764893e-01 1.530364155769348145e-01 -3.293731212615966797e-01 1.197910979390144348e-01 -3.316439688205718994e-01 1.097503826022148132e-01 -2.975064814090728760e-01 1.462035328149795532e-01 -6.463949382305145264e-02 -8.971953392028808594e-02 -2.729308046400547028e-02 -1.100071966648101807e-01 -9.634394943714141846e-02 1.495198011398315430e-01 -9.260895848274230957e-02 -6.750735640525817871e-02 -1.722922623157501221e-01 2.602906525135040283e-01 -2.408420145511627197e-01
1.223119124770164490e-01 7.321584224700927734e-02 1.134494468569755554e-01 -9.631002694368362427e-02 9.076142311096191406e-02 -2.738539576530456543e-01 1.938400231301784515e-02 -4.650953691452741623e-03 1.180100515484809875e-01 -4.172600060701370239e-02 -1.319198012351989746e-01 7.383821159601211548e-02 2.429413422942161560e-02 -7.068774104118347168e-02 -5.952369794249534607e-02 -1.757428348064422607e-01 1.228479295969009399e-01 -1.980307847261428833e-01 -3.242511749267578125e-01 -1.717623472213745117e-01 -1.964679211378097534e-01 6.007405743002891541e-02 5.883340723812580109e-03 2.525630593299865723e-01 6.081099063158035278e-02 3.232434391975402832e-01 -3.452355042099952698e-03 -2.757180035114288330e-01 -1.327101588249206543e-01 5.230822414159774780e-02 -1.455866843461990356e-01 -5.240454077720642090e-01
-2.166463732719421387e-01 -1.322403848171234131e-01 -1.602769494056701660e-01 -2.658867537975311279e-01 9.418474137783050537e-02 1.404091864824295044e-01 8.640386164188385010e-02 -1.424383372068405151e-01 5.402950197458267212e-02 -6.504875421524047852e-02 -1.683097332715988159e-01 2.642067968845367432e-01 6.235925853252410889e-02 1.617279499769210815e-01 -1.241774335503578186e-01 -3.122859001159667969e-01 4.432524368166923523e-02 1.345393508672714233e-01 -1.014888733625411987e-01 -4.513768553733825684e-01 1.462969183921813965e-01 1.062238812446594238e-01 -1.761673688888549805e-01 -7.749208062887191772e-02 -1.082549542188644409e-01 1.126891970634460449e-01 1.094742044806480408e-01 -3.263442516326904297e-01 -5.606238171458244324e-02 5.143745243549346924e-02 -7.673551142215728760e-02 -2.759861052036285400e-01
-1.302458941936492920e-01 7.177532464265823364e-02 1.203047037124633789e-01 -6.213017180562019348e-02 6.132481247186660767e-02 4.242407158017158508e-02 -2.662136852741241455e-01 -8.667551726102828979e-02 2.197282910346984863e-01 -2.461246959865093231e-02 3.385487943887710571e-02 -7.914178073406219482e-02 7.051527500152587891e-02 4.631574824452400208e-02 1.462292373180389404e-01 -3.306457698345184326e-01 -2.016617655754089355e-01 -3.304664790630340576e-02 -8.089330047369003296e-02 -3.207375481724739075e-02 -1.894082874059677124e-01 1.763671338558197021e-01 -3.302971422672271729e-01 2.465937137603759766e-01 -4.318501800298690796e-02 3.726403461769223213e-03 3.945894837379455566e-01 -2.462034672498703003e-01 -2.556657791137695312e-01 1.295418143272399902e-01 -1.870346954092383385e-03 -3.080941438674926758e-01
-1.231280192732810974e-01 -7.798615097999572754e-02 1.989240348339080811e-01 -2.776169180870056152e-01 1.489536762237548828e-01 4.358388856053352356e-02 -3.522401209920644760e-03 -1.147415116429328918e-01 1.321799457073211670e-01 -1.291151642799377441e-01 8.503307402133941650e-02 1.830443590879440308e-01 2.738314568996429443e-01 -1.977022551000118256e-02 1.800325214862823486e-01 -2.533929646015167236e-01 -7.784440368413925171e-02 -2.184099107980728149e-01 -1.301292777061462402e-01 -1.144678145647048950e-01 -1.642145216464996338e-01 2.779259383678436279e-01 6.102704629302024841e-02 6.637182831764221191e-02 -3.088296391069889069e-02 2.896665632724761963e-01 3.731780052185058594e-01 -2.291221916675567627e-01 -1.588582545518875122e-01 4.171236231923103333e-02 2.111390829086303711e-01 -1.834824830293655396e-01
-1.107943058013916016e-01 2.058121114969253540e-01 2.893150225281715393e-02 3.157636821269989014e-01 1.611166596412658691e-01 3.461153805255889893e-01 -1.374304294586181641e-01 -7.425779104232788086e-02 -3.064683638513088226e-02 3.987942636013031006e-02 1.318409293889999390e-01 -1.917890906333923340e-01 -6.411997973918914795e-02 -1.861648447811603546e-02 5.188655853271484375e-02 -3.927204906940460205e-01 2.582754790782928467e-01 -1.660004854202270508e-01 6.930890376679599285e-04 -1.302229762077331543e-01 3.696036711335182190e-02 1.584113836288452148e-01 1.172957196831703186e-01 -2.157158255577087402e-01 1.210515424609184265e-01 -1.070102900266647339e-01 1.699470728635787964e-02 -2.668236568570137024e-02 -3.222148120403289795e-01 -8.384091407060623169e-02 -9.163118153810501099e-02 -3.350615203380584717e-01
-7.439676206558942795e-03 3.561572432518005371e-01 -1.043561380356550217e-02 -2.483204603195190430e-01 5.214807763695716858e-02 1.060416996479034424e-01 1.975645720958709717e-01 6.896209716796875000e-02 2.014168165624141693e-02 -3.263719081878662109e-01 -1.145386993885040283e-01 -1.401244401931762695e-01 2.804645895957946777e-01 -7.973866164684295654e-02 2.515392377972602844e-02 -1.855611354112625122e-01 1.341969966888427734e-01 1.911464780569076538e-01 -6.344956904649734497e-02 -2.940894365310668945e-01 1.303603798151016235e-01 6.000238284468650818e-02 -7.016783207654953003e-02 2.091024816036224365e-02 -8.684893697500228882e-02 1.195763722062110901e-01 -1.236610710620880127e-01 -3.631311058998107910e-01 -3.498306870460510254e-01 -1.357343047857284546e-01 -4.320763424038887024e-02 -1.054776236414909363e-01
-1.367615759372711182e-01 2.635895013809204102e-01 8.065059781074523926e-02 -8.033207803964614868e-02 1.162929683923721313e-01 -5.835022777318954468e-03 -6.306830048561096191e-02 -2.355130314826965332e-01 -3.642838299274444580e-01 -5.355659127235412598e-02 4.736881703138351440e-03 -1.643014997243881226e-01 1.247226297855377197e-01 -9.811066091060638428e-03 7.100547198206186295e-03 -1.587161123752593994e-01 2.890159189701080322e-01 -5.707174167037010193e-02 -4.384915530681610107e-02 -3.304908275604248047e-01 2.213694900274276733e-01 3.117152117192745209e-02 1.300153732299804688e-01 -7.581929676234722137e-03 -5.010340362787246704e-02 -1.161419078707695007e-01 1.463282406330108643e-01 -7.718445360660552979e-02 -5.559711456298828125e-01 -5.625700205564498901e-02 3.339623659849166870e-02 2.739973738789558411e-02
1.393327564001083374e-01 1.673514246940612793e-01 2.522005699574947357e-02 -3.410351872444152832e-01 2.464517951011657715e-02 -1.899431347846984863e-01 -1.071961075067520142e-01 3.650951758027076721e-02 -7.673253864049911499e-02 -2.215037196874618530e-01 -7.035451382398605347e-02 -9.299115836620330811e-02 3.272764980792999268e-01 -1.038053557276725769e-01 -8.465304970741271973e-02 -1.353246867656707764e-01 1.455906182527542114e-01 -2.136238217353820801e-01 1.168425381183624268e-01 -1.944533586502075195e-01 2.234827913343906403e-02 2.047847211360931396e-01 -1.659484654664993286e-01 2.479614019393920898e-01 5.199126899242401123e-02 -6.956014782190322876e-02 -1.439431458711624146e-01 -7.656817790120840073e-03 -4.408158063888549805e-01 -1.219256520271301270e-01 -6.660501658916473389e-02 -2.872614860534667969e-01
3.497160039842128754e-03 7.802964001893997192e-02 1.696090996265411377e-01 -1.223387867212295532e-01 2.165808677673339844e-01 1.625326722860336304e-01 1.268965899944305420e-01 -6.070881709456443787e-02 -1.585258394479751587e-01 1.670147031545639038e-01 1.054169759154319763e-01 1.072893887758255005e-01 1.042521297931671143e-01 -2.942621707916259766e-01 2.147180289030075073e-01 -5.618786215782165527e-01 6.897789891809225082e-03 -7.806217670440673828e-02 -1.455283463001251221e-01 -2.282629460096359253e-01 2.960366383194923401e-02 -1.068209856748580933e-01 3.331883251667022705e-02 -2.459811232984066010e-02 -4.249404370784759521e-02 -7.813828438520431519e-02 3.041877746582031250e-01 6.968648731708526611e-02 -1.927423775196075439e-01 2.162158191204071045e-01 -4.986778367310762405e-03 -1.987131386995315552e-01
1.576261669397354126e-01 -8.806875348091125488e-02 1.261183023452758789e-01 -2.261535525321960449e-01 -6.134226545691490173e-02 1.951417475938796997e-01 1.934459805488586426e-01 -2.948573976755142212e-02 2.079094648361206055e-01 -9.473079442977905273e-02 -3.176422119140625000e-01 1.972036994993686676e-02 1.516609042882919312e-01 -2.422747202217578888e-03 -9.169348329305648804e-02 -2.052106410264968872e-01 1.014926880598068237e-01 -1.402798146009445190e-01 -1.291071176528930664e-01 -4.795901179313659668e-01 1.209330465644598007e-02 -1.270899642258882523e-02 -1.053468883037567139e-01 2.092578858137130737e-01 -4.188955202698707581e-02 4.661758989095687866e-02 1.479992270469665527e-01 -2.932851612567901611e-01 -3.618840277194976807e-01 -5.040461570024490356e-02 -5.164377763867378235e-02 -1.154827922582626343e-01
-2.473424077033996582e-01 1.487491726875305176e-01 1.132249608635902405e-01 -4.572186172008514404e-01 6.209313124418258667e-02 1.106725037097930908e-01 -5.407344177365303040e-02 -1.071149185299873352e-01 2.436812222003936768e-01 -3.054537251591682434e-02 -1.285619437694549561e-01 1.452784985303878784e-01 7.539458572864532471e-02 -1.240207925438880920e-01 1.542280018329620361e-01 -2.487239092588424683e-01 -4.635123163461685181e-02 -6.427106261253356934e-02 -1.461083739995956421e-01 -2.944340705871582031e-01 -1.019617915153503418e-01 2.185201048851013184e-01 9.362321346998214722e-02 1.342266201972961426e-01 -1.375782787799835205e-01 1.476757228374481201e-01 2.271581590175628662e-01 -1.268922239542007446e-01 -2.987807691097259521e-01 1.939558982849121094e-01 9.948287904262542725e-02 -1.232496052980422974e-01
8.083627372980117798e-02 3.086606599390506744e-02 3.654709085822105408e-02 -1.686564087867736816e-01 -3.336766734719276428e-02 6.341183930635452271e-02 -4.204724729061126709e-02 1.075646802783012390e-01 1.434817910194396973e-01 -2.177541851997375488e-01 -3.677484691143035889e-01 2.466392517089843750e-01 2.029741257429122925e-01 -1.189939305186271667e-01 7.530300319194793701e-02 -7.782925665378570557e-02 1.982124298810958862e-01 6.435249000787734985e-03 -6.674760580062866211e-02 -2.762883007526397705e-01 -5.539634265005588531e-03 1.328404713422060013e-02 -8.844734728336334229e-02 1.514302492141723633e-01 6.401985883712768555e-02 -1.118825450539588928e-01 1.601044237613677979e-01 1.629433482885360718e-01 -5.444685220718383789e-01 -2.275041788816452026e-01 3.626248985528945923e-02 -2.090435028076171875e-01
-2.100533992052078247e-01 2.219819128513336182e-01 -8.891496807336807251e-02 -1.316370368003845215e-01 3.941980376839637756e-02 -3.283271193504333496e-02 -5.263318866491317749e-02 7.782425731420516968e-02 1.897561997175216675e-01 4.563267342746257782e-03 1.652849093079566956e-02 1.576870977878570557e-01 3.411411494016647339e-02 -2.424197196960449219e-01 7.687382400035858154e-02 -2.146141789853572845e-02 -1.331431418657302856e-01 -1.260544080287218094e-02 2.668871544301509857e-02 -1.007905006408691406e-01 2.322180271148681641e-01 1.033719331026077271e-01 3.490168601274490356e-02 3.375475704669952393e-01 -2.705821096897125244e-01 3.423512578010559082e-01 8.725766092538833618e-02 -2.618806958198547363e-01 -3.466030955314636230e-01 2.687783166766166687e-02 -1.214918866753578186e-02 -3.824892342090606689e-01
-1.383868753910064697e-01 6.022026017308235168e-02 2.355397045612335205e-01 3.213363885879516602e-02 2.991383671760559082e-01 -1.202658936381340027e-02 -2.649772725999355316e-02 -1.725457757711410522e-01 -3.084288835525512695e-01 1.115837320685386658e-01 -1.507153548300266266e-02 2.337056249380111694e-01 2.207383662462234497e-01 1.820930540561676025e-01 -1.317144930362701416e-01 -1.011238321661949158e-01 -1.406477764248847961e-02 -1.622206270694732666e-01 -1.876839250326156616e-01 -3.761766254901885986e-01 -5.229616165161132812e-02 3.333224952220916748e-01 2.948911115527153015e-02 -1.293132901191711426e-01 9.291017800569534302e-02 2.517236582934856415e-02 2.438137978315353394e-01 -4.488738998770713806e-02 -2.637999653816223145e-01 -9.824027866125106812e-02 -4.328330606222152710e-02 -2.054433077573776245e-01
-1.575928926467895508e-01 2.996888458728790283e-01 5.991982296109199524e-02 -1.265856176614761353e-01 9.335530549287796021e-02 7.823665440082550049e-02 -4.244028329849243164e-01 -6.451246887445449829e-02 -2.180471867322921753e-01 -2.663041837513446808e-02 -2.089862227439880371e-01 -2.094919085502624512e-01 -4.025236889719963074e-02 -2.546942420303821564e-02 -1.166458204388618469e-01 -2.419799119234085083e-01 3.510152995586395264e-01 1.780267246067523956e-02 -1.373711042106151581e-02 -3.112876713275909424e-01 2.649181187152862549e-01 6.169079989194869995e-02 -1.222379058599472046e-01 -1.367437280714511871e-02 1.025510355830192566e-01 -1.094150096178054810e-01 7.079951465129852295e-02 1.714873313903808594e-02 -2.962124049663543701e-01 2.319275029003620148e-02 9.549558162689208984e-03 -1.745732426643371582e-01
-5.115959048271179199e-02 2.705457620322704315e-02 2.185000926256179810e-01 -1.954392343759536743e-01 -7.082346826791763306e-02 9.325253963470458984e-02 6.964825093746185303e-02 5.009663850069046021e-02 1.401747763156890869e-01 1.555303782224655151e-01 -1.288598328828811646e-01 3.831239342689514160e-01 -6.704552471637725830e-02 -1.675774604082107544e-01 -2.355729639530181885e-01 -2.584463953971862793e-01 -2.349542379379272461e-01 -1.319769620895385742e-01 -1.713573485612869263e-01 -1.842123689129948616e-03 -1.033777222037315369e-01 8.467959612607955933e-02 -2.383298873901367188e-01 5.869982019066810608e-02 -1.049112305045127869e-01 7.452029734849929810e-02 2.334635257720947266e-01 -2.607386112213134766e-01 -2.734099328517913818e-01 -1.381289958953857422e-01 1.242132335901260376e-01 -3.148679733276367188e-01
1.346659939736127853e-02 -1.522555649280548096e-01 2.856422066688537598e-01 -4.902936145663261414e-02 2.138672210276126862e-02 -8.283293992280960083e-02 -1.167407408356666565e-01 3.766929730772972107e-02 2.019851934164762497e-03 -2.830776870250701904e-01 -3.451418578624725342e-01 -1.830789446830749512e-01 -9.314674884080886841e-02 -5.912609770894050598e-02 2.874332666397094727e-01 -1.678446978330612183e-01 4.688207432627677917e-02 2.047792263329029083e-02 1.930394582450389862e-02 -1.304850429296493530e-01 3.087864816188812256e-01 2.877018749713897705e-01 1.621767282485961914e-01 -1.338878832757472992e-02 -1.582795083522796631e-01 1.034654378890991211e-01 6.787198781967163086e-02 -3.611329495906829834e-01 -1.824792325496673584e-01 3.999727591872215271e-02 3.324451670050621033e-02 -2.883270680904388428e-01
-3.108817040920257568e-01 -2.651971764862537384e-02 -1.496836245059967041e-01 -2.694100439548492432e-01 3.408577144145965576e-01 9.569887071847915649e-02 -1.996950954198837280e-01 -6.962126493453979492e-02 2.140943557024002075e-01 -3.245418891310691833e-02 -3.006211221218109131e-01 1.587641388177871704e-01 1.170635372400283813e-01 -3.435382992029190063e-02 -4.258983582258224487e-02 -1.082948893308639526e-01 2.955021262168884277e-01 2.979283966124057770e-02 5.397292599081993103e-02 -1.151332184672355652e-01 1.206297650933265686e-01 1.912946701049804688e-01 5.618483200669288635e-02 -2.052374184131622314e-03 1.402914989739656448e-02 1.499404460191726685e-01 1.146464869379997253e-01 -3.910338282585144043e-01 -2.318967431783676147e-01 -6.292725913226604462e-03 -1.109208390116691589e-01 -1.821186840534210205e-01
3.777749240398406982e-01 1.783737540245056152e-01 1.907348632812500000e-01 -1.576807647943496704e-01 1.451099812984466553e-01 3.622379526495933533e-02 -1.337322592735290527e-01 -7.510981708765029907e-02 2.672427296638488770e-01 -2.109512239694595337e-01 -1.314876228570938110e-01 1.399163901805877686e-01 -2.406783867627382278e-03 1.803394705057144165e-01 2.477420866489410400e-01 -2.030501216650009155e-01 -1.451038420200347900e-01 1.660283282399177551e-02 -2.193675339221954346e-01 -3.032430112361907959e-01 1.679328531026840210e-01 -1.139374747872352600e-01 -9.781403839588165283e-02 5.717859417200088501e-02 -1.120295226573944092e-01 2.120136469602584839e-01 -3.937312960624694824e-02 -7.538491487503051758e-02 -3.099278807640075684e-01 2.337986044585704803e-02 9.439131617546081543e-02 -2.115145027637481689e-01
-6.913882493972778320e-02 2.784332334995269775e-01 1.664010733366012573e-01 -1.881580203771591187e-01 -9.089685231447219849e-02 1.661959439516067505e-01 -3.381386697292327881e-01 2.703428640961647034e-02 2.560724020004272461e-01 -2.444831654429435730e-03 2.490864098072052002e-01 2.373687364161014557e-02 6.499281525611877441e-02 -2.950270660221576691e-02 -2.461792677640914917e-01 -2.192289978265762329e-01 -6.279146671295166016e-02 -3.544784337282180786e-02 1.132998540997505188e-01 -5.565935373306274414e-02 3.846351504325866699e-01 3.663555979728698730e-01 -1.058647111058235168e-01 7.666563242673873901e-02 -1.362080723047256470e-01 -1.242428198456764221e-01 1.356844007968902588e-01 -3.399484232068061829e-02 -2.269668728113174438e-01 -1.100414171814918518e-01 -5.140887945890426636e-02 -1.466388255357742310e-01
-2.007508575916290283e-01 2.972409129142761230e-01 1.099343448877334595e-01 -1.530679464340209961e-01 3.494725227355957031e-01 -7.066814601421356201e-02 2.329740971326828003e-01 -7.084400951862335205e-02 -1.048171222209930420e-01 -1.171023398637771606e-01 1.885054074227809906e-02 1.342312805354595184e-02 -1.524771563708782196e-02 -2.362061142921447754e-01 1.078513413667678833e-01 -2.330279052257537842e-01 2.052174657583236694e-01 1.205183193087577820e-01 -1.158281695097684860e-02 -1.929520666599273682e-01 7.369127869606018066e-02 -4.824000969529151917e-02 -1.367214918136596680e-01 -1.155068352818489075e-01 1.392526775598526001e-01 -1.407611072063446045e-01 2.158025801181793213e-01 -2.518710196018218994e-01 -3.554242253303527832e-01 1.091408953070640564e-01 -2.161408364772796631e-01 -1.850690245628356934e-01
-2.236004173755645752e-02 8.532854914665222168e-02 -2.689317427575588226e-02 -1.845319271087646484e-01 1.766810566186904907e-01 -1.619253307580947876e-01 -3.576234355568885803e-02 1.041939333081245422e-01 1.954666227102279663e-01 -1.787867695093154907e-01 -1.242790296673774719e-01 -1.356108486652374268e-02 2.690679430961608887e-01 1.324408054351806641e-01 -1.060148105025291443e-01 -4.212293028831481934e-02 2.771477997303009033e-01 -1.452966034412384033e-01 -7.067888043820858002e-03 -2.214332818984985352e-01 4.719132557511329651e-02 2.257012128829956055e-01 -1.766105145215988159e-01 -4.389186203479766846e-02 4.245439544320106506e-02 -1.132649853825569153e-01 -1.865056902170181274e-01 -2.234876006841659546e-01 -3.072462975978851318e-01 -2.982400059700012207e-01 1.186383701860904694e-02 -4.277602732181549072e-01
-1.757765561342239380e-02 -2.348639369010925293e-01 1.685321778059005737e-01 -2.607983052730560303e-01 -5.359840393066406250e-02 1.627165526151657104e-01 1.189585700631141663e-01 -1.625077724456787109e-01 1.394955348223447800e-02 -1.281373351812362671e-01 -2.771606743335723877e-01 -1.829158365726470947e-01 2.467786967754364014e-01 -1.872079372406005859e-01 -1.158369407057762146e-01 -2.757371068000793457e-01 1.695504784584045410e-01 9.174861013889312744e-02 3.088995441794395447e-02 -4.874192774295806885e-01 5.719823762774467468e-02 -5.504062771797180176e-02 -4.288969561457633972e-02 -8.839822374284267426e-03 -9.248557500541210175e-03 1.599830240011215210e-01 1.045249775052070618e-01 -1.727308332920074463e-01 -2.636425793170928955e-01 -1.089764311909675598e-01 -1.007601916790008545e-01 -1.549928486347198486e-01
-1.442448496818542480e-01 -5.012239143252372742e-02 1.155238822102546692e-01 -1.628092974424362183e-01 -2.019971795380115509e-02 -8.151622861623764038e-02 -2.107269763946533203e-01 -1.522414535284042358e-01 1.658337861299514771e-01 -1.743890643119812012e-01 -7.039830833673477173e-02 7.972230017185211182e-02 2.106612361967563629e-02 -1.532884389162063599e-01 -7.768575102090835571e-02 -2.424559891223907471e-01 -1.231243684887886047e-01 -2.787531316280364990e-01 5.732929334044456482e-02 -2.324759811162948608e-01 -2.681953310966491699e-01 3.374330699443817139e-01 5.542463064193725586e-02 1.826246529817581177e-01 -1.134143471717834473e-01 2.563198804855346680e-01 1.570631563663482666e-01 -7.504165172576904297e-02 -2.482298016548156738e-01 1.419414132833480835e-01 -1.484134495258331299e-01 -3.451730310916900635e-01
1.236647143959999084e-01 3.886479139328002930e-01 2.940169349312782288e-02 1.103185191750526428e-01 4.581513255834579468e-02 1.045867726206779480e-01 -7.742130011320114136e-02 -1.207612082362174988e-01 -2.407944202423095703e-02 -1.295206695795059204e-01 6.395019590854644775e-02 -3.793072700500488281e-01 4.560020193457603455e-02 -8.433949202299118042e-02 -9.775295108556747437e-02 -4.263352751731872559e-01 4.831409826874732971e-02 -2.345270812511444092e-01 -1.924664340913295746e-02 -3.496137857437133789e-01 7.709705084562301636e-02 -1.558187068440020084e-03 -7.070410251617431641e-02 -1.090319901704788208e-01 -1.332019567489624023e-01 2.721069380640983582e-02 -2.416818030178546906e-02 6.089269742369651794e-02 -9.629102796316146851e-02 -2.100115716457366943e-01 2.496317178010940552e-01 -2.827411890029907227e-01
2.280277572572231293e-02 3.202215731143951416e-01 3.124630153179168701e-01 4.076737165451049805e-02 -5.148442462086677551e-02 1.553549617528915405e-01 -9.482802450656890869e-02 -2.645703852176666260e-01 5.047849565744400024e-02 -4.426499828696250916e-02 1.414919644594192505e-01 -6.748498976230621338e-02 8.319686353206634521e-02 2.138173878192901611e-01 -1.734595596790313721e-01 -1.293432563543319702e-01 1.629430800676345825e-01 -1.426573563367128372e-02 -1.553308069705963135e-01 -4.384445026516914368e-03 4.547798335552215576e-01 2.750847637653350830e-01 -2.560082077980041504e-01 1.775248497724533081e-01 -1.209542602300643921e-01 4.087306931614875793e-02 2.323631793260574341e-01 -9.406103193759918213e-02 -9.571231901645660400e-02 -4.834915325045585632e-02 2.693527750670909882e-02 -2.037434577941894531e-01
4.048069939017295837e-02 1.468415409326553345e-01 2.467839568853378296e-01 -3.164370357990264893e-01 4.044826701283454895e-02 1.056298911571502686e-01 -2.549390494823455811e-01 1.519457399845123291e-01 -7.604447007179260254e-02 -1.625164747238159180e-01 -2.002758681774139404e-01 -1.608771681785583496e-01 2.078396975994110107e-01 -1.923301964998245239e-01 -1.382912695407867432e-01 -1.014919579029083252e-01 3.339295387268066406e-01 -3.921584039926528931e-02 6.296781450510025024e-02 -1.267639398574829102e-01 1.728979647159576416e-01 -9.795978665351867676e-02 -2.387294918298721313e-01 2.206912338733673096e-01 -7.874682545661926270e-02 6.595044396817684174e-03 1.172787323594093323e-01 -9.331702440977096558e-02 -3.834851980209350586e-01 -1.092214509844779968e-01 -1.955166012048721313e-01 5.383588746190071106e-02
4.184579849243164062e-02 -1.399506777524948120e-01 -4.806934297084808350e-02 -1.086649894714355469e-01 -7.714426517486572266e-02 2.355539649724960327e-01 1.088386923074722290e-01 4.718558117747306824e-02 4.140050113201141357e-01 -4.788961634039878845e-02 1.591755636036396027e-02 2.338927537202835083e-01 -1.198644042015075684e-01 -1.007005125284194946e-01 -1.934860050678253174e-01 -6.541571766138076782e-02 3.995520249009132385e-02 2.716654911637306213e-02 -1.072609350085258484e-01 -3.917632102966308594e-01 3.543107956647872925e-02 1.553042680025100708e-01 -1.554955691099166870e-01 7.103797793388366699e-02 -3.615223616361618042e-02 -9.163004159927368164e-02 7.022702693939208984e-02 -3.903359472751617432e-01 -2.782308757305145264e-01 6.738038361072540283e-02 -9.157474339008331299e-02 -3.389759659767150879e-01
-1.093809083104133606e-01 2.370819896459579468e-01 1.125840321183204651e-01 -5.627610906958580017e-02 2.523750960826873779e-01 -1.287506520748138428e-01 1.191740408539772034e-01 1.720647444017231464e-03 5.570016801357269287e-02 4.044008441269397736e-03 -4.864400997757911682e-02 -9.029059112071990967e-02 1.202882230281829834e-01 -1.485724449157714844e-01 -2.263830974698066711e-02 2.139377035200595856e-02 4.190202951431274414e-01 -7.685441523790359497e-02 -1.689700186252593994e-01 -3.616896569728851318e-01 2.036417871713638306e-01 8.804203569889068604e-02 1.861514407210052013e-03 -6.592724472284317017e-02 2.867788970470428467e-01 -5.634343996644020081e-02 1.221653297543525696e-01 -3.616872727870941162e-01 -1.785484254360198975e-01 9.566268324851989746e-02 -1.144197434186935425e-01 -3.010850548744201660e-01
-3.028321266174316406e-01 2.576935589313507080e-01 7.848466187715530396e-02 -2.376854866743087769e-01 5.537001416087150574e-02 -1.551460176706314087e-01 -6.254719942808151245e-02 -3.157204762101173401e-02 9.810413420200347900e-02 -4.859198257327079773e-02 1.067131236195564270e-01 8.443396538496017456e-02 5.734862014651298523e-02 -2.675153911113739014e-01 7.680515199899673462e-02 -2.925315201282501221e-01 -6.414775550365447998e-02 4.464199300855398178e-03 -2.898915410041809082e-01 -2.414617240428924561e-01 -6.313256174325942993e-02 2.447520792484283447e-01 -3.468691557645797729e-02 1.320718526840209961e-01 -7.773598283529281616e-02 4.269376993179321289e-01 1.579755395650863647e-01 2.145510539412498474e-02 -2.252668589353561401e-01 5.799333099275827408e-03 1.757032275199890137e-01 -1.611249744892120361e-01
1.091013923287391663e-01 1.317931860685348511e-01 2.949780821800231934e-01 -2.236717492341995239e-01 2.908726930618286133e-01 1.903931498527526855e-01 -1.167456209659576416e-01 6.465032696723937988e-02 1.909381449222564697e-01 -2.947819232940673828e-01 -1.743278801441192627e-01 2.370657771825790405e-01 2.045165449380874634e-01 -1.468029897660017014e-02 -1.089038401842117310e-01 -6.407385319471359253e-02 -7.671275641769170761e-03 -1.447079330682754517e-01 -1.568671502172946930e-02 -2.024834305047988892e-01 -1.650233864784240723e-01 1.998695917427539825e-02 1.843870384618639946e-03 -2.327326498925685883e-02 -2.112767696380615234e-01 3.282756730914115906e-02 2.276471257209777832e-01 -4.383358731865882874e-02 -6.666433066129684448e-02 -3.992708325386047363e-01 3.219242766499519348e-02 -2.688655853271484375e-01
-6.675347685813903809e-02 -9.850390255451202393e-02 -2.415807731449604034e-02 -9.600324928760528564e-02 1.292024254798889160e-01 -2.620474062860012054e-02 -8.037769049406051636e-02 -3.518110215663909912e-01 -1.591849327087402344e-02 -1.423809826374053955e-01 -3.045194447040557861e-01 9.745105169713497162e-03 -1.538683623075485229e-01 -1.928045749664306641e-01 -6.529523432254791260e-02 -3.619414567947387695e-01 -1.856726594269275665e-02 1.505714952945709229e-01 7.329196482896804810e-02 -2.032790184020996094e-01 5.862249527126550674e-04 -9.687568247318267822e-02 -7.524009048938751221e-02 8.455459028482437134e-02 6.041193380951881409e-02 -1.554984599351882935e-02 -5.708085000514984131e-02 -3.979116380214691162e-01 -5.168056860566139221e-02 -2.181722968816757202e-02 1.136345230042934418e-02 -5.082288384437561035e-01
7.716564089059829712e-02 1.382094770669937134e-01 1.831806302070617676e-01 -1.104994937777519226e-01 3.574683144688606262e-02 7.995927333831787109e-02 4.085835441946983337e-02 -1.434651166200637817e-01 2.278902828693389893e-01 -7.227205485105514526e-02 -7.190433144569396973e-02 -2.611869387328624725e-02 -1.903078854084014893e-01 6.657592207193374634e-02 -1.599068343639373779e-01 -1.674914509057998657e-01 2.135971337556838989e-01 1.850312948226928711e-01 -2.442651540040969849e-01 -1.350313574075698853e-01 -3.315734565258026123e-01 2.688620686531066895e-01 -2.797814607620239258e-01 7.932826876640319824e-02 5.826069507747888565e-03 -3.096668422222137451e-02 3.786714375019073486e-01 -2.463553398847579956e-01 -1.032241582870483398e-01 -2.445343136787414551e-01 -1.540169771760702133e-02 -2.040825635194778442e-01
-8.682277053594589233e-02 1.968906372785568237e-01 8.630216121673583984e-02 -3.548277914524078369e-01 -1.584210246801376343e-01 1.597918942570686340e-02 2.103279531002044678e-02 -2.754341810941696167e-02 1.339679360389709473e-01 -4.648066312074661255e-02 -8.131838403642177582e-03 -4.065307602286338806e-02 1.503629423677921295e-02 -1.403035670518875122e-01 -6.524610798805952072e-04 -2.585793137550354004e-01 3.746454603970050812e-03 6.758414953947067261e-02 -3.247210383415222168e-01 3.045978769659996033e-02 -3.426198614761233330e-03 2.685113996267318726e-02 -4.122449755668640137e-01 2.034684270620346069e-01 -3.835922107100486755e-02 2.629219889640808105e-01 4.181302189826965332e-01 -1.384811699390411377e-01 -8.123420178890228271e-02 -1.157410815358161926e-01 3.160934522747993469e-02 -2.766862213611602783e-01
2.060447633266448975e-02 -1.114384904503822327e-01 7.545060943812131882e-04 -2.452090978622436523e-01 -6.724223494529724121e-02 1.376993209123611450e-01 -1.391884386539459229e-01 1.647865921258926392e-01 1.924076825380325317e-01 5.537071824073791504e-02 -1.965771019458770752e-01 5.058710649609565735e-02 4.425419867038726807e-02 7.090752571821212769e-02 1.037647500634193420e-01 -3.898206055164337158e-01 -3.137796744704246521e-02 4.159548506140708923e-02 -2.774297893047332764e-01 -1.503068655729293823e-01 3.467937558889389038e-02 3.149781823158264160e-01 -3.828261494636535645e-01 -7.586105912923812866e-02 -1.135588511824607849e-01 1.907160878181457520e-01 1.945232301950454712e-01 -6.067414954304695129e-02 -1.813006997108459473e-01 -1.341910660266876221e-01 -3.768471255898475647e-02 -3.285289108753204346e-01
-1.577152311801910400e-01 7.579488307237625122e-02 2.861551754176616669e-02 1.755011081695556641e-01 1.634820252656936646e-01 4.860949516296386719e-02 -1.605354994535446167e-01 4.139087721705436707e-02 1.045561432838439941e-01 -1.113649830222129822e-02 2.383326366543769836e-02 2.066106535494327545e-02 1.790837943553924561e-01 -1.011970192193984985e-01 -1.188613623380661011e-01 -1.346412152051925659e-01 2.050847560167312622e-02 2.608086168766021729e-01 -2.107166685163974762e-02 -7.041675597429275513e-02 2.394981980323791504e-01 -3.784107044339179993e-03 -2.094245553016662598e-01 -2.171391695737838745e-01 8.704593405127525330e-03 3.216058313846588135e-01 2.081516087055206299e-01 -9.865814447402954102e-02 -1.505237966775894165e-01 -3.433230519294738770e-01 2.612923979759216309e-01 -4.549440145492553711e-01
-1.509474962949752808e-01 -9.404483437538146973e-02 1.083012819290161133e-01 -2.699184715747833252e-01 2.947098389267921448e-02 2.535198070108890533e-02 -1.846919208765029907e-01 -3.565579056739807129e-01 -6.310188025236129761e-02 -1.304335296154022217e-01 -1.777721792459487915e-01 1.239598635584115982e-02 -9.499576687812805176e-02 -3.056510984897613525e-01 7.500007003545761108e-02 -1.941302716732025146e-01 2.693234197795391083e-02 2.499634027481079102e-01 2.728041112422943115e-01 -1.694097518920898438e-01 -2.882716245949268341e-02 8.045887202024459839e-02 -1.564691960811614990e-01 1.683164089918136597e-01 1.184106543660163879e-01 5.077381152659654617e-03 -3.177094087004661560e-02 -1.583993583917617798e-01 -9.640524536371231079e-02 -8.963761478662490845e-02 1.168734356760978699e-01 -4.742766022682189941e-01
-2.149264365434646606e-01 2.112780809402465820e-01 1.775872707366943359e-02 -3.691804409027099609e-01 2.325814813375473022e-01 -4.441516473889350891e-02 1.655506044626235962e-01 -2.620473876595497131e-02 -2.036364972591400146e-01 6.269595772027969360e-02 -1.049141362309455872e-01 1.581055819988250732e-01 2.148334868252277374e-02 -2.026613652706146240e-01 6.742914672940969467e-03 -1.099007874727249146e-01 2.583789825439453125e-01 -1.511317342519760132e-01 6.099355593323707581e-02 -3.586047887802124023e-01 -2.339106053113937378e-02 -4.710245504975318909e-02 -1.794486045837402344e-01 -1.836343556642532349e-01 1.556560993194580078e-01 -5.406992137432098389e-02 -2.844509296119213104e-02 -2.241088598966598511e-01 -2.228131443262100220e-01 -5.864688195288181305e-03 -5.983170866966247559e-02 -3.623324930667877197e-01
7.880948483943939209e-02 1.171928178519010544e-02 4.162753522396087646e-01 -7.036831229925155640e-02 7.653646171092987061e-02 -1.715167164802551270e-01 2.746339440345764160e-01 -1.728246659040451050e-01 2.110765576362609863e-01 -2.992370426654815674e-01 -1.075288802385330200e-01 1.039561778306961060e-01 9.167643636465072632e-02 -1.659052073955535889e-01 -1.581126451492309570e-01 -5.313868820667266846e-02 2.715542353689670563e-02 -2.856796383857727051e-01 1.546981334686279297e-01 -1.258390694856643677e-01 6.502087414264678955e-02 1.567070186138153076e-01 -8.453979343175888062e-02 -4.827786982059478760e-02 -9.013645350933074951e-03 -2.007610797882080078e-01 1.770838350057601929e-01 -8.502577990293502808e-02 -5.814417451620101929e-02 -2.021065503358840942e-01 4.348754137754440308e-02 -4.112856388092041016e-01
-2.316875010728836060e-02 3.344339430332183838e-01 2.010306566953659058e-01 2.231425493955612183e-01 1.859734579920768738e-02 3.078600764274597168e-01 -4.591968655586242676e-02 1.467976570129394531e-01 -2.218251824378967285e-01 -1.507936865091323853e-01 -1.069559231400489807e-01 -6.257333606481552124e-02 7.983200997114181519e-02 -1.884493529796600342e-01 2.113167345523834229e-01 -1.440898478031158447e-01 6.453619152307510376e-02 -1.337319612503051758e-01 -1.438083946704864502e-01 -4.152703583240509033e-01 -2.512338757514953613e-02 7.386799156665802002e-02 2.389643527567386627e-02 2.610305249691009521e-01 2.157743722200393677e-01 -1.021689921617507935e-02 -6.110614165663719177e-02 -2.008711397647857666e-01 -2.863487228751182556e-02 -1.597329676151275635e-01 1.860644519329071045e-01 -2.057921886444091797e-01
-8.083888143301010132e-02 2.677274346351623535e-01 -8.979584276676177979e-02 -1.230267956852912903e-01 1.048755198717117310e-01 1.541677713394165039e-01 -3.332404494285583496e-01 1.169810816645622253e-01 -2.352408021688461304e-01 -1.603213101625442505e-01 -3.159134984016418457e-01 7.241848856210708618e-02 1.695033907890319824e-01 -1.763581112027168274e-02 -2.237960547208786011e-01 -2.627217173576354980e-01 3.526020944118499756e-01 -1.623768359422683716e-02 -3.120601363480091095e-02 -1.506214886903762817e-01 1.344972848892211914e-01 2.762285992503166199e-02 1.095592696219682693e-02 -1.130389720201492310e-01 -1.503013372421264648e-01 8.365642279386520386e-02 2.097130864858627319e-01 -1.101611927151679993e-01 -3.404641747474670410e-01 -1.325940191745758057e-01 5.620537698268890381e-02 -4.988040030002593994e-02
-2.139384672045707703e-02 -1.126937493681907654e-01 1.565242409706115723e-01 -1.844924986362457275e-01 1.671051532030105591e-01 9.470357745885848999e-02 -5.297181382775306702e-02 1.461681127548217773e-01 1.980603486299514771e-02 -2.580676674842834473e-01 -3.773994147777557373e-01 -1.683439314365386963e-02 2.220960408449172974e-01 2.818924374878406525e-02 -2.332552373409271240e-01 -1.968787908554077148e-01 5.952221155166625977e-02 -6.708641350269317627e-02 -6.700841337442398071e-02 -3.692669570446014404e-01 1.749499440193176270e-01 1.234214976429939270e-01 -2.954412400722503662e-01 8.218374103307723999e-02 -1.218250095844268799e-01 8.024617284536361694e-02 5.330223962664604187e-02 9.421695023775100708e-02 -3.047482371330261230e-01 -1.803773641586303711e-01 -2.036189883947372437e-01 -1.600222289562225342e-01
-2.354686558246612549e-01 1.646017879247665405e-01 1.990624517202377319e-01 -3.370557352900505066e-02 -9.511611610651016235e-02 1.378098279237747192e-01 -9.853641688823699951e-02 -6.113153323531150818e-02 8.921158313751220703e-02 8.291702717542648315e-02 -8.366933465003967285e-02 1.975170224905014038e-01 2.533985674381256104e-01 6.189367268234491348e-03 -1.837409734725952148e-01 -1.739439964294433594e-01 1.449351757764816284e-01 2.921482622623443604e-01 3.740467503666877747e-02 9.105882793664932251e-02 4.684819281101226807e-02 1.646335721015930176e-01 -3.309041261672973633e-01 -9.147524833679199219e-02 8.662105351686477661e-02 2.744182646274566650e-01 1.711573302745819092e-01 -1.252599954605102539e-01 -2.060445696115493774e-01 -2.541952729225158691e-01 -5.321585759520530701e-02 -3.810420930385589600e-01
-3.072627484798431396e-01 1.517397351562976837e-03 -1.972090825438499451e-02 -4.351532757282257080e-01 3.659811988472938538e-02 3.201777860522270203e-02 -1.218388527631759644e-01 -1.497456580400466919e-01 5.381307750940322876e-02 -1.877303235232830048e-02 -3.239396214485168457e-01 7.419915869832038879e-03 1.560695916414260864e-01 -4.568126797676086426e-02 9.297533333301544189e-02 6.665378063917160034e-02 2.853094637393951416e-01 -2.086281627416610718e-01 -2.759943157434463501e-02 -1.829762756824493408e-01 -1.402709186077117920e-01 2.892567813396453857e-01 -1.458642184734344482e-01 -1.124273985624313354e-02 -9.562362916767597198e-03 -7.764763385057449341e-02 9.620279073715209961e-02 -3.394081294536590576e-01 -2.255828082561492920e-01 -2.029439620673656464e-02 -5.094240605831146240e-02 -2.450506687164306641e-01
8.049140125513076782e-02 1.841391324996948242e-01 3.006360530853271484e-01 7.727948576211929321e-02 8.435604721307754517e-02 -2.147907763719558716e-01 1.483672559261322021e-01 -2.283154428005218506e-01 2.001312226057052612e-01 2.846754789352416992e-01 -9.547530114650726318e-02 -5.885642021894454956e-02 1.499183177947998047e-01 -2.548243403434753418e-01 -9.914854913949966431e-02 -2.589960694313049316e-01 1.673133820295333862e-01 1.729541122913360596e-01 -1.042168512940406799e-01 -2.662582993507385254e-01 1.587038636207580566e-01 -4.743309319019317627e-02 -2.300825566053390503e-01 6.934019923210144043e-02 -3.524040877819061279e-01 1.558990031480789185e-01 7.807447575032711029e-03 7.522876560688018799e-02 -1.602045893669128418e-01 1.876761205494403839e-02 -2.418129518628120422e-02 -1.794860064983367920e-01
-1.337181627750396729e-01 1.020670607686042786e-01 -8.071903884410858154e-02 -4.191965609788894653e-02 8.915369212627410889e-02 1.143490821123123169e-01 -7.814040035009384155e-02 -2.433383762836456299e-01 -1.040566936135292053e-01 -1.588683873414993286e-01 -1.886243224143981934e-01 4.113949462771415710e-02 -2.452973574399948120e-01 -2.269038110971450806e-01 -1.520276218652725220e-01 -2.337070703506469727e-01 2.027452737092971802e-01 -2.838833630084991455e-02 1.386653482913970947e-01 -3.912616074085235596e-01 9.607890248298645020e-02 2.220958024263381958e-01 -2.657278180122375488e-01 3.171711787581443787e-02 -1.103047728538513184e-01 -7.888001203536987305e-02 -1.440363973379135132e-01 -2.577203512191772461e-01 8.906973898410797119e-02 5.647501349449157715e-02 1.269776672124862671e-01 -3.703480660915374756e-01
6.832396984100341797e-02 1.836084127426147461e-01 7.540490478277206421e-02 -2.150289416313171387e-01 4.187884628772735596e-01 1.230696216225624084e-02 4.397025704383850098e-02 -2.962961420416831970e-02 -3.579518571496009827e-02 -3.043045997619628906e-01 -5.287278071045875549e-02 -5.011887475848197937e-02 7.684983313083648682e-02 -7.953035831451416016e-02 4.276050999760627747e-02 -7.264544814825057983e-02 2.465687990188598633e-01 -2.537550218403339386e-02 1.446550935506820679e-01 -5.317858979105949402e-02 1.473253369331359863e-01 9.865168482065200806e-02 -3.189907670021057129e-01 1.815741062164306641e-01 -1.338905692100524902e-01 1.809748709201812744e-01 5.544109642505645752e-02 1.714096069335937500e-01 -3.240729868412017822e-01 -1.806655824184417725e-01 1.883066743612289429e-01 -3.243646919727325439e-01
-1.048190239816904068e-02 2.542372643947601318e-01 3.678399920463562012e-01 1.347682029008865356e-01 7.668662816286087036e-02 1.536832302808761597e-01 1.433421969413757324e-01 -3.073224332183599472e-03 -1.746178567409515381e-01 8.987609297037124634e-02 -6.113237515091896057e-02 1.450351923704147339e-01 -1.408324023941531777e-04 -2.956351935863494873e-01 3.578463941812515259e-02 -3.876967132091522217e-01 -1.781988590955734253e-01 -2.548763155937194824e-01 -1.983409672975540161e-01 -4.097533598542213440e-02 -8.678370714187622070e-02 1.113917753100395203e-01 7.027641683816909790e-02 -1.294721215963363647e-01 -2.041748026385903358e-03 6.874488294124603271e-02 2.219620048999786377e-01 -1.627141237258911133e-01 -1.459782272577285767e-01 2.028707116842269897e-01 1.009634137153625488e-01 -3.112698793411254883e-01
3.837579861283302307e-02 2.762812376022338867e-01 1.832863986492156982e-01 -5.821729078888893127e-02 2.481518127024173737e-02 -1.171718612313270569e-01 -1.534594148397445679e-01 -1.392171531915664673e-01 1.198057606816291809e-01 -1.222683563828468323e-01 -5.612795241177082062e-03 1.181541234254837036e-01 -4.481133073568344116e-02 -7.253909111022949219e-02 -8.790864795446395874e-02 -3.409812152385711670e-01 -2.472480237483978271e-01 -1.084101665765047073e-02 -1.955046653747558594e-01 -2.979259788990020752e-01 -3.338828086853027344e-01 1.183122843503952026e-01 8.800411969423294067e-02 2.659025788307189941e-01 -6.125160306692123413e-02 3.775638714432716370e-02 1.181322149932384491e-02 -3.994375467300415039e-01 -1.950696110725402832e-01 4.903016239404678345e-02 -1.911274343729019165e-02 -2.356515973806381226e-01
7.825526595115661621e-02 1.424515396356582642e-01 -6.964202225208282471e-02 3.818605840206146240e-02 1.880300939083099365e-01 -5.165111646056175232e-02 -1.062395796179771423e-01 -2.114841938018798828e-01 9.558293968439102173e-02 -1.590807139873504639e-01 -1.491849571466445923e-01 -3.707234933972358704e-02 2.700711488723754883e-01 -2.286715954542160034e-01 1.249709874391555786e-01 -1.251498162746429443e-01 3.121109008789062500e-01 1.494141519069671631e-01 -6.879197806119918823e-02 -5.335574150085449219e-01 1.107187047600746155e-01 1.943279653787612915e-01 -1.604934781789779663e-01 -7.159151136875152588e-02 -3.772050514817237854e-02 -1.054751574993133545e-01 8.324519544839859009e-02 -3.288904428482055664e-01 -4.111753404140472412e-02 -8.933039754629135132e-02 9.800843149423599243e-02 -1.472253948450088501e-01
-8.838237076997756958e-02 -1.567675769329071045e-01 1.622222959995269775e-01 -1.802852153778076172e-01 1.093422397971153259e-01 1.744768023490905762e-01 6.322177499532699585e-02 -1.680870354175567627e-01 -1.391662806272506714e-01 -6.222749128937721252e-02 -2.808557152748107910e-01 2.473784238100051880e-02 2.194414734840393066e-01 -2.615137994289398193e-01 -3.336380720138549805e-01 -2.201189994812011719e-01 -3.172487393021583557e-02 -1.701306551694869995e-01 2.522724270820617676e-01 -4.220967888832092285e-01 5.240133032202720642e-02 3.911484777927398682e-02 -1.929763704538345337e-01 8.087576925754547119e-02 -3.458258509635925293e-02 -2.042671106755733490e-02 1.237060353159904480e-01 -1.939133740961551666e-02 -3.117960095405578613e-01 -2.228514291346073151e-02 -4.749923199415206909e-02 -1.342637389898300171e-01
-1.031586676836013794e-01 -1.853564754128456116e-02 -1.310076415538787842e-01 4.795712232589721680e-02 2.251074314117431641e-01 1.149435178376734257e-03 -1.665891557931900024e-01 -2.055857330560684204e-01 2.134409546852111816e-02 -2.222458869218826294e-01 -2.927040215581655502e-03 8.377608656883239746e-02 2.315247952938079834e-01 -7.881513983011245728e-02 -3.108202479779720306e-02 -2.178169414401054382e-02 -2.634108662605285645e-01 -1.758824139833450317e-01 -6.507045775651931763e-02 -1.891523003578186035e-01 -2.223239988088607788e-01 2.787756323814392090e-01 -5.104645714163780212e-02 3.253175616264343262e-01 -1.698500961065292358e-01 -8.771023713052272797e-03 1.203991100192070007e-01 4.724371805787086487e-02 -4.837944209575653076e-01 -1.777390390634536743e-01 1.077637914568185806e-02 -2.083168625831604004e-01
9.324633330106735229e-02 3.112266361713409424e-01 2.972337603569030762e-01 -2.564748376607894897e-02 -1.222032532095909119e-01 9.254118800163269043e-02 -1.939243525266647339e-01 -1.649133414030075073e-01 2.375159263610839844e-01 8.414929360151290894e-02 1.113044917583465576e-01 1.469621360301971436e-01 6.530753523111343384e-02 6.454761326313018799e-02 -1.789885163307189941e-01 -1.321960389614105225e-01 2.645663321018218994e-01 9.023113548755645752e-02 1.094910651445388794e-01 5.050950869917869568e-02 2.479134798049926758e-01 3.368407487869262695e-01 -2.335638999938964844e-01 1.465062201023101807e-01 -1.012381017208099365e-01 -9.425223618745803833e-02 2.118851244449615479e-01 -2.172985970973968506e-01 -1.567731797695159912e-01 -1.279347576200962067e-02 2.122063934803009033e-01 -1.925517618656158447e-01
7.780296355485916138e-02 3.407882153987884521e-01 3.073171079158782959e-01 9.022788703441619873e-02 9.937173873186111450e-02 -6.499473005533218384e-02 2.486817352473735809e-02 -2.091713845729827881e-01 2.763109095394611359e-02 -2.564500272274017334e-01 -4.120027422904968262e-01 8.506587892770767212e-02 1.169683635234832764e-01 1.379769146442413330e-01 -1.266638487577438354e-01 -7.426387630403041840e-03 3.142371028661727905e-02 -1.942472159862518311e-01 -9.227547794580459595e-02 -1.965443342924118042e-01 1.663526296615600586e-01 -1.320618297904729843e-02 -4.128282070159912109e-01 -1.366134434938430786e-01 -1.037918925285339355e-01 -1.924358308315277100e-01 2.297641336917877197e-02 -1.650615036487579346e-01 -1.664640158414840698e-01 -1.953658089041709900e-02 -8.965623378753662109e-02 -9.957322478294372559e-02
3.903790935873985291e-02 2.433203458786010742e-01 2.658509910106658936e-01 -4.866195376962423325e-03 -4.425090923905372620e-02 1.903514564037322998e-01 -1.967785656452178955e-01 2.361978776752948761e-02 1.896998584270477295e-01 1.668416112661361694e-01 1.088014170527458191e-01 8.679394423961639404e-02 1.387174278497695923e-01 1.461465656757354736e-01 -2.082189321517944336e-01 -2.909137606620788574e-01 3.165481388568878174e-01 1.243441626429557800e-01 -1.085087284445762634e-02 -2.101788818836212158e-01 4.427417218685150146e-01 -8.265671133995056152e-02 -1.203661412000656128e-01 8.484190702438354492e-02 -1.547644287347793579e-01 -4.756592214107513428e-02 1.517827957868576050e-01 -1.360741406679153442e-01 -4.426853358745574951e-02 -1.534902453422546387e-01 1.968052089214324951e-01 -1.510076373815536499e-01
-7.907830178737640381e-02 1.212719827890396118e-01 2.702373862266540527e-01 -2.162024527788162231e-01 1.981929503381252289e-02 -1.214315742254257202e-02 -2.083373516798019409e-01 2.270394712686538696e-01 3.140189647674560547e-01 7.438220083713531494e-02 1.999636925756931305e-02 2.665453031659126282e-02 -1.307270769029855728e-02 -1.184792369604110718e-01 1.516522318124771118e-01 -2.296209931373596191e-01 -3.836576268076896667e-02 1.963885575532913208e-01 -1.560474187135696411e-01 -2.149167656898498535e-01 -1.460777074098587036e-01 1.026081144809722900e-01 -2.949230968952178955e-01 -4.050130490213632584e-03 -2.187935821712017059e-02 8.874513208866119385e-02 2.120270580053329468e-01 -3.802467882633209229e-01 -2.295503616333007812e-01 7.788369059562683105e-02 -1.546675413846969604e-01 -2.420140057802200317e-01
-2.914124540984630585e-02 7.412764430046081543e-02 3.139863312244415283e-01 -2.195569872856140137e-01 1.586085855960845947e-01 -8.563040755689144135e-03 -1.362872123718261719e-02 -3.894171491265296936e-02 1.321552395820617676e-01 -1.775429695844650269e-01 -2.373021543025970459e-01 2.771733403205871582e-01 1.036192327737808228e-01 -7.785611599683761597e-02 1.836774311959743500e-02 -2.201847732067108154e-01 -2.334535419940948486e-01 -1.494481563568115234e-01 -4.625154733657836914e-01 -1.496306508779525757e-01 2.141446247696876526e-02 5.653724074363708496e-02 4.682653024792671204e-02 -1.064127236604690552e-01 -1.905928850173950195e-01 7.835835963487625122e-02 2.384575456380844116e-01 -1.628001928329467773e-01 -2.252295315265655518e-01 -1.908473670482635498e-01 1.148699149489402771e-01 -1.252828240394592285e-01
1.695900112390518188e-01 2.021919041872024536e-01 7.659454643726348877e-02 1.967657171189785004e-02 1.059223562479019165e-01 -1.616463512182235718e-01 4.508125782012939453e-02 -2.477308362722396851e-01 -2.322572842240333557e-02 -1.216258630156517029e-01 -3.004708588123321533e-01 -5.037311092019081116e-02 1.245703399181365967e-01 -4.160294830799102783e-01 -1.491895914077758789e-01 -2.226679325103759766e-01 3.240599529817700386e-03 -3.276583552360534668e-01 3.207112476229667664e-02 -2.749565541744232178e-01 1.972936242818832397e-01 -1.030821129679679871e-01 -1.086386442184448242e-01 -1.132053956389427185e-01 3.385789692401885986e-02 -5.297383666038513184e-02 8.811061829328536987e-02 -3.335291752591729164e-03 -2.759118378162384033e-01 -3.296775370836257935e-02 -8.733191341161727905e-02 -3.162682950496673584e-01
-2.425595968961715698e-01 3.460294008255004883e-02 1.709717661142349243e-01 5.382328107953071594e-02 1.984790414571762085e-01 1.890878826379776001e-01 3.044925332069396973e-01 -1.858513504266738892e-01 2.373814433813095093e-01 -7.576274126768112183e-02 -1.574599146842956543e-01 2.882561683654785156e-01 6.346696615219116211e-02 -8.815442211925983429e-03 1.800089180469512939e-01 -2.582689225673675537e-01 1.681592762470245361e-01 1.299000438302755356e-02 3.126634359359741211e-01 -2.757394611835479736e-01 5.152586475014686584e-02 4.237839207053184509e-02 2.376851066946983337e-02 5.803169682621955872e-02 1.073011085391044617e-01 -7.472068816423416138e-02 6.250146031379699707e-02 -1.941588222980499268e-01 -3.871660828590393066e-01 -2.934273704886436462e-02 1.348958071321249008e-02 -1.094797477126121521e-01
-1.222837530076503754e-02 7.987893372774124146e-02 3.817525207996368408e-01 -1.225340273231267929e-02 1.368447244167327881e-01 -7.450390607118606567e-02 -4.859346896409988403e-02 -1.110077928751707077e-02 1.201565638184547424e-01 -5.936827883124351501e-02 1.432565450668334961e-01 9.895028918981552124e-02 2.735485509037971497e-02 7.746583968400955200e-02 -1.827431321144104004e-01 -3.094286322593688965e-01 1.132219806313514709e-01 2.498601377010345459e-01 -2.170552462339401245e-01 -1.921579539775848389e-01 3.132093548774719238e-01 1.949823647737503052e-01 -3.080624043941497803e-01 2.511749565601348877e-01 -1.775351911783218384e-01 -4.642067849636077881e-02 1.146765798330307007e-01 -1.862022727727890015e-01 5.884494632482528687e-02 -7.568725943565368652e-02 1.568836420774459839e-01 -2.606929540634155273e-01
2.192547079175710678e-03 -1.888132281601428986e-02 2.654913365840911865e-01 -2.034763619303703308e-02 -1.558729261159896851e-01 4.400448501110076904e-02 -2.167259305715560913e-01 6.632320117205381393e-03 1.292243748903274536e-01 -6.921543180942535400e-02 1.200991217046976089e-02 1.164777353405952454e-01 8.379188925027847290e-02 4.894251748919487000e-02 -3.585261404514312744e-01 -3.064624667167663574e-01 2.632664442062377930e-01 -5.698134191334247589e-03 -6.328500062227249146e-02 -7.882395386695861816e-02 3.256967067718505859e-01 3.434561938047409058e-02 -2.504042983055114746e-01 3.062159419059753418e-01 -1.525393575429916382e-01 7.062941044569015503e-02 9.475050121545791626e-02 -1.056314557790756226e-01 -1.416506059467792511e-02 -4.983852803707122803e-02 1.511671245098114014e-01 -4.137603938579559326e-01
1.642744541168212891e-01 -4.486647993326187134e-02 1.067044436931610107e-01 -3.422768786549568176e-02 2.499381303787231445e-01 1.630728989839553833e-01 6.337041407823562622e-02 2.170679718255996704e-02 5.715689808130264282e-02 -1.839161068201065063e-01 -2.670646309852600098e-01 -5.362811312079429626e-02 1.603522151708602905e-01 1.573339337483048439e-03 -3.659037053585052490e-01 -1.864860802888870239e-01 1.029171198606491089e-01 -5.193075165152549744e-02 1.961379945278167725e-01 -3.319443464279174805e-01 1.323112249374389648e-01 -9.018079191446304321e-02 -1.117344647645950317e-01 -3.145078197121620178e-02 -2.529202997684478760e-01 1.992972046136856079e-01 9.965298324823379517e-02 3.140887711197137833e-03 -3.699444830417633057e-01 -2.233110368251800537e-01 -7.337638735771179199e-02 -2.289702296257019043e-01
-1.251246482133865356e-01 6.525392830371856689e-02 -8.276430889964103699e-03 3.262744843959808350e-02 1.516778469085693359e-01 1.134433150291442871e-01 2.367740124464035034e-02 7.761336863040924072e-02 1.430899500846862793e-01 -1.959634870290756226e-01 -4.946101456880569458e-02 -1.856194585561752319e-01 -1.200356483459472656e-01 1.367104649543762207e-01 1.934892833232879639e-01 -5.873428285121917725e-02 2.118148654699325562e-01 -5.020887777209281921e-02 -2.610096931457519531e-01 -3.849423304200172424e-02 -1.032810192555189133e-02 6.069092825055122375e-02 -9.056726098060607910e-02 -1.129775494337081909e-01 6.442532688379287720e-02 8.605220168828964233e-02 1.615781486034393311e-01 -1.854892447590827942e-02 -6.468294858932495117e-01 -3.340318202972412109e-01 1.047808453440666199e-01 -2.145382314920425415e-01
5.035299807786941528e-02 2.470882385969161987e-01 -7.030155975371599197e-03 -2.120808213949203491e-01 2.630041241645812988e-01 -1.882349140942096710e-02 -1.233458593487739563e-01 1.970459371805191040e-01 7.602087408304214478e-02 -3.684611022472381592e-01 -1.536758244037628174e-01 7.945996522903442383e-02 1.837014108896255493e-01 1.332541182637214661e-02 2.805896662175655365e-02 -2.814296185970306396e-01 3.366679251194000244e-01 -1.127139702439308167e-01 -9.548463672399520874e-02 -1.200507059693336487e-01 2.243816256523132324e-01 6.746770441532135010e-02 -1.763104498386383057e-01 -1.018964350223541260e-01 -5.688268318772315979e-02 -1.393386721611022949e-01 -8.218146860599517822e-02 -3.549851477146148682e-02 -2.025547325611114502e-01 -3.112393319606781006e-01 -1.100161746144294739e-01 -2.362578064203262329e-01
4.970546066761016846e-02 9.596777707338333130e-02 4.170415103435516357e-01 1.202777251601219177e-01 2.882594764232635498e-01 -2.786141075193881989e-02 -1.544901728630065918e-01 -6.793262809514999390e-02 -4.263958707451820374e-02 1.657372862100601196e-01 1.876504719257354736e-01 -1.406194418668746948e-01 1.344071328639984131e-02 5.270405113697052002e-02 4.605079442262649536e-02 -3.876910777762532234e-03 1.135516632348299026e-02 -8.353961259126663208e-02 1.490343641489744186e-02 -3.985630869865417480e-01 8.495320379734039307e-02 2.781471908092498779e-01 1.234159842133522034e-01 3.206008300185203552e-02 8.804169297218322754e-02 1.409824788570404053e-01 2.434127926826477051e-01 -7.822066545486450195e-02 -9.729377925395965576e-02 -1.030946522951126099e-01 7.420385628938674927e-02 -4.610733389854431152e-01
-1.937487423419952393e-01 1.958483457565307617e-01 3.448794409632682800e-02 -1.807841062545776367e-01 7.858143746852874756e-02 -9.742657840251922607e-02 1.081722378730773926e-01 -4.191120713949203491e-02 -1.699019819498062134e-01 -5.999859049916267395e-02 -2.427785247564315796e-01 6.694004684686660767e-02 7.220710813999176025e-02 -1.853083670139312744e-01 2.757671475410461426e-01 -3.480412662029266357e-01 5.481772497296333313e-02 -6.082063168287277222e-02 1.170017570257186890e-01 -4.694034159183502197e-02 1.387343704700469971e-01 3.307104110717773438e-01 -2.871274016797542572e-02 -1.489220187067985535e-02 9.105871617794036865e-02 1.261112093925476074e-01 1.359042227268218994e-01 -2.118788510560989380e-01 -5.084519982337951660e-01 1.091478839516639709e-01 1.304475963115692139e-01 -3.484649956226348877e-02
3.274032771587371826e-01 3.106736838817596436e-01 2.752340734004974365e-01 -4.198483824729919434e-01 1.248183771967887878e-01 -4.989559575915336609e-02 -1.101288273930549622e-01 -3.127440810203552246e-02 8.376784622669219971e-02 -1.561573240906000137e-03 -1.430563628673553467e-01 1.452295631170272827e-01 3.063284754753112793e-01 -1.205410063266754150e-01 1.259839814156293869e-02 -1.982026100158691406e-01 -1.714836061000823975e-01 8.415090851485729218e-03 -1.741186976432800293e-01 -1.041591688990592957e-01 2.100372314453125000e-01 -3.797457739710807800e-02 5.662062671035528183e-03 -7.863663136959075928e-02 3.042585775256156921e-02 -6.922854483127593994e-02 3.643719851970672607e-02 -1.086730584502220154e-01 -2.328415811061859131e-01 -1.849087476730346680e-01 2.254328727722167969e-01 -1.902655512094497681e-01
9.950264543294906616e-02 1.356153488159179688e-01 2.428781986236572266e-01 8.029752969741821289e-02 9.002135694026947021e-02 -1.535696387290954590e-01 -3.141909465193748474e-02 -2.425767108798027039e-02 -1.839565932750701904e-01 -2.574430108070373535e-01 -2.180522531270980835e-01 -1.215300932526588440e-01 3.218260034918785095e-02 -1.776107251644134521e-01 6.384870409965515137e-02 -9.212274104356765747e-02 5.939058586955070496e-02 -3.555565178394317627e-01 -1.083656698465347290e-01 -4.151820540428161621e-01 1.751197874546051025e-02 2.186746597290039062e-01 -2.139904499053955078e-01 -1.546515524387359619e-01 4.944822192192077637e-02 -2.375988215208053589e-01 8.389224112033843994e-02 -7.558886706829071045e-02 -1.118213757872581482e-01 1.485458575189113617e-02 -1.712895184755325317e-01 -3.461407721042633057e-01
1.001456528902053833e-01 2.204653173685073853e-01 3.770639896392822266e-01 1.585654914379119873e-01 -6.351540982723236084e-02 7.557467371225357056e-02 3.240606561303138733e-02 -2.896150350570678711e-01 -6.243568845093250275e-03 -2.186388522386550903e-01 -2.253592200577259064e-02 2.375647192820906639e-03 1.630710065364837646e-02 2.664620429277420044e-02 -5.725244432687759399e-02 4.937600344419479370e-02 -1.086675822734832764e-01 6.002948805689811707e-02 1.293654590845108032e-01 -2.351882010698318481e-01 1.674733608961105347e-01 2.818855941295623779e-01 -1.459050327539443970e-01 -5.494250357151031494e-02 -3.545556664466857910e-01 -1.890690624713897705e-01 1.853297203779220581e-01 -4.295798763632774353e-02 -1.211687624454498291e-01 -1.573855578899383545e-01 -1.383436620235443115e-01 -3.857598304748535156e-01
1.903022825717926025e-01 2.214010804891586304e-01 2.696696221828460693e-01 1.965874619781970978e-02 3.234186172485351562e-01 1.302550733089447021e-01 -4.251068457961082458e-02 1.517113596200942993e-01 1.699210703372955322e-01 -2.170210480690002441e-01 -2.725412845611572266e-01 3.074351251125335693e-01 8.201541006565093994e-02 5.387330427765846252e-02 -2.732270956039428711e-01 -1.526887565851211548e-01 7.500162720680236816e-02 6.727821379899978638e-02 -2.051164060831069946e-01 -1.012421846389770508e-01 1.506236493587493896e-01 -5.949473008513450623e-03 1.054834797978401184e-01 -1.070173271000385284e-02 -1.040547639131546021e-01 -8.993811160326004028e-02 5.981040000915527344e-02 -1.845252513885498047e-02 -2.862957417964935303e-01 -2.187210917472839355e-01 -6.349912285804748535e-02 -2.996633350849151611e-01
-1.330230534076690674e-01 1.754115223884582520e-01 2.066991180181503296e-01 -1.273099333047866821e-01 3.715744316577911377e-01 4.563893750309944153e-02 1.112780719995498657e-01 2.462535537779331207e-02 3.509445860981941223e-02 -2.725741267204284668e-02 -1.788830459117889404e-01 8.586374670267105103e-02 -2.883798256516456604e-02 -2.722443640232086182e-01 1.513333339244127274e-02 -1.279962658882141113e-01 2.025201022624969482e-01 -2.149011194705963135e-02 -6.778105627745389938e-03 -3.122472167015075684e-01 2.469343394041061401e-01 -1.720893681049346924e-01 -2.789368927478790283e-01 -1.164165735244750977e-01 2.249170094728469849e-01 -6.510288268327713013e-02 -7.001972408033907413e-04 -7.807815819978713989e-02 -1.485634595155715942e-01 7.845742255449295044e-02 -1.935805827379226685e-01 -3.987023830413818359e-01
-1.600290685892105103e-01 3.020872548222541809e-02 2.131129242479801178e-02 -2.395617365837097168e-01 3.085020184516906738e-01 -3.132622316479682922e-02 1.622072607278823853e-01 -2.242486178874969482e-02 1.174593418836593628e-01 -1.466143131256103516e-01 8.414803445339202881e-02 4.937523975968360901e-02 1.392064690589904785e-01 -2.992516458034515381e-01 1.009308919310569763e-01 -1.099952757358551025e-01 2.345819324254989624e-01 -2.157602757215499878e-01 7.125061005353927612e-02 -8.250868320465087891e-02 2.325090207159519196e-02 7.183729857206344604e-02 -1.880626194179058075e-02 2.577456831932067871e-02 2.652449607849121094e-01 6.935929995961487293e-04 9.997359663248062134e-02 -3.819999396800994873e-01 -4.280430674552917480e-01 1.909813284873962402e-01 -1.743403635919094086e-02 -2.240104526281356812e-01
-3.996929619461297989e-03 -2.572420053184032440e-03 2.076114416122436523e-01 2.283141016960144043e-02 -7.990352809429168701e-02 -1.276015304028987885e-02 -2.022359371185302734e-01 1.010985374450683594e-01 1.148293912410736084e-01 -5.040400102734565735e-02 9.076116979122161865e-02 7.251799851655960083e-02 1.112133935093879700e-01 9.072590619325637817e-02 -2.850079834461212158e-01 -2.089418321847915649e-01 3.999142646789550781e-01 -5.928355082869529724e-02 1.068151220679283142e-01 -1.720716506242752075e-01 2.361207753419876099e-01 4.313915595412254333e-02 -3.514373004436492920e-01 3.233562707901000977e-01 -1.836894750595092773e-01 3.194335848093032837e-02 9.295383840799331665e-02 -1.752185821533203125e-01 -1.375599950551986694e-01 -1.698122471570968628e-01 4.954352602362632751e-02 -3.309291303157806396e-01
1.076205223798751831e-01 6.471085548400878906e-02 2.997693605720996857e-02 -9.206152521073818207e-03 -1.517859548330307007e-01 -8.788814395666122437e-02 -8.147526532411575317e-02 -2.560793757438659668e-01 4.695533961057662964e-02 1.696845330297946930e-02 -2.878158390522003174e-01 1.184494718909263611e-01 3.208949267864227295e-01 -4.380279406905174255e-02 2.722961641848087311e-02 -3.197389543056488037e-01 2.621214687824249268e-01 1.640517115592956543e-01 1.285539418458938599e-01 -3.850046098232269287e-01 9.099117666482925415e-02 1.175983995199203491e-01 9.578960016369819641e-03 -3.125421702861785889e-03 -1.167899966239929199e-01 -2.283900082111358643e-01 3.907603025436401367e-02 -2.874373495578765869e-01 -1.991792619228363037e-01 -8.742436021566390991e-02 -2.179011851549148560e-01 -2.137991636991500854e-01
-3.322894573211669922e-01 9.269364923238754272e-02 4.407014250755310059e-01 -1.841208338737487793e-01 -3.985363617539405823e-02 9.706711024045944214e-02 -1.597946882247924805e-01 -4.140484333038330078e-01 -1.082213446497917175e-01 3.151966258883476257e-02 -4.665609821677207947e-02 2.960146032273769379e-02 1.113420948386192322e-01 -1.635945439338684082e-01 1.469972580671310425e-01 -1.198998168110847473e-01 2.456905879080295563e-02 2.949641644954681396e-02 -3.025209605693817139e-01 3.142612427473068237e-02 -3.530463203787803650e-02 1.452610045671463013e-01 2.121291618095710874e-05 2.153853178024291992e-01 1.229815185070037842e-01 6.426238268613815308e-02 5.199014395475387573e-02 2.963038720190525055e-02 -3.251970112323760986e-01 -7.337386906147003174e-02 2.234826982021331787e-01 -8.576300740242004395e-02
2.121188044548034668e-01 1.956348866224288940e-01 1.281690746545791626e-01 3.144107758998870850e-02 -1.454564929008483887e-01 2.797547876834869385e-01 -1.255381256341934204e-01 -9.131950885057449341e-02 1.605123579502105713e-01 -6.269083917140960693e-02 -2.437498793005943298e-02 -6.592598557472229004e-02 1.291564106941223145e-01 1.813697814941406250e-01 2.423159033060073853e-02 -1.624368578195571899e-01 1.296963635832071304e-02 4.525744542479515076e-02 -4.484884068369865417e-02 -2.230872213840484619e-01 3.580030798912048340e-01 2.469681352376937866e-01 -2.971624433994293213e-01 1.767263114452362061e-01 -3.608100116252899170e-01 -2.139616608619689941e-01 1.148813739418983459e-01 -2.037290632724761963e-01 -1.566579341888427734e-01 -8.497029542922973633e-02 1.102926731109619141e-01 -1.653099805116653442e-01
-1.595828682184219360e-02 1.438550744205713272e-02 6.589484214782714844e-02 -8.181099593639373779e-02 -2.643891572952270508e-01 2.428711354732513428e-01 -1.493550539016723633e-01 -1.649730056524276733e-01 2.122740447521209717e-01 7.561165839433670044e-02 2.343862503767013550e-01 2.677568197250366211e-01 2.068755477666854858e-01 -3.348675370216369629e-02 -2.107221037149429321e-01 -3.533888459205627441e-01 1.044524535536766052e-01 1.238384246826171875e-01 1.318610012531280518e-01 -1.391888856887817383e-01 1.387947201728820801e-01 -1.482488363981246948e-01 -2.107896357774734497e-01 3.880828991532325745e-02 -2.332174181938171387e-01 5.428436025977134705e-02 1.037849411368370056e-01 -3.826349675655364990e-01 -1.373383998870849609e-01 -1.086273416876792908e-01 -4.119750484824180603e-02 -1.497120708227157593e-01
2.814110815525054932e-01 9.053841233253479004e-02 1.541051268577575684e-01 -1.460752338171005249e-01 4.992625117301940918e-02 5.165090318769216537e-03 -1.089464426040649414e-01 -1.426835358142852783e-01 -7.508356124162673950e-02 -1.761239171028137207e-01 -1.171127408742904663e-01 5.476998165249824524e-02 1.601416990160942078e-02 7.039516419172286987e-02 3.470247238874435425e-02 -1.875441670417785645e-01 -1.972395554184913635e-02 -1.035248637199401855e-01 -1.280377507209777832e-01 -5.970878526568412781e-02 9.441754221916198730e-02 2.238149493932723999e-01 -1.640616208314895630e-01 -1.550678312778472900e-01 -1.202257350087165833e-01 1.076368466019630432e-01 6.125987693667411804e-02 -2.367860078811645508e-01 -6.260186433792114258e-01 2.291707247495651245e-01 2.367485463619232178e-01 -1.022341176867485046e-01
1.245831698179244995e-02 1.158908233046531677e-01 2.876417636871337891e-01 -1.672981083393096924e-01 3.116751834750175476e-02 4.132434129714965820e-01 -5.735000967979431152e-02 5.306378379464149475e-02 2.096873819828033447e-01 2.177237719297409058e-02 -1.064714640378952026e-01 2.129557877779006958e-01 7.596416864544153214e-03 3.569038584828376770e-02 -1.786516457796096802e-01 -2.341975122690200806e-01 1.836768537759780884e-01 1.768697500228881836e-01 -6.541664898395538330e-02 1.135219261050224304e-01 5.587925016880035400e-02 1.358292251825332642e-01 -3.841870129108428955e-01 1.396359056234359741e-01 6.026085093617439270e-02 1.710301488637924194e-01 -9.110119193792343140e-02 -2.784263193607330322e-01 -2.123154550790786743e-01 -1.820137947797775269e-01 1.088921949267387390e-01 -1.702692508697509766e-01
-1.030121147632598877e-01 1.602454036474227905e-01 2.208017408847808838e-01 -6.754760444164276123e-02 -3.260923549532890320e-02 8.721569925546646118e-02 1.408651173114776611e-01 -2.060486823320388794e-01 -3.149864077568054199e-01 1.086834967136383057e-01 1.283267289400100708e-01 1.838026195764541626e-01 1.688789129257202148e-01 -9.340973198413848877e-02 7.059966679662466049e-03 -2.736792266368865967e-01 -2.109670825302600861e-02 -1.799733638763427734e-01 5.655927211046218872e-02 -1.121681183576583862e-01 -9.722417593002319336e-02 7.870209962129592896e-02 6.270015239715576172e-02 7.609248906373977661e-02 -4.176526963710784912e-01 5.222459509968757629e-02 -2.012263238430023193e-01 -1.826416850090026855e-01 -4.329835176467895508e-01 -2.077888697385787964e-01 7.327533513307571411e-02 -7.024332135915756226e-02
-1.298887748271226883e-02 5.956678092479705811e-02 3.712193295359611511e-02 -1.915694475173950195e-01 8.153066784143447876e-02 1.020080000162124634e-01 -1.134899258613586426e-02 7.485212385654449463e-02 3.585296869277954102e-01 6.601200997829437256e-02 -2.528099156916141510e-02 3.138413652777671814e-02 1.021397486329078674e-01 1.801548060029745102e-03 5.596707761287689209e-02 -3.275132477283477783e-01 -1.782613843679428101e-01 4.319482669234275818e-02 -1.927028447389602661e-01 -7.703670859336853027e-02 -1.287879049777984619e-01 1.735331714153289795e-01 -2.100944370031356812e-01 1.815177351236343384e-01 -2.149222791194915771e-01 -5.976300314068794250e-02 2.984572649002075195e-01 -3.540377318859100342e-01 -3.202877044677734375e-01 -6.931150332093238831e-03 2.152629382908344269e-02 -3.350890576839447021e-01
-7.397743756882846355e-04 -7.009127736091613770e-02 -1.133618429303169250e-01 -7.385998032987117767e-03 -2.992411516606807709e-02 6.299801915884017944e-02 -1.161609813570976257e-01 -2.149372696876525879e-01 -1.090361773967742920e-01 4.596708342432975769e-02 5.976800993084907532e-02 -1.463001519441604614e-01 2.747289836406707764e-01 -1.699617505073547363e-01 -7.835139334201812744e-02 -4.451053738594055176e-01 1.706596016883850098e-01 -2.078576534986495972e-01 -1.937824338674545288e-01 -3.051369190216064453e-01 -9.121138602495193481e-02 1.130105927586555481e-01 -1.612630039453506470e-01 -1.504603475332260132e-01 1.357436552643775940e-02 -3.834439814090728760e-02 1.021565794944763184e-01 -1.375810708850622177e-02 2.806800231337547302e-02 -1.796968728303909302e-01 3.761140406131744385e-01 -3.323881030082702637e-01
-1.737690865993499756e-01 1.157605499029159546e-01 4.446556866168975830e-01 -2.945486307144165039e-01 -1.491426080465316772e-01 -2.217739373445510864e-01 -1.557409167289733887e-01 -1.579133570194244385e-01 -2.167002260684967041e-01 -4.975527152419090271e-02 -3.273518383502960205e-02 2.586255967617034912e-01 -3.633334860205650330e-02 -3.510454893112182617e-01 9.542757272720336914e-02 -1.406356990337371826e-01 1.132833808660507202e-01 1.173283830285072327e-01 -1.988607794046401978e-01 -2.762995660305023193e-02 1.307713240385055542e-01 3.481740877032279968e-02 -1.194408610463142395e-01 -8.461242169141769409e-02 -7.432572543621063232e-02 2.218732386827468872e-01 -1.429066807031631470e-01 -1.360156238079071045e-01 -2.071653157472610474e-01 -9.352310746908187866e-02 -1.060483157634735107e-01 -1.313175112009048462e-01
-8.838000893592834473e-02 2.217316180467605591e-01 1.636254936456680298e-01 -2.150161415338516235e-01 4.420080184936523438e-01 9.689224511384963989e-02 1.906143315136432648e-02 1.910938881337642670e-02 2.397956550121307373e-01 3.500564768910408020e-02 -1.911127120256423950e-01 1.767681837081909180e-01 1.550523936748504639e-01 -8.058430254459381104e-02 -1.297695934772491455e-01 -7.423308491706848145e-02 2.486730366945266724e-01 -1.124380622059106827e-02 3.425174579024314880e-02 -3.390917778015136719e-01 3.735564276576042175e-02 -2.013482339680194855e-02 1.673199981451034546e-02 1.605868786573410034e-01 2.313119918107986450e-01 -2.005761116743087769e-02 2.513944506645202637e-01 -5.306634679436683655e-02 -1.919725537300109863e-01 6.743504106998443604e-02 -6.467373669147491455e-02 -3.371211290359497070e-01
2.082122266292572021e-01 -9.015986323356628418e-02 -1.844030469655990601e-01 -1.935594826936721802e-01 1.282214224338531494e-01 6.796667724847793579e-02 -4.673009738326072693e-02 -5.430445447564125061e-02 4.886813461780548096e-02 -1.693248897790908813e-01 -3.815691471099853516e-01 1.479294598102569580e-01 4.197055101394653320e-01 -2.130316793918609619e-01 -1.018195152282714844e-01 -2.518021166324615479e-01 8.744239062070846558e-02 -1.902219355106353760e-01 -4.885635897517204285e-02 -9.608265757560729980e-02 1.727203279733657837e-01 1.026118919253349304e-01 -1.389205157756805420e-01 2.377201169729232788e-01 -1.096777096390724182e-01 1.472008079290390015e-01 8.405216783285140991e-02 -1.196672767400741577e-01 -3.187478780746459961e-01 -3.932663425803184509e-02 1.529775653034448624e-02 -1.640990376472473145e-01
-6.917172111570835114e-03 6.463053077459335327e-02 1.544916778802871704e-01 -1.913804262876510620e-01 -1.664553135633468628e-01 2.147609591484069824e-01 1.861764341592788696e-01 -2.859405577182769775e-01 -1.244599297642707825e-01 -1.597992032766342163e-01 -1.972357183694839478e-01 1.606418937444686890e-01 2.712086737155914307e-01 5.609782040119171143e-02 -1.990187615156173706e-01 -2.543372213840484619e-01 1.915836632251739502e-01 -1.757977306842803955e-01 -1.690920293331146240e-01 -2.215591222047805786e-01 5.779069848358631134e-03 1.458133161067962646e-01 -1.292213946580886841e-01 9.498211741447448730e-02 -2.189217060804367065e-01 1.892178952693939209e-01 -2.094970345497131348e-01 -1.873792352853342891e-04 -2.968465387821197510e-01 1.331510990858078003e-01 -5.086121708154678345e-02 -1.730299890041351318e-01
-1.767917722463607788e-01 2.452101260423660278e-01 7.992449402809143066e-02 2.305042147636413574e-01 2.070107460021972656e-01 3.248097002506256104e-01 8.529920130968093872e-02 -1.455748379230499268e-01 -4.338482767343521118e-02 -1.711328327655792236e-01 1.514267921447753906e-02 -9.032566100358963013e-02 2.284463681280612946e-02 -6.234399229288101196e-02 -7.129523903131484985e-02 -4.860428869724273682e-01 1.830690056085586548e-01 -3.616846799850463867e-01 -1.422703564167022705e-01 -2.734714187681674957e-02 7.048728317022323608e-02 1.159626021981239319e-01 -5.109244585037231445e-02 -2.299435203894972801e-03 7.582377642393112183e-02 -1.466622650623321533e-01 -1.166437193751335144e-02 -2.158861905336380005e-01 -1.785109043121337891e-01 -1.808315664529800415e-01 -1.993798017501831055e-01 -4.813668504357337952e-02
-2.186320722103118896e-01 2.066939026117324829e-01 7.489789277315139771e-02 -9.968968480825424194e-02 3.352113664150238037e-01 -4.966949298977851868e-02 4.152593016624450684e-02 -1.773882657289505005e-01 2.057257108390331268e-02 1.292940825223922729e-01 -2.320062965154647827e-01 1.632732599973678589e-01 1.144531369209289551e-01 9.334951639175415039e-02 1.904868483543395996e-01 1.023789271712303162e-01 -7.295422255992889404e-02 -1.386321485042572021e-01 -2.281233370304107666e-01 -1.768664270639419556e-01 -2.392518892884254456e-02 2.458708435297012329e-01 -1.684681326150894165e-01 2.728142403066158295e-02 1.425615400075912476e-01 -3.109543398022651672e-02 1.298691928386688232e-01 -1.297809779644012451e-01 -2.192371636629104614e-01 1.450680103152990341e-02 2.019996047019958496e-01 -4.874491691589355469e-01
-1.415976416319608688e-02 2.509675025939941406e-01 2.254389673471450806e-01 -1.963135749101638794e-01 1.715114898979663849e-02 -2.323624491691589355e-01 -2.032327055931091309e-01 7.367405109107494354e-03 4.734604060649871826e-02 -5.490107089281082153e-02 1.277024596929550171e-01 1.368052959442138672e-01 4.511230811476707458e-02 -9.297969937324523926e-02 -6.613544374704360962e-02 -2.896583974361419678e-01 4.543865844607353210e-02 -2.330966740846633911e-01 -2.405039370059967041e-01 -3.904762864112854004e-01 -3.389235734939575195e-01 1.540749967098236084e-01 -9.360831230878829956e-02 9.401635080575942993e-02 -8.241581916809082031e-02 2.230368852615356445e-01 1.541955918073654175e-01 -3.382334485650062561e-02 -1.925261020660400391e-01 9.192360192537307739e-02 7.699434645473957062e-03 -2.502343952655792236e-01
1.219213102012872696e-02 7.596028968691825867e-03 1.311555951833724976e-01 7.284287828952074051e-03 -1.215816512703895569e-01 -2.935792803764343262e-01 3.751945449039340019e-03 2.010250389575958252e-01 1.917569041252136230e-01 -2.897313795983791351e-02 -2.751776017248630524e-02 -2.325199544429779053e-01 3.146546185016632080e-01 -1.494890451431274414e-01 2.698400802910327911e-02 -2.243202179670333862e-01 2.298071831464767456e-01 -2.898214459419250488e-01 6.285519152879714966e-02 -2.465622276067733765e-01 4.262560606002807617e-02 -3.992875106632709503e-03 -1.601248383522033691e-01 6.507357954978942871e-02 -2.175275385379791260e-01 -8.381024003028869629e-02 -8.216802775859832764e-02 -2.100027501583099365e-01 -4.186289012432098389e-01 -1.260875910520553589e-01 -1.402219235897064209e-01 -1.644482761621475220e-01
-6.701321154832839966e-02 1.234615817666053772e-01 1.214214190840721130e-01 -8.478657156229019165e-02 -2.349534481763839722e-01 2.707089483737945557e-02 -7.228060066699981689e-02 -1.445066034793853760e-01 3.576546162366867065e-02 -1.689376495778560638e-02 -8.379410952329635620e-02 5.888105556368827820e-02 7.632389664649963379e-02 3.425533650442957878e-03 1.907487511634826660e-01 -4.021380841732025146e-01 2.364436686038970947e-01 -7.632559537887573242e-02 -5.333647876977920532e-02 -3.748530745506286621e-01 -1.435753405094146729e-01 7.364395260810852051e-02 -8.623730391263961792e-02 2.264790683984756470e-01 -2.419822067022323608e-01 4.024437963962554932e-01 1.379029452800750732e-01 7.824085652828216553e-02 -2.862069606781005859e-01 1.811621487140655518e-01 9.267213195562362671e-02 -3.829293325543403625e-02
-2.563626766204833984e-01 1.859784424304962158e-01 4.053308814764022827e-02 -1.663064509630203247e-01 4.736164957284927368e-02 9.986297041177749634e-02 -3.290126919746398926e-01 5.493590608239173889e-02 -7.358792424201965332e-02 -8.869195729494094849e-02 -1.054661944508552551e-01 -2.799148261547088623e-01 2.022910714149475098e-01 -1.440612375736236572e-01 -2.101998031139373779e-01 -7.891458272933959961e-02 3.808913230895996094e-01 -1.142248213291168213e-01 -4.823422804474830627e-02 -2.193869054317474365e-01 2.414455413818359375e-01 -3.159375861287117004e-02 -1.396188437938690186e-01 1.821491867303848267e-02 1.510119251906871796e-02 3.903769701719284058e-02 3.153661191463470459e-01 -1.277797073125839233e-01 -2.872418463230133057e-01 -1.928036063909530640e-01 -1.022084988653659821e-02 -8.390271663665771484e-02
2.698040902614593506e-01 -2.823444008827209473e-01 3.442016243934631348e-01 -1.493723988533020020e-01 2.388842403888702393e-01 -5.973306298255920410e-02 -1.424981057643890381e-01 -5.180431157350540161e-02 8.671470731496810913e-02 -8.524419367313385010e-02 -1.507394164800643921e-01 1.528433617204427719e-02 1.707930862903594971e-01 -2.645585238933563232e-01 8.999242633581161499e-02 -7.527241110801696777e-02 4.076027870178222656e-02 -1.022099778056144714e-01 6.032158806920051575e-02 -4.958355724811553955e-01 5.416368320584297180e-02 1.791378110647201538e-01 -8.558695018291473389e-02 1.367828696966171265e-01 -1.030166745185852051e-01 1.570768952369689941e-01 1.961594820022583008e-01 -1.398537606000900269e-01 -1.675290763378143311e-01 -9.479554742574691772e-02 1.343090385198593140e-01 -3.655345365405082703e-02
5.901236087083816528e-02 1.382181514054536819e-02 8.257243782281875610e-02 -3.492481708526611328e-01 9.912651032209396362e-02 3.078289031982421875e-01 -1.857004761695861816e-01 5.873499810695648193e-02 -5.834553018212318420e-02 -1.056722402572631836e-01 3.562482073903083801e-03 2.550991177558898926e-01 -7.156289368867874146e-02 -1.448207944631576538e-01 3.722502663731575012e-02 -2.274495959281921387e-01 -5.829722061753273010e-02 -7.184740900993347168e-02 -3.633502125740051270e-01 -2.933338284492492676e-01 8.377411961555480957e-02 1.057940497994422913e-01 1.194839999079704285e-01 1.384922116994857788e-01 -1.736103789880871773e-03 2.530954778194427490e-01 3.661909997463226318e-01 -1.462461501359939575e-01 -9.640131890773773193e-02 -8.040970563888549805e-02 5.718295648694038391e-02 -2.219765037298202515e-01
-2.693052217364311218e-02 2.675790488719940186e-01 3.041606247425079346e-01 -2.080470323562622070e-02 -1.680673807859420776e-01 1.551329791545867920e-01 -1.441003531217575073e-01 -2.428532391786575317e-01 7.222048193216323853e-02 1.795489788055419922e-01 6.162650883197784424e-02 -1.177179515361785889e-01 2.778567373752593994e-01 9.526337683200836182e-02 -2.134516537189483643e-01 -1.549533456563949585e-01 6.208759173750877380e-02 9.592527523636817932e-03 -8.172526955604553223e-02 -1.120306849479675293e-01 2.201452404260635376e-01 2.564497888088226318e-01 -3.383646309375762939e-01 2.632260918617248535e-01 -1.116375476121902466e-01 -1.163035258650779724e-01 1.896084286272525787e-02 -5.232900008559226990e-02 -8.658219873905181885e-02 -1.228389292955398560e-01 2.485226839780807495e-01 -2.389373779296875000e-01
-1.485512405633926392e-01 -5.615294212475419044e-04 2.352050133049488068e-02 -7.235825806856155396e-02 2.482554018497467041e-01 -1.466939002275466919e-01 -1.980574280023574829e-01 -3.913588523864746094e-01 -2.255866490304470062e-02 2.651315368711948395e-02 -1.772894412279129028e-01 -6.606776267290115356e-02 1.435604244470596313e-01 4.351304378360509872e-03 2.262572050094604492e-01 -2.288484573364257812e-01 2.300327867269515991e-01 2.139132469892501831e-01 -7.915737479925155640e-02 -2.594747841358184814e-01 2.418613731861114502e-01 1.539842691272497177e-03 -2.531430870294570923e-02 -8.737429976463317871e-02 -2.462824136018753052e-01 -2.034289985895156860e-01 -3.505546972155570984e-02 -2.123447507619857788e-01 -3.565297126770019531e-01 -1.243654936552047729e-01 -3.990793973207473755e-02 -6.190505996346473694e-02
-2.766838073730468750e-01 1.604123786091804504e-02 -2.962248399853706360e-02 -1.171029880642890930e-01 -2.086858637630939484e-02 4.753407463431358337e-02 -3.107975721359252930e-01 1.930668018758296967e-02 -1.589249521493911743e-01 -2.581420540809631348e-01 -1.458156257867813110e-01 -4.727938398718833923e-02 3.611145913600921631e-01 -1.518171280622482300e-01 -1.214414834976196289e-01 -2.109089493751525879e-01 3.179767131805419922e-01 -2.333594113588333130e-01 -2.027536928653717041e-01 -1.110012549906969070e-02 1.196089237928390503e-01 -1.033271774649620056e-01 -5.921839550137519836e-02 -2.839081361889839172e-02 -4.847529530525207520e-02 -2.319551818072795868e-02 2.038649469614028931e-01 -2.340572178363800049e-01 -3.331651389598846436e-01 1.056590974330902100e-01 -1.470038900151848793e-03 -1.826753169298171997e-01
-6.337563390843570232e-04 1.911387294530868530e-01 3.930108845233917236e-01 -3.001276254653930664e-01 2.327348142862319946e-01 7.223623991012573242e-02 -1.937990933656692505e-01 -1.147009879350662231e-01 1.284980475902557373e-01 -7.722029089927673340e-02 -1.762021631002426147e-01 1.843932718038558960e-01 1.693093627691268921e-01 1.560362726449966431e-01 1.693398319184780121e-02 -1.572796553373336792e-01 -1.398011445999145508e-01 3.709346055984497070e-02 -1.388994902372360229e-01 -2.175157815217971802e-01 2.012397050857543945e-01 -1.131747215986251831e-01 3.651146963238716125e-02 -1.513486951589584351e-01 -8.938099443912506104e-02 -2.135710977017879486e-02 -1.837680190801620483e-01 -4.791292175650596619e-02 -2.692871093750000000e-01 -1.227229610085487366e-01 2.980774939060211182e-01 -2.392989099025726318e-01
7.061302661895751953e-02 2.661722302436828613e-01 -2.383592724800109863e-02 -1.711313724517822266e-01 5.087329447269439697e-02 2.158144861459732056e-01 -1.655184626579284668e-01 -6.682562828063964844e-02 -1.314912587404251099e-01 -3.631029129028320312e-01 5.627917870879173279e-02 -1.439042836427688599e-01 2.259428352117538452e-01 -1.043659225106239319e-01 1.209521219134330750e-01 -2.483175098896026611e-01 1.417828798294067383e-01 -1.466359049081802368e-01 1.422159969806671143e-01 -1.827817559242248535e-01 -1.425365507602691650e-01 6.568700075149536133e-02 -1.050836145877838135e-01 -2.012513428926467896e-01 -5.261651426553726196e-02 1.997583210468292236e-01 -3.718342632055282593e-02 -1.202197745442390442e-01 -4.991250038146972656e-01 1.062371209263801575e-01 -8.082502335309982300e-02 -7.194492965936660767e-02
8.266784250736236572e-02 2.427058964967727661e-01 9.764770418405532837e-02 -2.381578236818313599e-01 1.781229823827743530e-01 -2.923857867717742920e-01 -6.544722616672515869e-02 -1.719344854354858398e-01 -2.630980014801025391e-01 -1.369035989046096802e-01 -1.375627666711807251e-01 3.162492299452424049e-03 -6.541630718857049942e-03 -9.922649711370468140e-02 -9.067832678556442261e-02 3.888422250747680664e-02 -1.259767077863216400e-02 -1.264422088861465454e-01 -2.076015770435333252e-01 2.622872404754161835e-02 1.567340791225433350e-01 1.921267211437225342e-01 -2.575809657573699951e-01 1.710373535752296448e-02 -8.600445091724395752e-02 1.481263637542724609e-01 2.906950414180755615e-01 -9.099182486534118652e-02 -3.124541044235229492e-01 3.923588991165161133e-02 2.723367512226104736e-01 -3.269812166690826416e-01
-1.205050349235534668e-01 -6.114467978477478027e-02 -2.377072721719741821e-02 -1.438769400119781494e-01 -6.309931725263595581e-02 -8.683569729328155518e-03 -2.887459993362426758e-01 -4.403119683265686035e-01 -7.666913419961929321e-02 -2.683130204677581787e-01 -4.045731201767921448e-02 1.799577176570892334e-01 -2.408593297004699707e-01 -5.918838083744049072e-02 4.373107105493545532e-02 -2.361302077770233154e-01 1.408043503761291504e-01 1.510959267616271973e-01 1.849220544099807739e-01 -2.783896327018737793e-01 -6.634644232690334320e-03 1.039386168122291565e-01 -8.995117247104644775e-02 1.018024310469627380e-01 1.031190007925033569e-01 -2.259117513895034790e-01 8.693207800388336182e-02 -2.220506817102432251e-01 -1.584231853485107422e-01 -4.454092122614383698e-03 7.179315388202667236e-02 -3.400442004203796387e-01
-2.717317342758178711e-01 -1.725680753588676453e-02 2.614085674285888672e-01 -2.483495324850082397e-01 1.057285889983177185e-01 3.630626201629638672e-02 -2.313807308673858643e-01 -1.535819768905639648e-01 1.712136566638946533e-01 1.471003610640764236e-02 -2.107554078102111816e-01 3.314689099788665771e-01 9.270023554563522339e-03 -2.381133437156677246e-01 9.126405417919158936e-02 -7.309476286172866821e-02 9.748600423336029053e-02 -2.170729935169219971e-01 -3.547823429107666016e-01 -5.746571719646453857e-02 -1.004692688584327698e-01 1.078016385436058044e-01 -1.196670383214950562e-01 1.183647215366363525e-01 -2.431342154741287231e-01 1.535330861806869507e-01 4.547925293445587158e-02 -4.382054135203361511e-02 -3.563638627529144287e-01 -4.259274527430534363e-02 -1.046528294682502747e-02 2.276618964970111847e-02
-1.953696832060813904e-02 2.530909776687622070e-01 5.075132250785827637e-01 4.555847495794296265e-02 -4.005759209394454956e-02 -2.582574784755706787e-01 -2.590083144605159760e-02 8.428370207548141479e-02 -2.133410598617047071e-04 -4.740853235125541687e-02 -1.663137078285217285e-01 -1.156384572386741638e-01 3.855909919366240501e-03 -1.196937784552574158e-01 -7.427740097045898438e-02 -1.588294655084609985e-01 8.394879102706909180e-02 -2.654899358749389648e-01 1.183900088071823120e-01 -2.959406077861785889e-01 -3.691617399454116821e-02 1.706586182117462158e-01 -6.103891134262084961e-02 -6.284920871257781982e-02 -4.422331154346466064e-01 -1.868888139724731445e-01 2.120822481811046600e-02 -1.196634992957115173e-01 -2.156750708818435669e-01 -3.911050036549568176e-02 -2.684369124472141266e-02 -1.230138074606657028e-02
-1.306817829608917236e-01 3.388956785202026367e-01 4.230541735887527466e-02 -2.419576048851013184e-02 -1.665079444646835327e-01 1.449467241764068604e-01 -1.217004470527172089e-02 -1.581786666065454483e-03 -2.257375419139862061e-01 -2.496167570352554321e-01 1.283533219248056412e-02 1.416828390210866928e-02 -1.457763165235519409e-01 -1.066706329584121704e-01 1.870079338550567627e-01 -5.449392199516296387e-01 2.078067362308502197e-01 -1.011490300297737122e-01 -6.820663064718246460e-02 -1.058438196778297424e-01 -1.923646964132785797e-02 1.509268116205930710e-02 3.489649295806884766e-02 1.477786302566528320e-01 -7.438389211893081665e-02 3.070365190505981445e-01 1.053690016269683838e-01 5.363239441066980362e-03 -2.618207037448883057e-01 1.262295991182327271e-01 1.511461883783340454e-01 -1.656241565942764282e-01
-1.543202996253967285e-01 -6.983956694602966309e-02 2.772183418273925781e-01 -1.553836613893508911e-01 7.123532239347696304e-03 -2.096366137266159058e-02 -1.166528314352035522e-01 -2.294818162918090820e-01 -1.637157350778579712e-01 -3.660073280334472656e-01 -4.437569901347160339e-02 -8.736632764339447021e-03 5.666184052824974060e-02 -1.238656640052795410e-01 2.963316738605499268e-01 5.149106308817863464e-02 2.811977863311767578e-01 -1.826983876526355743e-02 1.012160629034042358e-01 3.085037926211953163e-03 8.874072134494781494e-02 -3.442674875259399414e-02 -1.267641503363847733e-02 2.179842591285705566e-01 -2.560281381011009216e-02 7.871510088443756104e-02 -9.257901459932327271e-02 -4.337416887283325195e-01 -1.655128598213195801e-01 -2.278268635272979736e-01 -2.083936780691146851e-01 -2.429952621459960938e-01
1.911008507013320923e-01 1.473654061555862427e-01 3.252498805522918701e-02 2.582726776599884033e-01 2.033504396677017212e-01 1.364208161830902100e-01 -4.897675290703773499e-02 -1.370477974414825439e-01 1.158115863800048828e-01 -1.205698922276496887e-01 9.485058486461639404e-02 -8.454560488462448120e-02 2.016758173704147339e-01 -2.127395719289779663e-01 2.193468157202005386e-03 -4.522052705287933350e-01 1.052047498524188995e-02 -1.571141183376312256e-01 -1.560502648353576660e-01 -4.054399207234382629e-02 -8.101131767034530640e-02 5.344278737902641296e-02 -2.938286066055297852e-01 -9.856865555047988892e-02 -2.219843268394470215e-01 2.075804956257343292e-02 5.983891338109970093e-02 6.161084771156311035e-02 -1.469086706638336182e-01 -3.409758508205413818e-01 2.434288412332534790e-01 -2.188358157873153687e-01
-1.512568350881338120e-02 2.103048712015151978e-01 1.528123468160629272e-01 -2.784743607044219971e-01 1.373668462038040161e-01 -1.632882505655288696e-01 1.104721650481224060e-01 1.922159641981124878e-02 -8.584377914667129517e-02 1.118867006152868271e-02 -2.171744108200073242e-01 7.801765948534011841e-02 2.852058708667755127e-01 -5.528923869132995605e-02 2.101837098598480225e-01 -2.732367515563964844e-01 -1.237716302275657654e-01 -5.209451541304588318e-02 -2.142880111932754517e-01 -1.911006309092044830e-02 1.068249866366386414e-01 1.900148689746856689e-01 8.026415854692459106e-02 1.253887861967086792e-01 -1.308507621288299561e-01 -7.402158225886523724e-04 2.412557005882263184e-01 -2.566296756267547607e-01 -4.367792308330535889e-01 1.576231122016906738e-01 1.920867562294006348e-01 -6.966204196214675903e-02
-4.134180396795272827e-02 -9.073320776224136353e-03 1.369991898536682129e-01 -1.093220338225364685e-01 -7.264131307601928711e-02 -5.310001783072948456e-03 -2.062672749161720276e-02 1.711861789226531982e-01 6.077060475945472717e-02 1.324418652802705765e-02 -1.427967846393585205e-01 8.454208821058273315e-02 -6.341334432363510132e-02 2.869301661849021912e-02 -1.476244442164897919e-02 -3.858358263969421387e-01 -5.144739989191293716e-03 -7.703210413455963135e-02 -1.467260271310806274e-01 2.506035007536411285e-02 -1.152329519391059875e-01 2.888543605804443359e-01 -2.422624230384826660e-01 -1.045507863163948059e-01 -7.810294628143310547e-02 1.300718486309051514e-01 4.915693104267120361e-01 -1.719405800104141235e-01 -3.860903680324554443e-01 -7.898760586977005005e-02 -9.470579028129577637e-02 -3.068611621856689453e-01
3.167125582695007324e-02 1.564007401466369629e-01 1.741978079080581665e-01 -2.605834305286407471e-01 -1.438919603824615479e-01 3.868683427572250366e-02 -3.562380094081163406e-03 -1.887894123792648315e-01 1.329321265220642090e-01 -1.468758732080459595e-01 -2.132085263729095459e-01 7.178536802530288696e-02 2.735920846462249756e-01 -1.555327419191598892e-02 -3.163841739296913147e-02 -1.768901795148849487e-01 -4.749670252203941345e-02 -8.743797242641448975e-02 2.178820222616195679e-01 -3.983955681324005127e-01 1.745270788669586182e-01 -1.331249326467514038e-01 7.037297636270523071e-02 1.349904239177703857e-01 -1.598823070526123047e-01 -1.856021583080291748e-01 8.647671341896057129e-02 8.766847103834152222e-02 -4.679786860942840576e-01 -1.413535028696060181e-01 -2.009315788745880127e-02 -1.384859532117843628e-01
-1.129095852375030518e-01 2.113982737064361572e-01 1.465736478567123413e-01 -2.038512974977493286e-01 8.873101323843002319e-02 3.207214474678039551e-01 -9.195534139871597290e-02 -4.832929745316505432e-02 -2.863217890262603760e-01 -5.273051559925079346e-02 -1.645427644252777100e-01 8.634064346551895142e-02 -1.245275437831878662e-01 -7.904078066349029541e-02 -1.452894508838653564e-01 -1.496272534132003784e-01 -5.057376809418201447e-03 -4.539930224418640137e-01 6.446509808301925659e-02 -3.040768764913082123e-02 -6.899388879537582397e-02 -4.006688669323921204e-02 -1.059646010398864746e-01 -1.431889832019805908e-01 -3.721767663955688477e-02 -1.619998961687088013e-01 8.938059955835342407e-02 -1.658756136894226074e-01 -2.839719355106353760e-01 1.351842135190963745e-01 1.051471978425979614e-01 -3.886361420154571533e-01
4.179755225777626038e-02 1.968807131052017212e-01 1.839688569307327271e-01 -2.149167507886886597e-01 9.681144356727600098e-02 -2.890620529651641846e-01 -5.296875536441802979e-02 -1.097392365336418152e-01 1.857253015041351318e-01 -1.214478388428688049e-01 -2.264121770858764648e-01 1.176469624042510986e-01 6.413240730762481689e-02 3.912201523780822754e-02 1.325201988220214844e-01 -1.009234264492988586e-01 4.395941644906997681e-02 -2.467259950935840607e-02 4.777185618877410889e-02 -3.728211671113967896e-02 -9.674397110939025879e-02 2.065937221050262451e-01 -1.766939610242843628e-01 -1.264803409576416016e-01 -1.023200228810310364e-01 1.413440853357315063e-01 3.584673702716827393e-01 6.044691801071166992e-02 -3.381152451038360596e-01 -7.752607017755508423e-02 3.660613596439361572e-01 -3.186486661434173584e-01
-2.871640957891941071e-02 2.569420337677001953e-01 1.500404328107833862e-01 -1.692712754011154175e-01 -7.000526785850524902e-02 1.875606477260589600e-01 -1.029047966003417969e-01 -9.835418313741683960e-02 3.852072656154632568e-01 1.878729760646820068e-01 7.230793125927448273e-03 -7.661203294992446899e-02 1.138986870646476746e-01 1.866441965103149414e-02 -2.692062966525554657e-02 -2.148286104202270508e-01 9.199348092079162598e-02 -7.568320631980895996e-02 -8.800180256366729736e-02 -1.077461466193199158e-01 3.904806375503540039e-01 3.554641902446746826e-01 -2.559545338153839111e-01 1.259348690509796143e-01 -2.095766812562942505e-01 -1.599721312522888184e-01 7.893557846546173096e-02 1.005785763263702393e-01 -7.846882194280624390e-02 7.225456088781356812e-02 8.567952364683151245e-02 -2.711504995822906494e-01
-4.361052531749010086e-03 1.355752497911453247e-01 2.336992472410202026e-01 -2.755161523818969727e-01 1.821244210004806519e-01 -1.895629763603210449e-01 -5.947354435920715332e-02 -8.038863539695739746e-02 2.144219875335693359e-01 -1.233690902590751648e-01 6.911899149417877197e-02 1.861985176801681519e-01 -4.495614022016525269e-02 5.594525486230850220e-03 -3.590152412652969360e-02 -3.769347965717315674e-01 8.909061551094055176e-02 -1.611799895763397217e-01 -1.468075364828109741e-01 -3.332306742668151855e-01 -3.491067886352539062e-01 2.301150113344192505e-01 1.855794526636600494e-02 1.156983822584152222e-01 -5.055511742830276489e-02 1.343764960765838623e-01 -2.994094742462038994e-03 -2.501990497112274170e-01 -9.893858432769775391e-02 3.547384589910507202e-02 -1.485288608819246292e-02 -2.763119935989379883e-01
-4.273157194256782532e-02 1.619604229927062988e-01 6.742968410253524780e-02 2.871800772845745087e-02 1.038977727293968201e-01 2.616489231586456299e-01 -1.206135824322700500e-01 -4.170664120465517044e-03 4.764063283801078796e-02 9.297199547290802002e-02 1.053562983870506287e-01 -3.069247007369995117e-01 -1.608738452196121216e-01 -2.631211578845977783e-01 5.523052439093589783e-02 -4.653317332267761230e-01 2.458109259605407715e-01 -3.392291665077209473e-01 -2.352556735277175903e-01 -2.802563644945621490e-02 2.904612421989440918e-01 1.034638434648513794e-01 4.638243466615676880e-02 -9.701858460903167725e-02 -4.656121507287025452e-02 1.587677597999572754e-01 3.824555501341819763e-02 -1.231506839394569397e-01 -8.047246187925338745e-02 1.239537540823221207e-02 -4.059327393770217896e-02 -2.264736145734786987e-01
-5.229846388101577759e-02 1.185874119400978088e-01 3.061786293983459473e-01 1.129373386502265930e-01 1.213550865650177002e-01 -1.113976985216140747e-01 8.514035493135452271e-03 -1.999887973070144653e-01 -3.051458895206451416e-01 2.442124113440513611e-02 2.388901561498641968e-01 2.193777412176132202e-01 2.450022101402282715e-01 -1.806887239217758179e-01 -3.912290185689926147e-02 -1.973265409469604492e-01 7.756610866636037827e-04 -7.497072964906692505e-02 1.818572878837585449e-01 -2.279001753777265549e-03 -3.765873610973358154e-02 -3.324910253286361694e-02 -3.387202620506286621e-01 2.264279574155807495e-01 -1.064551770687103271e-01 6.769087165594100952e-02 2.196048013865947723e-02 -1.761541366577148438e-01 -3.468059599399566650e-01 -1.916351020336151123e-01 2.342948019504547119e-01 -1.044319272041320801e-01
1.971498131752014160e-01 7.831798866391181946e-03 1.471848487854003906e-01 -8.397023379802703857e-02 9.485134482383728027e-02 1.449480950832366943e-01 -2.133504152297973633e-01 -1.239480003714561462e-01 -8.436529338359832764e-02 5.496482551097869873e-02 4.478218033909797668e-02 8.784156292676925659e-03 1.159315109252929688e-01 -1.360514163970947266e-01 8.477251976728439331e-02 -3.646428585052490234e-01 7.645616680383682251e-02 7.914331555366516113e-02 -8.424267172813415527e-02 1.422053724527359009e-01 2.079091733321547508e-03 2.872747480869293213e-01 -9.172742813825607300e-02 2.871469967067241669e-02 -2.004642039537429810e-01 1.241329014301300049e-01 2.654991671442985535e-02 2.776336297392845154e-02 -6.704462170600891113e-01 1.108924448490142822e-01 7.682770490646362305e-02 3.434677422046661377e-02
-1.328322440385818481e-01 2.583804726600646973e-01 9.872773289680480957e-02 -2.496870458126068115e-01 2.491007298231124878e-01 -7.454574853181838989e-02 1.399667859077453613e-01 -1.188727021217346191e-01 2.487275302410125732e-01 6.405819952487945557e-02 -1.884414702653884888e-01 6.954352371394634247e-03 -1.143992841243743896e-01 -1.843806505203247070e-01 2.584621775895357132e-03 -6.708935648202896118e-02 2.556673586368560791e-01 -1.798592656850814819e-01 8.473667502403259277e-02 -1.838364005088806152e-01 1.552032828330993652e-01 3.164130076766014099e-02 -5.657809972763061523e-02 4.793527349829673767e-02 2.576212882995605469e-01 2.660561501979827881e-01 1.059301793575286865e-01 -3.485851883888244629e-01 -1.229572072625160217e-01 1.660960912704467773e-01 -5.396970734000205994e-02 -3.229087889194488525e-01
-9.568259119987487793e-02 -8.573104441165924072e-02 1.826360374689102173e-01 -2.886082278564572334e-03 -8.423454314470291138e-02 5.452778562903404236e-02 -1.881985813379287720e-01 8.480747044086456299e-02 1.581202298402786255e-01 4.486412927508354187e-02 1.672436147928237915e-01 6.103753671050071716e-02 1.180562227964401245e-01 2.089316248893737793e-01 -2.648758292198181152e-01 -2.386980801820755005e-01 3.464410305023193359e-01 -7.496939599514007568e-02 -6.899713724851608276e-02 -2.249629646539688110e-01 2.422437965869903564e-01 5.272382870316505432e-02 -3.214939534664154053e-01 9.798596054315567017e-02 -2.285641729831695557e-01 1.031257137656211853e-01 2.686858735978603363e-02 -1.669857352972030640e-01 -4.722956195473670959e-02 -2.452813088893890381e-01 1.007733345031738281e-01 -3.668118417263031006e-01
-1.528147161006927490e-01 2.463012337684631348e-01 2.414830029010772705e-01 2.166102975606918335e-01 2.541484832763671875e-01 3.162656128406524658e-01 2.168615162372589111e-02 6.646423041820526123e-02 1.518329232931137085e-01 -1.725323498249053955e-01 -1.672912985086441040e-01 1.947165094316005707e-02 5.219433456659317017e-02 2.252039164304733276e-01 8.613164722919464111e-02 3.113744966685771942e-02 1.499247848987579346e-01 7.434936612844467163e-02 -1.603430360555648804e-01 -1.408211588859558105e-01 -1.232465207576751709e-01 1.565406322479248047e-01 4.018590599298477173e-02 -2.941133975982666016e-01 -6.514485180377960205e-02 9.990784525871276855e-02 4.987272620201110840e-02 -1.944459527730941772e-01 -3.289116621017456055e-01 -1.259878426790237427e-01 2.375086694955825806e-01 -2.487663477659225464e-01
1.735365539789199829e-01 1.581902205944061279e-01 1.361708790063858032e-01 -1.547418981790542603e-01 2.611722946166992188e-01 2.407365590333938599e-01 4.063907079398632050e-03 -2.996070496737957001e-02 3.245208784937858582e-02 3.968902230262756348e-01 -5.961960926651954651e-02 7.061497122049331665e-02 -8.790699392557144165e-02 -1.769348233938217163e-01 9.627814404666423798e-03 -2.047885805368423462e-01 1.514235287904739380e-01 -3.771328330039978027e-01 -7.081633806228637695e-02 -3.161882460117340088e-01 -1.869642436504364014e-01 -5.552858859300613403e-02 -8.898662030696868896e-02 -2.004856169223785400e-01 -8.620463311672210693e-02 1.096853241324424744e-01 8.199008554220199585e-02 -1.256281733512878418e-01 -1.796014457941055298e-01 -4.164733365178108215e-02 4.677069559693336487e-02 -3.044137656688690186e-01
1.816329061985015869e-01 2.524973154067993164e-01 1.305837780237197876e-01 2.413097470998764038e-01 1.774413138628005981e-02 1.203767582774162292e-02 1.193803772330284119e-01 -2.253568172454833984e-02 -3.769555687904357910e-01 -1.239817440509796143e-01 1.779157221317291260e-01 -9.141370654106140137e-02 1.500067412853240967e-01 -1.177730709314346313e-01 8.614369668066501617e-03 -4.000867903232574463e-01 1.827524751424789429e-01 -1.283916085958480835e-01 1.490116864442825317e-01 -3.731637448072433472e-02 -3.636128455400466919e-02 1.080202013254165649e-01 -1.775824278593063354e-01 3.294086456298828125e-01 -1.069925352931022644e-01 1.209608614444732666e-01 1.559326350688934326e-01 -1.131959930062294006e-01 -3.033298254013061523e-01 -1.091914623975753784e-01 1.159354969859123230e-01 -1.079970896244049072e-01
-1.948775500059127808e-01 3.254860639572143555e-02 3.960410654544830322e-01 1.133005470037460327e-01 -1.017436608672142029e-01 2.586564794182777405e-02 1.745008379220962524e-01 -1.249765008687973022e-01 1.470466107130050659e-01 1.117239296436309814e-01 -4.128350317478179932e-01 -1.979761421680450439e-01 2.942849695682525635e-01 -2.016693204641342163e-01 6.169680505990982056e-02 -2.215360552072525024e-01 1.879202872514724731e-01 2.829548716545104980e-01 -7.641514390707015991e-02 -2.069950401782989502e-01 7.310922443866729736e-02 1.740099191665649414e-01 3.464689105749130249e-02 -3.693948034197092056e-03 -1.386905312538146973e-01 1.079380139708518982e-01 4.903315752744674683e-02 -9.059596806764602661e-03 -1.826542913913726807e-01 1.905184052884578705e-02 1.769701577723026276e-02 -2.048986852169036865e-01
-2.996395826339721680e-01 1.263634860515594482e-01 1.598597317934036255e-01 1.959182694554328918e-02 2.621174044907093048e-02 -3.350832965224981308e-03 -2.130142450332641602e-01 -3.291764855384826660e-01 2.144611328840255737e-01 -4.795578122138977051e-02 -2.970571219921112061e-01 1.462277323007583618e-01 7.926068454980850220e-02 -2.673827707767486572e-01 4.217800498008728027e-02 -3.536338210105895996e-01 -9.372298419475555420e-02 -1.137604862451553345e-01 7.498222403228282928e-04 2.119940146803855896e-02 -1.871303319931030273e-01 -5.507910251617431641e-02 7.424901425838470459e-02 2.520381808280944824e-01 -1.478970795869827271e-02 1.239146366715431213e-01 -8.442696928977966309e-02 -1.878480762243270874e-01 -3.697336614131927490e-01 -6.563466042280197144e-02 1.406578868627548218e-01 -5.745985731482505798e-02
-3.208033144474029541e-01 1.962392181158065796e-01 -5.463575944304466248e-02 -2.341473549604415894e-01 5.083046108484268188e-02 2.500941511243581772e-03 -1.316399723291397095e-01 1.265350915491580963e-02 -1.038348153233528137e-01 -1.019929572939872742e-01 4.935666918754577637e-02 -1.041764616966247559e-01 1.424295306205749512e-01 -4.798878729343414307e-02 -3.248046338558197021e-01 -3.202823102474212646e-01 2.877933382987976074e-01 -1.176235228776931763e-01 7.667594403028488159e-02 -2.045368105173110962e-01 1.312503516674041748e-01 1.304687708616256714e-01 -2.214837074279785156e-01 2.470917068421840668e-02 9.104069322347640991e-02 -1.983583867549896240e-01 1.289436072111129761e-01 6.014283373951911926e-02 -3.529960513114929199e-01 -2.424181997776031494e-01 -1.433399915695190430e-01 -1.243343427777290344e-01
8.008600212633609772e-03 4.069622755050659180e-01 1.567990332841873169e-01 -1.356706172227859497e-01 1.715760380029678345e-01 -7.973523437976837158e-02 9.726909548044204712e-02 8.312280476093292236e-02 1.727311909198760986e-01 -7.150452584028244019e-02 1.705189198255538940e-01 2.092128247022628784e-01 -1.055366471409797668e-01 -2.071337401866912842e-01 -1.364018470048904419e-01 -4.494346678256988525e-01 -9.932839870452880859e-02 2.267241328954696655e-01 -1.577705740928649902e-01 -2.816814929246902466e-02 -1.170454099774360657e-01 1.484925597906112671e-01 -8.990357816219329834e-02 1.873608678579330444e-01 -1.118772700428962708e-01 5.925556272268295288e-02 2.633888125419616699e-01 -6.155844032764434814e-02 -1.567865908145904541e-01 5.849334597587585449e-02 2.494182996451854706e-02 -2.702136039733886719e-01
-1.046589463949203491e-01 5.334656685590744019e-02 2.100293487310409546e-01 8.620158582925796509e-02 2.718339860439300537e-02 1.869401484727859497e-01 -2.136816084384918213e-01 5.927719175815582275e-02 2.221904695034027100e-01 4.105233028531074524e-02 -8.026515692472457886e-02 1.522288005799055099e-02 4.988342896103858948e-02 -2.454990521073341370e-02 -1.614280194044113159e-01 -2.728677392005920410e-01 1.424171924591064453e-01 2.629122436046600342e-01 -2.533290348947048187e-02 -7.049795985221862793e-02 9.366425126791000366e-02 1.819847337901592255e-02 -3.631472587585449219e-01 -1.728751361370086670e-01 6.366725265979766846e-02 1.487820893526077271e-01 1.559598743915557861e-01 -1.382889449596405029e-01 -1.745291203260421753e-01 -3.517890870571136475e-01 6.649582087993621826e-02 -4.408013820648193359e-01
-1.026026383042335510e-01 3.634673058986663818e-01 1.576108634471893311e-01 -1.245461702346801758e-01 -6.438524276018142700e-02 7.356034964323043823e-02 -4.365575686097145081e-02 2.221577912569046021e-01 9.186559915542602539e-02 -1.133772823959589005e-02 3.033100664615631104e-01 -2.159898132085800171e-01 -2.550537325441837311e-02 1.195218227803707123e-02 -8.346572518348693848e-02 -2.716515660285949707e-01 6.084172055125236511e-02 2.886655926704406738e-01 -2.745967805385589600e-01 -2.555936276912689209e-01 1.958137936890125275e-02 6.674186140298843384e-02 -1.638646051287651062e-02 -8.392050117254257202e-02 -2.156783938407897949e-01 1.970662921667098999e-01 1.943427473306655884e-01 -2.706171274185180664e-01 -2.512673139572143555e-01 -3.997251763939857483e-02 1.097826510667800903e-01 -1.198904886841773987e-01
4.425276070833206177e-02 1.103901024907827377e-02 3.412972986698150635e-01 -2.033610083162784576e-02 1.663826964795589447e-02 -4.717896878719329834e-02 -1.303734034299850464e-01 -1.495254933834075928e-01 -1.232240274548530579e-01 -3.616024181246757507e-02 -2.117535620927810669e-01 2.067646682262420654e-01 -9.608172625303268433e-02 -3.019352257251739502e-01 3.297266066074371338e-01 -1.938151568174362183e-01 2.344778031110763550e-01 6.603053957223892212e-02 8.705229312181472778e-02 -1.661738604307174683e-01 -1.478889137506484985e-01 4.281263798475265503e-02 2.282669395208358765e-01 -1.552112251520156860e-01 2.941060066223144531e-02 6.194383651018142700e-02 5.082841590046882629e-02 -1.995306015014648438e-01 -2.386045902967453003e-01 7.746642827987670898e-02 1.098774001002311707e-01 -4.145660400390625000e-01
-2.369928508996963501e-01 4.563527107238769531e-01 2.150941491127014160e-01 2.009816840291023254e-02 2.655259668827056885e-01 7.613621652126312256e-02 2.686002105474472046e-02 -4.609782248735427856e-03 2.511365413665771484e-01 -6.962016969919204712e-02 1.383086591958999634e-01 6.670343130826950073e-02 1.505656689405441284e-01 -1.099227294325828552e-01 6.801850348711013794e-02 -8.191857486963272095e-02 -6.220023706555366516e-02 2.500829100608825684e-01 -2.678577229380607605e-02 2.347956970334053040e-02 7.896368205547332764e-02 2.056658864021301270e-01 -2.315427064895629883e-01 1.163318827748298645e-01 -1.658393740653991699e-01 6.468684971332550049e-02 3.390816152095794678e-01 -3.361338516697287560e-03 -8.181665837764739990e-02 -2.933472990989685059e-01 9.101618081331253052e-02 -2.078824937343597412e-01
-6.737355887889862061e-02 1.251433044672012329e-01 3.793914020061492920e-01 -1.702749133110046387e-01 5.910158529877662659e-02 2.976554334163665771e-01 1.323960125446319580e-01 9.476381540298461914e-02 -1.502306014299392700e-01 1.463893651962280273e-01 5.861651524901390076e-02 1.760794222354888916e-01 2.552066557109355927e-02 -1.838002949953079224e-01 6.674616038799285889e-02 -1.297599077224731445e-01 1.774163544178009033e-01 -4.332661628723144531e-01 1.986053735017776489e-01 -1.304887831211090088e-01 -2.370470762252807617e-02 1.069697439670562744e-01 1.036680713295936584e-01 1.006781589239835739e-02 -2.523661553859710693e-01 -1.865241676568984985e-02 -9.460000693798065186e-02 -1.803685873746871948e-01 -6.583549082279205322e-02 -1.673784255981445312e-01 2.832817435264587402e-01 -1.935588568449020386e-01
-8.217254281044006348e-02 1.409552842378616333e-01 2.383342981338500977e-01 2.695459686219692230e-02 -1.452386975288391113e-01 1.439897269010543823e-01 -2.547103762626647949e-01 2.017965912818908691e-02 1.948580592870712280e-01 5.441523343324661255e-02 3.908807411789894104e-02 5.504271760582923889e-02 2.668462097644805908e-01 1.845623701810836792e-01 -2.444880157709121704e-01 -3.253612816333770752e-01 3.255546092987060547e-01 1.310161054134368896e-01 -1.056639105081558228e-01 -1.895545423030853271e-01 2.883789539337158203e-01 1.118854582309722900e-01 -2.047769278287887573e-01 2.044354379177093506e-01 -1.024400591850280762e-01 -5.269208177924156189e-02 5.082037299871444702e-02 -8.070140331983566284e-02 -4.577191919088363647e-02 -2.148598581552505493e-01 5.251210927963256836e-02 -2.632614970207214355e-01
-8.870442956686019897e-02 2.544352114200592041e-01 1.638279557228088379e-01 1.061546728014945984e-01 -1.295371055603027344e-01 1.651029586791992188e-01 -9.734789282083511353e-02 -1.115051936358213425e-02 4.100852012634277344e-01 6.732176989316940308e-03 4.724052920937538147e-02 5.138719454407691956e-02 -1.272375583648681641e-01 -3.438615202903747559e-01 1.348893791437149048e-01 -9.814093261957168579e-02 4.979420453310012817e-02 -8.534389734268188477e-02 -9.190408140420913696e-02 -8.909889310598373413e-02 2.694714367389678955e-01 3.768699467182159424e-01 -2.580315172672271729e-01 -2.449716627597808838e-02 -9.384413808584213257e-02 -1.981376111507415771e-02 3.082234878093004227e-03 -1.121877878904342651e-01 -2.135099023580551147e-01 -3.069303333759307861e-01 1.484170407056808472e-01 9.333911538124084473e-02
-1.385764125734567642e-02 -8.963605761528015137e-02 -1.065865233540534973e-01 -1.205408200621604919e-01 -8.505252003669738770e-02 -4.952577129006385803e-02 3.089928068220615387e-02 -3.427078127861022949e-01 -6.609953939914703369e-02 -2.010825872421264648e-01 -1.388521641492843628e-01 1.214306801557540894e-01 -8.086065948009490967e-02 -1.164589449763298035e-01 1.226504445075988770e-01 -2.885863184928894043e-01 5.309766158461570740e-02 1.440454423427581787e-01 4.883014038205146790e-02 -1.508116871118545532e-01 1.201735436916351318e-01 4.962634295225143433e-02 -2.035113573074340820e-01 2.504630088806152344e-01 -4.268780350685119629e-02 -9.432094544172286987e-02 -9.046877175569534302e-02 -4.591178297996520996e-01 -1.424404829740524292e-01 -2.476027235388755798e-03 -5.998056754469871521e-02 -4.660490453243255615e-01
1.886845678091049194e-01 1.854403167963027954e-01 -5.579215288162231445e-02 -2.257681339979171753e-01 4.670532420277595520e-02 -1.171804666519165039e-01 -1.368882954120635986e-01 2.188459783792495728e-02 3.041532933712005615e-01 -8.881003409624099731e-02 -2.508625686168670654e-01 1.492234021425247192e-01 2.094715833663940430e-02 -8.911427110433578491e-02 -1.193560892716050148e-03 -3.288488984107971191e-01 -6.190532818436622620e-02 1.973068527877330780e-02 -3.120695650577545166e-01 -2.621436119079589844e-02 1.340254023671150208e-02 -9.149772673845291138e-02 -1.030907481908798218e-01 -1.708566397428512573e-01 2.230873517692089081e-02 -6.764371646568179131e-04 2.163202315568923950e-01 -1.041511595249176025e-01 -3.600342273712158203e-01 8.826564252376556396e-02 2.755519747734069824e-01 -3.413575887680053711e-01
-8.390443772077560425e-02 9.870072454214096069e-02 2.226278036832809448e-01 1.812297105789184570e-01 6.067592650651931763e-02 -2.182278223335742950e-02 2.227232605218887329e-02 -7.011883705854415894e-02 -3.414274752140045166e-01 -7.304164767265319824e-02 1.157873719930648804e-01 -5.586278438568115234e-02 3.101134486496448517e-02 -1.465262174606323242e-01 3.434098139405250549e-02 -4.800255894660949707e-01 1.629656255245208740e-01 -3.031069412827491760e-02 -2.094538807868957520e-01 -2.234920710325241089e-01 4.614980891346931458e-02 2.150790542364120483e-01 -3.996490687131881714e-02 -1.621313691139221191e-01 -7.482338696718215942e-02 8.533421158790588379e-02 -2.985459566116333008e-01 7.585559040307998657e-02 -1.962972581386566162e-01 3.940542414784431458e-02 -1.838423609733581543e-01 -3.457649052143096924e-01
7.017469406127929688e-02 2.331560254096984863e-01 3.213148415088653564e-01 -7.204282283782958984e-02 3.709647059440612793e-01 -1.282242089509963989e-01 1.830035448074340820e-01 -1.985464543104171753e-01 -4.852747172117233276e-02 -1.301604062318801880e-01 -1.100762635469436646e-01 1.672701686620712280e-01 -1.183152347803115845e-01 1.386894285678863525e-01 8.420170098543167114e-02 4.020062834024429321e-02 7.267650216817855835e-02 -2.030002623796463013e-01 -1.777266263961791992e-01 -2.230388969182968140e-01 2.634613960981369019e-02 1.365997940301895142e-01 -1.316535025835037231e-01 4.525667801499366760e-02 2.035653404891490936e-02 -4.862323403358459473e-02 3.290642201900482178e-01 -1.240965425968170166e-01 -2.580554485321044922e-01 1.279267519712448120e-01 1.165530085563659668e-01 -3.382575809955596924e-01
-1.598519086837768555e-01 3.018619716167449951e-01 1.227480266243219376e-02 1.410252507776021957e-02 -6.994567811489105225e-02 -1.783304065465927124e-01 -1.393762826919555664e-01 -2.279795706272125244e-01 -2.253599613904953003e-01 2.531168460845947266e-01 7.921094447374343872e-02 1.390739828348159790e-01 -8.658039383590221405e-03 -1.119253337383270264e-01 1.580541729927062988e-01 -4.227353334426879883e-01 1.224796380847692490e-02 -3.119020760059356689e-01 -1.026622578501701355e-01 -3.115715384483337402e-01 1.180866137146949768e-01 -2.748089609667658806e-03 -7.168673723936080933e-02 -7.439971715211868286e-02 9.522423148155212402e-02 3.737179934978485107e-02 6.688762456178665161e-02 9.195208549499511719e-02 -2.680242061614990234e-01 1.059641763567924500e-01 3.732281178236007690e-02 -2.838932573795318604e-01
-2.390061169862747192e-01 1.522600948810577393e-01 1.534741073846817017e-01 1.902520656585693359e-01 2.130213752388954163e-02 2.502142786979675293e-01 -1.685523092746734619e-01 -1.878672540187835693e-01 -1.358377635478973389e-01 1.510080993175506592e-01 -8.543778955936431885e-02 1.113210171461105347e-01 5.045219510793685913e-02 -2.954219281673431396e-01 -3.165616095066070557e-02 -1.390364486724138260e-02 -8.982041478157043457e-02 -1.253258734941482544e-01 -5.801813211292028427e-03 -9.059487283229827881e-02 -1.345970332622528076e-01 5.666078329086303711e-01 -1.618307642638683319e-02 1.217734813690185547e-01 7.486132532358169556e-02 7.044205814599990845e-02 7.590834051370620728e-03 -1.745745539665222168e-01 -3.234537839889526367e-01 -1.410652697086334229e-01 -1.678667068481445312e-01 -3.387637808918952942e-02
-1.963427104055881500e-02 2.469940632581710815e-01 6.329257786273956299e-02 -8.478892035782337189e-03 1.165816783905029297e-01 8.112854510545730591e-02 -6.257691234350204468e-02 1.027866303920745850e-01 3.315572440624237061e-01 3.403635695576667786e-03 -5.949703231453895569e-02 9.062273800373077393e-02 -4.831812158226966858e-02 -1.208286918699741364e-02 -2.816598489880561829e-02 -4.095222353935241699e-01 -9.954971075057983398e-02 1.244568154215812683e-01 -3.041399419307708740e-01 -1.982681751251220703e-01 -1.489758193492889404e-01 2.120773792266845703e-01 -1.721872538328170776e-01 1.270943582057952881e-01 -1.314039528369903564e-01 6.547065451741218567e-03 3.169930279254913330e-01 -3.137929141521453857e-01 -8.003266900777816772e-02 -1.150302216410636902e-01 5.933257192373275757e-02 -3.124080896377563477e-01
9.240907430648803711e-02 -1.176971271634101868e-01 7.573428004980087280e-02 -1.439239531755447388e-01 3.874855861067771912e-02 -1.002870127558708191e-02 -1.405198406428098679e-02 2.237470634281635284e-02 1.685504615306854248e-01 -1.564009338617324829e-01 -3.265635669231414795e-01 -4.549295827746391296e-02 4.357767477631568909e-02 -2.618884146213531494e-01 -1.700063198804855347e-01 -1.213005632162094116e-01 9.159138798713684082e-02 1.406895816326141357e-01 3.827981278300285339e-02 -4.048240780830383301e-01 -8.794969320297241211e-02 2.990821301937103271e-01 2.446983940899372101e-02 -1.419507861137390137e-01 -1.559763103723526001e-01 -5.801981315016746521e-03 7.147893309593200684e-02 -4.227102994918823242e-01 -1.348226964473724365e-01 -2.064598798751831055e-01 -3.782280534505844116e-02 -3.021922707557678223e-01
2.882526218891143799e-01 4.208029806613922119e-02 2.481193244457244873e-01 4.032811895012855530e-02 -2.802543155848979950e-02 -2.199441343545913696e-01 -1.012990996241569519e-01 -1.086035668849945068e-01 -1.841571331024169922e-01 -1.622576266527175903e-01 -1.396912038326263428e-01 -7.220944017171859741e-02 1.838445477187633514e-02 -2.957815527915954590e-01 3.550421819090843201e-02 -1.724683195352554321e-01 1.034233197569847107e-01 -2.058707922697067261e-01 4.775040969252586365e-02 -4.418843984603881836e-01 2.841933071613311768e-02 7.268618792295455933e-02 -2.052185088396072388e-01 -4.909237101674079895e-02 -2.025382220745086670e-02 -1.788375079631805420e-01 1.538711637258529663e-01 -1.280321925878524780e-01 -9.374664723873138428e-02 -6.676896940916776657e-03 -2.408237904310226440e-01 -3.693317174911499023e-01
6.939873099327087402e-02 7.783201336860656738e-02 5.447790026664733887e-02 -3.317930996417999268e-01 4.362003132700920105e-02 2.683285772800445557e-01 -9.874864667654037476e-02 -7.940658181905746460e-02 7.749111950397491455e-02 -3.140289187431335449e-01 4.741355404257774353e-02 2.746848762035369873e-01 -8.361245691776275635e-02 -1.610544472932815552e-01 4.524549096822738647e-02 -3.275926038622856140e-02 -7.373474538326263428e-02 -1.666452437639236450e-01 -2.307263463735580444e-01 -2.823238670825958252e-01 -2.600755356252193451e-02 9.638398885726928711e-02 -9.787373989820480347e-02 6.591597199440002441e-02 -1.483639180660247803e-01 2.939705848693847656e-01 3.202608823776245117e-01 -2.764784991741180420e-01 -5.517988651990890503e-02 -1.833631843328475952e-01 -1.195341199636459351e-01 -1.982693225145339966e-01
-2.658267319202423096e-01 5.056557431817054749e-02 -4.075824841856956482e-02 -2.939194440841674805e-01 1.252627968788146973e-01 2.802337147295475006e-02 -1.490242183208465576e-01 -2.655842602252960205e-01 9.079730510711669922e-02 -6.266577634960412979e-03 -2.673659324645996094e-01 -1.633445173501968384e-02 1.489540445618331432e-03 1.128863915801048279e-01 2.007016986608505249e-01 -9.652164578437805176e-02 3.057479858398437500e-01 -1.420201510190963745e-01 4.464686661958694458e-02 -2.004872560501098633e-01 1.925206929445266724e-01 2.074645012617111206e-01 -6.537079811096191406e-02 -9.961329400539398193e-02 6.195208057761192322e-02 -2.272354364395141602e-01 -4.143612086772918701e-02 -2.569199204444885254e-01 -3.194445073604583740e-01 1.577742397785186768e-01 6.137127056717872620e-02 -2.882489562034606934e-01
1.007764041423797607e-01 1.671974807977676392e-01 2.918596379458904266e-02 9.774304926395416260e-02 -4.856681823730468750e-02 -1.146266683936119080e-01 1.119133904576301575e-01 -2.579458653926849365e-01 -2.380217015743255615e-01 -8.657665550708770752e-02 -3.971114382147789001e-02 1.618595793843269348e-02 -2.294890135526657104e-01 -1.939457505941390991e-01 2.591708302497863770e-01 -3.325134813785552979e-01 3.299020826816558838e-01 3.754380345344543457e-02 -2.057378441095352173e-01 -1.029425337910652161e-01 2.824268937110900879e-01 2.247454971075057983e-02 -9.564191102981567383e-02 -5.584670603275299072e-02 -1.022206246852874756e-01 2.093656361103057861e-01 -7.959911227226257324e-02 -4.391570389270782471e-02 -3.290070295333862305e-01 -6.778417527675628662e-02 -1.238718703389167786e-01 -2.765546739101409912e-01
-1.684070527553558350e-01 6.151475757360458374e-02 1.321044564247131348e-01 -1.474076183512806892e-03 2.271994017064571381e-02 2.355283796787261963e-01 5.059706047177314758e-02 -2.731039524078369141e-01 -5.693880096077919006e-02 -2.485454976558685303e-01 2.392178475856781006e-01 -9.288167208433151245e-02 2.110798954963684082e-01 -2.062343955039978027e-01 -1.007506102323532104e-01 -5.825609341263771057e-02 4.708731081336736679e-03 -1.726077795028686523e-01 -3.684126213192939758e-02 -1.092043891549110413e-01 -8.891973644495010376e-02 1.457172483205795288e-01 -1.535306721925735474e-01 -2.796795070171356201e-01 -2.689190506935119629e-01 2.476847171783447266e-01 1.886800527572631836e-01 -2.378588356077671051e-02 -1.616609543561935425e-01 -4.000083804130554199e-01 2.003318667411804199e-01 -1.250149309635162354e-01
-2.254042029380798340e-01 1.893658041954040527e-01 -2.091828919947147369e-02 4.271122440695762634e-02 1.051660701632499695e-01 -1.008017584681510925e-01 -1.526220142841339111e-01 -1.470879018306732178e-01 -2.911337651312351227e-02 -3.142448067665100098e-01 -1.034893840551376343e-01 2.736539393663406372e-02 -2.000286579132080078e-01 -3.179239630699157715e-01 2.151923999190330505e-02 -2.252750992774963379e-01 6.176685169339179993e-02 -1.494053867645561695e-03 1.978252381086349487e-01 -3.517700731754302979e-01 2.280213981866836548e-01 1.694555431604385376e-01 -2.248214781284332275e-01 2.650811895728111267e-02 -9.894398041069507599e-03 -7.333918008953332901e-03 2.059812694787979126e-01 -3.360782265663146973e-01 2.458634227514266968e-02 1.664996892213821411e-01 4.851742833852767944e-02 -2.381331622600555420e-01
-6.994717568159103394e-02 1.149059385061264038e-01 3.860974907875061035e-01 2.892266213893890381e-02 1.875170320272445679e-01 -1.527323946356773376e-02 1.305444091558456421e-01 -2.155109494924545288e-01 -2.253341972827911377e-01 -2.633882164955139160e-01 1.101187616586685181e-01 3.777315914630889893e-01 1.954644173383712769e-01 -2.553781270980834961e-01 5.045976024121046066e-03 -2.467034757137298584e-02 5.045244842767715454e-02 -3.669301792979240417e-02 9.825621731579303741e-03 1.766850426793098450e-02 -5.799420550465583801e-02 -1.193065941333770752e-02 -3.145280852913856506e-02 1.651019155979156494e-01 -2.121708542108535767e-01 -1.067508384585380554e-01 -1.657404750585556030e-01 -9.799049794673919678e-02 -3.961267173290252686e-01 -2.117468267679214478e-01 1.320137083530426025e-01 -7.334706187248229980e-02
8.015009015798568726e-02 4.381086826324462891e-01 3.755822181701660156e-01 -9.245512634515762329e-02 7.111957669258117676e-02 7.198050618171691895e-02 -2.305511236190795898e-01 4.756604507565498352e-02 1.607112437486648560e-01 -7.398454844951629639e-02 -2.278084158897399902e-01 2.498323470354080200e-01 2.254656702280044556e-01 4.865854606032371521e-02 6.516316533088684082e-02 -2.021902352571487427e-01 -1.213204786181449890e-01 8.886788040399551392e-02 -2.088135927915573120e-01 -2.180904746055603027e-01 1.207029372453689575e-01 -6.791561841964721680e-02 7.187923043966293335e-02 -1.975359171628952026e-01 5.956171080470085144e-02 -2.588079124689102173e-02 -2.220240235328674316e-02 -1.766951680183410645e-01 -1.656030714511871338e-01 -2.027658522129058838e-01 1.601543277502059937e-01 -1.874998360872268677e-01
8.234308660030364990e-02 -2.409206889569759369e-02 3.157123625278472900e-01 -9.070734679698944092e-02 3.241936862468719482e-01 -1.161222904920578003e-01 -2.630297541618347168e-01 -1.468740254640579224e-01 -6.893154233694076538e-02 -9.589643031358718872e-02 -1.541434824466705322e-01 -2.837844938039779663e-02 -3.242658823728561401e-02 -2.469950914382934570e-01 1.229845583438873291e-01 -2.141560465097427368e-01 8.121284097433090210e-02 8.584566414356231689e-02 -1.245263684540987015e-02 -3.657102584838867188e-01 1.904612630605697632e-01 -8.009113371372222900e-02 9.633199125528335571e-02 1.135165095329284668e-01 6.091903895139694214e-02 4.689774662256240845e-02 -2.728134989738464355e-01 -8.338227868080139160e-02 -2.516109347343444824e-01 -9.059218317270278931e-02 -7.828503847122192383e-02 -3.690276145935058594e-01
-2.465109974145889282e-01 3.331117033958435059e-01 3.527369499206542969e-01 -1.691011935472488403e-01 -5.336072668433189392e-02 -8.298867940902709961e-02 -1.321133226156234741e-01 -2.002127617597579956e-01 9.249676018953323364e-02 -3.625870868563652039e-02 1.209453959017992020e-02 1.714596748352050781e-01 9.017364680767059326e-02 -1.631326787173748016e-02 1.051441282033920288e-01 -1.465919762849807739e-01 2.788159996271133423e-02 1.842425316572189331e-01 -4.152682125568389893e-01 4.136773198843002319e-02 6.486293673515319824e-02 4.683692008256912231e-02 6.151261180639266968e-02 -3.175903260707855225e-01 -1.716689914464950562e-01 4.674302786588668823e-02 2.463258504867553711e-01 -1.082215979695320129e-01 -2.195286452770233154e-01 -1.558689177036285400e-01 -1.413088738918304443e-01 -1.057841703295707703e-01
4.204864427447319031e-02 -3.889492899179458618e-02 2.639609873294830322e-01 -6.707315146923065186e-02 3.270731866359710693e-01 1.774740517139434814e-01 -1.825239509344100952e-01 -1.355639696121215820e-01 -1.059758588671684265e-01 2.381793111562728882e-01 6.586745381355285645e-02 3.202209994196891785e-02 2.471607625484466553e-01 2.634124159812927246e-01 6.806600093841552734e-02 -4.065649956464767456e-02 -3.198770061135292053e-02 -1.753879934549331665e-01 -1.613317243754863739e-02 -2.494150549173355103e-01 1.079898625612258911e-01 1.038187593221664429e-01 -2.671773917973041534e-02 1.128593459725379944e-01 -9.476638585329055786e-02 1.125469952821731567e-01 2.580020725727081299e-01 -1.071242168545722961e-01 -2.370769679546356201e-01 -4.122445359826087952e-02 -1.400437504053115845e-01 -4.636215865612030029e-01
3.648426011204719543e-02 1.681296676397323608e-01 1.772489398717880249e-01 -2.883797883987426758e-01 3.784782066941261292e-02 -1.010790094733238220e-01 -2.624990046024322510e-01 -9.299160540103912354e-02 1.234372407197952271e-01 -1.363715678453445435e-01 1.292895078659057617e-01 1.587343513965606689e-01 -2.550482936203479767e-02 -1.123288944363594055e-01 -7.639071345329284668e-02 -2.992147207260131836e-01 2.129940316081047058e-02 -3.776221722364425659e-02 -8.178044110536575317e-02 -2.769434452056884766e-01 -2.031064629554748535e-01 2.381407320499420166e-01 3.667557029984891415e-04 1.929104328155517578e-01 5.719852633774280548e-03 3.655179738998413086e-01 1.932324767112731934e-01 -1.294086128473281860e-01 -1.827838718891143799e-01 2.222503423690795898e-01 1.659059547819197178e-03 -3.021034896373748779e-01
7.240062952041625977e-02 -2.290634438395500183e-02 4.445856213569641113e-01 1.212794519960880280e-02 -1.198629066348075867e-01 1.746799238026142120e-02 1.213818863034248352e-01 -2.971416711807250977e-01 2.374265044927597046e-01 1.258892714977264404e-01 -7.632682472467422485e-02 -1.456522494554519653e-01 1.910063326358795166e-01 -1.758889555931091309e-01 -1.178786251693964005e-02 -1.133757010102272034e-01 2.404253333806991577e-01 -7.607468217611312866e-02 1.079842448234558105e-02 -4.319149255752563477e-01 -6.953893695026636124e-03 -1.276964992284774780e-01 -8.394899219274520874e-02 6.403162609785795212e-03 -3.284097462892532349e-02 -1.029966399073600769e-01 2.069724798202514648e-01 -1.302275955677032471e-01 -3.594757914543151855e-01 -3.031942062079906464e-02 1.536950618028640747e-01 1.038528233766555786e-02
1.484948247671127319e-01 3.159605562686920166e-01 3.023104965686798096e-01 -9.925638884305953979e-02 1.869241595268249512e-01 -2.368676811456680298e-01 3.142909705638885498e-02 -3.127775490283966064e-01 -1.132235024124383926e-02 9.620259702205657959e-02 5.508759990334510803e-02 1.438919752836227417e-01 -9.129961580038070679e-02 2.116817086935043335e-01 5.586213897913694382e-03 -1.335766613483428955e-01 3.112028539180755615e-02 -1.399820297956466675e-01 -1.440680474042892456e-01 -2.566449046134948730e-01 -2.011401653289794922e-01 7.297672331333160400e-02 -4.634873941540718079e-02 -4.813931137323379517e-02 9.096503257751464844e-03 7.937292754650115967e-02 1.571813225746154785e-01 -4.511765390634536743e-02 -1.993295252323150635e-01 -3.771711289882659912e-01 8.832887560129165649e-02 -3.201844394207000732e-01
1.085835993289947510e-01 1.857483834028244019e-01 1.704438030719757080e-01 7.457374781370162964e-02 1.006371825933456421e-01 1.755616515874862671e-01 -1.722158677875995636e-02 1.599066518247127533e-02 2.784093618392944336e-01 -3.116852641105651855e-01 -5.128443241119384766e-02 2.172370702028274536e-01 1.431557089090347290e-01 -2.458357661962509155e-01 -1.476605087518692017e-01 -4.372205957770347595e-02 -1.094442382454872131e-01 -5.011804401874542236e-03 -1.085662767291069031e-01 -4.042354598641395569e-02 -6.193892564624547958e-03 2.339013665914535522e-01 -5.154784768819808960e-02 1.798249930143356323e-01 -1.443334668874740601e-01 8.165384083986282349e-02 2.247874736785888672e-01 -1.601116359233856201e-01 -9.493054449558258057e-02 -4.330907166004180908e-01 7.799714803695678711e-02 -3.563332259654998779e-01
-2.007085829973220825e-01 8.418341726064682007e-02 3.007133901119232178e-01 -4.005139321088790894e-02 -3.520628809928894043e-02 -1.565812341868877411e-02 -5.569573864340782166e-02 -9.123407304286956787e-02 1.406865119934082031e-01 3.004088625311851501e-02 -6.044712662696838379e-02 2.553211748600006104e-01 -9.016023576259613037e-02 1.549542248249053955e-01 -3.738727867603302002e-01 -3.529465794563293457e-01 1.220652833580970764e-01 1.375323683023452759e-01 -1.422322839498519897e-01 2.649895288050174713e-02 9.160737693309783936e-02 1.584686934947967529e-01 -1.962266862392425537e-01 1.057118996977806091e-01 -3.120259940624237061e-01 -7.536578923463821411e-02 -6.822675466537475586e-02 -3.699065148830413818e-01 -9.842417389154434204e-02 -5.686732381582260132e-02 2.000399231910705566e-01 -1.620553284883499146e-01
1.756074721924960613e-03 2.314859256148338318e-02 9.657040238380432129e-02 -3.067853162065148354e-03 8.901809900999069214e-02 1.380130369216203690e-02 -1.488785594701766968e-01 -2.112301439046859741e-01 -7.871297001838684082e-02 -3.248395025730133057e-02 -4.131696820259094238e-01 9.797858446836471558e-02 2.512301504611968994e-01 3.035123459994792938e-02 1.802246831357479095e-02 -3.071307241916656494e-01 2.725627124309539795e-01 -6.627552211284637451e-02 7.318330556154251099e-02 -3.292683064937591553e-01 7.514327764511108398e-02 1.540517508983612061e-01 -1.042680218815803528e-01 -1.388006061315536499e-01 -3.865220770239830017e-02 -3.311861753463745117e-01 -4.228079691529273987e-02 -4.275720119476318359e-01 -1.288270503282546997e-01 -2.105440571904182434e-02 -1.701827161014080048e-03 -6.463398039340972900e-02
3.055783510208129883e-01 -3.270038589835166931e-02 2.495249211788177490e-01 3.233500197529792786e-02 1.139567792415618896e-01 -6.411415059119462967e-03 -9.265515953302383423e-03 -2.065513134002685547e-01 -1.485879272222518921e-01 -1.393778771162033081e-01 -6.879294663667678833e-02 1.744807362556457520e-01 1.166914030909538269e-01 5.727987363934516907e-02 2.362661436200141907e-02 -2.801542282104492188e-01 2.041043713688850403e-02 1.512207929044961929e-02 6.808955222368240356e-02 -9.520545601844787598e-02 1.479880977421998978e-02 3.385033309459686279e-01 1.847812533378601074e-01 -7.009957730770111084e-02 -3.181273639202117920e-01 2.467105835676193237e-01 2.806812524795532227e-01 -2.092156857252120972e-01 -2.488458603620529175e-01 -2.079798132181167603e-01 1.733676493167877197e-01 -1.605529040098190308e-01
1.630958355963230133e-02 8.941755443811416626e-02 2.154396027326583862e-01 -2.727229893207550049e-01 9.903106838464736938e-02 1.197234690189361572e-01 3.959862515330314636e-02 -5.039134621620178223e-02 3.058426380157470703e-01 -9.354989975690841675e-02 -2.708583697676658630e-02 8.592806011438369751e-02 -7.901402190327644348e-03 -1.412030309438705444e-01 9.417215734720230103e-02 -2.177719920873641968e-01 -1.380726397037506104e-01 1.247013956308364868e-01 -2.546395361423492432e-01 -3.541217446327209473e-01 -1.154056861996650696e-01 2.090680301189422607e-01 -4.020159319043159485e-02 2.574026882648468018e-01 9.409919381141662598e-02 1.096806898713111877e-01 3.341990113258361816e-01 -1.853273659944534302e-01 -1.649936735630035400e-01 7.125868648290634155e-02 2.178138941526412964e-01 -2.440785467624664307e-01
-1.488492339849472046e-01 8.466196805238723755e-02 3.305995762348175049e-01 -4.355371743440628052e-02 -2.064080834388732910e-01 1.965789943933486938e-01 -1.007197499275207520e-01 -1.233355775475502014e-01 -1.780652701854705811e-01 -8.382606506347656250e-02 -4.869737848639488220e-02 1.315501928329467773e-01 -9.251314401626586914e-02 1.107911169528961182e-01 -3.055779039859771729e-01 -1.612894088029861450e-01 -1.234382688999176025e-01 1.488168984651565552e-01 -3.979923576116561890e-02 3.296982124447822571e-02 1.414836645126342773e-01 1.327908486127853394e-01 -1.690815389156341553e-01 6.808847188949584961e-02 -3.025186955928802490e-01 9.283223748207092285e-02 3.426414728164672852e-01 -3.988757729530334473e-01 -1.731850057840347290e-01 -1.053428724408149719e-01 9.547782689332962036e-02 -1.283211112022399902e-01
-9.166423976421356201e-02 -2.925104927271604538e-03 -6.292091310024261475e-02 -3.727399557828903198e-02 2.564393216744065285e-03 -3.527822345495223999e-02 -1.149989217519760132e-01 -2.256477028131484985e-01 -2.880941145122051239e-02 -2.178410291671752930e-01 -1.254224032163619995e-01 -1.730921491980552673e-02 -2.305401861667633057e-01 -3.656051456928253174e-01 -9.448979794979095459e-02 -3.016522228717803955e-01 1.724611781537532806e-02 1.287862956523895264e-01 2.123660445213317871e-01 -2.789475023746490479e-01 1.119933724403381348e-01 1.395802795886993408e-01 -6.263025104999542236e-02 7.799378782510757446e-02 -8.106701076030731201e-02 -3.256802260875701904e-01 -9.074231237173080444e-02 -2.227089554071426392e-01 -1.971951276063919067e-01 5.607330054044723511e-02 -9.932085126638412476e-02 -4.069421589374542236e-01
2.733793556690216064e-01 -4.074349626898765564e-02 -6.962431222200393677e-02 1.605691388249397278e-02 -3.480589017271995544e-02 -1.800543256103992462e-02 8.182604610919952393e-02 8.097315579652786255e-02 5.409128032624721527e-03 -2.618081867694854736e-01 -1.648179143667221069e-01 2.106079012155532837e-01 6.133269891142845154e-02 -1.911530047655105591e-01 -2.054365575313568115e-01 -3.235287368297576904e-01 -8.289768546819686890e-02 1.524955034255981445e-01 -2.390539199113845825e-01 -2.664489150047302246e-01 6.552615761756896973e-02 -1.476523280143737793e-01 -2.065561562776565552e-01 2.606433629989624023e-01 5.519261583685874939e-02 -3.396454453468322754e-02 1.811409890651702881e-01 -3.669084906578063965e-01 -5.983282625675201416e-02 -8.675919473171234131e-02 1.167756095528602600e-01 -2.917184233665466309e-01
-3.990842401981353760e-01 5.535887554287910461e-02 2.879191637039184570e-01 -3.442102968692779541e-01 3.268634527921676636e-02 1.984686702489852905e-01 -3.039028346538543701e-01 -1.299992203712463379e-01 -1.227450221776962280e-01 -1.052347347140312195e-01 1.339800190180540085e-02 8.681981265544891357e-02 -2.488577552139759064e-02 -6.868932396173477173e-02 9.806840121746063232e-02 -2.079825848340988159e-01 -1.438522636890411377e-01 -2.689277529716491699e-01 -2.447513341903686523e-01 -7.704633474349975586e-02 -1.026150807738304138e-01 1.811795979738235474e-01 -1.303857415914535522e-01 1.412238478660583496e-01 -1.675031930208206177e-01 -1.428546011447906494e-02 1.909834891557693481e-01 -1.115129142999649048e-01 -2.183203846216201782e-01 -4.529860615730285645e-02 2.091915532946586609e-02 1.674050390720367432e-01
-3.765566051006317139e-01 2.766553759574890137e-01 1.990215778350830078e-01 -2.381202280521392822e-01 -1.065348163247108459e-01 2.073447406291961670e-02 7.737338077276945114e-03 6.742626428604125977e-02 1.428186893463134766e-02 -1.642573326826095581e-01 9.785857051610946655e-02 1.023587957024574280e-01 -3.673701360821723938e-02 1.052689477801322937e-01 -3.740279702469706535e-03 -2.852969244122505188e-02 -1.120762340724468231e-02 1.538296788930892944e-01 -3.267128169536590576e-01 -3.253573775291442871e-01 -2.688155276700854301e-03 -1.305609345436096191e-01 -1.888704895973205566e-01 8.096785098314285278e-02 -2.648254334926605225e-01 1.179433465003967285e-01 1.589462310075759888e-01 -1.913779675960540771e-01 -2.843272686004638672e-01 -5.249037221074104309e-02 1.897376626729965210e-01 -2.174253612756729126e-01
-2.722651958465576172e-01 2.324389964342117310e-01 -1.387076359242200851e-02 1.645553112030029297e-01 -8.053635805845260620e-02 -1.844790019094944000e-02 -1.076549366116523743e-01 -2.614150941371917725e-01 -9.993179887533187866e-02 -4.303042590618133545e-02 4.279220104217529297e-02 -2.049318999052047729e-01 1.207383871078491211e-01 -5.427437648177146912e-02 1.143971905112266541e-01 -3.615457117557525635e-01 1.424722969532012939e-01 -1.045009493827819824e-01 6.305275857448577881e-02 -2.486553974449634552e-02 -1.586776673793792725e-01 1.071153283119201660e-01 1.208540350198745728e-01 9.014960378408432007e-02 1.398762166500091553e-01 8.397109061479568481e-02 -8.293417841196060181e-02 -3.459987044334411621e-01 -4.771198332309722900e-01 2.925086021423339844e-02 5.793241783976554871e-02 -2.460995167493820190e-01
1.208472624421119690e-01 2.318396717309951782e-01 -1.203535571694374084e-01 7.923794537782669067e-02 3.025269508361816406e-01 1.156358420848846436e-01 -7.662811130285263062e-02 -1.163974106311798096e-01 -2.176619321107864380e-01 -1.714611947536468506e-01 -5.400934442877769470e-02 1.024578660726547241e-01 5.561815202236175537e-02 -2.579622268676757812e-01 1.430541425943374634e-01 -5.967276543378829956e-02 -4.007306322455406189e-02 6.161949411034584045e-02 1.314239352941513062e-01 -3.130725622177124023e-01 -2.379711344838142395e-02 2.528709471225738525e-01 -8.945046924054622650e-03 2.985516488552093506e-01 -2.162207365036010742e-01 -3.445681929588317871e-02 1.298923045396804810e-01 1.094214320182800293e-01 -4.080001711845397949e-01 -2.220153957605361938e-01 1.073717623949050903e-01 -1.556751877069473267e-01
-3.154661059379577637e-01 -7.835439592599868774e-02 1.868737637996673584e-01 1.920660138130187988e-01 -3.477035090327262878e-02 1.626405864953994751e-01 -1.189607903361320496e-01 -7.843580096960067749e-02 3.263551369309425354e-02 -1.276779366889968514e-04 -6.987484544515609741e-02 1.270742416381835938e-01 2.373118549585342407e-01 -2.421238273382186890e-01 1.031455490738153458e-02 -2.431936115026473999e-01 1.115603968501091003e-01 -6.801913678646087646e-02 -4.894674941897392273e-02 -1.220281869173049927e-01 -3.954521939158439636e-02 6.059916615486145020e-01 4.470879584550857544e-02 2.679583728313446045e-01 -2.645428478717803955e-02 4.055778682231903076e-02 -1.246094703674316406e-01 3.469995036721229553e-02 -1.999565213918685913e-01 -1.202648133039474487e-01 1.667444258928298950e-01 -2.076404169201850891e-03
-8.435189723968505859e-03 8.466367609798908234e-03 2.713224887847900391e-01 -5.018802732229232788e-02 -1.537343412637710571e-01 -9.650902450084686279e-02 -1.687326878309249878e-01 -6.451128516346216202e-03 3.010833263397216797e-01 2.429255098104476929e-02 -3.235084116458892822e-01 1.770777702331542969e-01 -4.214582219719886780e-02 -5.064445734024047852e-02 -1.677060425281524658e-01 -2.182600349187850952e-01 -1.783262342214584351e-01 4.279209300875663757e-02 -1.722272932529449463e-01 -2.616332098841667175e-02 -1.093492209911346436e-01 9.231863915920257568e-02 -3.573066890239715576e-01 9.424322843551635742e-02 -2.198631465435028076e-01 -1.028764247894287109e-02 2.632431089878082275e-01 -2.937542796134948730e-01 -2.279783487319946289e-01 5.472494661808013916e-02 1.442055106163024902e-01 -2.325859218835830688e-01
5.936944857239723206e-02 2.070810198783874512e-01 4.524203389883041382e-02 -9.865725785493850708e-02 -4.078898951411247253e-02 1.986713521182537079e-02 -6.963288038969039917e-02 -1.158955469727516174e-01 -2.896392345428466797e-01 -3.053724765777587891e-03 1.397797018289566040e-01 -8.728305250406265259e-02 4.217869043350219727e-01 -3.269575536251068115e-01 2.880253456532955170e-02 -1.534423828125000000e-01 1.263289828784763813e-03 4.952204599976539612e-02 2.096096873283386230e-01 -9.534763544797897339e-02 -1.932098763063549995e-03 6.630212534219026566e-03 -1.443350017070770264e-01 3.006697297096252441e-01 -3.306131064891815186e-02 7.240739185363054276e-03 -1.429739445447921753e-01 -9.358131885528564453e-02 -3.350423574447631836e-01 -3.230524957180023193e-01 2.958639711141586304e-02 -2.943416833877563477e-01
6.694703362882137299e-03 9.510406851768493652e-02 1.976263076066970825e-01 1.132381409406661987e-01 8.582910150289535522e-02 2.383854985237121582e-02 2.436494827270507812e-01 -2.499773353338241577e-01 -1.196441948413848877e-01 -1.321816593408584595e-01 2.819394469261169434e-01 -3.100885543972253799e-03 -2.807405963540077209e-02 -3.937187492847442627e-01 -9.435113519430160522e-02 -1.047927811741828918e-01 -9.875126183032989502e-02 -6.049865856766700745e-03 -3.185775876045227051e-02 9.581010788679122925e-03 -9.091036766767501831e-02 2.165970057249069214e-01 -1.027702093124389648e-01 2.252535521984100342e-02 -1.812513917684555054e-01 -1.551168113946914673e-01 2.291094698011875153e-02 -2.241488248109817505e-01 -3.525376319885253906e-01 -1.200067177414894104e-01 3.526869416236877441e-01 -2.727155983448028564e-01
3.368079662322998047e-02 3.762564156204462051e-03 2.203635871410369873e-01 -1.230136677622795105e-01 3.636997565627098083e-02 1.866227537393569946e-01 -8.268005400896072388e-02 -1.686284318566322327e-02 2.045962065458297729e-01 7.719932496547698975e-02 -7.993576000444591045e-04 7.090601138770580292e-03 7.304140366613864899e-03 -1.539371162652969360e-01 -9.370832890272140503e-02 -3.585314452648162842e-01 -3.441953286528587341e-02 1.315154433250427246e-01 -2.990863323211669922e-01 -1.639969795942306519e-01 -2.704327702522277832e-01 1.809835731983184814e-01 -2.449807226657867432e-01 4.496109485626220703e-02 -1.622471958398818970e-01 -1.264207363128662109e-01 4.229043722152709961e-01 -3.203594982624053955e-01 -1.501259952783584595e-01 -1.329665631055831909e-02 -4.726687073707580566e-02 -1.773510873317718506e-01
7.590068131685256958e-02 6.457040458917617798e-02 4.791619628667831421e-02 -7.563029974699020386e-02 2.307596355676651001e-01 4.268770664930343628e-02 -3.270784765481948853e-02 7.924298942089080811e-02 3.142824172973632812e-01 -1.376004070043563843e-01 -1.644740402698516846e-01 8.219753950834274292e-02 7.682242989540100098e-02 1.113792955875396729e-01 -2.563706599175930023e-02 -1.623549908399581909e-01 -8.682066947221755981e-02 1.011705398559570312e-01 -2.252523899078369141e-01 -6.430241465568542480e-02 -3.276055678725242615e-02 2.082818597555160522e-01 -1.199576109647750854e-01 -1.884726881980895996e-01 -4.787574987858533859e-03 1.091188490390777588e-01 1.623988449573516846e-01 -3.856863081455230713e-01 -4.621978104114532471e-01 -1.195906102657318115e-02 3.120878636837005615e-01 -2.399055957794189453e-01
4.086080566048622131e-02 -3.988665342330932617e-02 1.030267775058746338e-01 -9.601742774248123169e-02 2.161940783262252808e-01 -1.703694760799407959e-01 -2.769751474261283875e-02 -1.489230096340179443e-01 -8.678285777568817139e-02 -1.359136253595352173e-01 -4.323610663414001465e-02 -6.222855299711227417e-02 4.234871640801429749e-02 -3.019072711467742920e-01 2.010875791311264038e-01 -1.843764930963516235e-01 1.454072892665863037e-01 -1.071294620633125305e-01 9.987390786409378052e-02 -4.740923047065734863e-01 -2.580633014440536499e-02 -9.315904974937438965e-02 -1.026256978511810303e-01 4.318294301629066467e-02 1.041142866015434265e-01 -8.489431440830230713e-02 4.508125409483909607e-02 5.739848315715789795e-02 -3.241947889328002930e-01 -2.405375093221664429e-01 -2.002625316381454468e-01 -4.043982028961181641e-01
-2.250245064496994019e-01 1.582968533039093018e-01 3.629251122474670410e-01 -8.000814914703369141e-02 1.097264289855957031e-01 -1.453499197959899902e-01 2.318080216646194458e-01 5.334870889782905579e-02 -2.303572744131088257e-02 -1.562769562005996704e-01 -6.255996227264404297e-02 -1.045970711857080460e-02 2.343453168869018555e-01 -2.733340561389923096e-01 -9.176322072744369507e-02 -1.764969974756240845e-01 3.876278102397918701e-01 -1.188358440995216370e-01 -4.362535849213600159e-02 -7.914368063211441040e-02 -3.307788074016571045e-02 2.016214728355407715e-01 2.980627818033099174e-03 -6.141988188028335571e-02 -3.146369755268096924e-01 2.422441169619560242e-02 6.200971826910972595e-02 -1.730919480323791504e-01 -3.061384856700897217e-01 2.264693379402160645e-01 3.790158033370971680e-02 -1.896363496780395508e-02
1.922975666821002960e-02 1.580301821231842041e-01 6.113892421126365662e-03 -3.251171410083770752e-01 3.202479332685470581e-02 6.480254698544740677e-03 -3.437523543834686279e-02 -6.684028543531894684e-03 -2.012384124100208282e-02 -2.922756969928741455e-01 8.233947679400444031e-03 -9.338890016078948975e-02 2.364691346883773804e-01 -3.806861117482185364e-02 -4.753628000617027283e-02 -2.173154205083847046e-01 1.767173409461975098e-01 -2.118098288774490356e-01 -1.133278086781501770e-01 -1.860940903425216675e-01 1.673518866300582886e-01 1.645975112915039062e-01 -2.798157632350921631e-01 -1.025625839829444885e-01 2.580853402614593506e-01 -2.396625429391860962e-01 5.855085700750350952e-02 -4.910821467638015747e-02 -3.290752470493316650e-01 -3.274731934070587158e-01 -1.663058400154113770e-01 -1.568380743265151978e-01
4.471088200807571411e-02 2.544927597045898438e-01 6.043894588947296143e-02 -2.081786692142486572e-01 3.467432558536529541e-01 -4.475734382867813110e-02 1.021787673234939575e-01 -6.529608368873596191e-02 -9.881689399480819702e-02 -3.830268681049346924e-01 -9.135416150093078613e-02 -1.098163798451423645e-01 2.333146929740905762e-01 -8.265627548098564148e-03 8.723518997430801392e-02 -2.578291296958923340e-01 2.340663522481918335e-01 4.991218820214271545e-02 2.808575518429279327e-02 -8.579830080270767212e-02 1.486920565366744995e-01 1.535024493932723999e-01 -1.888118833303451538e-01 1.905333846807479858e-01 1.373954862356185913e-01 4.398987069725990295e-02 1.245185509324073792e-01 9.150513261556625366e-02 -1.905488967895507812e-01 -9.502598643302917480e-02 1.546820998191833496e-01 -3.831785023212432861e-01
-1.776889860630035400e-01 2.995563447475433350e-01 1.162993907928466797e-01 1.575226038694381714e-01 -1.601544395089149475e-02 -5.455455929040908813e-02 -2.048950344324111938e-01 3.668339923024177551e-03 2.607075870037078857e-02 -2.361090928316116333e-01 -1.756648421287536621e-01 9.748618304729461670e-02 1.460728328675031662e-02 -4.237943515181541443e-02 1.885872334241867065e-01 -4.390497803688049316e-01 1.297845244407653809e-01 -8.095037937164306641e-02 -8.787891827523708344e-03 -1.187784746289253235e-01 -1.431716382503509521e-01 -1.148817762732505798e-01 -7.812915742397308350e-02 1.891501694917678833e-01 4.269041493535041809e-02 3.054006397724151611e-01 -8.530496060848236084e-02 -1.180861219763755798e-01 -3.409428894519805908e-01 2.146257162094116211e-01 1.916690021753311157e-01 -1.986969560384750366e-01
1.710435450077056885e-01 -2.473732233047485352e-01 4.073678255081176758e-01 -1.504509896039962769e-01 7.272713631391525269e-02 -1.274496912956237793e-01 -6.969913095235824585e-02 -1.723998337984085083e-01 -1.316003650426864624e-01 7.814545184373855591e-02 9.067448228597640991e-02 6.268475949764251709e-02 2.086607366800308228e-01 -1.558173447847366333e-01 1.611065715551376343e-01 -1.127744913101196289e-01 5.985843762755393982e-02 -2.260389924049377441e-01 3.186812624335289001e-02 -3.715879619121551514e-01 1.665702760219573975e-01 7.367241382598876953e-02 6.276560574769973755e-02 5.025237798690795898e-02 6.970182992517948151e-03 2.041913419961929321e-01 1.449990421533584595e-01 -3.918742015957832336e-02 -3.366911113262176514e-01 -2.834268808364868164e-01 1.049516499042510986e-01 -1.427171230316162109e-01
1.269573252648115158e-02 2.078005969524383545e-01 4.021701868623495102e-03 3.982492536306381226e-02 1.098485514521598816e-01 1.806001514196395874e-01 -1.445131003856658936e-01 -1.264382749795913696e-01 1.396533101797103882e-01 -1.060507297515869141e-01 7.577207405120134354e-03 2.120138108730316162e-01 1.133042722940444946e-01 -3.090484738349914551e-01 3.345718085765838623e-01 -9.572154283523559570e-02 2.735403925180435181e-02 2.525771735236048698e-03 2.119951881468296051e-03 -7.125116139650344849e-02 1.827605515718460083e-01 2.121143192052841187e-01 -1.355247385799884796e-02 2.020384073257446289e-01 -2.719593346118927002e-01 2.388181537389755249e-01 6.190358102321624756e-02 -2.876834869384765625e-01 -2.449014037847518921e-01 2.700771391391754150e-01 -1.220408007502555847e-01 -2.786752283573150635e-01
-1.643892824649810791e-01 5.952479317784309387e-02 1.771690994501113892e-01 -3.909820318222045898e-02 2.138114422559738159e-01 1.569482684135437012e-01 2.264854731038212776e-03 2.317206375300884247e-02 3.304331749677658081e-02 -1.842725872993469238e-01 4.240764304995536804e-02 -3.061233758926391602e-01 -5.978790298104286194e-02 -1.026421487331390381e-01 1.933078914880752563e-01 -4.801306128501892090e-02 2.030803412199020386e-01 9.983919560909271240e-02 -2.684318721294403076e-01 -9.463442862033843994e-02 4.377558082342147827e-02 3.236448764801025391e-01 1.205937862396240234e-01 -5.563105642795562744e-02 1.549680531024932861e-01 9.955285489559173584e-02 2.329879999160766602e-01 -1.177616342902183533e-01 -4.341788291931152344e-01 1.196458712220191956e-01 3.072768747806549072e-01 -1.595008820295333862e-01
-2.088928073644638062e-01 2.887808084487915039e-01 -2.331449836492538452e-02 6.649345159530639648e-02 2.249428443610668182e-02 3.133839741349220276e-02 -9.124313481152057648e-03 -5.974252521991729736e-02 1.411498486995697021e-01 -1.549622118473052979e-01 -2.354673743247985840e-01 1.272454671561717987e-02 5.588644370436668396e-02 -1.801502704620361328e-01 1.407247632741928101e-01 -1.258406341075897217e-01 3.668758869171142578e-01 -2.741485834121704102e-01 -7.767298817634582520e-02 -2.761366069316864014e-01 3.189810216426849365e-01 -7.632797211408615112e-02 5.681819096207618713e-02 -9.627051651477813721e-02 -1.850747019052505493e-01 7.447849214076995850e-02 4.209033027291297913e-02 -1.749710738658905029e-01 -3.852555453777313232e-01 -9.710023552179336548e-02 -2.031053304672241211e-01 9.329909086227416992e-02
-4.139276221394538879e-02 3.440527617931365967e-01 3.025323748588562012e-01 -1.265266090631484985e-01 -1.778008937835693359e-01 1.652557402849197388e-01 -2.062042951583862305e-01 -5.132830515503883362e-02 2.149146050214767456e-01 -4.390918649733066559e-03 -6.967869400978088379e-02 -1.444960087537765503e-01 7.613303512334823608e-02 6.894289702177047729e-02 -2.041715681552886963e-01 -7.196045666933059692e-02 1.211536079645156860e-01 1.750363595783710480e-02 -1.173642575740814209e-01 -1.269687116146087646e-01 3.149532675743103027e-01 1.814027875661849976e-01 -2.491953819990158081e-01 3.096787631511688232e-01 -7.956685870885848999e-02 -1.199632808566093445e-01 1.947532445192337036e-01 -2.627789974212646484e-02 -9.898667037487030029e-02 -1.475794464349746704e-01 1.872958391904830933e-01 -2.792231440544128418e-01
3.180502057075500488e-01 1.805770844221115112e-01 2.444537729024887085e-01 -1.075213328003883362e-01 2.934869229793548584e-01 9.324544668197631836e-02 -2.192915380001068115e-01 -1.733930222690105438e-02 5.994776636362075806e-02 4.644679650664329529e-02 -1.252730935811996460e-01 2.550412155687808990e-02 8.565208315849304199e-02 -1.917231678962707520e-01 -6.141138449311256409e-02 -1.828449219465255737e-01 -3.473987430334091187e-02 1.102441623806953430e-01 -1.005403921008110046e-01 -3.027783520519733429e-02 -4.854686558246612549e-03 5.178106203675270081e-02 -1.468556970357894897e-01 -1.118844840675592422e-02 -1.387915294617414474e-02 3.561251237988471985e-02 2.903271019458770752e-01 -1.263415962457656860e-01 -5.022866725921630859e-01 2.793997228145599365e-01 2.558961510658264160e-01 -4.440823942422866821e-02
1.454761065542697906e-02 3.668293952941894531e-01 1.911594569683074951e-01 -2.257589548826217651e-01 1.779439449310302734e-01 6.168055534362792969e-02 7.457635947503149509e-04 -4.857260733842849731e-02 -1.748403757810592651e-01 -4.389059543609619141e-01 -4.795782268047332764e-02 -1.602384746074676514e-01 5.642078444361686707e-02 -2.115538120269775391e-01 1.206814348697662354e-01 -7.419343292713165283e-02 1.229107826948165894e-01 -1.958854682743549347e-02 8.103935420513153076e-02 1.310251420363783836e-03 8.229564130306243896e-02 1.037577018141746521e-01 -1.139680668711662292e-01 9.801240265369415283e-02 1.326386481523513794e-01 -8.675345219671726227e-03 1.094377562403678894e-01 1.098065301775932312e-01 -4.090025424957275391e-01 -1.484825164079666138e-01 1.103394702076911926e-01 -3.395520746707916260e-01
-2.044201642274856567e-01 1.119611933827400208e-01 2.909153699874877930e-01 -2.064871937036514282e-01 3.209348320960998535e-01 3.126947283744812012e-01 -4.608794674277305603e-02 2.292782254517078400e-02 -1.520043238997459412e-02 -3.781335949897766113e-01 6.367927882820367813e-03 -3.195379376411437988e-01 1.282878965139389038e-01 -4.961558058857917786e-02 1.858347207307815552e-01 -1.129926443099975586e-01 2.537663578987121582e-01 -9.954324364662170410e-02 -6.148720905184745789e-02 -6.556417047977447510e-02 1.173103079199790955e-01 1.125130653381347656e-01 4.488501697778701782e-02 4.096471518278121948e-02 -4.875122383236885071e-02 -1.031141355633735657e-01 2.596097812056541443e-02 4.015098884701728821e-02 -3.651452958583831787e-01 -3.087380900979042053e-02 2.005111575126647949e-01 -3.340073674917221069e-02
1.390359848737716675e-01 1.291038542985916138e-01 1.675385832786560059e-01 3.219606876373291016e-01 4.911375790834426880e-02 2.249314039945602417e-01 -2.818679250776767731e-02 1.251805573701858521e-01 -6.972808041609823704e-04 -5.096518620848655701e-02 1.058809235692024231e-01 2.678138017654418945e-01 -2.081689611077308655e-02 -3.712890446186065674e-01 1.089828535914421082e-01 2.659393288195133209e-02 9.110601246356964111e-02 -6.895697861909866333e-02 -2.649535238742828369e-01 -9.769790619611740112e-02 6.948766857385635376e-02 3.653860688209533691e-01 -2.406657785177230835e-01 -5.184615403413772583e-02 -2.515937387943267822e-01 -6.963070482015609741e-02 -1.277212053537368774e-01 -1.662240177392959595e-01 -2.444944381713867188e-01 3.958914801478385925e-02 1.973445415496826172e-01 -1.492349803447723389e-01
-1.760282553732395172e-02 -4.416692629456520081e-02 3.274415433406829834e-02 2.421374665573239326e-03 2.713604271411895752e-01 -1.336457729339599609e-01 -1.278354674577713013e-01 -8.351968228816986084e-02 7.209330052137374878e-02 -7.355764508247375488e-02 1.049434393644332886e-01 1.784028601832687855e-03 1.785783320665359497e-01 -1.074373349547386169e-01 2.689406089484691620e-02 2.738929819315671921e-03 -1.034298688173294067e-01 -2.235200256109237671e-01 -1.456613093614578247e-01 -3.216040506958961487e-02 2.285026460886001587e-01 4.170940518379211426e-01 1.108345687389373779e-01 3.156248629093170166e-01 -3.017506748437881470e-02 -3.656985610723495483e-02 3.063337802886962891e-01 1.036714687943458557e-01 -3.768928349018096924e-01 -1.071455478668212891e-01 -4.376925155520439148e-02 -3.643942177295684814e-01
-1.711158454418182373e-01 2.110125720500946045e-01 3.340600430965423584e-01 -2.696478962898254395e-01 5.362617596983909607e-02 -9.105166047811508179e-02 2.275721915066242218e-02 -3.320812061429023743e-02 4.484674707055091858e-02 -2.972806990146636963e-01 -1.903225108981132507e-02 6.395188719034194946e-02 1.059169881045818329e-02 4.725249484181404114e-02 -1.586593091487884521e-01 -3.675147891044616699e-01 1.250001788139343262e-01 -1.927343606948852539e-01 -1.927974671125411987e-01 -1.490198671817779541e-01 -3.173133432865142822e-01 2.138346582651138306e-01 -6.105982512235641479e-02 2.678025960922241211e-01 -3.472872078418731689e-02 1.235301271080970764e-01 4.523735865950584412e-02 -1.229477524757385254e-01 -5.453470721840858459e-02 9.964176453649997711e-03 -2.439093440771102905e-01 -2.036514431238174438e-01
-6.882270425558090210e-02 1.119751036167144775e-01 8.895565569400787354e-02 -2.511175870895385742e-01 1.114545539021492004e-01 8.276085555553436279e-02 3.921226859092712402e-01 -2.208046764135360718e-01 -7.273182272911071777e-02 3.709591552615165710e-02 -1.222920715808868408e-01 -1.467447280883789062e-01 1.454470902681350708e-01 -1.108271181583404541e-01 6.242826581001281738e-02 1.665036007761955261e-02 1.598509699106216431e-01 -4.809731990098953247e-02 -1.470615714788436890e-01 -2.634639739990234375e-01 -1.141418963670730591e-01 1.781394481658935547e-01 3.264317288994789124e-02 -4.295748844742774963e-02 -1.852886378765106201e-01 7.075981050729751587e-02 3.799875676631927490e-01 -1.528317928314208984e-01 -3.293798267841339111e-01 -2.978676855564117432e-01 6.577614694833755493e-02 -1.843622028827667236e-01
-1.076457276940345764e-02 2.760953009128570557e-01 4.445184767246246338e-02 -1.306481659412384033e-01 5.327991396188735962e-02 3.243020176887512207e-01 -1.100339591503143311e-01 -1.568338274955749512e-01 2.624069452285766602e-01 3.313115611672401428e-02 -1.793738454580307007e-02 -2.495704591274261475e-02 -1.610990315675735474e-01 1.570258587598800659e-01 -6.315245479345321655e-02 -3.230218887329101562e-01 7.503814250230789185e-02 1.504864990711212158e-01 -2.313990890979766846e-01 -5.067809298634529114e-02 -1.601813435554504395e-01 2.007790207862854004e-01 -3.313784599304199219e-01 -2.818013168871402740e-02 -4.905063286423683167e-02 -8.155319839715957642e-02 2.834782898426055908e-01 -2.675443291664123535e-01 -1.648129522800445557e-01 -1.390894949436187744e-01 9.834594093263149261e-03 -2.479618638753890991e-01
-3.516079112887382507e-02 3.953250050544738770e-01 2.974560558795928955e-01 5.589456483721733093e-02 4.248885810375213623e-02 5.723799020051956177e-02 -1.312313228845596313e-01 -7.246413081884384155e-02 2.370315045118331909e-02 -8.774303644895553589e-02 7.049007713794708252e-02 -2.397610694169998169e-01 -1.402362585067749023e-01 -7.180798798799514771e-02 7.255285233259201050e-02 -4.364021122455596924e-01 4.406310915946960449e-01 -2.721560001373291016e-02 -1.511945109814405441e-02 -1.107665672898292542e-01 -1.867210566997528076e-01 6.688685715198516846e-02 -1.432760357856750488e-01 3.133140504360198975e-01 -2.632784843444824219e-02 1.238791570067405701e-01 -1.011423841118812561e-01 5.275583639740943909e-02 -1.934051811695098877e-01 7.854239083826541901e-03 -3.364463103935122490e-03 -1.085383165627717972e-02
-9.127246588468551636e-02 1.320461481809616089e-01 1.404010802507400513e-01 2.155189961194992065e-01 1.556781530380249023e-01 -1.853201538324356079e-01 2.079790383577346802e-01 -2.590832710266113281e-01 1.618412733078002930e-01 -1.064826622605323792e-01 -3.064353764057159424e-01 4.367341753095388412e-03 2.215688675642013550e-01 -8.249232545495033264e-03 -3.223837539553642273e-02 -4.026865959167480469e-02 4.247294962406158447e-01 1.161644533276557922e-01 -4.084574058651924133e-02 -3.081529140472412109e-01 2.701271511614322662e-02 6.523887068033218384e-02 4.347728565335273743e-02 1.514454632997512817e-01 -1.616058349609375000e-01 -2.361012250185012817e-01 -3.107174858450889587e-02 -1.622820198535919189e-01 -1.437329500913619995e-01 -1.005770787596702576e-01 6.590395420789718628e-02 -3.020462095737457275e-01
-6.738255266100168228e-03 1.588870882987976074e-01 1.389321237802505493e-01 -2.181887775659561157e-01 2.310573756694793701e-01 4.092153161764144897e-03 -6.623771786689758301e-02 -1.068151071667671204e-01 -1.518313884735107422e-01 -4.685845375061035156e-01 2.378834411501884460e-02 -1.292813271284103394e-01 3.246912658214569092e-01 -1.148862913250923157e-01 1.132089346647262573e-01 -1.077190786600112915e-02 2.588686347007751465e-01 -6.357600539922714233e-02 1.157298404723405838e-02 -3.155039250850677490e-02 1.113396063446998596e-01 1.979795247316360474e-01 -2.818389534950256348e-01 2.248985916376113892e-01 1.054986640810966492e-01 -1.760011725127696991e-02 8.027578145265579224e-02 -5.893872585147619247e-03 -2.514869272708892822e-01 -2.528726160526275635e-01 5.118655040860176086e-02 -2.135938405990600586e-01
1.683589667081832886e-01 6.696434319019317627e-02 2.478703260421752930e-01 -9.266325086355209351e-02 1.016332954168319702e-01 -1.010650396347045898e-02 -1.651197224855422974e-01 -3.823115229606628418e-01 -1.857585906982421875e-01 -1.108589768409729004e-01 -1.716817170381546021e-01 1.068996042013168335e-01 8.583088219165802002e-02 -1.720696091651916504e-01 4.797151088714599609e-01 -3.290089070796966553e-01 2.011794745922088623e-01 4.654364660382270813e-03 5.517851188778877258e-02 -1.083658039569854736e-01 -4.133406654000282288e-02 -5.496034398674964905e-02 1.429716050624847412e-01 -1.089886296540498734e-03 1.175428554415702820e-02 5.086002871394157410e-02 1.825447529554367065e-01 -2.482978403568267822e-01 -1.217317730188369751e-01 -2.058932557702064514e-02 -3.524921089410781860e-02 -2.358009070158004761e-01
-1.555027663707733154e-01 3.189277052879333496e-01 4.793058335781097412e-02 9.207122772932052612e-02 -5.696227774024009705e-02 3.680651634931564331e-02 -5.321277305483818054e-02 -1.127336081117391586e-02 1.225117892026901245e-01 -4.409746825695037842e-01 8.591486513614654541e-02 -6.425978988409042358e-02 3.738754242658615112e-02 2.585017681121826172e-02 1.121612191200256348e-01 -3.091092407703399658e-01 1.372767239809036255e-01 -2.380116581916809082e-01 3.332487121224403381e-02 -2.409675270318984985e-01 -1.364471167325973511e-01 1.526303938589990139e-03 -1.135135516524314880e-01 -4.874530062079429626e-02 -1.170139387249946594e-01 4.099312797188758850e-02 9.594579041004180908e-02 -4.574337601661682129e-02 -3.722828030586242676e-01 1.392420083284378052e-01 -4.065954983234405518e-01 -7.792743295431137085e-02
-1.366003751754760742e-01 6.992623955011367798e-02 3.528515398502349854e-01 -6.268000602722167969e-02 -1.136857941746711731e-01 1.105544492602348328e-01 2.965731322765350342e-01 -1.245874837040901184e-01 3.036285042762756348e-01 -1.371838152408599854e-01 -1.033988073468208313e-01 5.865096300840377808e-02 -6.169340759515762329e-02 -2.200523167848587036e-01 7.677436619997024536e-02 -3.526212275028228760e-01 1.576167494058609009e-01 3.527027368545532227e-02 2.205864638090133667e-01 -3.409938812255859375e-01 2.313901111483573914e-02 -1.348018646240234375e-01 -2.360660955309867859e-02 -8.705743402242660522e-02 3.974158689379692078e-02 -3.989990428090095520e-02 -2.239320799708366394e-02 -1.227518245577812195e-01 -3.937695920467376709e-01 -4.810849577188491821e-02 -5.829533189535140991e-02 -1.200574934482574463e-01
-1.499552279710769653e-01 2.210033833980560303e-01 4.901368916034698486e-02 5.603708699345588684e-02 9.889975190162658691e-02 6.651312112808227539e-02 2.052500657737255096e-02 -2.037096619606018066e-01 1.520757228136062622e-01 5.087026953697204590e-02 -1.576796919107437134e-01 2.233758866786956787e-01 -1.694529950618743896e-01 -2.007225602865219116e-01 6.586862355470657349e-02 -4.540025070309638977e-02 2.006733715534210205e-01 3.408179804682731628e-02 7.922329753637313843e-02 6.631574360653758049e-04 1.951477676630020142e-01 2.476104646921157837e-01 -7.941076532006263733e-03 1.264098435640335083e-01 -2.695123255252838135e-01 3.334944546222686768e-01 1.607648134231567383e-01 -2.255404889583587646e-01 -2.537693679332733154e-01 1.629119217395782471e-01 -2.574442028999328613e-01 -3.319577872753143311e-01
8.328641206026077271e-02 3.419463634490966797e-01 1.197056025266647339e-01 -6.837159395217895508e-02 1.441269963979721069e-01 -3.714842721819877625e-02 -8.156844228506088257e-02 -1.752668023109436035e-01 -1.482017189264297485e-01 -3.890860080718994141e-01 -3.112555481493473053e-02 1.269035190343856812e-01 1.322923600673675537e-01 -4.908487945795059204e-02 -1.084232702851295471e-01 -2.635366916656494141e-01 1.320022493600845337e-01 -1.660155057907104492e-01 6.505950540304183960e-02 -4.934242460876703262e-03 2.219472676515579224e-01 2.832222282886505127e-01 2.566085197031497955e-02 4.710715636610984802e-02 1.369513869285583496e-01 1.140461862087249756e-01 -1.336817890405654907e-01 -1.307598501443862915e-01 -4.428930282592773438e-01 1.670498549938201904e-01 1.409851461648941040e-01 -1.174774393439292908e-01
1.449881047010421753e-01 1.834323108196258545e-01 1.470586210489273071e-01 -1.981139034032821655e-01 5.378159880638122559e-02 -2.190414220094680786e-01 1.179523169994354248e-01 2.762345671653747559e-01 -1.198010817170143127e-01 -3.220598697662353516e-01 -6.112114340066909790e-02 4.447808954864740372e-03 2.103458046913146973e-01 -9.747517108917236328e-02 -1.512635648250579834e-01 -1.304536312818527222e-01 2.644672393798828125e-01 -1.383244395256042480e-01 -3.853773698210716248e-02 -1.329534947872161865e-01 2.225334793329238892e-01 1.725386828184127808e-01 -2.987265288829803467e-01 -1.101464033126831055e-01 3.635373711585998535e-02 6.577515602111816406e-02 1.256789565086364746e-01 -1.393874287605285645e-01 -3.489551246166229248e-01 -1.596117168664932251e-01 -9.158902615308761597e-02 -2.061187028884887695e-01
-3.554421365261077881e-01 -5.217113345861434937e-02 2.335643023252487183e-01 6.554737687110900879e-02 -4.808397218585014343e-02 1.286860406398773193e-01 -3.500984236598014832e-02 -8.281337469816207886e-02 -2.415273152291774750e-02 -1.082899346947669983e-01 -1.370534002780914307e-01 1.863106638193130493e-01 -4.014955461025238037e-02 1.876329481601715088e-01 -3.128511011600494385e-01 -2.892430722713470459e-01 9.609367698431015015e-02 2.441018968820571899e-01 -2.726714611053466797e-01 -9.462931007146835327e-02 4.393372684717178345e-02 1.131918281316757202e-01 -1.675997078418731689e-01 1.713509559631347656e-01 -1.242444664239883423e-01 -9.543094784021377563e-02 -8.618941064924001694e-04 -3.533377647399902344e-01 -7.666872441768646240e-02 2.423852682113647461e-02 1.243897452950477600e-01 -3.245390057563781738e-01
5.433642491698265076e-02 2.100956439971923828e-01 5.903625860810279846e-02 -7.475975155830383301e-02 6.956014782190322876e-02 1.304495930671691895e-01 -1.276424974203109741e-01 1.337071880698204041e-03 2.558875977993011475e-01 -5.459996312856674194e-02 2.971955016255378723e-02 4.761160910129547119e-02 3.856921941041946411e-02 -1.334590762853622437e-01 7.384615391492843628e-02 -3.164488673210144043e-01 -1.651807129383087158e-01 -8.436898142099380493e-02 -3.073058128356933594e-01 -5.846602469682693481e-02 -1.391860991716384888e-01 1.827571913599967957e-02 -2.047305256128311157e-01 2.868701517581939697e-01 1.470427121967077255e-02 -1.469509899616241455e-01 3.731710016727447510e-01 -3.049277961254119873e-01 -1.868194490671157837e-01 1.440562307834625244e-01 1.388712823390960693e-01 -3.225213885307312012e-01
-1.520495563745498657e-01 2.250333279371261597e-01 2.329696714878082275e-01 -1.585419028997421265e-01 2.343203127384185791e-01 1.762566864490509033e-01 -9.947041422128677368e-02 -1.700392365455627441e-01 2.819638252258300781e-01 -1.322805136442184448e-01 -3.715945780277252197e-02 -1.375928819179534912e-01 -1.263955682516098022e-01 8.743545413017272949e-02 -1.414146870374679565e-01 -2.963785231113433838e-01 1.295232772827148438e-02 2.056125402450561523e-01 -2.130251005291938782e-02 2.281466685235500336e-02 -1.855254024267196655e-01 1.748795062303543091e-01 -2.982870042324066162e-01 -1.332554370164871216e-01 1.319368928670883179e-01 1.590066216886043549e-02 2.772344090044498444e-02 -3.477568328380584717e-01 2.710456587374210358e-02 -1.426445543766021729e-01 3.534145280718803406e-02 -3.105301260948181152e-01
-1.679101288318634033e-01 1.181721091270446777e-01 4.827260226011276245e-02 2.163027375936508179e-01 9.310940653085708618e-02 3.124297857284545898e-01 -7.060125470161437988e-02 -1.048897765576839447e-02 3.919406235218048096e-02 -2.668287456035614014e-01 5.757902190089225769e-02 -4.760583862662315369e-02 1.429742276668548584e-01 -1.747041642665863037e-01 2.650026930496096611e-03 -4.195773899555206299e-01 1.688502579927444458e-01 -2.618278264999389648e-01 -4.958720877766609192e-02 -2.333827316761016846e-01 1.283238679170608521e-01 -1.087024137377738953e-01 -4.465934634208679199e-02 -2.076505869626998901e-01 -5.062921345233917236e-02 -7.581708487123250961e-03 -1.287679672241210938e-01 9.880427271127700806e-02 -2.996780574321746826e-01 -2.614496350288391113e-01 -3.971903026103973389e-02 -2.755456566810607910e-01
-7.633031159639358521e-02 1.113523766398429871e-01 2.559749186038970947e-01 -1.434608846902847290e-01 5.823113769292831421e-02 -1.958341896533966064e-01 1.203263998031616211e-01 7.760711014270782471e-02 -1.681215614080429077e-01 4.135377705097198486e-02 4.938511922955513000e-02 3.875162824988365173e-02 3.031784892082214355e-01 -4.970343708992004395e-01 7.451289147138595581e-02 -3.463116884231567383e-01 1.860826909542083740e-01 -8.788564056158065796e-02 -6.308379769325256348e-02 -1.578430235385894775e-01 -1.996718794107437134e-01 -2.589647844433784485e-02 -9.703409671783447266e-02 2.817243896424770355e-02 -3.326920866966247559e-01 1.192367970943450928e-01 1.521456837654113770e-01 -1.013152673840522766e-01 -1.719137430191040039e-01 7.774935662746429443e-02 1.323261409997940063e-01 4.061487689614295959e-02
2.056571841239929199e-01 -2.935979329049587250e-02 3.497717678546905518e-01 -6.392171233892440796e-02 1.127754822373390198e-01 6.687612086534500122e-02 -1.805685609579086304e-01 -9.284892678260803223e-02 -7.074093073606491089e-02 -1.616887152194976807e-01 -2.997878193855285645e-01 -8.608081936836242676e-02 -8.196496218442916870e-02 1.613000631332397461e-01 -4.328614100813865662e-02 -1.808160692453384399e-01 -1.135723665356636047e-02 -9.225696325302124023e-02 -1.593148335814476013e-02 -2.386429347097873688e-02 -4.167536273598670959e-02 2.959018647670745850e-01 9.971483796834945679e-02 -1.363599598407745361e-01 -5.302115157246589661e-02 3.394832089543342590e-02 7.320486009120941162e-02 -3.090745508670806885e-01 -4.558207988739013672e-01 2.182672023773193359e-01 2.410186454653739929e-02 -2.968611121177673340e-01
1.069393847137689590e-02 2.712796330451965332e-01 2.887601852416992188e-01 -2.944664061069488525e-01 1.839235983788967133e-02 -1.449350863695144653e-01 -2.329245805740356445e-01 2.734382078051567078e-02 -1.884392201900482178e-01 -1.813262701034545898e-01 -4.024032130837440491e-02 -1.630802899599075317e-01 1.698600202798843384e-01 -1.975566446781158447e-01 -1.021788790822029114e-01 -1.901969462633132935e-01 2.108431905508041382e-01 1.104641854763031006e-01 5.811923369765281677e-02 -2.370027452707290649e-01 1.999148577451705933e-01 -3.933332115411758423e-02 -8.390913903713226318e-02 -9.667668491601943970e-02 3.398951888084411621e-02 7.523722946643829346e-02 3.267659246921539307e-01 8.066755533218383789e-02 -4.038853645324707031e-01 7.302263379096984863e-02 -3.225752338767051697e-02 -7.108920067548751831e-02
-1.782009005546569824e-01 1.026651859283447266e-01 1.613174080848693848e-01 -1.811685971915721893e-02 1.806143904104828835e-03 1.517570465803146362e-01 -1.916837841272354126e-01 3.409335017204284668e-02 1.041863635182380676e-01 -4.988176748156547546e-02 6.558725982904434204e-02 7.969009131193161011e-02 1.417146716266870499e-02 -8.181098848581314087e-02 -2.197356224060058594e-01 -6.042754277586936951e-02 6.235191598534584045e-02 2.506183683872222900e-01 -2.655854332260787487e-04 -2.952628396451473236e-02 9.026336669921875000e-02 7.998222857713699341e-02 -3.564199507236480713e-01 -2.037734240293502808e-01 8.227081969380378723e-03 3.736855685710906982e-01 8.585502207279205322e-02 -2.025900930166244507e-01 -1.543740481138229370e-01 -3.966354727745056152e-01 8.900982886552810669e-02 -3.996511399745941162e-01
-1.010478138923645020e-01 1.943593621253967285e-01 -1.549714803695678711e-01 1.724666655063629150e-01 1.044591516256332397e-01 -1.064619496464729309e-01 -2.187914401292800903e-01 -5.675001442432403564e-02 3.906730189919471741e-02 -1.444586813449859619e-01 -5.975714698433876038e-02 2.034841477870941162e-01 7.050430774688720703e-02 -1.621166914701461792e-01 -2.489778399467468262e-02 1.983388364315032959e-01 7.616810034960508347e-03 -8.495166152715682983e-02 -5.616101250052452087e-02 -1.230666860938072205e-01 2.471610754728317261e-01 3.020250201225280762e-01 8.062945678830146790e-03 2.684172093868255615e-01 -2.015120983123779297e-01 2.053425163030624390e-01 5.158838257193565369e-02 -4.660970345139503479e-02 -5.014796853065490723e-01 -1.410992294549942017e-01 4.183507338166236877e-02 -2.749407589435577393e-01
1.462109088897705078e-01 1.568248122930526733e-01 7.836812734603881836e-02 4.255240201018750668e-04 -2.296698465943336487e-02 8.966025896370410919e-03 3.792839590460062027e-03 -1.278129871934652328e-02 1.193547695875167847e-01 -2.115039974451065063e-01 1.476970762014389038e-01 5.287033319473266602e-02 -2.751208469271659851e-02 -1.524014919996261597e-01 3.175327479839324951e-01 -2.902171909809112549e-01 3.811265230178833008e-01 4.325093468651175499e-04 -1.702369935810565948e-02 -3.437035381793975830e-01 2.758354842662811279e-01 -2.001757472753524780e-01 9.527437388896942139e-02 -1.354157179594039917e-01 -1.580335050821304321e-01 -1.277569532394409180e-01 -9.093799442052841187e-02 -5.974728614091873169e-02 -3.290629088878631592e-01 -1.535305380821228027e-01 -1.808887124061584473e-01 -1.718002408742904663e-01
-4.307071566581726074e-01 5.683811753988265991e-02 -3.014384396374225616e-02 -3.227267563343048096e-01 1.364852190017700195e-01 1.154447644948959351e-01 -1.322617828845977783e-01 -1.966814398765563965e-01 3.400716930627822876e-02 -8.450389653444290161e-02 -2.218619585037231445e-01 3.840898722410202026e-02 9.778626263141632080e-02 -2.109421789646148682e-01 1.590009778738021851e-01 -8.047080039978027344e-02 3.494798243045806885e-01 -8.553794026374816895e-02 6.763534247875213623e-02 -1.523565500974655151e-02 2.022690773010253906e-01 7.260974496603012085e-02 -6.841894984245300293e-02 4.408549144864082336e-02 -1.438553482294082642e-01 -3.020184934139251709e-01 4.364749416708946228e-02 -3.215921819210052490e-01 -3.012333251535892487e-02 -2.240134403109550476e-02 8.260080218315124512e-02 -2.464115619659423828e-01
4.683862626552581787e-02 2.970438003540039062e-01 1.432663500308990479e-01 -1.949834078550338745e-01 2.350357472896575928e-01 -7.322126068174839020e-03 -1.722567901015281677e-02 -8.065717667341232300e-02 4.270306602120399475e-02 -3.718181848526000977e-01 -1.422496736049652100e-01 -3.071339130401611328e-01 1.688865274190902710e-01 -2.355615496635437012e-01 -1.566567830741405487e-02 -2.047699242830276489e-01 4.938828572630882263e-02 -2.587698958814144135e-02 9.011482447385787964e-02 6.174206361174583435e-02 1.671964526176452637e-01 9.996213018894195557e-02 -1.849969029426574707e-01 -1.293875128030776978e-01 6.683463603258132935e-02 -2.213869988918304443e-01 1.387036740779876709e-01 -1.360915042459964752e-02 -3.460140824317932129e-01 -1.547731757164001465e-01 -3.320254012942314148e-02 -2.940471172332763672e-01
7.023780047893524170e-02 2.895572781562805176e-01 1.928776055574417114e-01 -6.954769790172576904e-02 -1.420531570911407471e-01 4.370078444480895996e-02 -7.708727568387985229e-02 1.420451048761606216e-02 1.363089531660079956e-01 6.341321393847465515e-03 4.007746279239654541e-02 -1.580865085124969482e-01 -2.391098253428936005e-02 7.816306501626968384e-02 -1.899050921201705933e-01 -1.854280233383178711e-01 5.019139125943183899e-02 5.528644658625125885e-03 -7.887500524520874023e-02 -6.495074182748794556e-02 4.099492728710174561e-01 2.559542357921600342e-01 -4.706836044788360596e-01 1.869941055774688721e-01 -1.042330116033554077e-01 -1.379034519195556641e-01 9.976712614297866821e-02 -1.051907017827033997e-01 -8.866143971681594849e-02 -1.385932117700576782e-01 6.355242338031530380e-03 -3.708431422710418701e-01
1.334853023290634155e-01 8.585239946842193604e-02 2.936592996120452881e-01 1.563410311937332153e-01 3.876950740814208984e-01 1.776666790246963501e-01 -1.002956852316856384e-01 -5.742230638861656189e-02 -1.335061490535736084e-01 1.310458406805992126e-02 5.463026463985443115e-02 -5.202881060540676117e-03 9.487766772508621216e-02 1.354607045650482178e-01 -1.518741846084594727e-01 -1.869593188166618347e-02 -1.595079200342297554e-03 -1.605538427829742432e-01 -6.042935699224472046e-02 -3.576281666755676270e-01 -2.258133143186569214e-03 1.472920626401901245e-01 2.717218399047851562e-01 1.280214786529541016e-01 -2.505063824355602264e-02 1.200795359909534454e-02 1.229849308729171753e-01 -2.553621232509613037e-01 -1.440384536981582642e-01 -2.255977988243103027e-01 -1.078724563121795654e-01 -4.043424129486083984e-01
-3.191659152507781982e-01 1.643837988376617432e-01 2.404890805482864380e-01 -1.030684709548950195e-01 1.502323299646377563e-01 9.402403235435485840e-02 -9.205178916454315186e-02 1.226856708526611328e-01 1.207422688603401184e-01 -1.051430851221084595e-01 9.597346931695938110e-02 -1.283047497272491455e-01 -3.451972082257270813e-02 -1.531843841075897217e-01 8.216353505849838257e-02 -2.045586705207824707e-01 3.770494759082794189e-01 -1.178460121154785156e-01 6.123778969049453735e-02 -1.796000599861145020e-01 -2.401568442583084106e-01 2.261293679475784302e-01 -1.810509413480758667e-01 4.101359844207763672e-01 -4.694126173853874207e-02 1.222588494420051575e-01 -1.910633891820907593e-01 1.007978990674018860e-01 -1.898243874311447144e-01 2.182358875870704651e-02 1.045204931870102882e-03 -1.448119729757308960e-01
3.624203428626060486e-02 1.167588159441947937e-01 2.104481607675552368e-01 1.740922331809997559e-01 -1.461768001317977905e-01 -2.757823765277862549e-01 -4.191140457987785339e-02 -8.048340678215026855e-02 2.277888357639312744e-01 -9.425932541489601135e-03 -1.709411442279815674e-01 5.101567879319190979e-02 4.214114248752593994e-01 -2.999789118766784668e-01 -5.039962753653526306e-02 -6.199449300765991211e-02 2.832567393779754639e-01 -7.780099660158157349e-02 -4.531481117010116577e-02 -3.468258380889892578e-01 -4.220965877175331116e-02 9.700821340084075928e-02 -2.001117914915084839e-01 -6.527430564165115356e-02 -3.680564463138580322e-01 8.178707212209701538e-02 3.759605810046195984e-02 2.523205615580081940e-02 -1.502062976360321045e-01 4.032316803932189941e-02 5.586077645421028137e-02 -1.067782193422317505e-01
8.659522235393524170e-02 7.746365666389465332e-02 -9.276650846004486084e-03 2.094686478376388550e-01 2.405685558915138245e-02 4.914780706167221069e-02 -3.983755409717559814e-01 1.564682871103286743e-01 -7.961065322160720825e-02 -9.716670960187911987e-02 2.949325926601886749e-02 1.012365072965621948e-01 1.751922518014907837e-01 -4.180541932582855225e-01 -1.780487783253192902e-02 1.121872663497924805e-01 1.639866083860397339e-01 -1.424032542854547501e-02 -1.081424728035926819e-01 -2.396865487098693848e-01 2.761790715157985687e-02 1.725355088710784912e-01 -1.742890179157257080e-01 2.675096392631530762e-01 -1.213943362236022949e-01 1.747381873428821564e-03 -7.774958759546279907e-02 -6.627014279365539551e-02 -3.493437469005584717e-01 -2.561205029487609863e-01 2.469411492347717285e-01 -9.269305318593978882e-02
3.907480463385581970e-02 5.620640143752098083e-02 4.587799310684204102e-01 2.392801269888877869e-02 -3.920134902000427246e-02 -1.477815955877304077e-01 3.532569855451583862e-02 -3.106437027454376221e-01 3.481689989566802979e-01 6.571725755929946899e-02 -2.278941683471202850e-03 -2.352640479803085327e-01 1.130876466631889343e-01 -8.870989084243774414e-02 -1.948430538177490234e-01 -1.642443686723709106e-01 7.535476237535476685e-02 1.827289462089538574e-01 -2.736833691596984863e-01 -2.836066484451293945e-01 -8.299823105335235596e-02 2.102106213569641113e-01 -1.403059661388397217e-01 8.042914420366287231e-02 -1.051423326134681702e-01 1.919224858283996582e-01 -5.634065344929695129e-02 -3.161078318953514099e-02 -1.131707504391670227e-01 -9.286551922559738159e-02 2.062876708805561066e-03 -2.269623577594757080e-01
6.531245261430740356e-02 1.222289800643920898e-01 1.385851204395294189e-01 -2.329626977443695068e-01 6.835385411977767944e-02 -1.678131520748138428e-01 -5.971416831016540527e-02 -3.279184177517890930e-02 3.345502316951751709e-01 -7.943880558013916016e-02 3.075121641159057617e-01 1.018196269869804382e-01 -8.242117613554000854e-02 -2.058286815881729126e-01 -1.005784515291452408e-02 -3.066284060478210449e-01 -1.398686040192842484e-02 1.232209727168083191e-01 -1.246780529618263245e-02 -3.437055051326751709e-01 -1.653748750686645508e-01 3.824106976389884949e-02 -8.226200938224792480e-02 -4.215618595480918884e-03 1.131519004702568054e-01 2.222669869661331177e-01 2.616185843944549561e-01 -2.373251914978027344e-01 -1.829049587249755859e-01 1.160006746649742126e-01 -1.155877765268087387e-02 -3.164086937904357910e-01
-5.904305260628461838e-03 -1.360308565199375153e-02 5.643315240740776062e-02 -1.325401756912469864e-02 -1.470025777816772461e-01 1.034403312951326370e-02 9.591174870729446411e-02 -1.987815499305725098e-01 -1.304563432931900024e-01 -1.651728153228759766e-01 -8.223562687635421753e-02 3.377843499183654785e-01 6.562793999910354614e-02 -2.236469686031341553e-01 1.412790566682815552e-01 -2.943890094757080078e-01 1.884675174951553345e-01 -2.635516226291656494e-01 -1.201547458767890930e-01 -3.144002985209226608e-03 -1.526016443967819214e-01 1.928624808788299561e-01 -1.289753168821334839e-01 1.691733747720718384e-01 8.042860031127929688e-02 2.201651632785797119e-01 6.718816608190536499e-02 -1.863540410995483398e-01 -4.700580835342407227e-01 1.956290155649185181e-01 4.857382178306579590e-02 -1.376447677612304688e-01
1.646539568901062012e-02 1.264773961156606674e-02 2.168275415897369385e-01 2.984758466482162476e-02 -2.943538725376129150e-01 1.380885839462280273e-01 1.151103675365447998e-01 1.471034139394760132e-01 3.303366601467132568e-01 -1.121228784322738647e-01 1.206573173403739929e-01 1.553896963596343994e-01 2.046486139297485352e-01 1.437785923480987549e-01 -1.005096882581710815e-01 -3.384610116481781006e-01 1.752658933401107788e-01 -1.180302575230598450e-01 7.290262728929519653e-02 -1.300509423017501831e-01 1.152539327740669250e-01 -7.052793353796005249e-02 -1.819665282964706421e-01 1.106060445308685303e-01 -1.020766869187355042e-01 -2.414580620825290680e-02 1.018214151263237000e-01 -3.160732686519622803e-01 -1.273766010999679565e-01 -7.171037048101425171e-02 9.143871814012527466e-02 -4.265804290771484375e-01
-3.389707952737808228e-02 -1.948881894350051880e-02 3.337270021438598633e-02 8.823455125093460083e-02 3.280416503548622131e-02 1.477457135915756226e-01 -1.608447879552841187e-01 -2.078419774770736694e-01 4.913851618766784668e-03 -3.171419352293014526e-02 2.992295473814010620e-02 2.324537634849548340e-01 4.984386637806892395e-02 -2.211630940437316895e-01 8.333307504653930664e-02 -7.023118436336517334e-02 -5.422667786478996277e-02 -4.350426793098449707e-02 -1.182052791118621826e-01 -1.218719780445098877e-01 3.419654667377471924e-01 2.078015506267547607e-01 -2.420549690723419189e-01 3.434305489063262939e-01 -3.130272030830383301e-01 1.886458843946456909e-01 3.788777813315391541e-02 -4.171856045722961426e-01 -4.201490432024002075e-02 1.757546216249465942e-01 -1.058038845658302307e-01 -2.348316460847854614e-01
-1.323714256286621094e-01 2.721225023269653320e-01 -2.123790234327316284e-02 6.971184164285659790e-03 9.784926474094390869e-02 -1.942547783255577087e-02 3.067348338663578033e-02 -1.090604886412620544e-01 1.328957080841064453e-01 1.683960407972335815e-01 1.776914298534393311e-01 1.983673423528671265e-01 -1.039813384413719177e-01 6.127412617206573486e-02 -6.615199148654937744e-02 -1.315096616744995117e-01 -1.207922305911779404e-02 -3.629184141755104065e-02 8.318124711513519287e-02 3.162387758493423462e-02 2.857401967048645020e-01 1.630623638629913330e-01 1.011245772242546082e-01 2.682226002216339111e-01 -3.881086409091949463e-01 4.372753202915191650e-02 2.211488485336303711e-01 -2.045492082834243774e-01 -3.230372071266174316e-01 -1.726288050413131714e-01 6.641946732997894287e-02 -3.877106308937072754e-01
1.721927672624588013e-01 3.952302783727645874e-02 1.854237467050552368e-01 1.988067179918289185e-01 2.064759284257888794e-01 -2.200362980365753174e-01 -8.643035590648651123e-02 -3.884121775627136230e-01 1.344950050115585327e-01 1.736197471618652344e-01 8.900408446788787842e-02 2.487946897745132446e-01 2.870925962924957275e-01 1.212303247302770615e-02 8.363997191190719604e-02 -9.008476138114929199e-02 -1.178347617387771606e-01 -2.185203582048416138e-01 -1.377124637365341187e-01 -2.911654412746429443e-01 1.360625177621841431e-01 3.954198211431503296e-02 6.326242536306381226e-02 3.549463674426078796e-02 4.402011632919311523e-02 -1.337567716836929321e-01 -5.538440309464931488e-03 -1.375025957822799683e-01 -2.768541276454925537e-01 -2.905271388590335846e-02 1.006036549806594849e-01 -3.356626927852630615e-01
-9.653712809085845947e-02 4.708329215645790100e-02 1.753412336111068726e-01 -2.317540347576141357e-01 -7.132281363010406494e-02 -1.021241992712020874e-01 2.791423797607421875e-01 -1.856923252344131470e-01 7.283769082278013229e-03 -5.837460979819297791e-02 -1.667006462812423706e-01 -1.854408383369445801e-01 1.923352777957916260e-01 -8.839871734380722046e-02 -1.822794377803802490e-01 -1.680136658251285553e-02 1.392341405153274536e-02 -1.362493783235549927e-01 -4.733463376760482788e-02 -1.889954656362533569e-01 5.693449173122644424e-03 3.657706677913665771e-01 1.713048815727233887e-01 -1.101245637983083725e-02 -5.533682554960250854e-02 1.582859307527542114e-01 3.096820712089538574e-01 -2.519962489604949951e-01 -1.847649812698364258e-01 -2.675232887268066406e-01 1.307875197380781174e-02 -3.445768356323242188e-01
-3.690391406416893005e-02 3.024550676345825195e-01 6.160713359713554382e-02 -2.589579857885837555e-02 1.318939030170440674e-01 2.171972766518592834e-02 -1.809094548225402832e-01 4.192198067903518677e-02 -1.363605260848999023e-01 -6.689032912254333496e-02 8.898326777853071690e-04 4.716302081942558289e-02 -5.041918158531188965e-02 -2.599179977551102638e-03 -2.013448029756546021e-01 2.038933336734771729e-01 8.460456877946853638e-02 -2.891198396682739258e-01 -1.039096042513847351e-01 -1.753062903881072998e-01 1.222025677561759949e-01 2.578769624233245850e-01 1.596972495317459106e-01 3.737190067768096924e-01 -1.391563117504119873e-01 1.700076460838317871e-02 1.482328958809375763e-02 -1.494352519512176514e-01 -4.715695679187774658e-01 -1.098380833864212036e-01 1.738885045051574707e-01 -2.337100654840469360e-01
4.382066801190376282e-02 1.454036086797714233e-01 1.512421071529388428e-01 -2.740290462970733643e-01 -3.667703643441200256e-02 1.976019144058227539e-01 4.591561108827590942e-02 -1.142791360616683960e-01 1.931654065847396851e-01 -1.010834425687789917e-01 -2.120843529701232910e-01 1.490293536335229874e-02 -1.389423459768295288e-01 7.921173423528671265e-02 -4.494722560048103333e-02 -3.579112887382507324e-01 1.250107288360595703e-01 2.461914271116256714e-01 -3.396342992782592773e-01 -1.433620303869247437e-01 -1.183305010199546814e-01 1.263458579778671265e-01 -2.814552485942840576e-01 4.222435876727104187e-02 -5.655256658792495728e-02 6.348828971385955811e-02 3.319713473320007324e-01 -1.488743722438812256e-01 -1.738145798444747925e-01 -6.067217886447906494e-02 -1.528909057378768921e-01 -2.345335185527801514e-01
-1.792468279600143433e-01 2.185844480991363525e-01 -1.985870301723480225e-01 -1.035718470811843872e-01 1.363267600536346436e-01 -8.424698375165462494e-03 -1.205424964427947998e-01 -1.154363974928855896e-01 4.916774109005928040e-02 -2.672561109066009521e-01 -1.191924586892127991e-01 2.089893259108066559e-02 2.940005436539649963e-02 -2.317720651626586914e-01 -3.608529642224311829e-02 -1.031896173954010010e-01 1.374610513448715210e-01 6.635462492704391479e-02 -3.733905404806137085e-02 -4.301420152187347412e-01 2.348312139511108398e-01 3.274341821670532227e-01 -2.271282672882080078e-01 -1.071758866310119629e-01 -1.105988025665283203e-01 -9.291604906320571899e-02 8.923147805035114288e-03 -4.063373804092407227e-01 -1.609545201063156128e-01 8.153922110795974731e-02 2.620084956288337708e-02 -1.181155815720558167e-01
-2.379630208015441895e-01 -4.054768942296504974e-04 4.762677475810050964e-02 -2.999561727046966553e-01 1.043438613414764404e-01 -8.457630127668380737e-02 -1.091609671711921692e-01 -2.105641514062881470e-01 1.616928577423095703e-01 -3.902051970362663269e-02 1.014088466763496399e-01 2.188046872615814209e-01 1.503061503171920776e-01 -3.424960672855377197e-01 1.044689118862152100e-01 -2.538223564624786377e-01 6.782345473766326904e-02 -6.344834715127944946e-02 -2.092801332473754883e-01 -2.538360357284545898e-01 -1.187990531325340271e-01 1.385271400213241577e-01 1.145717725157737732e-01 2.100426405668258667e-01 -2.051815092563629150e-01 2.891599833965301514e-01 2.245942205190658569e-01 -3.244778513908386230e-02 -2.424595803022384644e-01 6.195927038788795471e-02 8.028972148895263672e-02 -1.486311554908752441e-01
-2.851644456386566162e-01 2.853376567363739014e-01 1.650594770908355713e-01 -1.616867780685424805e-01 -6.905636191368103027e-02 1.279341578483581543e-01 3.064080886542797089e-02 2.123781712725758553e-03 7.476667314767837524e-02 -1.019172817468643188e-01 2.907990477979183197e-02 1.094100028276443481e-01 3.939173370599746704e-02 9.982752799987792969e-02 4.835713654756546021e-02 -1.780341565608978271e-01 1.375335007905960083e-01 2.384294271469116211e-01 -4.021687507629394531e-01 -2.050168514251708984e-01 -7.219546288251876831e-02 -2.515536360442638397e-02 -1.961103528738021851e-01 -9.551872499287128448e-03 -3.250697553157806396e-01 2.081453204154968262e-01 2.354129254817962646e-01 -2.564598619937896729e-01 -1.320227086544036865e-01 5.904824286699295044e-02 2.148347645998001099e-01 -1.620629131793975830e-01
-1.829418689012527466e-01 1.798349767923355103e-01 4.517693445086479187e-02 -9.690008312463760376e-02 -1.937345862388610840e-01 -1.882715970277786255e-01 -8.278934657573699951e-02 -2.038216441869735718e-01 -7.836315780878067017e-02 -1.758842915296554565e-02 -2.400085031986236572e-01 -3.947328403592109680e-02 2.571156024932861328e-01 -1.702768057584762573e-01 -9.895316511392593384e-02 -2.124487459659576416e-01 3.496013879776000977e-01 -2.647954784333705902e-02 2.976178750395774841e-02 -3.900580108165740967e-01 1.095404848456382751e-01 -2.093785069882869720e-02 -1.811421066522598267e-01 -2.024316694587469101e-03 3.649619640782475471e-03 -7.983208447694778442e-02 1.956889927387237549e-01 -3.479117453098297119e-01 -6.747431308031082153e-02 -2.542132735252380371e-01 -1.249632388353347778e-01 -1.184053421020507812e-01
1.689963191747665405e-01 4.012165665626525879e-01 5.706240236759185791e-02 1.019722595810890198e-01 -1.250509917736053467e-01 -6.404617428779602051e-02 -2.145603597164154053e-01 2.409555017948150635e-03 -3.616148605942726135e-02 5.211954936385154724e-03 6.866123527288436890e-02 -5.442842841148376465e-02 1.991334855556488037e-01 -3.475755453109741211e-01 1.882001608610153198e-01 -4.694989323616027832e-01 1.541615650057792664e-02 -1.361962556838989258e-01 -1.310825049877166748e-01 -1.439062505960464478e-01 2.870814502239227295e-01 -1.694738715887069702e-01 -1.847789287567138672e-01 -1.501925475895404816e-02 1.478761285543441772e-01 6.338945031166076660e-02 -7.627385854721069336e-02 -7.790812849998474121e-02 -5.621212720870971680e-02 1.314103696495294571e-02 4.140257462859153748e-02 -2.463780343532562256e-01
2.015554159879684448e-02 1.421884149312973022e-01 3.241996467113494873e-02 -2.118901312351226807e-01 3.645427525043487549e-02 1.838513165712356567e-01 3.014563620090484619e-01 -1.287976801395416260e-01 -4.197794198989868164e-02 -2.174892090260982513e-02 -1.510312110185623169e-01 -7.235734909772872925e-02 2.798223309218883514e-02 -1.923657357692718506e-01 -6.871958822011947632e-02 -3.726845383644104004e-01 2.959925532341003418e-01 1.978655010461807251e-01 6.661377847194671631e-02 -3.552626371383666992e-01 4.923983663320541382e-02 9.408099204301834106e-02 8.385960012674331665e-02 2.736684083938598633e-01 3.161855041980743408e-02 1.858032941818237305e-01 6.693384051322937012e-02 -3.079700469970703125e-01 -2.692907452583312988e-01 -1.450588405132293701e-01 -1.106321997940540314e-02 -1.884132390841841698e-03
-2.729558050632476807e-01 7.875905930995941162e-02 4.338104128837585449e-01 -2.978015840053558350e-01 8.411294966936111450e-02 4.675609059631824493e-03 -1.939519941806793213e-01 -1.770640909671783447e-01 9.415760636329650879e-02 -2.083999849855899811e-02 1.352146640419960022e-02 1.729201674461364746e-01 -1.741555333137512207e-02 -2.087300270795822144e-01 5.276688560843467712e-02 -2.850131392478942871e-01 -5.564054101705551147e-02 -1.585981994867324829e-01 -2.413405030965805054e-01 -8.581501245498657227e-02 -1.164126545190811157e-01 1.057680025696754456e-01 4.603888839483261108e-02 1.813451200723648071e-01 -1.700731068849563599e-01 1.468419730663299561e-01 2.486365102231502533e-02 -1.024517640471458435e-01 -3.470619618892669678e-01 -2.077015191316604614e-01 6.964951753616333008e-02 1.242111176252365112e-01
-1.703804433345794678e-01 2.948443889617919922e-01 -1.073230132460594177e-01 -2.674006819725036621e-01 -1.237515881657600403e-01 -1.312439590692520142e-01 -2.270759940147399902e-01 -9.603369235992431641e-02 -1.528027653694152832e-01 6.629102677106857300e-02 -4.988552629947662354e-02 -1.468556821346282959e-01 1.257360726594924927e-01 -1.319154649972915649e-01 -2.605048418045043945e-01 -1.286834478378295898e-01 2.601513266563415527e-01 -6.132503598928451538e-02 -9.774969518184661865e-02 -1.965470910072326660e-01 3.156988322734832764e-01 3.824948891997337341e-02 -1.220059990882873535e-01 -1.285595595836639404e-01 -4.615976475179195404e-03 -6.136055663228034973e-02 2.032345235347747803e-01 -1.161224097013473511e-01 -4.326743185520172119e-01 -1.288080364465713501e-01 -3.651105100288987160e-03 -1.539628058671951294e-01
-4.287929460406303406e-02 1.087334007024765015e-01 1.459264010190963745e-01 -6.123929098248481750e-02 -1.704688370227813721e-02 2.339757382869720459e-01 5.919516831636428833e-02 -5.446002632379531860e-02 -5.977364629507064819e-02 3.713788464665412903e-02 -1.669148802757263184e-01 1.325300633907318115e-01 2.339338660240173340e-01 -2.549043893814086914e-01 1.620085090398788452e-01 -1.842961758375167847e-01 2.604451179504394531e-01 -1.044283285737037659e-01 -1.450268477201461792e-01 -1.410262882709503174e-01 -1.397570520639419556e-01 -1.400765627622604370e-01 3.539766743779182434e-02 -2.921598777174949646e-02 5.190819874405860901e-02 2.930437922477722168e-01 -6.257288902997970581e-02 -1.376501619815826416e-01 8.519944548606872559e-02 -2.412786632776260376e-01 2.697685360908508301e-01 -5.088208913803100586e-01
1.907664537429809570e-01 3.680625557899475098e-01 -8.833595365285873413e-02 -1.112900823354721069e-01 1.460992693901062012e-01 -6.941214203834533691e-02 3.609080612659454346e-02 -6.147576868534088135e-02 -1.913448572158813477e-01 -2.828849554061889648e-01 -6.375449895858764648e-02 2.228298187255859375e-01 1.387723628431558609e-02 -1.151905134320259094e-01 -5.248283222317695618e-02 -2.968053221702575684e-01 2.499691545963287354e-01 -1.242429167032241821e-01 -8.661021292209625244e-02 -2.067032158374786377e-01 7.896724343299865723e-02 1.861295104026794434e-01 7.000014185905456543e-02 4.432447627186775208e-02 4.031863436102867126e-02 7.268778234720230103e-02 -2.024928033351898193e-01 -2.986495494842529297e-01 -3.946698904037475586e-01 4.268086329102516174e-02 1.758203506469726562e-01 2.334361150860786438e-02
4.189015366137027740e-03 6.688927114009857178e-02 -4.507315531373023987e-02 2.681715413928031921e-02 -9.785771369934082031e-02 1.689979434013366699e-01 1.995709240436553955e-01 -2.758036553859710693e-02 3.308228030800819397e-02 -2.920610606670379639e-01 -2.278074175119400024e-01 -2.328685671091079712e-02 2.571893930435180664e-01 -1.796245872974395752e-01 3.373059630393981934e-02 -3.234032094478607178e-01 2.339368313550949097e-01 -1.278010904788970947e-01 -1.972021162509918213e-01 -1.727194488048553467e-01 -6.779324263334274292e-02 6.936932355165481567e-02 -8.010976016521453857e-02 1.555093973875045776e-01 -1.339334994554519653e-03 1.960489749908447266e-01 -2.786729335784912109e-01 -5.272001028060913086e-02 -3.893678784370422363e-01 1.436305642127990723e-01 1.125802984461188316e-03 -3.164778053760528564e-01
-2.262481898069381714e-01 -3.923040349036455154e-04 2.414416372776031494e-01 -2.725848183035850525e-02 3.591544032096862793e-01 3.006441593170166016e-01 -2.486614324152469635e-02 -4.903984442353248596e-02 -1.728151440620422363e-01 -1.102835014462471008e-01 -8.803387731313705444e-02 -2.296883426606655121e-02 -4.854620620608329773e-02 -1.790026575326919556e-01 -5.592264235019683838e-02 -1.742256581783294678e-01 1.394008100032806396e-01 -3.639559447765350342e-01 4.739215224981307983e-02 -1.443115472793579102e-01 -3.604543581604957581e-02 -1.676474213600158691e-01 -2.157191485166549683e-01 -4.966525733470916748e-02 -7.974035292863845825e-02 -8.115300536155700684e-02 -5.142242088913917542e-02 -1.460415273904800415e-01 -2.540642619132995605e-01 1.605314761400222778e-01 1.583344489336013794e-01 -3.788228929042816162e-01
-1.283745467662811279e-01 1.388474851846694946e-01 1.047728955745697021e-01 -3.647287487983703613e-01 8.672432973980903625e-03 1.086322814226150513e-01 -6.286350637674331665e-02 -3.860750794410705566e-01 2.250947058200836182e-01 9.458326548337936401e-02 1.972552239894866943e-01 -3.298299014568328857e-02 -1.302711367607116699e-01 -2.540621161460876465e-01 2.871433794498443604e-01 -1.196647882461547852e-01 -1.659250557422637939e-01 -2.346882075071334839e-01 -3.992176055908203125e-02 -3.314118087291717529e-02 7.450760900974273682e-02 1.520833224058151245e-01 -2.206742018461227417e-01 2.769416570663452148e-01 -8.510929765179753304e-04 5.820303410291671753e-02 5.300945788621902466e-02 -7.940109819173812866e-02 -2.686039507389068604e-01 -1.196211427450180054e-01 1.384227126836776733e-01 -1.412703692913055420e-01
-8.750265091657638550e-02 7.749801874160766602e-02 1.767865568399429321e-01 3.047699630260467529e-01 3.142758905887603760e-01 3.321978151798248291e-01 -9.466311335563659668e-02 -9.905342012643814087e-02 1.559138670563697815e-02 -3.089047782123088837e-02 1.368467807769775391e-01 -2.243633121252059937e-01 -3.795965388417243958e-02 -4.485721886157989502e-02 -1.889523677527904510e-02 -4.294761717319488525e-01 2.111233621835708618e-01 -2.599496841430664062e-01 -1.826384663581848145e-01 -2.007637321949005127e-01 1.167887374758720398e-01 7.376963645219802856e-02 -1.302649974822998047e-01 -1.157693341374397278e-01 1.380521920509636402e-03 -4.081537947058677673e-03 1.957408897578716278e-02 -2.155780047178268433e-01 -2.933904528617858887e-01 -7.526994496583938599e-02 -4.325018078088760376e-02 -5.078999791294336319e-03
4.974018316715955734e-03 2.811131477355957031e-01 5.332115665078163147e-02 -2.296871840953826904e-01 1.780059933662414551e-01 2.767602503299713135e-01 -9.884434938430786133e-02 6.628961861133575439e-02 1.823992729187011719e-01 -1.170601416379213333e-02 -1.233339011669158936e-01 3.316846191883087158e-01 -1.115315780043601990e-01 -1.229484453797340393e-01 7.257323712110519409e-02 -1.151494085788726807e-01 1.210704818367958069e-01 2.403327263891696930e-02 -3.222356140613555908e-01 -7.689173519611358643e-02 1.542070508003234863e-01 2.509426884353160858e-02 -2.347283214330673218e-01 1.134838834404945374e-01 1.013481840491294861e-01 2.808246528729796410e-03 3.929266929626464844e-01 -1.871012747287750244e-01 -2.674224972724914551e-01 2.313201501965522766e-02 -1.941672563552856445e-01 -1.067350059747695923e-01
-6.264031678438186646e-02 1.308403313159942627e-01 1.765969544649124146e-01 6.003976240754127502e-02 -1.950269788503646851e-01 1.511729955673217773e-01 -2.076046168804168701e-01 1.058503612875938416e-01 9.517383575439453125e-02 -2.172081440221518278e-04 5.382995679974555969e-02 1.921615004539489746e-02 1.623031795024871826e-01 1.535909324884414673e-01 -3.539582788944244385e-01 -2.566318511962890625e-01 3.022791147232055664e-01 -3.546306863427162170e-02 -9.742546826601028442e-02 -1.892481744289398193e-01 2.679765224456787109e-01 1.421865820884704590e-01 -2.216384261846542358e-01 3.142032027244567871e-01 -8.635915070772171021e-02 -5.612086970359086990e-03 4.322388768196105957e-02 -1.011515334248542786e-01 -5.820386484265327454e-02 -1.376111209392547607e-01 9.868621826171875000e-02 -3.822350800037384033e-01
3.861270472407341003e-02 1.525425314903259277e-01 2.559261918067932129e-01 -3.033090531826019287e-01 -1.256381906569004059e-02 -1.145313158631324768e-01 -6.685207039117813110e-02 1.940360665321350098e-01 2.890732139348983765e-02 -1.431247144937515259e-01 -1.735278964042663574e-01 1.522446274757385254e-01 8.190396428108215332e-02 -1.273452490568161011e-01 -6.123907491564750671e-02 -2.845639288425445557e-01 8.247570693492889404e-02 -3.818622529506683350e-01 -2.721800096333026886e-02 3.535545244812965393e-02 3.409781754016876221e-01 1.679145097732543945e-01 -1.534322053194046021e-01 -2.016869187355041504e-01 -3.531243279576301575e-02 -6.060773506760597229e-02 2.552214264869689941e-01 -1.015361770987510681e-01 -3.084422647953033447e-01 -1.580459624528884888e-02 1.999580264091491699e-01 -3.253098577260971069e-02
1.346137970685958862e-01 -7.788380235433578491e-02 9.931495785713195801e-02 -1.893326491117477417e-01 1.732490360736846924e-01 1.556090414524078369e-01 -8.300270140171051025e-02 -1.641522198915481567e-01 4.327283427119255066e-02 -2.404070496559143066e-01 -2.288693040609359741e-01 2.827054588124155998e-03 1.447602361440658569e-01 1.393282692879438400e-02 1.990264207124710083e-01 -2.872171700000762939e-01 1.432107686996459961e-01 1.951771043241024017e-02 -5.222670733928680420e-02 7.489223033189773560e-02 2.421529293060302734e-01 3.966605663299560547e-01 -1.210007518529891968e-01 -7.929921895265579224e-02 -2.806923538446426392e-02 3.995658829808235168e-02 7.858172059059143066e-02 -2.277939617633819580e-01 -3.964717388153076172e-01 2.284856438636779785e-01 1.583396941423416138e-01 -1.602360904216766357e-01
-1.427329927682876587e-01 1.586845815181732178e-01 1.003037467598915100e-01 -2.163563668727874756e-01 4.489765688776969910e-02 -3.935915604233741760e-02 -4.009090065956115723e-01 -1.258104145526885986e-01 -1.313986331224441528e-01 -1.502268463373184204e-01 -7.902626693248748779e-02 1.051169820129871368e-02 -8.775056898593902588e-02 -1.441783607006072998e-01 -8.530977182090282440e-03 -7.830391824245452881e-02 2.098819762468338013e-01 -9.474308043718338013e-02 2.763977646827697754e-01 -3.114661388099193573e-02 1.369996964931488037e-01 6.648918241262435913e-02 -1.480107158422470093e-01 5.464400723576545715e-02 -1.981982737779617310e-01 -1.652024686336517334e-01 -2.044323831796646118e-01 -4.978246688842773438e-01 -6.582494825124740601e-02 6.894010305404663086e-02 1.821526139974594116e-01 -2.442052215337753296e-01
-3.643939495086669922e-01 1.717381030321121216e-01 3.848206102848052979e-01 -4.613647237420082092e-02 8.187725394964218140e-02 8.549483865499496460e-02 -4.979800432920455933e-02 -1.816464364528656006e-01 -2.128664404153823853e-01 6.708941422402858734e-03 -1.781514137983322144e-01 2.424469590187072754e-01 1.636288762092590332e-01 -2.817860841751098633e-01 3.439619019627571106e-02 -2.676818966865539551e-01 1.199673935770988464e-01 1.599442213773727417e-02 -2.044141888618469238e-01 -6.700091063976287842e-02 1.734153777360916138e-01 1.492601484060287476e-01 4.687890410423278809e-02 1.674881577491760254e-01 -2.409437298774719238e-02 -2.575977938249707222e-03 -2.283992320299148560e-01 -1.195165514945983887e-01 -2.880616784095764160e-01 -2.889237366616725922e-02 1.142807900905609131e-01 1.252728998661041260e-01
-7.127969712018966675e-02 3.783661499619483948e-02 2.582914829254150391e-01 -9.030838310718536377e-02 -1.353747993707656860e-01 -3.254112973809242249e-02 -2.771323323249816895e-01 2.446939796209335327e-02 2.459013760089874268e-01 8.193008601665496826e-03 1.142394021153450012e-01 1.253116726875305176e-01 4.697648808360099792e-02 2.136964499950408936e-01 -2.296014279127120972e-01 -2.354439198970794678e-01 2.864947021007537842e-01 3.512234613299369812e-02 3.444809094071388245e-02 -8.763551712036132812e-02 2.074239552021026611e-01 1.093574166297912598e-01 -2.366193383932113647e-01 2.738628089427947998e-01 -1.839851289987564087e-01 8.535689115524291992e-02 9.899836964905261993e-03 -1.239632442593574524e-01 -1.008313894271850586e-01 -2.645381987094879150e-01 2.065267860889434814e-01 -3.449123203754425049e-01
-2.188575267791748047e-01 -1.803987175226211548e-01 1.287124305963516235e-01 -2.718344628810882568e-01 1.202083379030227661e-01 1.452000439167022705e-01 -1.231824532151222229e-01 -1.145778819918632507e-01 2.898627817630767822e-01 -1.748296022415161133e-01 -9.622053802013397217e-02 8.615550398826599121e-02 -1.932521909475326538e-02 -1.838252693414688110e-01 -2.155010402202606201e-02 -2.337051331996917725e-01 2.416653372347354889e-02 1.859012842178344727e-01 -1.965675950050354004e-01 -1.001420542597770691e-01 2.234865725040435791e-02 3.656590878963470459e-01 -1.306098997592926025e-01 1.340051926672458649e-02 -1.544785946607589722e-01 2.417452633380889893e-01 2.612973153591156006e-01 -1.546048671007156372e-01 -2.641934752464294434e-01 2.181090414524078369e-01 -4.488453269004821777e-02 -1.249970570206642151e-01
-8.202674239873886108e-02 2.915179431438446045e-01 2.097533792257308960e-01 -3.114685714244842529e-01 1.509044617414474487e-01 1.281688809394836426e-01 -2.265850827097892761e-02 -9.316283464431762695e-02 -5.934263765811920166e-02 1.995959132909774780e-02 -5.946000292897224426e-02 7.165709137916564941e-02 -1.358767747879028320e-01 -1.429492682218551636e-01 1.746925152838230133e-02 6.419474631547927856e-02 3.081986308097839355e-01 -3.964290022850036621e-02 4.018975794315338135e-02 -2.738674581050872803e-01 4.884020611643791199e-02 -9.171904623508453369e-02 1.472824253141880035e-02 -5.390813574194908142e-02 2.609401047229766846e-01 -1.134996265172958374e-01 8.174180984497070312e-02 -3.323225975036621094e-01 -3.124334812164306641e-01 2.032015919685363770e-01 -4.887260869145393372e-02 -3.694469630718231201e-01
3.646215051412582397e-02 3.462255895137786865e-01 1.768942475318908691e-01 1.833338141441345215e-01 4.559993147850036621e-01 -5.917804315686225891e-02 1.694512963294982910e-01 -2.513081729412078857e-01 -1.998548954725265503e-01 -3.477400168776512146e-02 -3.488899767398834229e-01 -2.399304648861289024e-03 -4.008137434720993042e-02 -1.278734058141708374e-01 6.873598694801330566e-02 -1.359573304653167725e-01 6.587085127830505371e-02 -1.799956262111663818e-01 -1.560101509094238281e-01 -2.659712545573711395e-02 1.541474610567092896e-01 7.493990659713745117e-02 -3.099494278430938721e-01 1.071527078747749329e-01 -5.747348815202713013e-02 -1.010555960237979889e-02 1.488014161586761475e-01 -1.239696219563484192e-01 -5.425585061311721802e-02 5.943080782890319824e-02 1.797626763582229614e-01 -1.676977276802062988e-01
-6.896887719631195068e-02 1.292021721601486206e-01 2.441024929285049438e-01 -1.441482454538345337e-01 -4.835977777838706970e-02 3.037548959255218506e-01 8.186058700084686279e-02 -1.512498855590820312e-01 1.411886960268020630e-01 -7.909898459911346436e-02 -4.778076708316802979e-02 -5.552771966904401779e-03 4.944360814988613129e-03 1.858840435743331909e-01 -2.198087275028228760e-01 -1.818721890449523926e-01 1.198659092187881470e-01 2.535109519958496094e-01 -2.663336098194122314e-01 -1.513119190931320190e-01 -5.639896541833877563e-02 2.422237843275070190e-01 -2.849576175212860107e-01 3.505518659949302673e-02 -4.576051607728004456e-02 8.248453587293624878e-02 3.605767190456390381e-01 -2.066513001918792725e-01 -1.284702271223068237e-01 -7.212303578853607178e-02 -1.573933660984039307e-01 -2.910017669200897217e-01
4.198806360363960266e-02 2.986988127231597900e-01 -1.094556152820587158e-01 -1.311204433441162109e-01 -3.437270969152450562e-02 -1.532560586929321289e-01 7.147599011659622192e-03 -5.839562043547630310e-02 7.428553700447082520e-02 -1.317443400621414185e-01 -2.418879568576812744e-01 3.176548331975936890e-02 4.476713389158248901e-02 -2.372673898935317993e-02 -8.306521922349929810e-02 -2.384143173694610596e-01 -2.762751579284667969e-01 -4.546120762825012207e-02 3.381409915164113045e-03 -2.133678942918777466e-01 2.195161394774913788e-02 1.978302150964736938e-01 -1.592213101685047150e-02 -5.154086276888847351e-02 -1.147709935903549194e-01 -2.035308629274368286e-02 1.912665218114852905e-01 -6.046755984425544739e-02 -4.252822399139404297e-01 -1.089020073413848877e-01 4.780488610267639160e-01 -2.479294836521148682e-01
-1.273445785045623779e-01 2.756423354148864746e-01 -4.093218594789505005e-02 -2.425952851772308350e-01 6.302824709564447403e-03 -9.964680299162864685e-03 -1.760367751121520996e-01 1.458528786897659302e-01 -1.002303063869476318e-01 -2.418274432420730591e-02 -7.522468268871307373e-02 -6.559891998767852783e-02 6.344228982925415039e-02 -1.962241083383560181e-01 -1.388070136308670044e-01 -1.170532554388046265e-01 3.287648260593414307e-01 -1.345607042312622070e-01 4.737409576773643494e-02 -2.818025648593902588e-01 2.781811952590942383e-01 1.027471646666526794e-01 -2.606177926063537598e-01 -9.847962111234664917e-02 8.249049633741378784e-02 -7.757681608200073242e-02 2.629767060279846191e-01 6.837893277406692505e-02 -4.063259065151214600e-01 -2.282382249832153320e-01 -8.381359279155731201e-02 -1.204166337847709656e-01
-1.646637730300426483e-02 1.688661426305770874e-01 -1.224624961614608765e-01 -2.282966226339340210e-01 1.488287746906280518e-01 5.713348090648651123e-02 -8.521039038896560669e-02 -2.355673313140869141e-01 1.559105439810082316e-04 -3.208498954772949219e-01 -1.858274489641189575e-01 5.423717573285102844e-02 4.232748597860336304e-02 -2.191223502159118652e-01 -6.607689708471298218e-02 -2.301362305879592896e-01 2.269632220268249512e-01 1.489572040736675262e-02 3.325876966118812561e-02 -5.035819411277770996e-01 3.065804541110992432e-01 1.264331638813018799e-01 -1.260335743427276611e-01 8.555907011032104492e-02 4.961134120821952820e-02 7.245694100856781006e-02 4.162681847810745239e-02 -2.901942133903503418e-01 -4.872541129589080811e-02 -1.479520499706268311e-01 2.964336983859539032e-02 -9.979996830224990845e-02
1.563457548618316650e-01 -1.010488867759704590e-01 2.477685660123825073e-01 -2.167405635118484497e-01 1.699000447988510132e-01 -1.460378617048263550e-01 -1.046988219022750854e-01 3.007209300994873047e-02 -4.533114656805992126e-02 -1.287207752466201782e-01 -9.041170030832290649e-02 5.262091010808944702e-02 -1.724696308374404907e-01 -2.242999076843261719e-01 3.078541159629821777e-01 -2.062230259180068970e-01 1.858512014150619507e-01 4.820320010185241699e-02 1.402557641267776489e-02 -1.572924256324768066e-01 1.706065535545349121e-01 9.738583117723464966e-02 4.602624103426933289e-02 9.849882870912551880e-02 4.689825698733329773e-02 -1.993716321885585785e-02 -3.431864082813262939e-02 -1.697925627231597900e-01 -1.492857486009597778e-01 2.185862325131893158e-02 -1.423263698816299438e-01 -6.001305580139160156e-01
-2.829357981681823730e-02 -2.120223129168152809e-03 2.726952433586120605e-01 2.952659428119659424e-01 -8.960533305071294308e-04 9.051746129989624023e-02 -7.981860078871250153e-03 1.829435527324676514e-01 8.073890954256057739e-02 -1.507419049739837646e-01 2.498694509267807007e-01 2.050245851278305054e-01 3.621784737333655357e-03 -1.433194428682327271e-01 1.016229838132858276e-01 -3.408342599868774414e-02 -7.351668179035186768e-02 -2.128636687994003296e-01 -1.265365183353424072e-01 -1.564535349607467651e-01 -3.659973666071891785e-02 4.646898210048675537e-01 -2.924990355968475342e-01 -2.757283113896846771e-02 -2.739704847335815430e-01 -5.131774768233299255e-02 -1.235826034098863602e-02 -1.776933968067169189e-01 -2.390462160110473633e-01 -3.004696033895015717e-02 -7.740793377161026001e-02 -2.488254308700561523e-01
-6.109718233346939087e-02 -1.400811374187469482e-01 1.777646988630294800e-01 -2.241054326295852661e-01 -1.325030475854873657e-01 -1.553236246109008789e-01 -5.857390165328979492e-02 2.396671846508979797e-02 -2.392051368951797485e-02 -1.308077424764633179e-01 -6.682766228914260864e-02 -1.143235638737678528e-01 4.605624079704284668e-02 -1.071748584508895874e-01 -3.898295015096664429e-02 -4.717094600200653076e-01 2.267257869243621826e-01 -2.309082895517349243e-01 -1.434387415647506714e-01 -4.313270375132560730e-02 1.605459004640579224e-01 -5.711074918508529663e-02 -2.298651933670043945e-01 -3.232748061418533325e-02 -1.593807190656661987e-01 -9.315489232540130615e-02 6.872655451297760010e-02 -3.053337037563323975e-01 -4.587068855762481689e-01 5.510162934660911560e-02 1.189902052283287048e-01 8.099585771560668945e-02
-4.018341749906539917e-02 5.137569084763526917e-02 2.734321542084217072e-02 -1.499119102954864502e-01 1.524059325456619263e-01 2.906044125556945801e-01 -2.896078228950500488e-01 -2.308719158172607422e-01 1.051087602972984314e-01 2.540303468704223633e-01 8.993779774755239487e-04 2.329167872667312622e-01 -2.834642073139548302e-03 3.085763007402420044e-02 1.644716262817382812e-01 -1.378201246261596680e-01 -5.344423279166221619e-02 -1.069999709725379944e-01 -3.552832081913948059e-02 -2.105927467346191406e-01 -3.026506677269935608e-02 -3.553420305252075195e-02 -5.261846184730529785e-01 -7.973320782184600830e-02 4.829318821430206299e-02 3.386809676885604858e-02 2.149440050125122070e-01 -1.609466969966888428e-01 -2.017819881439208984e-01 -2.037835717201232910e-01 8.396232128143310547e-02 -2.015817314386367798e-01
-1.713015288114547729e-01 2.960368432104587555e-02 7.766474783420562744e-02 -2.756404578685760498e-01 1.434700638055801392e-01 1.080245673656463623e-01 -2.151774168014526367e-01 -1.157409623265266418e-01 1.280887573957443237e-01 -9.044452011585235596e-02 -4.787777364253997803e-01 -6.161241605877876282e-02 1.287024319171905518e-01 -4.354413226246833801e-02 1.829206496477127075e-01 -1.047930866479873657e-01 2.717710137367248535e-01 -8.909320086240768433e-02 5.842704698443412781e-02 -2.751909196376800537e-01 2.043598890304565430e-01 -7.764176279306411743e-02 -1.222725287079811096e-01 6.964641064405441284e-02 -4.893229156732559204e-02 -1.102896705269813538e-01 -2.605206146836280823e-02 -3.055751621723175049e-01 -2.257016748189926147e-01 1.602498888969421387e-01 -6.400164961814880371e-02 -2.396719455718994141e-01
5.656126514077186584e-02 2.831670641899108887e-01 8.826709538698196411e-02 -1.638234555721282959e-01 2.019953727722167969e-01 3.986429050564765930e-02 -2.210656851530075073e-01 -1.701249480247497559e-01 5.176377017050981522e-03 -4.944956004619598389e-01 4.638750106096267700e-02 -6.642295420169830322e-02 1.762223392724990845e-01 4.535219073295593262e-02 4.797017574310302734e-02 -2.781671583652496338e-01 1.024849265813827515e-01 -3.504424588754773140e-03 1.269840598106384277e-01 4.926982335746288300e-03 2.275703549385070801e-01 1.290408074855804443e-01 -9.100449085235595703e-02 6.557348370552062988e-02 3.062652610242366791e-02 -2.145680934190750122e-01 8.241337724030017853e-03 1.411075294017791748e-01 -3.857655227184295654e-01 -7.947006821632385254e-02 1.486171633005142212e-01 -2.145182788372039795e-01
3.240654990077018738e-02 2.044931352138519287e-01 -7.771307975053787231e-02 -2.437041848897933960e-01 2.494640946388244629e-01 9.709720499813556671e-03 -4.865580424666404724e-02 3.457908332347869873e-02 1.998263448476791382e-01 -1.210388764739036560e-01 -2.065713107585906982e-01 4.257576167583465576e-02 2.221083790063858032e-01 -1.542838513851165771e-01 -9.721136093139648438e-02 -1.734893321990966797e-01 3.472008109092712402e-01 -1.366722434759140015e-01 9.984175115823745728e-02 -5.900251120328903198e-02 -2.348107397556304932e-01 3.384918868541717529e-01 -9.086047857999801636e-02 -7.978573441505432129e-03 -1.113855317234992981e-01 -1.693474948406219482e-01 -1.244477480649948120e-01 -4.876718297600746155e-02 -1.841215342283248901e-01 -2.299193590879440308e-01 1.532311290502548218e-01 -3.378733694553375244e-01
-1.090261992067098618e-02 5.625256150960922241e-02 3.369262069463729858e-02 -1.313372235745191574e-02 -1.050215214490890503e-03 -2.801038026809692383e-01 -4.940749704837799072e-02 -2.214720845222473145e-01 1.288026422262191772e-01 -2.440097033977508545e-01 -1.355061233043670654e-01 -8.460441231727600098e-02 2.475684285163879395e-01 -1.320304423570632935e-01 -5.007825419306755066e-02 -2.251745760440826416e-01 3.227953612804412842e-01 8.818355947732925415e-02 -5.363222956657409668e-02 -5.207794308662414551e-01 1.446883529424667358e-01 7.517477869987487793e-02 -3.284804895520210266e-02 -7.400059141218662262e-03 -2.711970545351505280e-02 -1.312025636434555054e-01 1.014668196439743042e-01 -3.785056173801422119e-01 -4.247567430138587952e-02 -4.574893042445182800e-02 8.008652180433273315e-02 -1.904507428407669067e-01
5.737545341253280640e-02 -5.741619504988193512e-03 2.763195633888244629e-01 -5.634324625134468079e-02 -2.188879996538162231e-01 1.589255034923553467e-01 3.982976824045181274e-02 6.949777901172637939e-02 1.080867797136306763e-01 3.993427753448486328e-02 9.669759124517440796e-02 1.492665857076644897e-01 2.967388331890106201e-01 1.165347024798393250e-01 -3.650071471929550171e-02 -1.982079148292541504e-01 1.847521066665649414e-01 2.123547345399856567e-01 -9.164755232632160187e-03 -1.083351597189903259e-01 1.752363890409469604e-01 -5.787419527769088745e-02 -2.620146870613098145e-01 2.023557573556900024e-01 -4.110828042030334473e-02 1.758686304092407227e-01 1.061912328004837036e-01 -2.528105676174163818e-01 -2.426915913820266724e-01 -1.600614935159683228e-01 5.376936867833137512e-02 -4.695490896701812744e-01
-6.211833283305168152e-02 1.256909370422363281e-01 -1.671700365841388702e-02 -3.037077374756336212e-02 1.008997336030006409e-01 -1.578708365559577942e-02 -5.683694500476121902e-03 1.712029725313186646e-01 2.285466939210891724e-01 5.960903316736221313e-02 -1.947859302163124084e-02 -2.213943004608154297e-02 5.145872384309768677e-02 -1.063661649823188782e-02 1.261597126722335815e-01 -3.577583134174346924e-01 -7.938425987958908081e-02 5.108118057250976562e-02 -3.009586036205291748e-01 -6.603489071130752563e-02 -2.645714581012725830e-01 5.159011483192443848e-02 -1.898167431354522705e-01 5.616560950875282288e-02 -1.931496709585189819e-01 1.180883347988128662e-01 2.708483338356018066e-01 -3.498636484146118164e-01 -3.861971199512481689e-01 -1.169211044907569885e-01 -6.400282680988311768e-02 -3.262227475643157959e-01
-8.195721544325351715e-03 4.372955858707427979e-02 5.595588311553001404e-02 2.184290671721100807e-03 -1.578764989972114563e-02 -1.741625070571899414e-01 3.875521570444107056e-02 -8.857095241546630859e-02 -2.994141355156898499e-02 -1.157069504261016846e-01 -1.680643856525421143e-01 -3.210328519344329834e-02 2.765440046787261963e-01 -1.666274368762969971e-01 -1.496719419956207275e-01 -1.575027704238891602e-01 2.761901617050170898e-01 4.556704685091972351e-02 -1.617281325161457062e-02 -5.704476833343505859e-01 1.007412001490592957e-01 1.190190762281417847e-01 -3.682003170251846313e-02 5.440618470311164856e-02 -1.659395992755889893e-01 -2.619770765304565430e-01 1.340365409851074219e-01 -3.872587680816650391e-01 -1.115946248173713684e-01 -5.389321222901344299e-02 -3.681666776537895203e-02 -2.155671864748001099e-01
-4.420292004942893982e-02 6.142240390181541443e-02 -1.190584525465965271e-01 -1.163202300667762756e-01 -1.367575377225875854e-01 1.958113163709640503e-01 -8.854626119136810303e-02 -3.589006885886192322e-02 2.323598861694335938e-01 3.241415321826934814e-02 -1.508972495794296265e-01 5.360641703009605408e-02 2.744690775871276855e-01 1.218369379639625549e-01 -2.586593925952911377e-01 -4.108875989913940430e-01 1.165017113089561462e-01 1.874707937240600586e-01 2.571166492998600006e-02 -6.552966684103012085e-02 -3.037219494581222534e-02 -4.432659223675727844e-02 -1.035592555999755859e-01 1.363479346036911011e-01 -1.084380671381950378e-01 3.027297556400299072e-01 5.027365311980247498e-02 -2.986286580562591553e-01 -3.203808963298797607e-01 -2.317847460508346558e-01 -1.044900119304656982e-01 -2.133683562278747559e-01
1.091635525226593018e-01 -6.942119449377059937e-02 3.293195664882659912e-01 -1.098845154047012329e-01 -3.738512471318244934e-02 1.291563063859939575e-01 6.927765905857086182e-02 -1.327338162809610367e-02 -1.197567060589790344e-01 -3.299232125282287598e-01 -8.428198099136352539e-02 3.102860152721405029e-01 5.225420743227005005e-02 -3.324956297874450684e-01 -1.216659843921661377e-01 -9.583219885826110840e-02 -1.137518733739852905e-01 1.346677243709564209e-01 -2.434263937175273895e-02 -1.761054247617721558e-01 -3.648274391889572144e-02 3.545567989349365234e-01 9.942860156297683716e-02 4.157579317688941956e-02 -2.355995774269104004e-01 -8.752182126045227051e-03 -5.486392229795455933e-02 -3.221974372863769531e-01 -5.753757059574127197e-02 -1.300883740186691284e-01 4.412779584527015686e-02 -2.998650372028350830e-01
-1.816770583391189575e-01 -5.983044207096099854e-02 1.263439506292343140e-01 -8.659294992685317993e-02 2.023226395249366760e-02 -1.393988728523254395e-01 -7.349469512701034546e-02 -1.830671578645706177e-01 3.388515114784240723e-01 4.968521371483802795e-02 1.551055908203125000e-01 -2.235570102930068970e-01 -4.936763271689414978e-02 -3.254906237125396729e-01 -2.968046367168426514e-01 -7.004666328430175781e-02 7.203541696071624756e-02 7.247664034366607666e-02 -2.188804149627685547e-01 -1.465465724468231201e-01 7.017459720373153687e-02 8.803948014974594116e-02 -2.078226506710052490e-01 1.698451042175292969e-01 -3.051276803016662598e-01 2.149413079023361206e-01 1.430238336324691772e-01 -2.127103656530380249e-01 -1.593959927558898926e-01 9.918713569641113281e-02 1.741851121187210083e-01 -2.310014069080352783e-01
-1.573256552219390869e-01 1.299899220466613770e-01 1.410290449857711792e-01 -6.385889649391174316e-02 3.191540390253067017e-02 -9.161270409822463989e-02 1.424509435892105103e-01 8.466631174087524414e-02 -1.553946584463119507e-01 -8.851076662540435791e-02 1.136986613273620605e-01 -1.799974739551544189e-01 2.537189126014709473e-01 -3.087341785430908203e-01 -3.404907882213592529e-03 -4.598808884620666504e-01 2.820428013801574707e-01 -3.083102405071258545e-02 1.063197180628776550e-01 -8.669097721576690674e-02 2.967357076704502106e-02 1.273328512907028198e-01 -1.796745881438255310e-02 8.328650146722793579e-02 -5.061288177967071533e-02 9.657408297061920166e-02 9.506626427173614502e-02 -2.900820076465606689e-01 -4.103604853153228760e-01 2.190219908952713013e-01 -4.418771341443061829e-02 -4.413254931569099426e-02
7.648401707410812378e-02 1.116376444697380066e-01 1.896897405385971069e-01 1.756293885409832001e-02 3.679256141185760498e-02 1.833543777465820312e-01 -9.010655432939529419e-02 3.558463975787162781e-02 8.443021774291992188e-02 2.294344827532768250e-02 -2.109986916184425354e-02 -2.474159188568592072e-02 -1.129349693655967712e-01 -1.385429203510284424e-01 8.286222070455551147e-02 -4.344370961189270020e-01 6.163654103875160217e-02 2.481192946434020996e-01 -1.725639849901199341e-01 -1.583024412393569946e-01 -3.035009801387786865e-01 4.655850678682327271e-02 -2.708627879619598389e-01 7.557741552591323853e-02 -7.197611033916473389e-02 -5.986155197024345398e-02 3.604337275028228760e-01 -3.772123456001281738e-01 -2.335183471441268921e-01 8.484762907028198242e-02 4.314874112606048584e-02 -1.632775664329528809e-01
-8.399949222803115845e-02 2.263197451829910278e-01 5.343436077237129211e-02 -2.001732438802719116e-01 3.804944828152656555e-02 1.081950813531875610e-01 -1.191221992485225201e-03 1.953618973493576050e-01 3.364208042621612549e-01 1.283669322729110718e-01 5.820449069142341614e-02 5.070347711443901062e-02 2.454473823308944702e-02 1.488339453935623169e-01 1.088533364236354828e-02 -2.887160480022430420e-01 1.902620047330856323e-01 1.129687428474426270e-01 2.020796388387680054e-02 -1.937873363494873047e-01 -1.837895214557647705e-01 2.065730988979339600e-01 -2.906137704849243164e-01 2.664994597434997559e-01 3.574758023023605347e-02 1.148030459880828857e-01 2.348444014787673950e-01 -2.683048844337463379e-01 -3.034867346286773682e-01 -2.121000140905380249e-01 -1.342154387384653091e-02 -8.894805610179901123e-02
2.085081301629543304e-03 2.080838531255722046e-01 7.170919328927993774e-02 -5.609900876879692078e-02 3.964252397418022156e-02 1.805513501167297363e-01 -1.480687111616134644e-01 3.046885132789611816e-01 2.582208216190338135e-01 5.552988871932029724e-02 -7.830133661627769470e-03 -9.041933715343475342e-02 -2.904449030756950378e-02 -7.178010046482086182e-02 1.858220249414443970e-02 -4.655494391918182373e-01 -1.108709722757339478e-01 -4.346763715147972107e-02 2.721570245921611786e-02 -1.868676096200942993e-01 -1.970860511064529419e-01 1.605897545814514160e-01 -2.726924419403076172e-01 5.652095191180706024e-03 -1.425226628780364990e-01 2.023190632462501526e-02 2.721670269966125488e-01 -2.830777466297149658e-01 -3.110089004039764404e-01 8.513969928026199341e-02 5.043954029679298401e-02 -1.675864309072494507e-01
5.634900648146867752e-03 1.212953403592109680e-01 1.822449415922164917e-01 -2.475861310958862305e-01 -1.049651415087282658e-03 1.686616688966751099e-01 -1.513437554240226746e-02 -3.203171864151954651e-02 1.125909239053726196e-01 -8.085526525974273682e-02 -1.900182664394378662e-01 8.024224638938903809e-02 2.802522294223308563e-02 1.570314466953277588e-01 -2.264973223209381104e-01 -4.121744930744171143e-01 8.987630903720855713e-02 1.092423498630523682e-01 -3.142241537570953369e-01 -1.119420155882835388e-01 -1.336787939071655273e-01 2.606135308742523193e-01 -2.764035165309906006e-01 2.636867761611938477e-02 -6.560988724231719971e-03 1.904697343707084656e-02 3.656840622425079346e-01 -2.598200738430023193e-01 -8.603660762310028076e-02 -1.332651823759078979e-01 -1.411663144826889038e-01 -1.084302738308906555e-01
1.108325868844985962e-01 -2.227834910154342651e-01 3.503021299839019775e-01 7.023765146732330322e-02 2.506876885890960693e-01 -4.420066997408866882e-02 -1.969021111726760864e-01 -1.529983729124069214e-01 7.365831732749938965e-02 -2.321338653564453125e-01 -2.089987397193908691e-01 1.512378305196762085e-01 -1.119832508265972137e-02 -1.927633285522460938e-01 1.586616635322570801e-01 -3.694061934947967529e-01 2.422975450754165649e-01 -1.399281024932861328e-01 1.024626716971397400e-01 1.340616727247834206e-03 -9.624502807855606079e-02 1.411735117435455322e-01 -4.514339193701744080e-02 3.916993737220764160e-02 1.699939668178558350e-01 2.219022810459136963e-02 1.394212543964385986e-01 -1.084078401327133179e-01 -1.273694634437561035e-01 -1.935677081346511841e-01 -2.153086662292480469e-01 -2.765779197216033936e-01
-1.202170327305793762e-01 1.616731584072113037e-01 1.199014410376548767e-01 1.238544732332229614e-01 5.379750952124595642e-02 1.002305895090103149e-01 -2.207723073661327362e-02 -6.304265558719635010e-02 1.635302752256393433e-01 -1.629512012004852295e-01 -2.431152611970901489e-01 1.444896124303340912e-02 2.066690847277641296e-02 -9.943503141403198242e-02 6.284280121326446533e-02 -4.082836806774139404e-01 1.054062247276306152e-01 -1.170857325196266174e-01 1.967725344002246857e-02 -1.502408981323242188e-01 -2.684206366539001465e-01 -9.415319561958312988e-02 1.732216477394104004e-01 2.764994204044342041e-01 8.525040745735168457e-02 2.738550603389739990e-01 -2.523140050470829010e-02 6.102078780531883240e-02 -3.756019771099090576e-01 8.968125283718109131e-02 2.124872952699661255e-01 -3.204327821731567383e-01
1.194898188114166260e-01 3.495888710021972656e-01 7.770930230617523193e-02 3.100929558277130127e-01 4.342095926403999329e-02 2.277134656906127930e-01 -2.209415584802627563e-01 -5.963972955942153931e-02 -1.144730076193809509e-01 -2.268172651529312134e-01 3.287625685334205627e-02 -6.692767143249511719e-02 1.299411952495574951e-01 -1.162887513637542725e-01 3.675133362412452698e-02 -6.392645090818405151e-02 2.385960370302200317e-01 -3.827200233936309814e-01 9.183473885059356689e-04 -2.411663532257080078e-01 3.992466256022453308e-02 5.629520490765571594e-02 -9.348962455987930298e-02 -2.303377538919448853e-01 5.984686315059661865e-02 1.771141737699508667e-01 4.322101548314094543e-02 -1.297322660684585571e-01 -2.403944730758666992e-01 -1.914587616920471191e-02 -1.873552203178405762e-01 -2.724257707595825195e-01
-2.780930697917938232e-01 2.089388221502304077e-01 9.442688524723052979e-02 -8.442229777574539185e-02 2.265655696392059326e-01 5.616454407572746277e-02 2.090334743261337280e-01 -4.343340545892715454e-02 6.653013080358505249e-02 -4.971679300069808960e-02 1.185139641165733337e-01 1.264775842428207397e-01 7.433761656284332275e-02 -3.466984331607818604e-01 -1.609214097261428833e-01 -1.735645979642868042e-01 -1.074023246765136719e-01 1.585024446249008179e-01 -1.285502910614013672e-01 5.292052403092384338e-02 2.128537297248840332e-01 -3.991962596774101257e-02 -1.403170675039291382e-01 2.141571491956710815e-01 -4.142640233039855957e-01 1.050341725349426270e-01 -1.548217609524726868e-02 -2.775599360466003418e-01 -2.437349110841751099e-01 -1.245197653770446777e-01 1.962525099515914917e-01 -4.920679703354835510e-02
-6.244477257132530212e-02 2.440633326768875122e-01 1.227580383419990540e-01 -1.474836654961109161e-02 -8.182720094919204712e-02 -2.085308879613876343e-01 -2.497885674238204956e-01 -7.917484268546104431e-03 -6.940451264381408691e-02 8.795216679573059082e-02 -2.085476666688919067e-01 -6.859948486089706421e-02 2.806481719017028809e-01 -5.011646822094917297e-02 -1.830588579177856445e-01 -1.591672450304031372e-01 3.943474590778350830e-01 3.287607803940773010e-02 -2.976086176931858063e-02 -3.199516534805297852e-01 4.998256266117095947e-02 1.436477154493331909e-01 -1.683223247528076172e-01 2.300497889518737793e-02 2.972498238086700439e-01 -1.121428385376930237e-01 1.865438371896743774e-01 -2.047373205423355103e-01 -1.274217069149017334e-01 -2.669121921062469482e-01 -1.029906570911407471e-01 -1.419987678527832031e-01
-7.028616219758987427e-02 1.614508330821990967e-01 -5.083225667476654053e-02 -1.395013034343719482e-01 9.045688807964324951e-02 1.928320527076721191e-01 -2.449614107608795166e-01 4.322094842791557312e-02 -2.893145382404327393e-01 -1.035908889025449753e-02 -1.004543378949165344e-01 -1.792966574430465698e-01 1.691979616880416870e-01 -1.455475855618715286e-02 -3.089088797569274902e-01 -2.785100042819976807e-01 3.821558356285095215e-01 -3.800162672996520996e-02 1.075866073369979858e-02 -2.432996034622192383e-01 -6.802221387624740601e-02 -3.156701102852821350e-02 -3.243080899119377136e-02 6.851600855588912964e-02 2.926960820332169533e-03 -1.146587077528238297e-03 2.398919910192489624e-01 -1.209175363183021545e-01 -3.660946488380432129e-01 -1.364122629165649414e-01 1.040003895759582520e-01 -2.408966124057769775e-01
1.101097539067268372e-01 8.728478103876113892e-02 2.476619929075241089e-01 -1.028103474527597427e-02 2.807140052318572998e-01 -3.421167656779289246e-02 5.234664678573608398e-02 -2.480017840862274170e-01 4.211583361029624939e-02 3.506858646869659424e-02 -1.223212759941816330e-02 3.053727447986602783e-01 2.195429652929306030e-01 2.065103203058242798e-01 -1.309721469879150391e-01 2.041217498481273651e-02 5.537970736622810364e-02 -1.968076676130294800e-01 -2.657360434532165527e-01 -1.862612515687942505e-01 1.315255463123321533e-02 9.254515916109085083e-02 -1.292322278022766113e-01 -2.525335550308227539e-01 -6.959481537342071533e-02 1.306580305099487305e-01 -2.559236623346805573e-02 -2.468191683292388916e-01 -3.411302864551544189e-01 -2.990913689136505127e-01 7.160518318414688110e-02 -1.975202411413192749e-01
-1.449491232633590698e-01 -1.198510453104972839e-01 9.148783236742019653e-02 -7.352405786514282227e-02 -1.003492400050163269e-01 3.109362721443176270e-01 2.215935587882995605e-01 1.105647683143615723e-01 3.008740209043025970e-02 1.133582219481468201e-01 -3.324282541871070862e-02 3.001322448253631592e-01 6.735622882843017578e-02 -6.001792848110198975e-02 -3.831169335171580315e-03 -3.059889674186706543e-01 1.582778096199035645e-01 1.404224038124084473e-01 2.655218821018934250e-03 -4.671809673309326172e-01 1.551810279488563538e-02 1.734166294336318970e-01 5.500148516148328781e-03 1.700153201818466187e-01 -4.635067656636238098e-02 -1.297427415847778320e-01 -2.222320251166820526e-02 -2.694498598575592041e-01 -2.460238523781299591e-02 -2.195030152797698975e-01 -1.454780846834182739e-01 -3.028743267059326172e-01
-5.217314884066581726e-02 1.282826662063598633e-01 9.990704804658889771e-02 -2.311418056488037109e-01 1.167827174067497253e-01 -8.534421771764755249e-02 -2.394880056381225586e-01 -4.608475044369697571e-02 2.473558634519577026e-01 2.250882238149642944e-02 2.827887833118438721e-01 -3.198684751987457275e-02 5.921684950590133667e-02 -9.848713129758834839e-02 -4.372448846697807312e-02 -2.805503010749816895e-01 -1.361071467399597168e-01 1.129991188645362854e-01 6.181340664625167847e-02 -4.095374941825866699e-01 -2.157578766345977783e-01 9.116256982088088989e-02 -7.730119675397872925e-02 2.932990342378616333e-02 7.313452661037445068e-02 2.050138264894485474e-01 3.218287229537963867e-01 -2.981821298599243164e-01 -1.678069382905960083e-01 7.554855197668075562e-02 -4.429689794778823853e-02 -2.455085515975952148e-01
-1.011405959725379944e-01 1.300123184919357300e-01 6.987278163433074951e-02 2.486450970172882080e-02 -1.048253849148750305e-01 -9.371101856231689453e-02 -1.768465638160705566e-01 1.255635768175125122e-01 2.090907245874404907e-01 -2.363681793212890625e-01 -1.514016836881637573e-01 8.178224414587020874e-02 1.197597533464431763e-01 -1.327659189701080322e-01 7.436294574290513992e-03 -4.339452385902404785e-01 2.973552644252777100e-01 -1.886160522699356079e-01 3.307717666029930115e-02 -1.560983359813690186e-01 1.955930143594741821e-01 -6.332325935363769531e-02 -1.312080919742584229e-01 -1.107700169086456299e-01 -1.927941143512725830e-01 -3.330145180225372314e-01 -7.961596548557281494e-02 -1.117609217762947083e-01 -3.572517633438110352e-01 8.696799725294113159e-02 -1.614214628934860229e-01 -4.083703085780143738e-02
-5.302588269114494324e-02 1.816609948873519897e-01 -6.229134276509284973e-02 -2.039936780929565430e-01 1.418626029044389725e-02 1.082061827182769775e-01 1.237614601850509644e-01 -6.366322189569473267e-02 3.499541804194450378e-02 -3.278594911098480225e-01 -2.325286716222763062e-01 1.021560057997703552e-01 1.979264914989471436e-01 -3.195773065090179443e-01 -1.390764415264129639e-01 -1.814305931329727173e-01 1.969557553529739380e-01 5.967283621430397034e-02 -2.588177621364593506e-01 -1.724613606929779053e-01 1.390839517116546631e-01 -1.249983441084623337e-02 -4.241188056766986847e-03 4.006058722734451294e-02 -1.182650327682495117e-01 3.636184036731719971e-01 -1.233457252383232117e-01 -1.550201773643493652e-01 -4.071390628814697266e-01 7.706330716609954834e-02 1.802066527307033539e-02 -5.428532510995864868e-02
-2.860926091670989990e-01 1.809605807065963745e-01 3.488966822624206543e-01 -1.331028412096202374e-03 1.393203064799308777e-02 -9.320820122957229614e-02 -1.119468826800584793e-02 -8.989646285772323608e-02 1.132400706410408020e-01 -2.503642067313194275e-02 1.061610430479049683e-01 3.023566901683807373e-01 -6.949696689844131470e-03 6.086562573909759521e-02 -3.283017277717590332e-01 -2.993783652782440186e-01 3.153180936351418495e-03 3.151455661281943321e-03 4.317047819495201111e-02 -4.704986140131950378e-02 3.274713456630706787e-01 1.791654229164123535e-01 -1.713614016771316528e-01 1.863136589527130127e-01 -1.984452158212661743e-01 5.506604537367820740e-02 -6.187235563993453979e-02 -1.097939833998680115e-01 -5.701987445354461670e-02 -5.086387693881988525e-02 1.367048919200897217e-01 -3.727571666240692139e-01
-1.045714467763900757e-01 1.004325076937675476e-01 1.871349066495895386e-01 -2.225217595696449280e-02 -8.587432652711868286e-02 -3.947169706225395203e-02 -1.096236780285835266e-01 8.869893103837966919e-02 1.952135860919952393e-01 5.338698253035545349e-02 9.633291512727737427e-02 1.542559117078781128e-01 -3.711903840303421021e-02 1.576576381921768188e-01 -4.233872890472412109e-01 -2.437265813350677490e-01 3.212250173091888428e-01 5.881745740771293640e-02 -7.977568358182907104e-02 -1.782020777463912964e-01 3.431462347507476807e-01 -8.553465828299522400e-03 -1.767009645700454712e-01 2.236862927675247192e-01 -8.823578059673309326e-02 6.667866557836532593e-02 5.620988830924034119e-02 -2.248075753450393677e-01 -1.960082948207855225e-01 -9.451341629028320312e-02 1.807919442653656006e-01 -2.930968999862670898e-01
-1.592357307672500610e-01 5.715569481253623962e-02 4.625412449240684509e-02 -1.611468344926834106e-01 7.560304552316665649e-02 1.942737549543380737e-01 1.451373938471078873e-02 -1.919309943914413452e-01 2.689751684665679932e-01 1.640787273645401001e-01 1.980049461126327515e-01 2.432455420494079590e-01 2.333893477916717529e-01 -1.158221364021301270e-01 -1.810804009437561035e-02 -3.223922848701477051e-01 -1.039396151900291443e-01 2.277542203664779663e-01 -1.861899048089981079e-01 -5.010323133319616318e-03 2.388780713081359863e-01 -1.130830645561218262e-01 -3.488143533468246460e-02 1.835529655218124390e-01 -2.026689350605010986e-01 -1.074899658560752869e-01 1.313259452581405640e-01 -3.938100337982177734e-01 -1.594130098819732666e-01 -7.298683375120162964e-02 6.029872596263885498e-02 -1.774987876415252686e-01
-4.334505274891853333e-02 3.029180765151977539e-01 2.312261462211608887e-01 5.201997701078653336e-03 2.525736391544342041e-01 2.194209769368171692e-02 1.468947343528270721e-02 8.190023712813854218e-03 3.094215393066406250e-01 -1.376453042030334473e-01 -3.083544038236141205e-02 5.771218985319137573e-02 5.922206491231918335e-02 -1.756237894296646118e-01 -7.194413989782333374e-02 1.823527663946151733e-01 -8.892583847045898438e-02 7.760915905237197876e-02 -2.012223154306411743e-01 -8.507227152585983276e-02 -4.588053002953529358e-02 -4.576160758733749390e-02 -8.663938939571380615e-02 -6.874728947877883911e-02 -4.020428657531738281e-02 5.060439556837081909e-02 2.666889131069183350e-01 -1.485222876071929932e-01 -3.054978847503662109e-01 -2.797342240810394287e-01 2.144297957420349121e-01 -4.511680006980895996e-01
-2.335252054035663605e-02 8.746496587991714478e-02 1.989569962024688721e-01 -1.901306062936782837e-01 5.794500559568405151e-02 3.142872452735900879e-01 1.354655772447586060e-01 -2.089018821716308594e-01 1.879847943782806396e-01 -1.190275400876998901e-01 -2.674156054854393005e-02 5.275690555572509766e-02 -1.088892947882413864e-02 1.116685271263122559e-01 -2.587126195430755615e-01 -2.061024904251098633e-01 1.569962501525878906e-01 1.230288445949554443e-01 -3.341565132141113281e-01 -1.469694226980209351e-01 -1.241207867860794067e-01 1.370437741279602051e-01 -3.254622220993041992e-01 1.265057362616062164e-02 -1.071884334087371826e-01 -1.189741343259811401e-01 3.524404168128967285e-01 -1.966730505228042603e-01 -1.089880242943763733e-01 -3.904547169804573059e-02 -1.465569585561752319e-01 -2.005120366811752319e-01
-2.287268638610839844e-02 2.195826023817062378e-01 3.529937863349914551e-01 -1.917530745267868042e-01 -2.285668551921844482e-01 1.424642652273178101e-01 -1.073863804340362549e-01 1.321818958967924118e-02 3.508559465408325195e-01 1.649062931537628174e-01 -6.301982700824737549e-02 2.537877261638641357e-01 1.906087845563888550e-01 1.428665816783905029e-01 3.336059860885143280e-03 -1.891408711671829224e-01 1.044806614518165588e-01 4.262704029679298401e-02 -1.268962323665618896e-01 -3.531772643327713013e-02 -3.115438297390937805e-02 2.715179137885570526e-02 -3.307324051856994629e-01 5.144891142845153809e-02 5.311612039804458618e-02 -6.090081855654716492e-02 1.131039187312126160e-01 -2.490156739950180054e-01 -5.580021813511848450e-02 -2.621395289897918701e-01 8.339274674654006958e-03 -3.120666742324829102e-01
1.154410913586616516e-01 1.597751975059509277e-01 7.507979869842529297e-02 -2.106161862611770630e-01 1.010790988802909851e-01 -1.657075434923171997e-01 -1.013389974832534790e-01 -1.157471165060997009e-02 5.505548790097236633e-03 -1.405482143163681030e-01 -1.440906152129173279e-02 6.265427917242050171e-02 -2.837053313851356506e-02 -1.324079837650060654e-02 -3.106378614902496338e-01 -3.096104860305786133e-01 2.062205784022808075e-02 2.783281356096267700e-02 -1.516960412263870239e-01 -3.095033764839172363e-01 -2.327408045530319214e-01 2.324851155281066895e-01 4.794680327177047729e-02 2.027927488088607788e-01 -1.982057541608810425e-01 1.615796834230422974e-01 6.912497431039810181e-02 -2.084303498268127441e-01 3.301673382520675659e-02 -2.469741553068161011e-02 -1.080805882811546326e-01 -4.971674382686614990e-01
1.102336402982473373e-02 -1.576972305774688721e-01 9.372133016586303711e-02 9.412049502134323120e-02 -1.293107420206069946e-01 -5.585024505853652954e-02 -4.398582037538290024e-03 2.511058747768402100e-02 -8.433898538351058960e-02 -1.389306187629699707e-01 1.460823863744735718e-01 -5.234078317880630493e-02 -9.559598565101623535e-02 -4.468227922916412354e-01 9.695125371217727661e-02 -3.357740342617034912e-01 7.447025179862976074e-02 7.607594877481460571e-02 -3.462773859500885010e-01 -1.318895369768142700e-01 1.948503702878952026e-01 1.946015805006027222e-01 -1.443245559930801392e-01 -1.093788743019104004e-01 1.344747543334960938e-01 1.554322540760040283e-01 -1.723461449146270752e-01 -8.879314363002777100e-02 -2.829351127147674561e-01 -2.028446495532989502e-01 -1.269755065441131592e-01 -2.846627533435821533e-01
1.578726246953010559e-02 -6.570459157228469849e-02 1.294882297515869141e-01 1.278556287288665771e-01 1.620616167783737183e-01 2.465555816888809204e-01 2.921519987285137177e-02 -1.479090303182601929e-01 -1.997568458318710327e-02 9.605921804904937744e-02 -1.761188954114913940e-01 -4.520760104060173035e-02 1.799447536468505859e-01 1.445811707526445389e-02 1.230570152401924133e-01 -4.613531231880187988e-01 1.055850833654403687e-01 -4.024935364723205566e-01 -1.824394762516021729e-01 -2.730155587196350098e-01 2.985356375575065613e-02 1.145943030714988708e-01 1.663852185010910034e-01 -1.670963317155838013e-02 -1.490820199251174927e-01 6.913978606462478638e-02 1.712051928043365479e-01 -1.697355657815933228e-01 3.227839618921279907e-02 -8.476810157299041748e-02 2.232922166585922241e-01 -2.882657349109649658e-01
-7.493412122130393982e-03 6.001450121402740479e-02 3.211678266525268555e-01 1.602946594357490540e-02 -2.296753525733947754e-01 1.616356968879699707e-01 -1.011893823742866516e-01 2.008795142173767090e-01 2.217905372381210327e-01 -9.496674686670303345e-02 1.334000825881958008e-01 1.509983390569686890e-01 1.375385373830795288e-01 9.591098129749298096e-02 -1.409031748771667480e-01 -3.754988014698028564e-01 1.498453617095947266e-01 6.322479248046875000e-02 1.773791015148162842e-01 -1.973328292369842529e-01 1.095282584428787231e-01 -6.936732679605484009e-02 -1.681367456912994385e-01 2.689590454101562500e-01 5.616201087832450867e-02 5.233535915613174438e-02 1.001919806003570557e-01 -1.742286682128906250e-01 -1.515601575374603271e-01 -1.098912507295608521e-01 -1.747296564280986786e-02 -4.240071177482604980e-01
-5.038380250334739685e-02 1.721475855447351933e-03 2.171603739261627197e-01 -3.320103278383612633e-03 1.213099360466003418e-01 1.821034252643585205e-01 -1.287689656019210815e-01 1.189413964748382568e-01 2.206569910049438477e-01 -5.394926667213439941e-02 2.655657008290290833e-02 -1.580887287855148315e-01 -3.155914694070816040e-02 -1.522869318723678589e-01 8.499165624380111694e-02 -4.386745691299438477e-01 5.392912309616804123e-03 1.509279310703277588e-01 -1.377724260091781616e-01 -1.452372223138809204e-01 -3.031837344169616699e-01 1.070803478360176086e-01 -2.507328391075134277e-01 8.435907959938049316e-02 -5.918384715914726257e-02 -3.434637933969497681e-02 3.714963197708129883e-01 -3.454798460006713867e-01 -1.219670400023460388e-01 1.861893199384212494e-02 -6.144586484879255295e-03 -2.386988252401351929e-01
7.359534502029418945e-02 7.216006517410278320e-02 1.858648955821990967e-01 -3.599377814680337906e-03 3.406843245029449463e-01 -2.681843340396881104e-01 -2.723348438739776611e-01 -2.377712279558181763e-01 6.657969206571578979e-02 -2.392289601266384125e-02 -2.054663375020027161e-02 4.009250178933143616e-02 -1.901522874832153320e-01 -5.900152027606964111e-02 1.456066370010375977e-01 -3.235765099525451660e-01 -1.489854790270328522e-02 -1.934617459774017334e-01 -4.096781089901924133e-02 -1.638195514678955078e-01 -1.768721342086791992e-01 2.060108184814453125e-01 -1.562562137842178345e-01 -2.319642528891563416e-02 -1.378478854894638062e-01 1.963915675878524780e-01 -2.368907332420349121e-01 -1.961825937032699585e-01 -4.081325232982635498e-02 -2.186994999647140503e-01 3.763606399297714233e-02 -3.092248737812042236e-01
-2.394209355115890503e-01 6.864874809980392456e-02 7.159939408302307129e-02 -2.477459423243999481e-02 2.128054350614547729e-01 -1.603715419769287109e-01 2.013726718723773956e-02 3.612281754612922668e-02 2.367849200963973999e-01 -7.931109517812728882e-02 -4.444625973701477051e-01 -4.057341068983078003e-02 1.226823031902313232e-01 -3.215226531028747559e-01 8.670536428689956665e-02 -1.992927193641662598e-01 -1.479322016239166260e-01 -2.555260658264160156e-01 5.298780649900436401e-02 -2.451416850090026855e-01 1.683677360415458679e-02 -3.122651018202304840e-02 -1.630899608135223389e-01 -1.662170290946960449e-01 -6.895878911018371582e-02 6.219479814171791077e-02 1.738685220479965210e-01 1.018131002783775330e-01 -1.271185278892517090e-01 -4.029619693756103516e-02 1.429851949214935303e-01 -3.732071220874786377e-01
-3.381312191486358643e-01 7.237474620342254639e-02 1.777017712593078613e-01 -1.795097291469573975e-01 3.341599181294441223e-02 1.971182674169540405e-01 -2.454621531069278717e-02 -4.213083907961845398e-02 -3.326888754963874817e-02 -9.093429148197174072e-02 8.065497875213623047e-02 1.523730754852294922e-01 1.346534937620162964e-01 1.674393713474273682e-01 -2.837106958031654358e-02 -8.579327911138534546e-02 -4.327380564063787460e-03 2.806538641452789307e-01 -3.054490685462951660e-01 -2.288106828927993774e-01 -1.007460653781890869e-01 -1.062203943729400635e-02 -2.773189842700958252e-01 1.458401530981063843e-01 -2.676684260368347168e-01 6.937707215547561646e-02 1.320252418518066406e-01 -2.452791929244995117e-01 -2.024216800928115845e-01 3.598464652895927429e-02 2.594479620456695557e-01 -2.904047369956970215e-01
-1.215071324259042740e-02 1.789659559726715088e-01 1.242292076349258423e-01 2.729182839393615723e-01 1.271222978830337524e-01 3.454783856868743896e-01 -1.370327323675155640e-01 -1.991775929927825928e-01 2.224601432681083679e-02 -1.677924096584320068e-01 1.211671680212020874e-01 -1.672729402780532837e-01 1.858658157289028168e-02 -1.864672154188156128e-01 -1.477180421352386475e-01 -4.156071841716766357e-01 1.521066129207611084e-01 -1.596803218126296997e-01 2.146016992628574371e-02 -3.082465827465057373e-01 2.734117805957794189e-01 1.204191055148839951e-02 6.765209138393402100e-02 -1.832580119371414185e-01 9.671406447887420654e-02 5.551842227578163147e-02 -5.066955089569091797e-02 8.560726791620254517e-02 -2.597502470016479492e-01 -1.006325930356979370e-01 -8.862816542387008667e-02 -1.342039555311203003e-01
-9.237964451313018799e-02 2.831861674785614014e-01 1.367311328649520874e-01 -4.446449279785156250e-01 9.386913478374481201e-02 -1.004774346947669983e-01 -2.058448940515518188e-01 -1.882693618535995483e-01 2.545734345912933350e-01 -1.834716796875000000e-01 -2.366509437561035156e-01 -6.336841732263565063e-02 1.372767537832260132e-01 -8.768849819898605347e-02 -7.707119453698396683e-03 -1.377996206283569336e-01 2.061878442764282227e-01 1.361957658082246780e-02 -1.344365160912275314e-02 -9.552130103111267090e-02 -2.818058244884014130e-02 1.770065277814865112e-01 1.415842026472091675e-02 -2.483386173844337463e-02 -2.368959970772266388e-02 -2.216647565364837646e-01 -1.979948431253433228e-01 1.143609061837196350e-01 -2.322092652320861816e-01 -2.301854640245437622e-01 9.936988353729248047e-03 -3.164532780647277832e-01
-2.756431512534618378e-02 1.716051399707794189e-01 3.510621488094329834e-01 2.550424933433532715e-01 8.316173218190670013e-03 3.746279701590538025e-02 2.015693485736846924e-01 -1.276903301477432251e-01 1.080511212348937988e-01 1.709924079477787018e-02 8.885554969310760498e-02 -1.384755969047546387e-01 7.572535425424575806e-02 -2.148906439542770386e-01 -2.610790729522705078e-01 -1.653598695993423462e-01 -2.504278123378753662e-01 5.163103714585304260e-02 -7.692866027355194092e-02 -3.313256502151489258e-01 1.102666482329368591e-01 2.444510608911514282e-01 -3.391294479370117188e-01 1.260204166173934937e-01 -1.261318773031234741e-01 4.810432717204093933e-02 -4.358972422778606415e-03 3.319797292351722717e-02 -1.034671142697334290e-01 6.246778368949890137e-02 6.727697700262069702e-02 -3.380507528781890869e-01
-9.365551173686981201e-02 4.226748347282409668e-01 9.564165771007537842e-02 -2.770766057074069977e-02 -9.736631810665130615e-02 7.639340311288833618e-02 -7.765735685825347900e-02 -5.604029446840286255e-02 1.704955250024795532e-01 -2.446658909320831299e-02 -9.934853762388229370e-02 -1.287791281938552856e-01 1.364292651414871216e-01 3.463195636868476868e-02 -3.914451226592063904e-02 -1.831486970186233521e-01 -2.927634418010711670e-01 -5.479416996240615845e-02 8.766799420118331909e-02 -1.361464858055114746e-01 5.180439725518226624e-02 7.424074411392211914e-02 -3.358822464942932129e-01 2.300803549587726593e-02 -2.328632473945617676e-01 -2.491884231567382812e-01 1.662754714488983154e-01 -2.195958495140075684e-01 -1.241083815693855286e-02 -3.384313583374023438e-01 -2.870295196771621704e-02 -3.506893515586853027e-01
2.173410952091217041e-01 -1.192137971520423889e-01 3.413246572017669678e-01 -1.274032145738601685e-01 4.503969475626945496e-02 6.348098814487457275e-02 -2.669301033020019531e-01 -1.622021049261093140e-01 -3.356842696666717529e-02 -3.290176987648010254e-01 -9.256023168563842773e-02 -7.906748354434967041e-02 -1.103179007768630981e-01 -2.207496911287307739e-01 -5.696337297558784485e-02 -1.589221954345703125e-01 -3.316554799675941467e-02 5.481130629777908325e-02 -1.415058672428131104e-01 -1.444219946861267090e-01 2.390682250261306763e-01 -5.024947971105575562e-02 -1.175704821944236755e-01 -1.007273271679878235e-01 -3.208496272563934326e-01 2.169435173273086548e-01 -1.091642677783966064e-01 -1.214650459587574005e-02 -3.938353061676025391e-01 1.519421041011810303e-01 -8.274772018194198608e-02 -1.133607253432273865e-01
-2.132169529795646667e-02 3.771413862705230713e-01 9.534609317779541016e-02 6.988879293203353882e-02 -1.931287944316864014e-01 -3.516222536563873291e-02 -4.613772779703140259e-02 -2.951967120170593262e-01 2.768432348966598511e-02 -2.014405652880668640e-02 -1.791221052408218384e-01 -1.549573540687561035e-01 1.461363583803176880e-01 -2.778460681438446045e-01 -2.890803292393684387e-02 -9.901928901672363281e-02 -1.376182585954666138e-01 -2.782397866249084473e-01 4.924348089843988419e-03 -3.824250698089599609e-01 2.765916101634502411e-02 2.893801629543304443e-01 -9.867215901613235474e-02 -1.267360299825668335e-01 -2.421682626008987427e-01 -1.991610042750835419e-04 -3.055632580071687698e-03 8.727868646383285522e-02 -2.226302474737167358e-01 -2.592380940914154053e-01 1.267668418586254120e-02 -1.137136816978454590e-01
-1.266944557428359985e-01 2.407904118299484253e-01 1.703119426965713501e-01 -1.104724332690238953e-01 -4.543532803654670715e-02 1.273332536220550537e-01 -3.918248414993286133e-02 -3.297940492630004883e-01 3.285080567002296448e-02 -1.768619567155838013e-02 -1.902992278337478638e-01 9.862612932920455933e-02 3.272723779082298279e-02 -1.065023317933082581e-01 2.899261564016342163e-02 -2.513886988162994385e-01 1.213175132870674133e-01 -1.536186970770359039e-02 -4.507879167795181274e-02 -2.599171102046966553e-01 -1.990773826837539673e-01 -2.298387438058853149e-01 1.324157118797302246e-01 3.154945373535156250e-01 1.096982806921005249e-01 9.278135746717453003e-02 -1.204628273844718933e-01 -1.458960771560668945e-01 -4.557436108589172363e-01 -8.729564398527145386e-02 2.482272088527679443e-01 -7.033742219209671021e-02
3.920360654592514038e-02 3.874375820159912109e-01 1.181438490748405457e-01 1.561622018925845623e-03 3.960314020514488220e-02 -5.535836890339851379e-02 -2.882618308067321777e-01 -1.116106659173965454e-01 2.153295427560806274e-01 -5.475956574082374573e-02 8.042951673269271851e-02 1.983694434165954590e-01 9.475487470626831055e-02 -7.656416296958923340e-02 4.688986763358116150e-02 -3.605187535285949707e-01 -1.378561407327651978e-01 1.180262956768274307e-02 -5.121497437357902527e-02 -1.343348473310470581e-01 -1.385053694248199463e-01 1.969053596258163452e-01 -9.542162716388702393e-02 6.611173599958419800e-02 2.501148916780948639e-02 2.346933037042617798e-01 -3.299643099308013916e-02 -3.640357851982116699e-01 -1.717423461377620697e-02 2.797748744487762451e-01 -1.759276837110519409e-01 -2.862368226051330566e-01
-6.139260157942771912e-02 2.414303272962570190e-01 1.356485579162836075e-02 7.404536008834838867e-02 7.551347464323043823e-02 8.482582122087478638e-02 -1.392288357019424438e-01 -6.898809224367141724e-02 2.645493447780609131e-01 4.196006059646606445e-02 -7.163953036069869995e-02 1.379896551370620728e-01 -1.680567860603332520e-02 -5.903575569391250610e-03 2.010820508003234863e-01 -1.816263943910598755e-01 -4.166080802679061890e-02 7.625942677259445190e-02 -5.384413897991180420e-02 -6.066348031163215637e-02 -2.126221731305122375e-02 2.018638104200363159e-01 3.384277969598770142e-02 2.829045951366424561e-01 -1.801004409790039062e-01 4.099162518978118896e-01 7.673540711402893066e-02 -4.755172729492187500e-01 -2.133964896202087402e-01 3.906743228435516357e-02 -1.742851585149765015e-01 -2.813364267349243164e-01
-1.337388064712285995e-02 1.960685998201370239e-01 -1.168080195784568787e-01 -2.477874457836151123e-01 6.609458010643720627e-03 -2.380963265895843506e-01 -1.746124178171157837e-01 -8.334124833345413208e-02 2.961534541100263596e-03 5.130945891141891479e-02 -1.012095659971237183e-01 -2.025280743837356567e-01 2.304569333791732788e-01 -8.366118371486663818e-02 4.211545735597610474e-02 -3.348652422428131104e-01 2.303333282470703125e-01 -1.164125204086303711e-01 1.102751344442367554e-01 -2.552263140678405762e-01 1.362967193126678467e-01 2.255777269601821899e-01 -1.338309943675994873e-01 -1.731937378644943237e-01 -7.314934581518173218e-02 -1.862167119979858398e-01 4.761420935392379761e-02 -2.256359308958053589e-01 -1.884521692991256714e-01 -3.530889749526977539e-01 2.025707252323627472e-02 -2.217393815517425537e-01
-1.016857326030731201e-01 -1.767962127923965454e-01 3.818272352218627930e-01 -8.405710756778717041e-02 2.258304655551910400e-01 -3.155700117349624634e-02 -2.380742728710174561e-01 -1.281597763299942017e-01 -2.418360114097595215e-02 -9.965506196022033691e-02 -2.282519638538360596e-01 3.255748003721237183e-02 -1.020518168807029724e-01 -3.508091270923614502e-01 9.893308393657207489e-03 -2.995459437370300293e-01 2.282725125551223755e-01 -2.981500625610351562e-01 1.472153514623641968e-01 -5.576863139867782593e-02 -1.777725815773010254e-01 -1.437136624008417130e-02 -7.843922823667526245e-02 6.180605269037187099e-04 1.121538579463958740e-01 3.375336900353431702e-02 1.382218003273010254e-01 -1.260557323694229126e-01 -1.457484215497970581e-01 -2.236915081739425659e-01 -1.016979813575744629e-01 -2.436815500259399414e-01
-6.700949370861053467e-02 2.334434688091278076e-01 -5.492677912116050720e-02 -8.763463795185089111e-02 2.023695856332778931e-01 -5.278784665279090405e-04 -2.425412386655807495e-01 -1.650443971157073975e-01 -1.289701610803604126e-01 -8.042524009943008423e-02 3.950146213173866272e-02 1.517588049173355103e-01 1.743555068969726562e-01 -3.301570937037467957e-02 3.036963343620300293e-01 -1.981419026851654053e-01 7.788526266813278198e-02 -1.755540072917938232e-01 2.060452103614807129e-01 -5.203889012336730957e-01 8.209682255983352661e-02 2.300845645368099213e-02 1.269060932099819183e-02 -1.698906347155570984e-02 2.349198982119560242e-02 -6.293988227844238281e-02 -6.316611915826797485e-02 9.704884141683578491e-02 -2.533247470855712891e-01 -3.216134309768676758e-01 -1.614779680967330933e-01 -1.521649658679962158e-01
5.738000944256782532e-02 1.476486176252365112e-01 -9.031789004802703857e-02 8.683770149946212769e-02 -1.831631874665617943e-03 -1.370843383483588696e-03 -1.231741160154342651e-01 -1.117523685097694397e-01 2.395450323820114136e-01 -5.342530086636543274e-02 2.214405871927738190e-02 5.800981074571609497e-02 1.935848891735076904e-01 -1.569713801145553589e-01 2.015203535556793213e-01 -3.781515359878540039e-01 1.652840077877044678e-01 -1.006355416029691696e-02 -8.830664306879043579e-02 -3.443887233734130859e-01 2.527015209197998047e-01 -8.384857326745986938e-02 3.898845613002777100e-02 -3.309562504291534424e-01 -3.811666369438171387e-02 -1.472599804401397705e-01 4.927605018019676208e-02 -2.290361523628234863e-01 -4.006724059581756592e-01 8.284046500921249390e-02 -2.004999518394470215e-01 -1.844322681427001953e-02
-2.247136533260345459e-01 7.388761639595031738e-02 7.173679023981094360e-02 -1.171088311821222305e-02 -3.210334852337837219e-02 1.477257609367370605e-01 -1.611079424619674683e-01 -8.958847820758819580e-02 1.352860182523727417e-01 1.574494987726211548e-01 -5.158318672329187393e-03 1.532057523727416992e-01 -8.211739361286163330e-02 -1.045443713665008545e-01 1.971429437398910522e-01 -1.650745868682861328e-01 -8.845402626320719719e-04 -1.615130691789090633e-03 1.516136974096298218e-01 -1.991407871246337891e-01 2.829481661319732666e-01 1.739176958799362183e-01 5.234830453991889954e-02 2.903062999248504639e-01 -2.562864720821380615e-01 3.328207433223724365e-01 2.218429595232009888e-01 -1.881685256958007812e-01 -2.734460234642028809e-01 8.706109970808029175e-02 -1.630902141332626343e-01 -3.186683058738708496e-01
-7.687731832265853882e-02 1.105872392654418945e-01 4.090130031108856201e-01 1.572356224060058594e-01 1.502707302570343018e-01 8.654048293828964233e-02 -3.731171041727066040e-02 6.144571676850318909e-02 -5.210665985941886902e-02 -1.687977463006973267e-01 2.927057910710573196e-03 -4.099734593182802200e-03 -8.229163289070129395e-02 6.408365070819854736e-02 -2.258946746587753296e-01 -2.352385520935058594e-01 2.369277477264404297e-01 -4.538874626159667969e-01 -7.459860295057296753e-02 1.367723662406206131e-02 3.180861705914139748e-03 -1.123379170894622803e-01 9.992843121290206909e-02 -4.347860440611839294e-02 2.502633631229400635e-02 2.686622440814971924e-01 6.492891162633895874e-02 -2.728268206119537354e-01 -7.179126888513565063e-02 1.651765778660774231e-02 1.187247931957244873e-01 -3.778161704540252686e-01
-1.001992002129554749e-01 3.188275694847106934e-01 2.958955466747283936e-01 -8.042102307081222534e-02 2.283242046833038330e-01 4.392993077635765076e-02 5.212263204157352448e-03 2.493337355554103851e-02 1.030026376247406006e-01 -1.580956876277923584e-01 -9.682700037956237793e-02 2.917957007884979248e-01 2.127002328634262085e-01 -1.640596091747283936e-01 -1.262548416852951050e-01 -7.639776170253753662e-02 -3.879340291023254395e-01 5.216454342007637024e-02 -9.124670922756195068e-02 -3.628742694854736328e-02 2.725674211978912354e-01 4.465628415346145630e-02 -2.371185459196567535e-02 2.476204000413417816e-02 -2.863954519852995872e-03 2.857717499136924744e-02 1.690092496573925018e-02 -2.546133697032928467e-01 -2.631550431251525879e-01 -2.745956778526306152e-01 2.383681535720825195e-01 -8.825111389160156250e-02
6.446942687034606934e-02 2.797940373420715332e-01 7.517509162425994873e-02 4.721187427639961243e-02 9.105378389358520508e-02 -6.652427464723587036e-02 -1.725109666585922241e-01 4.866954311728477478e-02 1.556086391210556030e-01 -6.521173566579818726e-02 9.181375056505203247e-02 1.608940958976745605e-01 1.425040364265441895e-01 -1.376740932464599609e-01 8.466874808073043823e-02 -1.803936511278152466e-01 2.834183722734451294e-02 -5.333111435174942017e-02 -6.835604459047317505e-02 -2.679150104522705078e-01 -2.278470247983932495e-01 5.312723666429519653e-02 -7.494745403528213501e-02 2.611875236034393311e-01 -5.907081812620162964e-02 2.911004424095153809e-01 3.642626106739044189e-02 -4.685326516628265381e-01 -1.406285762786865234e-01 2.087052166461944580e-01 -1.672611236572265625e-01 -3.376652598381042480e-01
4.186282679438591003e-02 9.853656589984893799e-02 3.905577361583709717e-01 3.579735383391380310e-02 -1.896365433931350708e-01 3.059167563915252686e-01 -3.143417835235595703e-01 8.850822597742080688e-02 -1.592745780944824219e-01 -1.190919652581214905e-01 1.101630702614784241e-01 -7.482101768255233765e-02 2.975521795451641083e-02 -3.757744133472442627e-01 2.842413075268268585e-02 -2.171790450811386108e-01 -8.468546904623508453e-03 -7.336744666099548340e-02 -4.234055802226066589e-02 -2.316654771566390991e-01 -1.565575897693634033e-01 2.763928174972534180e-01 2.629989385604858398e-01 4.345384240150451660e-02 -1.596627980470657349e-01 3.445938974618911743e-02 1.766251474618911743e-01 -7.387907803058624268e-02 -1.498239487409591675e-01 6.177370995283126831e-02 -1.581816747784614563e-02 -1.686836630105972290e-01
-3.094219975173473358e-02 1.370807886123657227e-01 3.671513497829437256e-01 -9.713434614241123199e-03 -1.394297033548355103e-01 2.068228721618652344e-01 1.925483532249927521e-02 5.994926206767559052e-03 3.860492706298828125e-01 -3.797167912125587463e-02 -1.690269559621810913e-01 1.628603488206863403e-01 2.646355330944061279e-02 1.089151352643966675e-01 -9.638772159814834595e-02 -2.551346421241760254e-01 1.524725090712308884e-02 1.942716240882873535e-01 -1.843405961990356445e-01 -2.858842164278030396e-02 9.335431456565856934e-02 -7.533916831016540527e-02 -1.676409095525741577e-01 1.954152882099151611e-01 9.434153884649276733e-02 1.434691548347473145e-01 1.499970853328704834e-01 -2.850810885429382324e-01 -2.138122320175170898e-01 -2.059772461652755737e-01 7.079719007015228271e-02 -3.321963548660278320e-01
-1.454593539237976074e-01 3.190236911177635193e-02 3.451659977436065674e-01 -1.015816554427146912e-01 -1.874042302370071411e-01 -3.904690966010093689e-02 -2.716543376445770264e-01 7.771331071853637695e-02 1.402782946825027466e-01 -8.788691833615303040e-03 2.420203946530818939e-02 5.678548291325569153e-02 1.975900828838348389e-01 1.703596487641334534e-02 -3.716672062873840332e-01 -2.163020819425582886e-01 1.432675570249557495e-01 1.023048236966133118e-01 4.262947291135787964e-02 -1.127536669373512268e-01 2.273092716932296753e-01 1.097837090492248535e-01 -2.733334302902221680e-01 2.722741663455963135e-01 -9.072801470756530762e-02 7.916142046451568604e-02 6.580377463251352310e-03 -1.328875571489334106e-01 -8.662416785955429077e-02 -5.236789584159851074e-02 2.153702378273010254e-01 -3.703303933143615723e-01
9.679432027041912079e-03 3.389973640441894531e-01 -1.286519318819046021e-01 2.207637727260589600e-01 4.861837998032569885e-02 2.405858039855957031e-01 -2.563927471637725830e-01 -1.859768778085708618e-01 -1.509670764207839966e-01 -8.777783066034317017e-02 -4.704473912715911865e-02 7.773887366056442261e-02 1.138556301593780518e-01 -1.918784528970718384e-01 9.752234909683465958e-04 -8.920671045780181885e-02 1.305660307407379150e-01 -1.076319999992847443e-02 -1.526408046483993530e-01 -1.715187430381774902e-01 4.418247938156127930e-02 5.278275534510612488e-02 1.658070683479309082e-01 1.047892048954963684e-01 1.517548691481351852e-02 -3.391399979591369629e-01 8.250938355922698975e-02 -1.440051011741161346e-02 -4.256136119365692139e-01 -3.611753880977630615e-01 4.417132958769798279e-02 -1.172105669975280762e-01
7.651693373918533325e-02 6.058927625417709351e-02 1.056097745895385742e-01 -1.383735239505767822e-01 5.892409011721611023e-02 8.776544779539108276e-02 2.001722902059555054e-02 2.446442842483520508e-01 1.420048922300338745e-01 -1.476918607950210571e-01 4.240838345140218735e-03 1.054346561431884766e-01 1.174383088946342468e-01 1.621576994657516479e-01 -1.647829562425613403e-01 -2.773945331573486328e-01 -8.525233715772628784e-02 1.630001664161682129e-01 -5.929423868656158447e-02 -2.439232021570205688e-01 1.647571474313735962e-02 2.442774325609207153e-01 -3.464025557041168213e-01 -8.596136420965194702e-02 -1.007719412446022034e-01 2.829636335372924805e-01 3.258512318134307861e-01 -1.379995644092559814e-01 -3.375907838344573975e-01 -1.763268187642097473e-02 -1.928322389721870422e-02 -2.777975499629974365e-01
-4.238496720790863037e-02 2.600156962871551514e-01 2.383198589086532593e-01 -1.976614445447921753e-02 1.070141792297363281e-02 3.843715488910675049e-01 -5.510619655251502991e-02 -2.121113613247871399e-02 -7.809124141931533813e-02 7.362320274114608765e-02 -1.767839342355728149e-01 1.616134494543075562e-01 2.772553563117980957e-01 -2.014280706644058228e-01 2.823238261044025421e-02 -2.120862305164337158e-01 3.863289952278137207e-01 -2.164988517761230469e-01 5.402356386184692383e-02 1.087943837046623230e-01 -1.423969119787216187e-01 -2.382701076567173004e-02 5.736743658781051636e-02 6.659448891878128052e-02 -1.245727315545082092e-01 2.307216823101043701e-01 1.501675993204116821e-01 3.270271047949790955e-02 -3.020418807864189148e-02 -1.529700756072998047e-01 1.942498236894607544e-01 -3.099861145019531250e-01
-3.619797229766845703e-01 1.280214190483093262e-01 1.327671259641647339e-01 -1.154290661215782166e-01 1.650992333889007568e-01 -2.012150920927524567e-02 4.127241671085357666e-02 -1.611223518848419189e-01 2.639248669147491455e-01 -2.514002025127410889e-01 3.091912865638732910e-01 7.085489481687545776e-02 3.318126127123832703e-02 -9.110913425683975220e-02 -9.947295486927032471e-02 -1.807471066713333130e-01 -6.190208718180656433e-02 1.063942685723304749e-01 -3.023788928985595703e-01 -2.509030103683471680e-01 -1.902113705873489380e-01 6.034667417407035828e-02 -8.831381797790527344e-02 2.638284862041473389e-02 -2.498014867305755615e-01 1.519925296306610107e-01 2.032221294939517975e-02 -9.084367007017135620e-02 -3.179061710834503174e-01 7.824125140905380249e-02 1.068122982978820801e-01 -2.241476178169250488e-01
-6.298302859067916870e-02 -6.958889961242675781e-02 1.511735022068023682e-01 6.664986163377761841e-02 1.708352416753768921e-01 -2.028759270906448364e-01 -3.149508237838745117e-01 -4.246801882982254028e-02 7.285641133785247803e-02 -2.447295933961868286e-01 -7.022601366043090820e-02 3.482870757579803467e-01 -3.317607343196868896e-01 -2.607639878988265991e-02 -4.837497696280479431e-02 -2.257977873086929321e-01 2.036023139953613281e-01 3.284091502428054810e-02 -3.846604749560356140e-02 -3.521879017353057861e-01 1.261454224586486816e-01 3.008929491043090820e-01 -1.579689532518386841e-01 7.067350298166275024e-02 -1.250275224447250366e-01 -2.917140908539295197e-02 5.111171305179595947e-02 -1.123497188091278076e-01 -1.821725815534591675e-01 1.711678057909011841e-01 -1.607239395380020142e-01 -1.120984181761741638e-01
-1.587561219930648804e-01 4.696075022220611572e-01 -2.443591319024562836e-02 -1.421971246600151062e-02 9.623890370130538940e-02 8.418685942888259888e-02 5.486637353897094727e-02 -1.236060559749603271e-01 -1.298403441905975342e-01 -1.236668527126312256e-01 -2.857140963897109032e-03 2.952133119106292725e-01 4.937767237424850464e-02 -1.160157099366188049e-01 1.416531056165695190e-01 -2.519710659980773926e-01 1.549857109785079956e-02 -9.734126180410385132e-02 5.514458939433097839e-02 8.581051975488662720e-02 5.667804181575775146e-02 -1.029338836669921875e-01 3.445101529359817505e-02 2.647369503974914551e-01 -2.105763703584671021e-01 1.499379873275756836e-01 2.694851458072662354e-01 -1.997994333505630493e-01 -4.154118895530700684e-01 -1.926731616258621216e-01 -4.554666206240653992e-02 -6.110075488686561584e-02
1.082463115453720093e-01 2.630837559700012207e-01 4.280105978250503540e-02 8.063999563455581665e-02 4.522092640399932861e-02 7.491218298673629761e-02 1.254218071699142456e-01 -5.870284140110015869e-02 -5.624085292220115662e-02 -1.305210683494806290e-02 -1.184878721833229065e-01 -2.256088554859161377e-01 4.627866297960281372e-02 -2.156350463628768921e-01 -6.016368791460990906e-02 -1.689651310443878174e-01 1.354728639125823975e-02 -4.164376854896545410e-01 -1.601742208003997803e-02 -3.278973400592803955e-01 2.331838905811309814e-01 -1.534947901964187622e-01 -2.715526521205902100e-01 -1.306020319461822510e-01 -4.222524538636207581e-02 -2.103678695857524872e-02 5.125387385487556458e-02 -1.824258416891098022e-01 -2.929187119007110596e-01 -1.850255019962787628e-02 -2.378634512424468994e-01 -3.222663104534149170e-01
-6.086317449808120728e-02 1.001164689660072327e-01 1.611972786486148834e-02 3.044531308114528656e-02 2.384864687919616699e-01 2.043148726224899292e-01 -1.415718346834182739e-01 -1.366766691207885742e-01 4.469207301735877991e-02 4.333580285310745239e-02 9.465252049267292023e-03 -7.251161336898803711e-02 -1.614445447921752930e-02 -2.299175262451171875e-01 -9.145001322031021118e-02 8.187960833311080933e-02 1.392998397350311279e-01 -3.488612473011016846e-01 -1.700839996337890625e-01 1.315851211547851562e-01 7.519977539777755737e-02 1.757844537496566772e-01 3.298643603920936584e-02 4.109660685062408447e-01 -9.280078858137130737e-02 4.506579414010047913e-02 1.155577749013900757e-01 -1.430229544639587402e-01 -4.365454316139221191e-01 -2.916958630084991455e-01 1.723159253597259521e-01 -1.632101237773895264e-01
2.244325131177902222e-01 2.389250844717025757e-01 3.499185144901275635e-01 6.030000373721122742e-02 2.159325629472732544e-01 -1.308549791574478149e-01 -2.523379027843475342e-01 -1.814647018909454346e-01 1.097778677940368652e-01 -9.203083068132400513e-02 -7.850337028503417969e-02 9.797374717891216278e-03 2.557051181793212891e-01 2.502360567450523376e-02 8.185882866382598877e-02 -1.165059730410575867e-01 2.008376419544219971e-01 -3.312292098999023438e-01 -2.060858309268951416e-01 -1.083644852042198181e-01 -2.072824388742446899e-01 8.874891698360443115e-02 -1.566565185785293579e-01 1.626767367124557495e-01 -5.811781808733940125e-02 1.012772172689437866e-01 -5.583181977272033691e-02 -1.828587353229522705e-01 2.059233337640762329e-01 -3.867012565024197102e-04 -1.689095795154571533e-02 -3.066878616809844971e-01
1.501507461071014404e-01 1.379437446594238281e-01 1.203346848487854004e-01 -4.601091891527175903e-02 5.207961052656173706e-02 1.438359022140502930e-01 3.263478633016347885e-03 1.620330363512039185e-01 9.966202080249786377e-02 9.457895904779434204e-02 -6.998625397682189941e-02 -7.075729221105575562e-02 3.819561004638671875e-02 -1.915565133094787598e-02 1.225284263491630554e-01 -4.095187783241271973e-01 -1.081092655658721924e-01 2.484309226274490356e-01 -2.332561761140823364e-01 -7.115206122398376465e-02 -1.429309397935867310e-01 1.724470257759094238e-01 -3.518640398979187012e-01 1.264421641826629639e-01 -9.229436516761779785e-02 7.406038045883178711e-02 2.801749110221862793e-01 -2.372689396142959595e-01 -3.666158020496368408e-01 -3.228354081511497498e-02 1.660589245148003101e-03 -2.678539156913757324e-01
1.030248329043388367e-01 -5.991425365209579468e-02 1.030834466218948364e-01 2.039688825607299805e-01 1.617007106542587280e-01 3.478444218635559082e-01 -2.075104974210262299e-02 -9.375198930501937866e-02 -1.647300422191619873e-01 1.430949121713638306e-01 1.924052983522415161e-01 -6.617170572280883789e-02 -1.699193418025970459e-01 -2.844559252262115479e-01 -9.322717785835266113e-02 -4.063649177551269531e-01 9.265720099210739136e-02 -2.567896842956542969e-01 -1.659355610609054565e-01 -1.654292047023773193e-01 -1.811937429010868073e-02 -1.727085746824741364e-02 -6.278202682733535767e-02 2.889518998563289642e-02 -1.222897171974182129e-01 -1.120675653219223022e-01 2.508110553026199341e-02 -3.013452589511871338e-01 -2.271571159362792969e-01 4.329298064112663269e-02 -7.068950682878494263e-02 -3.038540482521057129e-01
1.135184392333030701e-01 -5.003698915243148804e-02 1.119777709245681763e-01 -3.579010069370269775e-01 8.137889951467514038e-02 1.538327801972627640e-02 9.138130582869052887e-03 5.809181556105613708e-02 -3.260671347379684448e-02 -2.382625639438629150e-01 -3.134118914604187012e-01 3.625040873885154724e-02 2.725000977516174316e-01 -6.503310287371277809e-04 2.139081358909606934e-01 -3.419916331768035889e-01 1.499014198780059814e-01 -1.175741106271743774e-01 1.079964917153120041e-02 -7.525748759508132935e-02 1.650270670652389526e-01 3.205784261226654053e-01 -1.738503277301788330e-01 -7.228680420666933060e-03 -7.017544656991958618e-02 2.116117477416992188e-01 1.351549476385116577e-01 1.059798058122396469e-02 -2.402125000953674316e-01 -5.444531887769699097e-02 6.319765001535415649e-02 -3.228262364864349365e-01
-2.192214503884315491e-02 -2.818906307220458984e-02 2.905858457088470459e-01 -2.891144715249538422e-03 1.626803129911422729e-01 -2.521817684173583984e-01 -4.383938908576965332e-01 -1.681755781173706055e-01 4.324002936482429504e-02 -3.224963545799255371e-01 -9.595256298780441284e-02 2.675770819187164307e-01 -2.568284273147583008e-01 -1.134799048304557800e-01 4.289393872022628784e-02 -1.182547882199287415e-01 1.553034633398056030e-01 4.135456681251525879e-02 9.029187262058258057e-02 -2.780406773090362549e-01 5.881928279995918274e-02 2.115557789802551270e-01 -2.397530376911163330e-01 9.537030756473541260e-02 -1.383089423179626465e-01 -2.909705042839050293e-02 1.529561430215835571e-01 -6.883286684751510620e-02 -1.148858219385147095e-01 1.253331452608108521e-01 3.247674182057380676e-02 -1.350946724414825439e-01
3.212841227650642395e-02 -4.833542183041572571e-02 3.499888181686401367e-01 -1.293105930089950562e-01 1.605244576930999756e-01 -3.215705230832099915e-02 -1.921870410442352295e-01 -8.073765039443969727e-02 -8.382389694452285767e-02 -6.103355810046195984e-02 -2.136606276035308838e-01 -2.052509784698486328e-01 -3.147915378212928772e-02 -2.836952507495880127e-01 2.215776443481445312e-01 -1.525737643241882324e-01 7.412101328372955322e-02 -5.540267378091812134e-02 1.667254269123077393e-01 -3.447813689708709717e-01 1.410348564386367798e-01 -3.983454406261444092e-02 -9.757004678249359131e-03 5.701917037367820740e-02 1.250188052654266357e-01 1.439907401800155640e-01 -1.266972720623016357e-01 -8.209373056888580322e-02 -2.691788077354431152e-01 -1.616140604019165039e-01 -1.962258815765380859e-01 -3.981046080589294434e-01
-2.162900120019912720e-01 8.236629515886306763e-02 3.475452363491058350e-01 -2.751742899417877197e-01 -9.909450262784957886e-02 -5.031079053878784180e-02 -1.537037491798400879e-01 -2.514000833034515381e-01 -7.681359350681304932e-02 6.179419904947280884e-02 -8.204973489046096802e-02 1.135371625423431396e-01 7.702403515577316284e-02 -1.283435821533203125e-01 -1.675134897232055664e-02 -3.732486963272094727e-01 -1.831594556570053101e-01 -2.544046044349670410e-01 -2.090816572308540344e-02 -2.307018078863620758e-02 -1.802078261971473694e-02 -5.626454949378967285e-02 -1.027479395270347595e-02 3.266759514808654785e-01 -9.354455024003982544e-02 -6.146090105175971985e-02 -4.013109579682350159e-02 1.374799013137817383e-01 -3.718953132629394531e-01 -1.307535320520401001e-01 1.966999024152755737e-01 -1.507385075092315674e-01
-1.185975745320320129e-01 1.909740269184112549e-01 2.051934748888015747e-01 5.879361182451248169e-02 6.795774400234222412e-02 9.817124158143997192e-02 1.698366850614547729e-01 -1.414066255092620850e-01 2.196917682886123657e-01 1.228992044925689697e-01 1.205307692289352417e-01 8.306422829627990723e-02 2.114030122756958008e-01 -1.952914297580718994e-01 5.031998082995414734e-02 -1.327905505895614624e-01 -1.301246136426925659e-01 3.175461292266845703e-01 -3.071320243179798126e-02 -1.625458747148513794e-01 1.560150980949401855e-01 1.456153988838195801e-01 1.446449756622314453e-01 4.060861468315124512e-01 -2.467925101518630981e-01 -3.681753575801849365e-02 -2.082285657525062561e-02 -2.237632125616073608e-01 -2.508473396301269531e-01 -1.557388901710510254e-01 1.485077440738677979e-01 -2.334754168987274170e-01
2.151059806346893311e-01 -4.576534964144229889e-03 9.480176120996475220e-02 5.412713065743446350e-02 5.627909675240516663e-02 1.334008574485778809e-01 2.990882657468318939e-02 -2.222371399402618408e-01 -9.006236493587493896e-02 -2.096779458224773407e-02 1.092236936092376709e-01 9.204453788697719574e-03 2.301414310932159424e-01 -7.240677624940872192e-02 2.861082926392555237e-02 -3.129487931728363037e-01 8.334498852491378784e-02 -2.505459189414978027e-01 -2.901636958122253418e-01 -4.164312183856964111e-01 -9.855473041534423828e-02 8.481611311435699463e-02 6.126287207007408142e-02 -4.673523828387260437e-02 -1.770330220460891724e-01 -1.288310904055833817e-02 2.042785137891769409e-01 -2.107730135321617126e-02 -8.957883715629577637e-02 -1.732715964317321777e-01 3.378406167030334473e-01 -3.420196771621704102e-01
-1.693450063467025757e-01 9.084471315145492554e-02 5.314455553889274597e-02 1.680746823549270630e-01 -8.983301371335983276e-02 6.551248580217361450e-02 -4.886183142662048340e-02 1.629552803933620453e-02 3.546074926853179932e-01 5.767440889030694962e-03 1.732948720455169678e-01 2.370418757200241089e-01 -7.257214188575744629e-02 -3.406509757041931152e-01 3.422973304986953735e-02 -1.192482709884643555e-01 -1.112583354115486145e-01 -1.397144943475723267e-01 -1.524075269699096680e-01 -5.011183675378561020e-04 1.400739848613739014e-01 3.254303634166717529e-01 -9.555808454751968384e-02 -6.129202246665954590e-02 -9.483465552330017090e-02 -2.431851774454116821e-01 6.907790154218673706e-02 -1.658368557691574097e-01 -3.393975198268890381e-01 -2.694580554962158203e-01 -1.270570755004882812e-01 -2.653136253356933594e-01
-3.382893800735473633e-01 2.574250996112823486e-01 2.729967236518859863e-01 1.214578896760940552e-01 1.197434142231941223e-01 -7.370912469923496246e-03 -1.630802303552627563e-01 1.400204608216881752e-03 3.910587131977081299e-01 -1.797679811716079712e-01 1.398201882839202881e-01 1.983461230993270874e-01 4.307517409324645996e-02 -2.128909826278686523e-01 4.282443970441818237e-02 -9.058007597923278809e-02 -1.190321296453475952e-01 -8.140861243009567261e-02 -1.846009641885757446e-01 -1.452078204602003098e-02 -7.923839986324310303e-02 2.311482578516006470e-01 2.254029065370559692e-01 -3.642541542649269104e-02 7.398237287998199463e-02 -1.296384036540985107e-01 -3.931492567062377930e-03 -1.732266545295715332e-01 -1.316198557615280151e-01 -1.140842363238334656e-01 -7.621324062347412109e-02 -3.637262582778930664e-01
-1.519816815853118896e-01 -4.213468357920646667e-02 1.525954753160476685e-01 -3.753054440021514893e-01 1.001807525753974915e-01 -8.702277392148971558e-02 -1.791924983263015747e-01 -2.209937423467636108e-01 1.459728032350540161e-01 -1.323328316211700439e-01 5.689618363976478577e-02 1.871263831853866577e-01 -2.601554989814758301e-02 -1.191616728901863098e-01 3.033678047358989716e-02 -2.881233990192413330e-01 2.825552970170974731e-02 -5.820203199982643127e-02 -1.022189259529113770e-01 -3.037620782852172852e-01 -1.759419292211532593e-01 3.237825334072113037e-01 1.053447723388671875e-01 9.544513374567031860e-02 -1.653022617101669312e-01 2.738637030124664307e-01 2.689776122570037842e-01 -4.763957485556602478e-02 -1.749990433454513550e-01 9.456398338079452515e-02 1.417385637760162354e-01 -1.924540847539901733e-01
-1.172327399253845215e-01 4.262264966964721680e-01 1.249874532222747803e-01 1.262513250112533569e-01 -1.574976742267608643e-01 9.863633662462234497e-03 -5.144764203578233719e-03 -1.256139874458312988e-01 -1.211845874786376953e-01 -3.145529031753540039e-01 -1.517540365457534790e-01 -1.856160461902618408e-01 1.383521854877471924e-01 -1.768693625926971436e-01 8.647905290126800537e-02 -1.163628250360488892e-01 8.045270293951034546e-02 -1.043714433908462524e-01 1.123952586203813553e-02 -2.301333844661712646e-01 1.914801150560379028e-01 2.000363916158676147e-02 -2.670705132186412811e-02 -5.677452683448791504e-02 -2.131616026163101196e-01 -1.163746714591979980e-01 -3.171736374497413635e-02 -1.574117690324783325e-01 -5.344813466072082520e-01 1.444296911358833313e-02 4.381336644291877747e-02 -7.578832656145095825e-02
-1.526252627372741699e-01 6.078164651989936829e-02 -7.422564178705215454e-02 -1.230101883411407471e-01 1.730274409055709839e-01 -6.475646048784255981e-02 -9.830307215452194214e-02 -1.954485028982162476e-01 -2.248863689601421356e-02 -2.947696149349212646e-01 -3.183865547180175781e-01 1.296503096818923950e-01 6.146997213363647461e-02 -1.894786059856414795e-01 -4.625420644879341125e-02 -2.809029221534729004e-01 1.802700161933898926e-01 3.334233537316322327e-02 3.799692168831825256e-02 -4.023369550704956055e-01 1.875360906124114990e-01 3.306220471858978271e-01 -1.603403389453887939e-01 1.212955489754676819e-01 -4.453625530004501343e-02 -9.076650440692901611e-02 1.115187034010887146e-01 -3.470862209796905518e-01 -1.369312312453985214e-02 3.316964209079742432e-02 4.805689305067062378e-02 -1.245771050453186035e-01
-1.438103318214416504e-01 2.583661973476409912e-01 1.564108133316040039e-01 6.219063326716423035e-02 3.169551789760589600e-01 -9.124249219894409180e-02 1.999744214117527008e-02 -6.335885077714920044e-02 -1.409951411187648773e-02 -7.486533373594284058e-02 -2.990395389497280121e-02 1.247637942433357239e-01 2.569022476673126221e-01 -5.872232839465141296e-02 -2.920661270618438721e-01 -2.228787839412689209e-01 3.517733216285705566e-01 -1.542441993951797485e-01 5.239408835768699646e-02 -2.088675647974014282e-01 2.822204492986202240e-02 3.342519700527191162e-01 -1.263096332550048828e-01 -2.882078289985656738e-01 7.083727419376373291e-02 -2.155555188655853271e-01 -6.255768239498138428e-02 -1.283306181430816650e-01 -4.871460050344467163e-02 1.447504758834838867e-01 1.484157294034957886e-01 -1.472487598657608032e-01
8.008472621440887451e-02 2.734908461570739746e-01 9.859941899776458740e-02 -1.439154595136642456e-01 -9.388192556798458099e-03 -1.235372945666313171e-01 -5.912909982725977898e-04 2.311808802187442780e-02 -1.671515852212905884e-01 -2.551636099815368652e-01 -9.985394775867462158e-02 -4.732752591371536255e-02 2.407291084527969360e-01 -1.172188743948936462e-01 3.171069175004959106e-02 -1.633612513542175293e-01 2.131715416908264160e-01 -1.959606260061264038e-01 4.678669199347496033e-02 -3.595026433467864990e-01 1.500804275274276733e-01 2.131129205226898193e-01 -2.638372182846069336e-01 -7.621738314628601074e-02 1.890802532434463501e-01 -3.280223011970520020e-01 1.562055498361587524e-01 -8.389372378587722778e-02 -2.577134370803833008e-01 -1.968371272087097168e-01 -7.969701290130615234e-02 -1.513076722621917725e-01
-1.216821223497390747e-01 1.835611313581466675e-01 1.238701269030570984e-01 2.023743093013763428e-01 -5.486913025379180908e-02 2.141312807798385620e-01 -9.867201000452041626e-02 -6.984602659940719604e-02 6.113098189234733582e-02 -1.915422230958938599e-01 9.060067683458328247e-02 -2.408080846071243286e-01 1.215512976050376892e-01 -2.307994067668914795e-01 1.393752917647361755e-02 -2.354576289653778076e-01 3.702934086322784424e-02 -4.170183539390563965e-01 5.242286622524261475e-02 -4.075350761413574219e-01 -1.905941218137741089e-01 -3.735824674367904663e-02 -1.991163492202758789e-01 -1.410952359437942505e-01 -6.280626635998487473e-03 1.002198010683059692e-01 -2.845193631947040558e-02 -1.407412588596343994e-01 -6.756925582885742188e-02 -1.926785707473754883e-01 1.917865872383117676e-01 -2.255279570817947388e-01
-1.798437088727951050e-01 1.159557551145553589e-01 2.109934389591217041e-01 -2.960397303104400635e-01 -5.913848988711833954e-03 -4.295161366462707520e-02 -2.453313022851943970e-01 4.240235313773155212e-02 -4.204200580716133118e-02 1.136550679802894592e-01 -1.166767403483390808e-01 1.519706398248672485e-01 1.190421879291534424e-01 -2.054511606693267822e-01 2.575379610061645508e-01 -4.694623053073883057e-01 -6.899228692054748535e-02 -2.893533408641815186e-01 -2.115897536277770996e-01 -6.961855106055736542e-03 -9.202644973993301392e-02 -7.498727180063724518e-03 -1.555944234132766724e-01 4.358587786555290222e-02 -8.983770012855529785e-02 -1.604570299386978149e-01 -2.003559470176696777e-01 -1.984221786260604858e-01 -2.288846075534820557e-01 -1.405494362115859985e-01 9.446151554584503174e-02 3.684099018573760986e-02
-1.372865587472915649e-01 1.266538798809051514e-01 1.804820150136947632e-01 -1.245595738291740417e-01 2.348913997411727905e-01 2.088242769241333008e-01 4.141235724091529846e-02 1.960429549217224121e-02 -1.114106997847557068e-01 2.625918481498956680e-03 -6.573048233985900879e-02 3.864615038037300110e-02 -1.490464955568313599e-01 4.843384027481079102e-02 -1.529134158045053482e-02 2.226428315043449402e-02 4.497711360454559326e-02 -3.715755641460418701e-01 -1.115785613656044006e-01 -2.257638573646545410e-01 5.298858880996704102e-02 -1.838940829038619995e-01 -1.599693745374679565e-01 2.184117911383509636e-03 -1.681473702192306519e-01 -1.582482606172561646e-01 8.215052634477615356e-02 -6.722833216190338135e-02 -3.764955103397369385e-01 1.637324392795562744e-01 2.119434326887130737e-01 -4.783577322959899902e-01
2.531441487371921539e-02 -1.784830726683139801e-02 1.168558895587921143e-01 -9.950035065412521362e-02 9.263684600591659546e-02 3.849724680185317993e-02 -2.310520261526107788e-01 -3.600878119468688965e-01 1.500491704791784286e-02 -2.174993753433227539e-01 -1.972337216138839722e-01 -4.137479886412620544e-02 -1.235475018620491028e-01 -5.794075503945350647e-02 3.460885286331176758e-01 -1.562281399965286255e-01 2.877187728881835938e-01 -7.422251999378204346e-02 4.550348594784736633e-02 -1.333827227354049683e-01 1.210761442780494690e-01 -6.251136958599090576e-02 1.970103085041046143e-01 2.797984890639781952e-02 -1.289613842964172363e-01 -1.564348787069320679e-01 4.822883382439613342e-02 -1.703308373689651489e-01 -2.178568243980407715e-01 -1.717783957719802856e-01 -6.892571598291397095e-02 -4.592888057231903076e-01
-1.901793777942657471e-01 2.511189281940460205e-01 3.173594772815704346e-01 6.635058671236038208e-02 -1.503528840839862823e-02 -3.179144859313964844e-02 3.602019278332591057e-03 -1.918405592441558838e-01 3.628547191619873047e-01 1.849901676177978516e-02 1.239982098340988159e-01 2.390226535499095917e-02 3.073740005493164062e-02 1.246033012866973877e-01 -2.601400613784790039e-01 -2.284654825925827026e-01 5.455303937196731567e-02 4.906904324889183044e-02 -9.842980653047561646e-02 -1.513098776340484619e-01 3.964195251464843750e-01 2.586476504802703857e-01 -8.686033636331558228e-02 1.593683362007141113e-01 -1.837094128131866455e-01 2.079851925373077393e-02 1.512525510042905807e-02 3.511266782879829407e-02 -1.146618127822875977e-01 -6.112340092658996582e-02 2.270992249250411987e-01 -2.724860608577728271e-01
-1.111141517758369446e-01 -7.762669771909713745e-02 2.107623964548110962e-01 1.411203891038894653e-01 -4.414858669042587280e-02 1.356098055839538574e-01 2.341721802949905396e-01 -7.134015858173370361e-02 2.632365189492702484e-02 -1.003783047199249268e-01 3.039368391036987305e-01 -6.070159375667572021e-02 2.291420549154281616e-01 -2.198839634656906128e-01 9.422776848077774048e-02 -2.337363958358764648e-01 8.323960006237030029e-02 -3.838624656200408936e-01 -9.453918039798736572e-02 -2.713744342327117920e-01 -2.004834711551666260e-01 2.295836955308914185e-01 -1.985904574394226074e-01 4.559769853949546814e-02 -2.222234457731246948e-01 1.210231259465217590e-01 3.175535425543785095e-02 -3.642775118350982666e-02 -4.978413134813308716e-02 -7.508274167776107788e-02 9.231506288051605225e-02 -3.339841365814208984e-01
-9.225599467754364014e-03 -3.015607222914695740e-02 2.044364511966705322e-01 -3.525312617421150208e-02 9.707890450954437256e-03 1.132143735885620117e-01 -6.762703508138656616e-02 -1.136199757456779480e-01 6.405484676361083984e-02 1.362270414829254150e-01 3.365536332130432129e-01 -2.046615034341812134e-01 1.709920614957809448e-01 -3.026202917098999023e-01 -1.212236378341913223e-02 -3.018944263458251953e-01 -4.605982452630996704e-03 -2.933455109596252441e-01 -6.194336339831352234e-03 -9.392575174570083618e-02 -4.557718336582183838e-02 2.051639705896377563e-01 -2.611895464360713959e-02 -1.191895753145217896e-01 -2.450018227100372314e-01 3.397707641124725342e-01 2.094758003950119019e-01 9.359898418188095093e-02 -1.848792135715484619e-01 -2.720400691032409668e-01 6.479688733816146851e-02 -2.028960883617401123e-01
-1.661904342472553253e-02 2.176597863435745239e-01 -3.439733758568763733e-02 1.660592705011367798e-01 1.810822933912277222e-01 -7.938564568758010864e-02 -3.020451366901397705e-01 2.194088418036699295e-03 8.089065551757812500e-02 -1.108969599008560181e-01 4.299128800630569458e-02 2.433193176984786987e-01 4.516752809286117554e-02 -1.177321895956993103e-01 1.343557704240083694e-02 1.319535672664642334e-01 2.185762822628021240e-01 -2.028585523366928101e-01 -1.264194399118423462e-01 -8.667642623186111450e-02 2.092671245336532593e-01 9.219972789287567139e-02 9.640498459339141846e-02 3.755240738391876221e-01 -6.887751817703247070e-02 1.375295519828796387e-01 7.053243368864059448e-02 -1.640637777745723724e-02 -4.896330237388610840e-01 -1.786099821329116821e-01 1.710741370916366577e-01 -1.871749460697174072e-01
-1.271459162235260010e-01 3.973239362239837646e-01 1.487949341535568237e-01 1.970225386321544647e-02 3.203164786100387573e-02 -4.369426518678665161e-02 -2.481002509593963623e-01 -1.990347504615783691e-01 -1.479155719280242920e-01 -1.420164108276367188e-01 -1.624543964862823486e-01 -1.174729093909263611e-01 3.027662038803100586e-01 -1.262392252683639526e-01 -1.226143818348646164e-02 -1.291912049055099487e-01 1.443919837474822998e-01 4.598726704716682434e-02 1.346580386161804199e-01 -1.700409203767776489e-01 6.915148347616195679e-02 -1.337116211652755737e-01 -4.615998268127441406e-02 -8.848616480827331543e-02 -2.227064967155456543e-01 -8.344651758670806885e-02 1.630475930869579315e-02 -2.588953077793121338e-01 -5.121744871139526367e-01 1.786624081432819366e-02 -4.122768342494964600e-02 -4.271791130304336548e-02
-2.411561906337738037e-01 1.045877411961555481e-01 1.172535866498947144e-02 -1.325341314077377319e-01 3.593409806489944458e-02 -2.306105569005012512e-02 -1.555846333503723145e-01 -6.955429166555404663e-02 3.125746548175811768e-01 1.133780404925346375e-01 1.677813194692134857e-02 1.914971172809600830e-01 -8.504658937454223633e-02 -4.476866498589515686e-02 1.656269431114196777e-01 -1.486434489488601685e-01 -4.875614494085311890e-02 1.238467022776603699e-01 2.941344678401947021e-02 -2.059582918882369995e-01 1.467959433794021606e-01 1.119778230786323547e-01 1.308681368827819824e-01 2.266396582126617432e-01 -2.428204268217086792e-01 2.174167186021804810e-01 2.657276690006256104e-01 -1.903364658355712891e-01 -3.925962150096893311e-01 1.694419384002685547e-01 -8.660566061735153198e-02 -3.302537202835083008e-01
-4.828160256147384644e-02 4.104724153876304626e-02 1.122896671295166016e-01 -1.108856219798326492e-02 -1.430134847760200500e-02 2.439334243535995483e-01 -1.843162328004837036e-01 -1.463152468204498291e-01 1.623855829238891602e-01 5.528348311781883240e-02 -5.805102735757827759e-02 1.890636533498764038e-01 -9.710255265235900879e-02 -9.122635424137115479e-02 -1.121715530753135681e-01 -1.515330672264099121e-01 4.680491685867309570e-01 4.974511265754699707e-02 1.031654179096221924e-01 -2.323826402425765991e-02 2.881608903408050537e-01 1.938904970884323120e-01 1.481172442436218262e-02 -2.520861029624938965e-01 -9.582579135894775391e-02 -1.167429760098457336e-01 -9.393652528524398804e-02 -4.470921456813812256e-01 -3.010673224925994873e-01 -4.135871306061744690e-02 7.070916891098022461e-02 1.798715628683567047e-02
3.607065603137016296e-02 -6.285560131072998047e-02 3.282242119312286377e-01 2.664439380168914795e-01 2.337722480297088623e-01 -8.359495550394058228e-02 -1.792142242193222046e-01 6.624680012464523315e-02 -9.124916046857833862e-02 -7.637414336204528809e-02 -1.286473125219345093e-01 2.992027699947357178e-01 -2.014703005552291870e-01 -3.339480459690093994e-01 7.342840731143951416e-02 -3.214946091175079346e-01 1.254982650279998779e-01 -1.115462854504585266e-01 7.853928208351135254e-02 -5.934033170342445374e-02 -1.032896563410758972e-01 1.340186893939971924e-01 -1.137759312987327576e-01 3.853338211774826050e-02 4.266780987381935120e-02 -1.444744318723678589e-01 3.104641288518905640e-02 -3.393360078334808350e-01 -1.659747660160064697e-01 -2.637644112110137939e-01 -7.791399210691452026e-02 -1.176819726824760437e-01
-1.608059043064713478e-03 1.183851882815361023e-01 3.425984084606170654e-01 -1.358828395605087280e-01 6.697631627321243286e-02 2.906608581542968750e-01 1.338385343551635742e-01 -7.872539572417736053e-03 2.874466180801391602e-01 -5.969536304473876953e-02 -2.471037507057189941e-01 -5.516238510608673096e-03 1.253952085971832275e-01 -3.110813908278942108e-02 -2.232159227132797241e-01 -3.678400516510009766e-01 -3.308925032615661621e-02 9.193535894155502319e-02 -1.910456717014312744e-01 -4.005402922630310059e-01 -8.206763863563537598e-02 3.143740817904472351e-02 -1.487590838223695755e-02 1.159763857722282410e-01 1.405882537364959717e-01 4.025442525744438171e-02 3.034013509750366211e-01 4.684404484578408301e-05 -1.722736656665802002e-01 -4.325379431247711182e-02 -5.448982864618301392e-02 -1.351595222949981689e-01
2.220541983842849731e-02 1.965784281492233276e-01 1.505359448492527008e-02 -1.590066105127334595e-01 -4.926022142171859741e-03 1.148488093167543411e-02 -7.300519943237304688e-02 -1.700760237872600555e-02 -2.150404304265975952e-01 2.499387860298156738e-01 -1.522557251155376434e-02 5.043835937976837158e-02 7.412049919366836548e-02 -8.936524391174316406e-02 2.099600136280059814e-01 -5.646075606346130371e-01 1.468619983643293381e-02 -3.741393983364105225e-01 -2.423762530088424683e-01 -1.564242988824844360e-01 8.129042387008666992e-02 1.004570275545120239e-01 5.194655805826187134e-02 4.974870383739471436e-02 2.999239973723888397e-02 4.030210524797439575e-02 1.397286802530288696e-01 -1.836237013339996338e-01 -2.120921909809112549e-01 1.732254028320312500e-01 7.488153874874114990e-02 -2.451522052288055420e-01
-1.152073498815298080e-02 1.419225484132766724e-01 1.439665853977203369e-01 1.857745228335261345e-03 -1.759863197803497314e-01 1.632051318883895874e-01 -8.292875438928604126e-02 -2.598671317100524902e-01 3.827806413173675537e-01 -7.247707247734069824e-02 -3.666473552584648132e-02 6.184035912156105042e-02 1.043922752141952515e-01 -8.908771723508834839e-02 -1.794556230306625366e-01 -2.449920773506164551e-02 -6.576512753963470459e-02 -1.867578774690628052e-01 1.509600728750228882e-01 -4.060906544327735901e-02 1.958615332841873169e-01 4.552979767322540283e-01 -1.410202831029891968e-01 -1.590951532125473022e-02 -3.692479729652404785e-01 -1.847513169050216675e-01 6.399582326412200928e-02 -1.393966376781463623e-01 -1.772819012403488159e-01 -2.275984585285186768e-01 -7.882041856646537781e-03 -1.079975366592407227e-01
-1.268600523471832275e-01 2.552210688591003418e-01 9.867747873067855835e-02 -2.592267692089080811e-01 1.037189289927482605e-01 1.261304598301649094e-02 -2.861759997904300690e-02 8.024656027555465698e-02 -5.752842407673597336e-04 -6.826947629451751709e-02 2.370672374963760376e-01 -5.494400486350059509e-02 -4.249947518110275269e-02 1.845061182975769043e-01 -1.176778674125671387e-01 -2.440897375345230103e-01 1.548268198966979980e-01 8.732869476079940796e-02 -3.210814595222473145e-01 -3.369534015655517578e-01 -8.336505293846130371e-02 -8.673384785652160645e-02 -1.792248524725437164e-02 -1.214159131050109863e-01 -3.896477520465850830e-01 2.470992691814899445e-02 -8.298329263925552368e-02 -2.562894523143768311e-01 -2.547568380832672119e-01 1.129455268383026123e-01 1.849034577608108521e-01 -1.894273459911346436e-01
1.030925735831260681e-01 1.491443365812301636e-01 6.249256059527397156e-02 -1.638398766517639160e-01 2.231247723102569580e-02 9.357323497533798218e-02 2.446151822805404663e-01 -1.989551633596420288e-01 -1.444260329008102417e-01 -2.984311580657958984e-01 7.389028370380401611e-02 -1.648644208908081055e-01 3.398289680480957031e-01 9.292108565568923950e-02 8.891887031495571136e-03 -1.287685185670852661e-01 6.678039580583572388e-02 1.848986931145191193e-02 2.885108999907970428e-02 -1.531664282083511353e-01 1.218498498201370239e-01 2.869076132774353027e-01 -8.819035440683364868e-02 2.829906940460205078e-01 4.978094995021820068e-02 7.167277485132217407e-02 6.254670023918151855e-02 3.336374880746006966e-03 -3.621831536293029785e-01 8.346037566661834717e-02 -4.063245654106140137e-02 -4.229857027530670166e-01
3.306202590465545654e-02 1.294743269681930542e-01 4.021881520748138428e-02 -1.940830945968627930e-01 1.561688035726547241e-01 -1.995922625064849854e-02 -9.518857300281524658e-02 8.324036747217178345e-02 1.937700659036636353e-01 -6.743951886892318726e-02 -2.898362278938293457e-01 -3.172409906983375549e-02 2.257981300354003906e-01 1.255614683032035828e-02 -7.080570608377456665e-02 1.224566157907247543e-02 3.812284171581268311e-01 -3.409998491406440735e-02 -1.233763024210929871e-01 -6.613078713417053223e-02 4.746494069695472717e-02 2.981913685798645020e-01 -3.076489642262458801e-02 -1.498243422247469425e-03 -1.092197299003601074e-01 -1.797722429037094116e-01 -1.965236514806747437e-01 -1.077557057142257690e-01 -3.483348190784454346e-01 -2.207477986812591553e-01 8.250298351049423218e-02 -4.348592758178710938e-01
-1.209974214434623718e-01 1.022444739937782288e-01 3.305383026599884033e-01 1.449465155601501465e-01 -8.448917418718338013e-02 1.333269290626049042e-02 -9.359646588563919067e-03 1.933417841792106628e-02 -2.248822450637817383e-01 -2.611271804198622704e-03 -1.511671394109725952e-01 3.873188793659210205e-01 7.631056755781173706e-02 5.898750200867652893e-02 -1.011735722422599792e-01 -9.992071241140365601e-02 5.287638679146766663e-02 3.496755361557006836e-01 -1.309882402420043945e-01 -1.384107321500778198e-01 1.511768158525228500e-02 6.033470109105110168e-02 -1.599209159612655640e-01 1.405549347400665283e-01 -2.515167295932769775e-01 4.555164277553558350e-02 2.336791753768920898e-01 -2.831866443157196045e-01 -1.646850407123565674e-01 -4.970706254243850708e-02 1.833733916282653809e-01 -3.315961658954620361e-01
6.872125715017318726e-02 4.104317724704742432e-02 1.434269398450851440e-01 1.516385525465011597e-01 9.125373512506484985e-02 4.174616187810897827e-02 -1.179879344999790192e-02 -1.899240724742412567e-02 -3.076527416706085205e-01 -4.586083348840475082e-03 2.783094160258769989e-02 -6.140293553471565247e-02 7.826299406588077545e-04 -3.691492080688476562e-01 1.537168025970458984e-01 -3.637955486774444580e-01 2.756204307079315186e-01 4.565909132361412048e-02 -2.358200252056121826e-01 -2.326428145170211792e-01 -4.424350336194038391e-03 1.383737921714782715e-01 -1.081991195678710938e-01 -6.779338419437408447e-02 3.416375815868377686e-02 2.802722156047821045e-01 -9.965600818395614624e-02 -7.836895436048507690e-02 -7.468672096729278564e-02 -3.311479985713958740e-01 -2.171346098184585571e-01 -2.579946517944335938e-01
2.527633607387542725e-01 1.095110401511192322e-01 3.573780655860900879e-01 1.648954302072525024e-01 2.542002499103546143e-01 8.556225895881652832e-02 -8.841270953416824341e-02 -1.450453847646713257e-01 -2.448939718306064606e-02 6.483346968889236450e-02 -1.141717433929443359e-01 2.727717757225036621e-01 3.218195736408233643e-01 2.003316879272460938e-01 5.734939500689506531e-02 -1.842226274311542511e-02 9.910435229539871216e-02 1.205306202173233032e-01 -2.109476923942565918e-01 -2.011427283287048340e-01 1.748347841203212738e-02 1.825841218233108521e-01 -4.406417161226272583e-02 -1.789686530828475952e-01 6.983062624931335449e-02 2.549695372581481934e-01 4.039007425308227539e-02 -2.332428842782974243e-01 -2.777406871318817139e-01 -6.006108224391937256e-02 -1.318978797644376755e-02 -2.123249620199203491e-01
-2.225284576416015625e-01 3.184905648231506348e-01 1.923234462738037109e-01 7.299880683422088623e-02 2.323435060679912567e-02 -4.378950595855712891e-02 3.920770250260829926e-03 -7.851240038871765137e-02 2.869587764143943787e-02 -1.076245978474617004e-01 -2.275376021862030029e-01 -1.203049495816230774e-01 2.813391089439392090e-01 1.419562473893165588e-02 9.577210992574691772e-02 -1.717061251401901245e-01 1.078697666525840759e-01 -9.350612759590148926e-02 5.617116019129753113e-02 -7.990528643131256104e-02 1.961750723421573639e-02 -2.659160457551479340e-02 1.252664178609848022e-01 7.709763199090957642e-02 -1.510156989097595215e-01 -2.121129631996154785e-01 2.669866196811199188e-02 -3.288471698760986328e-01 -5.465507507324218750e-01 1.688113659620285034e-01 -1.792409271001815796e-01 -1.130875200033187866e-01
2.451196759939193726e-01 2.420704066753387451e-01 9.708399884402751923e-03 1.950270980596542358e-01 -1.021630913019180298e-01 1.468846648931503296e-01 -1.020974200218915939e-02 -2.096904665231704712e-01 -1.321673840284347534e-01 -1.199621558189392090e-01 5.834143608808517456e-02 1.681120367720723152e-03 -5.543312802910804749e-02 -4.310665130615234375e-01 -2.043158002197742462e-02 -2.563755512237548828e-01 4.595743715763092041e-01 -2.295362800359725952e-01 3.223175555467605591e-02 -1.853704750537872314e-01 -6.717075128108263016e-03 1.612035930156707764e-01 -1.116155982017517090e-01 -3.095402568578720093e-02 9.589024633169174194e-02 6.932168453931808472e-02 -6.460794806480407715e-02 -4.718987271189689636e-02 -7.107336074113845825e-02 -4.025793820619583130e-02 -1.936104521155357361e-02 -3.325748741626739502e-01
-9.404080361127853394e-02 2.774835936725139618e-02 3.650771081447601318e-01 4.997476562857627869e-02 2.529928833246231079e-02 -8.303537219762802124e-02 1.982222050428390503e-01 -3.601351082324981689e-01 3.431785106658935547e-01 2.174940705299377441e-01 -1.575754582881927490e-01 -8.813586831092834473e-02 9.423084557056427002e-02 -2.292644232511520386e-01 -4.255345836281776428e-02 -5.963861197233200073e-02 7.936393469572067261e-02 8.237829059362411499e-02 -3.763839974999427795e-02 -3.040038943290710449e-01 9.088288247585296631e-02 1.903861761093139648e-01 -4.891698062419891357e-02 4.360878467559814453e-02 -3.322812318801879883e-01 -1.040731742978096008e-02 -5.887835845351219177e-02 -8.925014734268188477e-02 -2.493985295295715332e-01 1.674192845821380615e-01 -2.942187339067459106e-02 -2.117409259080886841e-01
-3.989212214946746826e-02 1.037289202213287354e-01 3.121443688869476318e-01 -8.745017647743225098e-02 -1.086285561323165894e-01 1.677991151809692383e-01 -6.406971812248229980e-02 1.226547509431838989e-01 3.100486397743225098e-01 -3.294077515602111816e-02 9.725373983383178711e-02 2.716974914073944092e-01 1.123472303152084351e-01 5.132496822625398636e-03 -2.118862569332122803e-01 -2.883963882923126221e-01 1.982722133398056030e-01 1.017474979162216187e-01 1.267180889844894409e-01 2.553684264421463013e-02 1.395849585533142090e-01 6.609144061803817749e-02 -2.688950598239898682e-01 9.237811714410781860e-02 2.585272677242755890e-02 1.529354900121688843e-01 1.380303204059600830e-01 -2.818191349506378174e-01 -1.836869269609451294e-01 -2.458957880735397339e-01 1.114293746650218964e-02 -3.381209075450897217e-01
-7.455050200223922729e-02 2.601432986557483673e-02 1.670450866222381592e-01 -7.487439364194869995e-02 9.604484587907791138e-02 2.031502574682235718e-01 -2.491422593593597412e-01 2.127901762723922729e-01 7.509428262710571289e-02 1.207630857825279236e-01 2.478226087987422943e-02 1.774506121873855591e-01 5.793170258402824402e-02 -1.863947883248329163e-02 -1.528353840112686157e-01 -4.889228940010070801e-02 1.210644394159317017e-01 1.827597618103027344e-01 4.544615745544433594e-02 -5.171273648738861084e-02 6.087246909737586975e-02 3.633282184600830078e-01 -4.446251988410949707e-01 -2.419437281787395477e-02 1.368987411260604858e-01 8.705749362707138062e-02 -8.722970634698867798e-02 -2.066279202699661255e-01 -2.695027291774749756e-01 -2.423727959394454956e-01 1.813976913690567017e-01 -3.048571646213531494e-01
8.234748616814613342e-03 9.131184965372085571e-02 4.202520009130239487e-03 -1.759538426995277405e-02 1.195013448596000671e-01 -1.897745281457901001e-01 -2.600357532501220703e-01 -3.686641454696655273e-01 3.873343393206596375e-02 8.445294201374053955e-02 -1.921613663434982300e-01 -1.293743103742599487e-01 2.041687667369842529e-01 -1.330265253782272339e-01 1.431900709867477417e-01 -1.518426090478897095e-01 3.318031132221221924e-01 2.027498185634613037e-01 7.111556082963943481e-02 -1.618728637695312500e-01 2.309823036193847656e-01 1.919202655553817749e-01 -1.787766069173812866e-01 -1.482014805078506470e-01 -1.742905974388122559e-01 -2.064234316349029541e-01 -1.335636973381042480e-01 -2.751870453357696533e-01 -1.810116916894912720e-01 -1.169465184211730957e-01 5.005798116326332092e-02 -1.735767722129821777e-01
2.458272725343704224e-01 -4.274158552289009094e-02 3.695719242095947266e-01 1.484535261988639832e-02 1.749771237373352051e-01 8.105164766311645508e-02 -2.791572511196136475e-01 -2.930474281311035156e-01 -1.268747150897979736e-01 3.202579021453857422e-01 4.506365209817886353e-02 -1.757915318012237549e-02 3.559374436736106873e-02 9.396617114543914795e-02 -3.782540932297706604e-02 -1.253632009029388428e-01 -7.268926501274108887e-02 -7.482988759875297546e-03 -8.095617592334747314e-02 -3.368772268295288086e-01 -3.596658259630203247e-02 3.259286582469940186e-01 3.769650124013423920e-03 8.601710945367813110e-02 1.096238009631633759e-02 -2.943228930234909058e-02 1.110434755682945251e-01 -2.168002575635910034e-01 -2.685092091560363770e-01 -1.001131609082221985e-01 9.306335449218750000e-02 -2.455297559499740601e-01
-2.110418528318405151e-01 -4.146822169423103333e-02 2.112624496221542358e-01 1.859798096120357513e-02 -9.042622148990631104e-02 3.044278919696807861e-01 -2.545233257114887238e-02 -1.045540813356637955e-02 1.404769420623779297e-01 -6.988359242677688599e-02 -1.649871021509170532e-01 1.541274487972259521e-01 1.474403291940689087e-01 -1.314703654497861862e-02 -9.410686790943145752e-02 -3.256210088729858398e-01 8.803389035165309906e-03 2.661979794502258301e-01 -1.058055553585290909e-02 -2.840910479426383972e-02 1.867325752973556519e-01 1.804217845201492310e-01 -2.718770205974578857e-01 -1.015102937817573547e-01 6.557875126600265503e-02 2.154403924942016602e-01 -7.227534055709838867e-02 -2.072920501232147217e-01 -1.572645604610443115e-01 -2.206702530384063721e-01 2.162063121795654297e-01 -3.901045620441436768e-01
-1.858809590339660645e-01 1.121798455715179443e-01 1.202388629317283630e-01 1.078748255968093872e-01 1.418043524026870728e-01 -1.374876201152801514e-01 -3.017499856650829315e-02 -3.606327176094055176e-01 -8.209136873483657837e-02 -1.558305621147155762e-01 -1.260498911142349243e-01 5.428190901875495911e-02 4.691719263792037964e-02 -6.179676856845617294e-03 7.403870113193988800e-03 -4.683494269847869873e-01 1.534904539585113525e-01 -2.258343398571014404e-01 5.594724789261817932e-02 -5.251383036375045776e-02 -7.068654149770736694e-02 -2.456686347723007202e-01 9.815344586968421936e-03 1.863970607519149780e-01 -7.298263162374496460e-02 -1.300237178802490234e-01 -1.771967709064483643e-01 -1.994322054088115692e-02 -4.215544462203979492e-01 4.454135778360068798e-04 1.301851868629455566e-01 -2.365697771310806274e-01
-7.367106527090072632e-02 -1.805691719055175781e-01 4.214268028736114502e-01 -6.147824972867965698e-02 1.450492590665817261e-01 -5.235824361443519592e-02 -3.427660465240478516e-01 -2.070029377937316895e-01 7.349801808595657349e-02 -1.664867997169494629e-01 -1.858675777912139893e-01 6.493253633379936218e-03 -1.751400977373123169e-01 -1.841088831424713135e-01 2.541083395481109619e-01 -2.388807237148284912e-01 1.930220574140548706e-01 2.507301792502403259e-02 7.406606525182723999e-02 -1.847890205681324005e-02 -4.043089970946311951e-02 3.690081834793090820e-02 7.584847509860992432e-02 3.936727717518806458e-02 8.300063759088516235e-02 -4.584458656609058380e-03 3.515335544943809509e-02 -3.153051733970642090e-01 -7.896602153778076172e-02 -2.546412348747253418e-01 -1.002293005585670471e-01 -3.159972727298736572e-01
-1.367004811763763428e-01 2.339777201414108276e-01 3.497700020670890808e-02 -1.910614967346191406e-01 -5.484714359045028687e-02 -2.654800936579704285e-02 -1.633093804121017456e-01 1.060163825750350952e-01 -9.113137423992156982e-02 -1.019855812191963196e-01 -8.024015463888645172e-03 -9.916853159666061401e-02 3.049837052822113037e-01 -6.330863386392593384e-02 -1.766718924045562744e-02 -1.465437710285186768e-01 3.260477185249328613e-01 -9.786303341388702393e-02 -6.153151020407676697e-02 -2.009331434965133667e-01 3.206680417060852051e-01 -4.165866225957870483e-02 -3.907687067985534668e-01 -5.598669499158859253e-02 1.079166773706674576e-02 -1.832717806100845337e-01 2.969043850898742676e-01 -9.300319105386734009e-02 -3.404899537563323975e-01 -3.642586618661880493e-02 -8.461315929889678955e-02 -1.563104987144470215e-01
-2.016451805830001831e-01 4.854745790362358093e-02 -3.224481269717216492e-02 5.950014106929302216e-03 9.595879912376403809e-02 6.922545284032821655e-02 -1.544248610734939575e-01 1.317807585000991821e-01 8.179903030395507812e-03 9.529528021812438965e-02 -7.323137018829584122e-03 -3.041422925889492035e-02 -7.996831089258193970e-02 1.739413663744926453e-02 1.712997555732727051e-01 -4.014763832092285156e-01 -7.419203221797943115e-02 5.074548721313476562e-02 -2.976675331592559814e-01 -6.473992019891738892e-02 -1.711073666810989380e-01 1.958769261837005615e-01 -2.583286464214324951e-01 1.202303841710090637e-01 -1.521591097116470337e-01 -1.065607294440269470e-01 2.071633189916610718e-01 -2.641694545745849609e-01 -1.693983674049377441e-01 1.013842821121215820e-01 -4.843356087803840637e-02 -5.050755143165588379e-01
1.095101237297058105e-02 6.258036196231842041e-02 1.924583017826080322e-01 3.134974837303161621e-01 -5.397876724600791931e-02 1.558540165424346924e-01 -3.447468876838684082e-01 -1.272261422127485275e-02 -1.733744889497756958e-01 -1.406138241291046143e-01 3.893419727683067322e-02 1.137414276599884033e-01 -6.546542863361537457e-04 -2.365307360887527466e-01 -3.537713363766670227e-02 -1.462312191724777222e-01 5.231473222374916077e-02 -1.804921627044677734e-01 1.087360642850399017e-02 -1.006719544529914856e-01 -3.862219676375389099e-02 4.375593662261962891e-01 -3.374050185084342957e-02 2.411642968654632568e-01 -8.074205368757247925e-02 -1.601811349391937256e-01 8.587098121643066406e-02 -4.218677803874015808e-02 -3.274638652801513672e-01 -2.685743272304534912e-01 2.292916029691696167e-01 -2.177823334932327271e-02
-2.470103502273559570e-01 2.490159869194030762e-01 1.010185629129409790e-01 -3.670375421643257141e-02 -3.043525815010070801e-01 -2.957211434841156006e-02 7.863588631153106689e-02 -1.760882586240768433e-01 -1.808548420667648315e-01 -1.700591593980789185e-01 7.384121417999267578e-02 1.807798817753791809e-02 -9.646440297365188599e-02 -2.843783795833587646e-01 1.713604032993316650e-01 -4.127159714698791504e-01 2.272426038980484009e-01 2.189783565700054169e-02 -7.431532442569732666e-02 -2.855187281966209412e-02 2.373246997594833374e-01 5.598783120512962341e-02 4.896193742752075195e-02 4.023548215627670288e-02 -2.949551641941070557e-01 2.440783232450485229e-01 -1.218254119157791138e-02 2.916787285357713699e-03 -2.215184122323989868e-01 -1.756316423416137695e-01 -1.412568539381027222e-01 -9.442248940467834473e-02
1.043059453368186951e-01 1.274689286947250366e-01 2.938620746135711670e-01 -1.176524832844734192e-01 -1.806269437074661255e-01 4.147207364439964294e-02 -2.210969924926757812e-01 4.848199337720870972e-02 1.535668969154357910e-01 5.461908131837844849e-02 1.472426056861877441e-01 4.370712488889694214e-02 -9.072502143681049347e-03 1.632779538631439209e-01 -3.000936210155487061e-01 -2.229619771242141724e-01 2.657607793807983398e-01 -8.287183009088039398e-03 -4.497100785374641418e-02 -9.854122251272201538e-02 2.315836250782012939e-01 7.980066537857055664e-02 -2.291443794965744019e-01 2.962798178195953369e-01 -1.521623581647872925e-01 -5.391924176365137100e-03 8.634304255247116089e-02 -2.581832110881805420e-01 -7.378287613391876221e-02 -2.193104773759841919e-01 1.597104072570800781e-01 -3.337135612964630127e-01
-2.146791815757751465e-01 1.549673383124172688e-03 -1.140162497758865356e-01 -3.036524653434753418e-01 3.436831757426261902e-02 4.762234911322593689e-02 -1.405262053012847900e-01 -2.193273305892944336e-01 1.786152720451354980e-01 -8.084697276353836060e-02 -2.668072581291198730e-01 1.764930933713912964e-01 1.223671659827232361e-01 -1.710009425878524780e-01 1.283054053783416748e-01 -1.725281625986099243e-01 1.602723598480224609e-01 1.351246833801269531e-01 -8.982659876346588135e-02 -1.692133843898773193e-01 1.244131773710250854e-01 1.739764660596847534e-01 -6.947264075279235840e-02 2.051746845245361328e-02 -1.745562702417373657e-01 2.604579925537109375e-01 1.134429499506950378e-01 -2.522216439247131348e-01 -2.474202960729598999e-01 3.635293245315551758e-01 -1.326043903827667236e-02 -2.149528115987777710e-01
-1.737105660140514374e-02 2.906246185302734375e-01 3.596398234367370605e-01 -2.141374498605728149e-01 1.946693062782287598e-01 -1.546702384948730469e-01 -1.215680092573165894e-01 -2.561230957508087158e-01 1.280356943607330322e-01 -6.725708395242691040e-02 -1.761994212865829468e-01 2.049970328807830811e-01 5.494100973010063171e-02 -1.436911523342132568e-01 -9.812092781066894531e-02 -2.307727634906768799e-01 -8.910466730594635010e-02 -8.576676994562149048e-02 -4.361226260662078857e-01 6.645623594522476196e-02 7.507816422730684280e-03 6.096522323787212372e-03 1.518182009458541870e-01 -8.908999711275100708e-02 -2.287716567516326904e-01 1.496929228305816650e-01 2.774395421147346497e-02 -1.214395835995674133e-01 -7.417438924312591553e-02 -7.787926495075225830e-02 6.236613728106021881e-03 -2.728464305400848389e-01
7.418683916330337524e-02 1.975351572036743164e-01 2.062057703733444214e-01 -2.159536927938461304e-01 1.913894712924957275e-01 -2.078940421342849731e-01 -4.857461526989936829e-02 2.609086781740188599e-02 -1.697506196796894073e-02 -2.599804699420928955e-01 -4.025479033589363098e-02 5.435978993773460388e-02 3.977881968021392822e-01 -1.341015249490737915e-01 -1.226831898093223572e-01 -1.838654726743698120e-01 3.052296936511993408e-01 -1.753735989332199097e-01 -2.111365832388401031e-02 9.411443769931793213e-02 2.637928128242492676e-01 2.817569673061370850e-01 -2.391580790281295776e-01 3.435191512107849121e-02 7.493804395198822021e-02 -8.419399708509445190e-02 2.006319463253021240e-01 2.855151891708374023e-02 -2.252844274044036865e-01 -8.240071684122085571e-02 -1.336618065834045410e-01 -1.270572245121002197e-01
-7.818647474050521851e-02 6.847754865884780884e-02 2.523050606250762939e-01 -6.413044780492782593e-02 -9.425481408834457397e-02 3.119018971920013428e-01 -2.243359535932540894e-01 4.199214279651641846e-02 1.083730012178421021e-01 -3.850528597831726074e-02 -1.499078571796417236e-01 2.643205225467681885e-01 1.257674545049667358e-01 5.945200473070144653e-02 -2.780264019966125488e-01 -2.391199767589569092e-01 7.780513167381286621e-02 3.231984674930572510e-01 -3.412215039134025574e-02 1.699397712945938110e-02 -4.268787428736686707e-02 5.407754331827163696e-02 -2.277416139841079712e-01 3.752997517585754395e-02 6.183660775423049927e-02 1.424604654312133789e-01 3.272937238216400146e-02 -6.367818266153335571e-02 -3.671499192714691162e-01 -1.256083697080612183e-01 1.203584745526313782e-01 -3.734745979309082031e-01
-1.964099891483783722e-02 2.238537073135375977e-01 1.833441555500030518e-01 1.492680907249450684e-01 1.746255345642566681e-02 -7.877924293279647827e-02 1.197655424475669861e-01 -3.475644066929817200e-02 1.780357360839843750e-01 -7.441699504852294922e-02 3.711932003498077393e-01 1.735205501317977905e-01 6.835755705833435059e-02 -2.458564043045043945e-01 -1.271551102399826050e-02 4.422983620315790176e-03 -1.587042659521102905e-01 -1.611813455820083618e-01 -1.604494303464889526e-01 -1.758537292480468750e-01 -1.562329530715942383e-01 2.769688069820404053e-01 -2.476617395877838135e-01 -3.441599756479263306e-02 -3.342967331409454346e-01 4.673486202955245972e-02 -1.863392069935798645e-02 -1.533237546682357788e-01 -3.064493834972381592e-01 -1.448863595724105835e-01 2.023990154266357422e-01 -1.896792799234390259e-01
-1.699722111225128174e-01 1.320811212062835693e-01 2.139882743358612061e-01 3.693958744406700134e-02 -4.837754368782043457e-02 -1.256527751684188843e-01 -2.944795601069927216e-02 -3.408945500850677490e-01 -6.144113093614578247e-02 -5.949803069233894348e-02 -1.111008301377296448e-01 4.925301298499107361e-02 1.382043063640594482e-01 -2.690229713916778564e-01 1.978163979947566986e-02 -3.580236732959747314e-01 3.698460757732391357e-02 -2.627080492675304413e-02 -1.247354000806808472e-01 3.047832101583480835e-02 -1.732945889234542847e-01 -7.111990451812744141e-02 -3.622189164161682129e-03 3.626716434955596924e-01 -3.116727247834205627e-02 3.644821047782897949e-02 -3.622545674443244934e-02 -2.699374854564666748e-01 -3.814194798469543457e-01 4.394521005451679230e-03 3.416616320610046387e-01 -7.268365472555160522e-02
1.296869013458490372e-02 2.312419377267360687e-02 1.163208410143852234e-01 4.228111356496810913e-02 1.141721457242965698e-01 -4.525143280625343323e-02 -1.370205283164978027e-01 -3.247528672218322754e-01 -1.436793208122253418e-01 -1.215763986110687256e-01 3.779906779527664185e-02 7.636830210685729980e-02 -2.285231649875640869e-01 6.027264893054962158e-02 8.764003217220306396e-02 -1.797582209110260010e-01 3.583313664421439171e-03 8.642512559890747070e-02 1.304830759763717651e-01 -5.571911931037902832e-01 6.185765936970710754e-02 1.408805400133132935e-01 -1.515575498342514038e-01 2.091347873210906982e-01 2.078485339879989624e-01 1.143027469515800476e-02 2.077308297157287598e-01 -3.032228052616119385e-01 -1.568673849105834961e-01 5.046534165740013123e-02 -2.002722918987274170e-01 -1.872971653938293457e-01
1.435362249612808228e-01 4.504357278347015381e-02 1.704169362783432007e-01 -2.394846379756927490e-01 1.122493967413902283e-01 -3.598663955926895142e-02 -1.359603367745876312e-02 -1.006522774696350098e-01 1.293784528970718384e-01 -3.742421567440032959e-01 -9.367176890373229980e-02 -2.119772434234619141e-01 -4.566043149679899216e-03 -2.173064202070236206e-01 3.252308815717697144e-02 -1.800601631402969360e-01 -5.252328515052795410e-02 -1.613393574953079224e-01 -1.635342836380004883e-02 4.065947979688644409e-02 8.252093195915222168e-02 3.336493372917175293e-01 -2.496659755706787109e-02 -1.965387463569641113e-01 -1.236306950449943542e-01 -2.478698939085006714e-01 3.324441239237785339e-02 -1.735047549009323120e-01 -4.651262760162353516e-01 2.790445648133754730e-02 -6.709845364093780518e-02 -2.405975461006164551e-01
-1.813993901014328003e-01 2.170273214578628540e-01 7.884809374809265137e-02 -2.550250589847564697e-01 -8.940122276544570923e-02 -2.997168153524398804e-02 2.863250672817230225e-02 1.613229662179946899e-01 9.431122988462448120e-02 -2.339792251586914062e-01 -2.653194777667522430e-02 -2.760301530361175537e-01 2.032114565372467041e-01 -9.230495244264602661e-02 2.545992285013198853e-02 -2.192791104316711426e-01 2.389190495014190674e-01 -7.961479574441909790e-02 -1.270256936550140381e-01 -1.906464397907257080e-01 3.301862776279449463e-01 1.874134391546249390e-01 -2.982569336891174316e-01 -9.818382561206817627e-02 2.893550395965576172e-01 -1.062797009944915771e-01 1.131911650300025940e-01 -5.752642080187797546e-02 -2.327457815408706665e-01 -7.537610083818435669e-02 -4.506377130746841431e-02 -2.055385261774063110e-01
1.802580654621124268e-01 -8.583874255418777466e-02 1.871488988399505615e-01 1.131278201937675476e-01 1.505289077758789062e-01 -2.228113710880279541e-01 -3.390032649040222168e-01 -1.996793001890182495e-01 4.241107776761054993e-02 5.130120366811752319e-02 -1.665609925985336304e-01 3.326074779033660889e-02 -1.765609234571456909e-01 1.125680049881339073e-03 1.073888391256332397e-01 -3.123523294925689697e-01 1.201123073697090149e-01 -1.009484082460403442e-01 1.104348078370094299e-01 -1.910013705492019653e-01 -1.370877772569656372e-01 3.815588057041168213e-01 -2.135229259729385376e-01 -5.819801241159439087e-03 -3.739684820175170898e-02 2.483869940042495728e-01 -7.679063081741333008e-02 -1.016697734594345093e-01 -2.686481475830078125e-01 -1.791641265153884888e-01 4.213067889213562012e-02 -2.073422819375991821e-01
-2.530759572982788086e-01 2.394533604383468628e-01 2.310517244040966034e-02 2.076805531978607178e-01 4.431499913334846497e-02 9.161220490932464600e-02 -7.626587897539138794e-02 -5.327938497066497803e-02 3.822717443108558655e-02 -1.355769932270050049e-01 -3.452991694211959839e-02 -2.643549256026744843e-02 -4.628321900963783264e-02 -1.497355103492736816e-01 -2.903691530227661133e-01 -1.205057576298713684e-01 1.835757866501808167e-02 3.071382939815521240e-01 -7.531355321407318115e-02 -7.559624966233968735e-03 4.784604907035827637e-02 -2.059434168040752411e-02 -2.010384351015090942e-01 -1.302467733621597290e-01 -9.134712815284729004e-02 2.106845080852508545e-01 3.254612535238265991e-02 -7.351125776767730713e-02 -2.072886377573013306e-01 -3.201251924037933350e-01 2.093777358531951904e-01 -5.116912722587585449e-01
3.054364956915378571e-02 1.843679249286651611e-01 -1.542996894568204880e-02 1.813924163579940796e-01 -9.732160717248916626e-02 -5.451402813196182251e-02 -1.037916392087936401e-01 -1.566735804080963135e-01 -1.154714748263359070e-01 -2.392823249101638794e-01 -9.352233260869979858e-03 1.136480644345283508e-01 2.464998066425323486e-01 -2.613314688205718994e-01 1.294851601123809814e-01 -8.220981806516647339e-02 -1.967313885688781738e-01 -2.544775307178497314e-01 -8.889986574649810791e-02 -3.270164430141448975e-01 1.999111771583557129e-01 3.274778723716735840e-01 2.630810812115669250e-02 9.175337851047515869e-03 -3.331654965877532959e-01 -1.798896789550781250e-01 1.007966231554746628e-02 -1.043105274438858032e-01 -2.576369941234588623e-01 1.011126935482025146e-01 -6.799717992544174194e-02 -2.148115187883377075e-01
7.160673290491104126e-02 7.453205436468124390e-02 3.354926407337188721e-02 -7.109488546848297119e-02 4.679460451006889343e-02 1.919740140438079834e-01 -1.418095678091049194e-01 -1.518770009279251099e-01 -2.941200137138366699e-02 -4.483175277709960938e-02 1.494969278573989868e-01 -1.402450203895568848e-01 1.525483727455139160e-01 -2.513844668865203857e-01 1.785853654146194458e-01 -5.059381127357482910e-01 -4.868267849087715149e-02 -3.609254062175750732e-01 2.586300857365131378e-02 -2.089790254831314087e-01 -7.053134590387344360e-02 1.445980966091156006e-01 -4.226646199822425842e-02 -2.117906063795089722e-01 -2.388164997100830078e-01 -6.851988844573497772e-03 1.404833197593688965e-01 -7.167183607816696167e-02 -1.657909303903579712e-01 6.664425600320100784e-04 2.851480841636657715e-01 -2.035694271326065063e-01
-4.661418497562408447e-02 1.923103816807270050e-02 2.469434142112731934e-01 1.468757260590791702e-02 2.788432538509368896e-01 2.545721456408500671e-02 6.433667987585067749e-02 -1.339134480804204941e-02 1.193522065877914429e-01 1.596556156873703003e-01 -2.193571925163269043e-01 -1.641820073127746582e-01 1.770479381084442139e-01 -1.700755357742309570e-01 -3.278669714927673340e-01 2.688883990049362183e-02 1.337746083736419678e-01 5.781275779008865356e-02 -9.741336107254028320e-04 -2.475081980228424072e-01 1.054989695549011230e-01 1.236976087093353271e-01 -3.251662552356719971e-01 2.681673765182495117e-01 -3.956894278526306152e-01 3.182902559638023376e-02 1.065670046955347061e-02 -8.159265853464603424e-03 -2.691897749900817871e-01 -3.251354396343231201e-02 7.997526228427886963e-02 -2.144388407468795776e-01
-3.818878531455993652e-02 -1.485995799303054810e-01 4.399906396865844727e-01 -2.770496308803558350e-01 -1.409156024456024170e-01 -3.740465641021728516e-02 -3.249008581042289734e-02 -2.687159776687622070e-01 -1.971870660781860352e-01 -1.468780189752578735e-01 8.291723579168319702e-02 -7.980963587760925293e-02 -1.559441387653350830e-01 -1.346061676740646362e-01 1.918300837278366089e-01 -1.277153342962265015e-01 2.257964164018630981e-01 6.196099147200584412e-02 -8.952329307794570923e-02 -6.851640343666076660e-02 -4.054341837763786316e-02 1.550159454345703125e-01 -2.042970433831214905e-02 1.381328701972961426e-01 2.270477823913097382e-02 4.248374700546264648e-02 -1.278577595949172974e-01 -1.367405652999877930e-01 -1.455945521593093872e-01 -3.735610842704772949e-02 -1.930192112922668457e-01 -4.821032583713531494e-01
-1.813363134860992432e-01 7.416199892759323120e-03 -1.842833124101161957e-02 3.184822574257850647e-02 -1.748546585440635681e-02 -3.908287733793258667e-02 -2.463751584291458130e-01 -4.336329996585845947e-01 -3.287918865680694580e-02 -1.808445453643798828e-01 -1.730587184429168701e-01 1.113978326320648193e-01 -2.388368546962738037e-01 -2.333583533763885498e-01 -1.891751438379287720e-01 -1.863631606101989746e-01 1.578600853681564331e-01 1.439808607101440430e-01 2.256227135658264160e-01 -1.039479598402976990e-01 3.590875348891131580e-05 2.401410415768623352e-02 -9.639018774032592773e-02 1.933522671461105347e-01 5.862709507346153259e-02 -1.697139698080718517e-03 -2.745777741074562073e-02 -3.705433011054992676e-01 -1.374720931053161621e-01 -5.339210852980613708e-02 8.800972998142242432e-02 -3.624490499496459961e-01
1.591058820486068726e-01 -2.031292580068111420e-02 3.663462698459625244e-01 4.612272139638662338e-03 -1.540486048907041550e-02 -2.305403202772140503e-01 -2.727264463901519775e-01 -1.321426928043365479e-01 -9.855036437511444092e-02 -3.230411559343338013e-02 -2.002318650484085083e-01 -2.123055793344974518e-02 -4.272104427218437195e-02 -3.761236071586608887e-01 3.666961193084716797e-02 -1.337744295597076416e-01 -3.083879128098487854e-02 -2.691352069377899170e-01 5.169339105486869812e-02 -2.862026095390319824e-01 1.243812516331672668e-01 2.087027281522750854e-01 -2.964829802513122559e-01 -1.126276999711990356e-01 -8.285436034202575684e-02 -7.830487191677093506e-02 -2.170009538531303406e-02 -1.535521745681762695e-01 -1.345589756965637207e-01 1.223453059792518616e-01 -1.437752693891525269e-01 -2.694546282291412354e-01
9.124966710805892944e-02 2.817178368568420410e-01 -2.763121016323566437e-02 2.062114626169204712e-01 -1.667674481868743896e-01 1.558594852685928345e-01 -3.756186664104461670e-01 -3.105121478438377380e-02 1.925225108861923218e-01 -6.013148277997970581e-02 3.554300963878631592e-02 2.362783811986446381e-02 -5.725428834557533264e-02 -3.524326682090759277e-01 6.503029912710189819e-02 -2.972523570060729980e-01 3.620738387107849121e-01 -1.954935342073440552e-01 7.589599490165710449e-02 -2.743575274944305420e-01 1.048087328672409058e-01 1.328743547201156616e-01 -1.123143583536148071e-01 -5.691901594400405884e-02 1.819113641977310181e-01 -9.915114380419254303e-03 1.445245444774627686e-01 9.681835770606994629e-02 -1.604869812726974487e-01 -1.975761167705059052e-02 -9.694260358810424805e-02 -1.358312815427780151e-01
-2.959839105606079102e-01 1.631925106048583984e-01 -1.071861311793327332e-01 -3.443861603736877441e-01 9.214314073324203491e-02 -5.042287707328796387e-02 -2.301592081785202026e-01 -1.142210513353347778e-01 8.309405297040939331e-02 4.822007939219474792e-02 -1.294963061809539795e-01 -1.751383394002914429e-01 1.349073052406311035e-01 4.197150934487581253e-03 3.711263835430145264e-02 -2.222234755754470825e-01 2.775286138057708740e-01 -1.944454759359359741e-01 1.236933246254920959e-01 -1.682472676038742065e-01 3.434019908308982849e-02 2.773063182830810547e-01 3.533032163977622986e-02 -6.386802345514297485e-02 -7.160171866416931152e-02 -1.854317486286163330e-01 -5.828190967440605164e-02 -2.847517430782318115e-01 -3.392562270164489746e-01 -8.543889224529266357e-02 3.191090747714042664e-02 -2.524260580539703369e-01
-2.554945051670074463e-01 2.805359363555908203e-01 2.039829492568969727e-01 -4.813605546951293945e-02 3.014741539955139160e-01 -8.896809816360473633e-02 2.126119099557399750e-02 -1.094873771071434021e-01 2.077204361557960510e-02 -1.832640916109085083e-02 -3.692802786827087402e-02 -1.813422888517379761e-02 3.801981508731842041e-01 -3.995110690593719482e-01 -2.057309001684188843e-01 -1.069831475615501404e-01 2.971863448619842529e-01 3.854957222938537598e-02 3.947135061025619507e-02 -1.973291784524917603e-01 1.194236129522323608e-01 1.107198148965835571e-01 3.257432952523231506e-02 -2.031712979078292847e-01 1.675940304994583130e-02 1.240435987710952759e-02 3.404068527743220329e-03 -2.231243252754211426e-01 -1.924018710851669312e-01 1.970491409301757812e-01 2.601507818326354027e-03 -1.233560815453529358e-01
1.400603652000427246e-01 -1.409367565065622330e-02 2.772177383303642273e-02 -2.401162385940551758e-01 -5.553506687283515930e-02 1.890717297792434692e-01 -1.183158308267593384e-01 -1.840700060129165649e-01 1.017164718359708786e-02 -3.866589963436126709e-01 1.232674531638622284e-02 2.254794090986251831e-01 -1.372643709182739258e-01 -1.601854562759399414e-01 -9.288655221462249756e-02 6.559617817401885986e-02 -9.122770279645919800e-02 -2.031334340572357178e-01 -7.899730652570724487e-02 -3.317514955997467041e-01 5.338818579912185669e-02 2.043393552303314209e-01 -1.206214502453804016e-01 -7.291243970394134521e-02 -1.956960558891296387e-01 1.933874785900115967e-01 1.827189624309539795e-01 -1.844795644283294678e-01 -2.436313219368457794e-02 -1.823289543390274048e-01 -2.600638568401336670e-01 -3.194888830184936523e-01
3.064612857997417450e-02 -2.861158549785614014e-02 2.368921786546707153e-01 -2.234124764800071716e-02 1.238724291324615479e-01 1.630294173955917358e-01 -2.264307886362075806e-01 -5.846856534481048584e-02 -6.938774883747100830e-02 -1.165883913636207581e-01 -6.772646307945251465e-02 -1.590856909751892090e-02 6.519391387701034546e-02 -3.901526629924774170e-01 -5.840168893337249756e-02 -7.299394160509109497e-02 -2.015918046236038208e-01 -2.302585244178771973e-01 -2.408193051815032959e-01 -2.215388119220733643e-01 2.213652729988098145e-01 3.464898169040679932e-01 -1.287604868412017822e-01 2.060592919588088989e-01 -1.768989264965057373e-01 1.084556281566619873e-01 5.191572383046150208e-02 -3.746011853218078613e-01 1.029821038246154785e-01 -1.711279898881912231e-01 3.355935215950012207e-02 2.519010566174983978e-02
-1.493827551603317261e-01 -7.900348305702209473e-02 1.914438605308532715e-02 -9.659206122159957886e-02 2.339109964668750763e-02 2.363639473915100098e-01 1.759253293275833130e-01 -1.372610777616500854e-01 2.709823548793792725e-01 4.298164974898099899e-03 -8.343999087810516357e-02 2.139903157949447632e-01 1.585243642330169678e-01 -9.186792373657226562e-02 3.179996460676193237e-02 8.851836621761322021e-02 2.934716083109378815e-02 1.328175067901611328e-01 7.463627308607101440e-02 -4.742817878723144531e-01 -7.487957924604415894e-02 3.888180851936340332e-01 -1.521405279636383057e-01 6.789254397153854370e-02 3.730819374322891235e-02 -1.420259475708007812e-01 4.026816785335540771e-02 -2.356426119804382324e-01 -1.348745226860046387e-01 -1.808134764432907104e-01 4.132959991693496704e-02 -3.493675887584686279e-01
-2.192377597093582153e-01 -1.079647913575172424e-01 6.849084794521331787e-02 -6.613245606422424316e-02 1.368557959794998169e-01 -2.275208532810211182e-01 -2.859347462654113770e-01 -3.330419063568115234e-01 -9.266974776983261108e-02 -9.834380447864532471e-02 -8.403763175010681152e-02 -1.242218241095542908e-01 8.842980116605758667e-02 -5.705117806792259216e-02 3.723486363887786865e-01 -7.744421064853668213e-02 2.448421120643615723e-01 1.667672395706176758e-01 -7.823743671178817749e-02 -2.864463925361633301e-01 1.217546835541725159e-01 5.075163394212722778e-02 2.302891016006469727e-02 -5.554095283150672913e-02 -6.722783297300338745e-02 -8.332825265824794769e-03 -8.938903361558914185e-02 -2.108423262834548950e-01 -2.999552786350250244e-01 -1.294186562299728394e-01 -1.042292639613151550e-01 -3.162402212619781494e-01
-1.057155057787895203e-01 3.264540433883666992e-01 -8.628897368907928467e-02 -4.861953109502792358e-02 1.377985477447509766e-01 -1.717233508825302124e-01 1.381313651800155640e-01 -9.107407927513122559e-02 1.176140755414962769e-01 -3.041572272777557373e-01 -3.569090366363525391e-02 -1.018839105963706970e-01 3.442040979862213135e-01 -1.853539198637008667e-01 1.076707169413566589e-01 -2.055890411138534546e-01 1.668008714914321899e-01 5.271349847316741943e-02 -8.177197724580764771e-02 -4.444979727268218994e-01 2.818150818347930908e-02 1.657334566116333008e-01 -1.155832856893539429e-01 -1.523227547295391560e-03 -3.126072406303137541e-04 -8.667868375778198242e-02 1.360536366701126099e-01 -2.735983729362487793e-01 -2.441893815994262695e-01 -1.601466983556747437e-01 7.110659033060073853e-02 -6.479009240865707397e-02
6.847986578941345215e-02 -7.956247031688690186e-02 1.794316172599792480e-01 -1.569490730762481689e-01 8.263206481933593750e-02 1.534513831138610840e-01 -2.932574599981307983e-02 1.823357790708541870e-01 -7.535395678132772446e-03 -1.323112845420837402e-01 -4.493208974599838257e-02 2.498074471950531006e-01 1.434883028268814087e-01 1.257132589817047119e-01 4.512408003211021423e-02 -1.243177056312561035e-01 -7.835551351308822632e-02 -2.116893231868743896e-01 -1.448914706707000732e-01 -3.849481344223022461e-01 1.410983502864837646e-01 3.536545336246490479e-01 5.006484687328338623e-02 -2.581019699573516846e-01 3.318184986710548401e-02 1.804610639810562134e-01 5.939495936036109924e-02 -3.139262199401855469e-01 -1.803454160690307617e-01 5.143668875098228455e-02 1.074889078736305237e-01 -3.392603695392608643e-01
-3.000120222568511963e-01 2.171424478292465210e-01 4.028881788253784180e-01 -1.013045236468315125e-01 -1.936741322278976440e-01 -4.088908806443214417e-02 -1.472592353820800781e-01 -7.169888913631439209e-02 -1.248949691653251648e-01 7.695712149143218994e-02 -5.009664688259363174e-03 -2.421391196548938751e-02 3.652288019657135010e-02 -3.102547526359558105e-01 6.737508624792098999e-02 -4.138456657528877258e-02 -2.171459943056106567e-01 -7.071463763713836670e-02 -3.009679019451141357e-01 -4.835466668009757996e-02 8.544223010540008545e-02 7.752036303281784058e-02 -1.737923733890056610e-02 2.955210581421852112e-02 5.633248761296272278e-02 1.458184719085693359e-01 -1.309922933578491211e-01 -1.079668328166007996e-01 -4.729875326156616211e-01 -5.734263733029365540e-02 -9.228269755840301514e-02 -2.234832346439361572e-01
-1.079445555806159973e-01 1.725562810897827148e-01 2.370200119912624359e-02 -1.193024516105651855e-01 1.041880548000335693e-01 7.284850627183914185e-02 -1.596030592918395996e-01 5.369803309440612793e-02 7.930882275104522705e-02 1.740056872367858887e-01 -1.992483884096145630e-01 3.353167474269866943e-01 5.412262678146362305e-02 -5.021095275878906250e-02 3.287224099040031433e-02 5.042513459920883179e-02 -4.383116494864225388e-03 4.442873224616050720e-02 -3.224981725215911865e-01 -1.668588519096374512e-01 1.051335781812667847e-01 1.015837490558624268e-01 -2.148468792438507080e-01 7.591497898101806641e-02 2.969710901379585266e-02 -5.950730293989181519e-02 3.874595463275909424e-01 -5.068942904472351074e-01 -2.069942504167556763e-01 -3.450256958603858948e-02 -1.248425692319869995e-01 -1.524232625961303711e-01
-4.734372347593307495e-02 2.056563794612884521e-01 -9.020992368459701538e-02 -3.885989487171173096e-01 1.815222203731536865e-01 -1.327047310769557953e-02 -1.235113367438316345e-01 -7.386281341314315796e-02 1.991707235574722290e-01 -6.067025661468505859e-02 -2.916429638862609863e-01 -3.476954298093914986e-03 2.132583111524581909e-01 -1.358195841312408447e-01 -6.513827294111251831e-02 -1.876771748065948486e-01 4.335413575172424316e-01 2.933976985514163971e-02 -1.094516888260841370e-01 -1.174717396497726440e-01 -3.884264454245567322e-02 1.158571913838386536e-01 -1.305989176034927368e-01 7.167798280715942383e-02 7.983333617448806763e-02 -2.227247208356857300e-01 -8.396711200475692749e-02 -1.157099306583404541e-01 -2.522740066051483154e-01 -2.435876727104187012e-01 -8.447165787220001221e-02 -2.289440482854843140e-01
-9.888492524623870850e-02 2.712099254131317139e-01 3.109754621982574463e-01 1.403705477714538574e-01 -1.674797534942626953e-01 1.766626834869384766e-01 7.900264114141464233e-03 1.847075372934341431e-01 1.623485237360000610e-01 -1.143717989325523376e-01 1.821847259998321533e-01 9.907963871955871582e-02 -3.522237017750740051e-02 -1.429264098405838013e-01 -3.060016408562660217e-02 -5.135891586542129517e-02 -3.726051375269889832e-02 8.730421960353851318e-02 1.677192933857440948e-02 -2.373430430889129639e-01 6.764603406190872192e-02 4.535819590091705322e-01 -2.541064321994781494e-01 1.159771308302879333e-01 -2.066439390182495117e-02 -3.448195056989789009e-03 1.932487338781356812e-01 -6.253803521394729614e-02 -2.747884094715118408e-01 -2.571071982383728027e-01 2.218780070543289185e-01 -1.124084740877151489e-01
-9.439814090728759766e-02 1.734219491481781006e-01 1.288073062896728516e-01 -3.336460515856742859e-02 -7.595219463109970093e-02 -9.581674635410308838e-02 2.411117777228355408e-02 -5.482420325279235840e-02 8.386590331792831421e-02 -4.807728528976440430e-02 -1.847870796918869019e-01 -1.232329010963439941e-01 3.498894274234771729e-01 -1.534843742847442627e-01 5.725739523768424988e-02 -2.143046259880065918e-01 4.776571691036224365e-01 1.002205982804298401e-01 1.687367446720600128e-02 -2.949325740337371826e-01 9.891999070532619953e-05 -6.237018480896949768e-02 -1.651747971773147583e-01 5.387323349714279175e-02 1.140184774994850159e-01 -1.432643234729766846e-01 3.663579225540161133e-01 -1.979305893182754517e-01 -1.683965325355529785e-01 -1.938424557447433472e-01 2.096624299883842468e-02 -1.951236128807067871e-01
-4.917036741971969604e-02 2.715299427509307861e-01 1.715019494295120239e-01 8.837132900953292847e-02 1.176545843482017517e-01 3.635657131671905518e-01 1.071087867021560669e-01 -1.409306228160858154e-01 -2.107078880071640015e-01 6.534112989902496338e-02 -5.030635744333267212e-02 9.119932353496551514e-02 2.076556533575057983e-01 -2.128546684980392456e-01 2.611450552940368652e-01 -3.310631513595581055e-01 1.287775188684463501e-01 3.739172965288162231e-02 1.781338751316070557e-01 -1.676379591226577759e-01 1.712870299816131592e-01 1.371330916881561279e-01 -8.492846041917800903e-02 -5.194408074021339417e-02 -5.870161950588226318e-02 7.871755957603454590e-02 -8.239394426345825195e-02 2.220081388950347900e-01 -6.165617331862449646e-02 -1.897841840982437134e-01 -1.301961690187454224e-01 -3.537954986095428467e-01
-1.816653087735176086e-02 1.308465003967285156e-01 1.986558884382247925e-01 1.055509597063064575e-01 5.337128043174743652e-02 4.558730404824018478e-03 3.114559687674045563e-02 -2.819126248359680176e-01 2.319162338972091675e-02 -1.590587645769119263e-01 -2.961292564868927002e-01 8.843897283077239990e-02 3.624842762947082520e-01 8.119849860668182373e-02 6.798659265041351318e-02 -2.830746173858642578e-01 -6.221823021769523621e-02 -4.768434911966323853e-02 1.031308323144912720e-01 -2.032566517591476440e-01 1.580104380846023560e-01 1.491270028054714203e-02 1.034828126430511475e-01 1.516858637332916260e-01 -7.884684950113296509e-02 -2.383509129285812378e-01 3.184735476970672607e-01 -1.850668154656887054e-02 -4.007023274898529053e-01 -2.391699105501174927e-01 -6.115427240729331970e-02 -3.515120968222618103e-02
-8.431705832481384277e-02 2.077026218175888062e-01 8.313948661088943481e-02 3.470054566860198975e-01 -9.208104759454727173e-02 1.575378179550170898e-01 -1.550434082746505737e-01 -8.063378185033798218e-02 1.147850453853607178e-01 -1.559379696846008301e-01 4.027042072266340256e-03 -1.665137559175491333e-01 1.011102348566055298e-01 -9.549686312675476074e-02 -3.227416425943374634e-02 -4.235849678516387939e-01 2.662239372730255127e-01 -2.119996696710586548e-01 -9.211906045675277710e-02 -4.268420338630676270e-01 -2.933897264301776886e-02 -9.970016777515411377e-02 -1.332949846982955933e-01 -8.402866870164871216e-02 3.849893808364868164e-02 -3.578133881092071533e-02 -7.503243535757064819e-02 -2.817226201295852661e-02 -3.247294127941131592e-01 -1.251586824655532837e-01 -1.452379673719406128e-01 4.663613159209489822e-03
8.214860409498214722e-02 1.488520801067352295e-01 5.659396946430206299e-02 -8.436270058155059814e-02 1.024881377816200256e-01 3.507428765296936035e-01 -2.122672647237777710e-01 -1.978989392518997192e-01 1.057755649089813232e-01 3.139696717262268066e-01 -9.954863041639328003e-02 2.809922397136688232e-01 -2.359965071082115173e-02 7.272384315729141235e-02 1.718090027570724487e-01 -1.939380615949630737e-01 1.083521321415901184e-01 -2.049221284687519073e-02 -3.302370384335517883e-02 -1.709111928939819336e-01 -1.300415545701980591e-01 1.101078838109970093e-02 -4.468155801296234131e-01 -3.439876437187194824e-02 -9.734552353620529175e-02 -4.074533656239509583e-02 8.406761288642883301e-02 -1.525707691907882690e-01 -1.706610620021820068e-01 -2.248225808143615723e-01 7.333669811487197876e-02 -2.908092141151428223e-01
-1.412434279918670654e-01 2.785766422748565674e-01 5.341639742255210876e-02 -2.449358403682708740e-01 6.880097091197967529e-02 -4.683853313326835632e-02 1.313293445855379105e-02 1.224242523312568665e-01 8.592577278614044189e-02 4.217253997921943665e-02 8.083474822342395782e-03 1.389726102352142334e-01 4.350287094712257385e-02 -2.592325508594512939e-01 -8.509470149874687195e-03 -4.382775127887725830e-01 -8.271702378988265991e-02 8.800414949655532837e-02 -2.836905419826507568e-01 -1.588541083037853241e-02 -1.938479207456111908e-02 7.530920207500457764e-02 -2.711886167526245117e-01 1.638179123401641846e-01 -1.915156468749046326e-02 1.206120103597640991e-02 4.499029219150543213e-01 -6.502078473567962646e-02 -1.495305597782135010e-01 5.328381061553955078e-02 -6.112646311521530151e-02 -2.998046278953552246e-01
2.305501885712146759e-02 -1.421196460723876953e-01 1.346459835767745972e-01 -8.145838975906372070e-03 -3.783297166228294373e-02 -1.850665360689163208e-02 -1.590862125158309937e-01 -2.871473431587219238e-01 -3.984922170639038086e-02 -1.466939747333526611e-01 -4.960262030363082886e-02 1.048239767551422119e-01 -2.611593604087829590e-01 -1.041390150785446167e-01 1.469015479087829590e-01 -7.049223035573959351e-02 2.812158465385437012e-01 1.140686031430959702e-02 -8.990274369716644287e-02 -4.057562351226806641e-02 1.210918575525283813e-01 -5.828429386019706726e-02 2.676056623458862305e-01 1.589643210172653198e-01 -1.926849037408828735e-01 -2.436839789152145386e-02 3.500023111701011658e-02 -2.883851230144500732e-01 -2.419375330209732056e-01 -1.191762536764144897e-01 1.250471472740173340e-01 -5.431527495384216309e-01
[truncated: 3,279,883 more chars]
