# Supplementary material for: The Language of Innovation
Source: PLoS One. 2020 Apr 30;15(4):e0230107. doi: 10.1371/journal.pone.0230107 (PMC7194493; doi:10.1371/journal.pone.0230107)
Supplement: S10 File — (GZ) [file pone.0230107.s010.tar.gz › 1988-1992/V2Run_28_VS_4500_embeddings1988-1992ED32.txt]

-2.005681395530700684e-01 -5.563391372561454773e-02 -1.291105300188064575e-01 1.666156947612762451e-01 1.140525117516517639e-01 -1.147262081503868103e-01 -7.893586903810501099e-02 -2.420946806669235229e-01 5.364040285348892212e-02 -1.267170906066894531e-01 6.996001303195953369e-02 -8.517885208129882812e-02 1.261687129735946655e-01 -1.249759346246719360e-01 1.538380086421966553e-01 -2.306039035320281982e-01 -1.249369308352470398e-01 -1.002580896019935608e-01 -4.487237334251403809e-01 -2.144883871078491211e-01 2.746598720550537109e-01 1.652556657791137695e-02 -3.695294559001922607e-01 -2.963283360004425049e-01 -7.838616520166397095e-02 1.304432898759841919e-01 -8.422105014324188232e-02 6.736403703689575195e-02 -3.086756914854049683e-02 1.174176633358001709e-01 -2.397432774305343628e-01 -4.086294025182723999e-02
-2.925174832344055176e-01 -3.262208029627799988e-02 1.517319232225418091e-01 -7.138825207948684692e-02 9.137253277003765106e-03 -4.559640958905220032e-02 8.324681222438812256e-02 -5.040445327758789062e-01 1.542569324374198914e-02 1.004791483283042908e-01 -1.664709597826004028e-01 1.494812406599521637e-02 4.829886928200721741e-02 -3.547714278101921082e-02 7.268802821636199951e-02 -1.118186339735984802e-01 -5.273056775331497192e-02 -1.503366678953170776e-01 -1.940309107303619385e-01 -2.825932800769805908e-01 6.271809339523315430e-02 -2.063245326280593872e-01 -7.436475157737731934e-02 -1.096674427390098572e-02 -2.421522587537765503e-01 4.226606786251068115e-01 -1.681689620018005371e-01 9.913036227226257324e-02 -1.735544949769973755e-01 -1.557995229959487915e-01 -1.444599628448486328e-01 -1.294426470994949341e-01
8.545084297657012939e-02 9.280447661876678467e-02 9.658049792051315308e-02 -8.488151431083679199e-02 6.088115740567445755e-03 -2.131840446963906288e-04 1.621976494789123535e-01 -3.220846951007843018e-01 1.512817144393920898e-01 1.073467638343572617e-02 1.281163692474365234e-01 -7.382089644670486450e-02 -4.522636160254478455e-02 -1.381375938653945923e-01 4.163192212581634521e-01 -2.637430727481842041e-01 9.042438864707946777e-02 -9.634207934141159058e-02 -2.464390248060226440e-01 -1.475734114646911621e-01 4.603260662406682968e-03 -1.930337846279144287e-01 -1.031538844108581543e-02 -1.410083025693893433e-01 5.240356177091598511e-02 9.998002648353576660e-02 -3.495268225669860840e-01 3.043054640293121338e-01 -1.351401358842849731e-01 -1.022658795118331909e-01 -2.064857929944992065e-01 -2.692265212535858154e-01
-2.618810534477233887e-02 5.500789731740951538e-02 3.075872957706451416e-01 -7.463093847036361694e-02 -2.357421256601810455e-02 1.531315296888351440e-01 -3.761054202914237976e-02 -2.099606543779373169e-01 1.343047469854354858e-01 1.760819703340530396e-01 6.734580546617507935e-02 -1.719515770673751831e-01 9.965813905000686646e-02 -1.457411199808120728e-01 1.476514637470245361e-01 -2.138479202985763550e-01 2.912638485431671143e-01 -3.625438511371612549e-01 -1.156879067420959473e-01 -1.324342787265777588e-01 1.280096024274826050e-01 -2.352471649646759033e-01 -2.336752116680145264e-01 -3.600578904151916504e-01 -3.197147324681282043e-02 1.506881117820739746e-01 1.623977092094719410e-03 1.163675263524055481e-01 4.600078798830509186e-03 -1.929598748683929443e-01 -3.307584673166275024e-02 -2.568375468254089355e-01
6.643319968134164810e-03 -2.956285327672958374e-02 1.853265166282653809e-01 1.567468494176864624e-01 2.120793759822845459e-01 -3.883048519492149353e-02 -2.225469239056110382e-02 -2.183174341917037964e-01 -9.832382947206497192e-02 3.447593376040458679e-02 -1.294568330049514771e-01 -2.188901044428348541e-02 2.809756249189376831e-02 -4.532413929700851440e-02 -3.123513795435428619e-02 -1.681198775768280029e-01 1.528107933700084686e-02 -4.550030231475830078e-01 -2.033640630543231964e-02 -4.333112239837646484e-01 1.800945401191711426e-01 -1.180649399757385254e-01 -8.336091786623001099e-02 -2.494728267192840576e-01 -9.819752722978591919e-02 -1.610027253627777100e-01 -1.496386975049972534e-01 -2.227193862199783325e-02 -2.689905092120170593e-02 2.727638371288776398e-02 -3.479538559913635254e-01 -3.055496513843536377e-01
-1.674186587333679199e-01 2.234556525945663452e-01 7.397469598799943924e-03 2.251123785972595215e-01 1.522870175540447235e-02 -2.470519244670867920e-01 -1.474859118461608887e-01 -3.440510630607604980e-01 1.508783549070358276e-01 -1.526512801647186279e-01 -2.492942810058593750e-01 -1.057013571262359619e-01 -1.998172551393508911e-01 -1.236878149211406708e-02 1.400275272317230701e-03 -4.937398061156272888e-02 -3.726589307188987732e-02 -2.247634530067443848e-01 -2.878314815461635590e-02 -2.948476374149322510e-01 1.912763565778732300e-01 3.176960349082946777e-02 6.790379434823989868e-02 -7.807122915983200073e-02 6.391851697117090225e-03 2.347873002290725708e-01 2.794202789664268494e-02 8.117754012346267700e-02 -3.378737270832061768e-01 -3.058873414993286133e-01 3.084961138665676117e-02 -2.209635525941848755e-01
9.423227608203887939e-02 -7.885075360536575317e-02 2.355705201625823975e-01 2.402289062738418579e-01 2.639580667018890381e-01 -9.306467836722731590e-04 -4.124599695205688477e-02 -4.354590177536010742e-01 -2.256265841424465179e-02 9.913317114114761353e-02 -1.638668626546859741e-01 -1.582311689853668213e-01 -8.897995948791503906e-02 -4.544143006205558777e-02 2.839750051498413086e-01 -1.418052315711975098e-01 1.313147842884063721e-01 -2.866910398006439209e-01 1.374322623014450073e-01 -8.653236925601959229e-02 2.889796793460845947e-01 6.777852773666381836e-02 -1.538017541170120239e-01 -3.009298145771026611e-01 -1.367242336273193359e-01 1.971423774957656860e-01 -1.054327934980392456e-01 1.142044067382812500e-01 -1.058351323008537292e-01 -4.443670064210891724e-02 -1.211086139082908630e-01 7.211990188807249069e-03
-8.226752281188964844e-02 -3.742970898747444153e-02 2.068567425012588501e-01 1.033240407705307007e-01 1.804855465888977051e-01 -1.668229699134826660e-01 1.274762898683547974e-01 -2.899730503559112549e-01 -8.943827450275421143e-02 -1.265641003847122192e-01 -3.780529201030731201e-01 6.922592222690582275e-02 -2.556037008762359619e-01 -1.282085329294204712e-01 9.764830023050308228e-02 -1.069436687976121902e-02 -1.470814794301986694e-01 -5.124462023377418518e-02 -3.732932507991790771e-01 -3.252959847450256348e-01 1.743216812610626221e-01 -2.501279115676879883e-01 -7.633846998214721680e-02 -1.813134104013442993e-01 -2.430345118045806885e-02 2.642738223075866699e-01 6.350925657898187637e-03 8.683306723833084106e-02 7.975456118583679199e-02 -1.161100491881370544e-01 -5.356660112738609314e-02 1.125611439347267151e-01
-1.663868427276611328e-01 1.069474145770072937e-01 -8.199916034936904907e-02 2.398135960102081299e-01 1.722126305103302002e-01 4.903794452548027039e-02 -2.055350691080093384e-01 -3.297401964664459229e-01 2.051316201686859131e-01 -6.045225262641906738e-02 -2.549124956130981445e-01 -8.763977885246276855e-02 -1.515055540949106216e-02 1.209622845053672791e-01 9.335526823997497559e-02 -1.681562960147857666e-01 5.160859972238540649e-02 -1.230727508664131165e-01 -1.326784640550613403e-01 -1.891149878501892090e-01 1.082359328866004944e-01 -7.106620818376541138e-02 1.842449158430099487e-01 -3.526596426963806152e-01 2.518548816442489624e-02 3.567214310169219971e-01 4.942917451262474060e-02 1.648384518921375275e-02 -3.009145855903625488e-01 9.547934681177139282e-02 8.594687283039093018e-02 -2.438221871852874756e-01
3.988542035222053528e-02 7.069143652915954590e-02 -1.514479368925094604e-01 -1.637935638427734375e-02 1.402500718832015991e-01 -2.106542289257049561e-01 1.015218812972307205e-02 -2.594274282455444336e-01 2.910014688968658447e-01 2.852293848991394043e-02 -5.338241159915924072e-02 -3.006787598133087158e-01 2.455286234617233276e-01 8.809685707092285156e-02 1.131271570920944214e-01 1.723369210958480835e-01 -8.456850051879882812e-02 -1.334992498159408569e-01 -3.136642575263977051e-01 -4.192765653133392334e-01 -2.529178373515605927e-02 1.639782786369323730e-01 -1.621219813823699951e-01 -3.367656469345092773e-01 1.191256865859031677e-01 1.044651642441749573e-01 3.347588330507278442e-02 -9.993732720613479614e-02 1.153594627976417542e-01 -5.157668888568878174e-02 -1.152434200048446655e-01 -1.327548176050186157e-01
-3.166528642177581787e-01 -8.084931969642639160e-02 4.156328365206718445e-02 6.306347250938415527e-02 7.794980704784393311e-02 5.157559365034103394e-02 -1.098607182502746582e-01 -7.547119259834289551e-02 3.642259538173675537e-02 -1.059079617261886597e-01 -1.213756576180458069e-01 -2.802584506571292877e-02 -2.087171971797943115e-01 -1.592138558626174927e-01 5.412209406495094299e-02 -2.481366544961929321e-01 -1.176849976181983948e-01 -2.118312418460845947e-01 -4.366924166679382324e-01 -3.317662179470062256e-01 -1.674275398254394531e-01 -1.414787918329238892e-01 -3.523851558566093445e-02 -1.755066663026809692e-01 -7.479350268840789795e-02 2.171087712049484253e-01 2.178032398223876953e-01 7.026161253452301025e-02 -1.331265866756439209e-01 -3.409052193164825439e-01 -6.398712843656539917e-02 -1.295846700668334961e-01
7.083345949649810791e-02 7.836333662271499634e-02 -2.477444857358932495e-01 2.445059120655059814e-01 -8.353747427463531494e-02 -1.941494941711425781e-01 4.148507863283157349e-02 -1.608921289443969727e-01 -1.359632462263107300e-01 -3.276253817602992058e-03 -2.538179159164428711e-01 -3.086468577384948730e-01 1.325703412294387817e-01 -1.882329732179641724e-01 1.544737722724676132e-02 -7.177041471004486084e-02 1.300949007272720337e-01 -1.832804232835769653e-01 -2.445745617151260376e-01 -2.478421181440353394e-01 1.543741673231124878e-01 -9.252356737852096558e-02 -7.131198793649673462e-02 -2.232648432254791260e-01 -2.326488941907882690e-01 2.646060585975646973e-01 1.664898172020912170e-02 -8.968371152877807617e-02 -1.452573239803314209e-01 -2.169973403215408325e-01 -1.793812066316604614e-01 -2.586722671985626221e-01
-3.963918611407279968e-02 1.204161122441291809e-01 1.660155653953552246e-01 4.349666237831115723e-01 -2.508356049656867981e-02 1.810122728347778320e-01 1.197103336453437805e-01 -2.443725615739822388e-01 1.500848531723022461e-01 -1.131621822714805603e-01 7.383886724710464478e-02 -2.019190415740013123e-02 3.997763618826866150e-02 -2.873170673847198486e-01 2.000034451484680176e-01 -1.101804673671722412e-01 2.342771179974079132e-02 -6.981800775974988937e-03 -1.550401151180267334e-01 2.653114311397075653e-02 1.394343227148056030e-01 -1.916189789772033691e-01 -1.330238878726959229e-01 -3.451099395751953125e-01 -8.266443759202957153e-02 2.377251982688903809e-01 -3.878791257739067078e-02 1.134316548705101013e-01 -1.443258821964263916e-01 -3.733137547969818115e-01 -1.157068610191345215e-01 -1.124850288033485413e-01
-2.564031183719635010e-01 4.082756862044334412e-02 1.534343929961323738e-03 3.497019708156585693e-01 2.215077579021453857e-01 7.566709816455841064e-02 2.157546952366828918e-02 -2.077596783638000488e-01 3.127628564834594727e-02 -6.217239424586296082e-02 -1.353661715984344482e-01 -2.323686182498931885e-01 -1.798082701861858368e-02 1.329629421234130859e-01 1.769201606512069702e-01 -1.033786386251449585e-01 2.205380946397781372e-01 -2.287275791168212891e-01 8.701772242784500122e-02 -2.390449196100234985e-01 2.205955833196640015e-01 -9.514484554529190063e-02 -2.045344412326812744e-01 -3.449211120605468750e-01 -1.609812825918197632e-01 9.701136499643325806e-03 -1.757768914103507996e-02 3.230715394020080566e-01 -5.291839689016342163e-02 -2.084399163722991943e-01 8.727788925170898438e-02 -7.730999588966369629e-02
-1.322050839662551880e-01 4.289739578962326050e-02 1.900465190410614014e-01 1.574468165636062622e-01 3.378111124038696289e-02 -8.710083365440368652e-02 1.707433909177780151e-01 -1.495672613382339478e-01 2.692875824868679047e-02 -2.161852121353149414e-01 -2.852636873722076416e-01 -3.940628767013549805e-01 -9.596484154462814331e-02 5.233103036880493164e-02 2.188964337110519409e-01 -1.077395454049110413e-01 1.284190118312835693e-01 -2.605050504207611084e-01 -3.358770310878753662e-01 -2.796993255615234375e-01 -1.479870229959487915e-01 -1.159197762608528137e-01 -1.040706504136323929e-02 -2.316506356000900269e-01 -3.068435750901699066e-02 1.128957718610763550e-01 1.596499085426330566e-01 -4.393409937620162964e-03 -2.424892932176589966e-01 -1.397801041603088379e-01 -9.706914424896240234e-02 1.116519346833229065e-01
4.735672101378440857e-02 2.099355757236480713e-01 2.566531002521514893e-01 2.261478900909423828e-01 -3.279383992776274681e-03 9.205938875675201416e-02 1.546147018671035767e-01 -3.790142238140106201e-01 1.435484290122985840e-01 -5.413252860307693481e-02 -1.015486661344766617e-02 -1.218383014202117920e-02 -9.060016274452209473e-02 1.462944447994232178e-01 -1.968529522418975830e-01 1.836396637372672558e-03 4.712177440524101257e-02 -3.789491355419158936e-01 1.203975155949592590e-01 -2.611276805400848389e-01 2.253601998090744019e-01 -1.540991757065057755e-02 -2.467223554849624634e-01 -1.915796697139739990e-01 -2.302877306938171387e-01 8.294198662042617798e-02 -8.119471371173858643e-02 1.644761860370635986e-02 5.791316553950309753e-02 -2.936141192913055420e-01 -1.728713810443878174e-01 -7.173799723386764526e-02
-1.600234359502792358e-01 7.884860038757324219e-02 7.764667272567749023e-02 1.081092655658721924e-01 2.324222326278686523e-01 -1.986547373235225677e-02 -2.206717133522033691e-01 -1.598701328039169312e-01 1.068234443664550781e-01 3.421476110816001892e-02 1.461732983589172363e-01 -3.440330028533935547e-01 -5.731015652418136597e-02 -4.483509063720703125e-02 1.875930130481719971e-01 -2.786126732826232910e-01 1.128695234656333923e-01 -3.436572253704071045e-01 1.023606434464454651e-01 -3.793870508670806885e-01 8.683630824089050293e-02 6.439366936683654785e-02 -9.165451675653457642e-02 -2.704857885837554932e-01 -5.026451870799064636e-02 1.955122500658035278e-01 -2.131192758679389954e-02 2.532082796096801758e-01 -4.122916236519813538e-02 -1.297738105058670044e-01 1.679258644580841064e-01 -1.442530006170272827e-01
-7.375593483448028564e-02 2.837906181812286377e-01 3.448407649993896484e-01 -6.042672321200370789e-02 8.919216692447662354e-02 1.681375801563262939e-01 -3.969847038388252258e-02 -1.778282225131988525e-01 -7.486455142498016357e-02 -8.224029839038848877e-02 -9.248173981904983521e-02 -2.756615281105041504e-01 -2.885437803342938423e-03 -1.794683635234832764e-01 3.829032927751541138e-02 7.477739453315734863e-02 3.429778292775154114e-02 -9.696717560291290283e-02 -1.755891889333724976e-01 -6.442731618881225586e-02 -5.039647221565246582e-02 -1.417396813631057739e-01 -3.511596918106079102e-01 -2.668887004256248474e-02 -1.050256118178367615e-01 3.250300586223602295e-01 -1.263167113065719604e-01 -2.593408226966857910e-01 -3.178254663944244385e-01 -1.053585931658744812e-01 -2.448269426822662354e-01 -1.472674906253814697e-01
-4.510698467493057251e-02 1.118056774139404297e-01 -1.903437525033950806e-01 -3.731054719537496567e-03 1.364219933748245239e-01 -1.661134958267211914e-01 9.412306547164916992e-02 -3.214259147644042969e-01 1.137287020683288574e-01 -8.227443695068359375e-02 -5.598124489188194275e-02 -1.906072050333023071e-01 -1.067277044057846069e-01 3.575192093849182129e-01 -4.092004895210266113e-02 -1.404193788766860962e-01 -2.280575186014175415e-01 -4.334691911935806274e-02 -1.020019203424453735e-01 -3.998039662837982178e-02 -2.097772061824798584e-02 -1.506763696670532227e-01 -4.561902880668640137e-01 -2.322587668895721436e-01 -1.681058406829833984e-01 3.661217689514160156e-01 -4.361620545387268066e-02 1.966480165719985962e-01 6.940745562314987183e-02 -9.291011095046997070e-02 -1.127484627068042755e-02 -5.939008668065071106e-02
-1.286379396915435791e-01 1.583928316831588745e-01 1.581615358591079712e-01 1.180184073746204376e-03 2.907892465591430664e-01 1.161937694996595383e-02 -2.058393806219100952e-01 -3.138282597064971924e-01 8.428346365690231323e-02 -1.226113364100456238e-01 2.144674211740493774e-02 -1.306768059730529785e-01 -1.583282500505447388e-01 -4.961049184203147888e-02 2.571925818920135498e-01 -1.972840109374374151e-04 2.432602830231189728e-02 -3.725557923316955566e-01 -1.765930466353893280e-02 -2.537347078323364258e-01 3.733738660812377930e-01 6.848104763776063919e-03 -1.386112123727798462e-01 -2.336357533931732178e-02 -7.051039021462202072e-03 -4.625076428055763245e-02 -2.499289810657501221e-02 3.126174807548522949e-01 -4.800057783722877502e-02 -2.710533142089843750e-01 1.674701124429702759e-01 -8.237268030643463135e-02
1.466986238956451416e-01 1.937337815761566162e-01 1.585104465484619141e-01 1.011684611439704895e-01 -5.536581575870513916e-02 -1.305466890335083008e-01 1.586390882730484009e-01 -2.502095513045787811e-02 1.695979684591293335e-01 1.466952115297317505e-01 7.166998088359832764e-02 -1.164532452821731567e-01 3.229897096753120422e-02 -1.141422428190708160e-02 4.570439159870147705e-01 -5.935331434011459351e-02 1.534805353730916977e-02 -1.641911864280700684e-01 -5.729799717664718628e-02 -8.552147448062896729e-02 5.860428884625434875e-02 -2.010355293750762939e-01 -7.161463797092437744e-02 -2.813796103000640869e-01 -2.030036598443984985e-01 2.221328169107437134e-01 -1.722380071878433228e-01 2.282191812992095947e-01 -2.010195553302764893e-01 -3.287469744682312012e-01 1.359664201736450195e-01 -2.681447863578796387e-01
-2.043102383613586426e-01 -1.447488367557525635e-01 1.170685663819313049e-01 3.370185494422912598e-01 6.661403924226760864e-02 -2.582258880138397217e-01 -2.765168845653533936e-01 -4.373014569282531738e-01 7.248589396476745605e-02 9.566967934370040894e-02 -8.648555725812911987e-02 -5.759716033935546875e-02 -2.096357047557830811e-01 3.903086110949516296e-02 2.434956878423690796e-01 4.953302070498466492e-02 -5.047462880611419678e-02 -2.966336905956268311e-01 -1.334185805171728134e-02 -2.833743691444396973e-01 -8.506616204977035522e-02 -2.104832828044891357e-01 -8.244480192661285400e-02 -1.904192268848419189e-01 -9.008519351482391357e-02 -3.700023517012596130e-02 8.455057442188262939e-02 1.556371450424194336e-01 -1.003222316503524780e-01 3.439066559076309204e-02 -4.390764236450195312e-02 -1.383553147315979004e-01
-4.158311523497104645e-03 1.774121820926666260e-01 8.466167747974395752e-02 2.990335524082183838e-01 -1.790500134229660034e-01 -1.388230472803115845e-01 2.252396345138549805e-01 -2.517244219779968262e-01 -1.523708552122116089e-01 -6.578454375267028809e-02 1.044436991214752197e-01 -6.685400754213333130e-02 -1.260721236467361450e-01 3.208709647879004478e-03 -7.568882405757904053e-02 -2.076366990804672241e-01 2.612293697893619537e-02 -3.394487500190734863e-01 -4.994856938719749451e-02 -2.543879151344299316e-01 -2.737605273723602295e-01 -1.533387899398803711e-01 -7.577406615018844604e-02 -3.212212622165679932e-01 -2.612513005733489990e-01 2.691504061222076416e-01 4.563752096146345139e-03 -9.310682117938995361e-02 -5.593786388635635376e-02 -1.108487844467163086e-01 3.828863147646188736e-03 -2.085857540369033813e-01
-1.926195770502090454e-01 8.572085760533809662e-03 1.545757353305816650e-01 2.279459536075592041e-01 8.863385021686553955e-02 9.748705476522445679e-02 -1.297711580991744995e-01 -2.751645147800445557e-01 2.006170153617858887e-01 -2.874134853482246399e-02 5.435251165181398392e-03 -2.380707859992980957e-01 1.097056716680526733e-01 1.049244776368141174e-01 3.529959619045257568e-01 5.318004637956619263e-03 -1.651238463819026947e-02 -3.831692337989807129e-01 3.888505697250366211e-02 -2.874243557453155518e-01 1.727329343557357788e-01 2.674858085811138153e-03 -2.167994230985641479e-01 -1.372266262769699097e-01 -2.551529705524444580e-01 1.292210668325424194e-01 -2.081570178270339966e-01 1.801328808069229126e-01 -3.703890368342399597e-02 -2.109827697277069092e-01 -3.459953144192695618e-02 6.481570191681385040e-03
7.307097315788269043e-02 2.056881338357925415e-01 6.863398104906082153e-02 1.041957885026931763e-01 1.631364040076732635e-02 1.141193211078643799e-01 -1.112028583884239197e-01 -9.770542383193969727e-02 -2.209798097610473633e-01 -2.333993837237358093e-02 -1.044301614165306091e-01 -1.870654709637165070e-02 -6.781674176454544067e-02 -2.485027015209197998e-01 -9.281793236732482910e-02 -2.240259498357772827e-01 8.151976764202117920e-02 -1.737246960401535034e-01 -2.025620788335800171e-01 -2.738071084022521973e-01 1.082581356167793274e-01 -8.205528371036052704e-03 -4.391002357006072998e-01 6.176844611763954163e-02 -1.622756570577621460e-01 3.109731376171112061e-01 -2.072368860244750977e-01 -1.004143953323364258e-01 -3.180098533630371094e-01 -1.374386698007583618e-01 -8.503732830286026001e-02 -2.263582199811935425e-01
-2.314220815896987915e-01 -4.775977134704589844e-02 1.500013917684555054e-01 2.181044518947601318e-01 2.717545926570892334e-01 4.579458851367235184e-03 -2.720524370670318604e-01 -2.668841183185577393e-01 -1.067546233534812927e-01 -1.627172976732254028e-01 1.208182983100414276e-02 -2.021778225898742676e-01 7.633100450038909912e-02 -4.230634123086929321e-02 2.151963859796524048e-01 2.096760645508766174e-02 -8.746957755647599697e-04 -3.758747279644012451e-01 -6.523407250642776489e-02 -9.401251375675201416e-02 4.268435388803482056e-02 3.273284994065761566e-03 -2.478482127189636230e-01 -1.639083474874496460e-01 -5.966219305992126465e-02 1.871822327375411987e-01 -6.990875303745269775e-02 1.426901966333389282e-01 -1.741542816162109375e-01 -4.241934120655059814e-01 -1.233667973428964615e-02 5.432043224573135376e-02
7.916701585054397583e-02 -6.437578052282333374e-02 -1.546837855130434036e-02 1.623852401971817017e-01 9.338517487049102783e-02 -1.056431233882904053e-01 4.112396016716957092e-02 -5.830994248390197754e-02 -5.559682473540306091e-02 1.376136243343353271e-01 -2.936093211174011230e-01 2.365035712718963623e-01 5.660293996334075928e-02 -9.394478052854537964e-02 1.548877335153520107e-03 -2.008578181266784668e-01 1.277689039707183838e-01 1.300751697272062302e-02 -2.014496028423309326e-01 -3.660249710083007812e-01 6.719946861267089844e-02 -5.075613036751747131e-02 -2.345709204673767090e-01 -3.028480708599090576e-01 3.039753437042236328e-02 1.833945810794830322e-01 1.673890203237533569e-01 1.948152482509613037e-01 -3.192812204360961914e-01 -3.202787339687347412e-01 -1.466828584671020508e-01 -2.236419171094894409e-01
-5.103677511215209961e-02 8.646015077829360962e-03 6.762287020683288574e-02 -2.081834152340888977e-02 2.969484925270080566e-01 4.812465235590934753e-02 -1.151651814579963684e-01 -2.652262151241302490e-01 9.799837321043014526e-02 -2.672936916351318359e-01 -1.129896342754364014e-01 -2.413934916257858276e-01 -7.290323823690414429e-02 -6.599477678537368774e-02 3.094437718391418457e-01 -1.296054571866989136e-01 5.867565423250198364e-02 -2.700687348842620850e-01 1.032106056809425354e-01 -2.460487335920333862e-01 4.080238752067089081e-03 -1.137913763523101807e-02 -2.537675797939300537e-01 -2.238116115331649780e-01 -6.054013222455978394e-02 3.139876425266265869e-01 -3.127795755863189697e-01 1.762793958187103271e-01 -7.682810723781585693e-02 -1.912434548139572144e-01 -3.053526766598224640e-02 -8.441259711980819702e-02
-7.699623703956604004e-02 1.563457101583480835e-01 9.094964712858200073e-02 3.475111126899719238e-01 1.838724017143249512e-01 -3.193515539169311523e-02 -6.480380147695541382e-02 -3.666115105152130127e-01 2.689782083034515381e-01 5.155474692583084106e-02 -4.569772258400917053e-02 1.006916612386703491e-01 -2.000474929809570312e-01 -2.314201742410659790e-02 -7.251039147377014160e-02 -2.010789513587951660e-01 2.533181011676788330e-01 -1.667084097862243652e-01 1.233387831598520279e-02 -1.496780812740325928e-01 2.400542348623275757e-01 -7.053527235984802246e-02 -2.065334469079971313e-01 -2.820613980293273926e-01 -8.019610494375228882e-02 1.661501079797744751e-02 -2.675535529851913452e-02 2.476329058408737183e-01 -9.952223300933837891e-02 -3.205665946006774902e-01 -1.137162521481513977e-01 -1.487061032094061375e-03
1.057137623429298401e-01 -4.665547609329223633e-02 -2.106422334909439087e-01 1.467292904853820801e-01 1.703209877014160156e-01 5.205943807959556580e-02 -2.168280817568302155e-02 -3.084830045700073242e-01 5.267035961151123047e-02 2.895629107952117920e-01 -1.451926082372665405e-01 -9.041281044483184814e-02 -2.837258577346801758e-01 1.168986409902572632e-01 -1.846660375595092773e-01 7.396983355283737183e-02 9.739214181900024414e-02 -1.473391056060791016e-01 -2.216455489397048950e-01 -1.067326366901397705e-01 -9.104280918836593628e-02 -2.781288623809814453e-01 -1.917531490325927734e-01 -4.306276142597198486e-01 -3.487105295062065125e-02 1.080949530005455017e-01 -1.318477839231491089e-01 3.248166292905807495e-02 -1.009201407432556152e-01 -2.758570015430450439e-01 -6.831046938896179199e-02 -1.480799764394760132e-01
-2.386825233697891235e-01 3.157744705677032471e-01 1.642444729804992676e-01 -1.199503391981124878e-01 -3.267112001776695251e-02 -9.748036414384841919e-02 4.086641594767570496e-02 -4.624591022729873657e-02 -2.711372375488281250e-01 -3.214532434940338135e-01 1.390891969203948975e-01 -1.526403278112411499e-01 -3.898868337273597717e-02 4.167024493217468262e-01 -2.709458582103252411e-02 9.066980332136154175e-02 -8.885741978883743286e-02 -7.927957922220230103e-02 -2.564212083816528320e-01 -3.243950605392456055e-01 4.279503971338272095e-02 4.786414280533790588e-02 -1.311112940311431885e-01 -2.150096595287322998e-01 -2.927074767649173737e-02 5.423767119646072388e-02 -2.980094403028488159e-02 9.540703147649765015e-03 -2.501386702060699463e-01 -3.336151316761970520e-02 -2.300692349672317505e-01 9.933301061391830444e-02
4.110736027359962463e-02 -7.895796000957489014e-02 1.723034977912902832e-01 -5.068760365247726440e-02 4.514907673001289368e-02 3.106681630015373230e-03 3.683147951960563660e-03 -2.637937366962432861e-01 1.699515432119369507e-01 -9.657008945941925049e-02 -1.719071343541145325e-02 -3.419992572162300348e-04 3.745640441775321960e-02 -2.834799513220787048e-02 2.552203834056854248e-02 4.790659621357917786e-02 1.091228984296321869e-02 2.393119782209396362e-02 -5.223838090896606445e-01 -3.789295554161071777e-01 -1.190790459513664246e-01 1.383627802133560181e-01 -1.418982818722724915e-02 -2.230949103832244873e-01 -3.139544427394866943e-01 1.812840998172760010e-01 1.329710781574249268e-01 -1.043885387480258942e-02 -2.212265878915786743e-01 9.261274337768554688e-02 -6.871285289525985718e-02 -3.641278147697448730e-01
5.682944506406784058e-02 -2.259968817234039307e-01 -2.507613599300384521e-01 -2.032696157693862915e-01 2.279880195856094360e-01 -7.613071054220199585e-02 1.118055954575538635e-01 -2.770632691681385040e-02 2.473313361406326294e-01 -5.008167400956153870e-02 1.243369132280349731e-01 -5.099461227655410767e-02 -1.021357476711273193e-01 1.585490256547927856e-01 4.855507984757423401e-02 3.317650780081748962e-02 5.456798244267702103e-03 -1.586109586060047150e-02 -1.984436810016632080e-02 -1.019546538591384888e-01 1.152913421392440796e-01 1.217652708292007446e-01 -1.639051735401153564e-01 -3.358078598976135254e-01 2.125849574804306030e-01 -8.030653744935989380e-02 -8.843242377042770386e-02 1.434947103261947632e-01 -5.591302514076232910e-01 -1.787190586328506470e-01 -6.688788533210754395e-02 -2.043781429529190063e-01
-1.773937791585922241e-01 2.008802443742752075e-01 -6.952154636383056641e-02 2.975410223007202148e-01 -6.696310639381408691e-02 7.206188747659325600e-04 2.478791326284408569e-01 9.606028348207473755e-02 1.602656245231628418e-01 1.408707946538925171e-01 -6.668091565370559692e-02 -1.141558811068534851e-01 2.761622332036495209e-02 9.980843961238861084e-02 -7.944133132696151733e-02 1.399477720260620117e-01 -2.699288129806518555e-01 4.910789802670478821e-02 -3.954144418239593506e-01 -1.614846140146255493e-01 1.562588512897491455e-01 -3.336681425571441650e-02 -8.758054673671722412e-02 -1.706810444593429565e-01 -2.257499992847442627e-01 -4.022957012057304382e-02 4.574126750230789185e-02 3.272372782230377197e-01 -3.378156125545501709e-01 2.274343743920326233e-02 -1.066089980304241180e-02 -2.519648671150207520e-01
-6.158239394426345825e-02 -5.056976526975631714e-02 1.411907970905303955e-01 7.132600247859954834e-02 -1.543612033128738403e-01 -1.214484795928001404e-01 1.205184608697891235e-01 7.515937834978103638e-02 1.616960763931274414e-01 -3.014692664146423340e-01 2.371400594711303711e-02 -8.285965770483016968e-02 -3.020269870758056641e-01 -6.107359379529953003e-02 2.042337059974670410e-01 -2.025059424340724945e-02 4.752930998802185059e-02 1.154247373342514038e-01 -2.824471890926361084e-01 -2.880134284496307373e-01 1.657595783472061157e-01 -1.118827983736991882e-01 -2.572273612022399902e-01 -2.830453217029571533e-01 -3.859463334083557129e-01 -1.071887928992509842e-02 1.945092715322971344e-02 1.305801570415496826e-01 -2.860182225704193115e-01 6.572050601243972778e-02 -8.684924989938735962e-02 -1.536103039979934692e-01
-2.339685112237930298e-01 1.484546214342117310e-01 -1.645210981369018555e-01 1.406065970659255981e-01 7.002922892570495605e-02 1.044596359133720398e-01 1.859600991010665894e-01 1.032699085772037506e-02 3.347210586071014404e-02 -7.632607221603393555e-02 -2.476087585091590881e-02 -3.393322974443435669e-02 7.536960765719413757e-03 -2.614343762397766113e-01 1.489701271057128906e-01 2.620507031679153442e-02 1.507052630186080933e-01 3.630135953426361084e-02 -8.896862715482711792e-02 -5.254629254341125488e-01 1.670923382043838501e-01 5.216809455305337906e-03 1.394333597272634506e-02 -3.604890406131744385e-01 -2.850013375282287598e-01 2.504261732101440430e-01 7.865232229232788086e-02 6.161270663142204285e-02 -2.439633607864379883e-01 1.875275671482086182e-01 5.159337539225816727e-03 -1.053640171885490417e-01
-1.262447088956832886e-01 8.591242879629135132e-02 8.914511650800704956e-02 -8.801794797182083130e-02 -2.447558045387268066e-01 4.560905322432518005e-02 2.925117313861846924e-01 -2.242056652903556824e-02 -5.334151163697242737e-02 -2.248999327421188354e-01 1.077880635857582092e-01 1.298813521862030029e-01 -1.635282486677169800e-01 -2.012539803981781006e-01 2.074406743049621582e-01 -5.467743426561355591e-02 5.146341770887374878e-02 -2.329107671976089478e-01 -2.157810181379318237e-01 -3.658224642276763916e-01 1.045012148097157478e-03 7.938078045845031738e-02 -1.687716692686080933e-01 -4.116977751255035400e-01 -2.172151952981948853e-02 2.799744307994842529e-01 6.305079907178878784e-02 1.539853960275650024e-01 -2.336806803941726685e-01 9.301908314228057861e-02 -6.403004378080368042e-02 -4.784649237990379333e-02
-2.500912360846996307e-02 2.364063411951065063e-01 1.526519507169723511e-01 2.315401434898376465e-01 1.913431584835052490e-01 -7.112456113100051880e-02 -3.339543193578720093e-02 -3.610447943210601807e-01 1.300962120294570923e-01 -1.970786750316619873e-01 -5.835863202810287476e-02 -2.728681266307830811e-01 6.449040770530700684e-02 -1.090335752815008163e-02 2.151546925306320190e-01 -1.736457347869873047e-01 1.446829736232757568e-01 -2.446456253528594971e-01 7.026198506355285645e-02 -1.634576320648193359e-01 1.437619328498840332e-01 -1.008166968822479248e-01 -2.020116001367568970e-01 -3.168407678604125977e-01 7.579036056995391846e-02 3.692754358053207397e-02 1.372203677892684937e-01 1.417647302150726318e-01 7.230428606271743774e-02 -1.766770035028457642e-01 -2.219442278146743774e-01 -2.507574558258056641e-01
7.937267422676086426e-02 2.078601717948913574e-02 -5.488413944840431213e-02 -1.309538036584854126e-01 2.856053970754146576e-02 5.588112864643335342e-03 1.322084665298461914e-01 1.060482487082481384e-02 -1.053025349974632263e-01 -1.340893059968948364e-01 -2.509164623916149139e-02 1.164252832531929016e-01 -2.349442243576049805e-01 -4.455117136240005493e-02 2.884891629219055176e-02 -3.028811141848564148e-02 -3.339339494705200195e-01 -1.324859857559204102e-01 5.812137573957443237e-02 -6.269594188779592514e-03 4.175191372632980347e-02 6.056679412722587585e-02 -1.742809563875198364e-01 -5.263661146163940430e-01 -1.176329776644706726e-01 -2.814784459769725800e-02 -1.409395635128021240e-01 1.467379331588745117e-01 -3.780039250850677490e-01 -3.988057971000671387e-01 9.348116070032119751e-02 -2.011371850967407227e-01
-2.188394963741302490e-01 -7.914333790540695190e-02 9.385191835463047028e-03 1.667355298995971680e-01 5.195313692092895508e-02 1.685985326766967773e-01 -2.937408909201622009e-02 -2.059428244829177856e-01 4.433929547667503357e-02 1.729074269533157349e-01 7.724585384130477905e-02 7.373575121164321899e-02 -1.710814088582992554e-01 2.446139454841613770e-01 2.237117886543273926e-01 -6.183950603008270264e-02 2.189998142421245575e-02 2.447536215186119080e-02 -2.335382252931594849e-01 -3.947522044181823730e-01 2.648494541645050049e-01 -2.795971333980560303e-01 -1.184074506163597107e-01 -3.207789361476898193e-01 1.431098729372024536e-01 3.015235066413879395e-01 -3.119779378175735474e-02 2.970768883824348450e-02 1.574936360120773315e-01 -1.635426422581076622e-03 1.922253072261810303e-01 -7.494556158781051636e-02
5.738073214888572693e-02 -1.026762127876281738e-01 -2.597598358988761902e-03 -1.920732557773590088e-01 -2.338564097881317139e-01 -1.726530641317367554e-01 5.135313794016838074e-02 -1.582618206739425659e-01 4.082028940320014954e-02 3.108988106250762939e-01 -1.571476459503173828e-01 6.159891374409198761e-03 2.356553636491298676e-02 2.903203964233398438e-01 3.783771693706512451e-01 -1.221797615289688110e-01 -2.020687013864517212e-01 -1.444082707166671753e-01 -1.200310885906219482e-01 -1.705351024866104126e-01 1.878613829612731934e-01 1.248971745371818542e-01 -3.577974736690521240e-01 -2.097610682249069214e-01 -1.013812869787216187e-01 1.967304944992065430e-01 -6.076125055551528931e-02 -1.488977521657943726e-01 -1.590233445167541504e-01 4.963357746601104736e-02 -1.069093570113182068e-01 -1.702288240194320679e-01
-4.957835003733634949e-02 2.347550988197326660e-01 -1.243186220526695251e-01 5.018770694732666016e-02 1.950802840292453766e-02 -2.406147420406341553e-01 -8.350013941526412964e-02 -1.884073317050933838e-01 4.058219492435455322e-01 1.197784543037414551e-01 -8.469381928443908691e-02 -4.954255372285842896e-02 1.170214340090751648e-01 -5.980723351240158081e-02 2.363549172878265381e-01 1.656276136636734009e-01 -1.283785104751586914e-01 1.037803962826728821e-01 -1.984032392501831055e-01 -3.085241280496120453e-02 1.294195204973220825e-01 2.045424431562423706e-01 -3.224274218082427979e-01 -2.726823091506958008e-01 -3.287443220615386963e-01 1.353529840707778931e-01 -3.306169528514146805e-03 -2.546212971210479736e-01 -1.318786442279815674e-01 -5.265444982796907425e-03 -8.315675659105181694e-04 -1.461295187473297119e-01
-2.287980467081069946e-01 -1.444555236957967281e-03 1.695632487535476685e-01 8.923774212598800659e-02 3.961786255240440369e-02 1.432371735572814941e-01 -1.876273937523365021e-02 -2.700083255767822266e-01 -1.191926002502441406e-01 4.894626513123512268e-02 -1.072220504283905029e-02 -2.704119980335235596e-01 -3.475989997386932373e-01 -1.831129193305969238e-01 9.516298770904541016e-02 2.860196866095066071e-02 1.386149674654006958e-01 -2.694009542465209961e-01 -2.844061851501464844e-01 -3.325507938861846924e-01 2.550493478775024414e-01 3.111500851809978485e-02 2.770906984806060791e-01 -2.283953726291656494e-01 -7.340111583471298218e-02 3.300824761390686035e-02 -1.720971465110778809e-01 6.403300911188125610e-02 -1.670831888914108276e-01 -4.205583781003952026e-02 -6.857012957334518433e-02 -9.332519024610519409e-02
2.625677268952131271e-03 -9.280195459723472595e-03 -1.264816075563430786e-01 2.513087540864944458e-02 6.516829133033752441e-02 -2.683849930763244629e-01 1.339478641748428345e-01 -3.170400857925415039e-01 3.752950429916381836e-01 -6.670712679624557495e-02 1.295435577630996704e-01 1.952726580202579498e-02 -1.087280288338661194e-01 1.616933643817901611e-01 4.062984138727188110e-03 -2.017353847622871399e-02 -1.966876536607742310e-01 -1.767691224813461304e-01 -2.239452898502349854e-01 -2.290361523628234863e-01 1.590435057878494263e-01 2.219039201736450195e-01 -1.747303456068038940e-01 -2.660269439220428467e-01 -6.695353984832763672e-02 4.198642820119857788e-02 -3.609988987445831299e-01 -2.380741238594055176e-01 1.228668391704559326e-01 -1.211105287075042725e-01 -2.309193834662437439e-02 -1.255896538496017456e-01
-9.462621062994003296e-02 -8.781636506319046021e-02 -3.048249520361423492e-02 2.730781733989715576e-01 -7.822415791451931000e-03 6.687342375516891479e-02 -9.929979220032691956e-03 -2.717456817626953125e-01 1.052758023142814636e-01 -3.231883049011230469e-01 1.642572320997714996e-02 -2.129526734352111816e-01 -2.231335341930389404e-01 -1.677616387605667114e-01 1.217449456453323364e-02 -2.356139719486236572e-01 2.078349888324737549e-01 -1.907860338687896729e-01 -1.242509577423334122e-02 -2.269379198551177979e-01 2.173756808042526245e-01 -1.849384903907775879e-01 5.033377185463905334e-02 -3.466628491878509521e-01 -6.870164070278406143e-03 1.085479557514190674e-01 -4.958858340978622437e-02 -1.244840472936630249e-01 -1.855051964521408081e-01 -1.402364671230316162e-01 -2.732048928737640381e-01 -2.017206102609634399e-01
-4.425073415040969849e-02 3.754555284976959229e-01 2.231177240610122681e-01 2.165657579898834229e-01 1.918917149305343628e-01 5.337931960821151733e-02 -4.510686546564102173e-02 -7.864715903997421265e-02 1.252958923578262329e-01 -1.161135807633399963e-01 -1.218367367982864380e-01 -2.539688348770141602e-01 5.015775188803672791e-02 -8.931115269660949707e-02 6.147179380059242249e-02 7.222686707973480225e-02 -2.171891927719116211e-02 -2.234896868467330933e-01 2.175039052963256836e-01 -4.698353409767150879e-01 3.075171820819377899e-02 1.001709774136543274e-01 -2.379714250564575195e-01 -2.335237562656402588e-01 -1.751157641410827637e-01 9.328998625278472900e-02 -1.419200450181961060e-01 4.014321416616439819e-02 -1.450725048780441284e-01 2.681757137179374695e-02 -2.316752970218658447e-01 -8.550600707530975342e-02
7.439115643501281738e-02 1.922380477190017700e-01 2.994063794612884521e-01 2.386156618595123291e-01 5.613155663013458252e-02 7.552883774042129517e-02 8.149797469377517700e-02 -2.026277184486389160e-01 1.134115457534790039e-02 -1.109097748994827271e-01 2.383683435618877411e-02 -8.437354862689971924e-02 -1.929160207509994507e-01 -1.327594518661499023e-01 5.813952684402465820e-01 -1.564348638057708740e-01 -2.358126640319824219e-02 -2.612495720386505127e-01 -1.494407653808593750e-01 -1.151078268885612488e-01 5.140646174550056458e-02 -1.776644140481948853e-01 -1.401191353797912598e-01 -2.149326056241989136e-01 1.323300898075103760e-01 3.671049326658248901e-02 1.674092747271060944e-02 1.410207897424697876e-01 5.859481543302536011e-02 -1.071577221155166626e-01 2.574252337217330933e-02 -2.406069487333297729e-01
-3.104765154421329498e-02 6.300325691699981689e-02 1.260129809379577637e-01 2.429482787847518921e-01 -1.280316561460494995e-01 1.115323528647422791e-01 -2.231217175722122192e-01 2.654155716300010681e-02 2.447792328894138336e-02 -1.452031135559082031e-01 8.146708458662033081e-02 -1.521391868591308594e-01 3.916760440915822983e-03 -5.898643285036087036e-02 3.184509649872779846e-02 1.140384674072265625e-01 -8.231904357671737671e-02 -4.107394218444824219e-01 -8.459795266389846802e-02 -1.559398919343948364e-01 3.377271443605422974e-02 8.309903740882873535e-02 -2.376995384693145752e-01 -4.587896466255187988e-01 2.471849508583545685e-02 2.522341609001159668e-01 4.453546926379203796e-02 1.078516840934753418e-01 3.311026375740766525e-03 -3.487882316112518311e-01 -2.873685956001281738e-01 8.819405734539031982e-02
-2.247375845909118652e-01 5.372840166091918945e-02 2.573281340301036835e-02 2.076454311609268188e-01 1.305790096521377563e-01 -3.121366910636425018e-02 -1.218778919428586960e-02 -1.282952576875686646e-01 -1.101724728941917419e-01 9.348449110984802246e-02 2.236855477094650269e-01 5.114726722240447998e-02 -1.859805732965469360e-01 -1.675150841474533081e-01 2.198595702648162842e-01 3.488912060856819153e-02 -9.427878260612487793e-02 -1.771847456693649292e-01 1.802857965230941772e-01 -3.595751821994781494e-01 8.875008672475814819e-02 -2.429667413234710693e-01 -3.523273766040802002e-01 -2.333386093378067017e-01 1.841693930327892303e-02 1.423118710517883301e-01 -5.341370403766632080e-02 1.927018463611602783e-01 -1.197084188461303711e-01 -3.339490294456481934e-01 -1.654479205608367920e-01 1.452062726020812988e-01
-5.668352916836738586e-02 4.220901802182197571e-02 8.268228173255920410e-02 8.826841413974761963e-02 8.497283607721328735e-02 -6.193871423602104187e-02 -2.227066308259963989e-01 -1.510727703571319580e-01 -7.151498645544052124e-02 -6.045363470911979675e-02 -2.130584865808486938e-01 -2.290067523717880249e-01 3.176556155085563660e-02 -1.737851798534393311e-01 4.119465649127960205e-01 -1.181906238198280334e-01 -4.037800058722496033e-02 -3.170185387134552002e-01 3.931314125657081604e-02 -5.025512576103210449e-01 7.656470686197280884e-02 -4.622622951865196228e-02 1.816104166209697723e-02 -3.141435682773590088e-01 -2.044647485017776489e-01 -3.373588901013135910e-03 -5.797497928142547607e-02 3.502475842833518982e-02 3.022038564085960388e-02 -2.489745914936065674e-01 2.622252888977527618e-02 4.657954722642898560e-02
6.441246718168258667e-02 1.867928653955459595e-01 -7.425728440284729004e-02 3.599534630775451660e-01 2.501860558986663818e-01 8.490079641342163086e-02 5.879080295562744141e-02 -3.278227448463439941e-01 -5.946582555770874023e-02 -2.508861757814884186e-02 1.011773645877838135e-01 -4.445688426494598389e-02 -2.314835190773010254e-01 1.404455900192260742e-01 -7.815577834844589233e-02 -5.940585955977439880e-02 2.001607269048690796e-01 -6.460852921009063721e-02 -1.962722092866897583e-02 -2.540424466133117676e-01 6.205443665385246277e-02 -3.743806481361389160e-01 -2.782471477985382080e-01 -1.099626049399375916e-01 -1.333459764719009399e-01 9.136767685413360596e-02 -2.769765444099903107e-02 1.586958318948745728e-01 -2.156512290239334106e-01 -6.337616592645645142e-02 8.792208880186080933e-02 -3.046446144580841064e-01
1.151366084814071655e-01 1.233261600136756897e-01 2.780302762985229492e-01 1.726801097393035889e-01 -5.882456526160240173e-02 1.180757768452167511e-02 -1.730865240097045898e-01 -7.220184057950973511e-02 -7.802107837051153183e-03 -1.221692934632301331e-01 -5.327037349343299866e-02 -1.892138123512268066e-01 -8.784443140029907227e-02 9.767947718501091003e-03 3.869082778692245483e-02 2.113746255636215210e-01 2.083039283752441406e-02 -5.200119614601135254e-01 -6.505233049392700195e-02 -3.832378089427947998e-01 3.057813644409179688e-01 1.833581551909446716e-02 -1.431707143783569336e-01 -1.417559385299682617e-01 -1.177183818072080612e-02 1.302648633718490601e-01 1.973271965980529785e-01 1.047646030783653259e-01 -7.349260896444320679e-02 -8.557854592800140381e-02 -2.494972646236419678e-01 -1.401922702789306641e-01
-9.059471078217029572e-03 -5.656890943646430969e-02 2.459391579031944275e-02 1.792088896036148071e-01 -3.363475843798369169e-04 -1.481697559356689453e-01 -5.947757512331008911e-02 -1.772260516881942749e-01 -3.552856296300888062e-02 -3.975215181708335876e-02 7.963364571332931519e-02 -5.919172614812850952e-02 2.457103505730628967e-02 -7.927405834197998047e-02 4.498907178640365601e-02 6.335749477148056030e-02 -3.212676942348480225e-02 -6.346198916435241699e-01 6.756140291690826416e-02 -3.550599217414855957e-01 3.244089782238006592e-01 4.658774286508560181e-02 -1.680202484130859375e-01 -2.570404708385467529e-01 2.075392939150333405e-02 1.142581626772880554e-01 -1.677071899175643921e-01 2.333844304084777832e-01 -2.356541901826858521e-02 -1.606613397598266602e-01 -3.413996845483779907e-02 1.474812179803848267e-01
8.284833282232284546e-02 -6.161041557788848877e-02 1.914821416139602661e-01 9.493210911750793457e-02 -1.167227886617183685e-02 -1.046804711222648621e-01 3.448331654071807861e-01 -6.266242265701293945e-02 2.031595557928085327e-01 -1.966867595911026001e-01 -8.809747546911239624e-02 1.545040011405944824e-01 -1.737774610519409180e-01 -3.512177616357803345e-02 2.067458182573318481e-01 -6.343932449817657471e-02 -6.050619110465049744e-02 -1.276614367961883545e-01 -4.023091793060302734e-01 -2.403447777032852173e-01 8.857521414756774902e-02 2.068619430065155029e-02 -1.954312622547149658e-01 -2.648146450519561768e-01 -3.229795396327972412e-01 7.315247505903244019e-02 -2.273289486765861511e-03 1.491849683225154877e-02 -3.077124059200286865e-01 1.207712963223457336e-01 1.381367444992065430e-03 -2.111862897872924805e-01
1.019490882754325867e-01 -1.482994295656681061e-02 -6.103225797414779663e-02 2.026281692087650299e-02 -1.211689412593841553e-01 -2.805407643318176270e-01 1.378012895584106445e-01 -4.100171625614166260e-01 3.111834526062011719e-01 1.248914524912834167e-01 1.700644344091415405e-01 -1.302785724401473999e-01 -9.375514090061187744e-02 1.612465679645538330e-01 1.409015357494354248e-01 -3.002615645527839661e-02 -2.025593668222427368e-01 -1.794894188642501831e-01 -2.247224748134613037e-01 -2.863793075084686279e-02 1.460070908069610596e-01 1.935637593269348145e-01 -3.482673764228820801e-01 -2.068468630313873291e-01 -8.910162001848220825e-02 4.749051854014396667e-02 -1.372483521699905396e-01 1.666261404752731323e-01 1.042495369911193848e-01 -8.884193748235702515e-02 -1.731666922569274902e-01 -1.947272717952728271e-01
-9.557541459798812866e-02 4.157933965325355530e-02 1.946346610784530640e-01 9.873686730861663818e-02 -2.191426930949091911e-03 -6.969291716814041138e-02 1.728113442659378052e-01 -1.723147742450237274e-02 3.805944621562957764e-01 -1.001467704772949219e-01 -3.292923420667648315e-02 -1.029485315084457397e-01 7.121468335390090942e-02 -1.002863794565200806e-02 2.091085761785507202e-01 -8.705498278141021729e-02 7.922709733247756958e-02 1.247197296470403671e-02 -3.385929465293884277e-01 -2.041755467653274536e-01 5.181348323822021484e-02 1.785150021314620972e-01 5.860660225152969360e-02 -2.962824702262878418e-01 -3.042139112949371338e-01 3.263561427593231201e-02 1.037448868155479431e-01 -2.812181226909160614e-02 -4.704703986644744873e-01 -1.086724083870649338e-02 3.905881196260452271e-03 -2.612752318382263184e-01
5.475936830043792725e-02 5.983085185289382935e-02 -3.923907876014709473e-02 -6.802758574485778809e-02 1.220991462469100952e-01 -3.530704677104949951e-01 9.391880035400390625e-02 -4.162455201148986816e-01 3.182727098464965820e-01 1.170271541923284531e-02 1.357632577419281006e-01 -3.028935790061950684e-01 -3.909153491258621216e-02 2.448728978633880615e-01 3.838483616709709167e-02 -1.251516025513410568e-02 -2.131933718919754028e-01 -2.420203536748886108e-01 -2.875242531299591064e-01 -1.805446147918701172e-01 4.949798807501792908e-02 -7.063429802656173706e-05 -2.584246695041656494e-01 -2.256685495376586914e-02 -3.209760645404458046e-03 1.194004118442535400e-01 -1.535183191299438477e-01 -8.865203708410263062e-02 -2.118788473308086395e-02 7.275623828172683716e-02 1.047867238521575928e-01 -1.985546797513961792e-01
-2.506093867123126984e-02 -3.810802474617958069e-02 3.892900943756103516e-01 4.694167897105216980e-02 1.479964405298233032e-01 8.288189768791198730e-02 -2.470120787620544434e-02 -1.027176249772310257e-02 1.914830356836318970e-01 -2.990866824984550476e-02 -1.738504022359848022e-01 -4.763391986489295959e-02 -1.454600244760513306e-01 9.839044511318206787e-02 -7.983766496181488037e-02 6.842259317636489868e-02 -1.357245165854692459e-02 7.982610911130905151e-02 -4.089023470878601074e-01 -2.854292690753936768e-01 7.344932854175567627e-02 7.244633138179779053e-02 -1.279722601175308228e-01 -2.768273353576660156e-01 4.487872496247291565e-02 -7.539576292037963867e-02 -7.586982846260070801e-02 -1.911952048540115356e-01 -4.299638569355010986e-01 -3.547717630863189697e-02 -1.490208804607391357e-01 -2.924156785011291504e-01
7.982604205608367920e-02 -1.973897218704223633e-02 1.592279225587844849e-01 2.312393933534622192e-01 -6.591789424419403076e-02 1.071918755769729614e-02 -5.242869257926940918e-02 -1.655623912811279297e-01 -2.016055950662121177e-04 -1.376037746667861938e-01 2.572656050324440002e-02 -2.340546697378158569e-01 -1.995210796594619751e-01 -1.205289512872695923e-01 1.345670670270919800e-01 8.728976547718048096e-02 -8.941701054573059082e-02 -4.760364890098571777e-01 -2.139751613140106201e-01 -3.925039172172546387e-01 7.296754419803619385e-02 9.869684278964996338e-02 -1.360826343297958374e-01 -2.648305892944335938e-01 7.144553214311599731e-02 -6.076880171895027161e-02 -2.260091751813888550e-01 1.765428185462951660e-01 2.365259528160095215e-01 1.445899605751037598e-01 -1.195876970887184143e-01 -7.060149312019348145e-02
4.223981499671936035e-02 1.180326342582702637e-01 -1.773506402969360352e-01 -1.250544786453247070e-01 9.614577144384384155e-02 -2.643578350543975830e-01 2.112827822566032410e-02 -2.853955030441284180e-01 2.276123911142349243e-01 3.448833525180816650e-02 9.883564710617065430e-02 -2.429913878440856934e-01 1.516936719417572021e-01 1.781071424484252930e-01 8.565171062946319580e-02 -1.228222176432609558e-01 4.381342232227325439e-02 -9.348525851964950562e-02 -3.734892904758453369e-01 -2.999770641326904297e-01 1.176804006099700928e-01 1.718667894601821899e-01 -4.081991314888000488e-01 -1.901610195636749268e-01 -1.025763824582099915e-01 1.565967053174972534e-01 -2.100688815116882324e-01 4.969912022352218628e-02 8.221497386693954468e-02 -3.819328546524047852e-02 -1.395000424236059189e-02 2.883338741958141327e-02
-6.405180320143699646e-04 5.244806036353111267e-02 4.015164449810981750e-02 1.886564344167709351e-01 1.202919855713844299e-01 2.404895722866058350e-01 2.040057480335235596e-01 -2.182219326496124268e-01 -5.034497007727622986e-02 1.832719892263412476e-02 -2.037404179573059082e-01 -6.792541593313217163e-02 1.011902317404747009e-01 -7.303004618734121323e-03 -7.167866080999374390e-02 -9.603466838598251343e-02 -7.162712048739194870e-03 -3.595545887947082520e-01 1.426550447940826416e-01 -3.076569437980651855e-01 2.401951998472213745e-01 -1.065001338720321655e-01 -1.234754472970962524e-01 -3.982435464859008789e-01 7.859172672033309937e-02 9.856621921062469482e-02 5.902987346053123474e-02 -7.573541253805160522e-02 -1.688081324100494385e-01 -2.142709493637084961e-01 -2.893030345439910889e-01 -2.332853674888610840e-01
2.676260424777865410e-03 4.380623251199722290e-02 1.620494276285171509e-01 2.697902917861938477e-01 -6.510911881923675537e-02 -1.048212945461273193e-01 -6.257472187280654907e-02 -1.013180837035179138e-01 1.057243049144744873e-01 5.375045910477638245e-02 9.761709719896316528e-02 -2.141621410846710205e-01 -1.003373488783836365e-01 4.876276478171348572e-02 7.889764010906219482e-02 2.238883823156356812e-01 6.836268305778503418e-02 -4.577839076519012451e-01 4.967870563268661499e-02 -1.028829887509346008e-01 1.821253895759582520e-01 1.992653012275695801e-01 -2.650921344757080078e-01 -2.895292043685913086e-01 1.086228787899017334e-01 2.407472953200340271e-02 -1.772407144308090210e-01 3.001488447189331055e-01 -1.498804837465286255e-01 -2.880641520023345947e-01 -1.701612025499343872e-01 -9.386206418275833130e-02
-4.323306679725646973e-02 1.828867346048355103e-01 -1.194598674774169922e-01 -2.361931651830673218e-02 1.811259686946868896e-01 -1.889874935150146484e-01 -5.035493522882461548e-02 -2.465942203998565674e-01 1.975072324275970459e-01 2.609902434051036835e-02 -9.439136832952499390e-02 -3.942837715148925781e-01 -8.698999136686325073e-02 -8.583601564168930054e-02 -4.627457261085510254e-02 -1.365505754947662354e-01 7.887019962072372437e-02 -4.714374616742134094e-02 -1.198526322841644287e-01 -1.912526190280914307e-01 1.417590770870447159e-02 -1.783489286899566650e-01 -2.485553771257400513e-01 -3.162503540515899658e-01 -3.073928356170654297e-01 -8.755643665790557861e-02 -3.266631811857223511e-02 2.548964917659759521e-01 5.058692395687103271e-02 -1.149098724126815796e-01 -3.534654974937438965e-01 1.269642114639282227e-01
-1.126694232225418091e-01 -7.396565377712249756e-02 1.332277506589889526e-01 4.031936526298522949e-01 3.955906629562377930e-02 -1.659088581800460815e-01 6.743342150002717972e-03 -1.253258883953094482e-01 -1.989971399307250977e-01 1.206910833716392517e-01 6.910907570272684097e-03 -3.777300417423248291e-01 -2.625553309917449951e-01 3.747440129518508911e-02 1.719413548707962036e-01 1.256228890269994736e-02 -7.557845860719680786e-02 -2.621714770793914795e-01 -3.608349561691284180e-01 -2.336070686578750610e-01 6.139391288161277771e-02 7.161568105220794678e-02 3.844838589429855347e-02 -8.394700288772583008e-02 -9.297151863574981689e-02 1.447113789618015289e-02 1.152676437050104141e-02 5.527425557374954224e-02 -2.272104173898696899e-01 -1.949710547924041748e-01 -2.794946730136871338e-01 5.728588625788688660e-02
-1.390966176986694336e-01 2.956006303429603577e-02 -1.361481007188558578e-02 2.638932764530181885e-01 1.798364073038101196e-01 -1.527871638536453247e-01 9.466157108545303345e-02 -1.206848546862602234e-01 4.461174830794334412e-02 -2.005961537361145020e-01 -9.083497524261474609e-02 -1.440658122301101685e-01 -5.774893984198570251e-02 -6.153517216444015503e-02 -6.247137114405632019e-02 9.202092885971069336e-02 -5.962219461798667908e-02 2.846403419971466064e-02 -1.680841445922851562e-01 -3.222666680812835693e-01 1.007295697927474976e-01 -3.542393147945404053e-01 -9.628330171108245850e-02 -1.727798581123352051e-01 4.925080761313438416e-02 7.820488512516021729e-02 -7.614105939865112305e-02 1.056513711810112000e-01 -5.267692804336547852e-01 2.352538853883743286e-01 -4.276148229837417603e-02 -2.619676589965820312e-01
2.915809452533721924e-01 2.533311955630779266e-02 1.790235191583633423e-01 1.429691016674041748e-01 1.345959901809692383e-01 -1.746474057435989380e-01 9.368059039115905762e-02 -2.939592897891998291e-01 7.371865957975387573e-02 9.649533033370971680e-02 2.027667313814163208e-01 -4.882518202066421509e-02 -1.086247265338897705e-01 -9.459590166807174683e-02 1.380868405103683472e-01 -2.220037393271923065e-02 2.557252049446105957e-01 -1.518343389034271240e-01 -5.120186135172843933e-02 -3.638392090797424316e-01 1.651466637849807739e-01 -2.407618314027786255e-01 -1.027979142963886261e-02 -1.649747043848037720e-01 1.379776298999786377e-01 8.949223905801773071e-02 -1.053158491849899292e-01 2.892510220408439636e-02 -2.272714376449584961e-01 -2.411674708127975464e-01 9.925394505262374878e-02 -3.533256053924560547e-01
1.353698074817657471e-01 4.022276401519775391e-02 -1.263499855995178223e-01 1.646846383810043335e-01 2.172512374818325043e-02 -4.431934282183647156e-02 -1.681319028139114380e-01 -1.935640722513198853e-01 1.543836593627929688e-01 -3.744488060474395752e-01 -3.758734324946999550e-03 -1.418870314955711365e-02 2.327542155981063843e-01 6.595197319984436035e-02 5.290229246020317078e-02 1.226597651839256287e-01 -2.653596103191375732e-01 -1.457155942916870117e-01 -1.650206297636032104e-01 -4.042810797691345215e-01 -7.191606611013412476e-02 1.085129454731941223e-01 -2.169557064771652222e-01 -1.404916346073150635e-01 -8.692573755979537964e-02 7.222224026918411255e-02 -1.441175341606140137e-01 7.009275257587432861e-02 -2.896741926670074463e-01 -3.300798535346984863e-01 1.351615935564041138e-01 -1.118231713771820068e-01
9.167200326919555664e-02 1.871957927942276001e-01 -1.329722702503204346e-01 1.072101891040802002e-01 -4.593493044376373291e-02 -1.902461796998977661e-02 1.194608360528945923e-01 5.616826564073562622e-02 -5.772621929645538330e-02 -1.023047864437103271e-01 2.650235407054424286e-02 8.150320500135421753e-02 -3.835869431495666504e-01 -1.525142341852188110e-01 2.437624633312225342e-01 -2.851216308772563934e-02 2.684715017676353455e-02 -1.095057427883148193e-01 -8.811236917972564697e-02 -4.852935671806335449e-01 6.465829908847808838e-02 8.832451701164245605e-02 2.831044374033808708e-03 -2.022977620363235474e-01 -1.004599854350090027e-01 2.891733944416046143e-01 1.345845609903335571e-01 1.585389375686645508e-01 -4.367156326770782471e-01 1.213624626398086548e-01 3.690189495682716370e-02 -5.506177246570587158e-02
-1.518356651067733765e-01 -1.081673502922058105e-01 -4.447318241000175476e-02 6.663645803928375244e-02 -1.506107896566390991e-01 5.326032638549804688e-02 -1.244337409734725952e-01 -1.427387148141860962e-01 1.605860739946365356e-01 -1.377708185464143753e-02 1.562722623348236084e-01 -2.622398138046264648e-01 -1.630939245223999023e-01 -1.462522596120834351e-01 6.076814979314804077e-02 1.559632569551467896e-01 6.962795555591583252e-02 -4.908893108367919922e-01 2.379935048520565033e-02 -3.179836869239807129e-01 6.084199622273445129e-02 1.342933475971221924e-01 -1.907838732004165649e-01 -3.456088900566101074e-01 -9.699995815753936768e-02 1.312912814319133759e-02 -1.519784629344940186e-01 2.382012307643890381e-01 -5.556987226009368896e-02 -2.494750916957855225e-01 -6.341978907585144043e-02 -1.357454508543014526e-01
-1.480488330125808716e-01 -1.435929387807846069e-01 1.419988647103309631e-02 -1.403807941824197769e-02 2.584747374057769775e-01 6.352049112319946289e-02 7.909115403890609741e-02 -1.011944785714149475e-01 1.204591467976570129e-01 2.542074071243405342e-04 -1.157107949256896973e-01 -1.070166081190109253e-01 -4.649221301078796387e-01 1.330059766769409180e-01 2.790273129940032959e-01 -4.355899617075920105e-02 1.190432459115982056e-01 -2.074620872735977173e-02 -6.643217802047729492e-02 -3.777467310428619385e-01 8.962407708168029785e-02 -1.767423376441001892e-02 -8.994951494969427586e-04 -3.555996417999267578e-01 -1.060699373483657837e-01 -6.973481923341751099e-02 1.007075086236000061e-01 -3.689809739589691162e-01 -9.464561194181442261e-02 4.915443807840347290e-02 9.976753592491149902e-02 -1.911567449569702148e-01
-6.008743867278099060e-02 -2.804093435406684875e-02 -2.662440203130245209e-02 -1.434618681669235229e-01 -8.739668130874633789e-02 -3.049946129322052002e-01 -6.274367123842239380e-02 -2.861592471599578857e-01 2.857652008533477783e-01 -2.699235081672668457e-02 5.523401871323585510e-02 -1.666519343852996826e-01 7.292097061872482300e-02 -1.012562122195959091e-02 1.582343578338623047e-01 -5.757677182555198669e-02 5.352601036429405212e-02 1.129558682441711426e-01 -1.814809292554855347e-01 -1.339959055185317993e-01 -2.776974253356456757e-02 6.316582858562469482e-02 -3.534588813781738281e-01 -5.216400623321533203e-01 1.424789130687713623e-01 1.926009953022003174e-01 -6.702905148267745972e-02 -2.163264900445938110e-01 -1.624250859022140503e-01 1.585316061973571777e-01 1.080283895134925842e-01 -2.559822797775268555e-02
1.127470955252647400e-01 3.543385267257690430e-01 -3.098367713391780853e-02 3.495301008224487305e-01 -8.890557102859020233e-03 -5.791820958256721497e-02 1.215789914131164551e-01 -1.651155501604080200e-01 -4.434952139854431152e-02 3.520101010799407959e-01 1.993587240576744080e-02 -4.485299438238143921e-02 7.859995821490883827e-05 -5.804460961371660233e-03 -5.943569168448448181e-02 -6.227326765656471252e-02 3.119982220232486725e-02 8.326502516865730286e-03 7.695286720991134644e-02 -3.757517337799072266e-01 2.490097433328628540e-01 -1.133913323283195496e-01 -1.648779772222042084e-02 -3.394531011581420898e-01 -1.828638613224029541e-01 2.139011919498443604e-01 -5.286224931478500366e-02 -1.193123869597911835e-02 -1.278222650289535522e-01 -2.848531864583492279e-02 -9.817495197057723999e-02 -3.315958380699157715e-01
-5.001328140497207642e-02 1.137584680691361427e-03 -1.286656260490417480e-01 1.291821002960205078e-01 9.384386986494064331e-02 -2.772074341773986816e-01 -6.354402750730514526e-02 -3.270099759101867676e-01 1.800532490015029907e-01 -3.393073752522468567e-02 -1.470751967281103134e-02 -2.040715515613555908e-01 -1.106336414813995361e-01 2.078928500413894653e-01 4.699199274182319641e-02 6.109821051359176636e-02 -5.359233915805816650e-02 -9.470763802528381348e-02 -2.930376827716827393e-01 1.915371716022491455e-01 -3.556838631629943848e-02 -3.758067190647125244e-01 -1.837089210748672485e-01 -2.606383562088012695e-01 -1.909327358007431030e-01 7.968551479279994965e-03 1.683287508785724640e-02 4.172135610133409500e-03 -2.771417498588562012e-01 -3.479293286800384521e-01 8.894021809101104736e-02 9.812921285629272461e-02
5.204047635197639465e-02 4.351820051670074463e-02 -3.804487362504005432e-02 -4.449740052223205566e-02 2.917599678039550781e-01 -9.239134937524795532e-02 -2.315556257963180542e-01 -2.875006794929504395e-01 1.025916785001754761e-01 -1.728467792272567749e-01 2.029416710138320923e-01 1.154488325119018555e-01 4.224527627229690552e-02 1.512740086764097214e-02 2.222829163074493408e-01 7.960332557559013367e-03 -2.795125246047973633e-01 -2.219180613756179810e-01 3.504760190844535828e-02 -1.568197906017303467e-01 4.924820363521575928e-02 -3.418036699295043945e-01 1.791403256356716156e-02 -3.370194137096405029e-01 -2.397454679012298584e-01 1.942436993122100830e-01 -1.319241821765899658e-01 1.134738177061080933e-01 -1.488872617483139038e-01 2.407247275114059448e-01 -2.357892878353595734e-02 -1.520527899265289307e-01
-1.276549547910690308e-01 1.980113089084625244e-01 -1.253516525030136108e-01 1.479369699954986572e-01 -8.540854603052139282e-02 -1.401022672653198242e-01 1.662798523902893066e-01 -4.369795322418212891e-02 -3.024955466389656067e-02 -4.685223847627639771e-02 3.821885213255882263e-02 7.439569383859634399e-02 -6.722559034824371338e-02 -2.828235030174255371e-01 3.798665106296539307e-01 -6.823827861808240414e-04 -6.788568198680877686e-02 1.280403435230255127e-01 -4.858332872390747070e-02 -3.849724531173706055e-01 -4.121524468064308167e-02 7.683849334716796875e-02 -1.390776783227920532e-01 -2.445141375064849854e-01 -1.629378646612167358e-01 4.692075848579406738e-01 -5.651030689477920532e-02 2.912691980600357056e-02 -2.779296636581420898e-01 -6.525726616382598877e-02 1.418291181325912476e-01 2.894504368305206299e-02
1.097231954336166382e-01 -1.231177989393472672e-02 7.607609033584594727e-02 1.743771582841873169e-01 3.702827543020248413e-02 -1.104961633682250977e-01 1.342863142490386963e-01 -1.706724017858505249e-01 9.300909191370010376e-02 1.047422289848327637e-01 -2.977262064814567566e-02 -2.432518601417541504e-01 -1.712744683027267456e-01 -4.282432198524475098e-01 2.187123000621795654e-01 -3.841782361268997192e-02 5.441960692405700684e-02 1.126278117299079895e-01 -1.656081527471542358e-01 -2.056521177291870117e-01 -1.405028104782104492e-01 1.519569456577301025e-01 -3.146305084228515625e-01 -3.191772401332855225e-01 3.407433163374662399e-03 1.360336691141128540e-01 -9.693153202533721924e-02 -7.033547759056091309e-02 -1.884953677654266357e-01 -2.247288823127746582e-01 -2.724135853350162506e-02 -3.169465065002441406e-01
4.826518893241882324e-02 -4.857522994279861450e-02 3.267935663461685181e-02 3.421382606029510498e-02 -8.603248745203018188e-02 -1.362532675266265869e-01 7.931930571794509888e-02 -4.093424417078495026e-03 1.477498263120651245e-01 -3.371374681591987610e-02 1.783290654420852661e-01 -1.704381406307220459e-01 -3.424604237079620361e-02 6.725261360406875610e-02 2.212326228618621826e-01 3.785251174122095108e-03 1.262947767972946167e-01 -1.302248239517211914e-01 -4.973498582839965820e-01 -1.569319963455200195e-01 -2.244333922863006592e-02 2.334538847208023071e-01 -6.933213025331497192e-02 -1.563463807106018066e-01 -2.587228715419769287e-01 2.635115385055541992e-01 2.119637876749038696e-01 -1.574347764253616333e-01 -4.616987705230712891e-01 -3.164848312735557556e-02 5.382968857884407043e-02 -1.001117303967475891e-01
-5.308997258543968201e-02 -8.548489212989807129e-02 1.894758343696594238e-01 -8.901356719434261322e-03 -3.776730597019195557e-02 9.599623084068298340e-02 1.098945289850234985e-01 7.283277064561843872e-02 -1.104047447443008423e-01 -1.551073938608169556e-01 5.382915958762168884e-02 -8.153261244297027588e-02 -4.208320677280426025e-01 -5.352070555090904236e-02 1.796884834766387939e-02 -1.384898573160171509e-01 -4.772495850920677185e-02 -5.809949710965156555e-02 -3.783128559589385986e-01 -2.958775162696838379e-01 1.425740569829940796e-01 -1.150077134370803833e-01 -1.556117385625839233e-01 -1.586162149906158447e-01 -1.840581446886062622e-01 -2.542994171380996704e-02 6.063012033700942993e-02 1.033489704132080078e-01 -5.499256849288940430e-01 -9.143781661987304688e-02 -2.783175371587276459e-02 -3.050873987376689911e-02
8.362240344285964966e-02 -6.128895282745361328e-02 -8.389027416706085205e-02 -7.808408117853105068e-04 3.896914720535278320e-01 2.556138299405574799e-02 2.453698962926864624e-02 3.525505773723125458e-03 2.041220515966415405e-01 8.216629922389984131e-02 3.618611693382263184e-01 -8.176670223474502563e-02 2.700822986662387848e-02 7.851562649011611938e-02 3.704346120357513428e-01 -3.400615602731704712e-02 2.633014693856239319e-02 -4.475324749946594238e-01 -1.959956884384155273e-01 -1.951116770505905151e-01 -3.562368452548980713e-02 -2.071436792612075806e-01 -1.202308312058448792e-01 -3.075734078884124756e-01 -6.548435986042022705e-02 -1.199243124574422836e-03 -1.024837270379066467e-01 3.401210159063339233e-02 -6.827812641859054565e-02 7.593406736850738525e-02 -1.443145275115966797e-01 1.409498453140258789e-01
-6.068344414234161377e-02 -2.722851932048797607e-02 2.898524515330791473e-02 1.891973763704299927e-01 3.299428150057792664e-02 9.326679259538650513e-02 -6.229502335190773010e-02 -3.582791090011596680e-01 1.750036627054214478e-01 -3.139894902706146240e-01 -8.282651193439960480e-03 -2.375312298536300659e-01 -7.905745506286621094e-02 -1.005765423178672791e-01 6.575443595647811890e-02 -1.524603366851806641e-01 6.055182963609695435e-02 -2.983475923538208008e-01 1.376686990261077881e-01 -1.752688735723495483e-01 3.110132217407226562e-01 -2.410494834184646606e-01 1.505914423614740372e-02 -3.389757573604583740e-01 -4.294912517070770264e-02 5.520701408386230469e-02 -1.276339441537857056e-01 -2.553441524505615234e-01 -1.489583998918533325e-01 -1.921982765197753906e-01 2.701397798955440521e-02 -1.694470345973968506e-01
3.749985620379447937e-02 2.033198624849319458e-01 7.997006922960281372e-02 1.244315728545188904e-01 -3.461245819926261902e-02 -1.355764120817184448e-01 -2.321961224079132080e-01 -2.923084497451782227e-01 4.391923546791076660e-02 1.390896290540695190e-01 1.091118231415748596e-01 -2.847746908664703369e-01 -1.212163344025611877e-01 -5.291277170181274414e-02 1.456206738948822021e-01 2.953898906707763672e-01 1.323188096284866333e-02 -3.816440701484680176e-01 7.825964689254760742e-02 -7.898987829685211182e-02 3.011966645717620850e-01 3.814193978905677795e-02 -7.361387461423873901e-02 -2.488430440425872803e-01 -1.693793833255767822e-01 1.653134077787399292e-01 -1.937585920095443726e-01 -1.033156439661979675e-01 -4.939711838960647583e-02 -2.467130720615386963e-01 -2.252822220325469971e-01 1.436792127788066864e-02
-6.261429935693740845e-02 7.002363353967666626e-02 -4.894987866282463074e-02 3.576173186302185059e-01 -7.185998558998107910e-02 8.871918544173240662e-03 -1.988091915845870972e-01 -1.550382077693939209e-01 1.496852934360504150e-01 -7.841017097234725952e-03 -9.694548696279525757e-02 -2.024182826280593872e-01 -1.574755311012268066e-01 7.162622641772031784e-03 3.230734169483184814e-01 -5.876206606626510620e-02 -1.507772654294967651e-01 -4.127968847751617432e-01 7.977407425642013550e-02 -1.876437366008758545e-01 1.180637776851654053e-01 -1.742436140775680542e-01 -2.335137501358985901e-02 -1.022234559059143066e-01 -1.296761333942413330e-01 1.954149007797241211e-01 3.335423767566680908e-02 1.328787207603454590e-01 -3.915623724460601807e-01 9.402279742062091827e-03 -7.998707145452499390e-02 -2.509656548500061035e-01
2.852596715092658997e-02 9.187012910842895508e-02 2.317807823419570923e-01 4.699836671352386475e-02 2.197620272636413574e-01 6.532564759254455566e-03 -6.603232026100158691e-02 1.431865897029638290e-02 -8.155632019042968750e-02 -7.854118198156356812e-02 2.995533049106597900e-01 -4.806258156895637512e-02 -1.065369099378585815e-01 -1.448659747838973999e-01 2.745247483253479004e-01 -2.276670932769775391e-01 2.723216451704502106e-02 -4.778314381837844849e-02 -4.581825435161590576e-01 1.109718251973390579e-02 1.820527017116546631e-02 -5.497612059116363525e-02 -1.307011842727661133e-01 -1.987140476703643799e-01 7.811452262103557587e-03 9.075616300106048584e-02 -2.464705519378185272e-02 1.905903816223144531e-01 -3.094156682491302490e-01 -4.307966306805610657e-02 -3.776164948940277100e-01 2.430967837572097778e-01
8.187099546194076538e-02 1.708252578973770142e-01 5.362704023718833923e-02 2.009894400835037231e-01 -2.351916022598743439e-02 -2.809078991413116455e-01 3.183588385581970215e-02 -2.074867933988571167e-01 -1.618903502821922302e-02 -1.439373940229415894e-01 -1.255518645048141479e-01 -7.255182415246963501e-02 -8.370315283536911011e-02 -2.120167613029479980e-01 -1.004565879702568054e-01 -2.194187492132186890e-01 1.879900991916656494e-01 -2.032974176108837128e-02 -1.781457662582397461e-01 -2.664992213249206543e-01 1.577838510274887085e-01 -3.183156251907348633e-01 -7.327529788017272949e-02 -4.106279015541076660e-01 -1.978338658809661865e-01 2.321671992540359497e-01 -1.326658427715301514e-01 -4.554021731019020081e-02 -1.573963761329650879e-01 -9.891090914607048035e-03 -1.434440612792968750e-01 -2.196316868066787720e-01
-2.164749614894390106e-02 3.381933551281690598e-03 1.663941293954849243e-01 -9.798493981361389160e-02 -6.077516824007034302e-02 -1.553833335638046265e-01 1.835717856884002686e-01 1.838498748838901520e-02 5.741343274712562561e-02 -2.534681558609008789e-01 -9.244707762263715267e-04 -2.741259038448333740e-01 -3.688777387142181396e-01 -2.089227177202701569e-02 1.867908984422683716e-01 -1.432011127471923828e-01 1.237362176179885864e-01 -2.421732991933822632e-02 -3.176352977752685547e-01 -3.604061901569366455e-01 1.320870667695999146e-01 -4.403052479028701782e-02 -1.707386225461959839e-01 -1.125430241227149963e-01 -1.679768860340118408e-01 2.588182315230369568e-02 2.514348831027746201e-03 4.950748383998870850e-02 -3.942166566848754883e-01 1.117988750338554382e-01 -1.472478955984115601e-01 -1.922196298837661743e-01
-2.722595632076263428e-01 8.379275351762771606e-02 1.168885547667741776e-02 2.474447637796401978e-01 -1.409131884574890137e-01 -2.336937040090560913e-01 -5.695237219333648682e-02 -1.171403080224990845e-01 1.522992700338363647e-01 7.213911158032715321e-04 -1.095588207244873047e-01 -8.819415420293807983e-02 -1.089233458042144775e-01 2.583220973610877991e-02 -1.098605841398239136e-01 -1.067829430103302002e-01 1.370999664068222046e-01 -2.517363429069519043e-01 -1.417467892169952393e-01 -2.073829472064971924e-01 1.998132765293121338e-01 -2.424091696739196777e-01 1.342758983373641968e-01 -3.887976706027984619e-01 -1.875283867120742798e-01 1.170368418097496033e-01 -1.522597223520278931e-01 2.330515980720520020e-01 -2.534571290016174316e-01 -1.837584190070629120e-02 3.184019029140472412e-02 -2.863067686557769775e-01
-5.060929432511329651e-02 -1.813767850399017334e-01 -1.478260457515716553e-01 -2.655234932899475098e-01 -1.159593649208545685e-02 1.388512402772903442e-01 9.988498687744140625e-02 4.766032099723815918e-02 1.093424558639526367e-01 7.637847959995269775e-02 1.493714191019535065e-02 -3.147901594638824463e-01 -2.512008547782897949e-01 -7.347395271062850952e-02 3.259685933589935303e-01 9.156309813261032104e-02 -2.243976108729839325e-03 4.363429173827171326e-02 -2.630554437637329102e-01 -3.162742853164672852e-01 1.237458065152168274e-01 -7.536235451698303223e-02 -2.214431315660476685e-01 -3.426962196826934814e-01 -1.948111951351165771e-01 -2.535970648750662804e-03 8.759317547082901001e-02 -1.072444468736648560e-01 -1.441554278135299683e-01 -1.108176857233047485e-01 -2.040739804506301880e-01 -2.232311218976974487e-01
-1.424491703510284424e-01 1.110291779041290283e-01 -8.871546387672424316e-02 5.747872591018676758e-02 6.363275647163391113e-02 9.410373866558074951e-02 1.898382455110549927e-01 4.829576646443456411e-04 1.785337775945663452e-01 1.024311315268278122e-02 1.403271704912185669e-01 -2.031942307949066162e-01 -8.898538351058959961e-02 -1.053588017821311951e-01 -3.065587393939495087e-02 -6.253185123205184937e-02 -3.908884227275848389e-01 -5.362394824624061584e-02 -2.215236127376556396e-01 -3.831235170364379883e-01 1.782465428113937378e-01 -2.608113288879394531e-01 -1.732375919818878174e-01 -7.264093309640884399e-02 -3.740260004997253418e-02 -1.860185265541076660e-01 -9.262201935052871704e-02 -2.393212020397186279e-01 -4.345016479492187500e-01 -1.098502725362777710e-01 -7.024933584034442902e-03 3.261636570096015930e-02
-4.735539841931313276e-04 9.869321435689926147e-02 7.347135245800018311e-02 1.238024979829788208e-01 -1.147633716464042664e-01 -9.967190772294998169e-02 -1.479208022356033325e-01 -2.943105399608612061e-01 -3.209309652447700500e-02 -3.489302005618810654e-03 2.887102216482162476e-02 -6.830457597970962524e-02 1.298983953893184662e-02 7.914390414953231812e-03 3.272163569927215576e-01 9.957636147737503052e-02 1.530731767416000366e-01 -5.806558132171630859e-01 2.679149433970451355e-02 -3.151397705078125000e-01 8.580258488655090332e-02 1.604380756616592407e-01 -2.217569947242736816e-01 -2.186976373195648193e-01 8.610443212091922760e-03 1.771949231624603271e-01 -4.016368463635444641e-02 1.098686680197715759e-01 8.302117697894573212e-03 -2.599285244941711426e-01 -9.510486572980880737e-02 4.009423404932022095e-02
1.157501190900802612e-01 -4.425675049424171448e-02 -4.762796312570571899e-02 2.220098115503787994e-02 1.284245401620864868e-01 -9.264580905437469482e-02 1.041669324040412903e-01 -3.678647875785827637e-01 4.923932999372482300e-02 -1.181223094463348389e-01 -3.339117467403411865e-01 3.489574417471885681e-03 -3.631367534399032593e-02 -5.874992534518241882e-02 4.373389482498168945e-02 -1.979192197322845459e-01 -1.554637551307678223e-01 1.363068073987960815e-01 -3.518634736537933350e-01 -1.667355597019195557e-01 7.822409272193908691e-02 2.317624986171722412e-01 -1.048990190029144287e-01 -3.120681047439575195e-01 -1.376201212406158447e-01 -5.259422212839126587e-02 3.808286786079406738e-02 1.381212938576936722e-02 -4.776819944381713867e-01 1.085436120629310608e-01 -9.046903252601623535e-02 -5.306359007954597473e-02
-9.376627951860427856e-02 -1.741091459989547729e-01 1.082674711942672729e-01 2.245459109544754028e-01 9.648145735263824463e-02 8.660068362951278687e-02 3.688636049628257751e-02 -2.423487156629562378e-01 -5.763106048107147217e-02 2.505377233028411865e-01 3.145487606525421143e-02 4.494992643594741821e-02 -2.975115180015563965e-01 1.250711530447006226e-01 1.627449989318847656e-01 -7.123486697673797607e-02 -1.069713104516267776e-02 1.852414570748806000e-02 -2.720080912113189697e-01 -3.052612841129302979e-01 2.926102280616760254e-01 -2.252702862024307251e-01 -1.102348268032073975e-01 2.086125500500202179e-02 -2.169872969388961792e-01 2.374185919761657715e-01 1.506733149290084839e-01 1.695751547813415527e-01 -9.471776336431503296e-02 -3.414034843444824219e-01 -1.054566130042076111e-01 -9.428600221872329712e-02
2.739728614687919617e-02 -2.288071215152740479e-01 1.437620818614959717e-01 1.756122708320617676e-01 2.378057986497879028e-01 1.203580498695373535e-01 -4.155724495649337769e-02 1.211111769080162048e-01 3.848589584231376648e-02 -8.123052120208740234e-02 -2.368821054697036743e-01 -2.782420814037322998e-01 -1.463060975074768066e-01 -1.356524080038070679e-01 2.407586127519607544e-01 -1.611873358488082886e-01 1.457542777061462402e-01 9.436450153589248657e-02 -1.438630968332290649e-01 -3.099460899829864502e-01 2.749461233615875244e-01 5.635673925280570984e-02 -2.002805769443511963e-01 -3.946936130523681641e-01 -5.568749457597732544e-02 1.070751249790191650e-01 -2.132354378700256348e-01 9.897680580615997314e-02 -1.862446367740631104e-01 -1.166592091321945190e-01 -4.566572606563568115e-02 -2.828042954206466675e-02
-2.620481550693511963e-01 1.150171384215354919e-01 2.773919701576232910e-01 2.590281665325164795e-01 -3.990560770034790039e-02 -1.661263257265090942e-01 4.481066465377807617e-01 -1.624394059181213379e-01 1.399378031492233276e-01 -3.589968755841255188e-02 1.210690736770629883e-01 -1.371361166238784790e-01 -1.176115572452545166e-01 1.861051470041275024e-01 -7.493797689676284790e-03 -1.564509980380535126e-02 -2.356043756008148193e-01 -1.051060557365417480e-01 -1.623651385307312012e-02 -3.320302367210388184e-01 -1.790101230144500732e-01 -1.363652944564819336e-01 -6.026043556630611420e-03 -1.419925987720489502e-01 -6.027299538254737854e-02 2.262791097164154053e-01 1.834795065224170685e-02 3.595997393131256104e-02 -2.753798961639404297e-01 -8.429714292287826538e-02 -5.339277163147926331e-02 -1.562717109918594360e-01
2.015511542558670044e-01 -4.365216940641403198e-02 -1.064175292849540710e-01 2.987786754965782166e-02 4.160577803850173950e-02 -9.897522628307342529e-02 2.774105668067932129e-01 -3.348147273063659668e-01 2.123510092496871948e-01 3.472803533077239990e-02 1.065691262483596802e-01 -1.622533947229385376e-01 -3.608868271112442017e-02 1.604089140892028809e-01 4.911548271775245667e-02 -8.756416290998458862e-02 -2.956779897212982178e-01 1.129708066582679749e-02 -2.344717681407928467e-01 -1.015956029295921326e-01 2.714554071426391602e-01 1.279010027647018433e-01 -4.361959993839263916e-01 -2.637810111045837402e-01 1.677849143743515015e-01 2.780351229012012482e-02 -2.357131838798522949e-01 -1.450434327125549316e-01 3.423523902893066406e-02 -1.076096594333648682e-01 3.573473915457725525e-02 -3.572605177760124207e-02
-5.365514010190963745e-02 3.058676123619079590e-01 1.089738681912422180e-01 9.033219516277313232e-02 1.502824276685714722e-01 2.413116246461868286e-01 3.516383096575737000e-02 -5.956258252263069153e-02 1.735018342733383179e-01 6.257311254739761353e-02 -3.879546374082565308e-02 -2.122189253568649292e-01 -2.160108238458633423e-01 4.730221256613731384e-02 5.857984721660614014e-02 4.678068310022354126e-02 1.228880882263183594e-01 -3.169954717159271240e-01 9.404478222131729126e-02 -3.256663382053375244e-01 2.396027445793151855e-01 -1.255754828453063965e-01 -1.387840062379837036e-01 -7.756154239177703857e-02 -7.414198666810989380e-02 -1.000446453690528870e-01 -3.585756123065948486e-01 -1.571467965841293335e-01 -3.679051399230957031e-01 -2.171506918966770172e-02 -1.665544360876083374e-01 -3.952948376536369324e-02
-6.299561262130737305e-02 -9.626130014657974243e-02 7.918303459882736206e-02 2.358598113059997559e-01 2.348616272211074829e-01 1.047608256340026855e-01 -2.466440945863723755e-01 -1.864565610885620117e-01 1.767696887254714966e-01 -1.048229783773422241e-01 -5.958077311515808105e-02 -1.705610156059265137e-01 1.532272845506668091e-01 -7.960410416126251221e-02 1.743313819169998169e-01 -3.521202364936470985e-03 -3.323296830058097839e-02 -2.069861590862274170e-01 2.705226838588714600e-02 -3.450595140457153320e-01 2.371810078620910645e-01 -6.202631816267967224e-02 2.799809724092483521e-02 -1.223505884408950806e-01 -1.463360041379928589e-01 3.127428889274597168e-01 3.837203979492187500e-02 1.920500248670578003e-01 -3.169286251068115234e-01 -7.199275493621826172e-02 9.904339164495468140e-02 -3.397356867790222168e-01
2.132520228624343872e-01 1.625745296478271484e-01 -9.640323370695114136e-02 4.049049019813537598e-01 -4.176126420497894287e-02 -1.738530956208705902e-02 1.005607694387435913e-01 -2.950392961502075195e-01 -3.568066656589508057e-02 1.486779600381851196e-01 -2.277265675365924835e-02 -1.351923197507858276e-01 -7.697807252407073975e-02 -2.336930185556411743e-01 -1.700422316789627075e-01 -1.786330193281173706e-01 1.602135300636291504e-01 -1.545642316341400146e-01 9.106168523430824280e-03 -2.849700450897216797e-01 2.605337500572204590e-01 -8.267796039581298828e-02 -1.208879873156547546e-01 -3.709270060062408447e-01 -1.793528050184249878e-01 1.941940635442733765e-01 -8.010159432888031006e-02 -4.154724255204200745e-02 -1.694739609956741333e-01 -6.813833862543106079e-02 6.372601538896560669e-02 -1.374724060297012329e-01
-2.282378375530242920e-01 8.123155683279037476e-02 -7.413241267204284668e-02 -1.188684776425361633e-01 -6.238368153572082520e-02 -1.144993826746940613e-01 2.068093270063400269e-01 -1.347540766000747681e-01 4.112648591399192810e-02 -1.281792521476745605e-01 2.003160305321216583e-02 -3.328483551740646362e-02 -2.851064205169677734e-01 -1.741147786378860474e-01 3.547728657722473145e-01 -1.753763644956052303e-03 3.035100996494293213e-01 -6.818772852420806885e-02 -2.627403736114501953e-01 -4.076216816902160645e-01 1.099426001310348511e-01 -7.943572849035263062e-02 -1.205546781420707703e-01 -2.699050903320312500e-01 -1.054001972079277039e-01 1.476946324110031128e-01 -1.457070261240005493e-01 1.321856230497360229e-01 -1.425974816083908081e-01 2.167911827564239502e-01 -2.703054994344711304e-02 9.606736153364181519e-02
1.011015698313713074e-01 9.162145107984542847e-02 -8.538295328617095947e-02 3.963771834969520569e-02 3.482740819454193115e-01 -1.759634763002395630e-01 -1.305054724216461182e-01 -1.131570860743522644e-01 1.141358315944671631e-01 -6.560638546943664551e-02 2.769030630588531494e-01 6.179969385266304016e-02 4.725343734025955200e-02 -4.397088289260864258e-02 6.742163747549057007e-02 -4.632726311683654785e-02 -3.362480401992797852e-01 -3.196268677711486816e-01 -9.937169961631298065e-03 -1.771277487277984619e-01 1.639312058687210083e-01 -2.460397034883499146e-01 -4.655405133962631226e-02 -1.755920499563217163e-01 -3.682928383350372314e-01 3.793860599398612976e-02 -3.198316693305969238e-02 2.608151137828826904e-01 -2.903137207031250000e-01 -8.857338875532150269e-02 -1.252966821193695068e-01 -2.618840895593166351e-02
6.780131906270980835e-02 1.280608586966991425e-03 -2.510296106338500977e-01 -1.284925639629364014e-02 2.572779916226863861e-02 -3.096843063831329346e-01 3.579978644847869873e-02 -2.711710333824157715e-01 4.351544380187988281e-01 -1.729900133796036243e-03 2.339120209217071533e-01 -2.668648064136505127e-01 1.798354648053646088e-02 1.822919249534606934e-01 1.973083317279815674e-01 -3.051456250250339508e-02 -1.936285942792892456e-01 -9.730494022369384766e-02 -2.154833972454071045e-01 -2.425646632909774780e-01 1.412183940410614014e-01 -2.610500529408454895e-02 -3.544436693191528320e-01 -1.061675772070884705e-01 -2.296170219779014587e-02 -5.103557556867599487e-02 -1.911002099514007568e-01 1.065948680043220520e-01 -4.878425970673561096e-02 -2.918229810893535614e-02 -5.562263540923595428e-03 -8.997761458158493042e-02
-1.879140436649322510e-01 1.026026904582977295e-01 -1.085815057158470154e-01 2.352459132671356201e-01 -3.964796662330627441e-01 -5.976199172437191010e-03 -1.771247833967208862e-01 -1.829502135515213013e-01 6.741297896951436996e-03 -8.853407949209213257e-02 7.705009728670120239e-02 -1.573698669672012329e-01 8.013463020324707031e-02 6.942990422248840332e-02 1.870789378881454468e-02 -1.587619632482528687e-01 2.237252891063690186e-01 -4.864802360534667969e-01 -7.867944985628128052e-02 -2.574197351932525635e-01 8.628722280263900757e-02 -2.415651977062225342e-01 -2.072792649269104004e-01 -1.736429929733276367e-01 3.707198053598403931e-02 1.340552121400833130e-01 -1.387997344136238098e-02 7.057711016386747360e-03 -1.751634031534194946e-01 -5.041863396763801575e-02 -1.943116039037704468e-01 -3.025812841951847076e-02
-7.095030695199966431e-02 8.944187313318252563e-02 1.305643934756517410e-02 -2.377966977655887604e-02 8.267217129468917847e-02 -9.393346309661865234e-02 8.667758852243423462e-02 -1.483755856752395630e-01 3.504333496093750000e-01 -1.193498522043228149e-01 -1.761434040963649750e-02 -1.715671643614768982e-02 -7.799343019723892212e-02 -2.843369841575622559e-01 -3.940603882074356079e-02 -3.200170351192355156e-03 2.070905566215515137e-01 1.084054484963417053e-01 -8.123452216386795044e-02 -4.031037986278533936e-01 6.043384596705436707e-02 2.845797501504421234e-02 -3.111176788806915283e-01 -2.065214216709136963e-01 1.166355237364768982e-02 3.037366271018981934e-02 5.192288011312484741e-02 1.807536184787750244e-02 -1.492778360843658447e-01 -1.331821680068969727e-01 -3.994749858975410461e-02 -5.491464734077453613e-01
-1.092168465256690979e-01 1.943103075027465820e-01 1.709731072187423706e-01 2.758169770240783691e-01 1.814951002597808838e-01 7.078455388545989990e-02 -1.531276404857635498e-01 -2.352674752473831177e-01 -7.210181653499603271e-02 8.746851980686187744e-02 -8.266405016183853149e-02 -1.871011853218078613e-01 -1.064866781234741211e-01 -1.350816190242767334e-01 5.175874009728431702e-02 1.256319284439086914e-01 -7.100565731525421143e-02 -1.370995789766311646e-01 1.417166888713836670e-01 -2.911069691181182861e-01 1.407888233661651611e-01 1.620281636714935303e-01 -3.154322504997253418e-01 -2.088071852922439575e-01 -2.230789959430694580e-01 -4.599335603415966034e-03 -1.649575531482696533e-01 -1.766255348920822144e-01 -9.032617509365081787e-02 -2.017950862646102905e-01 -2.219036668539047241e-01 -3.183837831020355225e-01
1.779948025941848755e-01 1.023938804864883423e-01 1.343130171298980713e-01 -6.868923455476760864e-02 3.766516223549842834e-02 1.092689484357833862e-02 2.495330870151519775e-01 6.962702423334121704e-02 -1.043210774660110474e-01 -2.934056222438812256e-01 2.800439111888408661e-02 -1.439882665872573853e-01 -2.891483008861541748e-01 -7.797473669052124023e-02 1.193107739090919495e-01 -1.312424242496490479e-01 -4.774068295955657959e-02 8.907274343073368073e-03 -3.614889681339263916e-01 -2.487825900316238403e-01 2.468112111091613770e-01 1.430043727159500122e-01 -1.497114300727844238e-01 -3.863350450992584229e-01 -2.045102268457412720e-01 1.274354010820388794e-01 1.100391596555709839e-01 2.285053282976150513e-01 -2.246522605419158936e-01 3.012628667056560516e-02 -7.081993669271469116e-02 7.100097835063934326e-03
-3.963263034820556641e-01 1.281881183385848999e-01 -3.251450508832931519e-02 1.274043023586273193e-01 1.594308912754058838e-01 -2.671665847301483154e-01 1.124346107244491577e-01 1.676157489418983459e-02 -1.732304692268371582e-02 -8.837161213159561157e-02 -1.673211008310317993e-01 -7.182753086090087891e-02 -5.417852476239204407e-02 -1.079941838979721069e-01 -1.514381617307662964e-01 -1.635287143290042877e-02 -1.309908181428909302e-01 -6.965989619493484497e-02 -3.251198232173919678e-01 -3.043754398822784424e-01 1.512760818004608154e-01 -2.354369312524795532e-01 -1.512750238180160522e-01 -2.477004677057266235e-01 8.073870092630386353e-02 1.142364889383316040e-01 -1.811290234327316284e-01 1.507350802421569824e-01 -3.211217820644378662e-01 4.897115286439657211e-03 2.607230469584465027e-02 -2.420491129159927368e-01
5.286033451557159424e-02 1.221080347895622253e-01 1.789099574089050293e-01 2.303514182567596436e-01 2.233234643936157227e-01 -2.033904381096363068e-02 1.378208547830581665e-01 -6.603218615055084229e-02 8.961029350757598877e-02 2.544698715209960938e-01 1.538763754069805145e-02 2.904125750064849854e-01 -1.235750764608383179e-01 7.667046040296554565e-02 3.892731666564941406e-01 6.319774687290191650e-02 2.011265158653259277e-01 -6.188884377479553223e-02 -1.578584015369415283e-01 -2.918055355548858643e-01 9.238968603312969208e-03 -1.057530641555786133e-01 -9.329733252525329590e-02 -3.244318366050720215e-01 1.411811560392379761e-01 7.997304201126098633e-02 -1.782747060060501099e-01 -4.355641826987266541e-02 -1.841056793928146362e-01 -3.007933199405670166e-01 3.568057715892791748e-02 -1.559242010116577148e-01
3.643446415662765503e-02 -7.264833152294158936e-02 4.887890070676803589e-02 -3.692581504583358765e-02 -7.894453406333923340e-02 -2.901099026203155518e-01 8.240318298339843750e-02 -2.528199255466461182e-01 9.278465807437896729e-02 -2.994719892740249634e-02 -5.377046018838882446e-02 1.297564059495925903e-02 -2.355263382196426392e-02 -1.354990899562835693e-01 -2.019018866121768951e-02 8.684401959180831909e-02 1.726927459239959717e-01 -1.563315466046333313e-02 -3.489653766155242920e-01 -2.120873928070068359e-01 5.769664049148559570e-02 1.817748397588729858e-01 -1.496027559041976929e-01 -2.751853168010711670e-01 -1.540136188268661499e-01 1.207021251320838928e-01 -2.059876322746276855e-01 -4.925883188843727112e-02 -5.272063612937927246e-01 -2.630078196525573730e-01 1.578011512756347656e-01 -5.135107040405273438e-02
1.300283521413803101e-01 9.326838701963424683e-02 1.693023443222045898e-01 -7.700435072183609009e-02 -1.053954362869262695e-01 3.047872707247734070e-02 7.346594333648681641e-02 -1.448731310665607452e-02 8.061505854129791260e-02 -3.962722793221473694e-02 -1.504004448652267456e-01 -3.621755912899971008e-02 6.256533414125442505e-02 6.083133816719055176e-02 -1.245380714535713196e-01 -1.244534552097320557e-02 9.656449407339096069e-02 -7.036073505878448486e-02 -3.018141984939575195e-01 -3.212037682533264160e-01 -1.366610378026962280e-01 7.501018047332763672e-02 -3.777061700820922852e-01 -3.934298455715179443e-01 -2.963919043540954590e-01 1.143298596143722534e-01 2.544722706079483032e-02 -1.235209256410598755e-01 -3.997836709022521973e-01 -1.093526035547256470e-01 -1.181239560246467590e-01 1.844517588615417480e-01
4.818742722272872925e-02 -3.687968477606773376e-02 5.076226964592933655e-02 2.343391999602317810e-03 7.265856023877859116e-03 -7.405843585729598999e-02 5.665987730026245117e-02 -2.495648264884948730e-01 1.747231483459472656e-01 -1.502915769815444946e-01 -2.927708029747009277e-01 -4.695275425910949707e-02 3.963981941342353821e-02 -6.967047229409217834e-03 3.764862939715385437e-02 5.806640163064002991e-02 -1.289174426347017288e-02 5.097901448607444763e-02 -4.518044888973236084e-01 -4.485072195529937744e-01 6.929431855678558350e-02 1.885392814874649048e-01 7.981607317924499512e-02 -1.951739042997360229e-01 -1.587806940078735352e-01 2.524870932102203369e-01 -2.151189930737018585e-02 -1.466823816299438477e-01 -3.374859690666198730e-01 -2.044928967952728271e-01 -7.881919294595718384e-02 9.763151407241821289e-02
7.314182352274656296e-03 1.751820296049118042e-01 -1.705563366413116455e-01 2.441246621310710907e-02 -2.842529490590095520e-02 2.742948010563850403e-02 1.542500685900449753e-02 -1.740087717771530151e-01 -8.917806297540664673e-02 -2.835562825202941895e-01 -9.530398994684219360e-02 -1.278200894594192505e-01 4.234907031059265137e-01 1.153251081705093384e-01 2.136279940605163574e-01 1.497741341590881348e-01 -2.267114818096160889e-01 -1.980228275060653687e-01 -1.594702899456024170e-01 -5.720307305455207825e-02 -5.346420034766197205e-02 -4.031262174248695374e-02 -2.864289283752441406e-01 -3.006623983383178711e-01 -2.654351294040679932e-03 2.332424521446228027e-01 -1.319715827703475952e-01 -6.383464206010103226e-03 -3.361667692661285400e-01 -1.721661090850830078e-01 6.601835787296295166e-02 -1.337643116712570190e-01
4.709815606474876404e-02 -1.905134618282318115e-01 2.309717535972595215e-01 2.879968881607055664e-01 1.338478326797485352e-01 -1.046728417277336121e-01 -3.326085582375526428e-02 -1.886375397443771362e-01 1.240890771150588989e-01 2.718138396739959717e-01 1.092634424567222595e-01 2.298433333635330200e-01 -8.244232833385467529e-02 3.775044530630111694e-02 3.875550329685211182e-01 1.787405014038085938e-01 2.365727871656417847e-01 -3.680947795510292053e-02 -2.942463755607604980e-01 -2.334872335195541382e-01 2.045089006423950195e-01 -5.786098167300224304e-02 -3.245775774121284485e-02 -2.645494639873504639e-01 1.089038997888565063e-01 9.487774223089218140e-02 -1.510568261146545410e-01 -1.602287963032722473e-02 -5.235335975885391235e-02 -1.809439063072204590e-01 2.390618063509464264e-02 -1.435185223817825317e-01
-1.230655014514923096e-01 2.730266451835632324e-01 7.884667813777923584e-02 1.868937611579895020e-01 1.207962408661842346e-01 1.069287955760955811e-01 -1.469132304191589355e-01 -1.264643967151641846e-01 1.036426499485969543e-01 3.851530328392982483e-02 -1.034505069255828857e-01 -2.256122678518295288e-01 -1.756085604429244995e-01 -1.211273148655891418e-01 2.591245770454406738e-01 4.033802449703216553e-02 1.313919723033905029e-01 -2.141782343387603760e-01 3.347095102071762085e-02 -1.782510578632354736e-01 4.405979067087173462e-02 -7.740962784737348557e-03 -1.874221414327621460e-01 -1.340843290090560913e-01 -1.183097716420888901e-02 5.338264256715774536e-02 -4.830768704414367676e-01 -1.639832556247711182e-01 -3.686618804931640625e-01 5.907873809337615967e-02 -2.517388761043548584e-01 -1.724524423480033875e-02
-2.049108445644378662e-01 -3.540175780653953552e-02 1.626399159431457520e-02 6.801263988018035889e-02 4.325164854526519775e-01 -2.569176554679870605e-01 -6.449610739946365356e-02 -6.935509294271469116e-02 -7.164752483367919922e-02 2.521751523017883301e-01 7.701598107814788818e-02 -1.435449868440628052e-01 -4.079613834619522095e-02 -3.330028057098388672e-02 -1.711688339710235596e-01 -1.578352600336074829e-01 -8.823279291391372681e-03 -1.567158401012420654e-01 -7.453486323356628418e-02 -8.689072728157043457e-02 -8.314438909292221069e-02 -1.916273385286331177e-01 -1.775061041116714478e-01 -2.956438660621643066e-01 -9.902723133563995361e-02 3.182582855224609375e-01 -5.109963938593864441e-03 1.215697498992085457e-03 -3.976807892322540283e-01 -2.477962076663970947e-01 4.062300547957420349e-03 -8.119065314531326294e-02
-2.831216156482696533e-01 -8.206061320379376411e-04 -1.695243567228317261e-01 -2.261912263929843903e-02 1.672598570585250854e-01 -1.322069466114044189e-01 -4.272794723510742188e-02 -3.355092108249664307e-01 9.670475125312805176e-02 1.284300535917282104e-01 1.768516898155212402e-01 8.152884244918823242e-02 9.330015629529953003e-02 -2.109661251306533813e-01 2.196001410484313965e-01 2.335890084505081177e-01 -1.159922592341899872e-02 -1.240957230329513550e-01 7.612290233373641968e-02 -2.450392991304397583e-01 2.101846188306808472e-01 -4.084558039903640747e-02 5.733441561460494995e-03 -3.044176101684570312e-01 -2.292168587446212769e-01 -9.600068628787994385e-02 -1.449207365512847900e-01 3.592145442962646484e-02 -2.377366721630096436e-01 3.920613601803779602e-02 -3.775097131729125977e-01 8.021944761276245117e-02
-1.653263568878173828e-01 -2.567714266479015350e-02 1.170050054788589478e-01 1.524570733308792114e-01 -2.696939706802368164e-01 8.898941427469253540e-02 -1.057668924331665039e-01 -3.638914227485656738e-01 1.335957795381546021e-01 1.420434862375259399e-01 8.712152391672134399e-02 -1.484887897968292236e-01 -1.099431365728378296e-01 -2.881963737308979034e-02 -2.047431655228137970e-02 -1.568381488323211670e-01 -2.224259264767169952e-02 -5.062556862831115723e-01 -2.622572006657719612e-03 -1.979990005493164062e-01 1.592167466878890991e-01 1.281652450561523438e-01 -2.337209582328796387e-01 -3.252471983432769775e-01 6.784646213054656982e-02 1.140958815813064575e-01 -1.853429973125457764e-01 4.490697756409645081e-02 -9.480991214513778687e-02 -1.286624819040298462e-01 8.193992078304290771e-02 1.441668421030044556e-01
-2.569327652454376221e-01 1.042349040508270264e-01 5.392876919358968735e-03 3.794881105422973633e-01 -2.095146775245666504e-01 -3.400661349296569824e-01 -9.540018625557422638e-03 -1.384791284799575806e-01 8.761560916900634766e-02 2.650583684444427490e-01 -7.573930919170379639e-02 -1.355609297752380371e-01 -2.817535586655139923e-02 -7.873788475990295410e-02 3.692968189716339111e-02 -2.149295359849929810e-01 5.131251364946365356e-02 -2.718042731285095215e-01 -7.695048581808805466e-03 -2.619303166866302490e-01 3.084851987659931183e-02 -1.341532021760940552e-01 -8.354564756155014038e-02 -3.533016741275787354e-01 -1.231350526213645935e-01 2.086981534957885742e-01 4.250504076480865479e-03 -1.555175036191940308e-01 -2.115406394004821777e-01 -1.020890176296234131e-01 -1.042512152343988419e-02 -9.769637137651443481e-02
2.785280644893646240e-01 -2.218580618500709534e-02 -1.664904356002807617e-01 7.239647954702377319e-02 4.259604960680007935e-02 -1.104022562503814697e-01 -6.619021296501159668e-02 -1.145720109343528748e-01 7.006258517503738403e-02 -3.883328139781951904e-01 -1.039172410964965820e-01 5.040055513381958008e-02 1.701452881097793579e-01 1.231360062956809998e-01 7.081618160009384155e-02 8.947926759719848633e-02 -1.406967341899871826e-01 -1.659172326326370239e-01 -3.224147856235504150e-01 -3.225143253803253174e-01 1.039780327118933201e-03 -3.383776172995567322e-02 -3.212265968322753906e-01 -3.606649935245513916e-01 1.275850087404251099e-02 1.914702802896499634e-01 -2.417048960924148560e-01 -9.373350441455841064e-02 -1.305131167173385620e-01 -1.084007099270820618e-01 7.695398479700088501e-02 -5.324641242623329163e-02
-1.175382509827613831e-01 -3.371647745370864868e-02 2.875535786151885986e-01 3.367326259613037109e-01 3.654079139232635498e-02 -2.748829312622547150e-02 -1.674907505512237549e-01 -2.692212723195552826e-02 2.026512920856475830e-01 -9.092929214239120483e-02 -1.973428279161453247e-01 -2.740897834300994873e-01 -2.787307500839233398e-01 8.766701817512512207e-02 1.709530651569366455e-01 -1.597597301006317139e-01 9.144432097673416138e-02 -8.048200607299804688e-02 -7.542172074317932129e-02 -3.378064632415771484e-01 1.743597090244293213e-01 4.687928035855293274e-02 -2.734333276748657227e-01 -1.146687641739845276e-01 -1.917345970869064331e-01 9.916089475154876709e-02 -2.408912777900695801e-01 5.782807618379592896e-02 -2.469771653413772583e-01 -1.656775176525115967e-01 -2.066674828529357910e-02 -5.076926946640014648e-02
5.473228543996810913e-02 1.042793095111846924e-01 3.487428277730941772e-02 5.345707759261131287e-02 8.867216855287551880e-02 -2.998386919498443604e-01 1.063985079526901245e-01 -3.314971625804901123e-01 1.266214102506637573e-01 1.454037874937057495e-01 1.559922397136688232e-01 -2.370674610137939453e-01 -6.530289351940155029e-02 -6.977339833974838257e-02 -4.517510533332824707e-02 -1.221459433436393738e-01 2.137116715312004089e-02 -1.091863065958023071e-01 -5.409746244549751282e-02 -2.914510369300842285e-01 7.145182788372039795e-02 2.874445356428623199e-02 -2.731746733188629150e-01 -4.221940040588378906e-01 -1.583825200796127319e-01 -6.056761369109153748e-02 2.397726327180862427e-01 3.025694787502288818e-01 4.274148866534233093e-02 2.646345496177673340e-01 3.094954602420330048e-02 9.805724769830703735e-02
5.300556495785713196e-02 4.198866710066795349e-02 3.790203034877777100e-01 2.183741331100463867e-01 2.138841301202774048e-01 -1.499704457819461823e-02 1.842215210199356079e-01 -1.691219061613082886e-01 1.140555590391159058e-01 8.022799342870712280e-02 2.136240005493164062e-01 -5.390920862555503845e-02 -7.727654278278350830e-02 -3.632606938481330872e-02 3.416549563407897949e-01 -2.650162279605865479e-01 3.706231340765953064e-02 -1.126929372549057007e-01 -2.191279828548431396e-01 -1.579065024852752686e-01 1.810955703258514404e-01 -1.139988228678703308e-01 -1.347017437219619751e-01 -3.407732844352722168e-01 1.699433326721191406e-01 1.670346558094024658e-01 -2.462908625602722168e-01 -3.598345816135406494e-02 -1.367987482808530331e-03 -1.549967527389526367e-01 1.372601985931396484e-01 -6.814952194690704346e-02
-9.014862589538097382e-03 1.865726262331008911e-01 2.515175640583038330e-01 7.899536937475204468e-02 -4.831605032086372375e-02 -1.090340390801429749e-01 -1.881353855133056641e-01 -1.440971791744232178e-01 1.325679868459701538e-01 -6.350084394216537476e-02 -6.131947785615921021e-02 -3.365306854248046875e-01 7.034172862768173218e-02 -5.586332827806472778e-02 3.961727023124694824e-01 3.388757631182670593e-02 -2.945709228515625000e-01 -2.147402763366699219e-01 -1.413163393735885620e-01 -2.453305721282958984e-01 1.957330666482448578e-02 -2.406976819038391113e-01 1.270780563354492188e-01 -2.970098853111267090e-01 1.224516257643699646e-01 9.679507464170455933e-02 -1.375766098499298096e-01 1.895592957735061646e-01 -2.431477159261703491e-01 -2.085492946207523346e-02 -1.674152538180351257e-02 -7.518023252487182617e-02
-1.005408316850662231e-01 -1.762036792933940887e-02 -1.368425041437149048e-01 4.380256310105323792e-02 3.328840732574462891e-01 1.620402187108993530e-02 -9.047002345323562622e-02 -1.725934594869613647e-01 -1.978403776884078979e-01 -8.145885542035102844e-03 2.381628192961215973e-02 1.446088999509811401e-01 -2.408121675252914429e-01 -1.080904975533485413e-01 3.088979423046112061e-01 -2.345598191022872925e-01 -1.562830358743667603e-01 -5.683577805757522583e-02 -3.139808177947998047e-01 -3.034692406654357910e-01 2.274333871901035309e-02 5.989747121930122375e-02 2.377742528915405273e-02 -8.986332267522811890e-02 -2.232940942049026489e-01 -1.007675305008888245e-01 -3.476951643824577332e-02 4.824785888195037842e-02 -4.648976624011993408e-01 1.613501459360122681e-01 -4.649243503808975220e-02 1.175519544631242752e-02
-9.455033391714096069e-02 1.326877474784851074e-01 3.869136422872543335e-02 -7.065757364034652710e-02 -1.998252421617507935e-01 1.046285126358270645e-02 3.529263138771057129e-01 -2.361744940280914307e-01 -7.571843266487121582e-02 -9.736897191032767296e-04 1.660565435886383057e-01 -6.361909210681915283e-02 -3.917322307825088501e-02 -8.798905462026596069e-02 1.918748617172241211e-01 9.785478562116622925e-02 1.575562953948974609e-01 -1.716555207967758179e-01 -2.727314829826354980e-01 -2.391006201505661011e-01 1.715561300516128540e-01 -1.171672949567437172e-03 -8.974186331033706665e-02 -2.307135015726089478e-01 -3.332002162933349609e-01 3.577149510383605957e-01 7.145937532186508179e-02 -3.705861046910285950e-02 -2.195717841386795044e-01 1.882949024438858032e-01 1.133715957403182983e-01 -1.871547251939773560e-01
-1.304503679275512695e-01 1.529584974050521851e-01 6.559434533119201660e-02 2.372548133134841919e-01 3.781081736087799072e-01 8.498145267367362976e-03 4.087372869253158569e-02 -2.365698516368865967e-01 1.798658668994903564e-01 7.235838565975427628e-03 1.423364691436290741e-02 -8.667582273483276367e-02 1.229190081357955933e-02 -1.621312052011489868e-01 6.340039521455764771e-02 -1.175249814987182617e-01 -1.772866025567054749e-02 -2.201839685440063477e-01 7.439793646335601807e-02 -1.178084984421730042e-01 1.385194957256317139e-01 -6.157945096492767334e-02 -2.141481339931488037e-01 -4.852446019649505615e-01 -2.608476206660270691e-02 9.546411037445068359e-02 -1.021228134632110596e-01 7.914900034666061401e-02 1.172916889190673828e-01 -3.601874113082885742e-01 -6.969816982746124268e-02 -2.580367326736450195e-01
1.764587908983230591e-01 2.242446839809417725e-01 9.206955134868621826e-02 4.490087330341339111e-01 -9.185183048248291016e-02 -2.288807034492492676e-01 3.373565524816513062e-02 -2.836246788501739502e-01 -7.249005138874053955e-02 2.929282486438751221e-01 -4.039861261844635010e-02 -1.131521835923194885e-01 -1.371870934963226318e-01 -2.078642547130584717e-01 -2.123529091477394104e-02 -1.282263547182083130e-01 1.070711463689804077e-01 -2.588158249855041504e-01 -1.324756741523742676e-01 -4.416598752140998840e-02 1.658921837806701660e-01 -5.046392232179641724e-02 -2.043715268373489380e-01 -2.644000351428985596e-01 1.118479967117309570e-01 3.487608954310417175e-02 -1.566405892372131348e-01 -7.637376338243484497e-02 -2.710519134998321533e-01 -1.511737555265426636e-01 -6.982787046581506729e-03 -3.885622322559356689e-02
9.425389021635055542e-02 2.423166036605834961e-01 4.342021793127059937e-02 -4.485036060214042664e-02 -5.629197880625724792e-02 -2.885442376136779785e-01 5.723260343074798584e-02 -9.863299131393432617e-02 -1.622238457202911377e-01 1.235820353031158447e-03 -3.172956407070159912e-02 -1.862280964851379395e-01 -2.954806685447692871e-01 -1.143595501780509949e-01 2.619597613811492920e-01 9.693259000778198242e-02 2.414542715996503830e-03 -1.164345145225524902e-01 -2.978876531124114990e-01 1.149172782897949219e-01 1.853073537349700928e-01 -2.163410782814025879e-01 8.512908965349197388e-02 -3.583594262599945068e-01 -4.173320531845092773e-02 -2.332875691354274750e-02 1.326889097690582275e-01 3.848507627844810486e-02 -4.403595328330993652e-01 -4.251968115568161011e-02 5.244976282119750977e-02 -1.910357773303985596e-01
8.172126114368438721e-02 1.475479803048074245e-04 -1.050204560160636902e-01 -1.097803115844726562e-01 1.202268004417419434e-01 -8.134081214666366577e-02 6.941341608762741089e-02 -4.174683392047882080e-01 4.585709869861602783e-01 -1.173052713274955750e-01 1.422346569597721100e-02 -2.933032996952533722e-02 7.086889818310737610e-03 1.372466981410980225e-01 1.261963844299316406e-01 -7.851684838533401489e-02 -3.855863809585571289e-01 -1.316917389631271362e-01 -2.016092836856842041e-01 -3.100750744342803955e-01 1.255093514919281006e-01 4.674245603382587433e-03 -3.327912986278533936e-01 -1.553726792335510254e-01 -1.299328058958053589e-01 4.783984273672103882e-02 -1.082627698779106140e-01 -6.362850964069366455e-02 8.301571011543273926e-02 6.499300943687558174e-04 -4.959338530898094177e-02 -7.883033156394958496e-02
-1.327493041753768921e-01 9.415984153747558594e-02 5.105014517903327942e-02 3.467956185340881348e-01 3.065581023693084717e-01 2.330007031559944153e-02 -9.885990619659423828e-02 -2.752140164375305176e-01 2.495328485965728760e-01 -4.771476611495018005e-02 8.505136519670486450e-02 -3.436842262744903564e-01 -4.646701738238334656e-02 -3.096870146691799164e-02 -2.559264898300170898e-01 1.645468920469284058e-01 -2.450653165578842163e-01 -2.878105454146862030e-02 -5.748873949050903320e-02 -1.566307395696640015e-01 -3.623174503445625305e-02 -2.097993642091751099e-01 -1.349582821130752563e-01 -3.201478421688079834e-01 -2.506842017173767090e-01 1.240022256970405579e-01 -1.262251436710357666e-01 5.136620253324508667e-02 -7.759688049554824829e-02 1.195783913135528564e-01 1.525799464434385300e-02 -1.136187463998794556e-01
4.523155465722084045e-02 1.899545937776565552e-01 -1.752443909645080566e-01 -5.997632443904876709e-02 -8.081890642642974854e-02 -1.322037577629089355e-01 -1.603455841541290283e-01 -3.059390485286712646e-01 2.592698633670806885e-01 4.346446320414543152e-02 3.215039521455764771e-02 -1.953451484441757202e-01 -6.141836568713188171e-02 1.107886955142021179e-01 -4.561800137162208557e-02 2.079568803310394287e-03 -3.575394451618194580e-01 4.807544406503438950e-03 -1.273367553949356079e-01 -3.920548260211944580e-01 7.375009357929229736e-02 2.729562520980834961e-01 -3.038286566734313965e-01 -2.670936286449432373e-01 -1.638569496572017670e-02 1.395019739866256714e-01 -1.255008280277252197e-01 -7.781173288822174072e-02 1.641816459596157074e-02 -1.766999810934066772e-01 2.656039409339427948e-02 -2.066468745470046997e-01
9.560048580169677734e-02 -1.502781957387924194e-01 1.644306331872940063e-01 1.202068850398063660e-01 2.144495844841003418e-01 -5.530144646763801575e-02 1.521045714616775513e-01 1.346031129360198975e-01 2.105177193880081177e-01 -9.229376912117004395e-02 4.701758176088333130e-02 -5.277584865689277649e-02 1.554907411336898804e-01 5.710642039775848389e-02 8.552166819572448730e-02 -2.068452164530754089e-02 7.250107079744338989e-02 -9.490160644054412842e-02 -3.148298263549804688e-01 -4.295488595962524414e-01 3.215094283223152161e-02 -7.261286024004220963e-03 -1.366109549999237061e-01 -2.264689207077026367e-01 -3.111506402492523193e-01 2.371286451816558838e-01 1.812858879566192627e-01 -1.122482642531394958e-01 -3.421660363674163818e-01 6.296517699956893921e-02 -1.149110719561576843e-01 -2.044297009706497192e-01
-1.658849567174911499e-01 1.064175292849540710e-01 2.260975688695907593e-01 2.004477083683013916e-01 4.682721570134162903e-02 -1.550237834453582764e-01 2.358725368976593018e-01 -1.701366603374481201e-01 -1.049402654170989990e-01 -2.537374012172222137e-02 -1.375147402286529541e-01 -4.891848191618919373e-02 -1.515769511461257935e-01 4.637046158313751221e-02 -7.960609346628189087e-02 -1.038893759250640869e-01 -2.851615548133850098e-01 1.094423383474349976e-01 -2.519386410713195801e-01 -2.335781604051589966e-01 7.953553646802902222e-02 1.293977722525596619e-02 -1.300531476736068726e-01 -2.570538222789764404e-01 -6.487888097763061523e-02 3.274591173976659775e-03 1.226021498441696167e-01 2.565456330776214600e-01 -4.804395437240600586e-01 3.691163286566734314e-02 4.597106203436851501e-02 -2.523088753223419189e-01
5.078119412064552307e-02 3.300118744373321533e-01 -1.137968897819519043e-01 3.953202962875366211e-01 1.088708043098449707e-01 6.770603358745574951e-02 -1.722690910100936890e-01 -3.376197814941406250e-01 1.038299500942230225e-01 1.293639987707138062e-01 -1.026070713996887207e-01 -4.043094813823699951e-02 1.273793168365955353e-02 3.402626141905784607e-02 7.958357036113739014e-02 2.889873925596475601e-03 7.555244863033294678e-02 -1.931045502424240112e-01 -8.194860816001892090e-02 -3.076553810387849808e-03 1.319019645452499390e-01 -2.439594119787216187e-01 -1.848980337381362915e-01 -1.211683079600334167e-01 -2.698016166687011719e-01 2.067618258297443390e-02 7.846199721097946167e-02 -1.440242528915405273e-01 -3.773665130138397217e-01 -1.763657182455062866e-01 -2.142771035432815552e-01 1.295903474092483521e-01
2.245421558618545532e-01 7.406509667634963989e-02 2.269155383110046387e-01 7.001277059316635132e-02 2.142197825014591217e-02 1.223104223608970642e-01 1.588809043169021606e-01 -7.923927158117294312e-02 6.423427164554595947e-02 1.792198568582534790e-01 2.806464955210685730e-02 6.754381954669952393e-02 -2.871456146240234375e-01 -3.319334611296653748e-02 -3.302515298128128052e-02 -1.702518761157989502e-01 -2.122307866811752319e-01 -2.127692401409149170e-01 1.060161069035530090e-01 -4.683382213115692139e-01 3.111965060234069824e-01 -1.814807951450347900e-01 -1.413358002901077271e-01 -2.562562525272369385e-01 -4.631776362657546997e-02 -5.391620099544525146e-02 2.735844627022743225e-02 -5.635310336947441101e-02 -7.172932475805282593e-02 -9.383762627840042114e-02 -1.972998976707458496e-01 -2.955789864063262939e-01
8.649790287017822266e-02 1.492566168308258057e-01 -6.983500719070434570e-02 -1.028842851519584656e-01 4.278031736612319946e-02 -3.214889466762542725e-01 2.091730572283267975e-02 -1.178167685866355896e-01 2.221905142068862915e-01 2.247087657451629639e-01 4.912504181265830994e-02 -1.382738798856735229e-01 5.216604843735694885e-02 9.428153187036514282e-02 7.707700878381729126e-02 6.930096447467803955e-02 -1.390302479267120361e-01 3.767850250005722046e-02 -2.980642020702362061e-01 -3.488692939281463623e-01 -9.281533211469650269e-02 1.585388779640197754e-01 -3.959873318672180176e-01 -3.769122660160064697e-01 -1.782740652561187744e-01 1.563908457756042480e-01 -2.362551353871822357e-02 -7.484235614538192749e-02 -3.188394382596015930e-02 6.211359426379203796e-02 9.485892206430435181e-02 -2.265700250864028931e-01
-3.638125583529472351e-02 1.900616139173507690e-01 -7.838977128267288208e-02 7.231514435261487961e-03 3.210721909999847412e-02 -3.287604749202728271e-01 -3.399925481062382460e-04 -3.189195692539215088e-01 2.818924188613891602e-01 1.176794767379760742e-01 2.948360517621040344e-03 -2.322238311171531677e-02 1.701324880123138428e-01 1.857244968414306641e-01 2.894198289141058922e-03 -5.280108377337455750e-02 -2.147315293550491333e-01 -8.140556514263153076e-02 -1.952693164348602295e-01 -4.484147429466247559e-01 5.396358296275138855e-02 2.432106882333755493e-01 -3.038647174835205078e-01 -2.671297788619995117e-01 7.710350304841995239e-02 9.198236465454101562e-02 -1.129938960075378418e-01 -1.108437478542327881e-01 -6.479628384113311768e-02 4.797874763607978821e-02 -6.208418309688568115e-02 -1.338815838098526001e-01
-3.242009878158569336e-02 1.783457994461059570e-01 -1.179423928260803223e-01 2.647435069084167480e-01 -1.760122627019882202e-01 -1.656430512666702271e-01 1.953197456896305084e-02 -2.086753100156784058e-01 5.482716113328933716e-02 4.540333151817321777e-02 8.833476342260837555e-03 -5.765672028064727783e-02 -1.010762527585029602e-01 -2.974775731563568115e-01 -2.287244647741317749e-01 -1.944399774074554443e-01 6.416898686438798904e-03 -3.820289075374603271e-01 -5.137407034635543823e-02 -2.185303419828414917e-01 -1.706139557063579559e-02 -2.329987883567810059e-01 -1.041149199008941650e-01 -3.430936038494110107e-01 -8.278959244489669800e-02 4.828002303838729858e-02 -1.080668345093727112e-02 3.881343081593513489e-02 -3.697344660758972168e-01 -1.652836352586746216e-01 1.612285524606704712e-01 -5.618127435445785522e-02
-1.111053600907325745e-01 -2.703403234481811523e-01 2.985586524009704590e-01 1.414651870727539062e-01 -2.008006721735000610e-01 -5.154608935117721558e-02 -1.953890547156333923e-02 -1.032881885766983032e-01 -6.663738936185836792e-02 -1.259977817535400391e-01 1.603865623474121094e-01 -1.373459696769714355e-01 4.100947082042694092e-02 1.038180813193321228e-01 1.916169077157974243e-01 1.923376135528087616e-02 -2.909002900123596191e-01 -2.452892810106277466e-01 -1.571211665868759155e-01 1.236701086163520813e-01 -8.298285305500030518e-02 -1.957263350486755371e-01 -2.615383565425872803e-01 -3.126274645328521729e-01 -2.687590420246124268e-01 2.263471931219100952e-01 -1.035318374633789062e-01 4.046560823917388916e-02 -2.534944713115692139e-01 -1.445945054292678833e-01 -1.238745301961898804e-01 6.712829321622848511e-02
-1.078170016407966614e-01 1.327748894691467285e-01 -3.739888221025466919e-02 4.680724069476127625e-02 2.167364507913589478e-01 3.074636682868003845e-02 -2.108709365129470825e-01 -2.045592516660690308e-01 8.816325664520263672e-02 -1.155970394611358643e-01 -1.620448976755142212e-01 -2.249325662851333618e-01 1.016335636377334595e-01 8.824806427583098412e-04 1.610104888677597046e-01 -4.453235119581222534e-02 -1.587172597646713257e-01 -4.750184416770935059e-01 -6.130719929933547974e-02 -3.689693212509155273e-01 1.276476830244064331e-01 -2.089210003614425659e-01 3.751464188098907471e-02 -1.421398222446441650e-01 1.070809513330459595e-01 3.214891552925109863e-01 2.510149590671062469e-02 2.046051919460296631e-01 -1.956143975257873535e-01 -9.793011099100112915e-02 9.788421541452407837e-02 -9.830722957849502563e-02
-2.234052866697311401e-01 3.215352296829223633e-01 4.489825293421745300e-02 -1.073671802878379822e-01 1.018711403012275696e-01 -7.798846065998077393e-02 4.832223057746887207e-02 -7.121474295854568481e-02 3.382312655448913574e-01 -4.556022211909294128e-02 1.795588433742523193e-01 -6.913982331752777100e-02 -2.131018042564392090e-01 -1.508038341999053955e-01 6.139650568366050720e-02 9.474433213472366333e-02 -1.327333748340606689e-01 -1.557642072439193726e-01 -2.934682369232177734e-01 -2.130762040615081787e-01 3.535714149475097656e-01 -2.398809939622879028e-01 -1.533039063215255737e-01 1.372331976890563965e-01 1.509164720773696899e-01 5.048556625843048096e-02 -2.023478969931602478e-03 4.378658905625343323e-02 -3.307364881038665771e-01 -7.637871801853179932e-02 7.174012809991836548e-02 -1.702581644058227539e-01
-1.490486115217208862e-01 7.441041618585586548e-02 1.512297838926315308e-01 6.779839098453521729e-02 -2.844515256583690643e-02 1.300881654024124146e-01 4.581650719046592712e-02 -1.255402415990829468e-01 -2.158280089497566223e-02 -3.816811367869377136e-02 -8.553692698478698730e-02 -3.481475710868835449e-01 -2.097180783748626709e-01 -5.484904348850250244e-02 2.300399988889694214e-01 -1.044151112437248230e-01 1.196789517998695374e-01 -3.362644612789154053e-01 -1.661403477191925049e-01 -4.212715327739715576e-01 1.695767194032669067e-01 5.137448199093341827e-03 1.811121106147766113e-01 -2.211644053459167480e-01 -1.044198870658874512e-01 -1.839978434145450592e-02 -5.590080469846725464e-02 -1.073638647794723511e-01 -1.536909043788909912e-01 -2.887182533740997314e-01 -2.896726131439208984e-01 9.045264869928359985e-02
-4.945978820323944092e-01 1.141591891646385193e-01 -2.849167026579380035e-02 1.097994819283485413e-01 -1.004845555871725082e-02 -8.606280386447906494e-02 6.180674210190773010e-02 -1.600726544857025146e-01 6.247206032276153564e-02 2.589752711355686188e-02 -1.149413138628005981e-01 -4.113183319568634033e-01 1.429164316505193710e-02 1.148969903588294983e-01 -5.768263246864080429e-03 8.237270265817642212e-02 -2.824178338050842285e-01 -3.677922487258911133e-02 -1.242765039205551147e-01 -1.881179064512252808e-01 2.471208758652210236e-02 1.120050996541976929e-02 -6.699080020189285278e-02 -1.953558176755905151e-01 4.280907288193702698e-02 3.887111842632293701e-01 9.362750500440597534e-02 1.153187602758407593e-01 -2.169309258460998535e-01 -1.629014611244201660e-01 -2.241408824920654297e-01 -1.056792810559272766e-01
-3.262499719858169556e-02 3.723322749137878418e-01 -4.135382920503616333e-02 3.362127542495727539e-01 4.229594767093658447e-01 -1.804400831460952759e-01 -1.117109581828117371e-01 -2.767716348171234131e-01 1.509310007095336914e-01 4.574903845787048340e-02 -1.820937730371952057e-02 -1.244390681385993958e-01 -8.989668637514114380e-02 7.690950483083724976e-02 1.358647197484970093e-01 -2.888627536594867706e-02 -3.018339909613132477e-02 -9.029676020145416260e-02 -1.133584305644035339e-01 -1.384021937847137451e-01 -1.001003105193376541e-02 -3.331050872802734375e-01 -1.737531721591949463e-01 3.945708274841308594e-02 -9.244871139526367188e-02 1.419325172901153564e-01 2.642123214900493622e-02 8.399967849254608154e-02 -3.318589925765991211e-01 3.923274204134941101e-02 -1.958122998476028442e-01 -2.657099813222885132e-02
-9.309317916631698608e-02 -3.318822011351585388e-02 -1.712943464517593384e-01 -6.139814481139183044e-02 2.855169773101806641e-01 -3.201309219002723694e-02 3.810685500502586365e-02 -5.364694595336914062e-01 1.060045361518859863e-01 2.082172036170959473e-01 -3.981155902147293091e-02 -1.257396042346954346e-01 -1.587207615375518799e-01 3.115072846412658691e-01 -7.103279232978820801e-02 9.671832434833049774e-03 -8.226875960826873779e-02 1.653037406504154205e-02 4.258216358721256256e-03 -1.594631969928741455e-01 7.118312269449234009e-02 -2.729345262050628662e-01 -2.440396100282669067e-01 -2.505253851413726807e-01 -1.607470065355300903e-01 -2.886740677058696747e-02 -7.005668431520462036e-02 7.392685115337371826e-02 -2.789887189865112305e-01 -5.807121470570564270e-02 1.086954399943351746e-01 -1.467476338148117065e-01
-4.167410135269165039e-01 5.456294864416122437e-02 -5.409095808863639832e-02 3.716391026973724365e-01 -6.481473334133625031e-03 -5.913846939802169800e-02 1.253249943256378174e-01 -1.592950969934463501e-01 2.337890714406967163e-01 -2.330098450183868408e-01 8.282098174095153809e-02 3.058951720595359802e-02 -6.523723155260086060e-02 -4.277474433183670044e-02 -1.885367929935455322e-01 2.394614741206169128e-02 -2.186306565999984741e-01 -1.050951927900314331e-01 -1.331178992986679077e-01 -2.067914456129074097e-01 -1.623974367976188660e-02 -8.467003703117370605e-02 -1.397231370210647583e-01 -1.926334798336029053e-01 4.578564316034317017e-02 2.288708537817001343e-01 -5.434173718094825745e-02 1.425733864307403564e-01 -2.427906095981597900e-01 4.831841960549354553e-02 1.189930457621812820e-02 -3.951766788959503174e-01
-1.364732533693313599e-01 2.460165619850158691e-01 1.073765531182289124e-01 6.729380786418914795e-02 1.149985045194625854e-01 3.100114688277244568e-02 -9.422514587640762329e-02 -1.541218459606170654e-01 -2.540529705584049225e-02 2.647341787815093994e-01 -2.124927565455436707e-02 -2.061137557029724121e-01 -4.262867569923400879e-02 -5.838958919048309326e-02 8.235848695039749146e-02 -4.338322207331657410e-03 6.801084429025650024e-02 -1.204450875520706177e-01 6.849385797977447510e-02 -3.146415650844573975e-01 4.673819616436958313e-02 -1.493586152791976929e-01 -3.838365972042083740e-01 -9.881568700075149536e-02 -2.471709102392196655e-01 -9.041083604097366333e-02 -3.608534932136535645e-01 -8.188067376613616943e-02 -4.390931725502014160e-01 7.440202869474887848e-03 -1.524931341409683228e-01 -7.464864104986190796e-02
-5.727545917034149170e-02 1.305765509605407715e-01 1.337364912033081055e-01 2.106015235185623169e-01 1.289395540952682495e-01 2.140952795743942261e-01 1.158422883599996567e-02 8.368783444166183472e-02 -1.019276082515716553e-01 7.588458806276321411e-02 -6.540019810199737549e-02 -2.494738250970840454e-01 -1.374265998601913452e-01 -7.506959140300750732e-02 1.829766482114791870e-01 -1.116449087858200073e-01 -5.104102939367294312e-02 -1.613014936447143555e-01 1.694230735301971436e-02 -4.149766266345977783e-01 5.060859024524688721e-02 2.687427587807178497e-02 -6.738660484552383423e-02 -1.926508396863937378e-01 -2.066902369260787964e-01 1.892830431461334229e-02 -1.772952079772949219e-01 -1.522699147462844849e-01 -2.811545133590698242e-01 -8.193437755107879639e-02 -5.118052363395690918e-01 -5.694613233208656311e-02
-1.261918526142835617e-02 6.897690892219543457e-02 -1.580233722925186157e-01 -6.549748033285140991e-02 -6.700650602579116821e-02 -1.643754839897155762e-01 -8.386439085006713867e-02 -3.724025189876556396e-01 2.234606444835662842e-01 9.164429455995559692e-02 3.838119737338274717e-04 7.204426079988479614e-02 2.295399904251098633e-01 1.035947427153587341e-01 -5.658419430255889893e-02 -3.508703410625457764e-02 -2.135413289070129395e-01 -9.982312470674514771e-02 -2.145641148090362549e-01 -5.376586318016052246e-01 1.104216948151588440e-01 1.129384562373161316e-01 -2.958256304264068604e-01 -2.955386638641357422e-01 8.293287456035614014e-02 1.432394832372665405e-01 -6.918994337320327759e-02 -1.267128586769104004e-01 3.480226546525955200e-02 -2.887205220758914948e-02 -1.664010249078273773e-02 -1.271807700395584106e-01
2.040838897228240967e-01 1.272425353527069092e-01 2.854883670806884766e-02 2.816320955753326416e-01 2.115844786167144775e-01 3.628125786781311035e-02 -1.626855134963989258e-01 -3.486233055591583252e-01 1.371802836656570435e-01 1.496927142143249512e-01 -1.779078543186187744e-01 -2.160969190299510956e-03 -1.123497039079666138e-01 1.060520038008689880e-01 -3.247406333684921265e-03 -1.051008701324462891e-01 2.006040662527084351e-01 -7.403661310672760010e-02 2.507571503520011902e-02 -2.888389527797698975e-01 1.251199394464492798e-01 -3.417046368122100830e-02 -2.242980748414993286e-01 -3.197544813156127930e-01 -1.953509151935577393e-01 6.522473692893981934e-02 5.188110843300819397e-02 2.870486974716186523e-01 -1.887889765202999115e-02 -3.540809750556945801e-01 -7.909189164638519287e-02 -3.852934762835502625e-02
1.095453128218650818e-01 3.458902239799499512e-01 5.703588202595710754e-02 3.892717650160193443e-03 -1.107588503509759903e-02 -1.085312664508819580e-01 3.613824769854545593e-02 -2.917188405990600586e-01 -3.546216487884521484e-01 -4.341788962483406067e-02 1.725743114948272705e-01 -2.804354131221771240e-01 -7.518488168716430664e-02 3.192161321640014648e-01 1.829778552055358887e-01 -1.263197162188589573e-03 -2.274003438651561737e-02 1.508560329675674438e-01 -1.848184615373611450e-01 -3.044485449790954590e-01 2.260160297155380249e-01 1.957700252532958984e-01 -1.607234939001500607e-03 -2.001844197511672974e-01 -2.439779043197631836e-02 -8.987817913293838501e-02 -8.682961761951446533e-02 1.334285736083984375e-01 -2.097133547067642212e-01 -6.461462378501892090e-02 -2.666079811751842499e-02 -1.649057865142822266e-01
7.339539378881454468e-02 -7.605075836181640625e-02 -1.725513041019439697e-01 2.633900009095668793e-02 9.987352788448333740e-02 -2.811799943447113037e-01 2.823000401258468628e-02 -3.246339559555053711e-01 1.334766596555709839e-01 7.085797190666198730e-02 2.190330252051353455e-02 -1.728733479976654053e-01 -4.999342188239097595e-02 2.831184864044189453e-01 -1.382847130298614502e-01 2.362803061259910464e-04 -3.646360635757446289e-01 7.868330180644989014e-02 -1.998139470815658569e-01 -2.378245145082473755e-01 1.284119635820388794e-01 -2.106460742652416229e-02 -2.953839898109436035e-01 -1.705967336893081665e-01 -2.133392691612243652e-01 7.951315492391586304e-02 -2.946057915687561035e-01 1.061800792813301086e-01 -8.465219289064407349e-02 -1.935238987207412720e-01 -1.854113489389419556e-01 -1.016766354441642761e-01
-1.402198709547519684e-02 1.347731202840805054e-01 -8.773392438888549805e-02 -6.942795217037200928e-02 -4.274931177496910095e-02 -1.854130029678344727e-01 -4.436957463622093201e-02 -1.677870452404022217e-01 2.261791229248046875e-01 -1.978087425231933594e-01 8.344607055187225342e-02 2.781689167022705078e-03 8.814567117951810360e-04 -1.454493682831525803e-02 -5.519231408834457397e-02 1.761247068643569946e-01 -3.079539239406585693e-01 3.450552700087428093e-03 -2.629676163196563721e-01 -1.499521881341934204e-01 3.139412403106689453e-02 1.954969912767410278e-01 -2.475275993347167969e-01 -2.410965561866760254e-01 9.204075485467910767e-02 2.232766896486282349e-01 1.350904554128646851e-01 -2.605179250240325928e-01 -7.775420695543289185e-02 -3.222025632858276367e-01 -3.440567255020141602e-01 -2.312903106212615967e-01
-3.309753164649009705e-02 -3.077119030058383942e-02 1.497578620910644531e-01 2.963158190250396729e-01 1.324647963047027588e-01 -5.466236174106597900e-02 2.048965245485305786e-01 -1.427962332963943481e-01 -1.443656533956527710e-01 5.803947150707244873e-02 9.487919509410858154e-02 -3.169839382171630859e-01 -2.089518755674362183e-01 -1.804726314730942249e-03 3.487742692232131958e-02 8.342029899358749390e-02 -1.307376921176910400e-01 -2.619217634201049805e-01 -3.073936998844146729e-01 -4.798696339130401611e-01 -1.054624095559120178e-01 -7.178836315870285034e-02 1.369659900665283203e-01 -2.441144436597824097e-01 -1.360234916210174561e-01 -4.754209425300359726e-03 1.041061654686927795e-01 1.705961823463439941e-01 -1.364728957414627075e-01 -1.227931827306747437e-01 -1.373880207538604736e-01 -5.617120489478111267e-02
2.617186009883880615e-01 -6.574377417564392090e-02 -6.553855538368225098e-02 1.461339145898818970e-01 4.292631894350051880e-02 -1.043673679232597351e-01 -6.429937668144702911e-03 -2.317250072956085205e-01 1.838041841983795166e-01 -2.227700799703598022e-01 -4.189006984233856201e-02 3.974295035004615784e-02 1.802086681127548218e-01 1.388837695121765137e-01 1.231978833675384521e-01 -1.020493879914283752e-01 -7.368587702512741089e-02 -1.323815882205963135e-01 -1.497563421726226807e-01 -2.861869037151336670e-01 -4.195297509431838989e-02 2.805025316774845123e-02 -2.768033742904663086e-01 -2.041132897138595581e-01 -1.761000752449035645e-01 -9.525310993194580078e-02 -2.192992419004440308e-01 -2.619799971580505371e-01 -4.310436546802520752e-01 4.287536442279815674e-02 -6.766766309738159180e-02 -2.716938853263854980e-01
5.985938012599945068e-02 3.361066877841949463e-01 -1.139332279562950134e-01 -1.790589839220046997e-01 1.307459473609924316e-01 -2.075166255235671997e-02 1.651822030544281006e-01 -2.448483183979988098e-02 -2.957276403903961182e-01 -2.842121757566928864e-02 6.121576949954032898e-02 -7.938037812709808350e-02 -1.549838036298751831e-01 1.286774873733520508e-01 5.993603169918060303e-02 1.715624630451202393e-01 1.894338987767696381e-03 -3.173102736473083496e-01 -2.745330929756164551e-01 -2.568543255329132080e-01 -1.548741199076175690e-02 3.297182545065879822e-02 1.589791625738143921e-01 -5.043303370475769043e-01 2.907662466168403625e-02 -1.212263107299804688e-01 -1.519248932600021362e-01 -2.458758279681205750e-02 -1.573744267225265503e-01 -1.241998225450515747e-01 -1.253967583179473877e-01 5.436041578650474548e-02
4.505141079425811768e-02 -1.622400134801864624e-01 1.125834807753562927e-01 6.100209802389144897e-02 -3.948445990681648254e-02 -1.633334755897521973e-01 1.108973622322082520e-01 -1.622350960969924927e-01 2.024365961551666260e-01 -9.531451761722564697e-02 2.669110149145126343e-02 -1.202264428138732910e-01 6.287586688995361328e-02 5.511408380698412657e-05 4.967846348881721497e-02 -1.615865826606750488e-01 9.022162295877933502e-03 3.420902416110038757e-02 -5.052650570869445801e-01 -2.723387181758880615e-01 7.941374927759170532e-02 1.608543097972869873e-01 -1.134236529469490051e-01 -2.931051552295684814e-01 -2.453562617301940918e-01 1.930989176034927368e-01 1.397424191236495972e-01 -9.460520744323730469e-02 -3.264507949352264404e-01 1.234243437647819519e-01 -1.183834820985794067e-01 -2.591928839683532715e-01
4.537124931812286377e-02 1.956939697265625000e-01 1.297209709882736206e-01 -3.994715586304664612e-02 2.598868906497955322e-01 1.274196803569793701e-01 -1.868867725133895874e-01 -1.520884633064270020e-01 1.145787611603736877e-01 -8.502003550529479980e-02 2.980249524116516113e-01 1.567333489656448364e-01 2.302364408969879150e-01 -1.647752374410629272e-01 5.065487325191497803e-02 -2.120536416769027710e-01 -2.770579755306243896e-01 -1.128874868154525757e-01 3.580909594893455505e-02 -1.906441599130630493e-01 2.199482917785644531e-01 -6.631422042846679688e-02 -2.542592585086822510e-01 -3.407759070396423340e-01 -1.372039765119552612e-01 9.525340050458908081e-02 5.887820944190025330e-02 1.823790669441223145e-01 -2.894042432308197021e-01 -1.125474926084280014e-02 3.955586627125740051e-02 1.649184376001358032e-01
-2.697477675974369049e-02 2.173430174589157104e-01 1.910274773836135864e-01 9.126967191696166992e-02 1.380077153444290161e-01 9.045854955911636353e-02 4.791545495390892029e-02 -3.142416477203369141e-01 -1.110980063676834106e-01 -2.028320282697677612e-01 3.090143203735351562e-01 3.239214047789573669e-02 -1.995249688625335693e-01 2.984282970428466797e-01 1.318225264549255371e-01 -9.994700551033020020e-02 -3.726312890648841858e-02 2.051272541284561157e-01 -5.930507928133010864e-02 -3.451114594936370850e-01 9.953583031892776489e-02 1.888754963874816895e-02 -1.942236125469207764e-01 -2.881716191768646240e-01 4.794762656092643738e-02 -1.270004808902740479e-01 2.702494561672210693e-01 7.510000467300415039e-02 -7.469672709703445435e-02 -2.609851360321044922e-01 5.473479256033897400e-02 4.213192313909530640e-02
-5.328757222741842270e-03 1.139051541686058044e-01 1.741272956132888794e-01 1.673323065042495728e-01 8.212707191705703735e-02 3.794160857796669006e-02 2.534195594489574432e-02 5.953655764460563660e-02 -1.524656452238559723e-02 5.990355089306831360e-02 -3.715881332755088806e-02 -6.321466714143753052e-02 -1.864926517009735107e-01 -2.094695568084716797e-01 1.146991387940943241e-03 -8.306595683097839355e-02 -7.525946199893951416e-02 -1.609152555465698242e-01 -6.426462437957525253e-03 -1.347048133611679077e-01 -9.107845276594161987e-02 -1.850253790616989136e-01 -4.561474323272705078e-01 -1.924720406532287598e-01 -2.005061656236648560e-01 7.381000369787216187e-02 -1.876565217971801758e-01 -1.307311654090881348e-01 -4.917446970939636230e-01 -9.701674431562423706e-02 -2.321848869323730469e-01 -2.847249805927276611e-01
-4.069940373301506042e-02 7.365366071462631226e-02 -5.605852603912353516e-02 3.478149771690368652e-01 -9.297096729278564453e-02 -2.653807997703552246e-01 -5.956089124083518982e-02 -1.888338774442672729e-01 -1.701300591230392456e-01 1.312845945358276367e-02 -1.873452365398406982e-01 -2.140382230281829834e-01 -1.969442069530487061e-01 -8.478639274835586548e-02 1.726721525192260742e-01 -2.858108282089233398e-01 7.826800644397735596e-02 -3.364055156707763672e-01 -3.420654535293579102e-01 -1.302017718553543091e-01 2.135545760393142700e-01 -4.724270850419998169e-02 9.633705765008926392e-02 -1.431099623441696167e-01 2.417951077222824097e-02 1.741610169410705566e-01 -1.359517425298690796e-01 2.742959000170230865e-02 -1.499488651752471924e-01 -2.021761238574981689e-02 1.803203672170639038e-01 -2.158770412206649780e-01
1.695620566606521606e-01 1.076406682841479778e-03 -4.541257023811340332e-02 2.058878391981124878e-01 -5.260876193642616272e-02 -2.666450142860412598e-01 3.019845671951770782e-02 -7.787342369556427002e-02 -1.552993506193161011e-01 -2.267750166356563568e-02 3.790221363306045532e-02 -2.549689076840877533e-02 -2.388228327035903931e-01 1.725549995899200439e-01 -9.252549498341977596e-04 -2.029954195022583008e-01 -1.211621090769767761e-01 -9.064271301031112671e-02 -6.316380947828292847e-02 -3.107848465442657471e-01 2.218447923660278320e-01 -2.862094435840845108e-03 1.390109360218048096e-01 -4.890000522136688232e-01 1.755144745111465454e-01 3.739822506904602051e-01 -3.369622677564620972e-02 -4.789174348115921021e-02 -2.469279468059539795e-01 -7.729753851890563965e-02 -1.108182966709136963e-01 8.213301002979278564e-02
1.561138182878494263e-01 -7.834674417972564697e-02 8.540387451648712158e-02 7.055101450532674789e-03 4.350046217441558838e-01 1.164481565356254578e-01 -2.347778342664241791e-02 -1.435226202011108398e-01 2.803746759891510010e-01 1.248558517545461655e-02 3.575597405433654785e-01 -8.666918426752090454e-02 -1.619134545326232910e-01 1.645898222923278809e-01 1.258905678987503052e-01 1.690742224454879761e-01 -3.935150429606437683e-02 -3.463895618915557861e-01 -4.501736164093017578e-02 -1.482762694358825684e-01 1.690360307693481445e-01 -9.974516928195953369e-02 -2.638175524771213531e-02 -2.484125196933746338e-01 -2.082719504833221436e-01 1.946344077587127686e-01 -1.196720227599143982e-01 -5.454101134091615677e-03 -2.579171359539031982e-01 -1.029042061418294907e-02 -1.768227666616439819e-02 1.315918117761611938e-01
-2.260219007730484009e-01 7.573831081390380859e-02 2.271296232938766479e-01 -3.669630363583564758e-02 1.597927361726760864e-01 5.201547592878341675e-02 7.797113060951232910e-02 -2.285176366567611694e-01 2.042648792266845703e-01 -1.976858824491500854e-01 5.852596834301948547e-02 -1.980104446411132812e-01 1.309537291526794434e-01 -2.756700515747070312e-01 -3.503306582570075989e-02 2.103329300880432129e-01 -2.864460647106170654e-01 3.603429533541202545e-03 -2.129884511232376099e-01 -2.751478254795074463e-01 1.017256379127502441e-01 -2.357825934886932373e-01 -1.059251949191093445e-01 -1.305427700281143188e-01 -7.272895425558090210e-02 -2.006731927394866943e-01 7.416637241840362549e-02 -1.564776152372360229e-01 -3.483861684799194336e-01 -2.587036229670047760e-02 -7.936705648899078369e-02 -2.010783702135086060e-01
-4.037850350141525269e-02 2.171555012464523315e-01 -1.094458773732185364e-01 8.318513631820678711e-02 -1.324538588523864746e-01 7.377178221940994263e-02 2.503583133220672607e-01 -8.768054097890853882e-02 -1.237725168466567993e-01 -2.596627473831176758e-01 4.756418988108634949e-02 -1.623081043362617493e-02 -2.576060891151428223e-01 -4.635681211948394775e-02 1.765028536319732666e-01 -1.186174377799034119e-01 -3.934657201170921326e-02 -1.056796610355377197e-01 -4.251595437526702881e-01 -3.191709220409393311e-01 1.317964494228363037e-02 -3.592276200652122498e-02 -2.049168795347213745e-01 -2.697458267211914062e-01 -1.962197422981262207e-01 3.160009682178497314e-01 4.985085502266883850e-02 1.309125032275915146e-02 -1.825385689735412598e-01 2.105573117733001709e-01 4.790998250246047974e-02 8.618432283401489258e-02
1.283378601074218750e-01 2.101617455482482910e-01 7.840283960103988647e-02 1.794049590826034546e-01 9.521540254354476929e-02 3.670918568968772888e-02 -1.458896696567535400e-01 -2.209037169814109802e-02 -1.428997237235307693e-02 -1.569202244281768799e-01 1.832191646099090576e-02 6.099490821361541748e-02 -1.924320012331008911e-01 1.387426108121871948e-01 -1.125518158078193665e-01 -2.039366662502288818e-01 -2.095473706722259521e-01 -4.086609482765197754e-01 -1.539834886789321899e-01 -9.449273347854614258e-02 1.346611231565475464e-01 -2.144690006971359253e-01 -1.936788856983184814e-01 -2.653232216835021973e-01 4.416144639253616333e-02 3.580555021762847900e-01 2.332340180873870850e-01 2.052459418773651123e-01 1.355951558798551559e-02 3.859041491523385048e-03 -2.546743452548980713e-01 -1.486379057168960571e-01
-1.240617483854293823e-01 2.814384102821350098e-01 3.523728996515274048e-02 -3.381946682929992676e-02 -8.271234482526779175e-02 -3.607712090015411377e-01 -1.958481222391128540e-02 -1.812756359577178955e-01 -1.156909093260765076e-01 -1.824356466531753540e-01 1.967407464981079102e-01 -2.417551726102828979e-02 -3.608507513999938965e-01 -1.100356131792068481e-01 1.769443005323410034e-01 -3.008427917957305908e-01 1.016303375363349915e-01 -1.476915627717971802e-01 -1.507624089717864990e-01 -2.486264556646347046e-01 1.965335160493850708e-01 7.710456103086471558e-02 -7.420320995151996613e-03 -9.378793090581893921e-02 -3.221386075019836426e-01 1.029711738228797913e-01 1.137927267700433731e-02 -1.081805229187011719e-01 -2.219180762767791748e-01 1.469111144542694092e-01 -6.287384033203125000e-02 1.076039895415306091e-01
-1.493000239133834839e-01 -4.704681411385536194e-02 1.113994568586349487e-01 1.744344681501388550e-01 -5.726056918501853943e-02 -2.325778827071189880e-02 -1.813059151172637939e-01 -1.916972398757934570e-01 3.472507372498512268e-02 7.142545282840728760e-02 5.857752636075019836e-02 -1.920872479677200317e-01 1.515382975339889526e-01 1.325248032808303833e-01 -2.205924503505229950e-02 9.234154969453811646e-02 9.819687902927398682e-02 -5.648530721664428711e-01 6.399898976087570190e-02 -4.478330314159393311e-01 1.084244474768638611e-01 6.775940209627151489e-02 -3.054575026035308838e-01 -2.427020668983459473e-01 1.522193569689989090e-02 1.806805133819580078e-01 -8.331929147243499756e-02 -1.223533507436513901e-02 -7.395921647548675537e-02 2.536263130605220795e-02 -1.079006940126419067e-01 -5.840071290731430054e-02
-8.769381791353225708e-02 1.522795259952545166e-01 -2.231446057558059692e-01 1.835889369249343872e-01 2.587961778044700623e-02 -5.636054277420043945e-02 1.958581954240798950e-01 -1.282499581575393677e-01 -5.023958161473274231e-02 1.235782131552696228e-01 -5.916448310017585754e-03 -2.578906416893005371e-01 -2.394167892634868622e-02 -6.974033266305923462e-02 6.588418036699295044e-02 -1.478127688169479370e-01 1.747754961252212524e-01 -7.904312014579772949e-02 -3.110613822937011719e-01 -2.916297018527984619e-01 2.192133963108062744e-01 -5.027747750282287598e-01 -2.221268862485885620e-01 -1.902443766593933105e-01 1.256085038185119629e-01 1.341207623481750488e-01 1.073728948831558228e-01 1.535775065422058105e-01 -1.371389031410217285e-01 -9.076358377933502197e-02 1.520237699151039124e-02 9.937071800231933594e-02
-4.677347093820571899e-02 8.029947429895401001e-02 2.434926182031631470e-01 -1.034862995147705078e-01 -1.468077488243579865e-02 -1.936761736869812012e-01 7.268876582384109497e-02 -2.294599264860153198e-01 4.600543156266212463e-02 -2.324927449226379395e-01 -5.159437656402587891e-02 2.205173857510089874e-02 -2.537902891635894775e-01 2.105859108269214630e-02 1.129069272428750992e-02 2.029365301132202148e-02 7.755129784345626831e-02 1.780190616846084595e-01 -2.741311490535736084e-01 -2.029077261686325073e-01 1.905252933502197266e-01 -3.572180867195129395e-02 -2.717868089675903320e-01 -8.855164796113967896e-02 1.835791766643524170e-02 1.502473503351211548e-01 9.369324147701263428e-02 -3.726575151085853577e-02 -6.015338301658630371e-01 1.107705663889646530e-02 -1.786321550607681274e-01 2.704369835555553436e-02
2.643540129065513611e-02 -5.617523938417434692e-02 -5.338666215538978577e-02 -7.833235710859298706e-02 1.183011382818222046e-01 -1.626655757427215576e-01 -2.924232371151447296e-02 -2.988603413105010986e-01 4.158641993999481201e-01 5.635350570082664490e-02 1.005192846059799194e-01 -3.299379050731658936e-01 -1.271560937166213989e-01 2.973637580871582031e-01 6.002297624945640564e-03 -4.747727140784263611e-02 -3.603206202387809753e-02 -1.160348802804946899e-01 -2.248285859823226929e-01 -2.843568325042724609e-01 2.366866730153560638e-02 1.793052405118942261e-01 -4.275316596031188965e-01 -1.200733408331871033e-01 -5.431407690048217773e-02 1.632914692163467407e-02 -2.178816795349121094e-01 5.328795686364173889e-02 -1.569893769919872284e-02 6.185450404882431030e-02 -1.093541309237480164e-01 -9.447551518678665161e-02
-8.230863511562347412e-02 -9.523627907037734985e-02 2.328789420425891876e-02 3.134522438049316406e-01 1.680736988782882690e-01 -1.226981952786445618e-01 -2.431847602128982544e-01 -2.210716158151626587e-01 1.133584827184677124e-01 7.019984535872936249e-03 1.176790744066238403e-01 -2.652542889118194580e-01 -1.605081930756568909e-02 1.016326397657394409e-01 1.701857447624206543e-01 2.229727357625961304e-01 7.183276861906051636e-02 5.558641254901885986e-02 4.677442461252212524e-02 -2.637369632720947266e-01 4.016260206699371338e-01 -9.947563707828521729e-02 -3.369278609752655029e-01 -1.888662278652191162e-01 -3.183034248650074005e-03 1.527032554149627686e-01 -9.308099746704101562e-02 1.262388825416564941e-01 1.121007949113845825e-01 -2.853361666202545166e-01 -2.265949733555316925e-02 -6.972181051969528198e-02
-5.001949146389961243e-02 4.973524063825607300e-02 2.098996788263320923e-01 3.606290370225906372e-02 -3.085657060146331787e-01 5.859859660267829895e-02 -2.333419770002365112e-01 -9.033149480819702148e-02 6.386182457208633423e-02 -1.319159865379333496e-01 7.089565694332122803e-02 -4.917909204959869385e-02 -2.064968645572662354e-01 9.704057872295379639e-02 -2.074010483920574188e-02 5.650676041841506958e-02 1.631229184567928314e-02 -3.868144154548645020e-01 -1.742774993181228638e-01 -1.973071247339248657e-01 2.625748217105865479e-01 3.154787048697471619e-02 -2.615334093570709229e-01 -3.164052069187164307e-01 -1.322818398475646973e-01 2.761959433555603027e-01 -2.146490216255187988e-01 2.954117059707641602e-01 3.451100783422589302e-03 -9.872385859489440918e-02 -9.364674985408782959e-02 2.248026803135871887e-02
-2.523444294929504395e-01 2.418867647647857666e-01 2.336801737546920776e-01 1.613848097622394562e-02 -2.761174179613590240e-02 -1.729204058647155762e-01 2.368109822273254395e-01 -8.277436345815658569e-02 -4.113822244107723236e-03 -1.292962729930877686e-01 1.794292620616033673e-04 -3.222802579402923584e-01 -1.398873925209045410e-01 1.996095627546310425e-01 -2.188282459974288940e-02 1.713893413543701172e-01 -3.773812055587768555e-01 -1.754559129476547241e-01 -1.276589184999465942e-01 -1.451400369405746460e-01 1.861766166985034943e-02 -4.878235980868339539e-02 -1.297397166490554810e-01 -1.320720165967941284e-01 5.836322158575057983e-02 3.860737085342407227e-01 5.286356806755065918e-02 8.660893142223358154e-02 -2.669489383697509766e-01 -1.369600743055343628e-01 7.439763098955154419e-02 -1.166679710149765015e-01
-6.201640889048576355e-02 1.460304111242294312e-02 1.601778268814086914e-01 2.669027447700500488e-01 6.811247020959854126e-02 -8.347380161285400391e-02 -1.265409141778945923e-01 -2.069176137447357178e-01 -3.399431332945823669e-02 -1.024197041988372803e-01 2.377303838729858398e-01 -2.153887301683425903e-01 -3.793471306562423706e-02 2.036100439727306366e-02 3.334284722805023193e-01 5.138478241860866547e-03 8.242816478013992310e-02 -4.163693785667419434e-01 -1.627766788005828857e-01 -1.522123515605926514e-01 5.290215089917182922e-02 -8.832772821187973022e-02 1.599897444248199463e-01 -2.278238385915756226e-01 -4.678034484386444092e-01 6.745681166648864746e-02 -8.286865800619125366e-02 1.227471455931663513e-01 -6.161147030070424080e-04 9.250070899724960327e-02 -1.624233573675155640e-01 -5.308241397142410278e-02
-1.142025291919708252e-01 3.188452869653701782e-02 2.235231548547744751e-01 1.281309425830841064e-01 -1.205760985612869263e-03 2.547385394573211670e-01 -6.652304530143737793e-02 -2.917144000530242920e-01 2.352545559406280518e-01 -1.090500727295875549e-01 -1.016552299261093140e-01 -1.620010733604431152e-01 -2.072952538728713989e-01 4.507317021489143372e-02 7.095643877983093262e-02 2.682358324527740479e-01 -1.812150925397872925e-01 -1.515300869941711426e-01 -3.526609241962432861e-01 -1.595718562602996826e-01 -4.286245442926883698e-03 -2.431070208549499512e-01 1.192338019609451294e-01 -2.765653431415557861e-01 1.009770259261131287e-01 -1.056010723114013672e-01 1.910160481929779053e-02 -1.376895606517791748e-02 -2.900471985340118408e-01 -5.527591332793235779e-02 -2.693006992340087891e-01 -4.771263897418975830e-02
-2.473123371601104736e-02 1.088482290506362915e-01 1.957190334796905518e-01 1.527260541915893555e-01 4.211333394050598145e-02 3.718620538711547852e-02 9.239357709884643555e-02 -5.898177251219749451e-02 2.347398698329925537e-01 1.306522041559219360e-01 6.150203291326761246e-03 1.555541604757308960e-01 -1.075060218572616577e-01 9.921234101057052612e-02 3.660544455051422119e-01 1.251558214426040649e-01 2.764651775360107422e-01 -1.383789032697677612e-01 -3.705964684486389160e-01 -1.751775890588760376e-01 3.162644803524017334e-01 -1.418467760086059570e-01 -6.699684262275695801e-02 -2.323423624038696289e-01 1.121562272310256958e-01 1.328799277544021606e-01 -2.033447921276092529e-01 4.268233198672533035e-03 -8.061134815216064453e-02 -3.178562521934509277e-01 1.435602754354476929e-01 -3.605164587497711182e-02
-1.919131129980087280e-01 1.751094013452529907e-01 1.277519315481185913e-01 5.065803602337837219e-02 -2.185431271791458130e-01 -1.307829320430755615e-01 8.116158097982406616e-02 -1.523382067680358887e-01 -1.852530539035797119e-01 -2.436739206314086914e-01 -4.464515484869480133e-03 -1.655720770359039307e-01 -1.854761689901351929e-01 1.176901012659072876e-01 2.622219026088714600e-01 -1.325692981481552124e-01 -7.168480008840560913e-02 2.990609407424926758e-01 -2.661542892456054688e-01 -3.557892441749572754e-01 8.564643561840057373e-02 1.890651136636734009e-02 -1.939467787742614746e-01 -3.662472665309906006e-01 1.243570297956466675e-01 -2.885743603110313416e-02 -2.263543196022510529e-02 1.489913761615753174e-01 -1.856849491596221924e-01 -3.257445991039276123e-02 -1.291583329439163208e-01 2.382426895201206207e-02
-1.133111715316772461e-01 1.765136569738388062e-01 -4.098150134086608887e-02 3.809911198914051056e-03 2.431248575448989868e-01 5.075364187359809875e-02 2.689380571246147156e-02 -1.430828273296356201e-01 5.919724702835083008e-02 2.452046051621437073e-02 1.978982090950012207e-01 -1.448184698820114136e-01 -2.339698374271392822e-01 1.882242941064760089e-04 -2.376575469970703125e-01 -7.863532751798629761e-02 -3.282215911895036697e-03 -2.123899757862091064e-01 -2.967634797096252441e-01 -7.691863179206848145e-02 1.269514579325914383e-02 -2.429230809211730957e-01 -3.890123069286346436e-01 -1.238805800676345825e-01 -1.724137663841247559e-01 -8.647668175399303436e-03 1.336284279823303223e-01 3.801284730434417725e-01 -6.149920821189880371e-02 1.195875406265258789e-01 -3.037495017051696777e-01 -1.494056880474090576e-01
-2.993482910096645355e-02 2.358401417732238770e-01 4.389904811978340149e-02 -9.510625153779983521e-02 -1.037617549300193787e-01 -6.483223289251327515e-02 -7.647488266229629517e-03 1.033642236143350601e-02 4.590936750173568726e-02 6.776791065931320190e-03 3.968060910701751709e-01 -3.275899216532707214e-02 -2.340950220823287964e-01 2.216065227985382080e-01 1.334870010614395142e-01 -1.995943486690521240e-01 -1.106605306267738342e-01 -2.677809298038482666e-01 -1.508045494556427002e-01 -2.362314760684967041e-01 2.340224683284759521e-01 7.552190870046615601e-02 1.200835034251213074e-01 -7.099930942058563232e-02 -3.689097762107849121e-01 2.555013597011566162e-01 -5.144290626049041748e-02 1.826353967189788818e-01 -3.158650100231170654e-01 -7.729351520538330078e-02 -8.188606798648834229e-02 5.356552451848983765e-02
-2.912723720073699951e-01 4.559276252985000610e-02 -4.551299661397933960e-02 1.931731551885604858e-01 2.329965680837631226e-01 -2.675614552572369576e-03 -9.451776742935180664e-02 -3.742330521345138550e-02 -6.529927253723144531e-02 2.308040484786033630e-02 3.030701279640197754e-01 6.000623852014541626e-02 -3.778383135795593262e-01 2.059214562177658081e-01 2.852188348770141602e-01 1.409397926181554794e-02 -2.715228125452995300e-02 1.149596795439720154e-01 -4.516904242336750031e-03 -3.608593940734863281e-01 1.833418011665344238e-01 -1.500897556543350220e-01 -6.801863014698028564e-02 -2.426904886960983276e-01 7.032451033592224121e-02 2.122908271849155426e-02 -2.294586598873138428e-01 -2.498378232121467590e-02 2.037882432341575623e-02 -1.941404342651367188e-01 6.575812119990587234e-03 -2.853471338748931885e-01
-7.298010587692260742e-02 1.431753337383270264e-01 -1.147713065147399902e-01 -1.914010755717754364e-02 2.120865583419799805e-01 -6.491430848836898804e-02 -1.471223384141921997e-01 -2.418693751096725464e-01 3.597856312990188599e-02 -2.194157093763351440e-01 1.198755651712417603e-01 1.416205912828445435e-01 1.622844338417053223e-01 -1.350185554474592209e-02 1.804148405790328979e-01 -2.146750092506408691e-01 -3.393781185150146484e-01 -1.817036569118499756e-01 -1.746589541435241699e-01 -1.494927555322647095e-01 1.938576847314834595e-01 -1.163380667567253113e-01 -1.937809959053993225e-02 -3.260295391082763672e-01 -6.743015348911285400e-02 -1.309561431407928467e-01 9.230449795722961426e-02 3.459437489509582520e-01 -2.572423219680786133e-01 4.038606211543083191e-02 1.917473077774047852e-01 -1.702330261468887329e-01
1.454513892531394958e-02 3.024636395275592804e-02 2.774130105972290039e-01 1.930718272924423218e-01 2.685286744963377714e-04 2.423807531595230103e-01 1.311839371919631958e-01 -1.201291903853416443e-01 -1.496179401874542236e-01 -1.369231045246124268e-01 -1.819478720426559448e-01 -3.754637539386749268e-01 -1.815542131662368774e-01 7.488000392913818359e-02 1.702779531478881836e-02 -1.414616405963897705e-01 -5.287628620862960815e-02 -4.398742318153381348e-02 -2.918638885021209717e-01 -1.976172327995300293e-01 3.479574248194694519e-02 9.719522786326706409e-04 4.819373413920402527e-02 -3.627074062824249268e-01 -1.849894784390926361e-02 1.289419680833816528e-01 1.487714201211929321e-01 1.017672494053840637e-01 -2.795180678367614746e-01 -1.469524353742599487e-01 -3.171050250530242920e-01 7.981784641742706299e-02
-1.644251942634582520e-01 1.588885113596916199e-02 1.711730659008026123e-01 1.378756761550903320e-01 -2.478947490453720093e-02 -1.134779229760169983e-01 8.934732526540756226e-02 -2.175139933824539185e-01 3.787979856133460999e-02 2.762597054243087769e-03 -3.094864487648010254e-01 -3.880783170461654663e-02 7.897503674030303955e-02 -3.427478298544883728e-02 2.754026651382446289e-01 -1.465886831283569336e-01 -3.408969193696975708e-02 -7.162420451641082764e-02 -4.707858264446258545e-01 -3.934187889099121094e-01 -9.089875034987926483e-03 2.053978741168975830e-01 -3.241714090108871460e-02 -1.336876749992370605e-01 -2.982739508152008057e-01 6.341776996850967407e-02 2.489631436765193939e-02 -1.321279853582382202e-01 -2.904452979564666748e-01 2.806575223803520203e-02 -1.053757742047309875e-01 -3.028159774839878082e-02
9.872855991125106812e-02 1.761777848005294800e-01 -5.947743356227874756e-02 2.307138592004776001e-01 -7.066200673580169678e-02 -6.759040057659149170e-02 -1.352029442787170410e-01 -2.391709834337234497e-01 -3.866902366280555725e-02 1.578810065984725952e-01 -6.623104959726333618e-02 -1.130010560154914856e-01 -2.063433229923248291e-01 8.170444518327713013e-02 -1.472229957580566406e-01 -2.782520353794097900e-01 -9.237182140350341797e-02 -2.297293841838836670e-01 -5.489921569824218750e-02 -8.604451268911361694e-02 1.343447566032409668e-01 -1.556255817413330078e-01 -4.152820631861686707e-02 -3.013732135295867920e-01 -2.916263043880462646e-01 4.706154391169548035e-02 -9.373761131428182125e-04 6.809739023447036743e-02 -2.711238861083984375e-01 -3.036699891090393066e-01 -5.706835538148880005e-02 -3.975559175014495850e-01
7.158213108777999878e-02 2.816006839275360107e-01 2.742351889610290527e-01 1.429320573806762695e-01 1.658261120319366455e-01 1.397769600152969360e-01 -7.751162350177764893e-02 -2.136968821287155151e-01 -2.004736214876174927e-01 2.845689058303833008e-01 6.309559941291809082e-02 -3.109202161431312561e-02 -8.609454333782196045e-02 -1.551733911037445068e-01 8.468997478485107422e-02 4.244165867567062378e-02 -1.244200766086578369e-01 -1.389144659042358398e-01 -3.078493475914001465e-01 -2.825363576412200928e-01 1.580741815268993378e-02 -6.096015684306621552e-03 5.719916149973869324e-02 -4.286397695541381836e-01 6.577966362237930298e-02 -1.158660575747489929e-01 -1.258144676685333252e-01 1.143088117241859436e-01 -2.581657469272613525e-01 1.945386379957199097e-01 -8.270201832056045532e-02 -1.428378629498183727e-03
-2.173346877098083496e-01 3.581633418798446655e-02 3.281314373016357422e-01 2.080958783626556396e-01 -4.245280101895332336e-02 -6.051423028111457825e-02 1.210220232605934143e-01 -3.154276907444000244e-01 2.455788105726242065e-01 -2.712180279195308685e-02 -2.672033011913299561e-01 -1.926056742668151855e-01 -1.527208089828491211e-01 7.427056133747100830e-02 9.582307934761047363e-02 -1.401921361684799194e-01 -1.448647081851959229e-01 -2.576560378074645996e-01 -4.071878492832183838e-01 -1.175525933504104614e-01 5.123847723007202148e-02 -8.520635217428207397e-02 -8.629160374402999878e-02 -1.455978900194168091e-01 -4.826081171631813049e-02 8.518666028976440430e-03 3.218989074230194092e-01 6.406768411397933960e-02 -1.826412826776504517e-01 1.686265575699508190e-03 9.311237372457981110e-03 6.776988506317138672e-02
2.202379554510116577e-01 -4.551992565393447876e-02 -7.185027003288269043e-03 -5.062811449170112610e-02 -3.832786157727241516e-02 -2.301273345947265625e-01 1.557026952505111694e-01 -4.012193381786346436e-01 3.051399290561676025e-01 5.732337012887001038e-02 2.391011118888854980e-01 -2.273339629173278809e-01 3.498238511383533478e-03 1.349995434284210205e-01 -6.602469831705093384e-02 1.929854601621627808e-02 -1.734985560178756714e-01 -8.340095728635787964e-02 -2.253884971141815186e-01 -9.553134441375732422e-02 1.994449496269226074e-01 6.424267590045928955e-02 -3.759205043315887451e-01 -1.337117552757263184e-01 -1.772083491086959839e-01 1.842922270298004150e-01 -2.291908711194992065e-01 -1.597777754068374634e-01 -1.056322604417800903e-01 7.242582738399505615e-02 -1.377909779548645020e-01 -6.882570218294858932e-03
-2.563672699034214020e-02 1.393373161554336548e-01 -4.617880564182996750e-03 1.595155447721481323e-01 -1.088257785886526108e-02 1.770551353693008423e-01 3.492319583892822266e-01 -4.878043755888938904e-02 -3.077674098312854767e-02 -1.823885738849639893e-01 -1.402123738080263138e-02 -2.910208702087402344e-02 -9.824586659669876099e-02 -1.907497197389602661e-01 2.716885507106781006e-01 -8.202479034662246704e-02 1.573301404714584351e-01 -6.936469674110412598e-02 -2.053243517875671387e-01 -4.298892915248870850e-01 7.280651479959487915e-02 2.746420912444591522e-02 -1.907778233289718628e-01 -3.273092210292816162e-01 -1.074430942535400391e-01 2.882708311080932617e-01 7.490768283605575562e-02 1.317361593246459961e-01 -2.261113375425338745e-01 1.959004104137420654e-01 1.252564489841461182e-01 -8.890001475811004639e-02
-4.563177376985549927e-02 -6.160709261894226074e-02 1.757942512631416321e-02 7.193119078874588013e-02 5.375068262219429016e-02 2.990591228008270264e-01 6.862772628664970398e-03 -1.765032112598419189e-02 2.119429409503936768e-01 2.475437521934509277e-01 3.951511383056640625e-01 2.533622458577156067e-02 4.820273071527481079e-02 2.323673367500305176e-01 1.708274930715560913e-01 -1.623702645301818848e-01 -1.494962126016616821e-01 -3.245818316936492920e-01 -1.633886694908142090e-01 -1.872470378875732422e-01 5.862359702587127686e-02 -7.719506323337554932e-02 -1.535050123929977417e-01 -2.448294162750244141e-01 -2.681743204593658447e-01 5.740956962108612061e-02 3.234760090708732605e-02 3.912271186709403992e-02 -2.836188971996307373e-01 1.258676797151565552e-01 -1.692897230386734009e-01 1.897742450237274170e-01
-3.278984427452087402e-01 2.273132205009460449e-01 5.659482255578041077e-02 -5.744150653481483459e-02 1.369079351425170898e-01 -1.795777492225170135e-02 1.951080858707427979e-01 -1.707474291324615479e-01 -7.243923097848892212e-02 -1.290012001991271973e-01 1.303202509880065918e-01 -1.508788913488388062e-01 -1.434549540281295776e-01 2.123599797487258911e-01 2.012351900339126587e-01 -1.262839999981224537e-03 -5.331249535083770752e-02 -2.419996559619903564e-01 -4.269287735223770142e-02 -1.025347784161567688e-01 -7.236184552311897278e-03 2.873390913009643555e-02 1.551001667976379395e-01 -5.855151414871215820e-01 -1.354712247848510742e-01 -2.167657762765884399e-01 -1.778497993946075439e-01 -1.223396435379981995e-01 -3.814480826258659363e-02 4.308228194713592529e-02 6.001370027661323547e-02 -1.409132331609725952e-01
-7.757720351219177246e-02 -2.671981230378150940e-02 3.618763759732246399e-02 3.101128637790679932e-01 -7.662401348352432251e-02 -2.670786343514919281e-02 1.237942874431610107e-01 -1.914950609207153320e-01 -1.424626410007476807e-01 -1.731146425008773804e-01 2.525703907012939453e-01 -1.398251354694366455e-01 -8.524704724550247192e-02 -2.806176058948040009e-02 1.441315114498138428e-01 2.409162372350692749e-01 -7.311166822910308838e-02 -7.552496343851089478e-02 -2.127617597579956055e-01 -3.640779554843902588e-01 8.636958897113800049e-02 6.874664872884750366e-02 2.043088376522064209e-01 -3.700447082519531250e-01 -1.056214347481727600e-01 -5.875267833471298218e-02 2.118179500102996826e-01 1.348452568054199219e-01 -4.262271523475646973e-02 -3.306572139263153076e-01 -1.947143524885177612e-01 1.013857200741767883e-01
-2.057442367076873779e-01 1.517935749143362045e-02 2.950165867805480957e-01 1.709845289587974548e-02 9.524948149919509888e-02 2.420322224497795105e-02 5.922444164752960205e-02 -8.345163613557815552e-02 -1.175159066915512085e-01 2.659991569817066193e-02 3.839409723877906799e-02 -1.054471358656883240e-01 -1.482924371957778931e-01 -2.189378142356872559e-01 1.978515386581420898e-01 -7.336477935314178467e-02 6.211197003722190857e-03 -3.825184656307101250e-03 9.160166978836059570e-02 -3.208377659320831299e-01 1.187281385064125061e-01 -1.055147945880889893e-01 -3.501161634922027588e-01 -1.708414405584335327e-01 -2.819348275661468506e-01 8.922176063060760498e-02 -2.645803689956665039e-01 -2.841113507747650146e-01 -2.012802064418792725e-01 -2.620377391576766968e-02 -3.487830162048339844e-01 -1.379149407148361206e-01
2.476220391690731049e-02 1.525958627462387085e-01 -3.325973823666572571e-02 -1.706377863883972168e-01 -4.327893257141113281e-02 -1.173066720366477966e-01 -1.265301704406738281e-01 -2.197883874177932739e-01 2.817001342773437500e-01 1.378145813941955566e-01 -8.611328154802322388e-02 2.474757656455039978e-02 2.079214751720428467e-01 5.529765784740447998e-02 -5.639341846108436584e-02 -6.423085182905197144e-02 -2.496580928564071655e-01 -1.799675077199935913e-01 -2.005723863840103149e-01 -5.007300376892089844e-01 -5.284723360091447830e-03 9.968596696853637695e-02 -3.365926146507263184e-01 -3.990097939968109131e-01 4.466930776834487915e-02 3.969545662403106689e-02 4.042936954647302628e-03 -8.828549832105636597e-02 3.744332119822502136e-02 -1.090481951832771301e-01 1.471217162907123566e-02 -1.136604845523834229e-01
-8.623463660478591919e-02 -3.291170299053192139e-01 2.232771664857864380e-01 1.161531582474708557e-01 -9.287631511688232422e-02 8.406884223222732544e-02 9.262412786483764648e-02 7.853813469409942627e-02 1.083694770932197571e-01 1.852209679782390594e-02 8.466625213623046875e-02 -7.538189738988876343e-02 5.007231235504150391e-02 1.475606709718704224e-01 1.296539139002561569e-02 -6.303282082080841064e-02 -3.655446767807006836e-01 -2.359430640935897827e-01 -3.664147555828094482e-01 -2.389486581087112427e-01 5.497618392109870911e-02 -2.684269845485687256e-01 -2.546095848083496094e-01 -2.492062300443649292e-01 -1.301994621753692627e-01 -1.667098402976989746e-01 -1.120707690715789795e-01 1.286544352769851685e-01 -1.830163449048995972e-01 -5.528681352734565735e-02 1.414393633604049683e-01 -1.550285518169403076e-01
2.606100030243396759e-02 2.531727552413940430e-01 2.050565928220748901e-01 1.431526839733123779e-01 1.642918437719345093e-01 2.345352619886398315e-01 1.324165612459182739e-02 -9.485185891389846802e-02 -1.716060489416122437e-01 9.665644913911819458e-02 -2.359670400619506836e-02 1.200508847832679749e-01 -7.049585133790969849e-02 -3.495035320520401001e-02 2.970859706401824951e-01 -1.432808190584182739e-01 -2.681233584880828857e-01 -1.251698881387710571e-01 -4.540399909019470215e-01 -2.316347882151603699e-02 6.640038639307022095e-02 -4.999342933297157288e-02 -8.618004620075225830e-02 -1.027776859700679779e-02 2.752898260951042175e-02 1.502206474542617798e-01 -9.664378315210342407e-02 -1.697046309709548950e-02 -5.074431896209716797e-01 1.012983359396457672e-02 -1.059346795082092285e-01 4.805141687393188477e-02
-1.126360222697257996e-01 2.455226778984069824e-01 2.853193320333957672e-03 -1.362705826759338379e-01 1.672577112913131714e-01 2.032249234616756439e-02 4.915187135338783264e-02 -1.992288082838058472e-01 1.534384191036224365e-01 6.030330434441566467e-02 2.768546342849731445e-01 -1.781376153230667114e-01 -1.488210409879684448e-01 6.157532334327697754e-03 2.452112734317779541e-01 -1.831429749727249146e-01 6.700683385133743286e-02 -1.975000053644180298e-01 -5.720543116331100464e-02 -6.764791160821914673e-02 4.931953176856040955e-02 -8.900938183069229126e-02 3.229185044765472412e-01 -5.579182505607604980e-01 -2.689015567302703857e-01 -4.771281033754348755e-02 -1.197662800550460815e-01 -1.295557711273431778e-03 -1.402931660413742065e-01 -2.007686346769332886e-02 -1.636334881186485291e-02 -2.903029089793562889e-03
3.668183386325836182e-01 9.805605560541152954e-02 4.747907444834709167e-02 1.804765462875366211e-01 4.935999959707260132e-02 -8.488910645246505737e-02 1.292564719915390015e-01 -2.324256896972656250e-01 5.258906260132789612e-02 5.036693811416625977e-02 3.418935812078416348e-04 -2.212730944156646729e-01 -8.301749825477600098e-02 5.968991667032241821e-02 -1.498508453369140625e-01 1.465816050767898560e-01 1.550945639610290527e-01 -8.359519392251968384e-02 -2.450824016705155373e-03 -1.563767045736312866e-01 4.033495113253593445e-02 -2.223463654518127441e-01 -2.034783810377120972e-01 -5.820207595825195312e-01 -4.469250328838825226e-03 3.720009326934814453e-02 1.879522949457168579e-01 1.325426250696182251e-01 -1.474197208881378174e-01 2.170829661190509796e-02 -2.594697475433349609e-01 -3.777133300900459290e-02
1.066483743488788605e-02 1.596175432205200195e-01 7.406182587146759033e-02 -1.136404350399971008e-01 -3.215762376785278320e-01 -1.193253416568040848e-02 9.415262937545776367e-02 -1.168070435523986816e-01 -1.214898005127906799e-01 -4.896789789199829102e-02 1.103394776582717896e-01 -4.887436702847480774e-02 -6.425178050994873047e-02 1.851131618022918701e-01 2.671582624316215515e-02 -8.072268962860107422e-02 1.627473235130310059e-01 8.690173737704753876e-03 1.013232301920652390e-02 -5.890167951583862305e-01 1.997417062520980835e-01 2.040934935212135315e-02 -9.692692756652832031e-02 -2.755375802516937256e-01 -9.011972695589065552e-02 -9.352825582027435303e-02 -1.081451848149299622e-01 1.002309173345565796e-01 -3.833751976490020752e-01 -1.534680724143981934e-01 -2.097987979650497437e-01 1.451951358467340469e-02
1.024981588125228882e-01 8.149917423725128174e-02 1.055610403418540955e-01 2.078732252120971680e-01 -2.137951366603374481e-02 1.903477013111114502e-01 -1.331444084644317627e-01 -6.846136599779129028e-02 8.225207030773162842e-02 -1.486729383468627930e-01 -7.240393012762069702e-02 -1.483306735754013062e-01 3.873731940984725952e-02 1.220502331852912903e-01 1.797566264867782593e-01 1.559531539678573608e-01 2.660035854205489159e-03 -6.156888604164123535e-01 5.913681909441947937e-02 -1.827899366617202759e-01 9.111196547746658325e-02 1.129367351531982422e-01 -1.928987801074981689e-01 -2.591904699802398682e-01 -4.737568274140357971e-02 3.674606084823608398e-01 -4.739048331975936890e-02 8.593247085809707642e-02 -2.272136360406875610e-01 -7.241024170070886612e-03 1.149635668843984604e-02 1.012482494115829468e-02
2.900697290897369385e-02 7.409580051898956299e-02 9.440275281667709351e-02 -1.873898506164550781e-01 -8.653248101472854614e-02 4.286658018827438354e-03 2.045159488916397095e-01 -1.634556353092193604e-01 7.590231299400329590e-02 -2.037583738565444946e-01 -1.716233231127262115e-02 7.122132182121276855e-02 4.058673977851867676e-02 4.797130078077316284e-02 1.528279185295104980e-01 4.273546114563941956e-02 4.252701252698898315e-02 1.096582189202308655e-01 -2.920529246330261230e-01 -3.477160930633544922e-01 5.071562156081199646e-02 1.045793071389198303e-01 -1.681107282638549805e-01 -4.351093769073486328e-01 -4.950789809226989746e-01 7.828462123870849609e-02 3.848481550812721252e-02 8.895177394151687622e-02 -2.160080522298812866e-01 -2.339180000126361847e-02 1.507062017917633057e-01 -1.007208749651908875e-01
1.394569277763366699e-01 1.389621943235397339e-01 -1.139298826456069946e-01 8.591172844171524048e-02 -4.288692027330398560e-02 7.675792556256055832e-03 9.117073565721511841e-02 -7.674839347600936890e-02 2.485512942075729370e-02 -2.117150425910949707e-01 -1.519358009099960327e-01 -3.206069115549325943e-03 2.807661294937133789e-01 1.641462147235870361e-01 1.989393234252929688e-01 3.305762633681297302e-02 -1.691628098487854004e-01 -2.753834724426269531e-01 -4.031102955341339111e-01 -2.553530037403106689e-01 -1.334052532911300659e-01 3.865206241607666016e-02 -2.730965018272399902e-01 -1.921842098236083984e-01 -9.310901910066604614e-02 1.424987465143203735e-01 -2.032588720321655273e-01 9.731979668140411377e-02 -2.242449074983596802e-01 -2.616907358169555664e-01 -1.166204065084457397e-01 -1.863048374652862549e-01
7.858564704656600952e-02 1.825063675642013550e-01 2.460739761590957642e-01 -6.035360856913030148e-04 1.772323846817016602e-01 -1.608575284481048584e-01 3.073478639125823975e-01 1.003149896860122681e-01 1.860163062810897827e-01 -2.806488275527954102e-01 -4.102794080972671509e-02 -4.172040522098541260e-02 -7.596571743488311768e-02 2.710895799100399017e-02 6.411756575107574463e-02 -1.022629439830780029e-01 -7.427044957876205444e-02 -3.213121294975280762e-01 -2.781586050987243652e-01 -1.880673617124557495e-01 3.224788978695869446e-02 3.740602359175682068e-02 -2.008078843355178833e-01 -3.197473585605621338e-01 -3.150327205657958984e-01 -1.496717985719442368e-02 1.377294212579727173e-01 -1.062783971428871155e-01 4.824045673012733459e-02 1.308607752434909344e-03 2.629753053188323975e-01 -1.804637014865875244e-01
-1.583160310983657837e-01 9.421002864837646484e-02 1.007225643843412399e-02 1.257186532020568848e-01 2.745729684829711914e-01 2.575809061527252197e-01 5.555552989244461060e-02 -2.677424848079681396e-01 1.920319199562072754e-01 9.180504083633422852e-02 1.555448770523071289e-01 3.632949292659759521e-02 -3.421820998191833496e-01 1.396827399730682373e-01 2.228862605988979340e-02 2.980543114244937897e-02 5.846661329269409180e-02 2.290363162755966187e-01 -2.178883254528045654e-01 -4.467826783657073975e-01 2.019973695278167725e-01 -1.434232592582702637e-01 -7.184451445937156677e-03 -4.205838590860366821e-02 -2.730907872319221497e-02 1.327028870582580566e-01 -1.501144170761108398e-01 1.742707490921020508e-01 -1.559922248125076294e-01 -1.497203707695007324e-01 -1.981469541788101196e-01 3.751727938652038574e-02
-6.474271416664123535e-02 -4.579723998904228210e-02 -7.900645583868026733e-02 -1.330946832895278931e-01 1.099724881350994110e-02 -8.316752314567565918e-02 8.436448127031326294e-02 -2.134322226047515869e-01 -9.302881360054016113e-02 -2.071726322174072266e-01 4.612604528665542603e-02 -2.915963530540466309e-01 -1.195388007909059525e-02 2.603316605091094971e-01 -5.876075848937034607e-02 2.992748096585273743e-02 -1.007632240653038025e-01 -1.126417517662048340e-01 -2.201919257640838623e-01 -1.274299807846546173e-03 -4.149045050144195557e-02 1.288867890834808350e-01 -4.134753048419952393e-01 -3.342038691043853760e-01 -2.975262105464935303e-01 3.514413908123970032e-02 -1.937637776136398315e-01 2.070053294301033020e-02 -2.565620839595794678e-01 -1.126609276980161667e-02 1.333368122577667236e-01 -3.395249247550964355e-01
4.154514521360397339e-03 1.873007714748382568e-01 -5.121164396405220032e-02 -7.947976142168045044e-02 3.089727275073528290e-02 1.480164527893066406e-01 2.508493065834045410e-01 -6.142120435833930969e-02 -1.793458610773086548e-01 3.503608405590057373e-01 1.747321635484695435e-01 4.370130971074104309e-02 -5.219395086169242859e-02 -8.376330882310867310e-02 6.764683872461318970e-02 7.772520929574966431e-02 -3.033818006515502930e-01 -2.897889912128448486e-01 -2.500698864459991455e-01 -1.022891476750373840e-01 -7.902704924345016479e-02 9.793814271688461304e-02 -1.298943012952804565e-01 -4.171566963195800781e-01 -5.955210328102111816e-02 -9.820127487182617188e-02 -1.814550757408142090e-01 2.235934287309646606e-01 -2.815750241279602051e-01 2.279172837734222412e-02 -1.580485254526138306e-01 4.521649703383445740e-02
1.058829799294471741e-01 -2.038442716002464294e-02 -1.333427578210830688e-01 -3.259684424847364426e-03 -1.121303811669349670e-01 -2.367440313100814819e-01 -1.402427852153778076e-01 -2.730173170566558838e-01 3.269126117229461670e-01 8.415167033672332764e-02 -1.441257540136575699e-02 -9.187470376491546631e-02 3.184599429368972778e-02 7.281874865293502808e-02 -8.117422461509704590e-02 5.993628501892089844e-02 -3.857152163982391357e-01 -1.551649272441864014e-01 -2.070346027612686157e-01 -4.663073420524597168e-01 8.298706263303756714e-02 1.666814684867858887e-01 -2.969061434268951416e-01 -2.737536430358886719e-01 4.344980791211128235e-02 1.164601594209671021e-01 -1.319546401500701904e-01 1.017507631331682205e-03 -4.079147800803184509e-02 -2.726991102099418640e-02 -3.007713146507740021e-02 -3.944853693246841431e-02
1.499368995428085327e-01 -9.121490269899368286e-02 -2.683517336845397949e-01 -2.531570792198181152e-01 5.166042968630790710e-02 7.027528434991836548e-02 1.231908574700355530e-01 -3.920018970966339111e-01 1.528462171554565430e-01 -2.011298090219497681e-01 -2.950874529778957367e-02 -1.631776988506317139e-01 -5.583756044507026672e-02 2.332979142665863037e-01 6.743963807821273804e-02 -5.793450400233268738e-02 -1.263468116521835327e-01 -1.940597593784332275e-01 -2.393115311861038208e-01 3.350921720266342163e-02 3.566364347934722900e-01 1.448467075824737549e-01 -1.594680920243263245e-02 -2.446797192096710205e-01 7.290582358837127686e-02 1.101006865501403809e-01 1.307555567473173141e-02 1.963741779327392578e-01 -2.152744084596633911e-01 -2.591347694396972656e-01 -8.511678129434585571e-02 -5.164675042033195496e-02
-1.007660105824470520e-01 1.195021718740463257e-01 1.850369423627853394e-01 1.291100680828094482e-01 7.771228998899459839e-02 -1.460244953632354736e-01 -8.250682055950164795e-02 -1.595468521118164062e-01 9.870459884405136108e-02 5.756510049104690552e-02 5.422476679086685181e-02 2.209935337305068970e-01 -3.284410387277603149e-02 1.183083578944206238e-01 4.365893900394439697e-01 -1.189502514898777008e-02 3.549287915229797363e-01 -1.282767653465270996e-01 -2.042834609746932983e-01 -2.876172959804534912e-01 6.085532903671264648e-02 -2.193556576967239380e-01 -5.593059584498405457e-02 -3.544365763664245605e-01 1.312212739139795303e-02 8.790475875139236450e-02 -1.085077226161956787e-01 -1.303679347038269043e-01 4.986768960952758789e-02 -2.460607290267944336e-01 1.887376420199871063e-02 -2.164570540189743042e-01
-2.383139878511428833e-01 1.464356929063796997e-01 2.551945149898529053e-01 2.363471090793609619e-01 -3.962372243404388428e-02 -1.692631989717483521e-01 1.858106702566146851e-01 -2.517714798450469971e-01 1.377318352460861206e-01 -3.123681247234344482e-01 -1.101230978965759277e-01 4.344277828931808472e-02 -2.607823535799980164e-02 -1.279285103082656860e-01 1.116057485342025757e-01 1.263858079910278320e-01 -1.394467800855636597e-01 -5.681489408016204834e-02 -1.838026046752929688e-01 -1.345562487840652466e-01 -5.134431645274162292e-02 9.004833549261093140e-02 6.291825324296951294e-02 -2.293733656406402588e-01 -2.294401675462722778e-01 8.446685224771499634e-02 2.328786253929138184e-01 -8.128990978002548218e-02 -3.637362420558929443e-01 -2.021949887275695801e-01 -1.035175919532775879e-01 -2.240814566612243652e-01
6.842862069606781006e-02 2.899326682090759277e-01 -2.354120761156082153e-01 1.174746826291084290e-01 1.361716538667678833e-01 -2.079871296882629395e-02 -1.286509484052658081e-01 2.927649207413196564e-02 -1.193853095173835754e-02 2.125267088413238525e-01 3.540923595428466797e-01 4.967314749956130981e-02 -1.230989694595336914e-01 2.344173789024353027e-01 2.526116371154785156e-01 5.347635596990585327e-03 1.354011595249176025e-01 -3.220091164112091064e-01 -6.053189188241958618e-02 -3.165958523750305176e-01 7.758119702339172363e-02 1.335360668599605560e-02 -3.153907507658004761e-02 -3.780253231525421143e-01 -3.368080407381057739e-02 3.419814258813858032e-02 1.339056938886642456e-01 1.471557170152664185e-01 -1.645282506942749023e-01 9.479565918445587158e-02 2.128616347908973694e-02 2.100838273763656616e-01
-3.763132095336914062e-01 1.869454681873321533e-01 2.597697973251342773e-01 1.399177163839340210e-01 1.078550741076469421e-01 4.133193939924240112e-02 2.240872681140899658e-01 -2.389845848083496094e-01 2.104538530111312866e-01 4.382538422942161560e-02 1.231890451163053513e-02 -1.469320952892303467e-01 -1.037939712405204773e-01 -2.805757522583007812e-01 -1.431991010904312134e-01 2.028861492872238159e-01 -2.078293710947036743e-01 -1.127981692552566528e-01 -1.545737981796264648e-01 -2.547749280929565430e-01 5.458894371986389160e-02 -1.011353731155395508e-01 -8.224895596504211426e-02 -2.343384027481079102e-01 4.797751456499099731e-02 1.585792005062103271e-02 -2.563868276774883270e-02 -2.374162822961807251e-01 -2.296697348356246948e-01 -7.984476536512374878e-02 -2.298222482204437256e-01 7.395650446414947510e-02
3.456043079495429993e-02 3.728201985359191895e-01 -8.624289929866790771e-02 -9.699383378028869629e-02 -4.011515993624925613e-03 4.328731447458267212e-02 -2.698618769645690918e-01 -1.579090952873229980e-01 -9.809951297938823700e-04 1.286688297986984253e-01 3.634270429611206055e-01 -4.456668719649314880e-02 -2.119821757078170776e-01 -1.696719825267791748e-01 1.391810327768325806e-01 1.449299007654190063e-01 8.314044773578643799e-02 2.383610699325799942e-03 -3.430435955524444580e-01 -1.385509073734283447e-01 -3.900635289028286934e-03 1.078027710318565369e-01 -1.376510113477706909e-01 -6.420035660266876221e-02 -1.446937173604965210e-01 1.706532686948776245e-01 -1.102584972977638245e-01 -1.215399727225303650e-01 -3.925734162330627441e-01 -7.127962261438369751e-02 -1.913826167583465576e-01 1.651727259159088135e-01
-2.357509881258010864e-01 4.539772495627403259e-02 -2.485299259424209595e-01 5.534585565328598022e-02 -1.522591114044189453e-01 -1.578069478273391724e-01 1.177402585744857788e-01 -3.255563378334045410e-01 -1.316215246915817261e-01 -2.313316166400909424e-01 1.827142573893070221e-02 -8.256799727678298950e-02 5.404593795537948608e-02 1.330533027648925781e-01 3.790624737739562988e-01 2.743875384330749512e-01 5.187225341796875000e-02 -4.422464221715927124e-02 -9.123460948467254639e-02 -3.445748984813690186e-02 3.556764721870422363e-01 1.187412440776824951e-01 -8.305792510509490967e-02 -2.400748282670974731e-01 -1.384082138538360596e-01 4.718708619475364685e-02 -2.760206814855337143e-03 2.381787598133087158e-01 -1.343410462141036987e-01 -5.802206322550773621e-02 -2.549166977405548096e-01 9.049641340970993042e-02
-4.641214385628700256e-02 1.070721261203289032e-02 6.302439421415328979e-02 -5.545364320278167725e-02 -3.614137321710586548e-02 -6.142761558294296265e-02 1.853334903717041016e-01 -2.618485391139984131e-01 2.316098213195800781e-01 -1.219073832035064697e-01 -3.319868072867393494e-02 5.328066647052764893e-02 1.186741143465042114e-01 1.588336005806922913e-02 4.128472879528999329e-02 -1.611522585153579712e-02 3.623761981725692749e-02 1.095602661371231079e-01 -4.461553692817687988e-01 -1.877637505531311035e-01 1.669001728296279907e-01 2.435886859893798828e-01 -1.870272308588027954e-01 -3.255611062049865723e-01 -2.964949905872344971e-01 2.912595272064208984e-01 5.244833417236804962e-03 -7.647483050823211670e-02 -3.017909228801727295e-01 -2.995770424604415894e-02 1.168731823563575745e-01 -1.841392517089843750e-01
-5.953262001276016235e-02 -1.213507652282714844e-01 1.642504706978797913e-02 2.465336918830871582e-01 2.182610332965850830e-01 -3.046036064624786377e-01 4.879464209079742432e-02 -2.225807756185531616e-01 5.907728895545005798e-02 -3.324345499277114868e-02 -3.175105527043342590e-02 1.553310453891754150e-01 -1.866763383150100708e-01 -2.464863061904907227e-01 7.268630713224411011e-02 -1.465675234794616699e-01 1.751728504896163940e-01 -7.603427767753601074e-02 -1.801456212997436523e-01 -2.612295746803283691e-01 1.275188922882080078e-01 -2.051853090524673462e-01 -2.585831880569458008e-01 -2.096764594316482544e-01 -1.324867606163024902e-01 1.873975843191146851e-01 1.028242558240890503e-01 3.264488875865936279e-01 -1.607222408056259155e-01 -1.657040566205978394e-01 1.758989528752863407e-03 -2.162870317697525024e-01
3.779474645853042603e-02 3.424107730388641357e-01 -3.726501762866973877e-02 3.005119860172271729e-01 3.933492004871368408e-01 -1.044104695320129395e-01 -9.475345909595489502e-02 -3.642831444740295410e-01 -3.570281201973557472e-03 1.207051426172256470e-01 5.062943696975708008e-02 4.564406722784042358e-02 -9.375918656587600708e-02 1.100833490490913391e-01 1.361640840768814087e-01 -9.983332455158233643e-02 9.681225568056106567e-02 -1.218267977237701416e-01 -1.548711061477661133e-01 -1.531186252832412720e-01 -2.351596206426620483e-02 -2.781388759613037109e-01 -2.569002211093902588e-01 4.161135479807853699e-02 -1.539150774478912354e-01 2.078250199556350708e-01 1.120704337954521179e-01 -7.438199222087860107e-02 -2.553268671035766602e-01 -1.847002208232879639e-01 -1.078204587101936340e-01 -2.204390242695808411e-02
-6.899613142013549805e-02 6.161683797836303711e-02 2.111322581768035889e-01 -7.781898230314254761e-02 -1.854616589844226837e-02 -1.263443231582641602e-01 6.224852427840232849e-02 -1.985519826412200928e-01 2.060643881559371948e-01 -1.137073487043380737e-01 -1.295129805803298950e-01 1.154789775609970093e-01 -3.284339308738708496e-01 -1.107853725552558899e-01 -9.055314958095550537e-02 1.658605188131332397e-01 8.064147830009460449e-02 2.148451358079910278e-01 -1.175006777048110962e-01 -2.062509655952453613e-01 1.489211171865463257e-01 -4.436284303665161133e-02 -2.647953033447265625e-01 -3.814898729324340820e-01 9.042028337717056274e-02 1.298773437738418579e-01 2.028468810021877289e-02 1.611044555902481079e-01 -4.848722219467163086e-01 -4.681759700179100037e-02 4.837460815906524658e-02 2.412629779428243637e-03
7.725819945335388184e-02 -1.281880307942628860e-02 3.474945724010467529e-01 2.957733869552612305e-01 2.722018361091613770e-01 2.804800495505332947e-02 -1.389845311641693115e-01 3.982442244887351990e-02 1.871103495359420776e-01 3.509962931275367737e-02 -1.290150731801986694e-01 -3.056513369083404541e-01 -2.434639930725097656e-01 9.774858504533767700e-02 2.496095448732376099e-01 1.511029899120330811e-02 -1.327888388186693192e-02 -1.457607299089431763e-01 -7.779232412576675415e-02 -3.259652853012084961e-01 1.064141690731048584e-01 1.230901014059782028e-02 -2.079593092203140259e-01 -1.919408440589904785e-01 -8.208154886960983276e-02 1.941482275724411011e-01 -2.495082765817642212e-01 8.982417732477188110e-02 -6.076012924313545227e-02 -2.439502626657485962e-01 -7.943616807460784912e-02 -5.116431042551994324e-02
-7.752984762191772461e-02 8.825810998678207397e-02 3.033625148236751556e-02 1.250331699848175049e-01 1.585954129695892334e-01 2.348171919584274292e-01 -2.562528252601623535e-01 -4.653552547097206116e-02 3.867651149630546570e-02 1.212411895394325256e-01 3.732697367668151855e-01 -3.454454988241195679e-02 1.185185555368661880e-02 3.221974670886993408e-01 2.173031270503997803e-01 1.744724512100219727e-01 2.028700262308120728e-01 -4.314060509204864502e-02 -2.423940300941467285e-01 -3.432053625583648682e-01 1.293947100639343262e-01 -2.179762870073318481e-01 -2.154475823044776917e-02 -2.801573574542999268e-01 -2.429355680942535400e-01 1.176547333598136902e-01 1.185527145862579346e-01 -6.451590359210968018e-02 -1.079313009977340698e-01 -8.318903297185897827e-02 -1.027046218514442444e-01 -1.500749867409467697e-02
2.868232503533363342e-02 2.876248359680175781e-01 -1.086789667606353760e-01 -2.937614731490612030e-02 3.640672564506530762e-02 1.006335094571113586e-01 8.881004154682159424e-02 -2.318988367915153503e-02 1.400669217109680176e-01 -2.090116441249847412e-01 1.621768772602081299e-01 -1.304253377020359039e-02 1.122854053974151611e-01 2.489654161036014557e-02 2.601717412471771240e-01 -5.662690103054046631e-02 -2.071908861398696899e-01 -2.315863221883773804e-01 -1.923142075538635254e-01 1.759496778249740601e-01 1.891981214284896851e-01 -1.918941885232925415e-01 -2.668630890548229218e-02 -4.440037906169891357e-01 -2.145626544952392578e-01 -4.545264691114425659e-02 -2.082425635308027267e-03 2.709706723690032959e-01 -2.918144464492797852e-01 -5.398990213871002197e-02 2.395996451377868652e-01 -8.951289206743240356e-02
-4.168010875582695007e-02 1.469398736953735352e-01 2.416700869798660278e-01 2.317418754100799561e-01 6.893750280141830444e-03 8.358144760131835938e-02 2.260742634534835815e-01 -3.114787340164184570e-01 1.987884342670440674e-01 2.556689381599426270e-01 1.458505839109420776e-01 -1.059023588895797729e-01 3.669920191168785095e-02 2.526300260797142982e-03 4.765180945396423340e-01 -9.095186740159988403e-02 2.121344804763793945e-01 -1.572939455509185791e-01 -1.370424926280975342e-01 -6.901299208402633667e-02 1.789414733648300171e-01 4.631729796528816223e-02 -2.821262180805206299e-01 -1.294626742601394653e-01 -9.649400413036346436e-02 5.501194391399621964e-03 -1.968315243721008301e-01 6.366091221570968628e-02 -1.038994565606117249e-01 -6.282484531402587891e-02 1.153676509857177734e-01 -1.770289689302444458e-01
-8.971446007490158081e-02 1.557824015617370605e-01 -1.382218152284622192e-01 2.760193683207035065e-02 1.681223213672637939e-01 -6.664112210273742676e-02 1.703282147645950317e-01 -1.885974258184432983e-01 -3.064537942409515381e-01 -2.254924923181533813e-01 1.759815774857997894e-02 5.503159388899803162e-02 -2.267635464668273926e-01 1.705106645822525024e-01 1.700421720743179321e-01 2.511673420667648315e-02 -6.660217791795730591e-02 -1.777035593986511230e-01 -9.077470749616622925e-02 -1.542881578207015991e-01 8.592482656240463257e-02 -1.468364000320434570e-01 1.481770575046539307e-01 -6.017665863037109375e-01 6.748954951763153076e-02 -2.049012184143066406e-01 -1.442514955997467041e-01 -2.694889158010482788e-02 6.161077413707971573e-03 -1.385796070098876953e-01 8.452448248863220215e-02 -1.297920793294906616e-01
-1.756892800331115723e-01 1.347810626029968262e-01 1.238603368401527405e-01 1.123526543378829956e-01 8.275812119245529175e-02 -1.337447576224803925e-02 2.489368468523025513e-01 -1.339737772941589355e-01 2.950624562799930573e-02 -9.132049232721328735e-02 -7.914989441633224487e-02 -2.229366749525070190e-01 -6.406283471733331680e-03 9.926660358905792236e-02 6.215896457433700562e-03 1.505506932735443115e-01 -4.264959692955017090e-01 -1.106812898069620132e-02 -2.540070414543151855e-01 -1.237376630306243896e-01 1.048863772302865982e-02 -2.519847825169563293e-02 -1.033897101879119873e-01 -2.208297699689865112e-01 1.973998099565505981e-01 4.564414620399475098e-01 1.709262840449810028e-02 1.427650004625320435e-01 -2.062539458274841309e-01 -5.701728537678718567e-02 -6.617405265569686890e-02 -3.131768405437469482e-01
-1.716693192720413208e-01 2.801547944545745850e-01 1.011088117957115173e-01 8.642749488353729248e-02 2.264424264430999756e-01 -1.715336591005325317e-01 -1.196044906973838806e-01 -2.105400711297988892e-01 -6.194895505905151367e-02 2.617499828338623047e-01 3.364959359169006348e-01 -1.413431614637374878e-01 -1.698207557201385498e-01 1.995739527046680450e-02 3.142724186182022095e-02 1.639223992824554443e-01 2.464947253465652466e-01 -3.310214728116989136e-02 -4.606335237622261047e-02 -3.469845354557037354e-01 2.299887090921401978e-01 -9.010189026594161987e-02 -1.641397774219512939e-01 -3.692561015486717224e-02 8.804252743721008301e-02 2.148399204015731812e-01 -3.543396294116973877e-02 2.218740880489349365e-01 -2.223444432020187378e-01 -2.033429145812988281e-01 3.419668972492218018e-02 -4.820715636014938354e-02
-2.117161005735397339e-01 1.514883488416671753e-01 2.743523567914962769e-02 -4.895888268947601318e-03 -1.830435991287231445e-01 -8.954689651727676392e-02 2.810291573405265808e-02 -1.000054925680160522e-01 1.188469305634498596e-01 -1.522245705127716064e-01 -9.456401318311691284e-02 -1.587160527706146240e-01 -2.045301347970962524e-02 4.272170662879943848e-01 1.195731908082962036e-01 -1.573262661695480347e-01 -4.601915553212165833e-02 -9.561531245708465576e-02 -3.638837933540344238e-01 -2.033572047948837280e-01 -3.162136301398277283e-02 1.382536292076110840e-01 -1.693220585584640503e-01 -2.269318401813507080e-01 1.638399362564086914e-01 -1.344262510538101196e-01 2.598346471786499023e-01 1.097990795969963074e-01 -3.606127500534057617e-01 -1.864459067583084106e-01 9.075354039669036865e-02 -5.378601700067520142e-02
6.930004060268402100e-02 2.166548073291778564e-01 1.505749225616455078e-01 -8.204212039709091187e-02 1.565207391977310181e-01 5.909784510731697083e-02 1.631200611591339111e-01 3.021117486059665680e-02 2.524271011352539062e-01 2.044692635536193848e-02 1.351049989461898804e-01 -1.446747034788131714e-01 -1.526730954647064209e-01 -1.775151789188385010e-01 -4.653314873576164246e-02 1.227325424551963806e-01 -2.694894373416900635e-01 -1.902073323726654053e-01 -1.211586147546768188e-01 -1.983502060174942017e-01 3.622450530529022217e-01 -1.531918793916702271e-01 -2.019018828868865967e-01 -1.006109490990638733e-01 4.427858814597129822e-02 1.385101824998855591e-01 1.979707777500152588e-01 -1.229410097002983093e-01 -4.274228215217590332e-01 -1.858686655759811401e-01 1.369064301252365112e-01 9.020134061574935913e-02
-3.327412530779838562e-02 1.203410625457763672e-01 -6.740703433752059937e-02 -1.114232093095779419e-01 -4.962442815303802490e-02 -6.884706765413284302e-02 2.658124864101409912e-01 1.703062653541564941e-02 6.755910068750381470e-02 -2.367505431175231934e-01 6.591027230024337769e-02 -3.651653602719306946e-02 -2.996672689914703369e-01 -4.652480408549308777e-02 3.209639787673950195e-01 -2.683110162615776062e-02 1.310722976922988892e-01 -7.309680432081222534e-02 -2.759811878204345703e-01 -4.516056776046752930e-01 1.675325445830821991e-02 -6.552977859973907471e-02 -1.889063119888305664e-01 -9.127070754766464233e-02 -2.037112116813659668e-01 2.656241357326507568e-01 -3.522842377424240112e-02 1.706214398145675659e-01 -3.093603849411010742e-01 5.581340566277503967e-02 -1.398157775402069092e-01 -1.237178146839141846e-01
1.479213833808898926e-01 2.901250123977661133e-01 8.073821663856506348e-03 4.380729421973228455e-02 1.098451837897300720e-01 -8.362413197755813599e-02 1.495198309421539307e-01 -4.010249674320220947e-01 -1.449173092842102051e-01 6.926064845174551010e-03 5.394149571657180786e-02 -1.165786162018775940e-01 3.315308829769492149e-03 3.111045807600021362e-02 -2.522033751010894775e-01 -9.679111838340759277e-02 2.148919999599456787e-01 -2.041711509227752686e-01 -1.149939149618148804e-01 -3.097958862781524658e-01 2.193340808153152466e-01 -1.468593478202819824e-01 -8.662734180688858032e-02 -3.499760031700134277e-01 8.847980760037899017e-03 1.152528673410415649e-01 2.153192460536956787e-02 9.782569855451583862e-02 8.766248077154159546e-02 1.679840683937072754e-01 -2.458471059799194336e-01 -2.485154271125793457e-01
-3.099373877048492432e-01 1.251600831747055054e-01 3.696227818727493286e-02 5.361368879675865173e-02 -4.123893380165100098e-02 3.375989496707916260e-01 1.642054468393325806e-01 -2.078534066677093506e-01 1.595671474933624268e-01 -8.168279379606246948e-02 5.389226973056793213e-02 -2.206046283245086670e-01 8.460825681686401367e-02 -1.244100481271743774e-01 1.250162422657012939e-01 -1.591998297953978181e-04 -2.996355295181274414e-01 -4.194172844290733337e-02 -3.137432336807250977e-01 -2.725907564163208008e-01 1.999796479940414429e-01 -1.270778775215148926e-01 -2.752684950828552246e-01 -9.014067053794860840e-02 8.865298330783843994e-02 1.471830457448959351e-01 1.705882698297500610e-01 6.176013499498367310e-02 -2.285193800926208496e-01 9.909210354089736938e-02 1.971002817153930664e-01 -9.261446446180343628e-02
-2.104446142911911011e-01 8.632203564047813416e-03 -3.022604584693908691e-01 -6.080928817391395569e-02 -4.620247706770896912e-02 -1.160993725061416626e-01 1.854595690965652466e-01 -1.635739356279373169e-01 -7.187820971012115479e-02 -7.670137286186218262e-02 -1.094147264957427979e-01 6.160381436347961426e-02 7.928392291069030762e-02 -1.214309362694621086e-03 -8.177488297224044800e-02 1.018655896186828613e-01 -3.266098722815513611e-02 -3.257391229271888733e-02 -2.115027010440826416e-01 -6.445249915122985840e-02 2.162861451506614685e-02 -2.061880528926849365e-01 -2.609445452690124512e-01 -4.466574192047119141e-01 -3.644324094057083130e-02 1.666809767484664917e-01 -1.195927411317825317e-01 1.300930827856063843e-01 -4.291416406631469727e-01 -2.052178084850311279e-01 -3.560021519660949707e-02 -2.901269793510437012e-01
1.471597999334335327e-01 7.381907850503921509e-02 -3.742826357483863831e-02 -3.983073984272778034e-04 1.652827411890029907e-01 -2.708721458911895752e-01 -1.341791898012161255e-01 -2.941664159297943115e-01 2.941721975803375244e-01 2.652537543326616287e-03 -1.454869359731674194e-01 8.395606279373168945e-02 7.595632970333099365e-02 4.302846640348434448e-02 2.281371057033538818e-01 1.027769967913627625e-02 -4.415830597281455994e-02 6.251964718103408813e-02 -2.549482583999633789e-01 -8.648471534252166748e-02 1.357336044311523438e-01 3.048988282680511475e-01 -3.177095651626586914e-01 -3.938067555427551270e-01 -1.033927574753761292e-01 2.268319129943847656e-01 1.154197826981544495e-01 1.825841492973268032e-03 -6.780871748924255371e-02 9.162423014640808105e-02 1.694676876068115234e-01 -1.697243303060531616e-01
5.156704410910606384e-02 7.258940488100051880e-02 -3.131547197699546814e-02 3.783386051654815674e-01 2.251505404710769653e-01 9.690546244382858276e-02 -1.697148680686950684e-01 -2.873623371124267578e-01 3.359912037849426270e-01 2.423035912215709686e-02 2.566633373498916626e-02 -1.401782333850860596e-01 -1.983953863382339478e-01 -1.052676513791084290e-01 -1.989531703293323517e-02 -1.314117163419723511e-01 1.285005211830139160e-01 -1.318817436695098877e-01 -1.527968496084213257e-01 -2.085820883512496948e-01 3.724121674895286560e-02 4.609609767794609070e-02 -2.382275909185409546e-01 -2.724788784980773926e-01 -3.976033255457878113e-02 2.045430094003677368e-01 -1.123166307806968689e-01 1.833694279193878174e-01 1.265522837638854980e-01 -3.426421880722045898e-01 2.010236121714115143e-02 -1.258796155452728271e-01
-1.726089268922805786e-01 -1.494780275970697403e-02 -7.803183794021606445e-02 -5.180505290627479553e-02 1.345804240554571152e-02 1.225136592984199524e-01 1.833250820636749268e-01 -3.190109133720397949e-01 -7.321306318044662476e-02 2.960644289851188660e-02 -1.043083295226097107e-01 -9.150230884552001953e-02 -2.957139015197753906e-01 -9.451819956302642822e-02 4.956470057368278503e-02 1.540269050747156143e-02 -5.406907945871353149e-02 -1.351737380027770996e-01 -4.070314466953277588e-01 -1.950318217277526855e-01 -1.094522327184677124e-01 -2.612754702568054199e-01 -1.294735521078109741e-01 -3.070478141307830811e-01 -1.207363903522491455e-01 1.631025783717632294e-02 -1.361476927995681763e-01 1.499524563550949097e-01 -2.685773968696594238e-01 -2.286847531795501709e-01 1.840049624443054199e-01 2.360762655735015869e-01
3.530816733837127686e-02 -1.177885681390762329e-01 1.227637380361557007e-01 -6.100773438811302185e-02 1.180029958486557007e-01 -1.792853772640228271e-01 3.031464517116546631e-01 -8.545231074094772339e-02 1.030645594000816345e-01 -1.690801084041595459e-01 -1.783145940862596035e-03 -4.697511717677116394e-02 -2.243582904338836670e-01 -1.190487146377563477e-01 -5.971392616629600525e-02 -3.700117766857147217e-02 1.541253179311752319e-01 3.155500814318656921e-02 -2.204792797565460205e-01 -1.495121866464614868e-01 5.626264959573745728e-02 -4.641595482826232910e-02 -2.494883686304092407e-01 -3.254375159740447998e-01 -2.155212610960006714e-01 2.196300476789474487e-01 3.634585440158843994e-02 9.282407909631729126e-02 -5.036570429801940918e-01 -3.960829228162765503e-02 -1.591455042362213135e-01 -2.357415407896041870e-01
1.614142656326293945e-01 -5.779220163822174072e-02 -3.295408561825752258e-02 3.921474516391754150e-02 3.473018109798431396e-01 -4.023712873458862305e-01 8.908228576183319092e-02 -1.498951464891433716e-01 1.924614310264587402e-01 -6.707358360290527344e-02 -4.557963833212852478e-02 7.854164391756057739e-02 7.071038335561752319e-02 3.684175387024879456e-02 9.553524851799011230e-02 1.700026988983154297e-01 -2.201432585716247559e-01 1.113235950469970703e-02 -2.289528250694274902e-01 -5.815739743411540985e-03 1.462914198637008667e-01 8.014498651027679443e-02 -4.420312345027923584e-01 -1.191312074661254883e-01 -1.712792217731475830e-01 3.110420703887939453e-01 3.616125509142875671e-02 4.987985268235206604e-02 -2.040123790502548218e-01 -2.004890888929367065e-01 -4.898741841316223145e-02 -9.132413566112518311e-02
1.400304585695266724e-01 7.781554013490676880e-02 -3.329309867694973946e-03 3.321129083633422852e-01 2.400486022233963013e-01 5.315003171563148499e-02 -9.329462423920631409e-03 -1.926756352186203003e-01 8.322552777826786041e-03 1.911743730306625366e-01 1.039796918630599976e-01 1.145310997962951660e-01 -1.796013116836547852e-01 3.258463740348815918e-02 3.715592622756958008e-01 -2.055498808622360229e-01 2.724923491477966309e-01 -1.709739714860916138e-01 -2.825978696346282959e-01 -1.681680530309677124e-01 5.688301846385002136e-02 -1.312345564365386963e-01 -1.240739002823829651e-01 -2.392673641443252563e-01 1.786860451102256775e-02 -1.679313741624355316e-02 -1.699334830045700073e-01 -6.387381255626678467e-02 -6.713461130857467651e-02 -3.673902153968811035e-01 1.061816513538360596e-01 -5.614288896322250366e-02
1.481142491102218628e-01 1.059323251247406006e-01 1.581496000289916992e-01 1.213819310069084167e-01 -5.957632511854171753e-02 -9.947658330202102661e-02 3.478819131851196289e-02 -4.634339213371276855e-01 -1.287574917078018188e-01 -1.287381257861852646e-02 -8.362654596567153931e-02 1.188926473259925842e-01 1.020531058311462402e-01 -1.707536727190017700e-01 7.214185595512390137e-02 4.909686744213104248e-02 -3.818279132246971130e-03 8.703601360321044922e-02 -2.622118592262268066e-01 -3.085852041840553284e-02 -6.083486229181289673e-02 8.069121092557907104e-02 -8.801490068435668945e-02 -1.596522480249404907e-01 1.513220220804214478e-01 3.527775406837463379e-01 2.925687236711382866e-03 1.160526741296052933e-02 -2.601762712001800537e-01 -3.428154885768890381e-01 -9.148069471120834351e-02 -3.883153200149536133e-01
-2.376757711172103882e-01 2.307391315698623657e-01 1.908815503120422363e-01 1.425671577453613281e-01 3.036973439157009125e-02 -4.222780093550682068e-02 6.026194244623184204e-02 -1.377950161695480347e-01 -3.352635204792022705e-01 -1.639757752418518066e-01 1.700800955295562744e-01 -2.056803107261657715e-01 -1.424912214279174805e-01 9.536352008581161499e-02 1.296339929103851318e-01 -9.541580826044082642e-02 -2.369782514870166779e-02 1.420011073350906372e-01 -3.416010141372680664e-01 -8.452779054641723633e-02 1.550294160842895508e-01 3.058518171310424805e-01 -1.196663156151771545e-01 -1.781050711870193481e-01 -5.949701741337776184e-02 1.124187652021646500e-02 -3.128843382000923157e-02 1.170454770326614380e-01 -2.730287611484527588e-01 2.033114880323410034e-01 -2.621647119522094727e-01 -1.766840368509292603e-01
1.274339258670806885e-01 1.511684805154800415e-01 2.151916474103927612e-01 2.214675024151802063e-02 2.436310499906539917e-01 -1.755196005105972290e-01 2.824331223964691162e-01 5.362432822585105896e-02 2.698916569352149963e-02 -1.170463263988494873e-01 -7.036224752664566040e-02 -1.335148699581623077e-02 -2.116872966289520264e-01 -2.938998118042945862e-02 8.288816362619400024e-02 1.839151829481124878e-01 -2.946792840957641602e-01 -1.054069027304649353e-01 -3.437592387199401855e-01 -1.190068274736404419e-01 -1.078159660100936890e-01 1.492802649736404419e-01 -3.329059183597564697e-01 -4.465209543704986572e-01 -1.863353401422500610e-01 7.210461795330047607e-02 7.658103108406066895e-02 1.689508743584156036e-02 -5.215984582901000977e-02 -8.433277159929275513e-02 1.277673244476318359e-02 -7.010139524936676025e-02
3.960548639297485352e-01 1.651719808578491211e-01 2.250422490760684013e-03 5.597661808133125305e-02 -2.182591855525970459e-01 5.029678344726562500e-02 -1.796311289072036743e-01 -1.787898540496826172e-01 7.333951443433761597e-02 5.462676286697387695e-03 1.533818244934082031e-01 -1.393548697233200073e-01 -9.252723306417465210e-02 1.158945709466934204e-01 4.225801825523376465e-01 -1.261867433786392212e-01 4.429767280817031860e-02 -2.992459833621978760e-01 -9.958916157484054565e-02 -2.314176261425018311e-01 1.869279146194458008e-01 1.861173510551452637e-01 -1.087306961417198181e-01 -2.659028470516204834e-01 -2.476101517677307129e-01 -6.056671589612960815e-02 5.799122899770736694e-02 -7.735382020473480225e-02 -3.608918190002441406e-02 -1.233121901750564575e-01 -5.899912863969802856e-02 1.790814995765686035e-01
-1.209368556737899780e-01 1.559047698974609375e-01 -1.292485594749450684e-01 -1.879839301109313965e-01 1.182743534445762634e-01 -2.136583179235458374e-01 -8.984167128801345825e-02 -1.806607097387313843e-01 -1.315128654241561890e-01 2.848966419696807861e-01 1.946851611137390137e-02 -1.258101612329483032e-01 -5.735907331109046936e-02 -2.144453525543212891e-01 3.367696702480316162e-01 1.383312344551086426e-01 -7.530435454100370407e-03 -2.280512750148773193e-01 -1.429890543222427368e-01 -6.086732819676399231e-02 9.645290672779083252e-02 -1.813590824604034424e-01 1.143315136432647705e-01 -2.869784533977508545e-01 -1.740859821438789368e-02 -8.290351368486881256e-03 -2.235673181712627411e-02 8.737076073884963989e-02 -2.833884954452514648e-01 -4.080591201782226562e-01 -1.309072524309158325e-01 -1.608744114637374878e-01
-1.717405021190643311e-01 1.859965920448303223e-01 -2.723515592515468597e-02 -2.064019143581390381e-01 -1.164215058088302612e-02 -1.258777379989624023e-01 6.401110440492630005e-02 -2.613709867000579834e-01 -7.964879274368286133e-02 -2.360881417989730835e-01 6.071322131901979446e-03 -2.814880907535552979e-01 1.171104386448860168e-01 2.604859322309494019e-02 1.652045547962188721e-01 9.955799579620361328e-02 5.682726949453353882e-02 -5.474318563938140869e-02 3.662633523344993591e-02 -1.282542049884796143e-01 5.393897891044616699e-01 2.811473011970520020e-01 1.188328117132186890e-01 -2.538479268550872803e-01 6.243831291794776917e-02 1.489145606756210327e-01 -7.576459646224975586e-02 -7.248512469232082367e-03 -2.886291146278381348e-01 1.075856089591979980e-01 -1.083734333515167236e-01 -1.292459946125745773e-02
-5.546019971370697021e-02 -4.360366612672805786e-02 1.219581142067909241e-01 1.830890178680419922e-01 1.684104800224304199e-01 -2.515596747398376465e-01 1.068179979920387268e-01 -3.021507859230041504e-01 1.986552029848098755e-01 7.335674017667770386e-02 -1.257824152708053589e-01 7.238715142011642456e-02 1.267294026911258698e-02 3.381154686212539673e-02 1.643551737070083618e-01 -1.290963292121887207e-01 -6.043424457311630249e-02 1.090015694499015808e-01 -3.328261077404022217e-01 -2.615640759468078613e-01 -2.311331219971179962e-02 2.227594256401062012e-01 -1.403859704732894897e-01 -2.302707582712173462e-01 -1.235814020037651062e-01 1.716871857643127441e-01 1.617021858692169189e-01 -2.585395872592926025e-01 -3.750036358833312988e-01 5.584894493222236633e-02 1.656818538904190063e-01 -1.218250244855880737e-01
-1.218659058213233948e-01 2.183703333139419556e-01 8.604222908616065979e-03 1.841892302036285400e-02 2.067050635814666748e-01 1.606129109859466553e-02 -1.553287263959646225e-02 4.386216867715120316e-03 9.402962774038314819e-02 7.299927622079849243e-02 1.582953929901123047e-01 -2.871033251285552979e-01 -1.075654551386833191e-01 2.479774653911590576e-01 2.352104783058166504e-01 2.938931062817573547e-02 -9.111688286066055298e-02 -2.740816175937652588e-01 8.158672600984573364e-02 -5.945168063044548035e-02 4.796305671334266663e-02 -3.768539801239967346e-02 1.587956249713897705e-01 -3.637765347957611084e-01 -6.142872571945190430e-02 -1.908412277698516846e-01 -2.708024084568023682e-01 1.651272773742675781e-01 -3.221068382263183594e-01 -1.679119020700454712e-01 -1.544940024614334106e-01 -3.023288547992706299e-01
-1.452836394309997559e-02 -2.743477188050746918e-02 -1.299931108951568604e-01 -2.907350845634937286e-02 2.372361123561859131e-01 1.417616903781890869e-01 1.965146213769912720e-01 -1.388211101293563843e-01 -3.788055479526519775e-01 -5.323575064539909363e-02 1.795520633459091187e-01 -1.142288967967033386e-01 -1.918513625860214233e-01 9.558411687612533569e-02 5.171180143952369690e-02 -1.443562805652618408e-01 -9.621907025575637817e-02 -1.365196555852890015e-01 1.480855047702789307e-03 -1.232133358716964722e-01 1.313739120960235596e-01 5.504714697599411011e-02 -3.092823922634124756e-02 -5.652109980583190918e-01 4.692649096250534058e-02 1.065634340047836304e-01 -1.066046953201293945e-01 1.464552581310272217e-01 -2.179813981056213379e-01 -1.319495290517807007e-01 3.014435768127441406e-01 2.105646417476236820e-04
7.448928803205490112e-02 -1.799452900886535645e-01 2.157740890979766846e-01 9.902097284793853760e-02 -2.693785913288593292e-02 -2.692114710807800293e-01 -3.528160601854324341e-02 -2.649067938327789307e-01 1.183167099952697754e-01 -4.936339706182479858e-02 7.531149685382843018e-02 8.475461602210998535e-02 -7.184094190597534180e-02 -8.257608115673065186e-02 8.245492726564407349e-02 -1.432173699140548706e-01 1.294135749340057373e-01 7.183458656072616577e-02 -4.315102100372314453e-01 -2.186598330736160278e-01 1.229490712285041809e-01 2.017630785703659058e-01 -1.655293256044387817e-01 -2.588453590869903564e-01 -2.597056329250335693e-01 1.095425188541412354e-01 1.115672737360000610e-01 -4.730484262108802795e-02 -3.615576922893524170e-01 3.124221600592136383e-02 9.383060783147811890e-02 -2.274276167154312134e-01
-8.208835870027542114e-02 -2.136845290660858154e-01 1.053204834461212158e-01 2.806438505649566650e-01 5.425271578133106232e-03 6.687147077172994614e-03 6.967183202505111694e-02 -1.950715482234954834e-01 8.293916285037994385e-02 -1.465522348880767822e-01 -1.254443675279617310e-01 -2.991926074028015137e-01 -1.297900266945362091e-02 -6.501429527997970581e-02 -2.285124035552144051e-03 1.003442630171775818e-01 -2.772912383079528809e-01 1.266262028366327286e-02 -5.103291869163513184e-01 -2.321095317602157593e-01 1.442381087690591812e-02 -4.066350683569908142e-02 -6.257062405347824097e-02 -1.957515329122543335e-01 -2.142753899097442627e-01 1.494705528020858765e-01 2.483301982283592224e-02 2.223764918744564056e-02 -2.809441983699798584e-01 -2.474235892295837402e-01 -1.969538070261478424e-02 -1.460410207509994507e-01
2.060765773057937622e-02 2.796648442745208740e-01 -2.197080850601196289e-02 2.610315978527069092e-01 2.800248563289642334e-01 -5.832187086343765259e-02 -2.888649106025695801e-01 -1.154391095042228699e-01 -1.679040491580963135e-01 1.963360011577606201e-01 2.562210261821746826e-01 -3.989804536104202271e-02 1.679381704889237881e-03 -8.592060953378677368e-02 1.223256662487983704e-01 1.402056366205215454e-01 9.536439180374145508e-02 -5.053636431694030762e-02 4.230874404311180115e-02 -3.304305970668792725e-01 1.730305254459381104e-01 -2.694515287876129150e-01 -1.048313453793525696e-01 -1.989163458347320557e-01 3.937189280986785889e-02 1.941284239292144775e-01 -9.843976236879825592e-03 1.545783281326293945e-01 -3.078036904335021973e-01 -1.544633358716964722e-01 -1.650798767805099487e-01 -1.156149059534072876e-01
-6.475318223237991333e-02 3.753550946712493896e-01 1.115213707089424133e-01 5.000317469239234924e-02 -9.425701946020126343e-02 2.525104284286499023e-01 5.395754426717758179e-02 7.974523119628429413e-03 6.961694359779357910e-02 -4.486720636487007141e-02 6.989057362079620361e-02 -3.410699665546417236e-01 -3.989697694778442383e-01 -3.942916542291641235e-02 -1.516757905483245850e-02 -5.162596330046653748e-02 -3.586010634899139404e-02 -2.092466652393341064e-01 -1.823956072330474854e-01 -1.227576807141304016e-01 1.161384582519531250e-01 3.805340453982353210e-02 -1.204941943287849426e-01 -4.194692671298980713e-01 -7.305061072111129761e-02 1.754691125825047493e-03 6.109889596700668335e-02 6.525260210037231445e-02 1.167496852576732635e-02 1.245353594422340393e-01 -3.612962961196899414e-01 -1.197063997387886047e-01
-8.142711967229843140e-02 1.674344390630722046e-01 1.537713706493377686e-01 2.202310413122177124e-01 7.810980081558227539e-02 1.665017567574977875e-02 -3.048296570777893066e-01 -2.531403303146362305e-01 4.737172275781631470e-02 4.065781831741333008e-02 -1.671015620231628418e-01 -1.244883388280868530e-01 1.980391144752502441e-02 1.390581429004669189e-01 1.971206963062286377e-01 -1.253161486238241196e-02 -1.152290701866149902e-01 -4.177494943141937256e-01 1.660260409116744995e-01 -2.354216426610946655e-01 6.961733847856521606e-02 -2.034625224769115448e-02 -7.329686544835567474e-03 -2.216902524232864380e-01 -5.482912808656692505e-02 3.663974106311798096e-01 6.186887994408607483e-02 4.883691668510437012e-02 -3.282319307327270508e-01 -1.449607312679290771e-02 -1.136433258652687073e-01 -1.848775595426559448e-01
4.529185965657234192e-02 -3.381768614053726196e-02 2.155712097883224487e-01 -2.295377850532531738e-02 4.146366938948631287e-02 -3.917371109127998352e-02 -2.609457075595855713e-01 -2.362684160470962524e-01 1.938507854938507080e-01 9.697268903255462646e-02 -1.147725656628608704e-01 -3.759808838367462158e-01 -5.352709814906120300e-02 -1.899555027484893799e-01 2.026053518056869507e-01 -3.221422433853149414e-02 -1.180180907249450684e-01 -2.983069121837615967e-01 -8.041225373744964600e-03 -1.304523050785064697e-01 1.345836371183395386e-01 -2.037450522184371948e-01 8.645560592412948608e-02 -3.585632443428039551e-01 4.685930162668228149e-02 1.596399396657943726e-01 -1.807206310331821442e-02 1.270260214805603027e-01 -4.133874177932739258e-01 -4.885758459568023682e-02 -1.559555716812610626e-02 -8.221790939569473267e-02
6.751056760549545288e-02 1.637565344572067261e-01 1.944531500339508057e-01 1.233095675706863403e-02 -2.331737279891967773e-01 5.946224927902221680e-02 -1.390431728214025497e-02 -8.922959864139556885e-02 1.150437667965888977e-01 -2.144860289990901947e-02 2.506665289402008057e-01 4.780703410506248474e-02 -2.063989788293838501e-01 2.936867065727710724e-02 1.734216138720512390e-02 -1.256954520940780640e-01 -7.361224293708801270e-02 -2.441622167825698853e-01 2.554581500589847565e-02 -4.679065048694610596e-01 3.614882528781890869e-01 5.846638604998588562e-02 4.988572001457214355e-02 -1.379861086606979370e-01 -3.962953090667724609e-01 4.653110634535551071e-03 5.798700451850891113e-02 2.473837882280349731e-02 -3.106284737586975098e-01 -9.360661357641220093e-02 -1.021730452775955200e-01 9.613471478223800659e-02
-2.464960142970085144e-02 2.419563680887222290e-01 -9.754095226526260376e-02 -5.869684740900993347e-02 2.181859221309423447e-03 -9.450723975896835327e-02 4.123900830745697021e-02 -2.009522616863250732e-01 -1.925746202468872070e-01 5.678272619843482971e-02 1.812001019716262817e-01 -1.643917560577392578e-01 -1.097286641597747803e-01 3.015401773154735565e-02 -1.754355989396572113e-02 4.437427967786788940e-02 -1.051545292139053345e-01 -9.097196906805038452e-02 -2.507484257221221924e-01 -2.909581065177917480e-01 3.248289600014686584e-02 -3.949683904647827148e-01 -1.375185102224349976e-01 -2.098111510276794434e-01 1.299390196800231934e-01 1.640935838222503662e-01 5.542251095175743103e-02 1.064788699150085449e-01 -2.918156683444976807e-01 -3.604009449481964111e-01 7.823582738637924194e-02 3.086082041263580322e-01
-1.648658514022827148e-01 -9.324099123477935791e-02 -6.998649984598159790e-02 -1.904006004333496094e-01 1.806224286556243896e-01 -2.310443297028541565e-02 2.319584786891937256e-02 -4.260962083935737610e-02 2.032519876956939697e-02 -7.928281277418136597e-02 2.149846777319908142e-02 1.154928700998425484e-03 -3.815885186195373535e-01 -1.483770273625850677e-02 3.878379762172698975e-01 -1.030416414141654968e-01 7.131496816873550415e-02 2.630145661532878876e-02 -1.590412296354770660e-02 -2.833777070045471191e-01 2.611597478389739990e-01 -1.114467680454254150e-01 -1.532944887876510620e-01 -3.976500630378723145e-01 -1.724855601787567139e-01 1.008067801594734192e-01 2.360029667615890503e-01 -1.521736830472946167e-01 -1.772072315216064453e-01 -1.581178009510040283e-01 -2.188822776079177856e-01 -4.208357632160186768e-02
-4.489837586879730225e-02 -4.548341631889343262e-01 2.471011132001876831e-01 3.027915060520172119e-01 3.232515009585767984e-04 1.745534390211105347e-01 -1.900873892009258270e-02 -8.933171629905700684e-02 -1.115715876221656799e-01 -8.659685403108596802e-02 1.472752839326858521e-01 -3.466373980045318604e-01 -6.044831499457359314e-02 1.263935565948486328e-01 1.473904103040695190e-01 -6.648334115743637085e-02 -6.573198735713958740e-02 -1.326719373464584351e-01 -2.059547603130340576e-01 -2.747493423521518707e-02 1.630075275897979736e-01 -4.567490145564079285e-02 -1.376462280750274658e-01 -4.061640501022338867e-01 -2.435384988784790039e-01 6.311177462339401245e-02 2.235342003405094147e-02 1.990849338471889496e-02 -2.078298628330230713e-01 4.912267997860908508e-02 -5.159786343574523926e-02 4.316202551126480103e-02
-1.348233222961425781e-02 4.749979358166456223e-03 9.961675107479095459e-02 2.153243124485015869e-01 3.203769922256469727e-01 -6.042560562491416931e-02 -2.794030904769897461e-01 7.396134547889232635e-03 5.765327811241149902e-02 -1.999409645795822144e-01 3.108624219894409180e-01 -1.315812766551971436e-01 -1.289540827274322510e-01 1.539825052022933960e-01 -4.594388976693153381e-02 -1.991912126541137695e-01 -3.890090435743331909e-02 -3.013170957565307617e-01 -1.212202012538909912e-02 -1.812126785516738892e-01 2.667184174060821533e-01 -1.153049319982528687e-01 -9.010908007621765137e-02 -2.804042100906372070e-01 -1.436661928892135620e-01 2.422881871461868286e-01 -1.549885869026184082e-01 -8.755962550640106201e-02 1.240836158394813538e-01 -8.241329342126846313e-02 -1.201364696025848389e-01 -2.749425768852233887e-01
1.155931726098060608e-01 4.238012805581092834e-02 -1.402221471071243286e-01 9.032249450683593750e-02 -3.873939812183380127e-02 -2.961230576038360596e-01 3.256973251700401306e-02 -4.648440480232238770e-01 3.344548940658569336e-01 9.790453314781188965e-02 3.284675255417823792e-02 -2.225560396909713745e-01 -3.423065692186355591e-02 3.066242635250091553e-01 4.215576685965061188e-03 5.495007336139678955e-02 -1.327397376298904419e-01 -1.035702228546142578e-02 -2.111057937145233154e-01 -2.849464714527130127e-01 9.321271628141403198e-02 6.334353238344192505e-02 -3.181567192077636719e-01 -1.610044986009597778e-01 -5.452700704336166382e-02 1.427926123142242432e-01 -2.124805599451065063e-01 9.560710936784744263e-02 -4.152519255876541138e-02 -9.935139678418636322e-03 1.013263221830129623e-02 -1.322752833366394043e-01
-1.789672970771789551e-01 3.057847730815410614e-02 2.770714163780212402e-01 2.104568779468536377e-01 7.077239453792572021e-02 -1.782764196395874023e-01 1.597016006708145142e-01 -2.727629542350769043e-01 -9.538929909467697144e-02 -1.288076862692832947e-02 1.148373782634735107e-01 -2.267660498619079590e-01 -1.096892133355140686e-01 -2.334270440042018890e-02 -1.940139234066009521e-01 8.152224123477935791e-02 -1.646196655929088593e-02 -1.720974147319793701e-01 -4.212909936904907227e-01 -1.438378244638442993e-01 1.317480802536010742e-01 8.344224095344543457e-02 2.914050966501235962e-02 -1.676135212182998657e-01 -3.060499727725982666e-01 1.403900086879730225e-01 3.602973818778991699e-01 -4.836385697126388550e-02 -1.429691165685653687e-01 -7.981023937463760376e-02 -1.561625599861145020e-01 -2.206270024180412292e-02
-8.707028627395629883e-02 8.954358100891113281e-02 1.369204521179199219e-01 8.544638007879257202e-02 -1.425175517797470093e-01 8.372291922569274902e-02 -2.921329140663146973e-01 -3.897602260112762451e-01 2.095134928822517395e-02 2.574227564036846161e-02 9.088489413261413574e-02 -4.296738207340240479e-01 4.571365192532539368e-02 6.546876579523086548e-02 2.694645226001739502e-01 -1.286679971963167191e-02 -1.574568152427673340e-01 -2.194596529006958008e-01 -4.092874750494956970e-02 -1.966045945882797241e-01 5.027469620108604431e-02 -2.650842964649200439e-01 6.172719970345497131e-02 -2.720153033733367920e-01 -7.495035976171493530e-02 -1.236053779721260071e-01 4.078584536910057068e-02 9.690229594707489014e-02 -3.287623226642608643e-01 -8.309926837682723999e-02 2.488496713340282440e-02 -9.592066705226898193e-02
-1.168571133166551590e-02 -1.614455580711364746e-01 3.012251257896423340e-01 1.765208691358566284e-01 -6.806787103414535522e-02 8.804115653038024902e-02 -3.746063113212585449e-01 -2.017020285129547119e-01 -1.150431782007217407e-01 -9.685101918876171112e-03 1.079369708895683289e-01 -3.189591765403747559e-01 -1.869593374431133270e-02 1.520714461803436279e-01 6.201945617794990540e-02 -2.270382456481456757e-02 -1.624458134174346924e-01 -1.732016354799270630e-01 -1.105279251933097839e-01 -4.318008199334144592e-02 3.224433958530426025e-01 -6.604605168104171753e-02 9.542106837034225464e-02 -4.033572077751159668e-01 -2.111094743013381958e-01 5.261240154504776001e-02 -1.369231790304183960e-01 1.364906877279281616e-01 -2.452660053968429565e-01 -3.336397930979728699e-02 6.641355156898498535e-02 -5.439222976565361023e-02
-1.159396842122077942e-01 -1.343311667442321777e-01 -1.872468143701553345e-01 -3.604223430156707764e-01 1.501532793045043945e-01 5.443075671792030334e-02 2.479397505521774292e-01 -2.103087604045867920e-01 -6.430718302726745605e-02 -8.379869163036346436e-02 1.630090177059173584e-01 -6.492552347481250763e-03 6.209401041269302368e-02 9.593938291072845459e-02 1.393000632524490356e-01 -2.091367915272712708e-02 -1.325774341821670532e-01 -3.174459636211395264e-01 -3.439094126224517822e-02 -1.961187869310379028e-01 2.229919284582138062e-01 -6.363935768604278564e-02 -2.208204120397567749e-01 -1.783802509307861328e-01 1.868302747607231140e-02 -7.050101459026336670e-02 -2.965442650020122528e-02 3.744462430477142334e-01 -2.809617817401885986e-01 -5.053052678704261780e-02 -2.814569771289825439e-01 -4.680790007114410400e-02
-2.071914076805114746e-02 8.504800498485565186e-02 -1.289343982934951782e-01 -3.281326591968536377e-02 -2.833304703235626221e-01 -1.500086784362792969e-01 1.250845566391944885e-02 -6.323049962520599365e-02 -4.329051822423934937e-02 6.852743029594421387e-02 -1.835311949253082275e-01 -6.130914017558097839e-02 -2.372433394193649292e-01 -4.269402846693992615e-02 3.283185064792633057e-01 -2.639192901551723480e-02 -2.092567235231399536e-01 -2.347245663404464722e-01 -1.974380612373352051e-01 -6.927987933158874512e-02 2.475554794073104858e-01 -3.426895439624786377e-01 -8.061519265174865723e-02 -2.548878192901611328e-01 5.193104594945907593e-02 -1.143133081495761871e-02 9.970394521951675415e-02 -4.776220023632049561e-02 -4.874199330806732178e-01 -8.128704130649566650e-02 -3.386728465557098389e-02 -6.212727352976799011e-02
2.690450474619865417e-02 3.016604781150817871e-01 2.494444884359836578e-02 -1.203792076557874680e-02 -4.714106395840644836e-02 8.157663047313690186e-03 2.050825953483581543e-01 -1.105803251266479492e-01 -9.279029071331024170e-02 -5.467383563518524170e-02 -9.968439489603042603e-02 1.581004238687455654e-03 -1.978440880775451660e-01 -1.281253248453140259e-01 7.969485968351364136e-02 -5.453983694314956665e-02 8.785673230886459351e-02 6.476814299821853638e-02 -1.391249150037765503e-01 -5.165392756462097168e-01 7.496528327465057373e-02 1.261486709117889404e-01 -2.286243066191673279e-02 -4.021042883396148682e-01 -2.641668617725372314e-01 3.409508466720581055e-01 -1.307266298681497574e-02 2.046887949109077454e-02 -1.985457986593246460e-01 1.824034899473190308e-01 1.380274742841720581e-01 -6.573165208101272583e-02
6.462989747524261475e-02 1.747314184904098511e-01 1.522512286901473999e-01 7.190906256437301636e-02 2.895263433456420898e-01 -2.558247186243534088e-02 1.240831315517425537e-01 -3.173561692237854004e-01 1.766326278448104858e-01 -1.311814486980438232e-01 9.350643306970596313e-02 -3.766345977783203125e-01 8.833434432744979858e-02 -1.365794986486434937e-01 -2.586303353309631348e-01 -6.958874315023422241e-02 1.935107111930847168e-01 -2.055722326040267944e-01 -3.011316955089569092e-01 -1.033601239323616028e-01 6.782382726669311523e-02 -3.072569519281387329e-02 6.178086996078491211e-02 -1.013122573494911194e-01 1.316007673740386963e-01 2.663630247116088867e-01 -4.187415912747383118e-02 -4.765156656503677368e-02 -3.047659695148468018e-01 -1.611246466636657715e-01 -7.996566593647003174e-02 -1.446715444326400757e-01
-4.272170737385749817e-02 -1.254889667034149170e-01 5.206353962421417236e-02 -8.092472702264785767e-02 -7.333281636238098145e-02 -2.670814394950866699e-01 -6.915803998708724976e-02 -3.105974793434143066e-01 1.222516447305679321e-01 -2.492128312587738037e-01 -2.327290829271078110e-03 6.253592669963836670e-02 -1.126578357070684433e-02 -5.996097624301910400e-02 -5.145960021764039993e-03 -2.107448875904083252e-02 1.765999346971511841e-01 -9.852436929941177368e-02 -4.514592587947845459e-01 -2.498803436756134033e-01 3.681882750242948532e-03 1.923143118619918823e-01 -2.027308940887451172e-01 -2.498063445091247559e-01 -1.701399236917495728e-01 7.167068868875503540e-02 -1.343450844287872314e-01 -7.901131361722946167e-02 -2.919222414493560791e-01 -1.762346625328063965e-01 2.164339572191238403e-01 -2.022235393524169922e-01
1.272643059492111206e-01 4.787023961544036865e-01 1.062862277030944824e-01 -1.066252142190933228e-01 2.650388777256011963e-01 3.643409535288810730e-02 -1.000069640576839447e-02 -5.256707966327667236e-02 1.719300597906112671e-01 2.344657666981220245e-02 1.559417545795440674e-01 -1.459360718727111816e-01 -2.411757856607437134e-01 4.400512948632240295e-02 1.295368373394012451e-01 -8.745732158422470093e-02 -1.150715872645378113e-01 -1.672047972679138184e-01 -5.245603248476982117e-02 -2.986809611320495605e-01 2.255884855985641479e-01 2.415126711130142212e-01 9.261373430490493774e-02 -1.521860808134078979e-01 -1.691689640283584595e-01 3.222753107547760010e-01 7.621690630912780762e-02 -1.372076869010925293e-01 -5.543074756860733032e-02 -6.196063756942749023e-02 -1.975396722555160522e-01 1.418620347976684570e-01
6.881282478570938110e-02 2.475626021623611450e-01 7.352741807699203491e-02 9.575704485177993774e-02 2.400506734848022461e-01 -1.307531595230102539e-01 1.490353941917419434e-01 -5.897121131420135498e-02 1.761282086372375488e-01 -2.875157399103045464e-03 6.020469591021537781e-02 -2.647376656532287598e-01 1.519860774278640747e-01 3.489733859896659851e-02 -1.738466918468475342e-01 -1.845139078795909882e-02 1.146869435906410217e-01 -1.967368461191654205e-02 -1.893188990652561188e-02 -3.718105852603912354e-01 1.418095976114273071e-01 -1.977185457944869995e-01 -3.353361040353775024e-03 -4.344844520092010498e-01 -1.598358303308486938e-01 5.097281560301780701e-02 2.957633696496486664e-03 3.242795467376708984e-01 8.720997720956802368e-02 -3.417046964168548584e-01 -2.948771044611930847e-02 -2.627017721533775330e-02
-3.080165944993495941e-02 1.055505201220512390e-01 1.613817214965820312e-01 1.116882637143135071e-01 -7.730013132095336914e-02 2.444384805858135223e-02 -3.855288028717041016e-01 -2.272227406501770020e-01 7.896378636360168457e-02 -2.380833961069583893e-02 -3.471410647034645081e-02 -2.509746253490447998e-01 -6.030666455626487732e-02 -9.473503381013870239e-02 2.605530619621276855e-01 -1.096260547637939453e-01 -2.944861650466918945e-01 -2.684784829616546631e-01 -9.627326577901840210e-02 -1.478693187236785889e-01 2.195251435041427612e-01 -1.744947433471679688e-01 1.044011488556861877e-01 -2.166798561811447144e-01 2.240330725908279419e-02 3.614503890275955200e-02 4.020972643047571182e-03 2.474366128444671631e-01 -3.568496704101562500e-01 -1.089816391468048096e-01 -5.865838006138801575e-02 -2.165838330984115601e-01
-1.943080127239227295e-01 1.563127338886260986e-01 3.641496598720550537e-02 9.359543025493621826e-02 1.325624287128448486e-01 2.256817221641540527e-01 -2.726513147354125977e-02 -3.678206205368041992e-01 1.663306802511215210e-01 2.618990652263164520e-02 9.979528933763504028e-02 -4.808270186185836792e-02 -4.251914322376251221e-01 6.671185791492462158e-02 1.818061769008636475e-01 -2.621262893080711365e-02 4.105903953313827515e-02 1.682563275098800659e-01 -1.361635774374008179e-01 -4.530261158943176270e-01 1.771089881658554077e-01 -1.821795403957366943e-01 -6.621588021516799927e-02 -1.353547573089599609e-01 -2.334277518093585968e-02 1.450623869895935059e-01 -1.191266104578971863e-01 2.236828058958053589e-01 -3.696318715810775757e-02 -9.756439924240112305e-02 -1.111230552196502686e-01 1.162077859044075012e-01
7.473257929086685181e-02 2.128067910671234131e-01 -1.145871728658676147e-01 9.962592273950576782e-02 1.006445661187171936e-01 4.832020029425621033e-03 -1.164468452334403992e-01 7.998551428318023682e-02 4.972576349973678589e-02 -2.830102145671844482e-01 2.428172677755355835e-01 -1.068005859851837158e-01 -1.892398297786712646e-01 6.403451412916183472e-02 1.439704298973083496e-01 -1.417212188243865967e-01 -5.392321199178695679e-02 -2.455451190471649170e-01 -2.923845350742340088e-01 -2.560417056083679199e-01 5.955820158123970032e-02 -1.863444596529006958e-01 7.915126532316207886e-02 -1.314253509044647217e-01 -4.901993870735168457e-01 3.109721243381500244e-01 -4.895391315221786499e-02 1.082617565989494324e-01 6.964868307113647461e-02 6.876825354993343353e-03 -7.565144449472427368e-02 -1.565607488155364990e-01
2.497222572565078735e-01 2.303226441144943237e-01 2.349193543195724487e-01 2.101341336965560913e-01 4.428646527230739594e-03 -4.199896752834320068e-02 1.578124612569808960e-01 -1.611636877059936523e-01 3.529525175690650940e-02 1.838721185922622681e-01 1.389177292585372925e-01 -3.925321251153945923e-02 -1.656370759010314941e-01 2.091690748929977417e-01 -1.109659224748611450e-01 -1.510563641786575317e-01 -3.261304646730422974e-02 -2.376306354999542236e-01 1.928558386862277985e-02 -2.904789149761199951e-01 3.503134250640869141e-01 -1.364431083202362061e-01 -3.181968629360198975e-01 -9.993848949670791626e-02 -2.897426486015319824e-02 1.588776260614395142e-01 -3.891184926033020020e-03 -1.457063406705856323e-01 -6.794253736734390259e-02 1.031970009207725525e-01 -1.625333577394485474e-01 -2.941212952136993408e-01
-1.508117616176605225e-01 -1.769431233406066895e-01 3.076839633285999298e-02 -1.097423359751701355e-01 1.144089177250862122e-01 7.346200942993164062e-02 1.472269445657730103e-01 -1.482096910476684570e-01 -7.140288501977920532e-02 -6.891564279794692993e-02 1.852524429559707642e-01 -1.655986458063125610e-01 -3.169701695442199707e-01 -2.477438375353813171e-02 4.227088093757629395e-01 -8.098203688859939575e-02 4.706223681569099426e-02 -7.288604974746704102e-03 6.803538650274276733e-02 -2.046675831079483032e-01 1.507992446422576904e-01 -5.599720403552055359e-02 -3.530965447425842285e-01 -2.407701611518859863e-01 -1.152727231383323669e-01 9.397193789482116699e-02 1.255457848310470581e-01 -3.090742826461791992e-01 -1.709746122360229492e-01 -1.095182374119758606e-01 -1.544414311647415161e-01 -2.389981597661972046e-01
1.926105320453643799e-01 5.958741158246994019e-02 -1.928563229739665985e-02 2.404668331146240234e-01 1.390369981527328491e-02 9.380672127008438110e-02 -4.436866939067840576e-02 -2.464592307806015015e-01 -9.998539090156555176e-02 -1.915806904435157776e-02 -2.445544302463531494e-02 -3.956173658370971680e-01 -2.711827158927917480e-01 1.165141314268112183e-01 3.387188017368316650e-01 1.454767137765884399e-01 -2.077012658119201660e-01 -3.020152449607849121e-01 -1.032565087080001831e-01 -3.074429631233215332e-01 2.762462198734283447e-01 -1.871613562107086182e-01 9.169854223728179932e-02 -1.975682973861694336e-01 2.084071934223175049e-02 5.398639664053916931e-02 3.816455230116844177e-02 -1.138355880975723267e-01 -1.104199439287185669e-01 -5.254971329122781754e-04 -9.367695450782775879e-02 4.375116154551506042e-02
1.593466475605964661e-02 1.315209418535232544e-01 6.196201965212821960e-02 7.421839982271194458e-02 4.194000363349914551e-02 -1.327862292528152466e-01 -2.834372222423553467e-01 -1.381390988826751709e-01 9.493147581815719604e-02 1.896497756242752075e-01 -3.274060487747192383e-01 -2.490366846323013306e-01 -8.083222806453704834e-02 -6.008037924766540527e-02 -2.416540682315826416e-02 6.141949072480201721e-02 -1.782572716474533081e-01 -4.232886433601379395e-01 -1.649374961853027344e-01 -3.163120448589324951e-01 2.049226760864257812e-01 8.079941570758819580e-02 -2.327229455113410950e-02 -5.915906280279159546e-02 -1.154296249151229858e-01 1.704365611076354980e-01 -4.580462723970413208e-02 1.631267070770263672e-01 -3.075853884220123291e-01 5.612317845225334167e-02 -1.737913787364959717e-01 -1.891684234142303467e-01
1.807168275117874146e-01 1.441773921251296997e-01 1.943706721067428589e-01 -1.494107097387313843e-01 2.974910736083984375e-01 -2.795993089675903320e-01 -1.718337684869766235e-01 -2.833828330039978027e-01 3.606504201889038086e-01 -5.844626110047101974e-03 -2.319822460412979126e-01 3.998723998665809631e-02 1.892929151654243469e-02 3.918567299842834473e-02 1.616295725107192993e-01 1.050273478031158447e-01 -1.709159165620803833e-01 -3.335227956995368004e-03 -2.221225500106811523e-01 -5.379140377044677734e-02 2.691997960209846497e-02 2.080220580101013184e-01 -1.414783895015716553e-01 -3.583160638809204102e-01 -1.014718189835548401e-01 2.374196201562881470e-01 -2.171866595745086670e-02 -6.701211631298065186e-02 -1.305626183748245239e-01 -3.954984247684478760e-02 1.373837888240814209e-01 -4.902466014027595520e-02
5.182327330112457275e-02 2.239781431853771210e-02 2.265943884849548340e-01 1.243956759572029114e-02 -1.166075393557548523e-01 -1.212581396102905273e-01 8.889714628458023071e-02 -2.067571282386779785e-01 1.308929324150085449e-01 -1.602402329444885254e-01 1.431576311588287354e-01 9.756908752024173737e-03 -5.285662412643432617e-02 1.793223316781222820e-03 9.461214393377304077e-02 -6.103514134883880615e-02 2.462030574679374695e-02 -2.773473225533962250e-02 -3.250640034675598145e-01 -1.233901679515838623e-01 1.230308637022972107e-01 2.036595046520233154e-01 3.087446326389908791e-03 -2.256682664155960083e-01 -2.485070079565048218e-01 1.568687558174133301e-01 1.178382113575935364e-01 -2.512103617191314697e-01 -5.873783230781555176e-01 6.099961325526237488e-02 -3.047516196966171265e-02 -2.113108187913894653e-01
-1.732919961214065552e-01 -1.009444426745176315e-02 1.194466426968574524e-01 -3.470743075013160706e-02 -7.855132222175598145e-02 -2.338779717683792114e-01 4.146932810544967651e-02 1.958585111424326897e-03 1.519378870725631714e-01 -1.178235262632369995e-01 3.476433083415031433e-02 1.405044794082641602e-01 7.544726878404617310e-02 -2.809478528797626495e-02 8.922227658331394196e-03 1.656719297170639038e-01 1.395222246646881104e-01 -3.291857242584228516e-01 -3.009703755378723145e-01 -3.779453039169311523e-01 -4.211688041687011719e-02 2.952265441417694092e-01 -1.824125051498413086e-01 -1.398531049489974976e-01 -1.685852110385894775e-01 1.439922768622636795e-02 -5.027205869555473328e-02 1.577868908643722534e-01 -2.556036114692687988e-01 -3.250958919525146484e-01 1.249680668115615845e-01 -2.327359467744827271e-01
1.001441627740859985e-01 1.634163036942481995e-02 -1.174389272928237915e-01 1.477408707141876221e-01 2.910867035388946533e-01 -7.392299175262451172e-02 -2.930732369422912598e-01 -2.492192387580871582e-01 2.524603530764579773e-02 -2.810004353523254395e-02 4.341314136981964111e-01 2.623280324041843414e-02 6.696094572544097900e-02 8.447102457284927368e-02 2.135429531335830688e-01 9.353190660476684570e-02 -1.492453515529632568e-01 -3.815066814422607422e-01 -1.687459945678710938e-01 -1.558765769004821777e-01 1.435335725545883179e-01 -1.545891910791397095e-01 -4.757791012525558472e-02 -3.431091010570526123e-01 -2.314914762973785400e-01 1.120158657431602478e-02 -7.091388851404190063e-02 2.302480489015579224e-02 -6.597604602575302124e-02 3.231975063681602478e-02 6.500277668237686157e-02 7.318884134292602539e-02
-7.077270746231079102e-02 2.552466690540313721e-01 1.761097460985183716e-03 9.200664609670639038e-02 1.812563650310039520e-02 2.965676784515380859e-01 4.020292684435844421e-02 5.604879558086395264e-02 2.513050101697444916e-02 -1.040065437555313110e-01 1.309602111577987671e-01 -2.123367935419082642e-01 -2.832854390144348145e-01 2.555869705975055695e-02 1.996321789920330048e-02 -3.147839307785034180e-01 4.676002264022827148e-02 -1.557036638259887695e-01 -2.359155565500259399e-01 -7.601200789213180542e-02 7.377418130636215210e-02 1.303254906088113785e-02 -8.100686222314834595e-02 -4.883003532886505127e-01 -1.421512067317962646e-01 -1.669697761535644531e-01 1.388991475105285645e-01 3.352381289005279541e-01 -9.505873918533325195e-02 9.620521962642669678e-02 -1.817432492971420288e-01 6.851366162300109863e-02
-3.141109272837638855e-02 1.006609480828046799e-02 6.097688153386116028e-02 2.299776822328567505e-01 1.130074784159660339e-01 1.230113133788108826e-01 2.173867821693420410e-01 -1.992240995168685913e-01 -1.327928155660629272e-01 1.739800125360488892e-01 9.869869798421859741e-02 -2.105406373739242554e-01 -2.169060707092285156e-01 -3.756617382168769836e-02 5.751205980777740479e-02 1.814999431371688843e-01 -5.041169002652168274e-02 -7.065286487340927124e-02 -4.548346102237701416e-01 -4.363903105258941650e-01 -1.210311278700828552e-01 -2.184136807918548584e-01 7.230937480926513672e-02 -2.399825155735015869e-01 -1.313830018043518066e-01 2.251516878604888916e-01 7.368990778923034668e-02 1.477950811386108398e-01 -4.341978207230567932e-02 -1.091902703046798706e-01 -3.978298604488372803e-02 -1.170781254768371582e-02
-5.520983412861824036e-02 1.920120120048522949e-01 1.689559370279312134e-01 1.929636001586914062e-01 -1.128347516059875488e-01 9.229572862386703491e-02 -2.609562873840332031e-02 -1.870028972625732422e-01 -9.441047906875610352e-02 -6.702119857072830200e-02 -4.880637302994728088e-02 -1.653771400451660156e-01 -1.240156888961791992e-01 -1.371013745665550232e-02 -5.963223427534103394e-02 2.823293805122375488e-01 4.027358815073966980e-02 -5.971319675445556641e-01 3.461780771613121033e-02 -2.027996182441711426e-01 1.495824605226516724e-01 -6.252326816320419312e-02 -1.269771307706832886e-01 -3.344029188156127930e-01 -1.497272849082946777e-01 -1.144762802869081497e-02 3.564200550317764282e-02 2.118249982595443726e-01 -2.440847009420394897e-01 -9.025505930185317993e-02 -5.909993872046470642e-02 2.788667008280754089e-02
1.455834507942199707e-01 1.987285614013671875e-01 -1.776563674211502075e-01 1.422148644924163818e-01 6.545757502317428589e-02 -4.086168855428695679e-02 4.909490048885345459e-02 -1.695180833339691162e-01 7.836175151169300079e-03 -2.672855257987976074e-01 -1.554003655910491943e-01 -6.435028463602066040e-02 3.971313834190368652e-01 9.946507215499877930e-02 1.444407254457473755e-01 1.567478873766958714e-03 -1.386046111583709717e-01 -2.398175597190856934e-01 -2.890406548976898193e-01 -2.781455814838409424e-01 -8.782348781824111938e-02 1.091070845723152161e-02 -2.199480682611465454e-01 -3.021713495254516602e-01 -6.402056664228439331e-02 9.040158241987228394e-02 -1.575260162353515625e-01 1.323935389518737793e-01 -2.909128367900848389e-01 -6.238639727234840393e-02 2.015243656933307648e-02 -1.829409152269363403e-01
-3.134269267320632935e-02 -1.089654564857482910e-01 -2.414828985929489136e-01 -9.207747131586074829e-02 4.828475415706634521e-02 -5.866889283061027527e-02 -1.128018945455551147e-01 -1.023672521114349365e-01 5.746163427829742432e-02 7.095987349748611450e-02 3.735477477312088013e-02 -1.813067644834518433e-01 -1.798142790794372559e-01 -3.211692348122596741e-02 3.595704436302185059e-01 2.315549366176128387e-02 -7.867742329835891724e-02 -7.762316614389419556e-02 -2.229285538196563721e-01 -1.700585335493087769e-01 4.218632876873016357e-01 -1.903020143508911133e-01 4.818730801343917847e-02 -3.377341330051422119e-01 7.154300808906555176e-02 -1.852841377258300781e-01 9.115802496671676636e-02 1.221492663025856018e-01 -1.026784032583236694e-01 1.814777106046676636e-01 -1.187538951635360718e-01 -3.793654143810272217e-01
7.760502398014068604e-03 1.265925765037536621e-01 -1.224418543279170990e-02 3.097277581691741943e-01 1.823663711547851562e-01 8.383709937334060669e-02 -2.148947864770889282e-01 3.567119687795639038e-02 2.333798818290233612e-02 7.069940119981765747e-02 5.033009052276611328e-01 -1.073755919933319092e-01 4.384598881006240845e-02 1.680580377578735352e-01 4.059382528066635132e-02 6.867064535617828369e-02 -4.330818355083465576e-02 -1.446711122989654541e-01 -1.244327947497367859e-01 -9.512475132942199707e-02 2.591780424118041992e-01 -2.128320187330245972e-01 -2.018258571624755859e-01 -3.802540525794029236e-02 -9.520415961742401123e-02 2.585276961326599121e-01 -3.145318850874900818e-02 7.376480847597122192e-02 -9.597526490688323975e-02 -2.789963185787200928e-01 -2.529204189777374268e-01 -2.405057102441787720e-01
9.778929874300956726e-03 -1.100436374545097351e-01 1.750827133655548096e-01 1.371185034513473511e-01 2.496477514505386353e-01 -4.086156934499740601e-02 -2.659643590450286865e-01 1.394358128309249878e-01 1.594343185424804688e-01 7.747223228216171265e-02 -9.176559746265411377e-02 -1.755603104829788208e-01 -2.614862918853759766e-01 4.844333603978157043e-02 2.897948324680328369e-01 -1.014443412423133850e-01 1.703392863273620605e-01 -2.423263192176818848e-01 -9.970580041408538818e-02 -2.530764937400817871e-01 3.113307654857635498e-01 9.845837019383907318e-03 -3.744182586669921875e-01 -1.501787453889846802e-01 -2.452615834772586823e-02 5.818110704421997070e-02 -2.718157470226287842e-01 4.322122037410736084e-02 -1.733788251876831055e-01 -6.452251970767974854e-02 9.346989542245864868e-02 -6.570783257484436035e-02
-4.730239510536193848e-02 -1.306432532146573067e-03 7.476541399955749512e-02 2.689818739891052246e-01 7.332082092761993408e-02 -5.874676629900932312e-02 -3.254490792751312256e-01 -3.596121370792388916e-01 -9.250375628471374512e-02 -1.206609010696411133e-01 -8.927551656961441040e-02 -3.568327426910400391e-01 1.954485848546028137e-02 3.990462422370910645e-02 1.074025705456733704e-01 8.682461827993392944e-02 -1.671483218669891357e-01 -3.380262851715087891e-01 -2.442563651129603386e-03 -1.532961130142211914e-01 1.773264817893505096e-02 -2.469553351402282715e-01 -7.319327443838119507e-02 -2.237423807382583618e-01 -1.539988517761230469e-01 2.121683792211115360e-05 1.400306671857833862e-01 1.129971891641616821e-01 -3.547464907169342041e-01 -1.325219124555587769e-01 -3.831003606319427490e-02 -1.135692968964576721e-01
-5.104669928550720215e-02 8.773227035999298096e-02 -4.488115012645721436e-02 -7.055356353521347046e-02 6.268519908189773560e-02 -2.077187299728393555e-01 1.327498406171798706e-01 -2.697946131229400635e-01 3.382597565650939941e-01 9.528120979666709900e-03 6.472765002399682999e-03 -1.606978923082351685e-01 1.874617189168930054e-01 3.495149612426757812e-01 4.742532968521118164e-02 6.883019953966140747e-02 -1.397032290697097778e-01 -4.976837337017059326e-02 -2.051739990711212158e-01 -2.235317379236221313e-01 1.113819032907485962e-01 -1.181913167238235474e-01 -4.479622542858123779e-01 -2.092898041009902954e-01 -3.069024719297885895e-02 9.078982472419738770e-02 -2.865791022777557373e-01 5.209467932581901550e-02 -4.509975202381610870e-03 2.471081353724002838e-02 -1.083408221602439880e-01 -2.219289839267730713e-01
-1.773777157068252563e-01 1.147260963916778564e-01 -6.471666693687438965e-02 -3.798681497573852539e-02 -1.315685547888278961e-02 -1.249955222010612488e-02 5.707053840160369873e-02 -2.293630689382553101e-01 2.194479107856750488e-01 1.802897006273269653e-01 1.929962337017059326e-01 -1.669926010072231293e-02 -3.457221984863281250e-01 -3.377566933631896973e-01 -2.350251423195004463e-03 4.184767603874206543e-02 -3.863354027271270752e-01 -1.383804976940155029e-01 -2.006967961788177490e-01 -2.108811289072036743e-01 1.700469851493835449e-01 -1.267112642526626587e-01 -2.416010648012161255e-01 -3.108811937272548676e-02 5.724389851093292236e-02 7.215159386396408081e-02 8.663002401590347290e-02 -3.795430436730384827e-02 -3.334218263626098633e-01 -8.249023556709289551e-02 2.085808813571929932e-01 -6.024472415447235107e-02
3.682853281497955322e-02 4.543642103672027588e-01 2.951517701148986816e-02 -3.573303297162055969e-02 -2.389104105532169342e-02 1.220727059990167618e-02 3.011353313922882080e-02 1.613028198480606079e-01 -4.583323001861572266e-02 8.646291494369506836e-02 1.473009735345840454e-01 -8.085333555936813354e-02 -1.598792225122451782e-01 -2.062351405620574951e-01 3.650512546300888062e-02 5.112883448600769043e-02 -2.243789732456207275e-01 -2.178750373423099518e-02 -1.158419772982597351e-01 -1.835204958915710449e-01 3.085525035858154297e-01 1.850253194570541382e-01 -1.708073168992996216e-02 -4.163826107978820801e-01 -2.657199501991271973e-01 3.107197880744934082e-01 -2.358832769095897675e-02 -1.038881316781044006e-01 -5.422481521964073181e-02 -6.514548510313034058e-02 -2.555716931819915771e-01 -2.284725755453109741e-02
-5.202135071158409119e-02 2.324181497097015381e-01 1.456906497478485107e-01 6.208102777600288391e-02 1.814525574445724487e-01 -6.032692641019821167e-02 -7.743833214044570923e-02 -1.307263970375061035e-01 1.201086342334747314e-01 5.516076087951660156e-02 2.461134083569049835e-02 -1.435809582471847534e-01 -1.779968142509460449e-01 4.499432072043418884e-02 5.063854902982711792e-02 -1.126385293900966644e-02 9.759382903575897217e-02 -1.249498501420021057e-01 -1.394014358520507812e-01 -6.359220016747713089e-03 -6.804130040109157562e-03 -2.157121598720550537e-01 -3.034011125564575195e-01 -5.633409023284912109e-01 -9.987808763980865479e-02 2.283395081758499146e-02 1.632141470909118652e-01 2.002624869346618652e-01 2.067667096853256226e-01 2.778154015541076660e-01 -2.728130519390106201e-01 -1.061203107237815857e-01
-4.124284386634826660e-01 3.550490736961364746e-02 -1.211005821824073792e-02 -2.707363665103912354e-01 1.820254325866699219e-02 -2.594783604145050049e-01 -1.016036793589591980e-01 -1.408766675740480423e-02 5.768712982535362244e-02 -1.353093143552541733e-02 1.261869817972183228e-01 -9.950394928455352783e-02 -3.861152008175849915e-02 -1.004103124141693115e-01 1.337726414203643799e-01 1.781954988837242126e-02 -2.351634390652179718e-02 -2.799555659294128418e-01 -7.973303645849227905e-02 -6.674595177173614502e-02 3.445587754249572754e-01 -2.347409911453723907e-02 -9.333219495601952076e-04 -3.777233064174652100e-01 2.178940623998641968e-01 -3.264132514595985413e-02 -1.121835634112358093e-01 1.537605822086334229e-01 -3.253462314605712891e-01 -9.224502742290496826e-02 -2.452543079853057861e-01 -8.322584629058837891e-02
1.368026286363601685e-01 8.894040435552597046e-02 2.861456386744976044e-02 -5.889941751956939697e-02 5.745045468211174011e-02 -1.680932492017745972e-01 1.779661476612091064e-01 -1.103738546371459961e-01 7.961177825927734375e-02 -1.109901070594787598e-02 2.347508072853088379e-01 -3.489214479923248291e-01 3.913791105151176453e-02 1.501561254262924194e-01 -2.077562808990478516e-01 -2.339834719896316528e-02 1.103133857250213623e-01 -2.765704505145549774e-02 -7.403095066547393799e-02 -3.627771437168121338e-01 -8.771226555109024048e-02 -1.529453992843627930e-01 -3.958783745765686035e-01 -3.423270285129547119e-01 -1.389475166797637939e-01 1.874852925539016724e-01 1.991485208272933960e-01 7.890868186950683594e-02 -2.229002714157104492e-01 1.126888394355773926e-01 1.569289565086364746e-01 -1.426898874342441559e-02
3.677140548825263977e-02 1.076289191842079163e-01 5.247880145907402039e-02 2.867677994072437286e-02 -2.308204770088195801e-01 -6.245590373873710632e-02 3.054494857788085938e-01 1.398939937353134155e-01 8.554401248693466187e-02 -8.063566684722900391e-02 5.193885415792465210e-02 3.880739584565162659e-02 -7.372719049453735352e-02 -1.822389848530292511e-02 2.969068586826324463e-01 1.481002271175384521e-01 1.224510893225669861e-01 -1.799738109111785889e-01 -3.144969940185546875e-01 -2.395863682031631470e-01 1.302585452795028687e-01 -2.664511464536190033e-02 -3.388881087303161621e-01 -5.021512508392333984e-02 -2.282512634992599487e-01 1.758365035057067871e-01 -5.814981460571289062e-02 4.494543373584747314e-02 -3.973452746868133545e-01 1.895268708467483521e-01 -1.560153365135192871e-01 -1.850904524326324463e-01
-6.218497827649116516e-02 1.048132032155990601e-01 8.351402729749679565e-02 1.565968543291091919e-01 -2.342789620161056519e-02 -1.347614824771881104e-01 1.429398506879806519e-01 -1.343321204185485840e-01 -1.459532678127288818e-01 -2.273054793477058411e-02 1.397793740034103394e-01 -3.908719494938850403e-02 -2.808875441551208496e-01 1.493802219629287720e-01 2.393344789743423462e-01 -2.512236237525939941e-01 -7.835798710584640503e-02 -1.061466261744499207e-01 -1.291409134864807129e-01 -4.516891539096832275e-01 3.304593265056610107e-01 1.707435548305511475e-01 2.103472352027893066e-01 -2.698873579502105713e-01 -3.650147095322608948e-02 1.245464198291301727e-02 1.314986310899257660e-02 6.568124145269393921e-02 -2.190838754177093506e-01 -2.356231212615966797e-02 -1.205464601516723633e-01 2.633699178695678711e-01
-3.076159581542015076e-02 6.057284027338027954e-02 -1.073658838868141174e-01 -6.880337744951248169e-02 1.036971211433410645e-01 -2.718441188335418701e-01 -1.334372609853744507e-01 -2.994481027126312256e-01 9.872846305370330811e-02 -9.508535265922546387e-02 7.537651807069778442e-02 -1.100967079401016235e-02 1.842693090438842773e-01 -1.027205884456634521e-01 -6.260580383241176605e-03 -1.694116741418838501e-01 -7.079436630010604858e-02 -4.051693156361579895e-02 -2.334515154361724854e-01 -3.912125825881958008e-01 -1.884257234632968903e-02 2.937872521579265594e-02 -3.600341975688934326e-01 -3.019661903381347656e-01 1.772874891757965088e-01 2.124735154211521149e-02 3.914570901542901993e-03 -1.537967771291732788e-01 -1.722539216279983521e-01 -1.199037805199623108e-01 -2.752812504768371582e-01 -2.784834504127502441e-01
-1.318538486957550049e-01 -8.263065665960311890e-02 6.618481874465942383e-02 -1.848310232162475586e-01 1.813992857933044434e-01 -3.065764531493186951e-02 1.918573630973696709e-03 -1.624208688735961914e-01 7.996440678834915161e-02 7.203602045774459839e-02 -4.105197731405496597e-03 -2.780233696103096008e-02 -3.053438961505889893e-01 -8.348677307367324829e-02 3.238948881626129150e-01 8.988644182682037354e-02 1.162987798452377319e-01 1.104731559753417969e-01 8.380968868732452393e-02 -2.228799015283584595e-01 3.591672778129577637e-01 1.434816569089889526e-01 -2.207999080419540405e-01 -4.870189130306243896e-01 5.865627899765968323e-02 1.998858898878097534e-01 1.805243045091629028e-01 -1.872322410345077515e-01 -9.327568113803863525e-02 -5.185032263398170471e-02 -9.933726489543914795e-02 3.455993160605430603e-02
-5.333784967660903931e-02 -1.154845878481864929e-01 -1.820319592952728271e-01 -3.592058420181274414e-01 1.216411739587783813e-01 -2.080562263727188110e-01 5.899250134825706482e-02 -1.254360079765319824e-01 8.156145364046096802e-02 1.644540429115295410e-01 -7.524167001247406006e-02 -1.570047438144683838e-01 -1.406722813844680786e-01 9.707226604223251343e-02 3.846105635166168213e-01 -1.821155846118927002e-01 -2.595241367816925049e-02 1.296261139214038849e-02 -2.906053364276885986e-01 -4.935210570693016052e-02 3.876606747508049011e-02 8.220465481281280518e-02 -1.837601810693740845e-01 -4.045446217060089111e-01 -1.393425911664962769e-01 1.062755808234214783e-01 -2.819917351007461548e-02 -1.495638042688369751e-01 -1.749703735113143921e-01 -3.502778336405754089e-02 -8.654974400997161865e-02 -2.888290286064147949e-01
-2.265429198741912842e-01 9.566366672515869141e-02 1.318715363740921021e-01 1.726247966289520264e-01 6.656280159950256348e-02 -1.420248597860336304e-01 1.423922181129455566e-01 -1.750394254922866821e-01 -1.848661154508590698e-01 -9.013669937849044800e-02 2.418662160634994507e-01 2.684571780264377594e-02 -1.844341866672039032e-02 1.667718053795397282e-03 1.310453116893768311e-01 1.316872388124465942e-01 -4.271911084651947021e-01 -1.897560060024261475e-01 -1.571306735277175903e-01 -7.480090856552124023e-02 2.362342029809951782e-01 -2.988177239894866943e-01 -3.463757634162902832e-01 2.718184329569339752e-02 -7.394570857286453247e-04 2.539997175335884094e-02 2.383893579244613647e-01 -4.950925335288047791e-02 -2.492147237062454224e-01 -1.835357546806335449e-01 -8.565764129161834717e-02 -5.280489474534988403e-02
-1.047895252704620361e-01 -1.664291322231292725e-02 1.968240365386009216e-02 6.956175714731216431e-02 1.553883403539657593e-01 2.666835486888885498e-02 1.033441945910453796e-01 -2.032612115144729614e-01 1.488547325134277344e-01 -5.194498226046562195e-02 1.382507681846618652e-01 -2.049113959074020386e-01 1.511202901601791382e-01 -4.948360845446586609e-02 -1.904686689376831055e-01 -8.148524910211563110e-02 9.107130765914916992e-02 -1.295738071203231812e-01 -2.752331793308258057e-01 -2.923603355884552002e-01 6.252697110176086426e-02 -3.089078068733215332e-01 -5.079132504761219025e-03 -1.439470350742340088e-01 2.418666183948516846e-01 3.145930469036102295e-01 7.129400223493576050e-02 -9.267535060644149780e-02 -3.275909721851348877e-01 -3.196347653865814209e-01 -1.556413620710372925e-01 -2.031363546848297119e-01
-1.093371361494064331e-01 -2.448708750307559967e-02 -5.375100299715995789e-03 -5.233123525977134705e-02 -1.415014863014221191e-01 -2.193323224782943726e-01 -5.324470624327659607e-02 -1.112107411026954651e-01 -4.668388888239860535e-02 5.769353732466697693e-02 1.030846834182739258e-01 -8.741796761751174927e-02 -2.410086244344711304e-01 -1.814067922532558441e-02 3.892260193824768066e-01 -3.622776642441749573e-02 -1.730295419692993164e-01 -1.589958220720291138e-01 -3.104788064956665039e-01 -1.626593619585037231e-02 1.452501416206359863e-01 -3.066153228282928467e-01 -3.031317144632339478e-02 -3.986104130744934082e-01 1.879961043596267700e-01 -1.333414576947689056e-02 1.467305272817611694e-01 1.418328881263732910e-01 3.072825260460376740e-02 1.130859255790710449e-01 -2.500233352184295654e-01 -2.934874892234802246e-01
-1.345542818307876587e-02 2.656190423294901848e-03 2.475242465734481812e-01 4.304696619510650635e-02 -1.802220493555068970e-01 -3.575821518898010254e-01 -1.484355051070451736e-02 -3.425258398056030273e-02 -4.605353623628616333e-02 -6.394936935976147652e-04 -9.080352634191513062e-02 7.789271324872970581e-02 3.086076304316520691e-02 3.380768373608589172e-02 7.324678590521216393e-04 1.801323890686035156e-02 5.512524023652076721e-02 -4.249762743711471558e-02 -3.980629444122314453e-01 -4.709975719451904297e-01 -5.323376879096031189e-02 7.958689332008361816e-02 -2.033911496400833130e-01 -2.444321811199188232e-01 -2.148436158895492554e-01 5.187230929732322693e-02 -1.091251820325851440e-01 -1.375978142023086548e-01 -3.614105582237243652e-01 -1.883904933929443359e-01 8.151530474424362183e-02 -9.074049443006515503e-02
-9.554795175790786743e-02 1.055366471409797668e-01 2.426022738218307495e-01 2.533537745475769043e-01 3.390901982784271240e-01 5.647555459290742874e-03 1.864671558141708374e-01 -2.928548455238342285e-01 2.569029927253723145e-01 3.778408979997038841e-03 5.677999556064605713e-02 -3.351064920425415039e-01 -8.674018085002899170e-02 -4.283000901341438293e-02 3.236358463764190674e-01 -9.650754183530807495e-02 1.225572600960731506e-01 -2.175647765398025513e-01 -4.613213613629341125e-02 3.980254381895065308e-02 1.005835235118865967e-01 8.229545503854751587e-02 -1.541313230991363525e-01 -2.494042068719863892e-01 -3.263656795024871826e-02 1.470697224140167236e-01 -1.789256185293197632e-01 1.815385557711124420e-02 1.343728229403495789e-02 -2.468077093362808228e-01 6.988842040300369263e-02 -1.620537936687469482e-01
-6.209596619009971619e-02 8.223723620176315308e-02 9.146045148372650146e-02 -9.652478247880935669e-02 -4.530006647109985352e-02 7.437137514352798462e-02 1.107737869024276733e-01 9.960228949785232544e-02 -7.479369640350341797e-02 -3.291123211383819580e-01 1.227415949106216431e-01 -1.815316081047058105e-01 -3.671499490737915039e-01 -1.168547850102186203e-02 1.840047687292098999e-01 -1.272014677524566650e-01 1.437343209981918335e-01 6.680756062269210815e-02 -3.053384423255920410e-01 -3.238453865051269531e-01 2.898213267326354980e-01 -1.145824696868658066e-02 -1.811233162879943848e-01 -3.046407699584960938e-01 -7.173154503107070923e-02 8.551746606826782227e-03 3.320145979523658752e-02 2.703304588794708252e-01 -2.686214148998260498e-01 5.863763019442558289e-02 -4.506304487586021423e-02 -7.090257853269577026e-02
1.525660511106252670e-02 1.357775479555130005e-01 2.452217340469360352e-01 1.008539572358131409e-01 2.290220856666564941e-01 -2.844269871711730957e-01 1.451977193355560303e-01 1.848302222788333893e-02 1.001455485820770264e-01 -3.049578070640563965e-01 -1.197678316384553909e-02 7.859316468238830566e-02 -2.450508624315261841e-01 -1.569061540067195892e-02 5.395707115530967712e-02 1.528785973787307739e-01 -7.745204865932464600e-02 7.378735393285751343e-02 -4.280024170875549316e-01 -8.856581896543502808e-02 5.557178705930709839e-02 1.367180794477462769e-01 -3.387842178344726562e-01 -3.412885963916778564e-01 -2.663075923919677734e-01 1.391087174415588379e-01 -3.287335485219955444e-02 -4.084676876664161682e-02 -5.547888204455375671e-02 -1.086770277470350266e-02 -4.919994249939918518e-02 -7.862487435340881348e-02
8.146364986896514893e-02 5.692778155207633972e-02 1.282449662685394287e-01 2.048654258251190186e-01 2.916198968887329102e-01 1.924045532941818237e-01 4.986249655485153198e-02 -2.834959328174591064e-01 1.762056797742843628e-01 -2.268358878791332245e-02 5.288141593337059021e-02 -2.395171858370304108e-02 -5.161609034985303879e-03 -6.168553140014410019e-03 -5.717441439628601074e-02 -2.993750758469104767e-02 9.835377335548400879e-03 -3.429545164108276367e-01 1.509042680263519287e-01 -3.046045303344726562e-01 1.003468707203865051e-01 8.923600614070892334e-02 -2.130564749240875244e-01 -3.292163312435150146e-01 1.266352385282516479e-01 1.581083238124847412e-01 -1.157015562057495117e-01 3.512545526027679443e-01 -4.349344596266746521e-02 -5.099753290414810181e-02 -1.720727831125259399e-01 -2.657877802848815918e-01
-3.479708433151245117e-01 2.438130527734756470e-01 -1.674028337001800537e-01 2.304658591747283936e-01 -1.228924375027418137e-02 -6.334162503480911255e-02 -2.851300835609436035e-01 -1.641374826431274414e-01 2.941864430904388428e-01 1.774054020643234253e-01 3.554539978504180908e-01 5.210942775011062622e-02 7.107005454599857330e-03 2.303530462086200714e-02 1.036458611488342285e-01 -1.432346254587173462e-01 1.608518511056900024e-02 -2.938588559627532959e-01 -1.913934797048568726e-01 -1.616472750902175903e-01 -6.687846779823303223e-02 1.329708695411682129e-01 -1.790052838623523712e-02 -1.578243672847747803e-01 -1.498005092144012451e-01 6.133731082081794739e-02 -3.826929256319999695e-02 -8.959682285785675049e-02 -2.247521579265594482e-01 -1.249875277280807495e-01 -1.437964886426925659e-01 1.665696352720260620e-01
1.209608912467956543e-01 1.547258347272872925e-01 9.372014552354812622e-02 1.085006967186927795e-01 -4.840429499745368958e-02 6.658685207366943359e-02 9.401018917560577393e-02 -2.374921888113021851e-01 9.089387953281402588e-02 -1.185015961527824402e-01 -4.637068510055541992e-02 4.749335348606109619e-02 -1.581539064645767212e-01 -2.858032286167144775e-01 1.287795137614011765e-02 -1.817773431539535522e-01 1.226542964577674866e-01 -9.062038362026214600e-02 -4.293609410524368286e-02 -2.107882052659988403e-01 4.030930697917938232e-01 -9.196283668279647827e-02 -5.464215204119682312e-02 -3.528584539890289307e-01 -3.798098070546984673e-03 2.463778704404830933e-01 -9.688007831573486328e-02 -2.745520174503326416e-01 -5.297778919339179993e-02 -1.579829454421997070e-01 -2.522563338279724121e-01 -3.120791614055633545e-01
-1.898772865533828735e-01 2.445833534002304077e-01 1.047519370913505554e-01 -1.263525150716304779e-02 -1.776535809040069580e-01 -1.390182673931121826e-01 2.108484506607055664e-01 -8.736678957939147949e-02 -2.494654953479766846e-01 -2.605382800102233887e-01 1.677305698394775391e-01 -1.127119660377502441e-01 -2.446942627429962158e-01 2.158073484897613525e-01 1.898062676191329956e-01 -1.503052115440368652e-01 -1.550057232379913330e-01 1.548929810523986816e-01 -2.161784172058105469e-01 -2.418103963136672974e-01 1.231393143534660339e-01 8.382762968540191650e-02 -2.491682171821594238e-01 -2.694064676761627197e-01 -2.788735739886760712e-02 -6.984545290470123291e-02 -9.090799093246459961e-02 1.361555904150009155e-01 -2.803601920604705811e-01 -1.478051990270614624e-01 -1.010140404105186462e-01 2.845199778676033020e-02
-8.461524546146392822e-02 9.991580992937088013e-02 1.994433850049972534e-01 1.785413920879364014e-01 -7.480565924197435379e-03 -5.575609859079122543e-03 -8.728428930044174194e-02 -1.716425716876983643e-01 4.701088741421699524e-02 -1.080548018217086792e-01 -6.432472914457321167e-02 -9.845049679279327393e-02 2.238595485687255859e-02 1.502692401409149170e-01 1.613461971282958984e-01 3.104380071163177490e-01 1.045775115489959717e-01 -5.333386659622192383e-01 8.138258755207061768e-02 -2.190405130386352539e-01 3.898018226027488708e-02 6.329575926065444946e-02 -8.852736651897430420e-02 -4.084139168262481689e-01 -1.592565178871154785e-01 2.186933755874633789e-01 -2.665452957153320312e-01 1.179843097925186157e-01 -8.682147413492202759e-02 -6.278886646032333374e-02 -2.975977770984172821e-02 1.256044209003448486e-02
-4.401654750108718872e-02 2.137692272663116455e-01 2.073357068002223969e-02 -1.416172534227371216e-01 3.549538552761077881e-01 4.428731501102447510e-01 3.196281194686889648e-02 -1.065158993005752563e-01 1.503051668405532837e-01 -1.631222367286682129e-01 2.337267100811004639e-01 -1.156977843493223190e-02 -3.228964284062385559e-02 -9.661560505628585815e-02 6.060690432786941528e-02 9.076505154371261597e-02 -3.374379873275756836e-01 -1.857919096946716309e-01 -2.269324064254760742e-01 -1.555956900119781494e-01 -7.940895110368728638e-02 7.713668793439865112e-02 -5.388620868325233459e-02 -1.870968639850616455e-01 -1.333689838647842407e-01 2.210177034139633179e-01 -7.182667404413223267e-02 9.571852535009384155e-02 -1.617685556411743164e-01 -2.856028079986572266e-01 -7.679408043622970581e-02 -4.778962582349777222e-02
3.990811109542846680e-02 2.112092226743698120e-01 -1.210996732115745544e-01 3.548895716667175293e-01 -5.908611789345741272e-02 1.370647549629211426e-01 8.628682047128677368e-02 -4.541942104697227478e-02 8.639106154441833496e-02 -1.132067069411277771e-01 -4.321781918406486511e-02 -4.150038361549377441e-01 -1.720734238624572754e-01 -3.407868370413780212e-02 3.933380246162414551e-01 -2.828938327729701996e-02 -1.929448358714580536e-02 -3.358952105045318604e-01 -1.657467037439346313e-01 -2.137197256088256836e-01 3.325713574886322021e-01 -1.180823221802711487e-01 1.014786735177040100e-01 -1.878060549497604370e-01 -1.454384475946426392e-01 2.658704482018947601e-02 1.859107799828052521e-02 -5.351044237613677979e-02 -4.823493212461471558e-02 -9.711463004350662231e-02 -5.494941957294940948e-03 8.614391088485717773e-02
9.133894741535186768e-02 8.780853450298309326e-02 1.823157258331775665e-02 3.351723551750183105e-01 -1.034191437065601349e-02 -3.234386742115020752e-01 -1.004470046609640121e-02 -4.691683873534202576e-02 2.890935167670249939e-02 -3.271996974945068359e-02 1.832818835973739624e-01 1.773107051849365234e-02 -1.567826718091964722e-01 1.583857834339141846e-01 2.124693393707275391e-01 -2.316001802682876587e-01 4.693024605512619019e-02 -3.753663301467895508e-01 -5.773399025201797485e-02 -1.905644237995147705e-01 2.450558394193649292e-01 -1.599563211202621460e-01 2.080765813589096069e-01 -3.282443583011627197e-01 -1.069959551095962524e-01 2.099680304527282715e-01 -4.243038594722747803e-02 -2.670462429523468018e-02 -1.252520233392715454e-01 2.215273827314376831e-01 -1.523905247449874878e-01 -1.205332651734352112e-01
1.602223142981529236e-02 1.066333279013633728e-01 2.187407612800598145e-01 3.083566427230834961e-01 3.414064273238182068e-02 7.472257316112518311e-02 -9.395096451044082642e-02 -1.812126040458679199e-01 -5.751667544245719910e-02 3.287195861339569092e-01 1.821968555450439453e-01 9.258779138326644897e-02 -6.798699498176574707e-02 -6.569224596023559570e-02 1.953848302364349365e-01 -4.072863608598709106e-03 -6.828010827302932739e-02 -9.768254309892654419e-02 -1.793795973062515259e-01 -1.234290823340415955e-01 2.025925666093826294e-01 -8.946228027343750000e-02 -1.327590793371200562e-01 -3.964415490627288818e-01 -9.541573375463485718e-02 -1.432655006647109985e-01 -2.886980772018432617e-01 7.263465970754623413e-02 -3.317192494869232178e-01 2.245160043239593506e-01 -1.545188874006271362e-01 9.347879886627197266e-02
-1.089253574609756470e-01 -6.827466189861297607e-02 1.562595367431640625e-01 4.872477054595947266e-02 -6.427714228630065918e-02 2.829844132065773010e-02 2.460210472345352173e-01 -1.637507081031799316e-01 1.224001869559288025e-01 -7.113029062747955322e-02 2.774213850498199463e-01 -4.266965016722679138e-02 -1.510431915521621704e-01 4.325112998485565186e-01 1.565020680427551270e-01 -4.965616762638092041e-02 6.212815642356872559e-03 2.121836692094802856e-01 -1.535577625036239624e-01 -7.989837229251861572e-02 1.538417488336563110e-01 -2.797785215079784393e-02 -9.956023842096328735e-02 -3.247872591018676758e-01 -1.125254556536674500e-01 1.437787059694528580e-02 -2.483427822589874268e-01 -1.882104277610778809e-01 -2.414316087961196899e-01 1.958155445754528046e-02 -3.416945040225982666e-01 -1.687579303979873657e-01
1.255839318037033081e-01 -1.667190194129943848e-01 1.073419488966464996e-02 -1.984377019107341766e-02 3.175573945045471191e-01 2.393297851085662842e-03 -1.313857138156890869e-01 -1.100105792284011841e-01 2.741681039333343506e-01 1.725941598415374756e-01 2.407782971858978271e-01 1.421216428279876709e-01 -1.693255454301834106e-01 1.608841004781424999e-03 1.295781582593917847e-01 -1.347080618143081665e-02 1.643616706132888794e-02 -5.002138018608093262e-01 -1.598235368728637695e-01 -1.783824861049652100e-01 2.742567360401153564e-01 -1.310933232307434082e-01 -8.150411397218704224e-02 -2.299372255802154541e-01 -9.054487943649291992e-02 3.788579627871513367e-02 -1.040945351123809814e-01 3.398384526371955872e-02 -2.552971243858337402e-01 1.484769582748413086e-01 1.103618834167718887e-02 1.679406017065048218e-01
-9.536934643983840942e-02 6.404016166925430298e-02 4.691225886344909668e-01 -1.722132787108421326e-02 -8.626334369182586670e-03 -7.238294184207916260e-02 7.183659076690673828e-02 -1.218543648719787598e-01 8.449907600879669189e-02 -2.474891394376754761e-01 -3.564642369747161865e-02 8.383534848690032959e-03 6.019506230950355530e-02 8.396522700786590576e-02 -7.851372659206390381e-02 2.204737961292266846e-01 9.103360027074813843e-02 4.332514479756355286e-02 -2.319722175598144531e-01 -3.927868902683258057e-01 1.223692893981933594e-01 8.489455282688140869e-02 -3.014533221721649170e-01 -2.118861079216003418e-01 -9.989009052515029907e-02 -7.153519988059997559e-02 -6.302601844072341919e-02 -2.104928791522979736e-01 -3.714371621608734131e-01 -3.556809201836585999e-02 -1.539762467145919800e-01 -5.837341398000717163e-02
1.567768603563308716e-01 1.737928092479705811e-01 -1.545172929763793945e-01 -1.052446216344833374e-01 1.361367851495742798e-02 -2.426111698150634766e-01 3.957985318265855312e-04 -3.051081597805023193e-01 3.865787982940673828e-01 1.187899187207221985e-01 -6.749717146158218384e-02 -2.720100805163383484e-02 -2.139502204954624176e-02 7.319656014442443848e-02 3.446142747998237610e-02 -2.658577449619770050e-02 -2.042480260133743286e-01 -1.860363632440567017e-01 -1.730803549289703369e-01 -3.723595738410949707e-01 6.614221632480621338e-02 1.948135793209075928e-01 -3.460946083068847656e-01 -2.485653460025787354e-01 1.115889772772789001e-01 2.629547715187072754e-01 -9.773279726505279541e-02 -2.267374889925122261e-03 -2.581445686519145966e-02 4.638406261801719666e-02 -3.770617395639419556e-02 -1.317050755023956299e-01
-8.841542899608612061e-02 1.257395893335342407e-01 1.796181648969650269e-01 1.968236416578292847e-01 2.218460664153099060e-02 -7.976899296045303345e-02 -5.018216744065284729e-02 -7.822880893945693970e-02 2.099254634231328964e-03 6.494883447885513306e-02 -2.546278536319732666e-01 -4.644453153014183044e-02 2.763018757104873657e-02 2.376995682716369629e-01 -1.601375266909599304e-02 9.849389642477035522e-02 -6.781193614006042480e-02 -4.515931606292724609e-01 -3.571645915508270264e-01 -2.350264936685562134e-01 8.197587728500366211e-02 -6.187734380364418030e-02 1.498787105083465576e-01 -2.754411697387695312e-01 8.371201343834400177e-03 1.017738953232765198e-01 1.637411415576934814e-01 1.974088549613952637e-01 -2.662991881370544434e-01 -4.153067711740732193e-03 -3.224922120571136475e-01 -8.801662363111972809e-03
-8.932015299797058105e-02 -1.399676948785781860e-01 2.092973738908767700e-01 4.145578742027282715e-01 3.037742525339126587e-02 1.385966241359710693e-01 -2.941515110433101654e-02 -1.907385736703872681e-01 -5.590122565627098083e-02 1.228927373886108398e-01 -5.425109062343835831e-03 -3.149818480014801025e-01 -2.247088700532913208e-01 -6.873349845409393311e-02 2.004699558019638062e-01 -6.137771531939506531e-02 -7.614380121231079102e-02 -1.459704935550689697e-01 -3.671519458293914795e-01 -4.352138936519622803e-01 -1.155735179781913757e-01 6.878527998924255371e-02 -9.110078099183738232e-04 -2.129182964563369751e-01 -8.448393642902374268e-02 1.207119002938270569e-01 1.105457171797752380e-02 8.712587505578994751e-02 -7.983217388391494751e-02 -9.416995942592620850e-02 -1.518474221229553223e-01 -1.683605462312698364e-02
1.023011729121208191e-01 -4.171685874462127686e-02 1.599010825157165527e-01 1.129072532057762146e-01 2.598660439252853394e-02 1.633827239274978638e-01 -9.942793846130371094e-02 -6.705176830291748047e-02 2.475247681140899658e-01 8.027822710573673248e-03 7.543527334928512573e-02 2.306864131242036819e-03 -1.351831704378128052e-01 2.557976543903350830e-01 4.190853834152221680e-01 -1.978375166654586792e-01 1.543284952640533447e-01 -1.427034884691238403e-01 4.914918541908264160e-02 -1.948326975107192993e-01 1.951115578413009644e-01 -1.974800229072570801e-01 -3.178150653839111328e-01 -3.594343066215515137e-01 1.164403930306434631e-02 1.564910262823104858e-01 -2.483284771442413330e-01 9.276625700294971466e-03 -3.666726127266883850e-02 -4.209360480308532715e-02 2.467528134584426880e-01 -3.736931830644607544e-03
4.543614387512207031e-02 2.321100682020187378e-01 3.713623061776161194e-02 -3.747539967298507690e-02 1.792620308697223663e-02 -7.409964501857757568e-02 -4.916548728942871094e-02 -2.551039755344390869e-01 -1.959595233201980591e-01 -2.507324218750000000e-01 8.710330724716186523e-02 -1.474407166242599487e-01 -2.315540909767150879e-01 1.994327157735824585e-01 1.377473920583724976e-01 -6.811841577291488647e-02 7.121546566486358643e-02 1.398718506097793579e-01 -4.675445333123207092e-02 -1.599040776491165161e-01 3.047602772712707520e-01 1.762760281562805176e-01 -5.085017904639244080e-02 -3.948266208171844482e-01 1.578824520111083984e-01 -1.130201667547225952e-02 -1.333160549402236938e-01 8.046973496675491333e-02 -1.852354854345321655e-01 -2.546944022178649902e-01 -3.702166378498077393e-01 -3.155054757371544838e-03
-3.766528144478797913e-02 1.801421195268630981e-01 -1.902403980493545532e-01 -1.033238247036933899e-01 -7.977937161922454834e-02 -2.310458421707153320e-01 -3.404944390058517456e-02 -1.860381066799163818e-01 3.365565538406372070e-01 1.348338723182678223e-01 -1.059514954686164856e-01 1.336844731122255325e-02 1.248651444911956787e-01 1.271501779556274414e-01 7.030734419822692871e-02 -2.283095940947532654e-02 -2.564056515693664551e-01 -2.389666289091110229e-01 -2.963478267192840576e-01 -4.497858285903930664e-01 1.286968141794204712e-01 1.410970240831375122e-01 -2.534760832786560059e-01 -2.788960635662078857e-01 3.796732425689697266e-02 -2.306485362350940704e-02 -6.874196976423263550e-02 -1.941998302936553955e-01 -2.663189545273780823e-02 4.492277652025222778e-02 6.890598218888044357e-03 -7.070195674896240234e-02
-4.483243450522422791e-02 -7.320874184370040894e-02 1.593409180641174316e-01 1.137086674571037292e-01 6.178846210241317749e-02 -2.869413197040557861e-01 3.836073726415634155e-02 -7.058832794427871704e-02 5.010468885302543640e-02 -8.115137368440628052e-02 -1.875214725732803345e-01 -1.832576245069503784e-01 -3.350905776023864746e-01 6.552118808031082153e-02 2.701106667518615723e-01 1.409770455211400986e-02 3.076890110969543457e-01 9.821968525648117065e-02 -4.227673411369323730e-01 -1.488680690526962280e-01 1.335820369422435760e-02 1.618277579545974731e-01 -2.129110395908355713e-01 -2.602751255035400391e-01 -3.338538110256195068e-02 1.709701120853424072e-01 -3.318831697106361389e-02 9.241010248661041260e-02 -2.552326917648315430e-01 5.842699855566024780e-02 -2.019368261098861694e-01 -1.207674015313386917e-02
7.336479425430297852e-02 2.099768966436386108e-01 7.919905334711074829e-02 3.149698674678802490e-01 2.127049416303634644e-01 1.978262662887573242e-01 -7.526496797800064087e-02 -1.126812212169170380e-02 -7.301411032676696777e-02 7.794322818517684937e-02 7.660391181707382202e-02 -1.579178720712661743e-01 -1.862972676753997803e-01 -1.730218678712844849e-01 1.160510554909706116e-01 -4.495561867952346802e-02 8.832339197397232056e-02 -6.321008503437042236e-02 -1.394098997116088867e-02 -3.652729392051696777e-01 9.175138175487518311e-02 3.559656441211700439e-02 -3.991035521030426025e-01 -1.790172159671783447e-01 -1.077248305082321167e-01 -7.258761674165725708e-02 -3.270974755287170410e-01 -2.487096935510635376e-01 -2.615944147109985352e-01 -8.171948790550231934e-02 -1.401733905076980591e-01 7.497499138116836548e-02
-6.887786090373992920e-02 1.813635416328907013e-02 8.846794068813323975e-02 2.894282639026641846e-01 1.643130928277969360e-01 8.819160610437393188e-02 -1.630478501319885254e-01 -1.191775053739547729e-01 1.140949800610542297e-01 2.345611453056335449e-01 7.005282491445541382e-02 -2.937098145484924316e-01 1.052611321210861206e-01 -2.299366295337677002e-01 1.406402792781591415e-02 1.912310272455215454e-01 -1.127108037471771240e-01 1.270758062601089478e-01 -1.221007332205772400e-01 -1.392170935869216919e-01 2.360064685344696045e-01 -2.226308435201644897e-01 -5.140607431530952454e-02 -4.159868359565734863e-01 4.499647393822669983e-02 5.895308405160903931e-02 2.563011646270751953e-01 -5.206108838319778442e-02 -2.673859894275665283e-01 -8.380839973688125610e-02 -2.416613399982452393e-01 1.136959120631217957e-01
1.043988764286041260e-01 -1.477608233690261841e-01 5.962761491537094116e-02 1.475030034780502319e-01 -5.927108973264694214e-02 -4.042896628379821777e-01 1.484941132366657257e-02 -2.570751309394836426e-01 -3.995834663510322571e-02 -7.224748283624649048e-02 -1.056770011782646179e-01 3.983353823423385620e-02 2.292136475443840027e-02 -3.527459129691123962e-02 -6.491599231958389282e-02 -3.842281410470604897e-03 1.427576094865798950e-01 -4.736870899796485901e-02 -3.301258683204650879e-01 -2.516921460628509521e-01 8.952611684799194336e-02 2.278182059526443481e-01 -3.031647801399230957e-01 -3.462242484092712402e-01 -1.511785238981246948e-01 3.479658439755439758e-02 -1.690804809331893921e-01 -1.511676907539367676e-01 -2.956041693687438965e-01 -1.505771130323410034e-01 3.542871028184890747e-02 -1.721820235252380371e-01
-1.778808832168579102e-01 1.162564661353826523e-02 1.101866289973258972e-01 2.105959504842758179e-01 2.681883424520492554e-02 -1.798764616250991821e-01 1.625525206327438354e-01 -3.529272973537445068e-01 1.801041066646575928e-01 1.083971634507179260e-01 -1.630470901727676392e-01 -1.917618364095687866e-01 -2.230550050735473633e-01 -3.443913534283638000e-02 2.141997665166854858e-01 -1.406919807195663452e-01 -3.144162893295288086e-01 -1.131333932280540466e-01 -2.713351249694824219e-01 -4.656095802783966064e-02 -4.353363066911697388e-02 -1.452758163213729858e-01 4.144397377967834473e-02 -2.381023466587066650e-01 -7.959064841270446777e-02 -1.744765192270278931e-01 1.735902279615402222e-01 -6.351090222597122192e-02 -1.631596833467483521e-01 -1.327511519193649292e-01 -2.100749611854553223e-01 -2.744790613651275635e-01
-1.391877382993698120e-01 5.801687389612197876e-02 1.285147219896316528e-01 2.641088515520095825e-02 1.145977005362510681e-01 1.431615836918354034e-02 -1.523585915565490723e-01 -1.160909831523895264e-01 1.419544368982315063e-01 5.076309293508529663e-02 -1.953367702662944794e-02 -2.045404762029647827e-01 -1.792185753583908081e-02 2.612287551164627075e-02 7.887703180313110352e-02 2.046720683574676514e-01 -4.590582847595214844e-02 -6.841242909431457520e-01 5.911998078227043152e-02 -2.777592837810516357e-01 5.177745223045349121e-02 -2.421546494588255882e-03 -1.561344265937805176e-01 -1.736258268356323242e-01 -2.151747494935989380e-01 2.262555807828903198e-01 6.364004313945770264e-02 -1.999482326209545135e-02 -1.810514330863952637e-01 -2.056725472211837769e-01 -8.280678093433380127e-02 -6.394048035144805908e-02
-6.257303059101104736e-02 2.114970833063125610e-01 1.920769065618515015e-01 2.727300226688385010e-01 1.199804916977882385e-01 3.110590390861034393e-02 1.590109914541244507e-01 -2.385509461164474487e-01 1.719456315040588379e-01 -4.663797467947006226e-02 -1.214942801743745804e-02 -1.425259411334991455e-01 8.129638433456420898e-02 -2.024644315242767334e-01 3.560111522674560547e-01 -2.502490282058715820e-01 1.316785365343093872e-01 -2.509671449661254883e-01 1.402347162365913391e-02 -9.195797890424728394e-02 9.081410616636276245e-02 -1.587479859590530396e-01 -1.737715005874633789e-01 -4.197994172573089600e-01 7.163339853286743164e-02 1.580431461334228516e-01 -1.447929739952087402e-01 6.420832872390747070e-02 -6.122589856386184692e-02 -2.158511132001876831e-01 -2.889720350503921509e-02 -1.346419155597686768e-01
-2.899540662765502930e-01 3.860554471611976624e-02 7.685423642396926880e-02 5.878364294767379761e-02 2.862124145030975342e-01 -3.565596789121627808e-02 -1.392794996500015259e-01 -1.183928400278091431e-01 -1.501711923629045486e-02 1.441407799720764160e-01 2.799012959003448486e-01 7.724521309137344360e-02 -2.418919950723648071e-01 2.903252281248569489e-02 5.429058801382780075e-04 -1.026545688509941101e-01 2.728269994258880615e-01 1.072270497679710388e-01 -1.412510424852371216e-01 -5.418892502784729004e-01 1.471872180700302124e-01 -2.140186578035354614e-01 -1.372822374105453491e-01 -1.990599185228347778e-01 1.220128685235977173e-01 1.019823402166366577e-01 -5.764248222112655640e-02 -2.609653584659099579e-02 -1.729397028684616089e-01 -9.862429648637771606e-02 9.898985922336578369e-02 -9.524047374725341797e-02
-8.576659858226776123e-02 6.060174107551574707e-02 -3.048791885375976562e-01 -2.028093189001083374e-01 2.772376537322998047e-01 -9.029144048690795898e-02 3.453690409660339355e-01 -6.645065546035766602e-02 -6.642011553049087524e-02 -2.688444592058658600e-02 5.197678506374359131e-02 1.066750586032867432e-01 -1.440447866916656494e-01 2.755984067916870117e-01 1.214242801070213318e-01 2.757109235972166061e-03 -9.499893337488174438e-02 -3.090382814407348633e-01 7.716122083365917206e-03 -2.268969714641571045e-01 3.316151499748229980e-01 8.652600646018981934e-02 -1.896615773439407349e-01 -1.828177720308303833e-01 -9.499900043010711670e-02 -8.418028056621551514e-02 -3.059493750333786011e-02 2.259426563978195190e-01 -3.064916431903839111e-01 2.961426042020320892e-02 4.680369421839714050e-02 -8.652786910533905029e-02
2.601584047079086304e-02 2.076865136623382568e-01 1.362433433532714844e-01 1.977988332509994507e-01 -7.101124525070190430e-02 -8.429929614067077637e-03 -1.018751338124275208e-01 1.636626273393630981e-01 3.443011268973350525e-02 -1.311102360486984253e-01 2.484648674726486206e-02 -1.686411947011947632e-01 -1.586790382862091064e-01 1.779015064239501953e-01 -1.126076653599739075e-01 3.478116169571876526e-02 8.078975975513458252e-02 -3.639895021915435791e-01 -4.749371111392974854e-01 -2.122794687747955322e-01 2.808907032012939453e-01 -6.163409352302551270e-02 -6.540273781865835190e-03 -2.259296029806137085e-01 -5.772393196821212769e-02 5.573658272624015808e-02 -2.501985989511013031e-02 1.237417683005332947e-01 -1.841573417186737061e-01 -1.564814299345016479e-01 -2.868077158927917480e-01 1.777927130460739136e-01
-2.205682098865509033e-01 1.385523080825805664e-01 2.020143344998359680e-02 -2.469489350914955139e-02 3.551806211471557617e-01 1.136878430843353271e-01 -1.947052180767059326e-01 -1.487765163183212280e-01 -2.272449200972914696e-03 -2.080636918544769287e-01 -7.383520156145095825e-02 -2.626480162143707275e-02 1.680705398321151733e-01 -1.750995516777038574e-01 -5.132737103849649429e-03 1.059387251734733582e-01 8.072720468044281006e-02 -2.651750668883323669e-02 -5.030996203422546387e-01 -2.586465775966644287e-01 1.598871350288391113e-01 -2.538124285638332367e-02 -2.358333170413970947e-01 -1.050330549478530884e-01 -3.582110255956649780e-02 -1.002826318144798279e-01 -3.393659740686416626e-02 -2.426394671201705933e-01 -2.912552058696746826e-01 9.969519823789596558e-02 8.972539752721786499e-02 -1.347163319587707520e-01
9.008312481455504894e-04 1.056413981132209301e-03 1.157346889376640320e-01 3.569998443126678467e-01 1.347064971923828125e-01 1.224262937903404236e-01 -1.580223292112350464e-01 1.023785918951034546e-01 2.933021634817123413e-02 7.380326092243194580e-02 -7.020148634910583496e-02 -2.119039744138717651e-01 -2.841806113719940186e-01 -3.489667922258377075e-02 1.240480691194534302e-01 -1.548426747322082520e-01 7.110984623432159424e-02 -6.984727084636688232e-02 -1.196679919958114624e-01 -2.866440415382385254e-01 9.513852745294570923e-02 -1.216881424188613892e-01 -2.430181056261062622e-01 -3.163875639438629150e-01 -1.341835111379623413e-01 2.193992584943771362e-01 -4.011953473091125488e-01 1.833052784204483032e-01 -9.936533123254776001e-02 -1.663357466459274292e-01 -1.311419606208801270e-01 -9.061551839113235474e-02
2.310540340840816498e-02 1.353080421686172485e-01 2.338477820158004761e-01 8.276076614856719971e-02 -2.673775143921375275e-02 -1.346112489700317383e-01 -3.019898235797882080e-01 -3.787209987640380859e-01 -4.114477708935737610e-02 -5.535157397389411926e-02 -6.794455647468566895e-02 -4.029946327209472656e-01 -1.217881068587303162e-01 -5.097622517496347427e-03 2.984407544136047363e-01 1.642554402351379395e-01 -3.322266340255737305e-01 -2.240049093961715698e-01 -6.736764311790466309e-02 -1.916181445121765137e-01 1.038748994469642639e-01 -1.023146882653236389e-01 5.445026792585849762e-03 -1.490243971347808838e-01 -1.082431972026824951e-01 1.134246587753295898e-01 5.531112104654312134e-02 -4.795240238308906555e-03 -1.652795821428298950e-01 -2.199824750423431396e-01 8.465801924467086792e-02 -8.736541122198104858e-02
-3.820172250270843506e-01 1.050242874771356583e-02 -3.354303771629929543e-03 1.251323521137237549e-01 1.304952800273895264e-01 1.450854241847991943e-01 -2.705348730087280273e-01 -1.514465361833572388e-01 2.394197583198547363e-01 -1.830027848482131958e-01 -1.162998601794242859e-01 1.967424526810646057e-02 3.544674487784504890e-03 -2.181640416383743286e-01 2.972265183925628662e-01 -2.870847471058368683e-02 3.804580867290496826e-02 -2.896901369094848633e-01 -1.069530099630355835e-01 -2.143978327512741089e-01 2.136999219655990601e-01 -5.457880720496177673e-02 -4.430337809026241302e-03 -2.027503550052642822e-01 -1.644053161144256592e-01 2.703114449977874756e-01 -1.647841334342956543e-01 1.532337516546249390e-01 -2.450907081365585327e-01 -1.013290360569953918e-01 1.705964468419551849e-02 -9.312178194522857666e-02
-3.326991200447082520e-02 2.462340295314788818e-01 5.185738950967788696e-02 3.159118890762329102e-01 2.438193559646606445e-01 4.496809095144271851e-02 1.392953693866729736e-01 -2.601839601993560791e-01 2.352936714887619019e-01 9.890829026699066162e-02 -7.644864916801452637e-02 -6.862363964319229126e-02 2.350727468729019165e-02 -2.234720624983310699e-02 4.988914728164672852e-02 -4.503673687577247620e-02 1.829834580421447754e-01 -2.495700418949127197e-01 6.852019578218460083e-03 -9.924413263797760010e-02 1.960339397192001343e-01 -4.311631992459297180e-02 -2.819671928882598877e-01 -3.894526660442352295e-01 -1.673152744770050049e-01 1.078930720686912537e-01 -4.280389845371246338e-02 1.995418816804885864e-01 2.494539506733417511e-02 -3.032043278217315674e-01 -1.312967985868453979e-01 -1.942282617092132568e-01
2.965295016765594482e-01 7.584674656391143799e-02 -1.890691816806793213e-01 -4.149248357862234116e-03 9.474423527717590332e-02 -8.925691246986389160e-02 -7.212904095649719238e-02 -2.621746063232421875e-01 1.783377826213836670e-01 -8.835738152265548706e-02 -1.971187070012092590e-02 9.878367185592651367e-03 1.657488495111465454e-01 1.481603831052780151e-02 -1.311456561088562012e-01 -9.374962002038955688e-02 -1.893769577145576477e-02 -5.159669369459152222e-02 -3.163510262966156006e-01 -3.530811965465545654e-01 -8.441351354122161865e-02 -2.784151211380958557e-02 -2.773327827453613281e-01 -3.466042280197143555e-01 1.466562449932098389e-01 1.550706177949905396e-01 -1.353231966495513916e-01 -1.926849633455276489e-01 -2.358405739068984985e-01 -1.118169426918029785e-01 -2.138193100690841675e-01 -1.958125680685043335e-01
-3.437039628624916077e-02 1.030310541391372681e-01 2.245149016380310059e-01 8.193098753690719604e-02 -3.436650335788726807e-02 4.937053844332695007e-02 2.327908277511596680e-01 -1.201139688491821289e-01 1.185572072863578796e-01 -7.623519003391265869e-02 -1.586377434432506561e-02 -6.659192591905593872e-02 9.148567914962768555e-02 -7.690898329019546509e-02 1.765151619911193848e-01 -1.232172846794128418e-01 -1.329894810914993286e-01 -1.126469895243644714e-01 -4.992303848266601562e-01 -2.345420420169830322e-01 -6.863494962453842163e-02 9.183381497859954834e-02 -9.497517347335815430e-02 -2.603555321693420410e-01 -3.689955472946166992e-01 1.237562000751495361e-01 1.855095326900482178e-01 -1.016306057572364807e-01 -3.235194683074951172e-01 5.424067005515098572e-02 -5.518097896128892899e-03 -2.127169668674468994e-01
3.959929198026657104e-02 2.040461599826812744e-01 1.663009673357009888e-01 2.855004668235778809e-01 2.742264568805694580e-01 -3.904788987711071968e-03 1.012647673487663269e-01 -2.714724540710449219e-01 2.132801413536071777e-01 1.111366450786590576e-01 2.753852168098092079e-04 -1.142308413982391357e-01 -1.155839860439300537e-01 3.682029666379094124e-03 -7.243284583091735840e-02 -1.450414359569549561e-01 8.949351310729980469e-02 -3.079444468021392822e-01 1.169680710881948471e-02 -1.588502824306488037e-01 7.176339626312255859e-02 -1.505537773482501507e-03 -2.040151357650756836e-01 -3.339421451091766357e-01 -7.898843288421630859e-02 -6.121843308210372925e-02 3.656022623181343079e-02 2.766748666763305664e-01 -2.776295319199562073e-02 -3.332112729549407959e-01 -8.270056545734405518e-02 -2.913843691349029541e-01
2.248151302337646484e-01 -6.460680812597274780e-02 -3.431920334696769714e-02 8.982634544372558594e-02 -1.113936901092529297e-01 1.632812991738319397e-02 -1.152114719152450562e-01 -2.273440361022949219e-01 2.034269571304321289e-01 -2.552348077297210693e-01 -1.028422042727470398e-01 4.108777642250061035e-02 9.524387866258621216e-02 -8.258982747793197632e-02 1.411017775535583496e-02 5.858720839023590088e-02 -7.166101783514022827e-02 -2.016301155090332031e-01 -1.964457333087921143e-01 -4.446594119071960449e-01 1.366324722766876221e-01 -4.777440056204795837e-02 -2.094706892967224121e-02 -2.730280458927154541e-01 -4.907328262925148010e-02 8.955274522304534912e-02 1.004119887948036194e-01 -3.663530647754669189e-01 -2.171824425458908081e-01 -1.621970720589160919e-02 5.991326645016670227e-02 -3.691944777965545654e-01
3.123211488127708435e-02 -2.691829800605773926e-01 -5.965409800410270691e-02 1.030039861798286438e-01 1.275914907455444336e-01 1.753102056682109833e-02 3.714295849204063416e-02 -4.314860999584197998e-01 -1.270642131567001343e-01 8.983326703310012817e-02 -5.370523408055305481e-02 1.926345974206924438e-01 -2.154788672924041748e-01 6.070745293982326984e-04 9.404823184013366699e-02 2.158457040786743164e-01 1.538442075252532959e-01 -6.493654847145080566e-02 -3.570501506328582764e-02 -9.887247532606124878e-02 1.240030527114868164e-01 -1.184230968356132507e-01 -2.624365687370300293e-01 -3.526800870895385742e-01 1.579133123159408569e-01 1.251638829708099365e-01 1.357475817203521729e-01 1.517989486455917358e-01 -3.771418333053588867e-01 8.460863679647445679e-02 7.912351191043853760e-02 -2.070161551237106323e-01
1.994114927947521210e-02 1.135526150465011597e-01 3.674341598525643349e-03 -2.395233064889907837e-01 1.765509247779846191e-01 -3.554630577564239502e-01 1.276169568300247192e-01 1.941012032330036163e-02 7.862801104784011841e-02 -1.098708435893058777e-01 7.923147827386856079e-02 -3.298774957656860352e-01 -2.387178838253021240e-01 -1.410387903451919556e-01 1.091414764523506165e-01 9.784876555204391479e-02 1.374241262674331665e-01 6.122318282723426819e-02 -2.102335542440414429e-01 -2.501409947872161865e-01 -7.957129925489425659e-02 1.375235915184020996e-01 -3.296196758747100830e-01 -4.046195149421691895e-01 -1.220117956399917603e-01 1.421563625335693359e-01 -1.051404923200607300e-01 3.191670402884483337e-02 1.253363583236932755e-02 -1.067094132304191589e-01 1.941432058811187744e-01 -2.025834284722805023e-03
1.186887547373771667e-01 2.725824415683746338e-01 1.251592040061950684e-01 1.987342163920402527e-02 3.097250685095787048e-02 1.706991493701934814e-01 -1.730170547962188721e-01 -4.958807304501533508e-02 -5.339274555444717407e-02 -1.737297326326370239e-02 8.478906750679016113e-02 -1.399891972541809082e-01 -2.347833961248397827e-01 -7.375264912843704224e-02 6.359574198722839355e-02 -1.550899296998977661e-01 1.198310703039169312e-01 -4.381382167339324951e-01 -1.642352938652038574e-01 -2.430402785539627075e-01 3.628812134265899658e-01 1.827000379562377930e-01 6.981558352708816528e-02 -3.037905395030975342e-01 -1.321165114641189575e-01 8.498878031969070435e-02 1.246638149023056030e-01 1.909177005290985107e-02 -2.742277830839157104e-02 -1.707859337329864502e-02 -3.313540518283843994e-01 -9.191223978996276855e-02
1.027451232075691223e-01 -1.247958540916442871e-01 2.695517241954803467e-01 -4.088959097862243652e-02 -4.861876741051673889e-02 -1.907462179660797119e-01 -4.380096495151519775e-02 -3.319796323776245117e-01 1.204412952065467834e-01 -9.127663820981979370e-02 6.981101632118225098e-02 1.097641289234161377e-01 1.098837032914161682e-01 3.453886881470680237e-02 2.770819962024688721e-01 -8.375898748636245728e-02 1.860566586256027222e-01 -1.381796151399612427e-01 -3.778994381427764893e-01 -9.125693142414093018e-02 1.232645474374294281e-02 1.607415676116943359e-01 -6.876433640718460083e-02 -2.297481298446655273e-01 -3.114298582077026367e-01 1.600317060947418213e-01 2.085255533456802368e-01 4.817992448806762695e-02 -3.218104839324951172e-01 -1.735362224280834198e-02 -6.719640642404556274e-02 -2.161373347043991089e-01
1.268982440233230591e-01 -1.478476077318191528e-01 6.864140927791595459e-02 2.254804410040378571e-02 7.978378795087337494e-03 -9.831197559833526611e-02 2.477997094392776489e-01 -1.388152688741683960e-01 1.615175604820251465e-01 -1.387609094381332397e-01 7.932190597057342529e-02 -7.367201894521713257e-02 2.028533667325973511e-01 -1.273579746484756470e-01 2.117663174867630005e-01 1.485302597284317017e-01 -6.093104369938373566e-03 4.775201156735420227e-02 -3.323905169963836670e-01 -3.819089531898498535e-01 -1.184338629245758057e-01 -7.944699376821517944e-02 -2.557791769504547119e-01 -2.587237358093261719e-01 -2.517307996749877930e-01 1.222415827214717865e-02 -1.014771237969398499e-01 -3.154051899909973145e-01 -2.577217817306518555e-01 -5.910846218466758728e-02 -4.582053050398826599e-02 -1.685603410005569458e-01
2.568931691348552704e-02 -9.397693723440170288e-02 2.659290134906768799e-01 -4.237535223364830017e-02 9.659542143344879150e-02 -1.867876797914505005e-01 2.240119576454162598e-01 -1.125100031495094299e-01 2.507865130901336670e-01 -9.885663539171218872e-02 1.173364892601966858e-01 -3.163964673876762390e-02 1.828825771808624268e-01 -6.746943295001983643e-02 1.867295801639556885e-01 -2.185456268489360809e-02 -5.297904461622238159e-02 -1.794421225786209106e-01 -3.842739760875701904e-01 -2.477067410945892334e-01 3.368779644370079041e-02 8.269113302230834961e-02 -3.114223945885896683e-03 -2.246522307395935059e-01 -3.853984177112579346e-01 2.901251912117004395e-01 1.415037214756011963e-01 -1.348289102315902710e-01 -2.231269925832748413e-01 -1.232165936380624771e-02 -1.368361562490463257e-01 -9.002542495727539062e-02
9.648546576499938965e-03 -7.453045248985290527e-02 2.345335632562637329e-01 1.368912756443023682e-01 2.891692705452442169e-02 -3.347268998622894287e-01 1.576074361801147461e-01 -1.811563968658447266e-01 3.292053192853927612e-02 -5.016406998038291931e-02 -1.389849334955215454e-01 1.193082705140113831e-01 3.579470142722129822e-02 5.044030770659446716e-02 -2.355024218559265137e-02 7.300258427858352661e-02 2.328376322984695435e-01 1.206014957278966904e-02 -3.862540125846862793e-01 -3.874295949935913086e-01 -1.531737577170133591e-02 5.879559367895126343e-02 -1.234186291694641113e-01 -3.824546039104461670e-01 -1.296286433935165405e-01 2.369466982781887054e-02 -5.876616388559341431e-02 -1.972187459468841553e-01 -2.899236381053924561e-01 -1.460480988025665283e-01 -5.675562098622322083e-02 -1.266549378633499146e-01
-2.386719882488250732e-01 1.994362287223339081e-02 -1.527896523475646973e-01 3.639078438282012939e-01 2.256216704845428467e-01 -9.202995151281356812e-02 7.115841656923294067e-02 -2.183069139719009399e-01 -1.336386948823928833e-01 2.072789818048477173e-01 9.131642431020736694e-02 -7.968980818986892700e-02 -1.224786192178726196e-01 -5.116421729326248169e-02 2.328099310398101807e-01 1.453562546521425247e-02 1.156477928161621094e-01 -1.107050944119691849e-02 -2.088399976491928101e-01 -4.963772594928741455e-01 -2.696398645639419556e-02 -3.267469629645347595e-02 -2.160613685846328735e-01 -4.907424747943878174e-02 1.843644678592681885e-01 1.782554686069488525e-01 -1.093457117676734924e-01 -7.936468720436096191e-02 -2.390327751636505127e-01 -8.090527355670928955e-02 1.915173046290874481e-02 1.573786288499832153e-01
-4.354382678866386414e-02 1.690481156110763550e-01 2.585106492042541504e-01 -8.074485510587692261e-02 -2.956595420837402344e-01 -9.559547156095504761e-02 -5.668030679225921631e-02 -2.660816311836242676e-01 -4.015405103564262390e-02 1.853383146226406097e-02 7.057981193065643311e-02 3.775836527347564697e-02 -3.703638911247253418e-02 8.046496659517288208e-02 5.238540936261415482e-03 -2.019562572240829468e-01 2.478686906397342682e-02 -9.045825153589248657e-02 -1.730107814073562622e-01 -4.101924300193786621e-01 3.238825201988220215e-01 -1.192487850785255432e-01 1.001715380698442459e-02 -1.257134974002838135e-01 -3.539709746837615967e-01 8.299050480127334595e-02 -1.236091926693916321e-01 -1.169253233820199966e-02 -2.743002176284790039e-01 2.729761600494384766e-01 -1.639649271965026855e-01 -4.836261644959449768e-02
-5.712393671274185181e-02 7.252777367830276489e-02 -2.752067446708679199e-01 3.622962236404418945e-01 1.068090796470642090e-01 1.230231299996376038e-01 -1.482229381799697876e-01 -2.367380261421203613e-01 3.184173405170440674e-01 1.104375813156366348e-02 3.389437198638916016e-01 -1.376075553707778454e-03 -8.064376562833786011e-02 1.115442439913749695e-01 2.438363730907440186e-01 7.214736193418502808e-02 -9.165682643651962280e-02 -3.788977563381195068e-01 -1.981440335512161255e-01 -7.256678491830825806e-02 1.611657626926898956e-02 -5.991151556372642517e-02 1.105578094720840454e-01 -1.806004494428634644e-01 -7.874712347984313965e-02 -4.014872387051582336e-02 -8.517169952392578125e-02 1.045157164335250854e-01 -2.677564620971679688e-01 1.006737649440765381e-01 -1.555410325527191162e-01 -5.220703780651092529e-02
4.479031544178724289e-03 1.523700505495071411e-01 -2.232613414525985718e-01 -4.028655216097831726e-02 7.771500200033187866e-02 -1.095125600695610046e-01 1.082169711589813232e-01 1.973495818674564362e-02 -1.268198937177658081e-01 -9.117469191551208496e-02 -1.192146837711334229e-01 -3.890544176101684570e-01 -1.518383622169494629e-01 1.206303685903549194e-01 2.097168266773223877e-01 3.300000727176666260e-02 -1.542537659406661987e-01 3.917799517512321472e-02 -5.333523824810981750e-02 6.059107184410095215e-02 3.731671348214149475e-02 2.852287888526916504e-01 -7.113013416528701782e-02 -5.601928234100341797e-01 -1.781835258007049561e-01 1.852296739816665649e-01 -9.659808129072189331e-02 -7.591607421636581421e-02 -2.454350292682647705e-01 -1.396479159593582153e-01 2.906811609864234924e-02 -1.652455180883407593e-01
-1.262476295232772827e-01 2.039209902286529541e-01 -5.352372676134109497e-02 1.813261955976486206e-01 1.004241183400154114e-01 1.424103677272796631e-01 -1.308841705322265625e-01 -3.691794574260711670e-01 1.243112087249755859e-01 1.043525431305170059e-02 -1.437633186578750610e-01 -1.504838187247514725e-02 8.908262103796005249e-02 1.254677325487136841e-01 8.342861384153366089e-02 6.576567143201828003e-02 2.158246338367462158e-01 -3.721087276935577393e-01 7.127511501312255859e-02 -2.785246670246124268e-01 -4.020977020263671875e-02 2.263341844081878662e-01 -1.270999163389205933e-01 -2.640749514102935791e-01 -1.211123764514923096e-01 1.066567450761795044e-01 -1.376805752515792847e-01 2.236951738595962524e-01 -5.175589770078659058e-02 -7.719814777374267578e-02 -2.514499723911285400e-01 -2.796143293380737305e-01
-1.935642063617706299e-01 5.942335724830627441e-02 -5.229534953832626343e-02 8.978265523910522461e-02 -2.378517687320709229e-01 2.944806031882762909e-02 -1.373238712549209595e-01 -2.690632641315460205e-01 3.726338967680931091e-02 5.549861118197441101e-02 8.797799050807952881e-02 -2.086228281259536743e-01 7.475142925977706909e-02 -3.224361222237348557e-03 5.833584442734718323e-02 9.780061990022659302e-02 -3.174372017383575439e-02 -5.711271762847900391e-01 -5.867033079266548157e-02 -2.072095423936843872e-01 5.864915624260902405e-02 3.887503594160079956e-02 -3.100578188896179199e-01 -2.073180526494979858e-01 6.206624954938888550e-02 2.768004238605499268e-01 -2.067902684211730957e-01 1.490328907966613770e-01 -6.635164469480514526e-02 -2.012838721275329590e-01 7.817525416612625122e-03 -1.309662163257598877e-01
-1.300049424171447754e-01 -7.294387370347976685e-02 4.505563527345657349e-02 2.969168722629547119e-01 9.772573411464691162e-02 1.550672948360443115e-01 2.440807670354843140e-01 -1.779462993144989014e-01 -9.106428921222686768e-02 -1.355485524982213974e-02 9.473384916782379150e-02 -2.336444109678268433e-01 1.983342766761779785e-01 -1.810218840837478638e-01 -1.139697134494781494e-01 2.165273576974868774e-02 -3.814253211021423340e-01 -6.915907561779022217e-02 -2.649843692779541016e-01 -2.387167066335678101e-01 3.421512246131896973e-01 -6.270657479763031006e-02 -1.385909467935562134e-01 -1.309502124786376953e-01 6.516978144645690918e-03 2.550363354384899139e-02 -1.822817884385585785e-02 2.185988239943981171e-02 -3.638177216053009033e-01 -6.097881495952606201e-02 1.809199452400207520e-01 -2.322022337466478348e-03
2.565499544143676758e-01 -1.139061748981475830e-01 8.476427942514419556e-02 5.957112833857536316e-02 -8.085497468709945679e-02 -2.190228737890720367e-02 1.505943238735198975e-01 -2.100755721330642700e-01 2.527910470962524414e-01 1.461531370878219604e-01 7.903888821601867676e-02 6.155965849757194519e-02 7.281929254531860352e-02 -2.493599951267242432e-01 -4.550572112202644348e-02 2.813768200576305389e-02 -1.381497681140899658e-01 -4.960539937019348145e-02 -8.249264955520629883e-02 -4.630846977233886719e-01 2.026805132627487183e-01 1.074100360274314880e-01 -3.284909129142761230e-01 -1.088083907961845398e-01 -2.593812905251979828e-02 -6.442993134260177612e-02 1.034075245261192322e-01 -1.244652736932039261e-02 -2.016495913267135620e-01 -2.718318402767181396e-01 -2.356134504079818726e-01 -2.647612988948822021e-01
2.653235197067260742e-02 -6.187105923891067505e-02 5.498602241277694702e-02 5.475041270256042480e-02 -1.132394000887870789e-01 -7.045423239469528198e-02 3.162062764167785645e-01 -3.860044758766889572e-03 1.714087575674057007e-01 -2.022171467542648315e-01 7.992157340049743652e-02 -6.242139264941215515e-02 -9.265296906232833862e-02 -1.527883410453796387e-01 2.677651047706604004e-01 1.823218166828155518e-01 1.765639632940292358e-01 -2.288713753223419189e-01 -2.451545447111129761e-01 -2.934300005435943604e-01 2.083701938390731812e-01 -2.821002900600433350e-02 -2.012356817722320557e-01 -8.240114897489547729e-02 -2.472823411226272583e-01 1.001690328121185303e-01 -8.780994452536106110e-03 -1.651376783847808838e-01 -3.536482155323028564e-01 2.179149240255355835e-01 1.412994321435689926e-02 -2.483782172203063965e-01
2.174075879156589508e-02 1.807149797677993774e-01 7.929730229079723358e-03 3.835375010967254639e-01 5.677071586251258850e-02 2.097288332879543304e-02 -3.455615639686584473e-01 9.733987599611282349e-02 2.036795467138290405e-01 -1.701100766658782959e-01 9.824138879776000977e-02 7.544963061809539795e-02 -2.082428038120269775e-01 1.149498149752616882e-01 -8.823199570178985596e-02 1.295063048601150513e-01 -2.884256280958652496e-02 -3.390169739723205566e-01 -2.690969407558441162e-01 -2.599365115165710449e-01 2.286114692687988281e-01 -1.977206170558929443e-01 -2.337735295295715332e-01 -2.263004630804061890e-01 -1.619005054235458374e-01 1.143889576196670532e-01 6.559538841247558594e-02 8.828937262296676636e-02 4.345429316163063049e-02 -5.494698882102966309e-02 -9.146881848573684692e-02 -5.119843408465385437e-02
-4.843990132212638855e-02 -9.414789825677871704e-02 -7.560426834970712662e-03 2.754360735416412354e-01 -7.214607298374176025e-02 -2.052620649337768555e-01 8.679418265819549561e-02 -8.434752374887466431e-02 -4.606312140822410583e-02 -3.032419383525848389e-01 7.803257554769515991e-02 -2.874657511711120605e-01 -1.767883151769638062e-01 -7.562263309955596924e-02 6.285180151462554932e-02 -2.499126344919204712e-01 9.702196717262268066e-02 -7.149016112089157104e-02 -1.373889744281768799e-01 -2.055756300687789917e-01 4.666537642478942871e-01 -1.360767930746078491e-01 6.093990057706832886e-02 -3.610819876194000244e-01 -4.101140052080154419e-02 2.052561640739440918e-01 -1.417733430862426758e-01 -2.088464796543121338e-01 -1.968383044004440308e-02 -6.897123903036117554e-02 -3.412266448140144348e-02 6.945928186178207397e-02
7.482979446649551392e-02 -1.062931213527917862e-02 -2.496292293071746826e-01 3.431515069678425789e-03 2.277225404977798462e-01 -2.970688641071319580e-01 -6.300365924835205078e-02 -1.962742209434509277e-01 1.723341196775436401e-01 1.081871613860130310e-01 8.039340173127129674e-05 -1.811046600341796875e-01 1.218169182538986206e-01 7.475603371858596802e-02 3.734951615333557129e-01 -5.132901668548583984e-02 -7.417921721935272217e-02 -1.309079080820083618e-01 -1.853205859661102295e-01 -2.035458385944366455e-01 -4.068845883011817932e-02 2.481735348701477051e-01 -3.153511285781860352e-01 -4.111096262931823730e-01 -5.606852471828460693e-02 6.753160804510116577e-02 8.314427919685840607e-03 -2.284369915723800659e-01 3.966090455651283264e-02 9.561059623956680298e-02 6.603822857141494751e-02 -8.629934489727020264e-02
-3.150349855422973633e-02 1.467916369438171387e-01 -2.027143985033035278e-01 -8.187296986579895020e-02 -6.528732180595397949e-02 -2.180162668228149414e-01 -1.126464530825614929e-01 -2.323064804077148438e-01 2.907143235206604004e-01 1.124113276600837708e-01 -1.676755398511886597e-01 1.234994921833276749e-02 1.212903112173080444e-01 1.010552570223808289e-01 1.218268871307373047e-01 1.831043697893619537e-02 -1.944299489259719849e-01 -7.831580936908721924e-02 -1.874187737703323364e-01 -4.186920225620269775e-01 1.695122569799423218e-01 1.784665286540985107e-01 -2.478964328765869141e-01 -4.281231462955474854e-01 1.954941451549530029e-01 3.824140876531600952e-02 -2.870401367545127869e-02 -1.902995258569717407e-01 7.608477771282196045e-02 3.195188567042350769e-02 -4.317880608141422272e-03 -4.956234619021415710e-02
2.392931841313838959e-02 1.290037333965301514e-01 -1.033337563276290894e-01 -8.088935166597366333e-02 1.395200639963150024e-01 -2.363479435443878174e-01 -6.880535185337066650e-02 2.667544782161712646e-02 1.385889053344726562e-01 -1.396569907665252686e-01 3.724424540996551514e-02 -1.645468622446060181e-01 -7.156020402908325195e-02 1.369593590497970581e-01 1.645176485180854797e-02 -9.699083864688873291e-03 -1.394893079996109009e-01 1.347726881504058838e-01 -3.680468201637268066e-01 5.131573975086212158e-02 9.378752857446670532e-02 2.214838117361068726e-01 -3.150981366634368896e-01 -4.294642210006713867e-01 2.089291252195835114e-02 2.070230394601821899e-01 5.917143076658248901e-02 -2.036177068948745728e-01 -2.055789828300476074e-01 -2.275315970182418823e-01 -2.565476298332214355e-01 -1.672676056623458862e-01
-3.595386743545532227e-01 -8.644545078277587891e-02 -7.127966731786727905e-02 2.111904621124267578e-01 1.429321523755788803e-02 -2.722308598458766937e-02 1.434910744428634644e-01 -1.451772153377532959e-01 9.637381881475448608e-02 -2.129346877336502075e-01 -1.600978225469589233e-01 -1.655233800411224365e-01 -2.851366996765136719e-02 7.787735015153884888e-02 1.355356872081756592e-01 1.521601900458335876e-02 -2.911297976970672607e-01 -7.743041962385177612e-02 -4.066866934299468994e-01 6.448741257190704346e-02 -1.711530028842389584e-03 -9.349443018436431885e-02 -1.568387299776077271e-01 -3.350035548210144043e-01 -9.157603606581687927e-03 9.208089672029018402e-03 -1.121995300054550171e-01 3.378530964255332947e-02 -3.318589031696319580e-01 1.680551618337631226e-01 1.556615084409713745e-01 -2.354801595211029053e-01
4.777115210890769958e-02 -1.989506632089614868e-01 1.062482595443725586e-01 1.335420012474060059e-01 -3.209210559725761414e-02 -3.665803670883178711e-01 -1.878393627703189850e-02 -1.956583410501480103e-01 -5.873084999620914459e-03 -3.565749526023864746e-02 -9.212346374988555908e-02 1.029389873147010803e-01 -5.686757341027259827e-02 6.988756824284791946e-03 -1.258486211299896240e-01 -5.440548062324523926e-03 1.018829345703125000e-01 9.369593113660812378e-03 -2.851354181766510010e-01 -2.460010498762130737e-01 1.792408525943756104e-01 3.214352726936340332e-01 -2.568469643592834473e-01 -3.820815384387969971e-01 -1.699317097663879395e-01 3.538112714886665344e-02 -8.629393577575683594e-02 -9.114828705787658691e-02 -3.688601851463317871e-01 -8.389455080032348633e-02 1.009981706738471985e-01 -1.286770999431610107e-01
-6.224366370588541031e-03 9.657008945941925049e-02 -9.077011793851852417e-02 9.746774099767208099e-03 2.589985914528369904e-02 -4.588221609592437744e-01 -3.988155722618103027e-02 -1.800422817468643188e-01 2.515317797660827637e-01 -1.818626075983047485e-01 -9.256109595298767090e-02 2.245496725663542747e-03 7.719746977090835571e-02 -4.193494096398353577e-02 1.520190667361021042e-02 -1.704909801483154297e-01 -1.806614100933074951e-01 -9.714534878730773926e-02 -4.730936884880065918e-01 -1.663762032985687256e-01 -1.859999895095825195e-01 1.135179698467254639e-01 -3.225581645965576172e-01 -2.578753530979156494e-01 1.219727564603090286e-02 7.087911665439605713e-02 -6.579667329788208008e-02 7.340386509895324707e-02 -1.958321928977966309e-01 -7.669021189212799072e-02 -1.313524097204208374e-01 -8.485684543848037720e-02
-8.740213513374328613e-02 2.562722861766815186e-01 -1.514409929513931274e-01 -3.969811648130416870e-02 -2.610363066196441650e-02 -1.028336212038993835e-01 2.657400667667388916e-01 -4.612541757524013519e-03 2.138441056013107300e-02 -1.240003779530525208e-01 1.493806391954421997e-01 1.674781143665313721e-01 -2.007203847169876099e-01 -1.465310901403427124e-01 6.398124247789382935e-02 -1.450206618756055832e-02 1.874169409275054932e-01 -5.296344682574272156e-02 -3.038684725761413574e-01 -3.443440496921539307e-01 -1.384887006133794785e-02 -5.721366032958030701e-02 -1.817805916070938110e-01 -2.524333298206329346e-01 -6.914070993661880493e-02 4.658553302288055420e-01 -3.841336816549301147e-02 1.549938768148422241e-01 -2.154580801725387573e-01 8.116609603166580200e-02 6.167069822549819946e-02 -1.866397410631179810e-01
-8.440640568733215332e-02 1.078212186694145203e-01 1.984105445444583893e-03 7.230030000209808350e-02 2.084968388080596924e-01 -5.925403162837028503e-02 -1.564495563507080078e-01 -2.427448481321334839e-01 -5.174899124540388584e-04 7.026483118534088135e-02 3.664928674697875977e-01 2.417678385972976685e-01 -1.288022194057703018e-02 3.433941304683685303e-01 2.373727560043334961e-01 7.786303013563156128e-02 1.353914197534322739e-02 -3.696194589138031006e-01 -1.626673340797424316e-01 -2.381802499294281006e-01 1.848071664571762085e-01 6.695537269115447998e-02 -2.072190195322036743e-01 2.177312597632408142e-02 -2.800099737942218781e-02 -7.581166923046112061e-02 3.130732476711273193e-01 -4.176497459411621094e-02 -1.564717441797256470e-01 1.317194402217864990e-01 3.660925477743148804e-02 -1.262072771787643433e-01
-7.907003164291381836e-03 2.752846181392669678e-01 -3.322594566270709038e-03 -3.534307330846786499e-02 1.584331244230270386e-01 1.294302940368652344e-01 7.791101932525634766e-02 -2.198049277067184448e-01 3.280804157257080078e-01 3.175113350152969360e-02 1.880088150501251221e-01 1.452499926090240479e-01 2.328625768423080444e-01 -1.096636205911636353e-01 1.268438100814819336e-01 -1.285553574562072754e-01 -1.604206860065460205e-01 -3.461921960115432739e-02 -1.323870122432708740e-01 -1.468967795372009277e-01 3.477278649806976318e-01 -2.628298401832580566e-01 -1.621993184089660645e-01 -1.715844273567199707e-01 -1.552442163228988647e-01 8.298495411872863770e-02 2.172215431928634644e-01 8.113805204629898071e-02 -3.351948559284210205e-01 8.693131059408187866e-02 -8.760879933834075928e-02 1.964056789875030518e-01
5.698608234524726868e-02 1.619918942451477051e-01 -1.918333172798156738e-01 6.674203556030988693e-03 1.256264299154281616e-01 -1.781851649284362793e-01 -7.470396347343921661e-03 -2.432039529085159302e-01 1.093595921993255615e-01 -6.941395998001098633e-02 -1.664075627923011780e-02 -2.028953470289707184e-02 1.803917735815048218e-01 -9.253923781216144562e-03 -5.600079894065856934e-02 -3.098683059215545654e-01 -1.809988319873809814e-01 -1.213420554995536804e-01 -2.935997247695922852e-01 -4.400987327098846436e-01 -1.062596812844276428e-01 4.448530077934265137e-02 -2.518940269947052002e-01 -2.354494780302047729e-01 6.587038189172744751e-02 1.020296886563301086e-01 -3.164496645331382751e-02 -2.859340608119964600e-01 -9.777914732694625854e-02 -1.509963274002075195e-01 -2.591796517372131348e-01 -1.452942043542861938e-01
7.082182914018630981e-02 -1.590154618024826050e-01 2.993650734424591064e-01 5.645326804369688034e-03 -1.128692626953125000e-01 -1.289960443973541260e-01 4.135759547352790833e-02 -1.812168210744857788e-01 2.105956375598907471e-01 -9.426493197679519653e-02 8.650707453489303589e-02 1.291998177766799927e-01 3.254301473498344421e-02 7.450836896896362305e-02 2.141312509775161743e-01 -5.481303110718727112e-02 8.574678003787994385e-02 -8.733576536178588867e-02 -2.983822524547576904e-01 -1.348318010568618774e-01 5.685025453567504883e-02 2.048700153827667236e-01 -5.981696397066116333e-02 -2.716647982597351074e-01 -3.595479130744934082e-01 3.507221341133117676e-01 -5.935242027044296265e-02 5.199240893125534058e-02 -3.835563063621520996e-01 5.591248348355293274e-02 1.864666002802550793e-03 -1.723691374063491821e-01
-3.714168369770050049e-01 1.844311207532882690e-01 -1.228723749518394470e-01 2.521296739578247070e-01 1.447286903858184814e-01 2.597101330757141113e-01 2.729856073856353760e-01 -2.179485708475112915e-01 -1.482444256544113159e-01 6.175613030791282654e-02 1.775351762771606445e-01 -8.120156824588775635e-02 -7.035192847251892090e-02 -1.034233346581459045e-01 2.284403443336486816e-01 -6.961440294981002808e-02 -1.036099903285503387e-02 -1.707647889852523804e-01 -2.193468511104583740e-01 -3.867960274219512939e-01 1.368907392024993896e-01 1.862195432186126709e-01 -1.559862792491912842e-01 -5.814167670905590057e-03 -7.855665683746337891e-02 2.143192440271377563e-01 1.406939029693603516e-01 -8.248087018728256226e-02 -1.548720803111791611e-02 -2.554695494472980499e-02 1.270153671503067017e-01 -4.322163760662078857e-02
-2.847487628459930420e-01 2.640087604522705078e-01 1.162346526980400085e-01 2.692319452762603760e-01 1.033525615930557251e-01 -8.251933008432388306e-02 9.280329942703247070e-02 -7.290309667587280273e-02 2.239149510860443115e-01 1.695764362812042236e-01 -6.224101781845092773e-02 -8.222107589244842529e-02 6.335176527500152588e-02 -5.758712068200111389e-02 2.269928902387619019e-01 -1.808963865041732788e-01 -3.932656720280647278e-02 -9.743596613407135010e-02 -9.148489683866500854e-02 -1.241658627986907959e-02 1.928839460015296936e-02 -3.290842771530151367e-01 -1.516573876142501831e-01 -2.673530578613281250e-01 7.331448723562061787e-04 6.598835438489913940e-02 2.915647625923156738e-01 8.138249814510345459e-02 -2.809529304504394531e-01 2.501722276210784912e-01 -2.465480864048004150e-01 -1.723090261220932007e-01
1.073127463459968567e-01 2.251799851655960083e-01 1.778076440095901489e-01 3.491249307990074158e-02 2.552341222763061523e-01 -1.522301584482192993e-01 2.738814353942871094e-01 -1.698282361030578613e-01 2.261209040880203247e-01 -1.995975077152252197e-01 1.879469491541385651e-03 6.635326892137527466e-02 -1.459009498357772827e-01 -3.416325896978378296e-02 4.733521491289138794e-02 2.059791833162307739e-01 -1.140393316745758057e-01 1.668802835047245026e-02 -4.385017454624176025e-01 -3.791166469454765320e-02 -5.295948684215545654e-02 1.830116957426071167e-01 -3.914361000061035156e-01 -2.991776764392852783e-01 -2.163007855415344238e-01 3.400278463959693909e-02 3.634109627455472946e-03 -5.804155766963958740e-02 -4.443570598959922791e-02 -6.463246792554855347e-02 -5.565385520458221436e-02 -6.056698039174079895e-02
8.132725954055786133e-02 -1.806804835796356201e-01 -5.147463642060756683e-03 1.626243591308593750e-01 3.043457865715026855e-01 3.242153301835060120e-02 -2.611406445503234863e-01 -1.306993663311004639e-01 1.158332377672195435e-01 6.501647830009460449e-02 4.539159834384918213e-01 1.622339524328708649e-02 -2.760234288871288300e-02 9.014726616442203522e-03 1.812368631362915039e-01 4.578585922718048096e-02 -1.071530431509017944e-01 -3.731400668621063232e-01 -2.685741186141967773e-01 -6.220027431845664978e-02 1.845491379499435425e-01 -1.618639081716537476e-01 -1.219562739133834839e-01 -1.901205331087112427e-01 -2.811863422393798828e-01 4.403045028448104858e-02 -1.447187513113021851e-01 1.202744618058204651e-02 -2.146802544593811035e-01 5.582071840763092041e-02 4.002311453223228455e-02 -6.846603751182556152e-02
-3.713797628879547119e-01 1.764821708202362061e-01 1.029825061559677124e-01 1.038689985871315002e-01 1.311421394348144531e-01 -1.730405725538730621e-02 -2.920763790607452393e-01 -2.185469567775726318e-01 -3.218427300453186035e-02 -2.610858678817749023e-01 -1.651741266250610352e-01 4.150416236370801926e-03 1.771264150738716125e-02 9.535109251737594604e-02 1.772796213626861572e-01 -1.082123294472694397e-01 -2.932638116180896759e-02 -1.888277679681777954e-01 1.434130687266588211e-02 -1.956528425216674805e-01 2.713548541069030762e-01 -1.884919703006744385e-01 -1.305627822875976562e-01 -1.815025508403778076e-01 -2.477383464574813843e-01 2.747751176357269287e-01 -1.902767717838287354e-01 1.440402269363403320e-01 -2.364133596420288086e-01 -2.556221745908260345e-02 1.590763777494430542e-01 9.497922845184803009e-03
-4.884929582476615906e-02 -1.455909665673971176e-02 -1.533257216215133667e-01 -1.438066065311431885e-01 5.627139285206794739e-02 -9.629637002944946289e-02 2.273964583873748779e-01 -3.016497194766998291e-01 2.383313626050949097e-01 1.871420443058013916e-02 2.141430824995040894e-01 -1.299050152301788330e-01 -1.040245220065116882e-01 5.776888877153396606e-02 -1.778298914432525635e-01 7.798156142234802246e-02 4.010039847344160080e-03 -9.461001306772232056e-02 7.007057964801788330e-02 -1.347513794898986816e-01 -2.923269383609294891e-02 1.233017444610595703e-02 -2.293744832277297974e-01 -6.454138755798339844e-01 -1.685851514339447021e-01 8.844719268381595612e-03 -4.782335087656974792e-02 1.038052365183830261e-01 -1.314247399568557739e-01 9.432961791753768921e-02 1.803557425737380981e-01 1.544354259967803955e-01
-1.520383507013320923e-01 -5.045329406857490540e-02 -2.292078733444213867e-01 2.876052260398864746e-02 3.632611408829689026e-02 -9.877820312976837158e-02 -5.437061563134193420e-02 -2.355680763721466064e-01 2.339222431182861328e-01 -1.700603216886520386e-02 -1.370022445917129517e-01 3.260330483317375183e-02 -1.914332807064056396e-01 2.846484482288360596e-01 -8.571963012218475342e-02 -5.496291816234588623e-02 -1.662878245115280151e-01 8.463661186397075653e-03 -6.848102807998657227e-02 -8.903582394123077393e-02 -1.167671754956245422e-02 -4.619415104389190674e-02 -2.307113558053970337e-01 -3.540147840976715088e-01 -3.617226481437683105e-01 1.272940635681152344e-01 -3.983045816421508789e-01 2.490822970867156982e-01 -2.336832135915756226e-01 -3.999627381563186646e-02 1.316079124808311462e-02 -5.733524262905120850e-02
-1.852437257766723633e-01 1.185162141919136047e-01 2.079035528004169464e-02 4.028083980083465576e-01 1.389422640204429626e-02 -1.288523823022842407e-01 4.274483397603034973e-02 -3.258188962936401367e-01 -1.998193264007568359e-01 6.109406054019927979e-02 2.408500462770462036e-01 -9.987535327672958374e-02 -1.286638379096984863e-01 1.639072746038436890e-01 2.622338570654392242e-02 1.659008860588073730e-01 1.322498917579650879e-01 -1.195891052484512329e-01 -3.695213496685028076e-01 -3.214665651321411133e-01 5.633512139320373535e-02 -1.250475049018859863e-01 -5.059239268302917480e-02 -1.830410063266754150e-01 -1.973423510789871216e-01 5.210407078266143799e-02 2.793597877025604248e-01 4.996645450592041016e-02 1.350191533565521240e-01 5.613354966044425964e-02 -4.713724553585052490e-02 -9.242882579565048218e-02
-1.313521414995193481e-01 3.667625784873962402e-01 -2.465429157018661499e-01 -1.207247003912925720e-02 2.846760749816894531e-01 -5.135846510529518127e-02 -3.867921233177185059e-02 -3.306274116039276123e-01 2.774502038955688477e-01 -8.547072857618331909e-02 -8.506807498633861542e-03 2.802176028490066528e-02 -2.837354540824890137e-01 8.650882169604301453e-03 8.648941665887832642e-02 2.303144633769989014e-01 2.122422866523265839e-02 -3.404513001441955566e-01 -1.257723569869995117e-01 1.090161278843879700e-01 1.983955353498458862e-01 -2.184606343507766724e-01 -9.307736530900001526e-03 -2.979498803615570068e-01 -4.611281678080558777e-03 7.690727710723876953e-03 2.502296492457389832e-02 1.747990846633911133e-01 -8.491697162389755249e-02 2.891383506357669830e-02 1.458943239413201809e-03 -8.514127135276794434e-02
6.593906879425048828e-02 5.664759501814842224e-02 9.990563988685607910e-02 1.322127580642700195e-01 -2.005151361227035522e-01 4.952796176075935364e-02 7.594469189643859863e-02 -1.813364773988723755e-01 -1.263836175203323364e-01 -2.062386274337768555e-01 2.458863854408264160e-01 -1.112376004457473755e-01 2.745576575398445129e-02 2.447950094938278198e-01 -4.717310424894094467e-03 -3.123744130134582520e-01 8.540940284729003906e-02 -3.630730509757995605e-02 -5.281114205718040466e-02 -4.283507168292999268e-01 1.743583232164382935e-01 -1.582650989294052124e-01 -8.099665492773056030e-02 -3.435838520526885986e-01 -2.766819596290588379e-01 -1.281342208385467529e-01 -2.559900879859924316e-01 1.137408148497343063e-02 -2.130998373031616211e-01 -4.070328921079635620e-02 -1.156195029616355896e-01 -6.301580928266048431e-03
-2.129082530736923218e-01 -2.571989083662629128e-03 -1.686206459999084473e-01 -1.751370280981063843e-01 9.042036533355712891e-02 -1.509949564933776855e-01 2.257683873176574707e-01 9.044386446475982666e-02 -2.037844806909561157e-02 -1.427121609449386597e-01 1.855944842100143433e-01 2.686407230794429779e-02 -1.148297172039747238e-02 3.465235605835914612e-02 2.879565060138702393e-01 1.760368049144744873e-02 2.841442637145519257e-02 -6.899759918451309204e-02 -1.231243088841438293e-01 -4.690654873847961426e-01 -2.434773929417133331e-02 -5.474013090133666992e-02 -1.004288867115974426e-01 -2.179777920246124268e-01 -1.927563101053237915e-01 4.145954847335815430e-01 9.062348306179046631e-02 2.077745832502841949e-02 -2.442514747381210327e-01 1.039911806583404541e-02 -2.566538453102111816e-01 -1.401920020580291748e-01
-5.796656012535095215e-02 -1.528745740652084351e-01 -8.491699397563934326e-02 -2.588252723217010498e-01 6.376320868730545044e-02 -7.345849275588989258e-02 1.671721935272216797e-01 -3.647406399250030518e-02 6.530595570802688599e-02 -1.598668992519378662e-01 1.891883164644241333e-01 -8.135274052619934082e-02 -6.867692619562149048e-02 -5.492158979177474976e-02 3.629394173622131348e-01 -9.923822246491909027e-03 7.138237357139587402e-02 4.823093768209218979e-03 -6.845717877149581909e-02 -2.907291650772094727e-01 7.517132163047790527e-02 -1.235932111740112305e-01 -1.857165843248367310e-01 -3.195455670356750488e-01 -2.177318781614303589e-01 2.556521296501159668e-01 3.185097575187683105e-01 -2.156941741704940796e-01 -2.362951487302780151e-01 -2.228167206048965454e-01 -1.343778371810913086e-01 -1.113897338509559631e-01
-1.510733664035797119e-01 9.995423257350921631e-02 1.503909379243850708e-01 1.963918656110763550e-01 2.377259433269500732e-01 7.057146728038787842e-02 -1.250864863395690918e-01 -2.440888285636901855e-01 2.333360314369201660e-01 3.806030377745628357e-02 -1.414096206426620483e-01 -6.610462069511413574e-02 -6.557568442076444626e-03 1.576339453458786011e-01 1.772475838661193848e-01 -5.536042898893356323e-02 -1.133071482181549072e-01 -3.416414260864257812e-01 1.332506090402603149e-01 -2.273058146238327026e-01 1.604068577289581299e-01 5.247331783175468445e-02 -2.416157424449920654e-01 -1.752028614282608032e-01 -1.113508343696594238e-01 3.422280251979827881e-01 4.076171293854713440e-02 3.256578445434570312e-01 -4.928272217512130737e-02 -2.521583437919616699e-01 -4.301152005791664124e-02 -8.949737250804901123e-02
-8.000671118497848511e-02 1.663109064102172852e-01 3.636899590492248535e-02 3.981375098228454590e-01 2.006934881210327148e-01 2.020716108381748199e-02 1.660478301346302032e-02 -1.029722169041633606e-01 -2.434882670640945435e-01 3.178089857101440430e-01 1.367449909448623657e-01 8.352539688348770142e-02 -5.069388449192047119e-02 -2.501096110790967941e-03 1.610500365495681763e-01 5.161342024803161621e-02 -1.016469113528728485e-02 -7.267680019140243530e-02 -1.540607511997222900e-01 -5.048638582229614258e-01 -4.057305678725242615e-02 -2.026371844112873077e-02 -2.615941762924194336e-01 -1.219827756285667419e-01 1.549130827188491821e-01 2.339759469032287598e-01 -4.076428711414337158e-02 6.617651134729385376e-02 -2.547208368778228760e-01 2.489438652992248535e-02 -9.350731968879699707e-02 9.482009708881378174e-02
-3.169121965765953064e-02 1.399682909250259399e-01 -1.341478824615478516e-01 1.173674408346414566e-02 2.065318673849105835e-01 -2.285965159535408020e-02 -2.417725771665573120e-01 -1.897826194763183594e-01 -1.740582287311553955e-01 2.357112020254135132e-01 1.814299225807189941e-01 -8.865803480148315430e-02 -5.354437604546546936e-02 -4.545886442065238953e-02 1.958044022321701050e-01 -1.130641438066959381e-02 -1.181697472929954529e-01 -1.690478771924972534e-01 1.659657061100006104e-01 -1.903032064437866211e-01 1.533811837434768677e-01 -1.104960665106773376e-01 -1.844919174909591675e-01 -1.129400506615638733e-01 -9.295149706304073334e-03 4.258156567811965942e-02 -9.056121110916137695e-02 2.625108659267425537e-01 -3.528606593608856201e-01 -5.015624165534973145e-01 -7.339648902416229248e-02 -6.544802337884902954e-02
-4.906144738197326660e-02 2.022781521081924438e-01 6.108461692929267883e-02 3.702229559421539307e-01 2.647188305854797363e-01 -7.790719717741012573e-02 -2.926342189311981201e-01 -1.053669750690460205e-01 -6.760450080037117004e-03 -1.415411233901977539e-01 2.094776332378387451e-01 -9.324393235146999359e-03 2.255267836153507233e-02 3.366997838020324707e-02 -4.287778399884700775e-03 -7.012154161930084229e-02 9.841047227382659912e-02 -2.389926761388778687e-01 -1.933548748493194580e-01 6.720063835382461548e-02 2.035187482833862305e-01 3.585454449057579041e-02 -1.297556161880493164e-01 -3.169269561767578125e-01 -2.799257338047027588e-01 2.459283620119094849e-01 -4.009055346250534058e-02 -1.415440812706947327e-02 1.024483442306518555e-01 -2.611482441425323486e-01 -2.243746817111968994e-01 -1.843875944614410400e-01
-1.647945791482925415e-01 -2.599283158779144287e-01 2.502897754311561584e-02 -2.302987277507781982e-01 1.983119100332260132e-01 -5.089987814426422119e-02 9.378794580698013306e-02 -5.198326706886291504e-02 9.706103056669235229e-02 -5.663140490651130676e-02 6.454359740018844604e-02 -1.609565615653991699e-01 -2.037727385759353638e-01 -1.249797828495502472e-02 3.813175857067108154e-01 3.484756872057914734e-02 5.695254728198051453e-02 4.025432467460632324e-02 -9.957642853260040283e-02 -3.367348909378051758e-01 2.777950167655944824e-01 -1.450313925743103027e-01 -2.264924794435501099e-01 -3.938244283199310303e-01 -1.578801572322845459e-01 -8.975274860858917236e-03 9.939485788345336914e-02 -2.740893363952636719e-01 -9.872907400131225586e-02 -1.065870299935340881e-01 -5.567719042301177979e-02 1.455454714596271515e-02
-7.639531046152114868e-02 1.942430064082145691e-02 -2.244217991828918457e-01 5.264546275138854980e-01 3.707385435700416565e-02 6.365011632442474365e-02 2.099243551492691040e-01 1.459846049547195435e-01 1.410303860902786255e-01 1.428205668926239014e-01 1.968486160039901733e-01 6.781428586691617966e-03 1.326964795589447021e-01 -8.625552058219909668e-02 1.738630086183547974e-01 -2.259216969832777977e-03 -7.249302417039871216e-02 -1.825993657112121582e-01 -2.285161316394805908e-01 -1.025386750698089600e-01 1.600254923105239868e-01 3.786814585328102112e-02 -9.234409779310226440e-02 -3.116402029991149902e-01 -1.323088407516479492e-01 -8.214891701936721802e-02 5.000495910644531250e-02 3.840187564492225647e-02 -3.332680463790893555e-01 -1.380171533674001694e-02 -1.480725258588790894e-01 2.562481760978698730e-01
-2.027519792318344116e-01 7.908626645803451538e-02 -7.851863652467727661e-02 -7.233067601919174194e-02 1.118520498275756836e-01 -8.651841431856155396e-02 3.187904357910156250e-01 -1.610411852598190308e-01 4.220166057348251343e-02 -1.351943612098693848e-01 -1.469851434230804443e-01 -3.917191326618194580e-01 -2.596755139529705048e-02 6.838711351156234741e-02 -5.757330730557441711e-02 2.085604220628738403e-01 -2.055674940347671509e-01 -1.550874859094619751e-01 -1.571889966726303101e-01 -3.777413070201873779e-02 6.040786206722259521e-02 6.714598089456558228e-02 -1.629220321774482727e-02 -3.577480912208557129e-01 4.482154920697212219e-02 3.106968700885772705e-01 -4.669409990310668945e-02 1.459051519632339478e-01 -2.700731754302978516e-01 -1.755030751228332520e-01 6.692851427942514420e-03 -3.029258549213409424e-01
-6.333318352699279785e-02 -2.116464544087648392e-03 -2.029280662536621094e-01 -1.351207792758941650e-01 1.283411984331905842e-03 -1.232362091541290283e-01 9.988731890916824341e-02 -1.263546571135520935e-02 6.545084714889526367e-02 -2.614385485649108887e-01 1.724834144115447998e-01 5.977390706539154053e-02 -3.975965827703475952e-02 -1.125285848975181580e-01 2.767705619335174561e-01 -8.852451294660568237e-02 1.348750591278076172e-01 -1.740232706069946289e-01 -7.111994177103042603e-02 -3.423825800418853760e-01 4.659220948815345764e-02 -1.552587747573852539e-01 -2.939886748790740967e-01 -1.565584987401962280e-01 -2.976726591587066650e-01 4.523557424545288086e-01 2.053490132093429565e-01 4.751335456967353821e-02 -1.629476994276046753e-01 -9.594774805009365082e-03 -1.828190833330154419e-01 -2.965153381228446960e-02
-1.900912076234817505e-01 8.036714047193527222e-03 -2.627580463886260986e-01 1.981495507061481476e-02 1.238335520029067993e-01 1.118907034397125244e-01 -5.554089322686195374e-03 -4.098040759563446045e-01 -2.962838299572467804e-02 -2.112662494182586670e-01 2.921155393123626709e-01 1.114492937922477722e-01 -3.156306445598602295e-01 -1.291248202323913574e-01 8.597822487354278564e-02 1.220663040876388550e-01 2.377270907163619995e-01 -8.234975486993789673e-02 -3.207974731922149658e-01 -1.474815756082534790e-01 -6.554503738880157471e-02 -3.242404013872146606e-02 -1.157243028283119202e-01 -2.588774263858795166e-01 -5.674915388226509094e-02 5.569780711084604263e-03 9.504069574177265167e-03 1.813760101795196533e-01 -2.237369269132614136e-01 5.993294715881347656e-02 -2.226492911577224731e-01 5.927321314811706543e-02
6.206789053976535797e-03 1.554458439350128174e-01 -1.196333914995193481e-01 1.429953873157501221e-01 8.797463774681091309e-02 -2.660244405269622803e-01 6.376966089010238647e-02 -1.474400311708450317e-01 2.114743292331695557e-01 2.254664897918701172e-02 -1.777987033128738403e-01 2.919841557741165161e-02 4.360392317175865173e-02 1.159935956820845604e-03 5.843202397227287292e-02 -9.435234963893890381e-02 -1.150767952203750610e-01 -4.927359521389007568e-02 -4.397939443588256836e-01 -2.930987179279327393e-01 -3.319266736507415771e-01 5.363212153315544128e-02 -1.759790778160095215e-01 -2.815885543823242188e-01 -1.982193067669868469e-02 -3.737061098217964172e-02 -1.182544007897377014e-01 -1.018303185701370239e-01 -3.012300729751586914e-01 -2.198866605758666992e-01 2.305307798087596893e-02 -2.464504539966583252e-01
-3.371189162135124207e-02 1.135300546884536743e-01 -1.948056370019912720e-01 -1.983050722628831863e-03 -5.199624225497245789e-03 -1.436209082603454590e-01 -1.460305452346801758e-01 -3.086220324039459229e-01 2.848940193653106689e-01 7.569146156311035156e-02 -6.737148389220237732e-03 -8.819133788347244263e-02 2.002978920936584473e-01 1.141492649912834167e-01 5.907146260142326355e-02 2.956455200910568237e-02 -1.922688335180282593e-01 -1.527532786130905151e-01 -2.278647273778915405e-01 -4.608606100082397461e-01 -4.594194144010543823e-02 2.311815023422241211e-01 -4.248749613761901855e-01 -2.533447444438934326e-01 9.156078100204467773e-02 6.993992626667022705e-02 1.074288971722126007e-02 -9.385019540786743164e-02 -2.217647805809974670e-02 -5.702289566397666931e-02 2.010292932391166687e-02 -8.570622652769088745e-02
-2.710393369197845459e-01 1.735909730195999146e-01 -8.134742826223373413e-02 6.698815524578094482e-02 -5.046170670539140701e-03 -2.787125706672668457e-01 -1.151587292551994324e-01 -2.080962508916854858e-01 -6.062304135411977768e-03 4.084448516368865967e-02 1.130972132086753845e-01 -2.864640578627586365e-02 4.371779412031173706e-02 -8.519887924194335938e-02 2.366541624069213867e-01 1.382824629545211792e-01 -1.041032895445823669e-01 -3.923200070858001709e-01 -1.581283658742904663e-01 1.902291476726531982e-01 3.067876100540161133e-01 -1.295654475688934326e-01 -1.420407444238662720e-01 -2.537195384502410889e-01 2.022561877965927124e-01 -1.997820101678371429e-02 -1.260685771703720093e-01 1.469383388757705688e-01 -1.589586436748504639e-01 5.507180467247962952e-03 -2.916450798511505127e-01 -2.021589130163192749e-01
4.937464743852615356e-02 -1.292710155248641968e-01 1.266873478889465332e-01 8.921237289905548096e-02 -5.329869687557220459e-02 -1.170364841818809509e-01 2.203817665576934814e-01 -2.718485891819000244e-01 2.051700353622436523e-01 -2.533937990665435791e-01 -2.997849881649017334e-01 -5.451437085866928101e-02 2.136963885277509689e-03 4.029268398880958557e-03 6.207815837115049362e-03 1.595590859651565552e-01 -1.149702072143554688e-02 -1.788578778505325317e-01 -4.389633238315582275e-01 -3.634281754493713379e-01 1.748528098687529564e-03 -7.550069689750671387e-02 -2.054601311683654785e-01 -2.389205247163772583e-01 -8.019396662712097168e-02 1.826375871896743774e-01 5.533366650342941284e-02 -1.982263624668121338e-01 -1.194467544555664062e-01 -6.504540890455245972e-02 1.176492124795913696e-01 -1.295987367630004883e-01
-8.257126808166503906e-02 2.722211480140686035e-01 8.310287445783615112e-02 -1.109171956777572632e-01 3.428875505924224854e-01 1.938181072473526001e-01 -4.329668823629617691e-03 -2.936679124832153320e-01 -1.459370404481887817e-01 -1.441141217947006226e-01 3.646251559257507324e-01 -2.194124832749366760e-02 -3.671093657612800598e-02 -1.789411753416061401e-01 9.734483808279037476e-02 7.533770799636840820e-02 -2.531873881816864014e-01 -2.266350239515304565e-01 -4.389942809939384460e-02 -9.870082139968872070e-02 -2.304252684116363525e-01 1.172045320272445679e-01 -3.966825455427169800e-02 -2.680944502353668213e-01 -1.534053310751914978e-02 6.147819012403488159e-02 6.358978152275085449e-02 -1.347849220037460327e-01 -3.066650927066802979e-01 -1.747081428766250610e-01 1.255875173956155777e-02 -1.268318444490432739e-01
1.139177083969116211e-01 5.031717941164970398e-02 2.435193359851837158e-01 6.665453314781188965e-03 -2.687764912843704224e-02 -1.255343854427337646e-01 2.976341545581817627e-01 1.135996915400028229e-02 -5.356659367680549622e-02 -1.312319636344909668e-01 3.598216548562049866e-02 -7.835264503955841064e-02 -3.543756008148193359e-01 5.555249005556106567e-02 1.653732061386108398e-01 1.917976737022399902e-01 -1.600232124328613281e-01 -1.834673136472702026e-01 -3.584708273410797119e-01 -8.874516189098358154e-02 2.117431163787841797e-01 2.212670147418975830e-01 -2.752884328365325928e-01 -3.233927488327026367e-01 -1.389924287796020508e-01 1.606675796210765839e-02 -4.066307097673416138e-02 1.124374493956565857e-01 -1.175675913691520691e-01 2.228729128837585449e-01 1.798901557922363281e-01 9.339548647403717041e-03
-1.929549127817153931e-01 1.036982685327529907e-01 6.810489296913146973e-02 2.478875666856765747e-01 5.906846746802330017e-02 -1.848909654654562473e-03 4.272481203079223633e-01 -3.642766270786523819e-03 -2.985516749322414398e-02 1.285358369350433350e-01 -8.697737753391265869e-02 2.168964296579360962e-01 -3.580259904265403748e-02 7.381944358348846436e-02 2.298604100942611694e-01 -6.045541912317276001e-02 2.590946853160858154e-01 -2.088267505168914795e-01 -2.634671628475189209e-01 -2.185074090957641602e-01 2.881683111190795898e-01 2.064061351120471954e-02 -2.999594807624816895e-01 -3.153247237205505371e-01 -2.304046973586082458e-02 -6.360949575901031494e-02 -1.540478412061929703e-02 2.022267580032348633e-01 6.783890724182128906e-02 5.131547525525093079e-02 -1.009986251592636108e-01 -2.684284932911396027e-02
-7.210259884595870972e-02 6.932865828275680542e-02 -1.740555278956890106e-02 -3.676502704620361328e-01 -1.138861626386642456e-01 1.451953686773777008e-02 -1.035059019923210144e-01 -2.159702926874160767e-01 -1.693209260702133179e-01 -5.556301772594451904e-02 9.548956900835037231e-02 -1.418765634298324585e-01 -1.653896570205688477e-01 3.671884164214134216e-02 3.727927803993225098e-01 -5.683224648237228394e-02 3.403868153691291809e-02 -6.827237457036972046e-02 -1.451103687286376953e-01 -2.554108798503875732e-01 6.406831555068492889e-03 -4.135171324014663696e-02 -8.480239659547805786e-02 -3.712764084339141846e-01 -4.108608961105346680e-01 -2.883320301771163940e-02 -2.537190020084381104e-01 2.972605079412460327e-02 -9.212283045053482056e-02 -9.487506002187728882e-02 2.119434252381324768e-02 -2.456524819135665894e-01
1.123544126749038696e-01 4.166629314422607422e-01 -1.725223958492279053e-01 3.613436818122863770e-01 3.275661170482635498e-01 1.471972614526748657e-01 -2.301430851221084595e-01 -1.711935400962829590e-01 -2.537105232477188110e-02 5.065118893980979919e-02 1.133836507797241211e-01 -4.802102968096733093e-02 -9.366289526224136353e-02 -3.920176997780799866e-02 3.421622142195701599e-02 -5.574879050254821777e-02 -6.082612648606300354e-02 -3.372049629688262939e-01 -1.255959123373031616e-01 -1.249278336763381958e-01 1.744045503437519073e-02 -2.526808679103851318e-01 -3.612205758690834045e-02 -2.773520648479461670e-01 -4.783193394541740417e-02 8.905499428510665894e-02 -1.157906204462051392e-01 -5.785055086016654968e-02 -2.527213394641876221e-01 -2.599090710282325745e-02 -1.599980294704437256e-01 -3.084897063672542572e-02
1.079544145613908768e-02 1.397525370121002197e-01 -1.042370423674583435e-01 -8.193360269069671631e-02 -3.059184849262237549e-01 -5.537044629454612732e-02 3.125652670860290527e-02 -9.965056926012039185e-02 -1.960117816925048828e-01 6.147754937410354614e-02 -2.201689779758453369e-02 -6.145857274532318115e-03 -1.612454503774642944e-01 -9.402575343847274780e-02 2.601565122604370117e-01 1.461801230907440186e-01 -1.316484212875366211e-01 -2.427931576967239380e-01 -2.137454301118850708e-01 -1.593960672616958618e-01 2.987225353717803955e-01 -3.438372863456606865e-03 1.252032071352005005e-01 -4.893489480018615723e-01 1.574045866727828979e-01 1.008345000445842743e-02 -9.958408027887344360e-02 1.450314223766326904e-01 -1.546159684658050537e-01 8.054291456937789917e-02 -9.272348135709762573e-02 -3.194094300270080566e-01
-1.139615103602409363e-01 6.207284051924943924e-03 -3.828627988696098328e-02 1.484468579292297363e-01 5.649731680750846863e-02 6.974472105503082275e-02 9.100419282913208008e-02 -8.365680277347564697e-02 -2.557462751865386963e-01 -3.150380030274391174e-02 3.465000987052917480e-01 1.480405926704406738e-01 -7.543157786130905151e-02 -1.693025678396224976e-01 2.048494219779968262e-01 1.555990576744079590e-01 -3.335054516792297363e-01 -7.200795412063598633e-02 6.689803302288055420e-02 -2.945515811443328857e-01 1.481846421957015991e-01 -8.690749108791351318e-02 -2.890602350234985352e-01 -8.870657533407211304e-02 1.595313474535942078e-02 4.354279339313507080e-01 5.792133510112762451e-02 1.337443143129348755e-01 -2.267515957355499268e-01 8.833713084459304810e-02 -6.004122272133827209e-02 -1.694945245981216431e-01
3.815990686416625977e-02 -8.048757910728454590e-02 1.482928842306137085e-01 1.024814397096633911e-01 4.479173570871353149e-03 -3.186937794089317322e-02 -6.196966394782066345e-02 -2.374188005924224854e-01 2.172513604164123535e-01 -1.579158306121826172e-01 -6.062217429280281067e-02 -2.661501802504062653e-02 2.643332779407501221e-01 5.154622346162796021e-02 2.428494393825531006e-01 -7.140290690585970879e-04 4.966903850436210632e-02 -3.490822389721870422e-02 -4.779897034168243408e-01 -1.589984148740768433e-01 4.624176397919654846e-02 -2.982727997004985809e-02 -7.785709947347640991e-02 -3.102506697177886963e-01 -3.838434517383575439e-01 1.856612712144851685e-01 2.252124994993209839e-01 -1.019148677587509155e-01 -2.780807018280029297e-01 -2.939568459987640381e-02 8.007398247718811035e-02 -8.840723312459886074e-04
-1.921489834785461426e-02 1.026976406574249268e-01 1.758799403905868530e-01 5.781000107526779175e-02 4.191030263900756836e-01 6.610107421875000000e-02 1.876564621925354004e-01 -4.396164417266845703e-02 1.039364561438560486e-01 3.350076079368591309e-01 1.707865893840789795e-01 -4.398988559842109680e-02 -2.394477371126413345e-03 2.075123041868209839e-01 2.128511518239974976e-01 -1.453010290861129761e-01 -1.676001846790313721e-01 -1.772196888923645020e-01 -1.312743723392486572e-01 -6.560245156288146973e-02 2.067412585020065308e-01 3.600672259926795959e-02 -6.337950378656387329e-02 -2.570172250270843506e-01 -1.041915863752365112e-01 7.123022526502609253e-02 -1.775702983140945435e-01 -2.782414434477686882e-03 -3.505881130695343018e-01 2.768772887066006660e-03 -8.280102163553237915e-02 3.187978863716125488e-01
-1.180009394884109497e-01 -5.902621895074844360e-02 1.094204559922218323e-01 8.790474385023117065e-02 2.250435017049312592e-02 1.603367738425731659e-02 -6.273262202739715576e-02 -1.456062048673629761e-01 1.184137985110282898e-01 9.203375130891799927e-02 -1.531056910753250122e-01 -2.407551109790802002e-01 -3.214862048625946045e-01 -6.211307272315025330e-02 1.240166202187538147e-01 -2.146944999694824219e-01 5.090589821338653564e-02 -3.628366887569427490e-01 -2.734679579734802246e-01 -2.991478443145751953e-01 1.233392283320426941e-01 -2.391401678323745728e-02 2.306122332811355591e-01 -2.048037201166152954e-01 -1.471011489629745483e-01 1.785761564970016479e-01 8.551587164402008057e-02 1.176430583000183105e-01 -3.600177764892578125e-01 -1.810984909534454346e-01 5.755718052387237549e-02 -1.207456514239311218e-01
-4.997083917260169983e-02 1.297855526208877563e-01 7.251635938882827759e-02 1.627860218286514282e-01 5.918994918465614319e-02 4.722666740417480469e-02 4.565333425998687744e-01 -1.502508390694856644e-02 -3.027025051414966583e-02 2.865604162216186523e-01 -5.942632257938385010e-02 5.974309518933296204e-02 -7.004040479660034180e-02 1.955011487007141113e-01 2.790723741054534912e-01 -2.395270421402528882e-04 2.115471959114074707e-01 -2.046024948358535767e-01 -2.101520448923110962e-01 -2.871022522449493408e-01 2.092030197381973267e-01 4.280357807874679565e-02 -3.912616074085235596e-01 -1.252431720495223999e-01 -1.598519682884216309e-01 7.610204815864562988e-02 -4.372145608067512512e-02 2.347756028175354004e-01 -1.069023553282022476e-02 -7.410581409931182861e-02 -2.273523993790149689e-02 -3.609679639339447021e-02
-8.748662471771240234e-02 1.473139673471450806e-01 4.571002721786499023e-02 1.843499392271041870e-01 2.159603238105773926e-01 9.104436263442039490e-03 -9.380374848842620850e-02 -2.781668007373809814e-01 1.524045038968324661e-02 1.383922100067138672e-01 4.422838687896728516e-01 -3.575984761118888855e-02 -1.635472923517227173e-01 -1.198899187147617340e-02 4.414477944374084473e-02 1.831627637147903442e-01 2.303526550531387329e-01 5.930290091782808304e-03 -9.808731079101562500e-02 -3.008957803249359131e-01 8.770998567342758179e-02 -3.354381620883941650e-01 -1.550079733133316040e-01 -1.228561103343963623e-01 -4.858363419771194458e-02 1.971625238656997681e-01 1.465122029185295105e-02 2.358403354883193970e-01 -2.659831941127777100e-01 -1.112780719995498657e-01 -1.552434861660003662e-01 -7.820703089237213135e-02
2.266039326786994934e-02 1.081274449825286865e-01 3.192884027957916260e-01 -1.819522976875305176e-01 -1.501987278461456299e-01 1.556428906042128801e-04 -3.000839054584503174e-02 -2.898531854152679443e-01 -1.872917711734771729e-01 -2.261905670166015625e-01 2.360712736845016479e-01 -8.574821799993515015e-02 -1.978538930416107178e-02 3.993753790855407715e-01 8.309587836265563965e-02 5.645830649882555008e-03 -1.194466557353734970e-02 2.035872451961040497e-02 -2.101462781429290771e-01 -1.809504479169845581e-01 2.426811903715133667e-01 -1.280056685209274292e-01 1.367269009351730347e-01 -3.352649807929992676e-01 7.077129185199737549e-02 5.740217864513397217e-02 -6.558386236429214478e-02 5.683219060301780701e-02 -3.263326883316040039e-01 -2.751545980572700500e-02 -9.449033439159393311e-02 -1.151738390326499939e-01
8.095178753137588501e-03 -1.140262112021446228e-01 -9.731445461511611938e-02 -1.776777505874633789e-01 7.081848382949829102e-02 -3.679416477680206299e-01 1.700983941555023193e-01 -2.764653563499450684e-01 2.162731543648988008e-04 1.035417057573795319e-02 7.136683445423841476e-03 -2.018645107746124268e-01 -1.406590193510055542e-01 6.609549373388290405e-02 -3.048987500369548798e-02 1.299368292093276978e-01 3.975056111812591553e-02 -1.011210680007934570e-02 -6.990376114845275879e-02 8.799858391284942627e-03 1.429465413093566895e-01 9.699910879135131836e-02 -2.659432590007781982e-01 -5.121483206748962402e-01 -2.027615904808044434e-01 1.631291210651397705e-01 7.448374480009078979e-02 -1.208220496773719788e-01 -8.716658502817153931e-02 2.930966950953006744e-02 -1.552996933460235596e-01 -3.567931056022644043e-01
2.310160547494888306e-02 1.898166537284851074e-01 -3.860007226467132568e-02 5.107203871011734009e-02 2.285034358501434326e-01 -2.520220912992954254e-02 4.367225244641304016e-02 -1.391433775424957275e-01 -6.075378134846687317e-02 -2.147813588380813599e-01 5.607390776276588440e-02 1.868564039468765259e-01 1.637912988662719727e-01 -1.460426747798919678e-01 9.616921097040176392e-02 -1.178040131926536560e-01 -2.635332942008972168e-01 -5.701514333486557007e-02 -8.304188400506973267e-02 -1.572584807872772217e-01 3.693762421607971191e-01 -2.621089220046997070e-01 -1.652915030717849731e-01 -3.912222981452941895e-01 -7.742909342050552368e-02 1.424669325351715088e-01 1.343155056238174438e-01 6.250485777854919434e-03 -3.077023327350616455e-01 -3.106159716844558716e-02 -7.183447945863008499e-03 3.100723028182983398e-01
-1.633936017751693726e-01 1.436188220977783203e-01 -3.324117958545684814e-01 -2.506175935268402100e-01 -3.733795136213302612e-02 8.613397181034088135e-02 1.878676861524581909e-01 -1.571712940931320190e-01 6.624695658683776855e-02 -1.188975013792514801e-02 7.047168165445327759e-02 -8.487524464726448059e-03 -2.298109978437423706e-02 2.479844838380813599e-01 -3.868068801239132881e-03 -9.434161335229873657e-02 2.087049745023250580e-02 -2.144847512245178223e-01 -2.631685137748718262e-01 9.329867549240589142e-03 3.038497865200042725e-01 1.214293614029884338e-01 -4.138686954975128174e-01 -1.345040947198867798e-01 -3.236127644777297974e-02 -1.055858582258224487e-01 6.427657604217529297e-02 -4.414463788270950317e-02 -3.394844830036163330e-01 -2.365068197250366211e-01 4.648539796471595764e-02 -1.618535816669464111e-01
-1.352909803390502930e-01 4.440248385071754456e-02 -3.116088211536407471e-01 1.028721854090690613e-01 -1.627847701311111450e-01 1.642833501100540161e-01 1.776269078254699707e-01 -2.185425758361816406e-01 -7.832047343254089355e-02 -1.429946869611740112e-01 1.055831462144851685e-01 1.054992247372865677e-02 -7.582286745309829712e-02 1.505582183599472046e-01 1.959293708205223083e-02 -1.919722557067871094e-01 -8.391652256250381470e-03 -7.871538400650024414e-02 -2.615504264831542969e-01 9.450009465217590332e-02 2.173087894916534424e-01 1.914778947830200195e-01 -3.377026915550231934e-01 -2.695963978767395020e-01 2.815056778490543365e-02 9.635428339242935181e-02 1.819172799587249756e-01 8.650411851704120636e-03 -3.377139568328857422e-01 -2.113111615180969238e-01 -2.747901901602745056e-02 -2.807593047618865967e-01
-8.547082543373107910e-02 1.218526251614093781e-02 1.674634218215942383e-02 7.431518286466598511e-02 -1.064546108245849609e-01 -1.185891125351190567e-02 2.872876822948455811e-01 -1.384120136499404907e-01 -5.275056138634681702e-02 -3.367449343204498291e-01 -2.903454378247261047e-02 -1.344659030437469482e-01 -3.684342205524444580e-01 -5.756761506199836731e-02 2.375426888465881348e-01 -2.744822204113006592e-02 1.204650178551673889e-01 1.059202756732702255e-02 -3.544521629810333252e-01 -3.303517103195190430e-01 2.140603959560394287e-01 3.102649236097931862e-03 -2.806364595890045166e-01 -9.541857242584228516e-02 -7.537545263767242432e-02 6.797203421592712402e-02 -5.187517032027244568e-02 1.804612278938293457e-01 -3.158302605152130127e-01 1.104941740632057190e-01 -3.686904162168502808e-02 -1.657478883862495422e-02
1.006499752402305603e-01 7.865155115723609924e-03 7.651932537555694580e-03 7.964721322059631348e-02 8.597253262996673584e-02 -1.069161444902420044e-01 -2.531584501266479492e-01 -2.593879103660583496e-01 1.046112477779388428e-01 -1.704722940921783447e-01 2.242331355810165405e-01 -1.971701681613922119e-01 -4.494404196739196777e-01 1.467999070882797241e-01 1.243584379553794861e-01 1.057254299521446228e-01 -5.339825525879859924e-02 -2.901777923107147217e-01 2.436679415404796600e-02 -5.397705733776092529e-02 1.118783950805664062e-01 -2.282796949148178101e-01 -7.509770244359970093e-02 -3.576285839080810547e-01 -2.207013070583343506e-01 -6.023473571985960007e-03 -1.107358336448669434e-01 9.408833086490631104e-02 -5.049296841025352478e-02 -7.539425510913133621e-03 -2.600113451480865479e-01 -1.583046168088912964e-01
-6.456898897886276245e-02 1.721904128789901733e-01 2.615886926651000977e-01 3.371635675430297852e-01 5.244009941816329956e-02 6.605252623558044434e-02 1.318123191595077515e-01 -2.079932838678359985e-01 1.132627576589584351e-01 8.889274299144744873e-02 1.789867691695690155e-02 -2.471615076065063477e-01 -4.758432507514953613e-02 -9.387260675430297852e-02 3.554627895355224609e-01 -1.530258804559707642e-01 9.819012880325317383e-02 -9.952420741319656372e-02 -1.579178124666213989e-01 -6.004564091563224792e-02 1.740459203720092773e-01 3.327965270727872849e-03 -2.580095529556274414e-01 -3.463766872882843018e-01 1.128999292850494385e-01 9.670411050319671631e-02 -9.305810928344726562e-02 1.533108651638031006e-01 4.008532688021659851e-02 -2.836055755615234375e-01 1.269176136702299118e-02 -2.682114839553833008e-01
-7.728857547044754028e-02 3.246633112430572510e-01 1.656408905982971191e-01 2.376317977905273438e-01 4.707867279648780823e-03 2.207807749509811401e-01 3.377804765477776527e-03 -2.733932137489318848e-01 1.092247739434242249e-01 -3.420631634071469307e-03 -1.089331358671188354e-01 -2.560309469699859619e-01 -1.155916228890419006e-01 1.134509146213531494e-01 1.870173066854476929e-01 -1.631367504596710205e-01 -1.772427260875701904e-01 -3.439228534698486328e-01 -2.372880466282367706e-02 7.910975068807601929e-02 2.037066519260406494e-01 1.646080315113067627e-01 -2.880293428897857666e-01 -1.928099244832992554e-01 -2.692549526691436768e-01 7.892600446939468384e-02 -7.862749695777893066e-02 -8.094005286693572998e-02 8.881349861621856689e-02 1.073922663927078247e-01 -7.045886665582656860e-02 -2.071631550788879395e-01
-9.580528736114501953e-02 3.855209350585937500e-01 -1.278668921440839767e-02 2.525649070739746094e-01 1.806224435567855835e-01 1.726788580417633057e-01 -1.588373631238937378e-01 -3.793860971927642822e-01 5.378868058323860168e-02 1.013229861855506897e-01 -1.714290529489517212e-01 -2.045824825763702393e-01 -2.021171385422348976e-03 -1.083604618906974792e-02 1.458613723516464233e-01 1.351375579833984375e-01 -9.049911051988601685e-02 -3.978764414787292480e-01 -1.573272235691547394e-02 -2.105211168527603149e-01 -4.513788223266601562e-02 -1.050099283456802368e-01 -7.484501600265502930e-02 -1.524083316326141357e-01 -5.368610844016075134e-02 1.953037381172180176e-01 -2.022514119744300842e-02 1.266490519046783447e-01 -1.144339367747306824e-01 -8.611327409744262695e-02 -1.320440173149108887e-01 -2.723933756351470947e-01
1.710597723722457886e-01 9.692264348268508911e-02 -1.398502737283706665e-01 -5.420548468828201294e-02 1.911114603281021118e-01 1.254669111222028732e-02 -1.445441246032714844e-01 -3.114120960235595703e-01 1.100988164544105530e-01 -2.967161126434803009e-02 4.088260531425476074e-01 1.637336164712905884e-01 1.541037857532501221e-01 -2.331742346286773682e-01 7.972513884305953979e-02 1.630116999149322510e-01 -1.210181787610054016e-01 -3.092417418956756592e-01 -9.518222510814666748e-02 -2.199133932590484619e-01 9.239273518323898315e-02 -2.313058525323867798e-01 5.444078147411346436e-02 -3.781001269817352295e-01 -1.398043036460876465e-01 1.534832715988159180e-01 -2.675319090485572815e-02 8.216091990470886230e-02 -1.940748393535614014e-01 3.610367327928543091e-02 2.488386817276477814e-02 2.200347185134887695e-02
-1.667645722627639771e-01 2.802388668060302734e-01 9.586042165756225586e-02 -1.522997859865427017e-02 1.216133609414100647e-01 -5.195583403110504150e-02 -2.330880984663963318e-02 2.023936994373798370e-02 -4.208428785204887390e-02 -2.239664793014526367e-01 3.854764103889465332e-01 -1.754175275564193726e-01 6.453154236078262329e-02 1.350670605897903442e-01 -3.881163895130157471e-02 -2.318844050168991089e-01 -6.314195692539215088e-02 2.095816191285848618e-03 -2.833840548992156982e-01 -3.441054224967956543e-01 -7.690500468015670776e-02 3.965492546558380127e-02 6.594186276197433472e-02 -2.168541401624679565e-01 1.451867669820785522e-01 -1.560955196619033813e-01 8.394068479537963867e-02 1.440667062997817993e-01 -2.978715896606445312e-01 -9.485369920730590820e-02 -3.494684994220733643e-01 -4.632742702960968018e-02
-6.763914972543716431e-02 2.920846939086914062e-01 2.376902550458908081e-01 2.558371424674987793e-01 -4.625142738223075867e-02 -6.679464131593704224e-02 -5.966533347964286804e-02 -2.547690868377685547e-01 -9.873931854963302612e-02 8.473797887563705444e-02 1.214373577386140823e-02 3.084971383213996887e-02 -1.213332265615463257e-02 -2.660448551177978516e-01 1.618568748235702515e-01 1.922547966241836548e-01 -4.913789778947830200e-02 -1.225894540548324585e-01 -2.992809414863586426e-01 -1.486508399248123169e-01 9.395194053649902344e-02 -1.888133585453033447e-01 -1.683629155158996582e-01 -3.887660801410675049e-01 2.224298566579818726e-02 -2.019357830286026001e-01 -1.754864752292633057e-01 1.114358454942703247e-01 -2.151440829038619995e-01 2.048507481813430786e-01 -7.208892703056335449e-02 1.731274724006652832e-01
-2.078443616628646851e-01 1.548944115638732910e-01 2.387823164463043213e-02 1.966422945261001587e-01 1.172215342521667480e-01 2.143555879592895508e-01 -1.584267765283584595e-01 -2.310415059328079224e-01 1.186783611774444580e-01 1.579396724700927734e-01 1.546618491411209106e-01 2.281205728650093079e-02 -2.928220927715301514e-01 2.578434944152832031e-01 1.872814148664474487e-01 8.209421485662460327e-02 -5.180614814162254333e-02 -4.737284598377300426e-06 -1.339780688285827637e-01 -2.314854711294174194e-01 2.163762897253036499e-01 -2.578551471233367920e-01 -1.808256655931472778e-01 -1.285646855831146240e-01 3.043371066451072693e-02 4.005557596683502197e-01 -1.184106022119522095e-01 -6.484054774045944214e-02 -3.812977671623229980e-02 -2.450582385063171387e-01 9.210700541734695435e-02 -1.074600443243980408e-01
2.209870070219039917e-01 -1.119682658463716507e-02 -2.462817430496215820e-01 -1.159167438745498657e-01 4.537878558039665222e-02 -2.597615420818328857e-01 8.159047365188598633e-02 -3.794791102409362793e-01 2.721109986305236816e-01 8.044832944869995117e-02 1.764697134494781494e-01 -1.901214867830276489e-01 4.151064157485961914e-02 1.418112516403198242e-01 1.008888930082321167e-01 2.445343881845474243e-02 -8.057670295238494873e-02 -7.611054182052612305e-02 -2.219299376010894775e-01 -2.117407917976379395e-01 1.414654999971389771e-01 1.727131009101867676e-01 -2.833563089370727539e-01 -4.137263596057891846e-01 2.333848364651203156e-02 3.612303733825683594e-02 -6.834007054567337036e-02 -3.332008048892021179e-02 -9.988078847527503967e-03 1.832236200571060181e-01 1.001896113157272339e-01 -1.316178143024444580e-01
1.007502004504203796e-01 2.063971161842346191e-01 -1.360213458538055420e-01 -9.620776027441024780e-02 1.780503541231155396e-01 1.649969071149826050e-02 2.187826633453369141e-01 -1.516221910715103149e-01 -1.683157682418823242e-01 -9.090346843004226685e-02 2.965469956398010254e-01 2.510722279548645020e-01 2.174252718687057495e-01 -4.843990877270698547e-02 1.495390385389328003e-01 -3.250645846128463745e-02 -2.512696683406829834e-01 -2.057122439146041870e-01 -1.472988426685333252e-01 -1.682285219430923462e-01 2.721069455146789551e-01 -1.117365881800651550e-01 8.351162075996398926e-02 -3.729549944400787354e-01 -2.715448439121246338e-01 1.949886977672576904e-01 8.562129735946655273e-02 1.092742606997489929e-01 -7.717943936586380005e-02 -1.226985082030296326e-01 -1.228453516960144043e-01 -2.954136207699775696e-02
6.825514137744903564e-02 1.601515412330627441e-01 -1.685644388198852539e-01 5.915971845388412476e-02 5.205964297056198120e-02 3.688820824027061462e-02 1.235739365220069885e-01 -1.718617379665374756e-01 -1.199609488248825073e-01 -1.909843683242797852e-01 2.929150164127349854e-01 2.016505300998687744e-01 1.446065902709960938e-01 7.867119275033473969e-03 1.169617548584938049e-01 -9.169508516788482666e-02 -2.217818945646286011e-01 -3.670132458209991455e-01 -1.383803486824035645e-01 -2.179246544837951660e-01 3.428321704268455505e-02 2.189078927040100098e-02 1.654135733842849731e-01 -3.318963944911956787e-01 -1.762070506811141968e-01 -4.890557378530502319e-02 2.376207858324050903e-01 4.426530562341213226e-03 -3.994274735450744629e-01 -1.143351942300796509e-01 1.042776480317115784e-01 7.349856942892074585e-02
-2.587649971246719360e-02 -2.691790461540222168e-03 -2.542475461959838867e-01 -3.888762742280960083e-02 -1.728843003511428833e-01 -1.872666031122207642e-01 8.853897452354431152e-02 -5.211061984300613403e-02 2.340119704604148865e-02 1.991486400365829468e-01 -9.616671130061149597e-03 7.418162375688552856e-02 -6.480204313993453979e-02 -6.807926297187805176e-02 4.350087344646453857e-01 -6.264179479330778122e-03 -1.340213567018508911e-01 -2.120722383260726929e-01 -2.368235290050506592e-01 -1.267557740211486816e-01 2.325655519962310791e-01 -1.026646941900253296e-01 -8.716857433319091797e-02 -4.454566240310668945e-01 2.921621687710285187e-02 -1.503233164548873901e-01 1.542973965406417847e-01 1.693298220634460449e-01 3.198404796421527863e-03 -1.249388046562671661e-02 -2.587225437164306641e-01 -2.548873424530029297e-01
1.493819206953048706e-01 1.299878656864166260e-01 1.439944356679916382e-01 3.220067918300628662e-02 -1.141356490552425385e-02 -1.358579695224761963e-01 -9.665113687515258789e-02 -1.481147706508636475e-01 9.116623550653457642e-02 -2.248798459768295288e-01 2.465727627277374268e-01 -1.089957356452941895e-01 -2.845212221145629883e-01 4.156224429607391357e-02 1.204751729965209961e-01 1.357997655868530273e-01 -5.263088643550872803e-02 -4.582237005233764648e-01 9.745059907436370850e-02 -8.165245503187179565e-02 1.390979737043380737e-01 -1.891405880451202393e-01 -3.196193873882293701e-01 -2.468703985214233398e-01 -4.135673120617866516e-02 -3.179971128702163696e-02 -8.622324466705322266e-02 1.409640610218048096e-01 -1.254508085548877716e-02 -3.359692096710205078e-01 -2.217658311128616333e-01 -5.086841806769371033e-02
-1.142548695206642151e-01 -1.830153167247772217e-01 4.980023205280303955e-02 -1.675821840763092041e-01 8.867820352315902710e-02 -3.804730623960494995e-02 2.333533018827438354e-01 -5.956423655152320862e-02 2.284998148679733276e-01 -1.645348966121673584e-01 9.427034109830856323e-02 -2.008635848760604858e-01 -2.955155074596405029e-01 -6.673217751085758209e-03 3.243805766105651855e-01 -1.422266066074371338e-01 1.526448875665664673e-01 5.184134095907211304e-02 -3.532159030437469482e-01 -2.314356714487075806e-01 1.699830591678619385e-01 -2.260991930961608887e-02 -2.580863237380981445e-01 -2.420845925807952881e-01 -2.050444781780242920e-01 2.166627347469329834e-02 6.614036858081817627e-02 -8.798891305923461914e-02 -1.517591327428817749e-01 1.097530052065849304e-01 -1.117796823382377625e-01 -2.304358780384063721e-01
8.120089769363403320e-02 2.370854616165161133e-01 -9.052403271198272705e-03 2.877863347530364990e-01 1.140331253409385681e-01 -3.697734698653221130e-02 -1.162428781390190125e-01 1.124202534556388855e-01 -3.245516680181026459e-03 -2.618155255913734436e-02 -7.141050696372985840e-02 -1.731309145689010620e-01 -7.617129385471343994e-02 1.764166951179504395e-01 2.726137340068817139e-01 -8.127192407846450806e-02 -5.887746810913085938e-02 -6.553668528795242310e-02 1.884611546993255615e-01 -1.853137761354446411e-01 3.174194693565368652e-01 6.420392543077468872e-02 -4.202209711074829102e-01 -3.047008216381072998e-01 -1.441139429807662964e-01 2.155507355928421021e-01 1.875259578227996826e-01 -2.022987306118011475e-01 -6.492681056261062622e-02 -1.442201584577560425e-01 1.547576338052749634e-01 -1.262603402137756348e-01
-1.331078708171844482e-01 8.621870726346969604e-02 -1.852175146341323853e-01 1.262124925851821899e-01 2.749352157115936279e-01 1.943764537572860718e-01 2.874678075313568115e-01 -2.491419613361358643e-01 -2.497196495532989502e-01 2.493086755275726318e-01 1.333985626697540283e-01 -4.266609624028205872e-02 7.642997056245803833e-02 1.021969988942146301e-01 1.850561983883380890e-02 9.040948748588562012e-02 1.476362049579620361e-01 -1.568680554628372192e-01 -1.016337051987648010e-01 -3.471554219722747803e-01 8.825773745775222778e-02 2.825110591948032379e-02 -3.246636688709259033e-01 -1.569173932075500488e-01 2.310733050107955933e-01 1.433672159910202026e-01 -1.378031075000762939e-01 1.364384740591049194e-01 -2.408718019723892212e-01 3.576541086658835411e-03 -7.645044475793838501e-02 7.938539981842041016e-02
8.153179287910461426e-02 1.457814723253250122e-01 4.260354489088058472e-02 1.146649122238159180e-01 -9.446147829294204712e-02 -3.208734393119812012e-01 1.630666404962539673e-01 -3.272100538015365601e-02 -6.329388916492462158e-02 2.195641584694385529e-02 -1.254457235336303711e-01 6.652591377496719360e-02 -4.034981597214937210e-03 -7.676994800567626953e-02 -2.285570353269577026e-01 -2.197131216526031494e-01 1.325450986623764038e-01 -1.091834381222724915e-01 -2.144466936588287354e-01 -2.632623016834259033e-01 7.899679988622665405e-02 -5.333398003131151199e-03 -2.094911932945251465e-01 -3.362413346767425537e-01 -1.760207712650299072e-01 2.610763609409332275e-01 -3.912083338946104050e-03 -1.735122650861740112e-01 -3.671260178089141846e-01 -4.553092643618583679e-02 -5.694290995597839355e-02 -3.303939998149871826e-01
-9.061120450496673584e-02 2.066071629524230957e-01 4.248053580522537231e-02 5.680863931775093079e-02 6.687942426651716232e-03 3.566074883565306664e-03 -1.123179569840431213e-01 3.219290822744369507e-02 5.136571079492568970e-02 1.311696767807006836e-01 4.241245687007904053e-01 -2.001568675041198730e-01 -1.370659023523330688e-01 -1.375346332788467407e-01 1.899026930332183838e-01 -9.784273803234100342e-02 -6.708510220050811768e-02 -1.509586274623870850e-01 -4.028854966163635254e-01 -2.312078177928924561e-01 -9.217555075883865356e-02 9.416450560092926025e-02 2.219504676759243011e-02 -9.609402716159820557e-02 -8.874842524528503418e-02 2.206835895776748657e-01 1.259699314832687378e-01 -4.762668907642364502e-02 -4.498667716979980469e-01 -3.337522735819220543e-03 -7.709389925003051758e-02 2.324502468109130859e-01
4.019710421562194824e-02 -1.027708500623703003e-01 -3.037075996398925781e-01 -1.153147444128990173e-01 2.074697054922580719e-02 -6.086741760373115540e-02 2.755512893199920654e-01 -4.630005359649658203e-01 2.592447996139526367e-01 -4.028680175542831421e-02 6.802285462617874146e-02 -1.441139876842498779e-01 -1.820152401924133301e-01 2.781941890716552734e-01 -1.108833309262990952e-02 -1.448575705289840698e-01 -1.147813796997070312e-01 -1.510694902390241623e-02 -5.467693135142326355e-02 -1.252834349870681763e-01 2.432284057140350342e-01 -4.884112998843193054e-02 -1.052964702248573303e-01 -2.455053627490997314e-01 -2.147094756364822388e-01 1.730665266513824463e-01 -2.658362984657287598e-01 9.946990758180618286e-02 -1.089407429099082947e-01 -1.292443275451660156e-01 -3.901468962430953979e-02 -1.014600917696952820e-01
7.779137790203094482e-02 2.063303291797637939e-01 2.903572022914886475e-01 1.936219781637191772e-01 2.303984016180038452e-01 -2.088512778282165527e-01 2.631691992282867432e-01 -2.086367830634117126e-02 -2.596112899482250214e-02 -3.437417447566986084e-01 3.425136953592300415e-02 -1.109176948666572571e-01 -1.311835050582885742e-01 -6.707016378641128540e-02 2.750016748905181885e-01 -1.162476185709238052e-02 -1.751293838024139404e-01 -2.914772927761077881e-01 -2.750521302223205566e-01 -7.104015350341796875e-02 -9.046158194541931152e-02 5.889851599931716919e-02 -2.940158247947692871e-01 -2.940398454666137695e-01 -1.332669891417026520e-02 1.067954972386360168e-01 3.287819400429725647e-02 -1.199332550168037415e-01 2.392351860180497169e-03 1.458058804273605347e-01 3.292190283536911011e-02 5.588861182332038879e-02
1.837350279092788696e-01 -2.030603289604187012e-01 -4.507787525653839111e-02 1.168072074651718140e-01 -4.058329388499259949e-02 -1.680291170487180352e-04 -1.305335909128189087e-01 -2.961266040802001953e-01 1.755159944295883179e-01 1.279311478137969971e-01 6.280428171157836914e-02 -2.994179427623748779e-01 -2.474246621131896973e-01 -1.530454903841018677e-01 7.751485705375671387e-02 -2.360914349555969238e-01 -2.208769619464874268e-01 -1.226474642753601074e-01 -4.810035601258277893e-02 -1.658530533313751221e-01 2.337043881416320801e-01 -6.661920994520187378e-02 1.431007683277130127e-01 -2.906859815120697021e-01 1.444345414638519287e-01 9.579777717590332031e-02 -1.278150379657745361e-01 5.057558789849281311e-02 -3.715821504592895508e-01 -1.964903250336647034e-02 -2.486913502216339111e-01 -9.421093761920928955e-02
-3.491163551807403564e-01 -9.762869216501712799e-03 8.163580298423767090e-02 1.195315495133399963e-01 1.917997300624847412e-01 -5.457241833209991455e-02 -3.494647443294525146e-01 -2.102179676294326782e-01 2.173832654953002930e-01 -3.056155741214752197e-01 -7.737013697624206543e-02 -1.201224997639656067e-01 3.440473973751068115e-02 -2.647587470710277557e-02 2.457845509052276611e-01 -4.805788770318031311e-02 -5.523854494094848633e-02 -1.670388281345367432e-01 -3.843767940998077393e-02 -3.035432398319244385e-01 2.374505251646041870e-01 -6.951237469911575317e-02 5.031678825616836548e-02 -1.781604290008544922e-01 -2.577730715274810791e-01 1.857464909553527832e-01 2.774607762694358826e-02 4.963493347167968750e-02 -1.053986847400665283e-01 -8.345698565244674683e-02 1.155086010694503784e-01 -2.639252841472625732e-01
6.631311029195785522e-02 -7.393135130405426025e-02 9.805756062269210815e-02 1.667003035545349121e-01 2.643558382987976074e-01 -2.900884747505187988e-01 2.080299705266952515e-02 -2.247044593095779419e-01 2.460591942071914673e-01 -7.848244160413742065e-02 -2.367801666259765625e-01 1.327974349260330200e-01 1.368210017681121826e-01 1.636184900999069214e-01 1.945157796144485474e-01 2.497031986713409424e-01 -1.969214528799057007e-01 3.577755065634846687e-03 -2.674089670181274414e-01 -1.437636613845825195e-01 1.489815562963485718e-01 6.985656917095184326e-02 -3.302509188652038574e-01 -2.993783950805664062e-01 -1.846881955862045288e-01 -5.276971310377120972e-02 1.741129457950592041e-01 -9.977906942367553711e-03 -1.011306494474411011e-01 -1.443534195423126221e-01 -1.084556430578231812e-02 8.038450777530670166e-02
-2.009350359439849854e-01 1.504753679037094116e-01 -1.472888588905334473e-01 1.307652592658996582e-01 2.014202326536178589e-01 3.738275170326232910e-02 -1.631958633661270142e-01 -1.456512976437807083e-02 -3.343286737799644470e-02 8.187049627304077148e-02 3.553512990474700928e-01 1.958350986242294312e-01 9.415033273398876190e-03 1.620699614286422729e-01 4.452995061874389648e-01 2.891673445701599121e-01 -5.969275534152984619e-02 -2.340476214885711670e-01 -2.456092089414596558e-02 -2.688215970993041992e-01 8.735478669404983521e-02 4.806256666779518127e-02 -2.596029937267303467e-01 -1.000609621405601501e-01 -1.497944444417953491e-01 1.358028650283813477e-01 2.374110557138919830e-02 -6.093047559261322021e-04 -2.675181627273559570e-01 -6.436164490878582001e-03 -7.043102383613586426e-02 1.099802479147911072e-01
-3.848744928836822510e-02 -9.293184429407119751e-02 2.067109495401382446e-01 1.111806556582450867e-01 1.906359493732452393e-01 9.581947326660156250e-02 2.995257973670959473e-01 -2.159197479486465454e-01 9.038795530796051025e-02 8.579272776842117310e-02 1.723594814538955688e-01 -2.403732985258102417e-01 -1.060760021209716797e-01 -1.401546597480773926e-01 -1.319905519485473633e-01 4.608713090419769287e-02 -3.399027884006500244e-01 -1.025853753089904785e-01 -2.642106711864471436e-01 -2.508371472358703613e-01 2.620195746421813965e-01 -6.200224533677101135e-02 -9.404550492763519287e-02 -8.759243041276931763e-02 -1.286528706550598145e-01 8.960331976413726807e-02 -6.895059254020452499e-03 2.394491620361804962e-02 -3.350118696689605713e-01 -2.196491062641143799e-01 2.566516697406768799e-01 -1.108897197991609573e-02
2.437515556812286377e-01 6.425070017576217651e-02 -3.776148706674575806e-02 2.017272263765335083e-01 9.388867765665054321e-03 3.889318183064460754e-02 -1.794856339693069458e-01 -2.342868037521839142e-02 2.150853425264358521e-01 -1.379068940877914429e-01 1.565281301736831665e-01 -2.765888869762420654e-01 -4.187057018280029297e-01 1.763736605644226074e-01 1.446269601583480835e-01 4.669419955462217331e-03 1.221285164356231689e-01 -2.851402759552001953e-01 -7.682071626186370850e-02 -1.533431559801101685e-01 4.938869923353195190e-02 -2.435209751129150391e-01 -1.830928176641464233e-01 -1.337168812751770020e-01 -9.407799690961837769e-02 -9.957604110240936279e-02 -1.118976920843124390e-01 8.342659473419189453e-02 -1.967754960060119629e-01 -8.578175306320190430e-02 -3.113909065723419189e-01 -2.150758206844329834e-01
-1.234932020306587219e-01 1.481011062860488892e-01 -1.715014874935150146e-01 2.247347030788660049e-03 2.989391684532165527e-01 2.241438329219818115e-01 -2.900936082005500793e-02 -2.416161894798278809e-01 2.022930234670639038e-01 1.827368140220642090e-01 4.364878535270690918e-01 -1.958339065313339233e-01 -1.524519640952348709e-02 1.112314611673355103e-01 2.330314517021179199e-01 -7.448819931596517563e-03 -4.280556365847587585e-02 -2.306779623031616211e-01 -9.331483393907546997e-02 -1.328567117452621460e-01 3.240131214261054993e-02 -1.646639592945575714e-02 4.312292113900184631e-02 -4.617637395858764648e-02 -8.032902330160140991e-02 -1.317892875522375107e-02 8.445359021425247192e-02 -6.624083966016769409e-02 -3.683778047561645508e-01 -1.305302605032920837e-02 -3.434839248657226562e-01 -7.552612572908401489e-02
5.438102781772613525e-02 -1.356821805238723755e-01 -4.313870891928672791e-02 5.737603828310966492e-02 1.217470392584800720e-01 -1.990366429090499878e-01 1.451450884342193604e-01 -1.108839660882949829e-01 -6.745322048664093018e-02 5.379587039351463318e-02 2.086322605609893799e-01 -2.705894410610198975e-01 -1.343821436166763306e-01 6.275983154773712158e-02 -1.678600162267684937e-01 -1.692510992288589478e-01 2.331595271825790405e-01 -5.289782583713531494e-02 -3.422403335571289062e-02 -1.169900372624397278e-01 5.038156732916831970e-02 -1.929319277405738831e-02 -3.767961859703063965e-01 -5.662666559219360352e-01 -1.340244412422180176e-01 1.560230553150177002e-01 2.534874677658081055e-01 2.070149965584278107e-02 -3.838124126195907593e-02 -3.523569554090499878e-02 -1.482140421867370605e-01 1.159056946635246277e-01
8.606267720460891724e-02 6.849891692399978638e-02 -1.955210268497467041e-01 9.701883047819137573e-02 -5.421854928135871887e-02 -1.459267884492874146e-01 -8.533891290426254272e-02 -3.225558996200561523e-01 1.141389384865760803e-01 -1.641059964895248413e-01 -1.334617286920547485e-01 1.506492029875516891e-02 1.081353574991226196e-01 8.365169167518615723e-03 1.284983009099960327e-01 -5.445915833115577698e-02 -1.928844153881072998e-01 -1.450585275888442993e-01 -3.101273477077484131e-01 -2.626083195209503174e-01 -9.444943070411682129e-02 1.032593548297882080e-01 -3.633686900138854980e-01 -2.598607540130615234e-01 1.421032994985580444e-01 3.174400329589843750e-02 -2.516218423843383789e-01 -2.367336750030517578e-01 -1.662655770778656006e-01 -2.391142956912517548e-02 -1.067970320582389832e-01 -3.045447468757629395e-01
1.970938146114349365e-01 1.749579012393951416e-01 -2.215304076671600342e-01 2.332537919282913208e-01 -5.549160391092300415e-02 1.318440735340118408e-01 8.205160498619079590e-02 -1.444108635187149048e-01 2.828607559204101562e-01 -1.987192630767822266e-01 -6.550382822751998901e-02 -3.911663591861724854e-02 3.701322078704833984e-01 2.133969515562057495e-01 1.110435724258422852e-01 1.902424357831478119e-02 -2.061458975076675415e-01 -6.887559592723846436e-02 -3.737336397171020508e-01 -2.011238336563110352e-01 3.763716667890548706e-02 4.251240193843841553e-02 -1.359053254127502441e-01 -3.446632325649261475e-01 -8.477204293012619019e-02 -3.451085463166236877e-02 -1.820526570081710815e-01 -1.808877103030681610e-02 -2.103522419929504395e-01 -5.580757185816764832e-02 -6.534296087920665741e-03 -3.681315109133720398e-02
-1.012010648846626282e-01 1.157748773694038391e-01 6.928007304668426514e-02 1.835722178220748901e-01 2.246283590793609619e-01 -2.174234986305236816e-01 -3.004004955291748047e-01 -2.182349115610122681e-01 1.463498473167419434e-01 9.297816455364227295e-02 -6.534759700298309326e-02 -1.376385986804962158e-01 -1.323905736207962036e-01 -1.722533442080020905e-02 1.411525160074234009e-01 -4.855662956833839417e-02 -2.609449147712439299e-04 -1.065813750028610229e-01 1.022569015622138977e-01 -1.735669821500778198e-01 3.311919867992401123e-01 -1.547890305519104004e-01 -3.450536429882049561e-01 -3.578895926475524902e-01 7.242833077907562256e-02 1.425640136003494263e-01 -1.199315339326858521e-01 2.058552503585815430e-01 1.273921281099319458e-01 -2.642998993396759033e-01 8.396872878074645996e-02 -2.596185728907585144e-02
-8.786678314208984375e-02 1.347837895154953003e-01 1.024205461144447327e-01 -1.059358008205890656e-02 2.266631722450256348e-01 -2.419520467519760132e-01 2.383176237344741821e-01 -7.939682155847549438e-02 1.551513224840164185e-01 -2.745653688907623291e-02 1.441916674375534058e-01 -5.848978087306022644e-02 -1.545999646186828613e-01 -1.248463094234466553e-01 8.247631788253784180e-02 -1.176749393343925476e-01 -2.270899862051010132e-01 -1.960742026567459106e-01 -1.428345143795013428e-01 -3.843866586685180664e-01 2.261116802692413330e-01 -1.562979072332382202e-01 -1.940226852893829346e-01 1.237778179347515106e-02 1.286415010690689087e-01 -8.333363384008407593e-02 2.370952069759368896e-01 -1.370703727006912231e-01 -3.240714073181152344e-01 -2.378850579261779785e-01 2.069211155176162720e-01 8.289714902639389038e-02
1.634949445724487305e-01 3.019904345273971558e-02 -1.531261801719665527e-01 1.903817951679229736e-01 5.053831636905670166e-02 -1.413090974092483521e-01 7.874052226543426514e-02 -4.955734312534332275e-02 2.575289905071258545e-01 -2.940870821475982666e-01 -8.480549603700637817e-02 1.698525995016098022e-01 7.521755248308181763e-02 1.629841476678848267e-01 1.539851427078247070e-01 1.176431477069854736e-01 -2.981345951557159424e-01 -1.691936403512954712e-01 -1.207121610641479492e-01 -3.479256927967071533e-01 -6.326910853385925293e-02 5.244106799364089966e-02 -2.731417417526245117e-01 -2.511375248432159424e-01 7.031942158937454224e-02 7.374446839094161987e-02 -1.513429135084152222e-01 -1.530507206916809082e-01 -2.858261168003082275e-01 1.696798764169216156e-02 -1.151630952954292297e-01 -2.708136737346649170e-01
1.684007048606872559e-01 3.153448104858398438e-01 7.669825851917266846e-02 7.575137913227081299e-02 -1.795272380113601685e-01 3.987598791718482971e-02 -1.815038919448852539e-02 -2.044122219085693359e-01 1.951777376234531403e-02 8.662364631891250610e-02 2.292053401470184326e-01 -1.255299448966979980e-01 4.857309162616729736e-02 3.123416602611541748e-01 2.307821512222290039e-01 -2.065302580595016479e-01 1.020006388425827026e-01 -7.860058546066284180e-02 5.970588698983192444e-02 -2.569838464260101318e-01 1.537616252899169922e-01 -1.334461420774459839e-01 -8.589432388544082642e-02 -2.424990981817245483e-01 -3.393433690071105957e-01 -1.686846092343330383e-02 -1.848305761814117432e-01 1.426589936017990112e-01 -2.754706144332885742e-01 4.613225907087326050e-02 -2.660187184810638428e-01 9.075848385691642761e-03
-2.889142632484436035e-01 1.975509151816368103e-02 -1.976517960429191589e-03 1.602430790662765503e-01 1.594630330801010132e-01 4.530208557844161987e-02 7.269229739904403687e-02 -1.923465132713317871e-01 -3.673505038022994995e-02 2.884956598281860352e-01 2.174852043390274048e-01 1.319072097539901733e-01 -1.561934649944305420e-01 1.145535632967948914e-01 1.905096471309661865e-01 1.529781669378280640e-01 -1.497052237391471863e-02 -1.286817900836467743e-02 -1.449299007654190063e-01 -5.329295396804809570e-01 3.067536465823650360e-02 -2.723024226725101471e-02 -2.849826812744140625e-01 -1.630790345370769501e-02 2.887995541095733643e-02 3.226722180843353271e-01 -9.286117553710937500e-02 6.636326760053634644e-02 -1.461585909128189087e-01 -2.048747092485427856e-01 6.566362828016281128e-02 -1.565877115353941917e-03
-6.987483799457550049e-02 1.626581102609634399e-01 1.799507290124893188e-01 1.801930218935012817e-01 -6.169300898909568787e-02 1.368459761142730713e-01 -2.815193533897399902e-01 -1.770157963037490845e-01 1.025448739528656006e-01 -2.530418336391448975e-02 -1.296049654483795166e-01 -1.059946790337562561e-02 2.795894257724285126e-02 -2.364733256399631500e-02 -5.168965831398963928e-02 2.818651497364044189e-01 -6.890756636857986450e-02 -4.738170504570007324e-01 -2.352997846901416779e-02 -3.966981768608093262e-01 1.506387889385223389e-01 -2.985315583646297455e-02 -2.246137410402297974e-01 -3.519291579723358154e-01 -1.431498378515243530e-01 1.656783372163772583e-01 -4.315263777971267700e-02 6.767524778842926025e-02 -3.732252493500709534e-02 -4.524474218487739563e-02 -9.510778635740280151e-02 8.502855151891708374e-02
1.307623926550149918e-02 4.848363995552062988e-02 1.756565868854522705e-01 4.192754998803138733e-02 1.066469624638557434e-01 3.904398903250694275e-02 1.375048011541366577e-01 -2.474275827407836914e-01 2.898954153060913086e-01 -1.888972669839859009e-01 1.713203191757202148e-01 4.138720780611038208e-02 -1.056176424026489258e-02 -1.559437215328216553e-01 8.746180683374404907e-02 -1.272914856672286987e-01 2.206629142165184021e-02 -1.309002190828323364e-01 -3.886740207672119141e-01 -1.121298447251319885e-01 -9.056079387664794922e-02 3.538384735584259033e-01 -6.546129286289215088e-02 -1.917122602462768555e-01 -2.340391725301742554e-01 2.647355496883392334e-01 1.910965591669082642e-01 -3.826410695910453796e-02 -3.444570899009704590e-01 -9.227818250656127930e-02 -5.755123123526573181e-02 -1.541043072938919067e-01
-2.716235816478729248e-01 -4.939961060881614685e-02 -1.001976355910301208e-01 -1.054421812295913696e-01 1.566319316625595093e-01 -2.498764693737030029e-01 1.158347278833389282e-01 -2.125929445028305054e-01 -8.567623049020767212e-02 1.011684723198413849e-02 8.188233524560928345e-02 -2.278934270143508911e-01 3.385710716247558594e-02 -4.971071332693099976e-02 2.297011762857437134e-01 -7.642079144716262817e-02 -3.182292357087135315e-02 -3.157765865325927734e-01 -1.349209845066070557e-01 1.377180404961109161e-02 3.480213880538940430e-01 1.814414709806442261e-01 8.574339747428894043e-02 -3.996678292751312256e-01 1.715185344219207764e-01 -1.430142223834991455e-01 8.264084905385971069e-02 8.484166115522384644e-02 -2.813311219215393066e-01 4.956097342073917389e-03 -2.109463512897491455e-01 3.029322810471057892e-02
-2.150084674358367920e-01 2.548772096633911133e-01 -5.111146252602338791e-03 -1.160566210746765137e-01 5.955064203590154648e-03 1.642245054244995117e-02 -1.435600072145462036e-01 -5.724412575364112854e-02 1.641534082591533661e-02 1.352346837520599365e-01 3.444180488586425781e-01 -9.964723140001296997e-02 -1.067107096314430237e-01 3.361398577690124512e-01 1.439908146858215332e-01 -8.320803195238113403e-02 -6.775707751512527466e-02 -3.987040743231773376e-02 -2.370461672544479370e-01 -2.553052008152008057e-01 3.153282701969146729e-01 1.100841676816344261e-03 -3.753606928512454033e-03 -3.930708765983581543e-01 -3.152728974819183350e-01 -6.728710234165191650e-02 1.659769564867019653e-01 4.645485058426856995e-02 1.190176084637641907e-01 -7.712881267070770264e-02 -9.422257542610168457e-02 -8.860012888908386230e-02
1.078124791383743286e-01 -1.964899525046348572e-02 -1.104895323514938354e-01 -1.116159632802009583e-01 -1.043882127851247787e-02 -2.666593790054321289e-01 -9.561785846017301083e-04 -2.322772741317749023e-01 2.996565699577331543e-01 9.621144086122512817e-02 2.642655372619628906e-02 1.276315003633499146e-02 1.164080351591110229e-01 2.481388747692108154e-01 -3.363376483321189880e-02 -4.090822488069534302e-02 -2.442225813865661621e-01 -2.004979997873306274e-01 -1.898812502622604370e-01 -5.016334056854248047e-01 1.596370711922645569e-02 8.577244728803634644e-02 -3.745865523815155029e-01 -2.578691840171813965e-01 3.440166637301445007e-02 9.628659486770629883e-02 -8.123473078012466431e-02 -1.119698286056518555e-01 -7.607280742377042770e-03 -5.186304822564125061e-02 -9.895928949117660522e-02 -1.273742616176605225e-01
-8.153623342514038086e-02 -1.850233823060989380e-01 2.766237966716289520e-02 2.647230625152587891e-01 9.668576717376708984e-02 -1.446927785873413086e-01 1.011392548680305481e-01 -1.903045177459716797e-02 1.041609570384025574e-01 -2.459385097026824951e-01 7.799104601144790649e-02 -3.535438776016235352e-01 -3.530669212341308594e-01 -1.397240310907363892e-01 3.779103457927703857e-01 -1.471329778432846069e-01 2.139906734228134155e-01 8.480302244424819946e-02 -1.334952116012573242e-01 -2.650994062423706055e-01 1.207914277911186218e-01 2.640232816338539124e-02 -2.098725587129592896e-01 -2.327250242233276367e-01 -1.839428693056106567e-01 1.119054108858108521e-01 -6.690409034490585327e-02 -7.823878526687622070e-02 -5.835561081767082214e-02 -1.233019083738327026e-01 -5.242470279335975647e-02 -5.878253653645515442e-02
-1.349073648452758789e-01 1.969515234231948853e-01 -2.414954453706741333e-02 7.351813465356826782e-02 -1.694039255380630493e-01 9.819982200860977173e-02 2.267320305109024048e-01 -1.151929497718811035e-01 -1.670148074626922607e-01 -5.798475071787834167e-02 2.044875361025333405e-02 -1.354942619800567627e-01 -1.695295125246047974e-01 1.688083112239837646e-01 1.909264326095581055e-01 6.558424234390258789e-02 -3.540976643562316895e-01 1.065798550844192505e-01 -2.110002338886260986e-01 -3.440771698951721191e-01 -5.752185732126235962e-02 8.441807329654693604e-02 -1.376073807477951050e-01 -3.045534789562225342e-01 9.427455812692642212e-02 1.242736876010894775e-01 2.507316470146179199e-01 1.771850138902664185e-01 -3.363510966300964355e-01 -7.800537627190351486e-03 3.619276732206344604e-02 -1.763708293437957764e-01
-1.276066005229949951e-01 2.314710170030593872e-01 3.094389662146568298e-02 5.822030082345008850e-02 -1.422568410634994507e-01 1.904800161719322205e-02 -2.383703738451004028e-01 -1.534894257783889771e-01 9.656630456447601318e-02 -6.288000196218490601e-02 -3.203883469104766846e-01 -1.765698641538619995e-01 -5.212287977337837219e-02 1.544331759214401245e-01 2.251448780298233032e-01 1.794525682926177979e-01 -9.793660789728164673e-02 -3.826742470264434814e-01 -1.540770530700683594e-01 -1.018292605876922607e-01 1.206000819802284241e-01 -4.992993175983428955e-02 -7.497215270996093750e-02 -1.504036933183670044e-01 -1.449629515409469604e-01 1.645241081714630127e-01 -3.360766544938087463e-02 2.352193444967269897e-01 -2.879476547241210938e-01 -7.335051894187927246e-03 -2.447198927402496338e-01 -2.922875881195068359e-01
1.839606165885925293e-01 -1.490862667560577393e-01 -1.527526378631591797e-01 1.102669462561607361e-01 7.802701741456985474e-02 -6.955693662166595459e-02 -1.868247687816619873e-01 -2.010617703199386597e-01 2.972396612167358398e-01 -3.260374367237091064e-01 -1.904940009117126465e-01 5.033987760543823242e-02 1.990419775247573853e-01 4.496574401855468750e-02 1.770876497030258179e-01 -3.472317755222320557e-02 -1.694078184664249420e-02 -1.085866391658782959e-01 -1.977616101503372192e-01 -2.634511291980743408e-01 2.082864008843898773e-02 8.729317784309387207e-02 -1.542928218841552734e-01 -3.737448751926422119e-01 -3.711681813001632690e-02 1.101327836513519287e-01 -1.565947085618972778e-01 -1.367273330688476562e-01 -3.555837571620941162e-01 -7.254356052726507187e-03 -1.424003094434738159e-01 -1.373736411333084106e-01
6.186481099575757980e-03 8.151493966579437256e-02 -1.960524171590805054e-01 -1.232260093092918396e-01 2.386128604412078857e-01 -6.606646627187728882e-02 3.576355576515197754e-01 -1.131978332996368408e-01 -2.527311742305755615e-01 -1.737233847379684448e-01 -2.877486497163772583e-02 -1.938867121934890747e-01 -1.779177337884902954e-01 4.279229417443275452e-02 5.779950693249702454e-02 -1.724552065134048462e-01 -2.816306948661804199e-01 -8.821167051792144775e-02 -1.410125792026519775e-01 -1.380577236413955688e-01 2.010789215564727783e-01 9.142731130123138428e-02 -1.899410486221313477e-01 -3.846149146556854248e-01 -1.803684830665588379e-01 -9.763783961534500122e-02 -1.008342504501342773e-01 -6.366793066263198853e-03 -2.350988686084747314e-01 -8.736422285437583923e-03 2.587429881095886230e-01 -7.230704277753829956e-02
8.466606587171554565e-02 9.788993746042251587e-02 1.241476982831954956e-01 -2.551993355154991150e-02 -2.547308504581451416e-01 1.285237073898315430e-02 9.971350431442260742e-02 -1.694875210523605347e-01 -2.349923253059387207e-01 1.484291511587798595e-03 1.161692142486572266e-01 -6.066499277949333191e-02 -6.817534565925598145e-02 3.086278438568115234e-01 1.119543537497520447e-01 -2.752202749252319336e-01 7.771009206771850586e-02 -9.535162895917892456e-02 -2.682867646217346191e-02 -2.674587368965148926e-01 1.812904924154281616e-01 1.102957203984260559e-01 -5.328787118196487427e-02 -4.339305162429809570e-01 -2.755991220474243164e-01 -1.017844378948211670e-01 -2.271806746721267700e-01 1.012273505330085754e-01 -2.411856204271316528e-01 -1.717231422662734985e-02 -2.670204043388366699e-01 3.735818713903427124e-02
5.995086207985877991e-02 2.597738504409790039e-01 2.564600110054016113e-01 1.835811436176300049e-01 -7.113639003364369273e-05 5.260265991091728210e-02 2.681834399700164795e-01 -1.642993837594985962e-01 3.169245552271604538e-03 6.890917569398880005e-02 1.010149270296096802e-01 2.270097285509109497e-01 -1.587395220994949341e-01 -1.273211538791656494e-01 2.776536643505096436e-01 1.584173291921615601e-01 7.841639965772628784e-02 -2.706420123577117920e-01 -1.159239187836647034e-01 -3.067159652709960938e-01 2.565833926200866699e-01 -1.540388613939285278e-01 -2.771819531917572021e-01 -1.791851781308650970e-02 -6.999260932207107544e-02 4.582823812961578369e-02 -1.466777175664901733e-01 -1.027977690100669861e-01 -7.609815150499343872e-02 -1.764544695615768433e-01 1.347344964742660522e-01 -2.643650472164154053e-01
-1.164162382483482361e-01 -1.021102536469697952e-02 4.534603655338287354e-02 2.820284664630889893e-01 2.666768133640289307e-01 -9.683932363986968994e-02 -1.804691851139068604e-01 -3.150394260883331299e-01 -2.343908101320266724e-01 -6.986211985349655151e-02 -1.055145338177680969e-01 -3.214968740940093994e-01 -1.604463607072830200e-01 -1.349288783967494965e-02 3.467408241704106331e-03 7.626897096633911133e-02 -6.189377233386039734e-02 -2.094362974166870117e-01 -1.840659976005554199e-01 -1.916997134685516357e-01 9.937981143593788147e-03 -1.191554889082908630e-01 7.439786195755004883e-02 -3.256335556507110596e-01 -1.849930286407470703e-01 1.800580173730850220e-01 2.150456160306930542e-01 7.792432606220245361e-02 -2.055974155664443970e-01 -2.660354971885681152e-01 2.868260070681571960e-02 9.667176753282546997e-02
-2.511817961931228638e-02 1.364929378032684326e-01 2.496018111705780029e-01 1.037025526165962219e-01 1.256345659494400024e-01 8.459363877773284912e-02 -2.340916693210601807e-01 -8.668275177478790283e-02 -1.718866266310214996e-02 1.490482091903686523e-01 -2.292840927839279175e-01 -9.387854486703872681e-02 1.180446799844503403e-02 1.412249803543090820e-01 5.991085246205329895e-02 9.514708817005157471e-02 -1.999288052320480347e-01 -4.321108460426330566e-01 7.522177696228027344e-02 -2.822536528110504150e-01 1.178683489561080933e-01 -6.871805060654878616e-03 -9.736456722021102905e-02 -2.894330918788909912e-01 3.693506866693496704e-02 3.570237159729003906e-01 1.969410106539726257e-02 -8.179754018783569336e-02 -1.561795026063919067e-01 -1.660936325788497925e-01 -1.637451350688934326e-01 -2.681425809860229492e-01
-3.020285367965698242e-01 1.730396747589111328e-01 6.738794595003128052e-02 1.213469952344894409e-01 3.248667418956756592e-01 6.508159637451171875e-02 3.860467076301574707e-01 -1.801572740077972412e-01 -4.826319217681884766e-02 1.368443369865417480e-01 3.157285228371620178e-02 -1.727816313505172729e-01 -2.490904182195663452e-02 -6.545916199684143066e-02 2.302693426609039307e-01 8.121475577354431152e-02 9.056480228900909424e-02 -1.162365823984146118e-01 -1.864397078752517700e-01 -3.357551395893096924e-01 2.041149735450744629e-01 1.048073172569274902e-01 -9.119813889265060425e-02 -7.803065329790115356e-02 -1.165699139237403870e-01 2.431458085775375366e-01 9.539625793695449829e-02 8.956930786371231079e-02 -7.791648805141448975e-02 -2.714205384254455566e-01 1.158445179462432861e-01 1.806293874979019165e-01
7.958623766899108887e-02 2.234255969524383545e-01 -2.421058267354965210e-01 -2.826513722538948059e-02 1.682121157646179199e-01 -4.837762098759412766e-03 3.341756761074066162e-02 7.941266894340515137e-02 1.083894968032836914e-01 -2.095575630664825439e-01 -4.245191067457199097e-02 -2.113325595855712891e-01 2.883699536323547363e-01 1.123636513948440552e-01 2.130340784788131714e-01 -5.001614615321159363e-02 -4.755163937807083130e-02 -2.207531481981277466e-01 -1.306885331869125366e-01 -1.151715666055679321e-01 -1.545424945652484894e-02 2.255735686048865318e-03 -1.780618727207183838e-01 -2.827351987361907959e-01 2.083886228501796722e-02 2.284596264362335205e-01 -1.767672151327133179e-01 1.136704906821250916e-02 -4.566451311111450195e-01 -1.171806082129478455e-01 2.660858035087585449e-01 -1.803024411201477051e-01
-1.635745465755462646e-01 1.058579832315444946e-01 -2.661765813827514648e-01 7.453540712594985962e-02 2.099143713712692261e-01 -4.637014865875244141e-02 -1.972272293642163277e-03 -1.728475093841552734e-01 -4.212187975645065308e-02 6.229983642697334290e-02 3.377898782491683960e-02 -1.754935532808303833e-01 -2.673163712024688721e-01 2.393640130758285522e-01 1.623432636260986328e-01 5.310598760843276978e-02 8.730528876185417175e-03 -2.621926963329315186e-01 -3.308831155300140381e-02 1.395959407091140747e-02 2.718163430690765381e-01 -3.560358285903930664e-01 -1.587063372135162354e-01 -2.207251787185668945e-01 -1.251190155744552612e-01 -7.901766151189804077e-02 1.210726872086524963e-01 2.110929042100906372e-01 -2.784719765186309814e-01 1.413249671459197998e-01 -2.286053746938705444e-01 -1.960949301719665527e-01
1.406797617673873901e-01 2.835521101951599121e-01 -5.138326436281204224e-02 2.258320525288581848e-02 1.840592175722122192e-01 2.691041678190231323e-02 -1.212468892335891724e-01 -1.719163209199905396e-01 -1.663348078727722168e-02 -9.659494459629058838e-02 2.409410923719406128e-01 1.376688759773969650e-02 1.452972739934921265e-02 8.011887967586517334e-02 7.357528060674667358e-02 -1.400853246450424194e-01 -2.508240640163421631e-01 -2.652322873473167419e-02 -1.257964819669723511e-01 -9.731624275445938110e-02 1.063933596014976501e-01 -2.268739938735961914e-01 -3.171889483928680420e-02 -4.001596271991729736e-01 -3.237880766391754150e-01 1.264781653881072998e-01 9.553452022373676300e-03 2.208621501922607422e-01 -3.916092514991760254e-01 8.076496422290802002e-02 -5.115205049514770508e-02 2.706324458122253418e-01
-1.025091949850320816e-02 1.352114230394363403e-01 4.496428649872541428e-03 -3.114455007016658783e-02 -5.128251388669013977e-02 -4.790043830871582031e-01 3.197980672121047974e-02 1.943422015756368637e-03 9.928442537784576416e-02 1.361626088619232178e-01 1.637740731239318848e-01 -3.852723538875579834e-01 2.260942570865154266e-02 -9.516799449920654297e-02 -1.683147847652435303e-01 -5.070775747299194336e-02 2.543918229639530182e-02 -1.107219457626342773e-01 -1.107124015688896179e-01 -1.006012633442878723e-01 5.188214033842086792e-02 -6.545662879943847656e-02 -2.010802775621414185e-01 -4.964476227760314941e-01 -1.271422393620014191e-02 2.034724354743957520e-01 1.212107762694358826e-01 1.900660246610641479e-01 -6.031388416886329651e-02 8.604861795902252197e-02 -2.205416113138198853e-01 -1.489383876323699951e-01
-2.454074025154113770e-01 6.086451932787895203e-02 3.416717797517776489e-02 1.242308318614959717e-01 4.650075733661651611e-02 -2.429566383361816406e-01 -7.853260636329650879e-02 -7.500350475311279297e-02 1.005088090896606445e-01 -3.232947736978530884e-02 4.530434012413024902e-01 1.584575474262237549e-01 -1.182293370366096497e-01 2.863259315490722656e-01 2.995353341102600098e-01 1.943751424551010132e-02 1.827812492847442627e-01 1.099158003926277161e-01 -1.457629799842834473e-01 -3.909309208393096924e-01 1.659592539072036743e-01 -1.448282748460769653e-01 -1.439633816480636597e-01 -9.670191258192062378e-02 2.077511399984359741e-01 6.593761034309864044e-03 1.540694385766983032e-01 -1.802006922662258148e-02 -1.812672168016433716e-01 -9.610217064619064331e-03 6.839065998792648315e-02 -1.259774267673492432e-01
7.086727023124694824e-02 7.341862469911575317e-02 2.188832610845565796e-01 1.350811421871185303e-01 5.439917370676994324e-02 6.101265535107813776e-05 8.991588652133941650e-02 -1.354195177555084229e-01 5.717251449823379517e-02 2.147279381752014160e-01 -4.476299136877059937e-02 1.211642995476722717e-01 -3.722543269395828247e-02 2.359881252050399780e-01 4.434571266174316406e-01 3.191442787647247314e-02 7.197732478380203247e-02 -1.681467741727828979e-01 -2.047339528799057007e-01 -3.226643502712249756e-01 1.605193465948104858e-01 5.811206623911857605e-02 -1.156967264250852168e-04 -2.405285984277725220e-01 1.360142230987548828e-01 8.558063209056854248e-02 -2.042493820190429688e-01 -1.258655935525894165e-01 2.525827614590525627e-03 -3.610979616641998291e-01 1.676992475986480713e-01 -2.546629905700683594e-01
2.038085646927356720e-02 3.370005786418914795e-01 -1.357209831476211548e-01 3.700633943080902100e-01 3.559699952602386475e-01 -7.910359650850296021e-02 5.334945395588874817e-02 -2.427618652582168579e-01 -6.982798874378204346e-02 1.621607691049575806e-01 9.442554414272308350e-02 -8.015636354684829712e-02 -1.279216557741165161e-01 2.062684744596481323e-01 1.486332863569259644e-01 -1.330973803997039795e-01 1.194886937737464905e-01 -4.745569545775651932e-03 -2.178017944097518921e-01 -5.869522318243980408e-02 5.312789604067802429e-02 -1.374950259923934937e-01 -3.473459780216217041e-01 2.860645949840545654e-02 -1.461072862148284912e-01 1.738896518945693970e-01 1.133080497384071350e-01 -8.186361938714981079e-02 -2.500426173210144043e-01 -1.801220327615737915e-01 -1.269010454416275024e-01 9.684809483587741852e-03
-9.376816451549530029e-02 1.204357445240020752e-01 -3.849542140960693359e-02 8.095246553421020508e-02 2.867343723773956299e-01 9.002972394227981567e-03 -1.297346800565719604e-01 -2.702516019344329834e-01 1.430954486131668091e-01 1.139734312891960144e-01 4.246765077114105225e-01 -1.656253188848495483e-01 1.346150189638137817e-01 3.846176713705062866e-02 1.349367350339889526e-01 -1.030594035983085632e-01 -2.922626771032810211e-02 -3.428761065006256104e-01 -2.411335855722427368e-01 -5.267401412129402161e-02 5.877301096916198730e-03 8.289253711700439453e-02 -6.680374592542648315e-02 2.452990412712097168e-02 -2.611424326896667480e-01 1.062006503343582153e-01 -3.701961040496826172e-02 -6.086154654622077942e-02 -1.350372433662414551e-01 -1.274370551109313965e-01 -4.233140349388122559e-01 -1.315219998359680176e-01
-1.652082949876785278e-01 -2.316478826105594635e-02 1.340681910514831543e-01 1.463642865419387817e-01 9.503148496150970459e-02 2.113714814186096191e-01 -3.472744524478912354e-01 -1.385082453489303589e-01 4.859399050474166870e-02 -8.968140929937362671e-02 -8.868672698736190796e-02 -2.226715534925460815e-01 -1.669051498174667358e-02 5.197876319289207458e-02 2.546756565570831299e-01 -1.607578843832015991e-01 1.003998368978500366e-01 -1.781818270683288574e-01 -3.141115605831146240e-02 -3.153039515018463135e-01 3.126749694347381592e-01 1.301620006561279297e-01 -1.941033005714416504e-01 -2.854360640048980713e-01 -1.404176652431488037e-01 1.968678086996078491e-01 -2.078765183687210083e-01 1.984945088624954224e-01 -1.034545153379440308e-01 -1.994906961917877197e-01 9.548321366310119629e-02 3.085057064890861511e-02
1.907589845359325409e-02 3.216119408607482910e-01 1.057915836572647095e-01 3.170710429549217224e-02 6.122880801558494568e-02 4.059731960296630859e-02 -4.762220755219459534e-02 -9.252965450286865234e-02 -4.660640284419059753e-02 -1.064821407198905945e-01 -1.411152482032775879e-01 -2.281778007745742798e-01 -3.684047162532806396e-01 -3.756140917539596558e-02 1.191154122352600098e-01 -1.735482811927795410e-01 -5.611336790025234222e-03 -3.254151940345764160e-01 1.610302776098251343e-01 -4.935667384415864944e-03 1.878512054681777954e-01 1.989902257919311523e-01 -3.363753557205200195e-01 -3.255546987056732178e-01 -1.440163105726242065e-01 3.911739587783813477e-02 -6.864115595817565918e-02 1.011432781815528870e-01 -1.614288240671157837e-01 1.926722191274166107e-02 -2.718613743782043457e-01 -1.933791935443878174e-01
-1.094141900539398193e-01 1.184512153267860413e-01 8.191663771867752075e-02 -7.690300792455673218e-02 1.045664306730031967e-02 -1.371044665575027466e-01 -7.783815264701843262e-02 -2.845725417137145996e-01 2.110573351383209229e-01 7.408253848552703857e-02 -1.249610632658004761e-01 6.890346109867095947e-02 -3.077725172042846680e-01 -1.075342670083045959e-01 -1.818940974771976471e-02 3.071500062942504883e-01 2.667620182037353516e-01 3.843291103839874268e-02 -9.366361796855926514e-02 -2.492023706436157227e-01 1.815289855003356934e-01 -1.060952022671699524e-01 -2.545166015625000000e-01 -2.662803530693054199e-01 1.162597388029098511e-01 2.346599847078323364e-01 -2.393134310841560364e-02 1.148256435990333557e-01 -3.545987308025360107e-01 5.212282389402389526e-02 2.230622321367263794e-01 1.051636971533298492e-02
-1.290584057569503784e-01 1.093324646353721619e-01 -4.181843996047973633e-02 -1.065032109618186951e-01 1.979587599635124207e-02 -8.703626692295074463e-02 1.933293193578720093e-01 -4.103843569755554199e-01 -2.961810678243637085e-04 9.260406345129013062e-02 -2.070209942758083344e-02 -2.157256752252578735e-02 -2.017116844654083252e-01 -1.665469706058502197e-01 8.393781632184982300e-02 1.469053775072097778e-01 2.613088674843311310e-02 1.109455898404121399e-02 5.387157574295997620e-02 1.590591669082641602e-02 2.096343338489532471e-01 7.675624638795852661e-02 -2.250183373689651489e-01 -4.073362350463867188e-01 2.127743363380432129e-01 2.316494733095169067e-01 1.541256010532379150e-01 1.579273045063018799e-01 -3.786127269268035889e-01 2.041510492563247681e-02 -2.759807109832763672e-01 1.014815922826528549e-02
1.216934174299240112e-01 -2.571131289005279541e-01 -2.125599421560764313e-02 1.624704152345657349e-02 2.423340454697608948e-02 -2.076950967311859131e-01 4.865790531039237976e-02 -1.482781171798706055e-01 2.363378405570983887e-01 -1.556146237999200821e-02 -1.398286074399948120e-01 -4.712640121579170227e-02 2.224854752421379089e-02 -1.664493680000305176e-01 -2.699951268732547760e-02 7.787268608808517456e-02 6.766395270824432373e-02 -8.064965158700942993e-02 -8.805228024721145630e-02 -3.360735774040222168e-01 3.728127479553222656e-01 -1.798247992992401123e-01 -3.229222595691680908e-01 -2.010191380977630615e-01 -2.958061546087265015e-02 -1.618973761796951294e-01 6.101398169994354248e-02 1.426251977682113647e-01 -2.015230506658554077e-01 -1.660971492528915405e-01 -7.856906205415725708e-02 -4.051005542278289795e-01
-2.988536357879638672e-01 6.293039768934249878e-03 6.563857197761535645e-02 2.057300955057144165e-01 2.244087904691696167e-01 -9.828907251358032227e-02 -1.092405617237091064e-01 -6.178174540400505066e-02 1.063807755708694458e-01 -1.477396860718727112e-02 1.707119643688201904e-01 -1.601483821868896484e-01 -9.640708565711975098e-02 2.547188103199005127e-01 2.112985104322433472e-01 1.270737200975418091e-01 8.517650514841079712e-02 -1.751570962369441986e-02 -8.626646548509597778e-02 -2.808572649955749512e-01 4.408885538578033447e-01 -1.737791746854782104e-01 -2.877906560897827148e-01 -1.816710457205772400e-02 -3.627765178680419922e-02 1.114554107189178467e-01 -1.971606016159057617e-01 2.011866718530654907e-01 8.436109125614166260e-02 -2.890336513519287109e-01 -3.122016787528991699e-02 -2.466634847223758698e-02
7.413805462419986725e-03 8.974755555391311646e-02 5.580179393291473389e-02 2.162822484970092773e-01 3.095381259918212891e-01 3.885282203555107117e-02 8.781568706035614014e-02 -2.517349720001220703e-01 2.808649837970733643e-01 5.182705936022102833e-04 -3.692230582237243652e-02 -3.258301913738250732e-01 1.162914782762527466e-01 -5.061804875731468201e-02 9.233876317739486694e-02 -4.325732216238975525e-02 -4.290395230054855347e-02 -3.749045729637145996e-01 1.138079762458801270e-01 -5.725932493805885315e-02 2.601408362388610840e-01 -1.402284204959869385e-01 -9.700804948806762695e-02 -2.803710103034973145e-01 -1.148698851466178894e-02 2.900616824626922607e-02 -7.772705703973770142e-02 -1.201298553496599197e-02 -1.806181520223617554e-01 -2.314335405826568604e-01 -1.732218265533447266e-01 -3.215049505233764648e-01
-2.165419459342956543e-01 -2.301511913537979126e-01 1.630948036909103394e-01 7.068207859992980957e-02 3.215852677822113037e-01 7.806194573640823364e-02 2.382915765047073364e-01 -8.978678286075592041e-02 4.342226311564445496e-02 -2.100309580564498901e-01 -1.785003766417503357e-02 -9.055957943201065063e-02 -3.007926046848297119e-01 1.228554025292396545e-01 -4.291152209043502808e-02 -3.574302420020103455e-03 -1.206132471561431885e-01 -1.853109449148178101e-01 -3.239621222019195557e-01 -3.265348374843597412e-01 5.655811727046966553e-02 -3.130211830139160156e-01 -1.361573785543441772e-01 -1.120556518435478210e-01 1.203724965453147888e-01 1.568885147571563721e-01 -3.251438587903976440e-02 2.513048239052295685e-02 -3.118935525417327881e-01 -1.742397435009479523e-02 -2.855229564011096954e-02 1.782231032848358154e-02
2.657634578645229340e-02 1.289578229188919067e-01 -7.966116815805435181e-02 6.128546595573425293e-02 1.713228411972522736e-02 -9.920301288366317749e-02 6.534232944250106812e-02 -2.617875039577484131e-01 -1.268711835145950317e-01 -3.174826502799987793e-01 3.570970594882965088e-01 1.298849880695343018e-01 -2.176253348588943481e-01 2.820063233375549316e-01 1.262320876121520996e-01 8.984163403511047363e-02 -1.146432608366012573e-01 -9.130271524190902710e-02 -1.248935237526893616e-01 -3.727567791938781738e-01 1.493145376443862915e-01 1.866389811038970947e-01 -1.947629600763320923e-01 -1.766574382781982422e-01 3.564066067337989807e-02 -2.122770994901657104e-01 1.921982318162918091e-01 1.116918921470642090e-01 -8.702830970287322998e-02 -2.319998890161514282e-01 -1.285828799009323120e-01 -3.843416646122932434e-02
-2.486336678266525269e-01 -6.791934370994567871e-02 2.966785728931427002e-01 -1.036225166171789169e-02 1.362099498510360718e-01 1.754641346633434296e-02 9.046034887433052063e-03 -5.756430700421333313e-02 1.858062893152236938e-01 -3.490677475929260254e-02 -1.732827275991439819e-01 -1.792814433574676514e-01 9.813334047794342041e-02 -6.730401515960693359e-02 -5.626690760254859924e-02 1.460129171609878540e-01 -3.182683512568473816e-02 9.941338747739791870e-02 -2.406791895627975464e-01 -2.795718014240264893e-01 1.688420027494430542e-01 1.754304766654968262e-01 -4.010979533195495605e-01 -1.899580061435699463e-01 -6.306731700897216797e-02 -7.656080275774002075e-02 4.634772986173629761e-02 -1.814760118722915649e-01 -3.903133571147918701e-01 -1.155070737004280090e-01 -1.665458232164382935e-01 -2.122616022825241089e-01
-2.484528422355651855e-01 1.469071954488754272e-01 1.607202738523483276e-01 6.695397198200225830e-02 2.044800519943237305e-01 2.330516278743743896e-02 -3.323533833026885986e-01 -3.807166963815689087e-02 2.834021747112274170e-01 -8.887238800525665283e-02 -1.397654265165328979e-01 -1.354606002569198608e-01 2.854616381227970123e-02 -3.584165498614311218e-02 1.857439130544662476e-01 -2.052765339612960815e-01 1.547744274139404297e-01 -3.231981694698333740e-01 2.474968507885932922e-02 -2.350505441427230835e-01 2.057624757289886475e-01 -3.294746205210685730e-02 -1.089302375912666321e-01 -1.926334947347640991e-01 -6.304135918617248535e-02 3.549925684928894043e-01 -1.590159684419631958e-01 1.058832034468650818e-01 -2.341879755258560181e-01 -7.017324119806289673e-02 -7.114193588495254517e-02 -1.388634294271469116e-01
-9.378490969538688660e-03 -2.502535581588745117e-01 -2.525075674057006836e-01 -8.335434645414352417e-02 1.917995214462280273e-01 -6.747315078973770142e-02 3.225765824317932129e-01 -2.337201684713363647e-01 1.381046511232852936e-02 -1.659696996212005615e-01 -1.463306248188018799e-01 -1.305037140846252441e-01 8.899936825037002563e-02 1.863707900047302246e-01 -3.120492771267890930e-02 2.571649104356765747e-02 -7.894860208034515381e-02 -2.030108422040939331e-01 -1.448497921228408813e-01 -2.693254351615905762e-01 2.121043652296066284e-01 3.764985874295234680e-02 -2.880100011825561523e-01 -4.087527096271514893e-01 -1.171459257602691650e-01 -2.258757799863815308e-01 -4.410906881093978882e-02 9.051501750946044922e-02 -1.607546657323837280e-01 -1.152878627181053162e-01 6.528122723102569580e-02 2.028138376772403717e-02
8.812393248081207275e-02 2.299603819847106934e-01 1.472413837909698486e-01 1.388303786516189575e-01 1.600266247987747192e-01 1.335830241441726685e-01 -1.410087794065475464e-01 -3.548490703105926514e-01 2.233251333236694336e-01 -6.411204487085342407e-02 -3.164506703615188599e-02 -1.738061308860778809e-01 1.424891054630279541e-01 5.024373158812522888e-02 -1.089357659220695496e-01 2.171702682971954346e-02 1.347985416650772095e-01 -3.768367767333984375e-01 2.463808842003345490e-02 -2.289529740810394287e-01 9.513992071151733398e-02 1.029870100319385529e-02 -1.291833668947219849e-01 -4.039054811000823975e-01 -4.304678365588188171e-02 -3.360922262072563171e-02 -1.168221980333328247e-01 1.399307996034622192e-01 -1.260711401700973511e-01 -2.708060294389724731e-02 -2.080258727073669434e-01 -3.008025586605072021e-01
-2.025524675846099854e-01 2.117985486984252930e-01 -9.854866191744804382e-03 -9.935031086206436157e-02 3.071959018707275391e-01 4.442526400089263916e-02 -1.733749210834503174e-01 -2.937577962875366211e-01 -3.583624586462974548e-02 2.936365641653537750e-02 2.200755178928375244e-01 6.942877918481826782e-02 -1.941006034612655640e-01 1.723067015409469604e-01 3.042155206203460693e-01 1.252500861883163452e-01 -1.905894577503204346e-01 -3.429720103740692139e-01 1.673241704702377319e-01 -2.962138503789901733e-02 -1.912980675697326660e-01 5.108731240034103394e-02 -4.534269496798515320e-02 -3.256035447120666504e-01 2.228551777079701424e-03 8.738924562931060791e-02 -1.404407322406768799e-01 -5.475383996963500977e-02 -3.157740831375122070e-01 -1.575772650539875031e-02 2.763232914730906487e-03 -3.360749222338199615e-03
-5.383060500025749207e-02 2.658633291721343994e-01 -1.250394135713577271e-01 1.365329325199127197e-01 -1.389299333095550537e-02 -5.313635244965553284e-02 -2.785359509289264679e-02 -1.291733533143997192e-01 1.231012400239706039e-03 6.075245141983032227e-02 6.359686702489852905e-02 -2.583579123020172119e-01 -1.955668330192565918e-01 1.169795468449592590e-01 -1.593369096517562866e-01 1.495298463851213455e-02 -7.271379977464675903e-02 -2.882421314716339111e-01 -1.434902846813201904e-01 -1.496648937463760376e-01 1.698954701423645020e-01 -3.263595402240753174e-01 -2.985548600554466248e-02 -2.589268088340759277e-01 -1.888854801654815674e-01 -1.144175902009010315e-01 1.874062791466712952e-02 6.382424384355545044e-02 -1.059354767203330994e-01 -3.250576853752136230e-01 3.019864112138748169e-02 -4.625758528709411621e-01
1.842022389173507690e-01 9.618388861417770386e-02 -4.987777769565582275e-02 2.276411205530166626e-01 3.609429001808166504e-01 -6.132309511303901672e-02 -2.038800418376922607e-01 -9.254202991724014282e-02 1.387746036052703857e-01 -1.618086993694305420e-01 4.177296459674835205e-01 6.776418536901473999e-02 -1.275782883167266846e-01 4.962538927793502808e-02 -1.397818047553300858e-02 3.827578946948051453e-02 5.384706892073154449e-03 -3.991404473781585693e-01 -1.648577153682708740e-01 -1.670215725898742676e-01 2.508912384510040283e-01 -2.467366009950637817e-01 -1.789956353604793549e-02 -2.245293706655502319e-01 -1.703038066625595093e-01 8.030251413583755493e-02 -1.585471928119659424e-01 7.403323054313659668e-02 -8.194516599178314209e-02 -3.574308380484580994e-02 -9.260664880275726318e-02 -4.236217215657234192e-02
-1.250342875719070435e-01 1.987418234348297119e-01 6.414235383272171021e-02 -5.456895381212234497e-02 2.650373578071594238e-01 -2.457061596214771271e-02 -2.295396625995635986e-01 -1.499231606721878052e-01 6.366448849439620972e-02 -2.857721745967864990e-01 -1.039195209741592407e-01 9.395655244588851929e-02 1.331492662429809570e-01 -8.035352081060409546e-02 1.548227220773696899e-01 1.830753497779369354e-02 2.132982760667800903e-02 -1.934074908494949341e-01 -5.454214811325073242e-01 -1.498257815837860107e-01 1.276947408914566040e-01 -1.625470817089080811e-02 -2.983539998531341553e-01 -4.207475855946540833e-02 9.015072137117385864e-02 -1.024463251233100891e-01 7.320387661457061768e-02 -2.454730719327926636e-01 -2.443443536758422852e-01 -7.959161698818206787e-02 2.932310104370117188e-02 -1.471023708581924438e-01
8.831191807985305786e-02 6.912551075220108032e-02 3.049086332321166992e-01 -7.193730026483535767e-02 2.434843592345714569e-02 9.762933105230331421e-02 3.071938827633857727e-02 -9.932898730039596558e-02 6.591657549142837524e-02 -1.402022540569305420e-01 -8.935862779617309570e-02 2.716210857033729553e-02 1.252766549587249756e-01 2.358720637857913971e-02 1.042815893888473511e-01 -6.320673972368240356e-02 9.409144520759582520e-02 5.818178877234458923e-02 -3.332893550395965576e-01 -4.117545783519744873e-01 2.080406062304973602e-02 1.714782565832138062e-01 -1.513508856296539307e-01 -4.739978313446044922e-01 -2.704481482505798340e-01 3.917946293950080872e-02 1.185539960861206055e-01 -1.434702426195144653e-01 -3.340435922145843506e-01 4.169022291898727417e-02 1.032558530569076538e-01 3.029796108603477478e-02
[truncated: 3,282,229 more chars]
