# Supplementary material for: The Language of Innovation
Source: PLoS One. 2020 Apr 30;15(4):e0230107. doi: 10.1371/journal.pone.0230107 (PMC7194493; doi:10.1371/journal.pone.0230107)
Supplement: S10 File — (GZ) [file pone.0230107.s010.tar.gz › 1988-1992/V2Run_0_VS_4500_embeddings1988-1992ED32.txt]

1.670564413070678711e-01 1.591546833515167236e-02 1.266654878854751587e-01 -2.357750199735164642e-02 4.347603023052215576e-01 -6.762350350618362427e-02 -9.027527272701263428e-02 1.446043848991394043e-01 3.512858748435974121e-01 -1.472909301519393921e-01 -2.022215873003005981e-01 -1.058716922998428345e-01 -1.523753702640533447e-01 -2.350363135337829590e-01 -2.821260690689086914e-01 -1.916227340698242188e-01 -3.531234562397003174e-01 -8.865129947662353516e-02 7.822543382644653320e-02 2.657272107899188995e-02 2.103727012872695923e-01 -2.516415156424045563e-02 6.258039921522140503e-02 -6.002239510416984558e-02 -1.076699513942003250e-02 -2.074634581804275513e-01 -9.863105369731783867e-04 1.499033570289611816e-01 4.564951360225677490e-02 -1.014158129692077637e-01 -5.630460754036903381e-02 -2.601115703582763672e-01
3.472591936588287354e-01 1.728581041097640991e-01 -1.008742600679397583e-01 3.623982518911361694e-02 3.806613683700561523e-01 -3.391406685113906860e-02 -9.706199169158935547e-02 8.062503300607204437e-03 1.407959163188934326e-01 2.946210205554962158e-01 1.435242779552936554e-02 -1.449253708124160767e-01 1.110733672976493835e-01 -2.299195528030395508e-01 -2.038211375474929810e-01 -1.409133821725845337e-01 -2.716848254203796387e-01 -1.065732911229133606e-01 1.457950323820114136e-01 -2.251866161823272705e-01 -3.328528627753257751e-02 -4.764178767800331116e-02 2.423026040196418762e-02 -1.283010095357894897e-01 -1.347582787275314331e-01 -3.354331552982330322e-01 -2.490847557783126831e-01 -2.134682536125183105e-01 4.364084079861640930e-02 -5.740931257605552673e-02 7.713163644075393677e-02 3.271434083580970764e-02
1.828480958938598633e-01 2.932055294513702393e-01 -1.798370927572250366e-01 1.877823024988174438e-01 2.222696244716644287e-01 -2.715817093849182129e-01 -2.315274327993392944e-01 -8.492913842201232910e-02 -1.586584746837615967e-01 -3.154172748327255249e-02 -1.745982617139816284e-01 1.077468693256378174e-01 -3.322898447513580322e-01 3.134479373693466187e-02 -1.847454458475112915e-01 -1.210832297801971436e-01 1.155982464551925659e-01 -1.163548007607460022e-01 -8.588160574436187744e-02 -2.395115494728088379e-01 -2.530143260955810547e-01 -9.377985447645187378e-02 8.797056227922439575e-02 -1.656424552202224731e-01 -1.338876336812973022e-01 -3.552942276000976562e-01 -8.193231374025344849e-02 7.258323021233081818e-03 -4.348054528236389160e-02 -9.902261197566986084e-02 1.858975887298583984e-01 -6.126464158296585083e-02
1.965466886758804321e-01 3.093819320201873779e-01 -8.456570655107498169e-02 8.377713710069656372e-02 2.214593738317489624e-01 -2.704403996467590332e-01 -1.607190668582916260e-01 -1.869274228811264038e-01 4.902349039912223816e-02 -9.505658410489559174e-03 6.065372377634048462e-02 5.303449928760528564e-02 -1.251799613237380981e-01 -1.174368187785148621e-01 -3.721683025360107422e-01 -1.166251376271247864e-01 -3.321204483509063721e-01 6.156058982014656067e-02 -1.688270270824432373e-01 -2.069599181413650513e-02 -1.485660523176193237e-01 -9.650495648384094238e-02 -1.776323765516281128e-01 -1.025514453649520874e-01 -1.870278865098953247e-01 -3.694741725921630859e-01 5.081786587834358215e-02 2.275269925594329834e-01 -5.591946840286254883e-02 -1.295160949230194092e-01 -8.311354368925094604e-02 -9.401966631412506104e-02
3.125108405947685242e-02 -1.554025895893573761e-02 -1.444311290979385376e-01 6.092531140893697739e-03 3.145903348922729492e-01 -1.861780434846878052e-01 -3.420224487781524658e-01 1.173746027052402496e-02 -7.094798982143402100e-02 -5.532686784863471985e-02 -6.166366115212440491e-02 -1.505634337663650513e-01 1.876533180475234985e-01 -3.601139038801193237e-02 -3.190118670463562012e-01 1.391625702381134033e-01 -2.444514334201812744e-01 9.335296601057052612e-02 -1.353733241558074951e-01 1.213084086775779724e-01 8.639527857303619385e-02 9.940906614065170288e-02 -2.702843546867370605e-01 -3.322992920875549316e-01 -7.296133786439895630e-02 -2.170810848474502563e-01 -1.848041117191314697e-01 -3.982543200254440308e-02 -2.284730821847915649e-01 -2.981102466583251953e-02 8.335654623806476593e-03 -3.020694255828857422e-01
1.631260961294174194e-01 1.279100216925144196e-02 -7.851193100214004517e-02 -6.213735416531562805e-02 -9.854729287326335907e-03 1.056820899248123169e-01 -2.894321084022521973e-01 -1.701295822858810425e-01 5.451199784874916077e-02 7.251806557178497314e-02 -2.199605479836463928e-02 -9.822840988636016846e-02 -6.982569396495819092e-02 -2.561134994029998779e-01 -2.839515805244445801e-01 -2.360561341047286987e-01 -6.408629566431045532e-02 -3.959289938211441040e-02 -1.748846918344497681e-01 -2.193417251110076904e-01 1.989083290100097656e-01 1.259446144104003906e-01 1.839879155158996582e-01 -4.526955485343933105e-01 -1.319942325353622437e-01 -3.219663798809051514e-01 -2.475398629903793335e-01 -1.707071512937545776e-01 -1.304301917552947998e-01 -3.908121585845947266e-02 -7.028074562549591064e-02 2.178001776337623596e-02
7.193080335855484009e-02 1.305271536111831665e-01 -6.313562393188476562e-02 -7.842163741588592529e-02 2.508339881896972656e-01 -1.486627012491226196e-01 4.399339202791452408e-03 -5.961756035685539246e-02 7.868605852127075195e-02 -1.256182193756103516e-01 2.912917174398899078e-02 -3.332587182521820068e-01 -1.815238296985626221e-01 -2.162270098924636841e-01 -3.588855862617492676e-01 -8.773026615381240845e-02 1.052917093038558960e-01 -4.633395001292228699e-02 -1.417528688907623291e-01 1.525623258203268051e-02 -1.680930554866790771e-01 1.643525809049606323e-02 -2.359609454870223999e-01 -2.247805744409561157e-01 -1.937035024166107178e-01 -3.756314516067504883e-01 -3.209847807884216309e-01 1.444985866546630859e-01 -1.364253908395767212e-01 -4.051649197936058044e-02 5.994844064116477966e-02 -1.852336972951889038e-01
3.379363715648651123e-01 2.046285718679428101e-01 1.657122671604156494e-01 1.044961903244256973e-02 4.146054685115814209e-01 -2.105959951877593994e-01 -1.346011757850646973e-01 -7.977564632892608643e-02 3.366084536537528038e-03 -4.472499713301658630e-02 1.700466871261596680e-02 -9.088377654552459717e-02 4.888601601123809814e-02 -8.430790156126022339e-02 -3.930101394653320312e-01 -2.736356854438781738e-02 -7.705577462911605835e-02 -1.355030685663223267e-01 1.371067576110363007e-02 -2.129658758640289307e-01 9.250029176473617554e-02 2.445512451231479645e-02 1.043078396469354630e-02 -3.834859430789947510e-01 -1.721986532211303711e-01 1.033105421811342239e-02 -1.671591252088546753e-01 -1.819081604480743408e-01 7.358305901288986206e-02 -1.645332202315330505e-02 1.848544478416442871e-01 2.086822390556335449e-01
1.933478116989135742e-01 2.289827764034271240e-01 -8.272013068199157715e-02 -6.446549296379089355e-02 -2.380323223769664764e-02 3.889092430472373962e-02 -6.184122990816831589e-03 -1.088785231113433838e-01 -4.175195097923278809e-02 -5.691478773951530457e-02 6.516451016068458557e-03 8.327424526214599609e-02 -6.401212513446807861e-02 -3.137285113334655762e-01 -3.873850107192993164e-01 -2.802656590938568115e-02 -2.834440469741821289e-01 -8.938260376453399658e-02 -3.970518410205841064e-01 5.160942673683166504e-02 9.286541491746902466e-02 6.692258268594741821e-02 8.208815753459930420e-02 -2.079580128192901611e-01 -2.833277881145477295e-01 -2.247564345598220825e-01 -1.717168837785720825e-01 -3.607122302055358887e-01 5.552809685468673706e-03 2.064216509461402893e-02 -1.253288239240646362e-01 -3.990646824240684509e-02
1.689451336860656738e-01 -1.193578615784645081e-01 -1.403190195560455322e-01 -1.810835003852844238e-01 -7.469817996025085449e-02 -1.419057399034500122e-01 -7.507398724555969238e-02 1.861820816993713379e-01 -6.371338665485382080e-02 -1.756271719932556152e-01 -2.111380547285079956e-02 -6.778844445943832397e-02 -3.485501408576965332e-01 -1.264628022909164429e-01 -2.178928703069686890e-01 8.518830686807632446e-02 -7.503662258386611938e-02 -2.457114309072494507e-01 -1.705567389726638794e-01 1.131785362958908081e-01 -5.804108083248138428e-02 -2.420880272984504700e-02 2.264431267976760864e-01 -7.192605733871459961e-02 -2.989949472248554230e-02 -3.483475446701049805e-01 -1.221159249544143677e-01 -3.599237534217536449e-04 -1.424273103475570679e-01 -1.262119114398956299e-01 -7.744719088077545166e-02 -5.088025927543640137e-01
1.870974004268646240e-01 4.956346005201339722e-02 -3.137705847620964050e-02 1.287504434585571289e-01 3.864403665065765381e-01 1.748751662671566010e-02 1.766876317560672760e-02 1.611825674772262573e-01 -1.064784452319145203e-01 -1.258350312709808350e-01 -1.022518128156661987e-01 6.352861970663070679e-02 -4.905084520578384399e-02 -3.971388936042785645e-02 -2.855699360370635986e-01 1.236639171838760376e-01 -1.650086194276809692e-01 -7.709775865077972412e-02 2.436931282281875610e-01 -1.000981926918029785e-01 2.174145281314849854e-01 1.138850077986717224e-01 7.377926260232925415e-02 -5.040615200996398926e-01 -9.455522149801254272e-02 -3.006421327590942383e-01 -1.497423797845840454e-01 -2.289020121097564697e-01 -4.966777563095092773e-02 1.285107135772705078e-01 -3.258332982659339905e-02 1.001314371824264526e-01
2.624280452728271484e-01 5.092533677816390991e-02 -1.029991731047630310e-01 -4.555614292621612549e-02 1.087316796183586121e-01 -5.401868745684623718e-02 1.254856586456298828e-01 -1.554233767092227936e-02 -6.493414193391799927e-02 1.881928294897079468e-01 -5.423489212989807129e-02 -1.030388474464416504e-01 -3.340940922498703003e-02 4.683352634310722351e-02 -9.625552594661712646e-02 1.205727085471153259e-02 -1.596602201461791992e-01 1.333128213882446289e-01 -8.327767252922058105e-02 -9.444485604763031006e-02 1.835985034704208374e-01 1.553284376859664917e-01 1.335633546113967896e-01 -3.936867713928222656e-01 -2.694310545921325684e-01 -4.300444424152374268e-01 -3.417697921395301819e-02 -8.951921015977859497e-02 -3.429261445999145508e-01 -3.318721354007720947e-01 -1.511557400226593018e-01 -1.101474389433860779e-01
-2.987958192825317383e-01 9.924100339412689209e-02 7.714033126831054688e-02 1.182372346520423889e-01 3.432863950729370117e-01 -2.447370141744613647e-01 -1.965128630399703979e-01 -1.484466046094894409e-01 -1.089144572615623474e-01 2.483090944588184357e-02 2.275804243981838226e-02 6.225657090544700623e-02 -2.382060140371322632e-01 -1.470132470130920410e-01 -1.751309782266616821e-01 -2.152791917324066162e-01 -1.399567574262619019e-01 -1.060077399015426636e-01 -2.312812954187393188e-01 -1.600634455680847168e-01 7.746269553899765015e-02 -1.348987817764282227e-01 5.007636547088623047e-02 -2.122522294521331787e-01 -2.701846957206726074e-01 -4.412510395050048828e-01 -2.797981165349483490e-02 -5.657753720879554749e-02 -8.266367018222808838e-02 -2.194580063223838806e-02 3.982915356755256653e-02 -8.956219255924224854e-02
-1.877653785049915314e-02 2.014922648668289185e-01 -1.911731511354446411e-01 -7.166785001754760742e-02 1.807182133197784424e-01 8.572584390640258789e-02 5.634177848696708679e-02 -5.278110876679420471e-02 -4.066134244203567505e-02 3.908674791455268860e-02 1.604316830635070801e-01 -1.087078452110290527e-01 -2.301098853349685669e-01 -2.794799162074923515e-03 -3.195285499095916748e-01 2.535091340541839600e-02 -1.588542461395263672e-01 -1.665199398994445801e-01 1.672604307532310486e-02 -2.023824304342269897e-01 1.372147072106599808e-02 1.048671329044736922e-04 -3.084790408611297607e-01 -4.545661807060241699e-01 3.902529180049896240e-02 -2.906271815299987793e-01 -1.847663372755050659e-01 9.820979088544845581e-02 -2.334463894367218018e-01 -1.594853997230529785e-01 -5.697287991642951965e-02 -2.565750181674957275e-01
2.484819293022155762e-01 3.058716282248497009e-02 -1.710464619100093842e-02 9.492587298154830933e-02 2.937946021556854248e-01 -3.362578526139259338e-02 -1.941926777362823486e-01 7.139217853546142578e-02 7.862237840890884399e-02 -2.238605916500091553e-01 9.470058977603912354e-02 5.679314956068992615e-02 1.797870844602584839e-01 -3.057055771350860596e-01 -1.507202386856079102e-01 -9.071357548236846924e-02 -2.659741640090942383e-01 -2.017936408519744873e-01 1.639255322515964508e-02 5.011751875281333923e-02 1.209832727909088135e-01 1.316222995519638062e-01 -3.492714837193489075e-02 -4.923011064529418945e-01 -2.430825084447860718e-01 -2.090917229652404785e-01 1.471406966447830200e-01 -1.758602559566497803e-01 -9.815353900194168091e-02 -2.643602155148983002e-02 1.124158799648284912e-01 6.640567630529403687e-02
2.199874073266983032e-01 -3.951048851013183594e-02 -5.273409187793731689e-02 -1.121169179677963257e-01 1.690270453691482544e-01 -1.209000721573829651e-01 -2.829537689685821533e-01 -3.312686085700988770e-01 8.564294129610061646e-02 -9.447343647480010986e-02 -1.247543171048164368e-01 -2.042984813451766968e-01 -7.186681777238845825e-02 1.498754019849002361e-03 -3.517189919948577881e-01 6.060328334569931030e-02 -2.273265570402145386e-01 -1.234860196709632874e-01 1.331217680126428604e-02 -2.633447349071502686e-01 -3.244592621922492981e-02 1.388993710279464722e-01 -2.878151834011077881e-01 -7.841369509696960449e-02 -2.707329094409942627e-01 -9.064067155122756958e-02 -7.115405052900314331e-02 6.372465193271636963e-02 -1.583009213209152222e-01 -1.912130564451217651e-01 -5.928843840956687927e-02 -3.066573739051818848e-01
9.507840126752853394e-02 2.162379920482635498e-01 1.188747957348823547e-02 -4.635592550039291382e-02 1.785079091787338257e-01 1.345679908990859985e-01 -3.595951572060585022e-02 -8.093166351318359375e-02 -1.006899122148752213e-02 -1.211834698915481567e-01 9.739396721124649048e-02 2.420501410961151123e-02 -3.081808090209960938e-01 -1.384011954069137573e-01 -4.476815462112426758e-01 7.455871999263763428e-02 -1.074095368385314941e-01 -9.085255116224288940e-02 -8.186285197734832764e-02 1.583684086799621582e-01 -1.574426591396331787e-01 1.841736435890197754e-01 -2.270270138978958130e-01 -3.081156313419342041e-01 3.047280199825763702e-02 -4.305610656738281250e-01 -6.965532153844833374e-02 4.455290327314287424e-04 1.673822849988937378e-02 -2.992873787879943848e-01 -3.675028309226036072e-02 1.753071206621825695e-03
1.358696818351745605e-01 3.129285573959350586e-01 -5.522345751523971558e-02 -3.253023624420166016e-01 2.368139773607254028e-01 -3.266196697950363159e-02 -1.279639750719070435e-01 -4.872701689600944519e-02 2.752901054918766022e-02 -7.434828206896781921e-03 8.444728702306747437e-02 1.377474982291460037e-02 2.364393025636672974e-01 -2.928834222257137299e-02 1.098363776691257954e-03 -3.148449361324310303e-01 -1.591676771640777588e-01 3.345716372132301331e-02 2.974835038185119629e-01 3.568631038069725037e-02 -3.993474692106246948e-02 6.965293735265731812e-02 5.411727726459503174e-02 -2.229055315256118774e-01 -1.348641365766525269e-01 -1.319723725318908691e-01 -4.777060076594352722e-02 -2.243646830320358276e-01 -3.264920711517333984e-01 -3.762381374835968018e-01 1.146952528506517410e-02 -1.517466455698013306e-01
-1.129024252295494080e-01 1.024235561490058899e-01 7.875742018222808838e-02 -7.619134336709976196e-02 5.040915682911872864e-02 -1.257796734571456909e-01 -1.860879808664321899e-01 -8.629845827817916870e-02 1.010967195034027100e-01 6.607125699520111084e-02 4.741086810827255249e-02 -1.741306036710739136e-01 -7.652337104082107544e-02 -6.566143780946731567e-02 -5.445736274123191833e-02 4.056165814399719238e-01 -1.554409563541412354e-01 -1.625000834465026855e-01 1.122707203030586243e-01 1.541098803281784058e-01 1.941729784011840820e-01 1.002613361924886703e-02 1.194278448820114136e-01 -3.413837552070617676e-01 1.991190910339355469e-01 -2.097356617450714111e-01 -2.986731231212615967e-01 -2.514324188232421875e-01 2.873828075826168060e-02 -2.503452003002166748e-01 2.132702767848968506e-01 -2.809405028820037842e-01
7.873988896608352661e-02 1.614279299974441528e-01 1.102709025144577026e-01 -7.205981016159057617e-02 9.250218421220779419e-02 1.032484471797943115e-01 -5.681423842906951904e-02 -8.269436657428741455e-02 1.307749897241592407e-01 -3.338176012039184570e-02 1.912550032138824463e-01 -5.438693612813949585e-02 -2.592825889587402344e-01 -1.246881559491157532e-01 -1.743723005056381226e-01 -1.699764430522918701e-01 -1.773102730512619019e-01 -1.137167140841484070e-01 1.465932279825210571e-01 1.295931488275527954e-01 -4.227795451879501343e-02 -1.485898531973361969e-02 -2.947078943252563477e-01 -3.531845808029174805e-01 4.520023241639137268e-02 -5.022548437118530273e-01 -1.043582707643508911e-01 -2.393069677054882050e-02 -2.051333785057067871e-01 -1.538155078887939453e-01 2.996857464313507080e-01 -6.090189889073371887e-02
7.408991456031799316e-02 2.501542270183563232e-01 -1.887002214789390564e-02 3.100471496582031250e-01 2.670752704143524170e-01 -2.155711501836776733e-01 -2.255524992942810059e-01 -2.999521195888519287e-01 -1.794936135411262512e-02 5.301031097769737244e-02 -2.320161275565624237e-02 2.236069738864898682e-01 -2.800228297710418701e-01 -2.360996156930923462e-01 -2.232296466827392578e-01 6.763120647519826889e-03 -4.850488039664924145e-04 9.661343879997730255e-03 -1.354769170284271240e-01 2.804036065936088562e-02 -9.865306317806243896e-02 7.115572690963745117e-02 2.502058073878288269e-02 -2.948669195175170898e-01 -1.005447432398796082e-01 -3.227060139179229736e-01 -6.986103206872940063e-02 1.005877852439880371e-01 -7.104948163032531738e-02 -1.109042670577764511e-03 1.962228715419769287e-01 -2.114186584949493408e-01
1.936658769845962524e-01 2.337925285100936890e-01 6.135912984609603882e-02 1.572027206420898438e-01 1.147168781608343124e-02 -3.601871803402900696e-02 1.141329947859048843e-02 -1.126327514648437500e-01 2.008352279663085938e-01 -2.844823598861694336e-01 1.737816780805587769e-01 -1.630938500165939331e-01 -2.937724255025386810e-02 -1.494538486003875732e-01 -2.947327792644500732e-01 5.923696234822273254e-02 -2.240380495786666870e-01 -1.179339364171028137e-02 -1.510010212659835815e-01 -5.371231213212013245e-02 7.526956498622894287e-02 2.325547933578491211e-01 2.639202028512954712e-02 -2.234220355749130249e-01 -3.151156008243560791e-02 -3.809594213962554932e-01 -1.904089003801345825e-01 -2.599549889564514160e-01 -2.427027076482772827e-01 -1.735921651124954224e-01 2.147746384143829346e-01 -4.437550529837608337e-02
2.437738478183746338e-01 1.315417885780334473e-01 -8.437263965606689453e-02 -6.777104455977678299e-03 1.842188686132431030e-01 -1.515361368656158447e-01 -1.739903986454010010e-01 3.392213955521583557e-02 9.212562441825866699e-02 2.491039782762527466e-01 -3.000510036945343018e-01 -3.960914015769958496e-01 -4.164757579565048218e-02 -5.470348149538040161e-02 -1.165765002369880676e-01 1.301515400409698486e-01 -2.865367531776428223e-01 7.284869998693466187e-02 -1.072262004017829895e-01 -7.204089313745498657e-02 -7.738510519266128540e-02 -7.883213460445404053e-02 6.151771545410156250e-02 -3.543168902397155762e-01 -2.399296462535858154e-01 -1.952169239521026611e-01 7.499191164970397949e-02 -7.651450484991073608e-02 -2.437119781970977783e-01 1.629066914319992065e-01 1.784829646348953247e-01 -6.706669926643371582e-02
1.449103653430938721e-01 1.274252235889434814e-01 -2.953695878386497498e-02 -7.557223737239837646e-02 2.121393382549285889e-01 1.932466477155685425e-01 4.808364901691675186e-03 -2.342800945043563843e-01 -9.162987768650054932e-02 9.402876347303390503e-02 5.959006771445274353e-02 -1.545836925506591797e-01 -2.306871414184570312e-01 -7.198803871870040894e-02 -4.590552747249603271e-01 -2.169136106967926025e-01 -2.172319889068603516e-01 -1.793926209211349487e-01 -1.328743398189544678e-01 2.698471071198582649e-03 -2.641052566468715668e-02 -5.987186916172504425e-03 -1.682621836662292480e-01 -1.541650742292404175e-01 1.733245700597763062e-02 -4.334616661071777344e-01 -6.804486364126205444e-02 7.006701081991195679e-02 -2.949399054050445557e-01 -6.608369946479797363e-02 2.453272603452205658e-02 -1.360950618982315063e-01
-3.525170311331748962e-02 2.234088629484176636e-01 -7.116875797510147095e-02 -3.505610823631286621e-01 5.090498924255371094e-01 -2.705383300781250000e-02 -2.170904278755187988e-01 9.568630158901214600e-02 4.798018559813499451e-02 -3.998160734772682190e-02 -1.524858828634023666e-02 -1.609756052494049072e-01 2.897608093917369843e-02 -8.790583908557891846e-02 -2.936726622283458710e-02 -1.025516092777252197e-01 -1.013011708855628967e-01 9.915421158075332642e-02 -1.880814507603645325e-02 2.110143378376960754e-02 -2.204570770263671875e-01 5.764561519026756287e-02 1.155127957463264465e-01 -2.453558892011642456e-01 -1.589894294738769531e-01 -3.939975798130035400e-01 1.452347170561552048e-02 -2.630952596664428711e-01 -1.130089014768600464e-01 -2.119937688112258911e-01 -2.656992711126804352e-02 -5.263133905827999115e-03
4.945054650306701660e-02 2.082067281007766724e-01 5.690541584044694901e-03 -6.296723335981369019e-02 2.283617109060287476e-01 1.217076852917671204e-01 -1.354865878820419312e-01 -6.227161735296249390e-02 -7.925604283809661865e-02 5.941949039697647095e-02 1.728569716215133667e-01 -3.476017415523529053e-01 -1.065696030855178833e-01 -2.590430974960327148e-01 -4.663749635219573975e-01 1.418228168040513992e-02 -2.053811997175216675e-01 -2.646625936031341553e-01 3.516621515154838562e-02 4.764212295413017273e-02 6.011680886149406433e-02 6.724919378757476807e-02 -1.089149639010429382e-01 -1.678430885076522827e-01 9.612052142620086670e-02 -3.200577795505523682e-01 -2.188120335340499878e-01 1.335226297378540039e-01 -1.911153197288513184e-01 9.656124562025070190e-02 1.305316090583801270e-01 -1.225413102656602859e-02
-3.159330040216445923e-02 2.494081407785415649e-01 -1.399811804294586182e-01 -6.215026974678039551e-02 3.391475081443786621e-01 -3.275478184223175049e-01 8.989291638135910034e-02 2.225127220153808594e-01 1.112489104270935059e-01 -8.095799386501312256e-02 -3.733911365270614624e-02 1.290849000215530396e-01 -1.897910088300704956e-01 -3.144045174121856689e-02 -1.805150955915451050e-01 1.875162124633789062e-01 -1.587776839733123779e-01 -1.452737767249345779e-02 -1.332902312278747559e-01 -2.398590296506881714e-01 2.103713601827621460e-01 1.144956946372985840e-01 1.931952983140945435e-01 -3.141215145587921143e-01 -7.413215935230255127e-02 -3.170340359210968018e-01 -2.153380066156387329e-01 -1.416748613119125366e-01 -3.176936879754066467e-02 -1.389988064765930176e-01 -2.748050354421138763e-02 -6.386090815067291260e-02
8.403168991208076477e-03 2.108137905597686768e-01 1.294118165969848633e-01 -5.844261497259140015e-02 3.017688095569610596e-01 2.177356928586959839e-01 -1.062218695878982544e-01 -2.244403809309005737e-01 -1.414384990930557251e-01 8.327192813158035278e-02 1.687340587377548218e-01 -1.698710024356842041e-01 -2.736040651798248291e-01 -1.361992061138153076e-01 -3.331875801086425781e-01 -1.324899047613143921e-01 -1.233784258365631104e-01 -1.586450189352035522e-01 -1.070415303111076355e-01 1.469277888536453247e-01 -1.574958711862564087e-01 9.455621242523193359e-02 -9.820908308029174805e-02 -2.500962018966674805e-01 -2.656992971897125244e-01 -2.201692312955856323e-01 -2.840238213539123535e-01 -1.167737692594528198e-02 -1.043990924954414368e-01 -1.277547776699066162e-01 1.166182458400726318e-01 -9.422791749238967896e-02
4.243220668286085129e-03 -3.121388331055641174e-02 -1.705567538738250732e-02 -6.912550330162048340e-02 1.391247808933258057e-01 -2.958691418170928955e-01 -1.477940082550048828e-01 -1.747841089963912964e-01 1.945939958095550537e-01 -3.613830357789993286e-02 -1.537681370973587036e-02 -1.447903662919998169e-01 -2.218059748411178589e-01 -5.784623324871063232e-02 -2.482079863548278809e-01 1.291350722312927246e-01 -1.537481099367141724e-01 -1.236697509884834290e-01 5.531063675880432129e-02 -1.942409276962280273e-01 1.111390367150306702e-01 2.486167252063751221e-01 -2.780418097972869873e-01 -3.059062361717224121e-01 3.974942117929458618e-02 -3.964501619338989258e-01 -2.036622017621994019e-01 7.601016759872436523e-02 -9.938152134418487549e-02 -1.966849267482757568e-01 -8.691871166229248047e-02 -2.378161251544952393e-01
-7.981509901583194733e-03 2.858623564243316650e-01 4.741393029689788818e-03 -5.245609581470489502e-02 -8.960530161857604980e-02 -3.734629452228546143e-01 2.349199913442134857e-02 -2.299190014600753784e-01 3.083021044731140137e-01 -9.677448123693466187e-02 9.368424117565155029e-02 -3.662519454956054688e-01 1.247509289532899857e-02 -2.868354022502899170e-01 -1.480031311511993408e-01 4.220589622855186462e-02 -1.754994839429855347e-01 1.723681949079036713e-02 -1.846096217632293701e-01 -9.348177909851074219e-02 1.017851233482360840e-01 -1.098167076706886292e-01 -1.983729377388954163e-02 -2.889347672462463379e-01 8.756107836961746216e-02 -2.035767585039138794e-01 -1.753345280885696411e-01 -9.263598918914794922e-02 5.246729589998722076e-03 -1.847593039274215698e-01 -3.393951058387756348e-02 -2.389865666627883911e-01
3.327307403087615967e-01 -4.282531142234802246e-02 -9.591881185770034790e-03 -7.230140268802642822e-02 2.668423950672149658e-01 2.148824185132980347e-01 -1.172117590904235840e-01 3.532106056809425354e-02 3.588756173849105835e-02 3.862925246357917786e-02 -2.354792952537536621e-01 -1.376097351312637329e-01 -1.826291680335998535e-01 -1.424715071916580200e-01 -8.338443934917449951e-02 5.793429166078567505e-02 1.320868730545043945e-01 -2.677511572837829590e-01 4.152036309242248535e-01 9.936811029911041260e-02 2.694309353828430176e-01 -1.525710672140121460e-01 6.438420712947845459e-02 -2.363582104444503784e-01 -2.559275031089782715e-01 2.647122740745544434e-02 6.792848557233810425e-02 -1.033322066068649292e-01 3.489936143159866333e-02 -2.535628974437713623e-01 1.751120239496231079e-01 6.073196604847908020e-02
3.124780356884002686e-01 6.557962298393249512e-02 -6.368134915828704834e-02 -2.178553044795989990e-01 2.110335230827331543e-01 -2.750859260559082031e-01 -1.792390793561935425e-01 -5.277051590383052826e-03 -1.746730655431747437e-01 1.625427789986133575e-02 3.683758899569511414e-02 4.772704839706420898e-02 6.153207272291183472e-02 8.818253874778747559e-02 -1.744316816329956055e-01 -5.935447290539741516e-02 -1.179726719856262207e-01 -5.923762544989585876e-02 -4.437198489904403687e-02 7.382709532976150513e-02 2.984201014041900635e-01 1.020452380180358887e-01 3.318701684474945068e-01 -3.820561468601226807e-01 -1.451484858989715576e-01 -5.678657442331314087e-02 -6.781529635190963745e-02 1.209723427891731262e-01 -3.576430678367614746e-02 -7.010039687156677246e-02 2.593357264995574951e-01 -3.418546915054321289e-01
4.178009927272796631e-02 1.720703244209289551e-01 -1.098497211933135986e-02 -1.633171886205673218e-01 1.152623561210930347e-03 -1.747505664825439453e-01 -3.503158092498779297e-01 -1.944701075553894043e-01 -9.469614177942276001e-02 -3.974656015634536743e-02 1.054082512855529785e-01 1.969736963510513306e-01 -3.595677912235260010e-01 -2.923749089241027832e-01 -1.095625013113021851e-01 1.267888695001602173e-01 -1.375313252210617065e-01 -4.327619969844818115e-01 -8.034192770719528198e-02 7.272308319807052612e-02 1.137074306607246399e-01 -2.414966970682144165e-01 2.168651968240737915e-01 -6.590919196605682373e-02 2.872048877179622650e-02 -3.342597559094429016e-02 1.347674131393432617e-01 -2.254735082387924194e-01 5.450735986232757568e-02 7.414760766550898552e-04 -1.667079776525497437e-01 -7.207042723894119263e-02
3.098252601921558380e-02 1.714663356542587280e-01 1.444815248250961304e-01 1.157774552702903748e-01 -5.400403961539268494e-02 1.323825120925903320e-01 -1.254057735204696655e-01 -8.019088767468929291e-03 -1.264155209064483643e-01 -5.485031008720397949e-02 1.262360066175460815e-01 -1.127312146127223969e-02 -1.625064611434936523e-01 -5.332625657320022583e-02 -2.897403538227081299e-01 -2.226632684469223022e-01 -2.926666140556335449e-01 -1.347614824771881104e-01 1.367075145244598389e-01 -2.975652515888214111e-01 3.141451999545097351e-02 -7.688317447900772095e-02 2.762969732284545898e-01 -2.863888144493103027e-01 -1.984699666500091553e-01 -2.395970188081264496e-02 1.057473826222121716e-03 -6.838648021221160889e-02 -2.012189291417598724e-02 1.437334865331649780e-01 -2.471761219203472137e-02 -5.085989832878112793e-01
1.376637965440750122e-01 1.146034523844718933e-01 -8.387267589569091797e-02 -4.825115576386451721e-02 1.636629700660705566e-01 -1.084328964352607727e-01 5.739384889602661133e-02 1.228685230016708374e-01 1.046640649437904358e-01 9.383901953697204590e-02 -9.204699844121932983e-02 2.721561491489410400e-02 -1.415817588567733765e-01 -9.895125031471252441e-02 -1.443907767534255981e-01 -2.476454228162765503e-01 -1.153831258416175842e-01 -3.594227731227874756e-01 -8.685226738452911377e-02 9.157428890466690063e-02 5.071715265512466431e-02 -2.086242139339447021e-01 2.238129526376724243e-01 -5.299293994903564453e-01 -1.875637173652648926e-01 3.656914085149765015e-02 1.623138934373855591e-01 2.179276049137115479e-01 -8.200459182262420654e-02 -1.920116692781448364e-01 1.828362047672271729e-01 -1.944526880979537964e-01
1.641451120376586914e-01 1.254716366529464722e-01 -6.410492956638336182e-02 1.168468296527862549e-01 2.672989070415496826e-01 1.027299463748931885e-01 -6.971440464258193970e-02 1.487919688224792480e-01 2.588495910167694092e-01 -1.628708988428115845e-01 1.230683773756027222e-01 3.449495509266853333e-02 -5.141000822186470032e-02 -2.188156396150588989e-01 3.004394285380840302e-02 -2.443130016326904297e-01 6.324456632137298584e-02 5.622627213597297668e-02 -1.788906455039978027e-01 -6.162302941083908081e-02 1.431337594985961914e-01 5.459198728203773499e-02 8.535377681255340576e-03 -4.563131630420684814e-01 -4.764826223254203796e-02 4.647336900234222412e-02 -3.118422627449035645e-01 -1.604699939489364624e-01 -9.031199663877487183e-02 1.079337019473314285e-02 2.015855163335800171e-01 -3.981333673000335693e-01
2.196919769048690796e-01 7.511784136295318604e-02 2.090601027011871338e-01 -1.415500491857528687e-01 2.999140322208404541e-01 1.031414791941642761e-01 -2.055601328611373901e-01 2.383332401514053345e-01 1.316552609205245972e-01 -1.938016563653945923e-01 1.193466875702142715e-02 1.468402519822120667e-02 -1.692673265933990479e-01 -4.898962751030921936e-02 -2.098054625093936920e-02 2.864278852939605713e-02 -1.679531335830688477e-01 -2.766362726688385010e-01 -3.402108550071716309e-01 -1.160302385687828064e-01 2.480146102607250214e-02 -9.935489855706691742e-03 7.194473594427108765e-02 -4.369549751281738281e-01 -1.750354915857315063e-01 -7.233074400573968887e-03 -5.025477707386016846e-02 2.390492521226406097e-02 -8.351195603609085083e-02 9.449379891157150269e-02 2.270901501178741455e-01 -2.512409985065460205e-01
1.249762699007987976e-01 1.214744150638580322e-01 -8.711634203791618347e-03 -3.437196835875511169e-02 -6.821394711732864380e-02 -1.231311783194541931e-01 -2.672640085220336914e-01 -4.076635837554931641e-02 -1.152069345116615295e-01 1.739292442798614502e-01 9.989731013774871826e-02 -1.851149797439575195e-01 -1.733909100294113159e-01 -2.938354611396789551e-01 -2.258385717868804932e-01 -9.847039729356765747e-02 -6.255239248275756836e-02 -2.454236745834350586e-01 -2.365012317895889282e-01 2.630945853888988495e-02 -1.365362703800201416e-01 5.798757448792457581e-02 -2.438672482967376709e-01 -2.864224910736083984e-01 -1.381208747625350952e-01 -3.350644409656524658e-01 -1.583875864744186401e-01 7.401479035615921021e-02 -2.681114375591278076e-01 -1.876885592937469482e-01 -1.173236668109893799e-01 -2.086066007614135742e-01
1.503761857748031616e-01 2.351957857608795166e-01 6.216099485754966736e-02 -1.971535086631774902e-01 -1.891529113054275513e-01 2.110631018877029419e-02 -9.143642336130142212e-02 -1.101220846176147461e-01 1.216631308197975159e-01 -1.981695741415023804e-01 3.570378944277763367e-02 1.420187354087829590e-01 -3.415755033493041992e-01 -1.771602481603622437e-01 -2.562053799629211426e-01 -1.770750433206558228e-01 -3.185890316963195801e-01 -7.950683683156967163e-02 1.247389614582061768e-01 -9.600908309221267700e-02 2.017325013875961304e-01 -3.872950375080108643e-01 1.357066482305526733e-01 -1.941744238138198853e-01 2.116090804338455200e-01 -5.622693896293640137e-02 5.313977599143981934e-02 -1.506527978926897049e-02 -2.286480069160461426e-01 3.197210654616355896e-02 1.291774660348892212e-01 -4.074417799711227417e-02
3.667722642421722412e-01 2.715810835361480713e-01 5.576524138450622559e-02 6.869564950466156006e-02 2.131081521511077881e-01 1.445463974960148335e-03 4.034588113427162170e-02 -2.833762466907501221e-01 -1.138702183961868286e-01 -4.064274951815605164e-02 -2.237267494201660156e-01 -6.600242853164672852e-02 8.083711564540863037e-02 -3.594982251524925232e-02 -1.883910596370697021e-01 -2.385035157203674316e-02 7.179816719144582748e-03 -2.405793964862823486e-01 -7.392499595880508423e-02 -2.110096663236618042e-01 2.337682619690895081e-02 2.171997725963592529e-01 2.207973971962928772e-02 -2.558640539646148682e-01 3.566140234470367432e-01 -1.370107084512710571e-01 -1.774071753025054932e-01 -9.381136298179626465e-02 1.037379950284957886e-01 -2.495443373918533325e-01 -5.521059781312942505e-02 -2.444031685590744019e-01
3.300926685333251953e-01 1.690438948571681976e-02 8.814984932541847229e-03 -1.092307865619659424e-01 -3.075815178453922272e-02 7.435691356658935547e-02 -1.927129775285720825e-01 4.119602218270301819e-02 1.966905295848846436e-01 7.889825850725173950e-02 -1.822576075792312622e-01 1.316668689250946045e-01 -2.286925315856933594e-01 -2.626366317272186279e-01 1.285417191684246063e-02 6.726740300655364990e-02 -3.722396194934844971e-01 -1.287598758935928345e-01 -1.281373500823974609e-01 3.998087346553802490e-02 1.724679619073867798e-01 1.707142591476440430e-01 2.070439904928207397e-01 -2.314011603593826294e-01 2.646832168102264404e-01 -2.740554511547088623e-01 -1.587383002042770386e-01 1.617243289947509766e-01 1.322919130325317383e-01 -3.328374773263931274e-02 -1.807307600975036621e-01 -1.890741288661956787e-01
2.137061357498168945e-01 7.409127056598663330e-02 -2.212027758359909058e-01 -2.718796730041503906e-01 4.574347287416458130e-02 -6.506068259477615356e-02 -1.360334753990173340e-01 8.313973993062973022e-02 -1.343540400266647339e-01 2.137152701616287231e-01 2.350648045539855957e-01 -1.243344843387603760e-01 -1.405261009931564331e-01 -3.475577831268310547e-01 -1.947777271270751953e-01 -8.967042714357376099e-02 1.151436823420226574e-03 -2.290416955947875977e-01 1.077944412827491760e-01 1.136022582650184631e-01 1.080259904265403748e-01 -7.648213207721710205e-02 1.089338064193725586e-01 -2.731770277023315430e-01 9.073670953512191772e-02 -2.732357084751129150e-01 -6.735159549862146378e-03 2.087499201297760010e-01 1.816310882568359375e-01 -1.833898760378360748e-02 -1.794524341821670532e-01 -3.166151642799377441e-01
2.257280945777893066e-01 1.386084407567977905e-01 -2.799662947654724121e-01 1.585803925991058350e-01 2.454616278409957886e-01 -5.963836982846260071e-02 3.753338754177093506e-02 -2.923017740249633789e-01 3.914663195610046387e-02 -2.898157536983489990e-01 6.605507433414459229e-02 -4.883822426199913025e-02 8.954896032810211182e-02 4.585835337638854980e-02 -2.054996788501739502e-01 -2.243679910898208618e-01 -1.845220178365707397e-01 -2.379376441240310669e-01 4.982439428567886353e-02 3.860099986195564270e-02 2.523293197154998779e-01 -1.928985714912414551e-01 3.220449015498161316e-02 -2.929565906524658203e-01 -2.262789607048034668e-01 -1.285394132137298584e-01 -1.562770754098892212e-01 3.859704732894897461e-02 -2.835711538791656494e-01 -1.121360361576080322e-01 8.581373095512390137e-02 6.570795178413391113e-02
2.393250912427902222e-01 -2.068277448415756226e-01 1.289104521274566650e-01 -2.418556511402130127e-01 7.530079782009124756e-02 -5.703835282474756241e-03 -3.362267017364501953e-01 8.463546633720397949e-03 7.440442591905593872e-02 1.216240152716636658e-01 4.105513542890548706e-02 -1.288305073976516724e-01 -1.760475337505340576e-01 -2.670300304889678955e-01 5.958783440291881561e-03 1.606917008757591248e-02 -1.050667092204093933e-01 -1.903081536293029785e-01 9.521979093551635742e-02 5.044088885188102722e-02 1.777146607637405396e-01 -1.278629302978515625e-01 1.957434117794036865e-01 -7.019239664077758789e-02 1.551604270935058594e-01 -4.228696525096893311e-01 -1.616990417242050171e-01 -1.468076258897781372e-01 -1.649039685726165771e-01 1.065855249762535095e-01 -3.748520836234092712e-02 -3.524421751499176025e-01
2.221261858940124512e-01 -4.499302431941032410e-02 -2.517917752265930176e-01 2.313538938760757446e-01 2.258950173854827881e-01 -4.935926198959350586e-02 -1.277526468038558960e-01 -7.682465016841888428e-03 7.532419264316558838e-02 1.125424206256866455e-01 6.854615360498428345e-02 -1.130045652389526367e-01 -5.062906071543693542e-02 -6.606977432966232300e-02 -3.636932075023651123e-01 6.559974513947963715e-03 -1.072542369365692139e-02 -1.731762140989303589e-01 -3.769537210464477539e-01 -5.297960713505744934e-02 1.153117045760154724e-01 -8.338422514498233795e-03 -4.290389269590377808e-02 -4.352453351020812988e-01 -8.474872261285781860e-02 -2.484807819128036499e-01 7.318919152021408081e-02 2.262974902987480164e-02 -6.279326975345611572e-02 -2.887973189353942871e-01 -1.766795963048934937e-01 -1.175031512975692749e-01
-7.422778010368347168e-02 1.871418356895446777e-01 -1.927164494991302490e-01 1.362394634634256363e-02 1.316381245851516724e-01 9.046196192502975464e-02 -3.105666637420654297e-01 1.127365604043006897e-01 -1.543950736522674561e-01 -4.563666880130767822e-02 -9.033328853547573090e-03 -1.626247614622116089e-01 -1.440560519695281982e-01 -1.962883025407791138e-01 -2.822990715503692627e-01 -3.906385302543640137e-01 -1.765085607767105103e-01 -7.685445249080657959e-02 3.709319233894348145e-02 -3.919905424118041992e-02 -9.773279726505279541e-02 2.203620225191116333e-01 6.829707417637109756e-03 -1.594421416521072388e-01 -1.071552112698554993e-01 -1.966964602470397949e-01 -9.182848036289215088e-02 1.093466728925704956e-01 -2.407955676317214966e-01 -2.521414458751678467e-01 -1.390248537063598633e-01 -3.293149769306182861e-01
1.018487266264855862e-03 3.693619966506958008e-01 1.724076271057128906e-02 8.481866121292114258e-02 3.674550354480743408e-01 -2.019533067941665649e-01 -1.443646550178527832e-01 1.423557382076978683e-02 -3.439348936080932617e-02 4.582360759377479553e-02 -8.911177515983581543e-02 4.428206011652946472e-02 -5.920157954096794128e-02 -5.226673558354377747e-02 -2.286732494831085205e-01 5.902762059122323990e-04 3.424291312694549561e-02 -1.997020840644836426e-01 5.962393805384635925e-02 9.619690477848052979e-02 -5.716001614928245544e-02 -1.649648994207382202e-01 -1.399396359920501709e-01 -3.275984525680541992e-01 -4.400818049907684326e-02 -4.773210287094116211e-01 -4.969894140958786011e-02 1.232976764440536499e-01 -3.229333758354187012e-01 5.092284083366394043e-02 1.477732658386230469e-01 1.034218724817037582e-02
1.604100465774536133e-01 1.269869357347488403e-01 1.043541803956031799e-01 -1.856192052364349365e-01 -1.801844500005245209e-02 8.949630707502365112e-02 -1.635760813951492310e-01 -4.576930031180381775e-02 1.542580425739288330e-01 -1.658661514520645142e-01 -2.980498075485229492e-01 -2.080347388982772827e-01 -1.459766030311584473e-01 -2.567178308963775635e-01 -5.541654825210571289e-01 -1.276104748249053955e-01 -1.026754751801490784e-01 -1.529184281826019287e-01 -6.014624238014221191e-02 3.713497193530201912e-03 -3.687757998704910278e-02 -1.194135099649429321e-01 -1.797101795673370361e-01 -1.985744535923004150e-01 -4.529566317796707153e-02 -1.128731146454811096e-01 1.524660438299179077e-01 1.609439849853515625e-01 -2.957864403724670410e-01 -2.692897990345954895e-02 -5.908820778131484985e-02 -3.231405466794967651e-02
2.417077124118804932e-01 1.994401663541793823e-01 -7.675965130329132080e-02 1.028115898370742798e-01 4.331573247909545898e-01 1.393599212169647217e-01 -2.123551219701766968e-01 -1.382713019847869873e-01 2.018583118915557861e-01 -9.745656512677669525e-03 1.561942249536514282e-01 -2.258813679218292236e-01 -2.358329743146896362e-01 -1.929462701082229614e-01 -1.391275674104690552e-01 1.923220604658126831e-02 -6.212550774216651917e-02 -1.319179125130176544e-02 -3.704089298844337463e-02 -1.572016030550003052e-01 1.354902517050504684e-02 1.378873735666275024e-01 -2.934214174747467041e-01 -2.022668719291687012e-01 2.770566940307617188e-01 -2.887120246887207031e-01 3.707809001207351685e-02 -6.503282487392425537e-02 -1.638968735933303833e-01 -1.401727832853794098e-02 5.207363888621330261e-02 -1.159062385559082031e-01
6.619077920913696289e-02 -5.631627142429351807e-02 -1.603557020425796509e-01 -6.256954511627554893e-04 4.414400756359100342e-01 1.508098989725112915e-01 -8.188741654157638550e-02 -1.946417540311813354e-01 8.849072456359863281e-02 -2.406142652034759521e-01 2.189161628484725952e-01 1.636412553489208221e-02 -2.001490890979766846e-01 -1.959273070096969604e-01 -3.402117192745208740e-01 -2.206889912486076355e-03 -3.410467877984046936e-02 -1.431607902050018311e-01 3.020986914634704590e-02 -2.977873757481575012e-02 3.079853765666484833e-02 8.973161689937114716e-03 -7.537516206502914429e-02 -2.759733796119689941e-01 -1.161139756441116333e-01 -2.506348192691802979e-01 -1.790223568677902222e-01 -3.770495951175689697e-02 -4.220798909664154053e-01 -3.267787396907806396e-02 3.213659301400184631e-02 7.923643104732036591e-03
-4.514615610241889954e-02 3.762962818145751953e-01 4.772272706031799316e-02 -1.090982705354690552e-01 9.357519447803497314e-02 -2.009173929691314697e-01 -5.774984136223793030e-02 -2.998653352260589600e-01 1.482304632663726807e-01 7.068297266960144043e-02 -1.113925576210021973e-01 -1.994721740484237671e-01 -9.396399557590484619e-02 -4.209941625595092773e-02 -5.861709639430046082e-02 1.359625309705734253e-01 -4.143343269824981689e-01 -6.847247481346130371e-02 -1.267075389623641968e-01 -2.992098964750766754e-02 1.693212985992431641e-01 2.571092247962951660e-01 -2.667200863361358643e-01 -3.225018084049224854e-01 -1.037046387791633606e-01 -1.494625806808471680e-01 1.190849766135215759e-02 -2.043231725692749023e-01 -6.363213062286376953e-02 -1.501667797565460205e-01 5.352320149540901184e-02 -1.429509818553924561e-01
1.386770308017730713e-01 9.842181578278541565e-03 -1.072330176830291748e-01 -1.823562383651733398e-02 3.457091376185417175e-02 1.739297248423099518e-02 -2.176734209060668945e-01 7.178748399019241333e-02 2.658545076847076416e-01 -2.804649174213409424e-01 -1.148034483194351196e-01 -6.005373597145080566e-02 -1.134863793849945068e-01 -5.000943318009376526e-03 -5.016744136810302734e-01 -8.371158689260482788e-02 -2.756170928478240967e-01 -1.544423401355743408e-01 -1.533742994070053101e-02 -1.554049365222454071e-02 6.027498841285705566e-02 3.007559850811958313e-02 -6.793609261512756348e-02 -1.964932531118392944e-01 4.440493136644363403e-02 -1.830777227878570557e-01 7.109317183494567871e-02 2.753076888620853424e-02 -4.839013218879699707e-01 -2.210052013397216797e-01 -2.857297845184803009e-02 -6.256914138793945312e-02
8.369569480419158936e-02 -5.707119032740592957e-02 1.256164759397506714e-01 -6.549580395221710205e-02 2.719413638114929199e-01 1.365095376968383789e-01 -2.036558240652084351e-01 -8.005730807781219482e-02 2.607644163072109222e-02 -1.700337529182434082e-01 -1.324624419212341309e-01 -3.757177889347076416e-01 -2.903015315532684326e-01 -5.561776831746101379e-02 -3.598690330982208252e-01 -1.114081516861915588e-01 -2.158556431531906128e-01 7.771487534046173096e-02 -8.742358535528182983e-02 9.363498538732528687e-03 6.210859864950180054e-02 4.341397807002067566e-02 -6.239411234855651855e-02 -2.351494878530502319e-01 4.089865460991859436e-02 -3.789278268814086914e-01 1.830107159912586212e-02 2.321137487888336182e-01 -1.680491566658020020e-01 -4.366496205329895020e-02 2.375950068235397339e-01 1.567336544394493103e-02
3.215329945087432861e-01 1.511089950799942017e-01 1.608516573905944824e-01 -7.907919585704803467e-02 3.079535067081451416e-01 -1.488539725542068481e-01 -1.264931708574295044e-01 2.646110951900482178e-01 -6.122836843132972717e-02 9.289719164371490479e-02 -5.377735942602157593e-02 -5.380530282855033875e-02 -1.558873504400253296e-01 9.386142343282699585e-02 -1.555671691894531250e-01 -2.457994669675827026e-01 -1.646015495061874390e-01 -2.067721486091613770e-01 -1.999126374721527100e-01 -7.086421549320220947e-02 9.117733687162399292e-02 -9.344113618135452271e-02 3.870719373226165771e-01 -4.013091921806335449e-01 -8.904330432415008545e-02 -2.378385281190276146e-03 2.506513707339763641e-02 3.225893946364521980e-03 -2.179794013500213623e-02 -5.964368209242820740e-02 -3.184376284480094910e-02 -2.153492867946624756e-01
1.642815768718719482e-01 -2.075277417898178101e-01 2.169489711523056030e-01 -5.409195274114608765e-02 6.277766078710556030e-02 -3.286641836166381836e-02 -1.340425908565521240e-01 -7.647922635078430176e-02 1.518070846796035767e-01 -9.875573217868804932e-02 1.133563145995140076e-01 -2.239864170551300049e-01 -2.530270516872406006e-01 -1.439489275217056274e-01 -6.570035964250564575e-02 1.495199054479598999e-01 9.156328439712524414e-02 -1.653069071471691132e-02 -1.228958144783973694e-01 -4.790562763810157776e-02 1.871940493583679199e-01 -1.592111438512802124e-01 2.413405179977416992e-01 -2.495288699865341187e-01 1.364131867885589600e-01 -3.429795801639556885e-01 -2.984695136547088623e-01 -1.806483715772628784e-01 -7.954572141170501709e-02 2.938388846814632416e-02 -1.033937837928533554e-02 -4.143241643905639648e-01
2.884897887706756592e-01 1.414615660905838013e-01 4.243355244398117065e-02 -1.895847730338573456e-02 2.955528497695922852e-01 -5.683308839797973633e-02 -2.377119511365890503e-01 2.078038752079010010e-01 7.945225387811660767e-02 2.852685563266277313e-02 1.797248572111129761e-01 7.513958960771560669e-02 1.055337637662887573e-01 -5.354445800185203552e-02 -1.932155489921569824e-01 -2.013842612504959106e-01 -1.817722618579864502e-01 -1.010222062468528748e-01 1.104487478733062744e-01 3.147021681070327759e-02 2.357096672058105469e-01 -1.444290578365325928e-01 2.786250710487365723e-01 -3.290285766124725342e-01 -9.582941979169845581e-02 -1.962270587682723999e-01 4.777714610099792480e-02 3.160887062549591064e-01 -1.280089188367128372e-02 -4.712649062275886536e-02 2.070523612201213837e-02 -3.097137808799743652e-01
3.141225576400756836e-01 -9.918589144945144653e-02 -1.941333897411823273e-02 -2.217190526425838470e-02 2.694810368120670319e-02 -2.036246508359909058e-01 -1.102989315986633301e-01 -5.277197062969207764e-02 2.605390250682830811e-01 -4.217747598886489868e-02 7.570137083530426025e-02 -1.050350815057754517e-01 -2.017986178398132324e-01 -2.070290744304656982e-01 -6.009035930037498474e-02 1.164807975292205811e-01 6.048744916915893555e-02 -1.260091960430145264e-01 1.604444980621337891e-01 2.193908542394638062e-01 1.675328016281127930e-01 -4.641287028789520264e-02 2.860622704029083252e-01 -1.714420765638351440e-01 2.352191209793090820e-01 -2.178010344505310059e-01 -1.515674889087677002e-01 -6.139373406767845154e-02 -2.324653714895248413e-01 -9.117861092090606689e-02 -2.943478152155876160e-02 -4.676657617092132568e-01
1.250895559787750244e-01 1.408027559518814087e-01 8.667203783988952637e-02 -1.005581393837928772e-01 2.075079977512359619e-01 -2.800528109073638916e-01 -9.038629382848739624e-02 8.681543916463851929e-02 9.382849186658859253e-02 -1.037084311246871948e-01 1.778074055910110474e-01 -6.572301033884286880e-03 -1.639084666967391968e-01 -4.736607149243354797e-02 -2.894899547100067139e-01 -2.003242075443267822e-01 -1.918026506900787354e-01 -2.998083531856536865e-01 1.448762118816375732e-01 3.419458493590354919e-02 -7.132025808095932007e-02 1.050397232174873352e-01 3.346021175384521484e-01 -8.154881745576858521e-02 -3.689888417720794678e-01 -7.866179570555686951e-03 8.845540136098861694e-02 1.041755750775337219e-01 -1.276891082525253296e-01 -1.798481792211532593e-01 -1.245112344622612000e-01 -3.206883072853088379e-01
1.411297321319580078e-01 -6.578647997230291367e-03 2.037909775972366333e-01 -4.683477059006690979e-02 2.588344216346740723e-01 8.978296071290969849e-03 -3.297666609287261963e-01 -5.700752884149551392e-02 -1.768612265586853027e-01 -2.372939586639404297e-01 -1.651508510112762451e-01 -1.824431717395782471e-01 -2.497315704822540283e-01 1.914081349968910217e-02 -3.858522772789001465e-01 6.344515085220336914e-02 -1.191664934158325195e-01 7.093401998281478882e-02 -7.118280977010726929e-02 9.289305657148361206e-02 -6.215977668762207031e-02 -6.164115294814109802e-02 -2.103260019794106483e-03 -2.371540814638137817e-01 -6.527559459209442139e-02 -1.187816932797431946e-01 -1.049729660153388977e-01 -2.272275462746620178e-02 -4.993281066417694092e-01 -8.257135003805160522e-02 8.783012628555297852e-03 1.024065464735031128e-01
1.761215478181838989e-01 -9.719970822334289551e-02 -7.520413026213645935e-03 -2.653068006038665771e-01 6.913195550441741943e-02 -2.687280066311359406e-02 -2.140813618898391724e-01 1.376075595617294312e-01 1.875618696212768555e-01 -1.027323380112648010e-01 5.550031736493110657e-02 -3.479185998439788818e-01 -2.380069196224212646e-01 -9.748198091983795166e-02 -1.744835376739501953e-01 1.817584186792373657e-01 -4.952677711844444275e-02 -1.364911645650863647e-01 7.794428616762161255e-02 7.835938036441802979e-02 7.020860910415649414e-02 -8.585090190172195435e-02 1.025391891598701477e-01 -1.533117294311523438e-01 2.668574750423431396e-01 -2.628966569900512695e-01 -4.446375742554664612e-02 1.317488402128219604e-01 -1.139871999621391296e-01 -9.858628362417221069e-02 9.013144671916961670e-02 -4.992139339447021484e-01
8.672393858432769775e-03 3.817041590809822083e-02 4.189197346568107605e-02 -1.107175722718238831e-01 2.003887295722961426e-01 -1.332679092884063721e-01 -2.398505955934524536e-01 2.103125490248203278e-02 1.260385364294052124e-01 5.681115388870239258e-02 -1.669164746999740601e-01 1.764874719083309174e-02 1.216156184673309326e-01 -3.490557670593261719e-01 -2.659488320350646973e-01 7.937704771757125854e-02 -2.802436351776123047e-01 5.226499214768409729e-02 -1.595475077629089355e-01 -7.890238612890243530e-02 -1.326988786458969116e-01 -1.220419071614742279e-03 -1.403371244668960571e-01 -1.671894788742065430e-01 -2.151741534471511841e-01 -2.078022360801696777e-01 -3.873236477375030518e-02 -2.645475976169109344e-02 -3.636812865734100342e-01 -3.107087016105651855e-01 -9.919185191392898560e-02 -3.147875070571899414e-01
-8.753972128033638000e-03 6.507762521505355835e-02 1.686896532773971558e-01 1.583362817764282227e-01 -4.272114485502243042e-03 6.219302862882614136e-02 -2.242386043071746826e-01 -2.268156558275222778e-01 -6.482371594756841660e-03 1.531678065657615662e-02 -2.713953256607055664e-01 -2.168533951044082642e-01 -2.897925674915313721e-01 -1.724672466516494751e-01 -4.518463611602783203e-01 -1.484614014625549316e-01 -6.414052098989486694e-02 -6.600252818316221237e-03 -5.442318692803382874e-02 1.054114177823066711e-01 3.420224785804748535e-02 1.105968207120895386e-01 -1.210378110408782959e-01 -2.943905591964721680e-01 1.244694925844669342e-03 -1.975754946470260620e-01 1.361193601042032242e-02 2.960512042045593262e-01 -2.296491712331771851e-01 -1.554832160472869873e-01 2.715931832790374756e-02 -1.954227685928344727e-01
8.194515854120254517e-02 4.906544461846351624e-02 -1.292584389448165894e-01 -4.733703657984733582e-02 9.575593471527099609e-02 -7.913815975189208984e-02 -3.228820264339447021e-01 -8.743158727884292603e-02 2.222551256418228149e-01 2.807990089058876038e-02 1.288339048624038696e-01 -2.853128015995025635e-01 -1.776064634323120117e-01 4.881890024989843369e-03 -1.531454175710678101e-01 -5.750231072306632996e-02 -1.896865814924240112e-01 -1.708653122186660767e-01 1.031558513641357422e-01 2.134479880332946777e-01 -2.439210563898086548e-01 -1.942427605390548706e-01 -1.662514805793762207e-01 -1.742221713066101074e-01 -1.393185704946517944e-01 -1.908958852291107178e-01 -2.241934984922409058e-01 -4.006943702697753906e-01 1.035335436463356018e-01 -2.333097755908966064e-01 -9.615340083837509155e-02 -1.428959667682647705e-01
7.887018471956253052e-02 1.946999430656433105e-01 1.184195280075073242e-01 3.103747963905334473e-01 2.937223613262176514e-01 3.090640297159552574e-03 -2.294940352439880371e-01 -2.076463699340820312e-01 6.757746636867523193e-02 -2.256468236446380615e-01 1.461732536554336548e-01 -1.489979028701782227e-01 1.235062628984451294e-01 -1.515092104673385620e-01 -1.997286677360534668e-01 -9.698046371340751648e-03 -2.030328214168548584e-01 -2.617694437503814697e-01 -1.055351123213768005e-01 2.399067282676696777e-01 7.256995886564254761e-02 -1.451963037252426147e-01 5.264662578701972961e-02 -3.103105425834655762e-01 -2.698416113853454590e-01 -2.456735372543334961e-01 4.668111354112625122e-02 3.540217876434326172e-02 -1.804583072662353516e-01 8.892856538295745850e-02 -7.181994616985321045e-02 -1.090816501528024673e-02
1.115676164627075195e-01 3.830008804798126221e-01 -1.357329189777374268e-01 1.342152059078216553e-01 6.705227494239807129e-02 -9.297881275415420532e-02 -1.261780411005020142e-01 2.059807926416397095e-01 5.181271210312843323e-02 3.400527685880661011e-02 2.012290656566619873e-01 -1.497445721179246902e-02 -2.435471564531326294e-01 -3.383637368679046631e-01 -2.402172386646270752e-01 1.205299142748117447e-02 -1.282299160957336426e-01 -8.151291310787200928e-02 -8.784162253141403198e-02 -2.239357531070709229e-01 4.035035893321037292e-02 -2.603377588093280792e-02 1.413726806640625000e-01 -3.206718266010284424e-01 -2.518582046031951904e-01 6.674517411738634109e-03 8.750035613775253296e-02 -2.144956141710281372e-01 -1.881630718708038330e-01 9.900648891925811768e-02 -1.830779761075973511e-01 -2.340571880340576172e-01
7.255394011735916138e-02 3.085247874259948730e-01 -1.867145448923110962e-01 -6.596457213163375854e-02 2.281096577644348145e-01 -3.760638833045959473e-01 -3.161483705043792725e-01 -3.546330928802490234e-01 -2.485921680927276611e-01 1.929643899202346802e-01 -1.253207325935363770e-01 3.267748281359672546e-02 -4.746178537607192993e-02 -1.072425618767738342e-01 -1.105067208409309387e-01 7.462203968316316605e-03 -7.619234919548034668e-02 -8.761585503816604614e-02 -2.066920399665832520e-01 -5.299295112490653992e-02 1.918033659458160400e-01 1.885505579411983490e-02 1.200305670499801636e-02 -2.376213669776916504e-01 -3.956150636076927185e-02 -2.080637365579605103e-01 3.865066170692443848e-02 2.614080160856246948e-02 -2.166736721992492676e-01 -2.118842601776123047e-01 8.761905878782272339e-02 -4.339745268225669861e-03
2.107357829809188843e-01 8.471132814884185791e-02 -1.392249763011932373e-01 -3.589891493320465088e-01 8.227599784731864929e-03 -8.682861924171447754e-02 -3.535991301760077477e-03 1.670911312103271484e-01 -2.672649323940277100e-01 -4.899966344237327576e-02 -5.277404561638832092e-02 6.709890067577362061e-02 -2.660128474235534668e-01 1.042434647679328918e-01 -4.072580933570861816e-01 2.378931455314159393e-02 -1.797912567853927612e-01 2.235865592956542969e-02 -2.076544053852558136e-02 -9.853686392307281494e-02 2.358469069004058838e-01 -1.105821132659912109e-01 2.762302011251449585e-02 -1.338395774364471436e-01 1.107857897877693176e-01 -3.944398462772369385e-01 -4.501416906714439392e-02 -1.458760499954223633e-01 -1.119197309017181396e-01 -2.149052172899246216e-02 1.663207262754440308e-01 -2.722839713096618652e-01
1.316042095422744751e-01 2.433422207832336426e-01 -1.827759146690368652e-01 -1.928130835294723511e-01 2.356176078319549561e-01 9.656272083520889282e-02 -9.295044094324111938e-02 8.748882263898849487e-02 7.223417609930038452e-02 -3.185488581657409668e-01 1.658790856599807739e-01 6.893903762102127075e-02 -1.952258795499801636e-01 5.593992024660110474e-02 7.759506255388259888e-02 -1.794419586658477783e-01 -9.204821288585662842e-02 -8.437436819076538086e-02 -2.322971224784851074e-01 -4.878486692905426025e-02 1.685366183519363403e-01 -1.137382760643959045e-01 -3.044610284268856049e-02 -5.009568929672241211e-01 -2.521437108516693115e-01 1.315805315971374512e-02 -6.992324441671371460e-02 -6.708773970603942871e-02 -7.375367730855941772e-02 -9.311356581747531891e-03 2.692900896072387695e-01 -1.923070251941680908e-01
1.117798835039138794e-01 1.125085502862930298e-01 2.446668893098831177e-01 1.195874437689781189e-01 2.704286575317382812e-01 2.213978767395019531e-01 -1.400453448295593262e-01 -1.194365322589874268e-01 3.249543532729148865e-02 -8.738452941179275513e-02 -2.254725247621536255e-01 -7.135016471147537231e-02 -2.338410019874572754e-01 -1.690792292356491089e-01 -5.045692324638366699e-01 1.555918622761964798e-02 -2.037640810012817383e-01 1.153298765420913696e-01 -1.116830781102180481e-01 -2.779660746455192566e-02 -2.093662768602371216e-01 8.914954960346221924e-03 -2.755967900156974792e-03 -2.922066748142242432e-01 -3.984145587310194969e-04 -1.751994043588638306e-01 4.597149789333343506e-02 1.378399580717086792e-01 -1.891295760869979858e-01 -1.555028557777404785e-01 -5.992136150598526001e-02 -1.709173768758773804e-01
3.561208769679069519e-02 9.713782370090484619e-02 -2.847278714179992676e-01 -8.681561797857284546e-03 2.119806706905364990e-01 7.573916018009185791e-02 6.946115195751190186e-02 -3.219110369682312012e-01 -9.259313344955444336e-02 -2.421171665191650391e-01 -6.761652231216430664e-02 -5.885044112801551819e-02 5.275817215442657471e-02 -1.747465133666992188e-01 -1.864287704229354858e-01 -1.334616839885711670e-01 -1.418482512235641479e-01 -2.746902406215667725e-01 -2.366125285625457764e-01 8.641988039016723633e-02 1.465459913015365601e-01 1.086449474096298218e-01 3.451374471187591553e-01 -3.875871598720550537e-01 7.513707876205444336e-02 3.466717316769063473e-04 -8.029147237539291382e-02 1.702887862920761108e-01 9.940600395202636719e-02 -1.979417204856872559e-01 -3.035473823547363281e-02 -1.875702738761901855e-01
7.887418568134307861e-02 -8.306860923767089844e-03 -3.067678213119506836e-01 -2.926807701587677002e-01 -6.079386547207832336e-02 -7.294544577598571777e-02 -2.617981135845184326e-01 1.405163854360580444e-01 -9.960428625345230103e-02 -9.251614660024642944e-02 -4.781135916709899902e-02 -3.229430913925170898e-01 -1.486201286315917969e-01 -2.707168757915496826e-01 3.477155417203903198e-02 -8.449704945087432861e-02 -1.924660205841064453e-01 -8.954773098230361938e-02 1.287703961133956909e-01 1.646202504634857178e-01 1.006536111235618591e-01 1.112328842282295227e-02 2.698062658309936523e-01 -3.584881126880645752e-01 8.841083198785781860e-02 -1.392254680395126343e-01 -1.909306347370147705e-01 -7.060980051755905151e-02 9.041993319988250732e-02 -3.431655466556549072e-02 1.331838071346282959e-01 -3.030169010162353516e-01
6.596252322196960449e-02 2.731353044509887695e-01 -4.389265179634094238e-01 -3.070164099335670471e-02 9.751292318105697632e-02 -1.657163202762603760e-01 -1.753150969743728638e-01 -2.295953184366226196e-01 -2.689704671502113342e-02 1.037501245737075806e-01 -2.900053262710571289e-01 -9.043213725090026855e-02 -1.906360387802124023e-01 -2.915537916123867035e-02 -9.039927273988723755e-02 -8.546276390552520752e-02 -5.630016326904296875e-02 1.707134693861007690e-01 -9.116254001855850220e-02 -4.243110120296478271e-02 1.541434377431869507e-01 1.251870393753051758e-01 -7.737217098474502563e-02 -2.075164020061492920e-01 -3.247637450695037842e-01 -1.515744179487228394e-01 1.627027429640293121e-02 -7.112078368663787842e-02 -1.098617240786552429e-01 -3.402136266231536865e-01 4.034213349223136902e-02 -2.376414239406585693e-01
2.959042415022850037e-02 2.201617062091827393e-01 2.352631986141204834e-01 8.744391053915023804e-02 -1.828844547271728516e-01 -1.269521564245223999e-01 -6.458707153797149658e-02 -2.296819835901260376e-01 3.499924242496490479e-01 9.742461144924163818e-03 1.773544549942016602e-01 -2.673825919628143311e-01 -1.108717452734708786e-02 -1.320818364620208740e-01 -2.674649059772491455e-01 -5.031008273363113403e-02 -2.559050619602203369e-01 -1.515196412801742554e-01 1.494983732700347900e-01 -2.382349036633968353e-02 3.133413195610046387e-01 -5.709681659936904907e-02 1.607374399900436401e-01 -2.128665745258331299e-01 4.658440873026847839e-02 -1.989395022392272949e-01 -2.123228758573532104e-01 -1.246398016810417175e-01 -1.490115076303482056e-01 -1.321764588356018066e-01 9.757948666810989380e-02 -1.687598079442977905e-01
3.622568771243095398e-02 3.728925883769989014e-01 -1.027756650000810623e-02 5.883577466011047363e-02 2.965832501649856567e-02 1.505009680986404419e-01 -2.238370776176452637e-01 1.576646268367767334e-01 1.264609545469284058e-01 3.471690416336059570e-02 7.799120247364044189e-02 -1.438901573419570923e-01 -1.422165334224700928e-01 -1.971061676740646362e-01 -2.777106761932373047e-01 -1.229219511151313782e-01 -7.502978295087814331e-02 3.820500150322914124e-02 -3.419608175754547119e-01 2.300819009542465210e-01 1.795144975185394287e-01 -1.860391348600387573e-01 1.126003079116344452e-02 9.635335952043533325e-02 1.140237003564834595e-01 -1.692364364862442017e-01 -1.500702947378158569e-01 -3.168798387050628662e-01 -1.448437124490737915e-01 -2.753129601478576660e-01 1.407614201307296753e-01 -1.670580059289932251e-01
2.740548551082611084e-01 8.364392071962356567e-02 -2.677415609359741211e-01 -1.004962027072906494e-01 3.084202110767364502e-01 1.064557731151580811e-01 -9.585024788975715637e-03 1.705827116966247559e-01 -1.318760216236114502e-01 -1.009649261832237244e-01 -2.581040561199188232e-02 1.914759352803230286e-02 -2.175973504781723022e-01 1.067870180122554302e-03 6.141240149736404419e-02 -1.667151153087615967e-01 -9.925112128257751465e-02 -4.272393137216567993e-02 -2.331442981958389282e-01 -1.783574819564819336e-01 -4.567656666040420532e-02 8.513946086168289185e-02 -1.487131509929895401e-02 -3.146136701107025146e-01 -2.105732262134552002e-01 3.708494454622268677e-02 -6.973320245742797852e-02 -2.194152921438217163e-01 3.980457410216331482e-02 -8.149255067110061646e-02 2.453785240650177002e-01 -4.683944582939147949e-01
-4.423854872584342957e-02 1.710285395383834839e-01 -4.412556067109107971e-02 -1.883096396923065186e-01 8.231750875711441040e-02 -4.288367629051208496e-01 8.864476345479488373e-03 8.714243769645690918e-02 -1.695036739110946655e-01 4.597728326916694641e-02 -2.957470715045928955e-01 1.319441646337509155e-01 -1.381789594888687134e-01 -2.935858368873596191e-01 -1.475207656621932983e-01 -2.413680851459503174e-01 -2.579676359891891479e-02 -9.508578479290008545e-02 -2.490015886723995209e-02 1.093225479125976562e-01 3.572255838662385941e-03 1.634790450334548950e-01 1.224642097949981689e-01 -3.939190208911895752e-01 -1.785862594842910767e-01 -2.003915756940841675e-01 -4.908993840217590332e-02 -1.008022576570510864e-01 -2.645634412765502930e-01 -7.994482666254043579e-02 -7.030263543128967285e-02 -1.639293581247329712e-01
4.113825410604476929e-02 2.839095890522003174e-01 -6.093703955411911011e-02 7.766395807266235352e-02 2.420669347047805786e-01 -6.488591432571411133e-02 -1.851373761892318726e-01 1.991675943136215210e-01 -2.709179371595382690e-02 -1.104725450277328491e-01 -8.687857538461685181e-03 1.691633760929107666e-01 -3.218227066099643707e-03 3.437140583992004395e-02 -1.493909060955047607e-01 -3.935094922780990601e-02 -2.675170600414276123e-01 -1.316451728343963623e-01 -1.388392150402069092e-01 2.377540767192840576e-01 1.248709484934806824e-01 -6.941376253962516785e-03 3.796165585517883301e-01 -3.210318088531494141e-01 -7.280988246202468872e-02 -1.040400117635726929e-01 7.603594660758972168e-02 1.451013088226318359e-01 2.123693227767944336e-01 -2.130890488624572754e-01 2.020758390426635742e-01 -3.204779922962188721e-01
7.774644065648317337e-03 8.395382761955261230e-02 9.357375092804431915e-03 1.028249338269233704e-01 2.021037936210632324e-01 -2.266437001526355743e-02 1.791096478700637817e-01 1.359022855758666992e-01 2.616653405129909515e-02 -2.458199858665466309e-03 -9.686003625392913818e-02 -1.085667405277490616e-02 -1.177012249827384949e-01 -6.074040755629539490e-02 -1.153723895549774170e-01 -2.506028115749359131e-01 -9.856698662042617798e-02 -3.284130096435546875e-01 1.106015294790267944e-01 -1.729285567998886108e-01 3.046509623527526855e-01 -8.869589865207672119e-02 2.328884750604629517e-01 -4.655908048152923584e-01 -2.630635499954223633e-01 1.126914918422698975e-01 1.707174070179462433e-02 -1.998476684093475342e-02 -1.774097084999084473e-01 -2.957517802715301514e-01 1.003212779760360718e-01 -2.085101455450057983e-01
1.346403062343597412e-01 2.037685066461563110e-01 4.603117331862449646e-02 1.577234715223312378e-01 3.270814716815948486e-01 2.120033502578735352e-01 -1.313527822494506836e-01 1.933276504278182983e-01 -6.020856276154518127e-02 5.196204409003257751e-02 -1.839486956596374512e-01 -1.711703538894653320e-01 -3.942730724811553955e-01 -3.024077713489532471e-01 -8.931315690279006958e-02 1.097534224390983582e-01 6.729961186647415161e-02 1.296745426952838898e-02 -2.941576540470123291e-01 5.765243247151374817e-02 3.189030587673187256e-01 -7.009083777666091919e-02 -6.234198808670043945e-02 1.296732425689697266e-01 -1.178125664591789246e-02 -2.290385365486145020e-01 -2.235012054443359375e-01 1.095372214913368225e-01 -3.378478437662124634e-02 -3.937340155243873596e-02 -1.081598475575447083e-01 -1.400342285633087158e-01
-1.156331971287727356e-02 -7.985064387321472168e-02 -1.671911925077438354e-01 4.703353345394134521e-02 2.838633060455322266e-01 -7.601173222064971924e-02 -1.900567561388015747e-01 -1.771106272935867310e-01 4.319895742810331285e-05 1.499231606721878052e-01 8.318329602479934692e-02 -7.799253612756729126e-02 2.373695373535156250e-02 -2.188025116920471191e-01 -4.810929596424102783e-01 -1.286090910434722900e-01 2.275015041232109070e-02 -1.401417702436447144e-01 -3.871481418609619141e-01 1.212074421346187592e-02 1.675478816032409668e-01 -1.323078274726867676e-01 -9.734899550676345825e-02 -2.410422414541244507e-01 -1.794363260269165039e-01 -2.351448535919189453e-01 -6.896255910396575928e-02 -8.112394809722900391e-02 -1.172157004475593567e-01 -2.631227076053619385e-01 -4.053178429603576660e-02 -1.038479655981063843e-01
2.367157787084579468e-01 1.177016720175743103e-01 -5.948932468891143799e-02 4.618118703365325928e-02 1.329768598079681396e-01 1.913451403379440308e-01 -1.323236674070358276e-01 -2.143684476613998413e-01 9.240275621414184570e-02 -2.763268351554870605e-02 -2.275448441505432129e-01 -3.060446083545684814e-01 -2.015049159526824951e-01 -3.009807169437408447e-01 -1.499980688095092773e-01 -1.836595982313156128e-01 -2.233960479497909546e-01 -2.799269556999206543e-02 5.210706964135169983e-02 1.458649486303329468e-01 -8.673661202192306519e-02 -4.853160679340362549e-02 -2.355665266513824463e-01 -3.918500617146492004e-02 -1.687343567609786987e-01 -2.590739130973815918e-01 -6.112563237547874451e-02 3.316237777471542358e-02 -3.772777318954467773e-01 -2.782246768474578857e-01 4.394209757447242737e-02 2.870029024779796600e-02
7.197381928563117981e-03 1.419492065906524658e-01 -1.711831986904144287e-01 9.526096284389495850e-02 6.976225227117538452e-02 1.099279895424842834e-01 -3.126208484172821045e-02 3.385963663458824158e-02 2.002794891595840454e-01 -1.162628754973411560e-01 -1.927154362201690674e-01 -3.363014385104179382e-02 -1.036732420325279236e-01 -3.444175124168395996e-01 -2.803865373134613037e-01 -9.923006594181060791e-02 -1.618886888027191162e-01 1.526441574096679688e-01 3.506451472640037537e-02 1.356015205383300781e-01 7.142321020364761353e-02 8.231189846992492676e-02 -2.565439976751804352e-02 -2.880017757415771484e-01 -2.009380906820297241e-01 -4.551413953304290771e-01 -2.875664532184600830e-01 -1.395673751831054688e-01 -3.075237274169921875e-01 2.593865385279059410e-03 5.368261411786079407e-02 -2.905102632939815521e-02
2.580444216728210449e-01 5.292930006980895996e-01 -1.094036698341369629e-01 -1.987660536542534828e-03 2.382439076900482178e-01 1.863997578620910645e-01 -9.822718054056167603e-02 2.165670990943908691e-01 -5.117648746818304062e-03 -1.679119467735290527e-01 -8.948493748903274536e-02 4.273318126797676086e-02 -6.944805383682250977e-02 -4.404742643237113953e-02 2.344813197851181030e-02 -1.958881765604019165e-01 -1.082130074501037598e-01 -6.213625520467758179e-02 -8.432397618889808655e-03 2.018627822399139404e-01 3.470951318740844727e-01 6.455361843109130859e-02 -3.823585109785199165e-03 3.150712465867400169e-03 -1.463930755853652954e-01 -5.633333325386047363e-02 2.307326644659042358e-01 8.979933708906173706e-02 -1.752583831548690796e-01 -3.166677653789520264e-01 -1.070011705160140991e-01 9.380486793816089630e-03
7.279828935861587524e-02 9.420996904373168945e-02 -2.028398066759109497e-01 -1.046713888645172119e-01 1.525341421365737915e-01 -2.253698855638504028e-01 -1.283318847417831421e-01 -3.043981269001960754e-02 -4.003841429948806763e-02 1.927139163017272949e-01 -2.721761465072631836e-01 -1.947732865810394287e-01 -5.071478337049484253e-02 -1.038143858313560486e-01 -7.956032454967498779e-02 -1.586115360260009766e-02 -4.788755625486373901e-02 4.071232303977012634e-02 -2.217666655778884888e-01 -1.630402654409408569e-01 1.390930563211441040e-01 1.270717568695545197e-02 1.065243110060691833e-01 -4.100795388221740723e-01 -4.871341884136199951e-01 -2.177276164293289185e-01 7.453888654708862305e-02 -1.311689168214797974e-01 -8.952247351408004761e-02 -2.173394262790679932e-01 6.766101717948913574e-02 -1.598515212535858154e-01
1.119106411933898926e-01 1.544140279293060303e-01 5.661153793334960938e-02 2.566589228808879852e-02 2.486861795186996460e-01 -5.441127717494964600e-02 4.375752434134483337e-02 3.906514495611190796e-02 8.958417177200317383e-02 -8.694493025541305542e-02 -7.720842957496643066e-02 1.145273521542549133e-01 -1.690395176410675049e-01 -2.245516479015350342e-01 -9.381265193223953247e-02 -1.795016974210739136e-01 -1.492144316434860229e-01 -2.656543850898742676e-01 -3.362743183970451355e-02 7.556295394897460938e-02 4.903287440538406372e-02 -9.517553448677062988e-02 2.335422039031982422e-01 -5.320214033126831055e-01 -3.761042952537536621e-01 4.380678385496139526e-02 8.707250654697418213e-02 -1.798835210502147675e-02 8.139523863792419434e-02 -3.563811182975769043e-01 9.194348007440567017e-03 -5.581844598054885864e-02
2.113052755594253540e-01 -5.064252763986587524e-02 -2.478279024362564087e-01 8.851267397403717041e-02 7.371206581592559814e-02 -4.481061175465583801e-02 7.389793545007705688e-02 -2.949832379817962646e-01 1.970604062080383301e-01 5.986307561397552490e-02 -1.179703474044799805e-01 4.220927134156227112e-02 -1.010121777653694153e-01 -2.319191247224807739e-01 -2.976876199245452881e-01 -1.508414596319198608e-01 -2.391696274280548096e-01 1.243386194109916687e-01 -3.871399536728858948e-02 -6.353410333395004272e-02 2.531202137470245361e-01 5.048080533742904663e-02 4.177449271082878113e-03 -3.920183777809143066e-01 -2.255353480577468872e-01 -1.933376789093017578e-01 2.423194609582424164e-02 -3.069805800914764404e-01 -2.285004556179046631e-01 -9.533166140317916870e-02 2.082961425185203552e-02 -8.260037004947662354e-02
9.986695647239685059e-02 8.064276725053787231e-02 -2.545467913150787354e-01 1.203559711575508118e-02 2.796123623847961426e-01 9.545230865478515625e-02 8.579456061124801636e-02 -2.005605772137641907e-02 7.745452970266342163e-02 4.734330996870994568e-02 -3.653652071952819824e-01 7.462056726217269897e-02 -4.640035331249237061e-02 -3.589972853660583496e-01 -1.083341054618358612e-02 -2.652936056256294250e-02 -1.909058243036270142e-01 -1.939628720283508301e-01 1.625592005439102650e-03 7.204327732324600220e-02 1.531282961368560791e-01 -1.045987382531166077e-01 3.877659142017364502e-01 -3.325201272964477539e-01 1.323384791612625122e-01 2.161192148923873901e-02 -8.615531027317047119e-02 6.561313569545745850e-02 -1.302107125520706177e-01 -2.866449952125549316e-01 1.081247478723526001e-01 -1.710950732231140137e-01
7.043218612670898438e-02 1.028685122728347778e-01 2.608119547367095947e-01 2.874636091291904449e-02 1.740554720163345337e-01 -1.222978234291076660e-01 -1.192036792635917664e-01 1.907330900430679321e-01 7.271730899810791016e-02 -1.960540711879730225e-01 4.084177315235137939e-02 -2.049849182367324829e-02 -7.605250924825668335e-02 -2.596307992935180664e-01 -6.457525491714477539e-02 2.763953618705272675e-02 -5.430066585540771484e-02 -2.432411760091781616e-01 7.218055427074432373e-02 -5.768473446369171143e-02 2.356059998273849487e-01 -6.887688487768173218e-02 -6.813666969537734985e-02 -2.073947489261627197e-01 -1.991136372089385986e-02 2.020937353372573853e-01 -1.026148051023483276e-01 -4.210895001888275146e-01 -3.135433197021484375e-01 -4.912738502025604248e-02 -1.664507389068603516e-01 -3.996911346912384033e-01
5.363537743687629700e-02 8.237101137638092041e-02 1.075832247734069824e-01 -2.360037714242935181e-02 1.751419454813003540e-01 1.841383874416351318e-01 -1.609559804201126099e-01 -9.844961017370223999e-02 2.818856947124004364e-02 -8.935790508985519409e-02 -1.809628307819366455e-01 -2.702509462833404541e-01 -3.160000443458557129e-01 -2.055430319160223007e-03 -3.663080930709838867e-01 -6.279388815164566040e-02 -1.744270026683807373e-01 -1.968773752450942993e-01 8.351475000381469727e-02 -1.352690458297729492e-01 -1.702055633068084717e-01 -1.192103922367095947e-01 -5.370584502816200256e-02 -2.159343659877777100e-01 -7.674765586853027344e-02 -4.751675426959991455e-01 5.503404140472412109e-02 2.054566591978073120e-01 -1.621417403221130371e-01 -1.427185982465744019e-01 1.106825470924377441e-01 -5.003034695982933044e-02
1.285061687231063843e-01 1.293755322694778442e-01 -1.818989068269729614e-01 -2.247887402772903442e-01 2.395410686731338501e-01 -2.312757223844528198e-01 -3.778113797307014465e-02 1.534682959318161011e-01 -4.605691507458686829e-02 -1.235818117856979370e-01 8.786370605230331421e-02 -1.648122668266296387e-01 -1.286860108375549316e-01 -9.362677484750747681e-02 -2.404330074787139893e-01 1.142644211649894714e-01 7.958604954183101654e-03 -1.687248647212982178e-01 -4.969731345772743225e-02 -3.935376182198524475e-02 3.384629487991333008e-01 -1.416645944118499756e-01 4.576494097709655762e-01 -2.961392104625701904e-01 -1.225352436304092407e-01 9.853584691882133484e-03 1.705727428197860718e-01 -1.963033340871334076e-02 2.197212427854537964e-01 -1.123729124665260315e-01 3.730983659625053406e-02 -1.661576777696609497e-01
3.402412831783294678e-01 4.137633442878723145e-01 8.447335660457611084e-02 1.256306767463684082e-01 2.361019849777221680e-01 -1.019640564918518066e-01 -6.429373472929000854e-02 -1.456038206815719604e-01 1.616815924644470215e-01 -2.738968841731548309e-02 -1.864735335111618042e-01 -7.287430018186569214e-02 1.472604721784591675e-01 -7.389142364263534546e-02 -1.260468661785125732e-01 6.687591969966888428e-02 -2.358052879571914673e-01 -3.718040883541107178e-01 1.917495392262935638e-02 -1.805476099252700806e-01 -6.253168731927871704e-02 1.940016448497772217e-02 -1.543814986944198608e-01 -3.776311874389648438e-01 7.967713475227355957e-02 -1.531677879393100739e-02 -2.464195936918258667e-01 -5.774161592125892639e-02 -1.077693551778793335e-01 -1.200712006539106369e-02 2.588094212114810944e-02 -5.967481806874275208e-02
-1.132123470306396484e-01 1.605850905179977417e-01 -1.201599719934165478e-03 -1.493263393640518188e-01 2.941294014453887939e-01 -2.188451737165451050e-01 -1.042100265622138977e-01 -1.865114420652389526e-01 6.217564269900321960e-02 -6.796621531248092651e-02 9.190582670271396637e-03 -5.604800581932067871e-02 -1.460054330527782440e-02 -1.552839428186416626e-01 -3.225433528423309326e-01 -4.977482259273529053e-01 -4.425170272588729858e-02 -2.472258061170578003e-01 -2.166965976357460022e-02 1.938983649015426636e-01 9.396128356456756592e-02 -2.686799562070518732e-04 -2.420949190855026245e-02 -4.820441901683807373e-01 -4.837014526128768921e-02 -2.579608745872974396e-02 -6.737180799245834351e-02 -5.024859309196472168e-02 -6.887142360210418701e-02 -8.241442590951919556e-02 1.674259081482887268e-02 8.004904538393020630e-02
1.570635288953781128e-01 2.055926322937011719e-01 -1.189028322696685791e-01 2.719384133815765381e-01 6.680101901292800903e-02 -1.740581393241882324e-01 -2.190157957375049591e-02 1.514528542757034302e-01 -1.590397953987121582e-01 -1.571249365806579590e-01 -1.956989429891109467e-02 -2.253001779317855835e-01 -3.824930265545845032e-02 -2.439695894718170166e-01 1.593071967363357544e-03 -3.247317299246788025e-02 -1.513015180826187134e-01 -3.677436709403991699e-02 2.787553369998931885e-01 -3.467616066336631775e-02 -5.051350593566894531e-02 -1.790347099304199219e-01 1.290418505668640137e-01 -3.639136254787445068e-01 -2.656154930591583252e-01 -3.569658994674682617e-01 -1.131931692361831665e-01 -1.321775913238525391e-01 1.396462321281433105e-01 1.354197710752487183e-01 1.467736363410949707e-01 -2.216947525739669800e-01
1.320290118455886841e-01 -2.441110089421272278e-02 1.865972280502319336e-01 -2.764731943607330322e-01 9.296583384275436401e-02 6.564486771821975708e-03 -1.073042601346969604e-01 -4.289925098419189453e-02 8.998485654592514038e-02 6.715828925371170044e-02 -5.703155696392059326e-02 -9.980566054582595825e-02 -1.803590804338455200e-01 -3.325324356555938721e-01 -5.894591566175222397e-03 2.339390665292739868e-01 -1.346379704773426056e-02 -6.682891398668289185e-02 -3.694595023989677429e-02 1.655277162790298462e-01 1.911868304014205933e-01 -2.632710933685302734e-01 2.000996768474578857e-01 -1.360595077276229858e-01 2.631144821643829346e-01 -5.143913030624389648e-01 -9.309766441583633423e-02 -1.192203909158706665e-01 1.636745408177375793e-02 -1.569505482912063599e-01 1.232662126421928406e-01 -1.742215752601623535e-01
-2.405996061861515045e-02 2.279174327850341797e-01 -2.610419988632202148e-01 1.160978712141513824e-02 3.535949885845184326e-01 -6.693817675113677979e-02 -3.125891983509063721e-01 -7.318215072154998779e-02 6.165187060832977295e-02 -2.896288931369781494e-01 -8.375057578086853027e-02 -2.734748721122741699e-01 -3.146241977810859680e-02 -7.722350955009460449e-02 -2.733662724494934082e-01 -1.487659662961959839e-01 -1.178240925073623657e-01 -2.551351189613342285e-01 -2.031802982091903687e-01 3.604511963203549385e-03 -7.710859924554824829e-02 1.650021970272064209e-01 -1.272857468575239182e-02 6.657823920249938965e-02 -1.246518548578023911e-02 -7.724267989397048950e-02 -3.688609972596168518e-02 1.086054146289825439e-01 -2.277297973632812500e-01 -2.804601788520812988e-01 -8.269965648651123047e-02 -2.421647012233734131e-01
-8.086118847131729126e-02 1.999541372060775757e-01 -1.669223159551620483e-01 -1.209077388048171997e-01 1.230435743927955627e-01 1.487796753644943237e-01 -6.773595511913299561e-02 -4.811388626694679260e-02 -1.833769232034683228e-01 -1.322423666715621948e-01 1.017112191766500473e-02 -6.007576733827590942e-02 2.513424120843410492e-02 -2.382872104644775391e-01 -3.930111527442932129e-01 -1.020827591419219971e-01 -2.380760461091995239e-01 -9.131336212158203125e-02 -1.728284358978271484e-01 2.117897383868694305e-02 -6.010255217552185059e-02 3.470677137374877930e-02 -5.506436899304389954e-02 -3.316950201988220215e-01 -5.135687068104743958e-02 -4.763361513614654541e-01 -2.348873466253280640e-01 -1.788466125726699829e-01 -1.537723280489444733e-02 1.312538981437683105e-01 1.080822721123695374e-01 -1.750891059637069702e-01
1.512439548969268799e-01 8.206843584775924683e-02 -2.306630015373229980e-01 -1.076155528426170349e-01 3.176392316818237305e-01 -2.128692120313644409e-01 -9.982634335756301880e-02 -2.763752341270446777e-01 1.106030717492103577e-01 2.381772547960281372e-01 -8.584712445735931396e-02 -1.247152537107467651e-01 -1.577951461076736450e-01 9.130325913429260254e-02 -2.303927540779113770e-01 -2.932730689644813538e-02 -9.437778592109680176e-02 1.960523277521133423e-01 -2.086977362632751465e-01 -1.346285194158554077e-01 2.042505443096160889e-01 6.476870924234390259e-02 -6.119079515337944031e-02 -3.084194064140319824e-01 -2.335518896579742432e-01 -1.217051669955253601e-01 8.822715841233730316e-03 -1.031453013420104980e-01 -2.420840561389923096e-01 -1.693394482135772705e-01 -7.293441146612167358e-02 -2.598205804824829102e-01
1.812668740749359131e-01 1.729067414999008179e-01 -1.060949936509132385e-01 7.555937021970748901e-02 2.472928762435913086e-01 2.079391479492187500e-02 -8.263422548770904541e-02 2.065516635775566101e-02 -6.380059570074081421e-02 -7.112415507435798645e-03 -7.227181643247604370e-02 -2.037501186132431030e-01 -1.410265117883682251e-01 -2.528342008590698242e-01 1.201606988906860352e-01 -1.972829103469848633e-01 -2.006707042455673218e-01 -2.503054738044738770e-01 -3.055220544338226318e-01 -6.884871423244476318e-02 -1.678296737372875214e-02 4.673832654953002930e-02 2.753669396042823792e-03 -4.017348587512969971e-01 -2.267991900444030762e-01 1.493374705314636230e-01 -2.484347224235534668e-01 3.590906038880348206e-02 -7.262895256280899048e-02 -1.164607107639312744e-01 2.719613909721374512e-01 -2.626555860042572021e-01
2.820542156696319580e-01 3.858787119388580322e-01 1.108453869819641113e-01 -2.521149814128875732e-02 4.006996750831604004e-02 3.269725143909454346e-01 -7.085161656141281128e-02 -4.778202995657920837e-02 5.932265147566795349e-02 1.916114240884780884e-01 4.485341161489486694e-02 -6.883069872856140137e-02 -8.314339816570281982e-02 -6.906395405530929565e-02 -3.482434153556823730e-01 2.939982572570443153e-03 -3.463771939277648926e-02 2.361992746591567993e-02 -1.589968949556350708e-01 4.670445993542671204e-02 2.321000546216964722e-01 -9.609280526638031006e-02 -1.209007874131202698e-01 1.574963033199310303e-01 -5.457395687699317932e-02 -1.993895620107650757e-01 -1.208364143967628479e-01 -2.234980016946792603e-01 -1.043305695056915283e-01 -3.672127127647399902e-01 5.600364878773689270e-02 -2.737766802310943604e-01
2.971169352531433105e-01 -6.515667587518692017e-02 -1.206808630377054214e-02 -9.544542431831359863e-02 8.190541528165340424e-03 -7.981575280427932739e-02 -1.530000418424606323e-01 -1.093478798866271973e-01 1.781954914331436157e-01 -1.708078533411026001e-01 1.406634449958801270e-01 -2.224090099334716797e-01 -2.916567325592041016e-01 -2.420345693826675415e-01 -8.116801083087921143e-02 1.981677860021591187e-01 2.582965977489948273e-02 -6.851514428853988647e-02 3.778032585978507996e-02 1.397852897644042969e-01 1.362596750259399414e-01 -4.138908162713050842e-02 1.262321770191192627e-01 -2.133340388536453247e-01 2.530449032783508301e-01 -3.433640301227569580e-01 4.006054252386093140e-02 -1.313638836145401001e-01 -4.667941108345985413e-02 2.879038639366626740e-02 1.847815662622451782e-01 -4.367317259311676025e-01
4.612629488110542297e-02 5.141735076904296875e-02 -2.701145224273204803e-02 2.910984680056571960e-02 1.745386272668838501e-01 1.192063540220260620e-01 -3.574047386646270752e-01 -6.626925617456436157e-02 3.218262195587158203e-01 4.819201678037643433e-02 -2.274781018495559692e-01 -1.854598522186279297e-01 -8.457701769657433033e-04 -6.966283917427062988e-02 -4.014292359352111816e-01 -1.125741302967071533e-01 -2.078694105148315430e-01 1.213822141289710999e-01 -1.093955896794795990e-02 9.705625474452972412e-02 5.499752610921859741e-02 -2.050659805536270142e-01 -3.103431314229965210e-02 -2.886503636837005615e-01 -1.812100857496261597e-01 -4.295508563518524170e-01 1.190543323755264282e-01 4.981490224599838257e-02 -9.626396000385284424e-02 4.928086325526237488e-02 -5.962963774800300598e-02 -6.350176874548196793e-03
4.037196561694145203e-02 2.365676164627075195e-01 -1.246876046061515808e-01 -3.530815243721008301e-01 9.856512397527694702e-02 -2.509388029575347900e-01 -8.812360465526580811e-02 1.560442894697189331e-02 6.454035639762878418e-02 -3.285558521747589111e-02 -1.721805483102798462e-01 2.567778527736663818e-01 9.688256308436393738e-03 -2.126193493604660034e-01 -1.279385983943939209e-01 1.278864443302154541e-01 -1.092035248875617981e-01 -2.588806450366973877e-01 -1.110148206353187561e-01 8.533918857574462891e-02 -7.131802290678024292e-02 2.994073033332824707e-01 1.334805041551589966e-01 -2.994607388973236084e-01 -4.603945091366767883e-02 -1.730104833841323853e-01 1.290036588907241821e-01 -1.995188146829605103e-01 -9.522550553083419800e-02 -3.018701374530792236e-01 1.275088489055633545e-01 -1.921385675668716431e-01
6.192130967974662781e-02 5.963313207030296326e-02 -1.550318449735641479e-01 -2.188466936349868774e-01 2.897816896438598633e-01 -1.203475221991539001e-01 -3.443548083305358887e-01 -3.135935217142105103e-02 -4.161949455738067627e-02 5.659907683730125427e-02 9.182432666420936584e-03 -2.833961248397827148e-01 -5.773711204528808594e-02 -3.222245872020721436e-01 -1.579194813966751099e-01 -3.269568085670471191e-01 -1.042375713586807251e-01 -1.074662953615188599e-01 6.193175539374351501e-02 4.765326902270317078e-02 -6.498703360557556152e-02 2.215671092271804810e-01 -2.092858701944351196e-01 -1.208269894123077393e-01 -6.263855844736099243e-02 -1.004673689603805542e-01 -1.594247221946716309e-01 3.330715373158454895e-02 -3.173778355121612549e-01 -2.309136837720870972e-01 2.916203625500202179e-02 -2.065102010965347290e-01
3.394407033920288086e-01 4.956011101603507996e-02 9.790340065956115723e-02 -6.509707123041152954e-02 8.872441202402114868e-02 1.038216799497604370e-01 -6.214111577719449997e-03 1.434178203344345093e-01 1.054050326347351074e-01 -1.081773713231086731e-01 6.539089232683181763e-02 -3.019238263368606567e-02 -3.365137577056884766e-01 -7.426653802394866943e-02 -2.273951843380928040e-02 -2.205809503793716431e-01 -3.204568475484848022e-02 -3.900230228900909424e-01 -6.852371990680694580e-02 1.713022142648696899e-01 2.015639096498489380e-02 -1.199741140007972717e-01 1.224327161908149719e-01 -5.211372375488281250e-01 -1.600638031959533691e-01 1.523377597332000732e-01 6.940481811761856079e-02 -8.783589303493499756e-02 4.785391502082347870e-03 -2.522471845149993896e-01 1.099049523472785950e-01 -8.754364401102066040e-02
5.660228058695793152e-02 4.087086319923400879e-01 -8.321951143443584442e-03 1.829157769680023193e-02 -7.397974282503128052e-02 -1.426931172609329224e-01 2.438755147159099579e-02 1.692283302545547485e-01 1.405654847621917725e-01 2.413482218980789185e-02 6.326591968536376953e-02 -3.775153681635856628e-02 -2.079515606164932251e-01 -4.078961610794067383e-01 -2.596727311611175537e-01 3.254728764295578003e-02 -1.424866616725921631e-01 -9.472729638218879700e-03 -8.940076082944869995e-02 -2.152209132909774780e-01 1.412442177534103394e-01 -1.183114126324653625e-01 1.326576471328735352e-01 -3.228445947170257568e-01 -1.758974790573120117e-01 -1.684514582157135010e-01 8.115072548389434814e-02 -3.316808938980102539e-01 -7.322188001126050949e-03 1.321764290332794189e-01 3.317151591181755066e-02 -2.130349874496459961e-01
2.342524006962776184e-02 5.229787230491638184e-01 1.197974607348442078e-01 1.496180891990661621e-01 2.261927127838134766e-01 -1.989456564188003540e-01 -4.050430376082658768e-03 -1.955579817295074463e-01 -5.082253739237785339e-02 -1.013599336147308350e-01 -2.263927012681961060e-01 6.918635964393615723e-02 -1.076146438717842102e-01 -7.035541534423828125e-02 -4.253572970628738403e-02 -1.663067489862442017e-01 -1.177890524268150330e-01 3.571327775716781616e-03 -7.872600853443145752e-02 -5.370859429240226746e-02 5.642453208565711975e-02 2.881528437137603760e-01 1.003086864948272705e-01 -2.284504473209381104e-01 8.684426546096801758e-02 -2.319749146699905396e-01 -1.569964885711669922e-01 1.369663476943969727e-01 -1.815909743309020996e-01 -1.418237686157226562e-01 2.132118046283721924e-01 -2.656377553939819336e-01
2.288780361413955688e-01 2.953216433525085449e-01 2.618828602135181427e-02 -1.850157231092453003e-01 8.468608558177947998e-02 -1.395181119441986084e-01 -2.216655462980270386e-01 2.172061353921890259e-01 3.875707462430000305e-02 2.754034996032714844e-01 -8.911717683076858521e-03 7.098969072103500366e-02 -1.786310076713562012e-01 -1.457820683717727661e-01 -2.381256371736526489e-01 5.744091048836708069e-02 -3.185614049434661865e-01 -3.970504179596900940e-02 1.127989888191223145e-01 6.033177673816680908e-02 2.577256411314010620e-02 1.232727617025375366e-01 2.232665121555328369e-01 -2.705789208412170410e-01 -1.142556667327880859e-01 -1.147344782948493958e-01 -7.975946180522441864e-03 -1.037945747375488281e-01 2.447088621556758881e-02 -3.233382999897003174e-01 3.082063198089599609e-01 -1.066003367304801941e-01
4.417485743761062622e-02 2.937157638370990753e-02 -8.059567213058471680e-02 -2.416667193174362183e-01 2.301994115114212036e-01 -9.833326190710067749e-02 -2.884497679769992828e-02 1.165049672126770020e-01 8.990343660116195679e-02 -2.702217921614646912e-02 3.061666786670684814e-01 -4.333865642547607422e-02 -1.930169463157653809e-01 6.984812207520008087e-03 -1.979297548532485962e-01 -6.543411314487457275e-02 -1.305860579013824463e-01 -1.660092025995254517e-01 -1.542327180504798889e-02 1.475253999233245850e-01 1.372080892324447632e-01 5.419635400176048279e-02 1.519656032323837280e-01 -2.650894522666931152e-01 -2.779530584812164307e-01 -8.424743264913558960e-02 9.373600035905838013e-02 -1.208336725831031799e-01 1.052043735980987549e-01 -1.922417283058166504e-01 4.716038107872009277e-01 -3.318270146846771240e-01
3.593679666519165039e-01 2.088488191366195679e-01 -8.373918384313583374e-02 -2.405076473951339722e-01 1.120584383606910706e-01 -2.478078752756118774e-01 -8.517379313707351685e-02 1.081661060452461243e-01 7.991918176412582397e-02 1.124499365687370300e-03 1.917596906423568726e-01 1.037668362259864807e-01 1.556205004453659058e-02 1.226416528224945068e-01 -2.549536526203155518e-01 -1.510076522827148438e-01 -1.261837929487228394e-01 -2.922434806823730469e-01 -2.979630418121814728e-02 1.857106387615203857e-01 3.354251384735107422e-01 5.927537381649017334e-02 2.078559398651123047e-01 -2.470987290143966675e-01 -1.705825924873352051e-01 -2.546237409114837646e-01 -6.034470349550247192e-02 -1.422170400619506836e-01 -7.400602102279663086e-03 1.482070051133632660e-02 1.805109083652496338e-01 6.925998628139495850e-02
2.414768338203430176e-01 7.733626663684844971e-02 -6.801147758960723877e-02 -7.294725626707077026e-02 -8.912959136068820953e-03 -5.261811241507530212e-02 -1.138064339756965637e-01 -6.451095640659332275e-02 -4.639067947864532471e-01 2.292314022779464722e-01 -1.106147244572639465e-01 4.996343329548835754e-02 -1.513716280460357666e-01 -8.000352978706359863e-02 -4.917236864566802979e-01 -1.397824138402938843e-01 -2.132771760225296021e-01 -8.406314998865127563e-02 4.726894944906234741e-02 7.899503409862518311e-02 1.537578999996185303e-01 -1.889132261276245117e-01 1.440144479274749756e-01 -6.898908875882625580e-03 1.220685243606567383e-01 -7.423896342515945435e-02 -8.417543955147266388e-03 -2.062781304121017456e-01 -9.574224799871444702e-02 -3.478193283081054688e-02 9.032880514860153198e-02 -3.315882682800292969e-01
8.829494938254356384e-03 2.717322111129760742e-01 -1.188320666551589966e-01 2.262499481439590454e-01 2.951095700263977051e-01 -1.887190639972686768e-01 -1.753344084136188030e-03 -2.471378594636917114e-01 -1.222676783800125122e-01 4.271620139479637146e-02 -1.442838609218597412e-01 9.030631743371486664e-03 -3.938616812229156494e-02 -1.051130890846252441e-01 -3.159408643841743469e-02 -2.169610708951950073e-01 1.497294567525386810e-02 -5.984900146722793579e-02 1.218408420681953430e-01 -8.069952577352523804e-02 1.607854068279266357e-01 1.108420491218566895e-01 3.428388759493827820e-02 -2.238876968622207642e-01 1.519992351531982422e-01 -2.334684431552886963e-01 -2.501714527606964111e-01 8.783476054668426514e-02 -2.280322313308715820e-01 -1.005575135350227356e-01 2.933642864227294922e-01 -4.098258018493652344e-01
6.539329420775175095e-03 3.635556697845458984e-01 -2.339165210723876953e-01 -9.251196682453155518e-02 2.641219198703765869e-01 5.506306886672973633e-03 -9.315475821495056152e-02 -2.036427557468414307e-01 -1.504632364958524704e-02 -6.805551052093505859e-02 4.821627214550971985e-02 -1.368871480226516724e-01 -1.666356474161148071e-01 -3.989002853631973267e-02 -2.696878314018249512e-01 -2.731287181377410889e-01 -2.094252780079841614e-02 -9.584700316190719604e-02 7.206318969110725448e-06 2.243710756301879883e-01 -6.347370147705078125e-02 3.463633060455322266e-01 4.851246252655982971e-02 -6.854008138179779053e-02 -4.904333874583244324e-02 -1.200054436922073364e-01 4.903363995254039764e-03 -1.157699823379516602e-01 -3.867511451244354248e-01 -2.168593406677246094e-01 -8.381241559982299805e-02 -2.389192134141921997e-01
-6.609603017568588257e-02 5.044000744819641113e-01 1.646772623062133789e-01 9.187187254428863525e-02 -5.132046714425086975e-02 -1.737006567418575287e-02 -1.275604367256164551e-01 -2.933970466256141663e-02 1.662262678146362305e-01 1.713100075721740723e-01 -1.641966551542282104e-01 1.123294010758399963e-01 -2.715772762894630432e-02 -2.438238561153411865e-01 -2.089688330888748169e-01 -9.702220559120178223e-02 -3.603147715330123901e-02 9.524191915988922119e-02 8.270850032567977905e-02 -1.552124470472335815e-01 1.991929113864898682e-01 1.513411402702331543e-01 1.550686657428741455e-01 -2.722175121307373047e-01 -4.633181542158126831e-02 -1.597688645124435425e-01 -2.067687958478927612e-01 -2.937095761299133301e-01 1.687523536384105682e-02 -2.258705347776412964e-01 -1.167454048991203308e-01 -2.282640039920806885e-01
1.165404990315437317e-01 4.606682062149047852e-01 -1.611112058162689209e-01 1.215386018157005310e-01 1.528095752000808716e-01 1.099167764186859131e-01 -1.486306786537170410e-01 -8.603979647159576416e-02 8.233500272035598755e-02 1.496162414550781250e-01 -1.651897132396697998e-01 -3.972483053803443909e-02 -3.123566210269927979e-01 -3.823298215866088867e-01 5.118560791015625000e-02 -3.081610985100269318e-02 -9.814955294132232666e-02 -4.441485181450843811e-02 5.971243232488632202e-02 1.179050728678703308e-01 -9.653761982917785645e-02 -3.007048070430755615e-01 -4.078569263219833374e-02 1.940694749355316162e-01 -1.847104281187057495e-01 -1.378827244043350220e-01 5.439643561840057373e-02 -1.187166422605514526e-01 -1.967620402574539185e-01 -2.266738414764404297e-01 -3.719508275389671326e-02 -1.827612221240997314e-01
2.327880114316940308e-01 2.560392022132873535e-02 -3.256262838840484619e-02 4.222124349325895309e-03 9.642854332923889160e-02 1.609697937965393066e-01 -1.958423852920532227e-01 -3.216814994812011719e-01 -5.338986963033676147e-02 -1.169835403561592102e-01 -4.750170931220054626e-02 -2.335759848356246948e-01 -3.332211971282958984e-01 -4.688386339694261551e-03 -5.818382501602172852e-01 -1.262951195240020752e-01 -1.121915429830551147e-01 5.500010028481483459e-02 -2.153891623020172119e-01 7.442516740411520004e-03 -6.407398730516433716e-02 1.048143673688173294e-02 5.514351651072502136e-02 -1.906074732542037964e-01 -2.361990660429000854e-01 -2.215511947870254517e-01 1.998632028698921204e-02 1.029861047863960266e-01 4.803828895092010498e-02 -1.631062477827072144e-02 -1.454952638596296310e-03 -6.352324783802032471e-02
1.354426443576812744e-01 1.458580046892166138e-01 -2.969179451465606689e-01 -3.796570748090744019e-02 1.007430776953697205e-01 2.871461398899555206e-02 2.059705369174480438e-02 -2.155743241310119629e-01 1.732963174581527710e-01 1.340615600347518921e-01 -3.119914829730987549e-01 -1.135119348764419556e-01 -1.464751828461885452e-02 -1.570973992347717285e-01 -3.173114359378814697e-01 -1.898705512285232544e-01 -1.736532002687454224e-01 1.299157738685607910e-01 -1.614062190055847168e-01 -1.282130181789398193e-01 1.956533789634704590e-01 -5.080638080835342407e-02 8.823781460523605347e-02 -3.692532479763031006e-01 -2.821253053843975067e-02 -2.651332914829254150e-01 1.330076456069946289e-01 -2.364947088062763214e-02 -2.011977285146713257e-01 1.963815391063690186e-01 -1.219357326626777649e-01 -1.878125518560409546e-01
3.473941087722778320e-01 3.742746775969862938e-03 -2.949298918247222900e-01 -3.762192726135253906e-01 1.710518747568130493e-01 -6.320949643850326538e-02 -3.810707479715347290e-02 1.256638318300247192e-01 -4.655931890010833740e-02 1.935012340545654297e-01 -2.888491749763488770e-02 3.992911055684089661e-02 -2.315619438886642456e-01 -3.028889372944831848e-02 -4.207601547241210938e-01 -8.513338863849639893e-02 -1.428750306367874146e-01 2.663629688322544098e-02 1.351497415453195572e-02 3.614296019077301025e-02 1.670517623424530029e-01 -1.124670654535293579e-01 1.842115819454193115e-01 -7.258709985762834549e-03 8.036863058805465698e-02 -2.519045770168304443e-01 -2.124133706092834473e-02 -2.138308882713317871e-01 -5.820167437195777893e-02 -1.990041285753250122e-01 1.365139633417129517e-01 -2.110621631145477295e-01
1.374639421701431274e-01 9.108933806419372559e-02 -1.207391843199729919e-01 -2.549388259649276733e-02 2.678586244583129883e-01 -1.301208287477493286e-01 8.325088024139404297e-02 -9.574964642524719238e-02 9.963144361972808838e-02 -1.382293254137039185e-01 4.327600076794624329e-02 -1.639976799488067627e-01 -9.028010070323944092e-02 -9.713525325059890747e-02 -3.473177254199981689e-01 -4.341579973697662354e-01 -1.798035800457000732e-01 -2.050794064998626709e-01 -4.990356042981147766e-02 1.067625880241394043e-01 -2.229731529951095581e-01 -2.702866680920124054e-02 5.803760513663291931e-02 -4.314501583576202393e-01 1.211545020341873169e-01 -1.694289445877075195e-01 -1.303574144840240479e-01 -1.034004315733909607e-01 -1.749514043331146240e-01 -1.176348775625228882e-01 -1.411239653825759888e-01 -6.795503199100494385e-02
8.938931673765182495e-02 2.457513660192489624e-02 -1.751860082149505615e-01 -1.239981967955827713e-02 2.353103011846542358e-01 1.406420171260833740e-01 -3.205072879791259766e-01 6.129023805260658264e-02 -8.151198737323284149e-03 4.526029899716377258e-02 -8.028515428304672241e-02 -3.349595963954925537e-01 -1.321070790290832520e-01 -2.740097418427467346e-02 -7.578603923320770264e-02 1.438498795032501221e-01 -2.392013370990753174e-01 6.029239296913146973e-02 1.096042692661285400e-01 2.213781923055648804e-01 5.717651918530464172e-02 -1.261091828346252441e-01 -1.186108887195587158e-01 -4.017002284526824951e-01 6.268879771232604980e-02 1.002199947834014893e-01 1.212688256055116653e-02 -1.371832042932510376e-01 2.040520161390304565e-01 -9.797693043947219849e-02 -1.697793751955032349e-01 -4.290116131305694580e-01
4.070762544870376587e-02 3.187566399574279785e-01 -3.634372726082801819e-02 4.510921612381935120e-02 2.427326291799545288e-01 -3.752650022506713867e-01 -4.437824338674545288e-02 -1.542938500642776489e-01 -2.209203988313674927e-01 1.383645534515380859e-01 -1.561863571405410767e-01 1.232472434639930725e-01 -3.793942332267761230e-01 -1.250084489583969116e-01 -1.362394094467163086e-01 -1.809677034616470337e-01 -2.754207514226436615e-02 -1.963551193475723267e-01 -1.358637511730194092e-01 6.168459355831146240e-02 1.075193285942077637e-01 -8.129242807626724243e-02 -1.697263419628143311e-01 -2.305160760879516602e-01 9.703326970338821411e-02 -2.218645215034484863e-01 -2.687292397022247314e-01 4.594456404447555542e-02 -1.739339679479598999e-01 8.562841266393661499e-02 2.293089404702186584e-02 -1.291594505310058594e-01
1.826124340295791626e-01 2.529611885547637939e-01 -3.134676814079284668e-01 1.621334105730056763e-01 1.136401295661926270e-01 1.957019865512847900e-01 -2.839300036430358887e-01 -1.240305043756961823e-02 -1.621268391609191895e-01 -2.164934724569320679e-01 -7.291176915168762207e-02 3.945361450314521790e-02 3.763099387288093567e-02 -2.663413882255554199e-01 -3.148543834686279297e-01 -2.269728183746337891e-01 1.075390540063381195e-02 6.987424194812774658e-02 -1.248000934720039368e-02 1.211036443710327148e-01 1.011072844266891479e-01 -2.849816717207431793e-02 1.503053456544876099e-01 -1.216798126697540283e-01 8.726627379655838013e-02 -3.293339312076568604e-01 2.976739592850208282e-02 -2.379766851663589478e-01 -1.233164519071578979e-01 -2.624538838863372803e-01 1.184286475181579590e-01 5.601479485630989075e-02
2.208754420280456543e-01 5.702788233757019043e-01 -3.386208415031433105e-02 -7.769853342324495316e-03 3.141066133975982666e-01 1.068949848413467407e-01 -1.137805432081222534e-01 1.944312453269958496e-01 -3.956591337919235229e-02 -5.476034805178642273e-02 6.402372568845748901e-02 4.957340657711029053e-03 -2.750165462493896484e-01 -2.100698947906494141e-01 3.296287357807159424e-02 1.670537292957305908e-01 -1.652551889419555664e-01 6.072625517845153809e-02 -5.260140821337699890e-02 1.158813610672950745e-01 2.965666651725769043e-01 -2.633440494537353516e-02 1.227942183613777161e-01 -7.522166520357131958e-02 -1.911638826131820679e-01 1.081305518746376038e-01 3.846292942762374878e-02 8.824598044157028198e-02 -1.777226179838180542e-01 1.137080118060112000e-01 -1.485390402376651764e-02 -2.183870971202850342e-01
3.711887300014495850e-01 3.308904767036437988e-01 1.476577818393707275e-01 -1.169375889003276825e-02 2.146239578723907471e-01 3.847752511501312256e-02 -1.757936030626296997e-01 3.743640333414077759e-02 1.295849680900573730e-01 -4.047471657395362854e-02 -2.713968046009540558e-02 9.817185252904891968e-02 -4.428965225815773010e-02 -3.999262303113937378e-02 1.551380604505538940e-01 5.031707696616649628e-03 -1.486989408731460571e-01 -4.863144084811210632e-02 -2.414756864309310913e-01 -4.087028652429580688e-02 -8.306762576103210449e-02 -2.303381264209747314e-02 2.026301771402359009e-01 -4.386624395847320557e-01 -2.250781357288360596e-01 -2.257177792489528656e-02 -6.560879945755004883e-02 -3.928709030151367188e-02 7.999145984649658203e-02 -1.638024449348449707e-01 1.590784937143325806e-01 -3.918648064136505127e-01
-8.214133791625499725e-03 1.333872824907302856e-01 1.190741360187530518e-01 -1.098957508802413940e-01 2.007828652858734131e-01 -2.149400562047958374e-01 -2.078969180583953857e-01 -9.526704251766204834e-02 -8.116821199655532837e-02 1.447606682777404785e-01 1.181360408663749695e-01 -7.691361755132675171e-02 -1.853960752487182617e-01 -1.110209673643112183e-01 -3.824056684970855713e-01 1.125159710645675659e-01 4.129910469055175781e-02 -2.533251941204071045e-01 9.668902307748794556e-02 -1.211788207292556763e-01 3.985863924026489258e-02 -6.217338144779205322e-02 -3.568884730339050293e-01 -2.492645531892776489e-01 -1.070106253027915955e-01 -3.139389455318450928e-01 -1.411192417144775391e-01 5.082001443952322006e-03 -1.619687527418136597e-01 -2.759879231452941895e-01 -1.060779020190238953e-01 -1.886628866195678711e-01
1.191887445747852325e-02 3.044390082359313965e-01 -4.692444205284118652e-02 -1.055225282907485962e-01 3.394933640956878662e-01 -1.764258444309234619e-01 -1.515465974807739258e-01 -3.426899611949920654e-01 9.255126118659973145e-02 1.249393746256828308e-01 -2.359177321195602417e-01 -4.933739081025123596e-02 -3.636462986469268799e-02 -9.283212572336196899e-02 -2.542970776557922363e-01 1.599454693496227264e-02 9.984330087900161743e-02 3.055735230445861816e-01 -6.480903178453445435e-02 -7.080259174108505249e-02 1.468884944915771484e-01 6.393816322088241577e-02 9.636810980737209320e-03 -2.397667020559310913e-01 -1.907114684581756592e-01 -2.008746117353439331e-01 1.462477594614028931e-01 -5.734854843467473984e-03 -3.082676231861114502e-01 1.745827868580818176e-02 -9.531033784151077271e-02 -2.270693480968475342e-01
9.988379478454589844e-02 -5.506427586078643799e-02 -1.976282745599746704e-01 2.863010466098785400e-01 1.439136713743209839e-01 -3.046024963259696960e-02 -2.450047433376312256e-01 -2.123265415430068970e-01 7.560130953788757324e-02 -1.015133187174797058e-01 2.220355421304702759e-01 1.194103211164474487e-01 -2.159429490566253662e-01 -3.320057988166809082e-01 -4.047898575663566589e-02 -1.298157572746276855e-01 -2.743064463138580322e-01 -2.346460707485675812e-03 -5.336041003465652466e-02 -1.976544409990310669e-01 2.449793666601181030e-01 -2.178668975830078125e-02 1.617171019315719604e-01 -2.740233838558197021e-01 -2.039184719324111938e-01 -8.136405795812606812e-02 1.646555662155151367e-01 4.749710857868194580e-02 -1.783165782690048218e-01 -1.679642647504806519e-01 1.852247118949890137e-01 -1.830454915761947632e-01
3.125946521759033203e-01 -2.048297077417373657e-01 1.421129852533340454e-01 -2.748886346817016602e-01 1.058232188224792480e-01 1.916803605854511261e-02 -1.536811739206314087e-01 -1.012179926037788391e-01 1.574843227863311768e-01 -1.441726461052894592e-03 3.417314216494560242e-02 -1.172903999686241150e-01 -1.950779110193252563e-01 -3.989057838916778564e-01 -1.150507554411888123e-01 1.809606701135635376e-01 -4.669792950153350830e-02 5.805639177560806274e-02 6.134138442575931549e-03 1.205551698803901672e-01 2.040902972221374512e-01 9.729880094528198242e-02 3.288050293922424316e-01 -6.341823190450668335e-02 9.340285509824752808e-02 -2.619581520557403564e-01 -8.294939994812011719e-02 -4.662472382187843323e-02 -1.485463827848434448e-01 -1.623962372541427612e-01 -1.012975256890058517e-02 -3.434079587459564209e-01
-2.011436372995376587e-01 2.031357884407043457e-01 -1.740721613168716431e-01 4.542014002799987793e-02 -2.270613797008991241e-02 4.857400059700012207e-02 -1.716755181550979614e-01 9.087649232242256403e-05 2.057027965784072876e-01 -4.150044638663530350e-03 -4.611178487539291382e-02 -1.193350553512573242e-01 -1.006127521395683289e-01 -1.775451302528381348e-01 -3.853621780872344971e-01 2.046394199132919312e-01 1.021740864962339401e-02 -2.549144923686981201e-01 6.534998118877410889e-02 6.639061123132705688e-02 -8.659176528453826904e-02 -1.229183152318000793e-01 -7.441846281290054321e-02 -2.939781546592712402e-01 -1.561844795942306519e-01 -1.190598309040069580e-01 -1.655958890914916992e-01 -3.017189204692840576e-01 -1.557445973157882690e-01 9.573607891798019409e-02 -5.487868562340736389e-02 -4.254995882511138916e-01
2.645016908645629883e-01 -1.940327137708663940e-01 5.123887211084365845e-02 -2.392541915178298950e-01 1.556472759693861008e-02 4.944889619946479797e-02 -1.075996011495590210e-01 1.912518590688705444e-01 2.485276572406291962e-02 -1.529864519834518433e-01 -7.204701006412506104e-02 -1.705661863088607788e-01 -9.699788689613342285e-02 -1.993941366672515869e-01 -1.398953795433044434e-01 1.568858176469802856e-01 -1.651676371693611145e-02 -1.463631391525268555e-01 2.014258354902267456e-01 1.289358884096145630e-01 -3.212615475058555603e-02 -1.838272064924240112e-01 1.794954687356948853e-01 -1.564175039529800415e-01 -2.988811954855918884e-02 -3.892676830291748047e-01 -2.195432037115097046e-02 -2.424720227718353271e-01 6.569331884384155273e-02 -2.945892214775085449e-01 -1.173537746071815491e-01 -3.782248497009277344e-01
1.581489592790603638e-01 2.859685420989990234e-01 1.604855954647064209e-01 -1.834629029035568237e-01 2.838609218597412109e-01 -5.640738457441329956e-02 -7.476714253425598145e-02 1.821950376033782959e-01 2.561391890048980713e-01 3.311678022146224976e-02 -1.374472230672836304e-01 2.117417007684707642e-02 4.238639771938323975e-02 6.462310254573822021e-02 -2.055675834417343140e-01 -1.319569796323776245e-01 -1.782385408878326416e-01 -1.453613936901092529e-01 -1.183662712574005127e-01 2.458024770021438599e-01 1.309556663036346436e-01 1.167932376265525818e-01 2.807272374629974365e-01 -3.759424984455108643e-01 -6.349983066320419312e-02 -1.085131093859672546e-01 4.321332648396492004e-02 6.557206809520721436e-02 3.122023679316043854e-02 4.672490432858467102e-02 9.187462180852890015e-02 -3.843605220317840576e-01
2.788407206535339355e-01 3.031495809555053711e-01 2.505229972302913666e-02 1.832990348339080811e-02 9.065076708793640137e-03 2.118300879374146461e-03 9.826776804402470589e-04 3.873689100146293640e-02 7.871124148368835449e-02 -2.254057861864566803e-02 2.079584747552871704e-01 -2.424108795821666718e-02 -1.619201451539993286e-01 -2.063938379287719727e-01 -3.214980959892272949e-01 -2.019023001194000244e-01 -5.180044099688529968e-02 -1.909576803445816040e-01 1.933501213788986206e-01 -2.771250903606414795e-01 1.256500631570816040e-01 -9.250082075595855713e-02 1.359529942274093628e-01 -3.791369199752807617e-01 -2.837236523628234863e-01 -5.698952451348304749e-02 2.408728003501892090e-01 1.493029110133647919e-02 1.026964038610458374e-01 -6.908676773309707642e-02 -9.010829031467437744e-02 -2.428677082061767578e-01
-7.334944605827331543e-02 4.312728047370910645e-01 -1.296656131744384766e-01 -2.253937721252441406e-02 4.409655183553695679e-02 -6.701811403036117554e-02 -2.453278899192810059e-01 -8.219978958368301392e-02 1.571607291698455811e-01 -2.897763997316360474e-02 -4.252224694937467575e-03 -3.568130433559417725e-01 -4.627444967627525330e-02 3.371160849928855896e-02 -3.143599927425384521e-01 -1.265499442815780640e-01 2.428945526480674744e-02 -6.560546904802322388e-02 -4.750359430909156799e-02 1.973554641008377075e-01 2.454493045806884766e-01 1.138569936156272888e-01 -1.290374845266342163e-01 -5.592938885092735291e-02 -3.152950406074523926e-01 -3.756672143936157227e-01 -1.372082531452178955e-01 -1.689791083335876465e-01 1.129913181066513062e-01 -4.479377064853906631e-03 -6.392038892954587936e-03 -8.428588509559631348e-02
1.328168064355850220e-01 1.836021691560745239e-01 -2.331224530935287476e-01 6.196266785264015198e-02 3.668155074119567871e-01 -1.264535933732986450e-01 -2.772693336009979248e-01 -7.367066293954849243e-02 1.430085115134716034e-02 -9.453772567212581635e-03 -4.218610525131225586e-01 1.448770170100033283e-03 7.357391715049743652e-02 3.127328306436538696e-02 -1.327280253171920776e-01 2.080785483121871948e-01 -1.946161687374114990e-01 -1.311786472797393799e-01 -6.460195779800415039e-02 1.033018752932548523e-01 -1.460721641778945923e-01 8.264699578285217285e-02 4.222609102725982666e-02 -9.025570005178451538e-02 -1.369178295135498047e-01 -1.764667481184005737e-01 3.250486683100461960e-03 -2.673061192035675049e-02 -7.731423527002334595e-02 -4.809658527374267578e-01 -1.396074518561363220e-02 -1.261349320411682129e-01
6.575388461351394653e-02 8.699526637792587280e-02 -6.325445603579282761e-03 -2.306573688983917236e-01 -1.274346411228179932e-01 -5.401507392525672913e-02 -7.943820208311080933e-02 3.133974671363830566e-01 1.323299258947372437e-01 1.465374231338500977e-02 -4.390752315521240234e-02 -1.378899663686752319e-01 -2.519739270210266113e-01 -3.149630725383758545e-01 -1.084773391485214233e-01 2.697585709393024445e-02 -4.180448874831199646e-02 -1.299389898777008057e-01 1.580248177051544189e-01 1.429831385612487793e-01 9.621684253215789795e-02 5.929185077548027039e-03 2.199839502573013306e-01 -3.373173177242279053e-01 2.462923675775527954e-01 -2.222901135683059692e-01 -1.078484728932380676e-01 -1.015883237123489380e-01 1.481517497450113297e-02 -2.244206815958023071e-01 2.070364542305469513e-02 -4.228132963180541992e-01
3.438331782817840576e-01 -8.684159070253372192e-02 -1.087742969393730164e-01 -2.689992189407348633e-01 -9.159442782402038574e-02 -1.028242930769920349e-01 -7.760448008775711060e-02 1.762878745794296265e-01 -4.949924349784851074e-02 -1.320331692695617676e-01 -8.967573195695877075e-02 -2.057785391807556152e-01 -2.419196218252182007e-01 -1.853700727224349976e-01 -1.003420874476432800e-01 4.640202596783638000e-02 4.295167699456214905e-02 -7.956948131322860718e-02 6.645234674215316772e-02 1.063402518630027771e-01 1.662256419658660889e-01 -1.953838765621185303e-02 1.255695223808288574e-01 -1.871085166931152344e-01 1.283567696809768677e-01 -3.956188559532165527e-01 -4.550802335143089294e-02 -5.458920821547508240e-02 -5.860575288534164429e-02 -1.485669016838073730e-01 -1.001055911183357239e-01 -4.922859072685241699e-01
-3.678677836433053017e-03 1.898648291826248169e-01 -2.365925461053848267e-01 4.220842197537422180e-02 3.114975690841674805e-01 4.065250605344772339e-02 -1.542620062828063965e-01 -1.221052110195159912e-01 1.578862816095352173e-01 8.182799816131591797e-02 -1.264625191688537598e-01 -6.820600479841232300e-02 -2.106508016586303711e-01 -1.693146675825119019e-02 -4.477131664752960205e-01 3.362897410988807678e-02 -1.200146749615669250e-01 2.281311303377151489e-01 -4.184683784842491150e-02 -2.269794642925262451e-01 1.975795477628707886e-01 -1.043709665536880493e-01 4.702068865299224854e-02 -3.360189199447631836e-01 -2.535822689533233643e-01 -1.143124923110008240e-01 2.103920578956604004e-01 -2.279260903596878052e-01 -4.148654639720916748e-02 -3.790841996669769287e-02 5.899309739470481873e-02 -7.273121178150177002e-02
3.216810226440429688e-01 6.397902965545654297e-02 1.482506692409515381e-01 -1.085991226136684418e-02 1.475565135478973389e-01 7.823331654071807861e-02 -1.467637121677398682e-01 -1.524385511875152588e-01 3.307259455323219299e-02 2.331157028675079346e-01 -1.262499578297138214e-02 -2.005133219063282013e-02 2.145606577396392822e-01 -3.492566943168640137e-01 -3.893796801567077637e-01 1.511564478278160095e-02 -1.336553599685430527e-02 -2.169604748487472534e-01 7.960852235555648804e-02 1.026897728443145752e-01 -3.323447331786155701e-02 -7.533232122659683228e-02 1.091067641973495483e-01 -1.656389832496643066e-01 3.080199239775538445e-03 -8.424646407365798950e-02 1.157879605889320374e-01 -1.159734204411506653e-01 -4.267686903476715088e-01 -5.450375005602836609e-02 2.410719990730285645e-01 -1.853831857442855835e-01
2.819079346954822540e-02 1.297395080327987671e-01 -1.517142951488494873e-01 -1.115221157670021057e-01 1.665419936180114746e-01 2.729906439781188965e-01 -4.462440311908721924e-02 -1.502689570188522339e-01 -1.369013488292694092e-01 -1.470442861318588257e-01 -4.984312504529953003e-02 7.187221944332122803e-02 -7.181058824062347412e-02 -2.508995532989501953e-01 -5.066034197807312012e-01 -7.561189681291580200e-02 -1.886696219444274902e-01 -2.082440257072448730e-01 2.215888537466526031e-02 -1.548505127429962158e-01 1.934006959199905396e-01 9.037545323371887207e-02 -1.621905863285064697e-01 -1.283414512872695923e-01 -2.419757246971130371e-01 -3.330185115337371826e-01 -2.310681492090225220e-01 -1.572602838277816772e-01 3.357170522212982178e-02 -9.941010735929012299e-03 4.226485732942819595e-03 -3.161980584263801575e-02
2.091186046600341797e-01 3.193377852439880371e-01 2.547971308231353760e-01 1.205877959728240967e-01 1.675553917884826660e-01 -1.494725793600082397e-01 -2.797095179557800293e-01 1.427195817232131958e-01 -3.008415997028350830e-01 2.046553418040275574e-02 -9.629738330841064453e-02 3.544256323948502541e-04 -1.380658298730850220e-01 -6.954488158226013184e-02 5.793744325637817383e-02 4.814599081873893738e-02 -2.136064469814300537e-01 -1.575744748115539551e-01 1.411190032958984375e-01 -1.455484479665756226e-01 2.088293135166168213e-01 7.992419600486755371e-02 -7.476288080215454102e-02 2.344606444239616394e-02 -1.058166399598121643e-01 9.932130575180053711e-02 -2.878075838088989258e-02 -3.194686472415924072e-01 -1.947086304426193237e-01 -3.304015696048736572e-01 -3.862559422850608826e-02 -2.362694889307022095e-01
1.120134517550468445e-01 2.334285527467727661e-02 -1.875959336757659912e-01 1.702822744846343994e-01 3.645099103450775146e-01 2.086603455245494843e-02 -1.588521450757980347e-01 -1.295720040798187256e-01 5.426196381449699402e-02 -3.549095392227172852e-01 4.941004514694213867e-02 4.276322945952415466e-02 3.164845705032348633e-02 -1.779659837484359741e-01 -3.180678784847259521e-01 -1.767539046704769135e-02 -1.408357024192810059e-01 -2.732346653938293457e-01 -1.337296068668365479e-01 6.767965853214263916e-02 1.871311515569686890e-01 -3.137730807065963745e-02 -8.449727296829223633e-02 -3.400638699531555176e-01 -1.829260140657424927e-01 5.546329915523529053e-02 -2.238534539937973022e-01 9.163292497396469116e-02 -2.539781630039215088e-01 -1.658844202756881714e-01 1.025448068976402283e-01 8.210436999797821045e-02
1.579052060842514038e-01 1.159522011876106262e-01 -1.624270677566528320e-01 1.490587294101715088e-01 -8.449337631464004517e-02 3.857746347784996033e-02 -1.590276211500167847e-01 1.077211499214172363e-01 -1.018071845173835754e-01 -8.043773472309112549e-02 2.811512649059295654e-01 -1.618742011487483978e-02 -1.247396469116210938e-01 -1.313841789960861206e-01 -7.568236440420150757e-02 2.422790508717298508e-03 -1.567250788211822510e-01 -1.941106095910072327e-02 2.141632586717605591e-01 -2.309283055365085602e-02 1.315127015113830566e-01 -2.048896551132202148e-01 -2.186107262969017029e-02 -3.942204117774963379e-01 -3.167133331298828125e-01 -3.355878889560699463e-01 -1.798814684152603149e-01 -3.602267503738403320e-01 -8.546556532382965088e-02 -9.374625980854034424e-02 2.000348865985870361e-01 -1.230645030736923218e-01
-1.504897028207778931e-01 5.275195837020874023e-01 -9.820172190666198730e-02 1.556566059589385986e-01 8.476535975933074951e-02 -8.176711201667785645e-02 -4.058759659528732300e-02 -7.799480110406875610e-02 8.655198663473129272e-02 7.669231295585632324e-02 -1.033694669604301453e-01 -1.943196505308151245e-01 -7.406183332204818726e-02 1.934708654880523682e-02 -1.942886859178543091e-01 1.978155039250850677e-02 -1.112155020236968994e-01 -2.148731648921966553e-01 8.633022010326385498e-02 1.503219902515411377e-01 2.543728053569793701e-01 1.031601577997207642e-01 -1.279680877923965454e-01 -1.173792257905006409e-01 -8.331115543842315674e-02 -3.061368465423583984e-01 -1.041036657989025116e-02 -3.670697212219238281e-01 -1.888634860515594482e-01 -3.902823198586702347e-03 -7.894323766231536865e-02 -2.574269771575927734e-01
1.464611887931823730e-01 3.481447696685791016e-01 2.636488899588584900e-02 -2.274594828486442566e-02 3.945590928196907043e-02 -1.176625564694404602e-01 -1.475707143545150757e-01 -2.865854203701019287e-01 2.810013592243194580e-01 1.609531491994857788e-01 7.756316661834716797e-02 -1.726726740598678589e-01 -1.991838961839675903e-01 -2.094959467649459839e-01 -1.313551813364028931e-01 2.486367374658584595e-01 -2.919541001319885254e-01 -2.262861579656600952e-01 1.504421830177307129e-01 -1.019357144832611084e-01 3.894986957311630249e-02 -1.897766441106796265e-02 9.109408408403396606e-02 -1.714114695787429810e-01 2.061318457126617432e-01 1.369669474661350250e-02 -4.689782485365867615e-02 -2.231127917766571045e-01 -4.691527783870697021e-02 -1.121235489845275879e-01 -9.551155567169189453e-02 -3.254383504390716553e-01
1.775745600461959839e-01 2.017722725868225098e-01 -3.837957233190536499e-02 -1.403913553804159164e-02 -1.391728669404983521e-01 3.849042346701025963e-03 -1.224301680922508240e-01 9.742061793804168701e-02 -1.277152150869369507e-01 5.341893807053565979e-02 3.046554885804653168e-02 -6.469718366861343384e-02 -1.247746497392654419e-01 -2.090365290641784668e-01 -2.081212401390075684e-01 2.414273563772439957e-03 -1.777887493371963501e-01 8.261358737945556641e-02 -2.298711985349655151e-01 -3.568829596042633057e-01 1.049843877553939819e-01 -1.667042076587677002e-01 2.253710180521011353e-01 -2.452740818262100220e-01 -1.915083229541778564e-01 -2.162330299615859985e-01 -3.595029562711715698e-02 -2.191313505172729492e-01 -1.822075098752975464e-01 2.331329882144927979e-01 -3.832295909523963928e-02 -4.064377546310424805e-01
-3.762109950184822083e-02 4.656873345375061035e-01 -3.317710161209106445e-01 -2.252669781446456909e-01 2.470855563879013062e-01 -1.125510111451148987e-01 -2.604169249534606934e-01 4.616656899452209473e-02 -3.827083483338356018e-02 -1.917434930801391602e-01 -5.758654698729515076e-02 -1.795319467782974243e-01 -6.604697555303573608e-02 -1.428108215332031250e-01 -2.957360446453094482e-01 -2.888161838054656982e-01 1.270027011632919312e-01 -1.468952298164367676e-01 2.980115264654159546e-02 9.778793156147003174e-02 -1.038137301802635193e-01 1.620187610387802124e-01 -9.216548502445220947e-02 -2.052992396056652069e-02 -8.409479260444641113e-02 -1.032866537570953369e-01 3.557801991701126099e-02 -1.937819719314575195e-01 -7.689351588487625122e-02 -9.286426007747650146e-02 -6.008692458271980286e-02 -1.975338160991668701e-01
2.135397791862487793e-01 4.416707903146743774e-02 -3.035693168640136719e-01 5.595620349049568176e-02 4.202924668788909912e-01 3.198578208684921265e-02 -1.969155371189117432e-01 1.615590788424015045e-02 -3.459593746811151505e-03 -1.515117734670639038e-01 -7.406456768512725830e-02 -2.831858396530151367e-01 -4.747087135910987854e-02 -1.436936259269714355e-01 -1.832928508520126343e-01 -7.664197683334350586e-02 -4.238468781113624573e-02 -1.820589452981948853e-01 2.313479781150817871e-02 1.223950684070587158e-01 -4.101999104022979736e-02 2.882789373397827148e-01 1.130693964660167694e-02 -1.985620409250259399e-01 -1.758890748023986816e-01 9.143117815256118774e-02 -3.134890198707580566e-01 6.017547100782394409e-02 -3.334493041038513184e-01 -1.207602694630622864e-01 -7.520850747823715210e-02 -1.483890712261199951e-01
3.141724765300750732e-01 -4.286438599228858948e-02 -4.335733130574226379e-02 -3.135900497436523438e-01 -2.018350958824157715e-01 -1.785279512405395508e-01 -2.123159766197204590e-01 1.651792824268341064e-01 3.106954274699091911e-03 -5.559077486395835876e-02 -1.767567545175552368e-01 -2.055541574954986572e-01 -1.049035638570785522e-01 -7.140129059553146362e-02 -1.066830009222030640e-01 -1.316065248101949692e-02 2.743280678987503052e-02 -1.998593509197235107e-01 6.060084328055381775e-03 1.016048938035964966e-01 1.673703938722610474e-01 -4.040932282805442810e-02 1.133383959531784058e-01 -1.171528026461601257e-01 5.818301066756248474e-02 -4.238863885402679443e-01 1.020065229386091232e-02 -4.835879802703857422e-02 1.302274223417043686e-02 -2.773625850677490234e-01 -4.318674653768539429e-02 -4.222204089164733887e-01
9.388983994722366333e-02 1.213812083005905151e-01 -8.870943635702133179e-02 -9.970799088478088379e-02 4.070909693837165833e-02 -2.766468822956085205e-01 -1.673301160335540771e-01 -1.610365658998489380e-01 6.912468373775482178e-02 -4.043061286211013794e-02 -1.729918085038661957e-02 -2.577679753303527832e-01 -1.755770891904830933e-01 1.224442645907402039e-01 -3.706454038619995117e-01 7.355222012847661972e-03 -2.525577843189239502e-01 -2.380138039588928223e-01 -8.036429435014724731e-02 -1.692482829093933105e-01 3.564477711915969849e-02 -6.470911670476198196e-03 -3.101263642311096191e-01 -3.631262183189392090e-01 7.577861845493316650e-02 -2.369388788938522339e-01 -2.737945020198822021e-01 4.133086651563644409e-02 1.870878040790557861e-02 -1.797904968261718750e-01 -4.155549407005310059e-02 -1.107365339994430542e-01
1.996439397335052490e-01 1.440231204032897949e-01 2.910022810101509094e-02 -1.381536126136779785e-01 9.615059942007064819e-02 1.573996245861053467e-01 -2.265070825815200806e-01 -2.309895306825637817e-01 -3.947123885154724121e-02 -1.561371386051177979e-01 -2.059910148382186890e-01 -6.615395098924636841e-02 -2.705475091934204102e-01 -2.303989417850971222e-02 -2.206229604780673981e-02 6.144193187355995178e-02 2.422779798507690430e-01 -7.554069161415100098e-02 3.124000728130340576e-01 -1.083858311176300049e-01 1.959243565797805786e-01 -9.082572162151336670e-02 2.867570705711841583e-02 -3.740509748458862305e-01 -1.996075510978698730e-01 -9.935509413480758667e-03 1.046151071786880493e-01 7.471700012683868408e-02 -2.971028089523315430e-01 -2.634019553661346436e-01 1.410036087036132812e-01 -1.868988871574401855e-01
6.272292137145996094e-02 -5.778371915221214294e-02 -6.565947830677032471e-02 -1.512679159641265869e-01 1.028443351387977600e-01 -2.179188430309295654e-01 -6.345656514167785645e-02 -1.662351191043853760e-01 1.632550060749053955e-01 9.336607903242111206e-02 1.194536834955215454e-01 -1.664734184741973877e-01 -3.275112807750701904e-01 -7.902156561613082886e-02 -2.072704397141933441e-02 3.323695063591003418e-01 -1.279847025871276855e-01 -6.817816197872161865e-02 7.542725652456283569e-02 5.662918463349342346e-02 1.854183971881866455e-01 -1.422661095857620239e-01 1.705227643251419067e-01 -8.220785856246948242e-02 3.201970085501670837e-02 -4.399165511131286621e-01 -4.301870241761207581e-02 -2.803387045860290527e-01 -6.453908234834671021e-02 -1.408293396234512329e-01 -2.156125381588935852e-03 -3.932848870754241943e-01
1.711991280317306519e-01 -1.422608941793441772e-01 1.867663264274597168e-01 -2.785773873329162598e-01 -1.759484410285949707e-02 -2.394162714481353760e-01 7.967146486043930054e-02 -6.825848668813705444e-02 -2.795306742191314697e-01 -1.752400398254394531e-01 -1.053391471505165100e-01 -2.785367332398891449e-02 -1.636465080082416534e-02 -2.574964165687561035e-01 -2.569773793220520020e-01 -3.875987604260444641e-02 -4.830345511436462402e-02 -1.193583607673645020e-01 3.753722086548805237e-02 1.586190462112426758e-01 1.653687506914138794e-01 -7.520960271358489990e-02 1.724285632371902466e-01 -6.400778889656066895e-02 -2.330703139305114746e-01 -4.161364734172821045e-01 -1.603904366493225098e-01 2.504982799291610718e-02 9.605009108781814575e-03 -1.614005267620086670e-01 -3.157060965895652771e-02 -3.514757156372070312e-01
1.836849004030227661e-01 5.644837766885757446e-02 2.001688990276306868e-04 2.853099703788757324e-01 3.159119486808776855e-01 -4.336181096732616425e-03 -9.685622155666351318e-02 -8.673768490552902222e-02 4.249207559041678905e-04 -3.760258853435516357e-01 -3.591374494135379791e-03 -2.775573730468750000e-01 5.161369219422340393e-02 -1.570257842540740967e-01 -1.578423231840133667e-01 1.127699837088584900e-01 -2.145878672599792480e-01 -2.782413065433502197e-01 2.915642969310283661e-02 -6.958617269992828369e-02 5.630252417176961899e-03 -1.289110481739044189e-01 1.604783535003662109e-01 -3.155355751514434814e-01 -3.335404396057128906e-01 -2.356368154287338257e-01 -3.514806181192398071e-02 -3.691626340150833130e-02 -1.813221424818038940e-01 4.198000952601432800e-02 1.974209398031234741e-02 -7.760627567768096924e-02
5.215457454323768616e-02 -1.285462826490402222e-01 -1.508572548627853394e-01 -3.270277678966522217e-01 1.739065647125244141e-01 -1.530587673187255859e-01 -7.830003276467323303e-03 2.476241588592529297e-01 -1.684497296810150146e-02 1.805750769563019276e-03 -1.171628981828689575e-01 2.015400305390357971e-02 -8.899760991334915161e-02 -1.276608854532241821e-01 -3.606240451335906982e-01 2.986628562211990356e-02 -2.974045276641845703e-01 1.106041595339775085e-01 -9.172008186578750610e-02 1.501084566116333008e-01 3.097435832023620605e-01 -1.490066349506378174e-01 1.750929057598114014e-01 -2.161927372217178345e-01 4.965378344058990479e-02 -2.608793377876281738e-01 -4.438708350062370300e-02 -2.324338108301162720e-01 -6.688277423381805420e-02 -1.813865751028060913e-01 -1.313511431217193604e-01 -2.410512268543243408e-01
5.237249135971069336e-01 1.699958294630050659e-01 -4.321269690990447998e-02 -8.990628272294998169e-02 -9.034580737352371216e-02 -3.331995755434036255e-02 -2.466530799865722656e-01 -6.177055090665817261e-02 -9.211605787277221680e-02 -1.915471851825714111e-01 -2.834848873317241669e-02 -2.560801506042480469e-01 -2.252046465873718262e-01 -3.201779425144195557e-01 -1.606612652540206909e-02 6.174550577998161316e-02 1.307904953137040138e-03 9.984318166971206665e-02 4.815004765987396240e-02 4.726630449295043945e-02 1.819304227828979492e-01 -2.316049188375473022e-01 -7.822573930025100708e-02 -1.944216042757034302e-01 -1.604734063148498535e-01 9.344760328531265259e-02 -2.829746007919311523e-01 1.094225496053695679e-01 -1.640256643295288086e-01 -2.418874204158782959e-02 2.074850201606750488e-01 4.273281991481781006e-02
9.947917610406875610e-02 1.267506331205368042e-01 5.265300162136554718e-03 -4.440454021096229553e-02 2.518435120582580566e-01 -1.972883790731430054e-01 -1.539369523525238037e-01 1.784348189830780029e-01 5.694245919585227966e-02 3.882884234189987183e-02 -4.553646221756935120e-02 4.053870216012001038e-02 9.717489592730998993e-03 -5.212278291583061218e-02 -2.018665969371795654e-01 7.390922401100397110e-03 -1.097004339098930359e-01 -1.092663258314132690e-01 5.929570645093917847e-02 1.853454113006591797e-01 2.575455605983734131e-01 -1.108087003231048584e-01 4.716746509075164795e-01 -4.382171630859375000e-01 -1.024530678987503052e-01 -1.686104387044906616e-01 5.001625046133995056e-02 9.739550948143005371e-02 1.237780153751373291e-01 -8.702587336301803589e-02 1.561037451028823853e-01 -3.300510048866271973e-01
1.484764814376831055e-01 3.102457523345947266e-01 1.756414771080017090e-02 -1.984639316797256470e-01 2.624689042568206787e-01 1.796972453594207764e-01 1.907564848661422729e-01 -9.979454427957534790e-02 -2.138654701411724091e-02 2.164879254996776581e-02 1.626648902893066406e-01 3.327497467398643494e-02 -1.337421983480453491e-01 -2.556047737598419189e-01 -2.791466116905212402e-01 -3.577508330345153809e-01 -4.570518061518669128e-02 4.295709542930126190e-03 -5.809976160526275635e-02 1.640090495347976685e-01 3.211680948734283447e-01 -1.693591773509979248e-01 -1.253954172134399414e-01 1.640544533729553223e-01 -1.612642109394073486e-01 -1.651418507099151611e-01 -4.307784140110015869e-02 -1.351352632045745850e-01 -1.317303627729415894e-01 -2.098478227853775024e-01 1.273092627525329590e-01 -1.378844529390335083e-01
3.130663633346557617e-01 1.949026435613632202e-01 1.396504044532775879e-01 -3.560096323490142822e-01 1.198164820671081543e-01 1.076502427458763123e-01 2.451244741678237915e-02 -2.654517292976379395e-01 -1.115270256996154785e-01 -9.420566260814666748e-02 -6.088108196854591370e-02 -2.994235754013061523e-01 -1.027402281761169434e-01 -1.095390692353248596e-01 -5.372570455074310303e-02 9.194991737604141235e-02 1.838876456022262573e-01 -3.438681364059448242e-01 5.949851870536804199e-02 -3.536066785454750061e-02 1.529600322246551514e-01 -8.389338850975036621e-02 -2.234471589326858521e-01 -3.582253158092498779e-01 -1.213984191417694092e-01 -4.324878379702568054e-02 5.593963339924812317e-02 1.088115349411964417e-01 1.224453002214431763e-01 5.451803561300039291e-03 -2.228620275855064392e-02 -2.440125346183776855e-01
-9.988049417734146118e-02 2.541247606277465820e-01 -1.890062689781188965e-01 -1.266921162605285645e-01 3.211750984191894531e-01 -1.094749644398689270e-01 -1.146455258131027222e-01 -1.713599637150764465e-02 1.153846904635429382e-01 -1.556187495589256287e-02 -1.454071700572967529e-01 -1.876878142356872559e-01 4.643256589770317078e-02 -2.459778636693954468e-01 -1.609698981046676636e-01 -3.040178120136260986e-01 -5.799157917499542236e-02 1.542197912931442261e-01 1.698336750268936157e-01 8.631005883216857910e-02 -1.709628403186798096e-01 2.078060247004032135e-02 -2.512821927666664124e-02 -2.673463225364685059e-01 -1.349112242460250854e-01 -1.348003596067428589e-01 1.322374641895294189e-01 -3.528427779674530029e-01 -1.091112196445465088e-01 -2.519473135471343994e-01 5.775215104222297668e-02 -2.681222856044769287e-01
3.001215457916259766e-01 1.418604850769042969e-01 -9.592325985431671143e-02 1.701783761382102966e-02 1.079588755965232849e-01 -6.514105945825576782e-02 2.557005174458026886e-02 -1.396032273769378662e-01 -4.011856764554977417e-02 5.865391343832015991e-02 -6.028738804161548615e-03 -1.780796796083450317e-01 -6.691253930330276489e-02 -1.636693626642227173e-01 -1.497046649456024170e-01 -1.116675809025764465e-01 -3.461949899792671204e-02 1.327273398637771606e-01 -1.715272665023803711e-01 -8.932789415121078491e-02 2.979813218116760254e-01 -1.045856624841690063e-01 -4.395827278494834900e-02 -4.918438792228698730e-01 -2.466459274291992188e-01 -3.886028230190277100e-01 -4.708880931138992310e-02 -4.134822636842727661e-02 -3.102447688579559326e-01 8.906063437461853027e-02 -1.095768585801124573e-01 9.783588349819183350e-02
3.074611127376556396e-01 1.139917001128196716e-01 2.731925807893276215e-02 1.131013408303260803e-01 2.531964480876922607e-01 -4.571379348635673523e-02 -2.466773241758346558e-01 -9.221547842025756836e-02 2.219972014427185059e-02 1.162941083312034607e-01 -2.476299256086349487e-01 -9.299831837415695190e-02 -8.665259182453155518e-02 -7.206779718399047852e-02 5.517040565609931946e-02 4.445503279566764832e-02 2.914765477180480957e-01 -3.269974887371063232e-02 -1.984159797430038452e-01 6.918644160032272339e-02 6.235995143651962280e-02 -3.892664015293121338e-01 1.569969654083251953e-01 -2.733684480190277100e-01 -1.997304409742355347e-01 -3.666164577007293701e-01 8.695586584508419037e-03 -1.777276396751403809e-01 -1.022334173321723938e-01 -1.908588558435440063e-01 -4.767968505620956421e-02 -3.976241871714591980e-02
1.245708465576171875e-01 3.299477994441986084e-01 -9.223179519176483154e-02 2.387479394674301147e-01 1.463269442319869995e-01 3.309839172288775444e-03 2.182918041944503784e-02 1.630751788616180420e-01 1.853883080184459686e-02 -8.487352728843688965e-02 -2.489216476678848267e-01 3.072069026529788971e-02 -2.838115394115447998e-01 -2.163328081369400024e-01 -3.851983249187469482e-01 1.357227861881256104e-01 1.044673919677734375e-01 -2.500274777412414551e-01 -2.498896270990371704e-01 3.402687609195709229e-02 1.587898731231689453e-01 -1.462052017450332642e-01 -6.070633232593536377e-02 1.887437105178833008e-01 2.428339049220085144e-02 -2.384296059608459473e-01 -2.159471213817596436e-01 2.286878228187561035e-02 8.379536680877208710e-03 -1.215840429067611694e-01 1.042725220322608948e-01 -2.092052251100540161e-01
3.271552175283432007e-02 1.219666525721549988e-01 2.401367947459220886e-02 -1.136571262031793594e-02 3.644107580184936523e-01 -2.551420629024505615e-01 -3.817877471446990967e-01 1.451388597488403320e-01 1.122686197049915791e-03 -1.486226022243499756e-01 1.601307541131973267e-01 -5.468926951289176941e-02 1.117498520761728287e-02 -2.308970503509044647e-02 -2.822156846523284912e-01 -1.629981696605682373e-01 1.083747744560241699e-01 -1.537002176046371460e-01 3.739751577377319336e-01 2.761625498533248901e-02 -2.402529586106538773e-03 -2.223289459943771362e-01 -4.822608083486557007e-02 -1.018162071704864502e-01 -8.443236351013183594e-02 2.944167517125606537e-02 5.261201784014701843e-02 -3.749961256980895996e-01 -8.238589018583297729e-02 -1.165781244635581970e-01 2.996516227722167969e-02 -2.241751849651336670e-01
3.280690014362335205e-01 1.670235246419906616e-01 1.506942957639694214e-01 -9.655133634805679321e-02 1.969105154275894165e-01 1.785756200551986694e-01 -4.392506554722785950e-02 2.181825786828994751e-01 7.389994710683822632e-02 -1.955064237117767334e-01 3.244873881340026855e-02 -2.504279911518096924e-01 -7.992618530988693237e-02 -8.836349099874496460e-02 1.145171374082565308e-01 -2.729090154170989990e-01 -8.228613063693046570e-03 -1.362974941730499268e-01 -1.989663243293762207e-01 -8.597607910633087158e-02 2.017081081867218018e-01 -1.617818772792816162e-01 -4.078631289303302765e-03 -4.146596789360046387e-01 -1.623957902193069458e-01 5.024504661560058594e-02 -1.267058774828910828e-02 -5.604163929820060730e-02 -4.979531839489936829e-02 -1.115046143531799316e-01 2.655811011791229248e-01 -2.844620048999786377e-01
-2.344829961657524109e-02 9.487351775169372559e-02 3.083242289721965790e-02 -1.146662533283233643e-01 -8.781115710735321045e-02 4.932029638439416885e-03 -2.244974225759506226e-01 2.201004475355148315e-01 -3.588496474549174309e-03 -1.991538256406784058e-01 -3.461274504661560059e-01 -2.625859081745147705e-01 -2.225215286016464233e-01 -8.803524076938629150e-02 -2.593719065189361572e-01 8.273971825838088989e-02 -1.558309197425842285e-01 8.780111372470855713e-02 -9.126766026020050049e-02 -2.364985831081867218e-02 1.854978054761886597e-01 -7.244546711444854736e-02 -3.014293909072875977e-01 -2.692019343376159668e-01 -2.514735460281372070e-01 -2.397076040506362915e-01 -3.175065219402313232e-01 -1.945888549089431763e-01 1.555023249238729477e-02 -5.672620236873626709e-02 -5.700489133596420288e-02 -1.898454967886209488e-03
3.457909822463989258e-01 1.673718541860580444e-01 4.820100963115692139e-02 -1.070480123162269592e-01 2.675710022449493408e-01 -8.944799005985260010e-02 -9.467154741287231445e-02 3.212903439998626709e-02 5.989932641386985779e-02 -9.167676419019699097e-02 -1.492629200220108032e-01 7.477200776338577271e-02 -8.827757090330123901e-02 -2.159991115331649780e-01 8.546641469001770020e-02 1.582050696015357971e-02 2.039988785982131958e-01 -1.762002110481262207e-01 -2.772281765937805176e-01 2.007820606231689453e-01 2.159332185983657837e-01 -1.183441802859306335e-01 -8.284535259008407593e-02 -3.723102807998657227e-01 -2.034096270799636841e-01 4.076910018920898438e-02 -4.031161591410636902e-02 -1.032507941126823425e-01 -1.640805006027221680e-01 -1.853076070547103882e-01 3.658585548400878906e-01 2.823809906840324402e-02
6.599357724189758301e-02 -1.405693776905536652e-02 1.791398078203201294e-01 -1.222271919250488281e-01 1.944293230772018433e-01 2.866114079952239990e-01 -2.834576666355133057e-01 2.015548758208751678e-02 2.625655010342597961e-02 -1.260487884283065796e-01 -3.816598281264305115e-02 -2.117416709661483765e-01 -2.197374850511550903e-01 4.410433769226074219e-02 -4.278826713562011719e-01 -1.431288570165634155e-01 -2.423806190490722656e-01 8.862982690334320068e-02 -5.584929883480072021e-02 -1.183982938528060913e-02 1.346635073423385620e-01 -4.096125438809394836e-02 7.912909612059593201e-03 -9.674753993749618530e-02 -1.177600622177124023e-01 -3.928319513797760010e-01 1.956198550760746002e-02 1.739925742149353027e-01 -2.568616569042205811e-01 -1.962145268917083740e-01 -1.482613682746887207e-01 -8.153288066387176514e-02
5.760150775313377380e-02 2.772434949874877930e-01 1.746805571019649506e-02 1.388217359781265259e-01 2.163385003805160522e-01 -2.048490196466445923e-01 -5.729848891496658325e-02 -3.081860765814781189e-02 4.745543003082275391e-02 -6.609377264976501465e-02 -2.061566412448883057e-01 -2.554204165935516357e-01 -7.665625214576721191e-02 -2.240810543298721313e-01 -2.245215699076652527e-02 -2.425146400928497314e-01 -3.790903091430664062e-01 1.577935069799423218e-01 1.361466106027364731e-02 -2.725584506988525391e-01 1.448769718408584595e-01 -1.752957329154014587e-02 -1.421943604946136475e-01 -3.681032955646514893e-01 -1.050261631608009338e-01 -1.107655838131904602e-01 1.266801208257675171e-01 -1.734698265790939331e-01 5.052745342254638672e-02 -1.104068979620933533e-01 -2.491174042224884033e-01 -1.055360510945320129e-01
2.776174247264862061e-01 2.797863781452178955e-01 1.207477673888206482e-01 -2.185897231101989746e-01 2.689716219902038574e-01 -2.294726371765136719e-01 1.388190686702728271e-01 1.368135064840316772e-01 1.682019233703613281e-01 -1.269408762454986572e-01 -8.748248219490051270e-03 -1.350260823965072632e-01 -1.857488751411437988e-01 -2.667624652385711670e-01 8.869855850934982300e-02 -6.366733461618423462e-02 -1.034820005297660828e-01 -1.777037829160690308e-01 1.302429288625717163e-01 -9.303899109363555908e-02 7.563663274049758911e-02 3.057047352194786072e-02 3.014601469039916992e-01 -2.123400121927261353e-01 -3.381186723709106445e-01 5.851884186267852783e-02 1.375322602689266205e-02 -6.464687734842300415e-02 -1.669223904609680176e-01 -2.460473030805587769e-01 5.669452250003814697e-02 -1.213762313127517700e-01
1.543237119913101196e-01 -8.418362587690353394e-02 7.618999481201171875e-02 -6.770422309637069702e-02 1.004245355725288391e-01 -8.292049169540405273e-02 -3.195907473564147949e-01 6.707824021577835083e-02 2.126741111278533936e-01 -2.485980987548828125e-01 7.583098858594894409e-02 -2.138711810111999512e-01 -3.723772466182708740e-01 -9.267351031303405762e-02 -1.465914770960807800e-02 1.742244511842727661e-01 -1.061645969748497009e-01 -1.068755984306335449e-02 1.442117393016815186e-01 1.124612018465995789e-01 4.391181841492652893e-02 9.101368486881256104e-02 2.135196775197982788e-01 -1.578270792961120605e-01 1.390194296836853027e-01 -3.464430868625640869e-01 -9.150830656290054321e-02 -7.540544867515563965e-02 -5.035011470317840576e-02 -1.394222974777221680e-01 -6.166991591453552246e-02 -4.404973983764648438e-01
1.305395066738128662e-01 8.417606353759765625e-02 8.906407654285430908e-02 1.810219436883926392e-01 1.560394465923309326e-01 3.045119903981685638e-02 2.479460323229432106e-03 -1.145654171705245972e-01 1.049221605062484741e-01 2.128302752971649170e-01 -1.281957328319549561e-01 -2.340375185012817383e-01 -3.556238114833831787e-01 -2.390705347061157227e-01 -2.697572112083435059e-01 -1.405974030494689941e-01 -2.250491231679916382e-01 -2.404024153947830200e-01 8.692760020494461060e-02 2.475622482597827911e-02 -1.083881258964538574e-01 8.308028802275657654e-03 -3.374740183353424072e-01 -2.717446982860565186e-01 1.465750187635421753e-01 -1.831637471914291382e-01 -1.999166458845138550e-01 2.500958926975727081e-02 3.770019859075546265e-02 -1.078083589673042297e-01 -2.216399610042572021e-01 -1.383423507213592529e-01
3.711636364459991455e-02 -1.119505148380994797e-02 1.058254763484001160e-01 1.333991140127182007e-01 1.168037950992584229e-01 1.828606724739074707e-01 -1.800225824117660522e-01 -4.191521182656288147e-02 -3.951238002628087997e-03 -2.013075649738311768e-01 -1.208951175212860107e-01 -8.340274542570114136e-02 -4.182505011558532715e-01 9.301443397998809814e-02 -5.298489332199096680e-01 -1.456688046455383301e-01 -2.231565266847610474e-01 -2.263377793133258820e-02 -4.684416949748992920e-02 9.855365753173828125e-02 9.159417450428009033e-02 -2.515927702188491821e-02 -1.527655124664306641e-01 -2.410242110490798950e-01 -2.353336364030838013e-01 -7.099532335996627808e-02 3.119109384715557098e-02 -8.091668784618377686e-02 -2.957662045955657959e-01 -2.291247434914112091e-02 2.697322750464081764e-03 -1.788206696510314941e-01
3.021627664566040039e-01 1.682587414979934692e-01 3.213679650798439980e-03 2.119397521018981934e-01 -1.144284233450889587e-01 -1.020219251513481140e-01 -1.255330145359039307e-01 6.662946194410324097e-02 -2.499587237834930420e-01 -4.937142878770828247e-02 1.569389402866363525e-01 2.650518529117107391e-02 -2.015898525714874268e-01 -1.655530333518981934e-01 -9.934811294078826904e-02 2.113677561283111572e-02 -1.046527177095413208e-01 -1.747299581766128540e-01 1.881871968507766724e-01 7.027527689933776855e-02 8.559487760066986084e-02 -1.084810495376586914e-01 -9.144076704978942871e-02 -2.874023616313934326e-01 -4.436260759830474854e-01 -2.137307077646255493e-01 -1.279540508985519409e-01 -3.041986227035522461e-01 1.032825782895088196e-01 1.238729879260063171e-01 2.139508537948131561e-02 -2.310618758201599121e-01
3.490843176841735840e-01 4.074524641036987305e-01 -1.475409418344497681e-02 1.862654238939285278e-01 1.475247591733932495e-01 1.206174045801162720e-01 -1.141916885972023010e-01 -1.111407354474067688e-01 8.718693256378173828e-02 -6.639196723699569702e-02 2.124187536537647247e-02 -1.292633861303329468e-01 -8.309773169457912445e-03 2.672957256436347961e-02 -2.678508460521697998e-01 1.844020634889602661e-01 -8.326824754476547241e-02 -1.100024878978729248e-01 -1.964257359504699707e-01 1.562814712524414062e-01 5.182556435465812683e-02 -1.912669986486434937e-01 -1.525787562131881714e-01 -1.857060492038726807e-01 -1.929730623960494995e-01 -1.417410075664520264e-01 -1.291484385728836060e-02 6.191843422129750252e-04 -3.853377103805541992e-01 -1.535231769084930420e-01 2.667893469333648682e-01 2.931656199507415295e-04
1.657798737287521362e-01 3.119722604751586914e-01 5.744341760873794556e-02 1.407558023929595947e-01 1.992550790309906006e-01 5.445344746112823486e-02 -3.048308193683624268e-01 6.048638001084327698e-02 1.608468890190124512e-01 -4.575029909610748291e-01 -2.975963056087493896e-02 1.026851311326026917e-01 1.731916069984436035e-01 -4.895519930869340897e-03 -2.220887094736099243e-01 2.059867139905691147e-03 -2.311822175979614258e-01 -1.658716797828674316e-01 1.263894289731979370e-01 -1.627624407410621643e-02 4.832027852535247803e-02 -1.128711178898811340e-01 2.520135045051574707e-01 -1.880199462175369263e-01 -7.124891132116317749e-02 -1.879998445510864258e-01 -1.799870654940605164e-02 -2.157391905784606934e-01 -2.458399981260299683e-01 -1.523713022470474243e-01 -5.424587428569793701e-02 -4.304906725883483887e-02
1.066206544637680054e-01 2.108615934848785400e-01 3.917700797319412231e-02 9.642708301544189453e-02 2.134336233139038086e-01 -3.467759788036346436e-01 -8.692260831594467163e-02 -2.857129275798797607e-01 -1.196324080228805542e-01 -6.297681480646133423e-02 -1.051348373293876648e-01 8.119248598814010620e-02 -2.131535261869430542e-01 -7.799666374921798706e-02 5.397883430123329163e-02 -2.548368275165557861e-01 -1.644668877124786377e-01 -4.648275673389434814e-02 1.926997303962707520e-01 -4.811520874500274658e-02 1.977610737085342407e-01 2.198649793863296509e-01 -5.003277212381362915e-02 -2.505873143672943115e-01 8.971005678176879883e-02 -2.389619797468185425e-01 -1.898728311061859131e-01 1.952570676803588867e-01 -1.301110088825225830e-01 -4.946218430995941162e-02 1.703915446996688843e-01 -3.374945819377899170e-01
2.083818614482879639e-01 1.350466907024383545e-01 1.199974790215492249e-01 -8.952689170837402344e-02 1.723180264234542847e-01 2.777604386210441589e-02 -1.904034465551376343e-01 4.244798421859741211e-02 -6.623665243387222290e-02 -2.405776269733905792e-02 -7.434018701314926147e-02 -2.249836772680282593e-01 -1.702726036310195923e-01 -3.830517232418060303e-01 -1.143490374088287354e-01 1.541569083929061890e-02 3.022929131984710693e-01 -1.623381078243255615e-01 1.245524957776069641e-01 -9.792202711105346680e-02 2.576495707035064697e-01 -1.679437793791294098e-02 1.135153695940971375e-01 -4.553242027759552002e-01 -2.842169106006622314e-01 6.430626660585403442e-02 1.234663501381874084e-01 1.079204529523849487e-01 7.281718403100967407e-02 -1.919843256473541260e-01 8.453834056854248047e-02 -8.024608343839645386e-02
-6.579419225454330444e-02 3.260146379470825195e-01 5.577711760997772217e-02 -4.233889654278755188e-02 8.273666724562644958e-03 1.742513924837112427e-01 -2.214307934045791626e-01 6.486906111240386963e-02 7.211380451917648315e-02 -8.713468164205551147e-02 -2.414873093366622925e-01 -2.794408202171325684e-01 -2.704685330390930176e-01 -9.654427319765090942e-02 -1.252377927303314209e-01 2.186732888221740723e-01 -1.766172647476196289e-01 -2.462908998131752014e-02 -1.451186253689229488e-03 -2.252409011125564575e-01 -8.565668761730194092e-02 4.638899490237236023e-02 -1.406703591346740723e-01 -1.971229165792465210e-01 -8.025930821895599365e-02 -5.631041154265403748e-02 -2.127593010663986206e-01 -3.240139484405517578e-01 4.580677673220634460e-02 -3.598828315734863281e-01 -1.351297497749328613e-01 -2.126722037792205811e-01
3.524717986583709717e-01 2.951614260673522949e-01 -1.155868545174598694e-01 1.587771922349929810e-01 1.916143745183944702e-01 9.738537669181823730e-02 2.147150970995426178e-02 -8.556082099676132202e-02 1.082929596304893494e-01 -1.915962249040603638e-01 -1.014092192053794861e-01 3.428848832845687866e-02 -1.702294349670410156e-01 1.597744375467300415e-01 5.115349590778350830e-02 1.427618712186813354e-01 1.091816648840904236e-02 -5.187755823135375977e-02 -2.419011741876602173e-01 2.661358118057250977e-01 2.153403759002685547e-01 -1.639651507139205933e-01 -5.916716158390045166e-02 -2.042784988880157471e-01 -1.454220265150070190e-01 -1.361526846885681152e-01 3.354937583208084106e-02 -4.861538857221603394e-02 -1.805147342383861542e-02 -3.818684816360473633e-01 2.957297265529632568e-01 -1.768351495265960693e-01
2.159179747104644775e-01 8.435386419296264648e-02 1.298772636801004410e-02 -5.930700153112411499e-02 2.345488071441650391e-01 5.996353924274444580e-02 -2.082940749824047089e-02 -3.374111950397491455e-01 -9.996739774942398071e-02 -1.496956646442413330e-01 -4.465327039361000061e-02 -2.079322375357151031e-02 -2.567940764129161835e-02 -1.355120837688446045e-01 3.198217973113059998e-02 -1.299454867839813232e-01 1.802860051393508911e-01 -1.542685478925704956e-01 3.251270949840545654e-02 -1.341735571622848511e-01 3.363793790340423584e-01 1.010685041546821594e-01 -1.935681402683258057e-01 -3.062011599540710449e-01 2.222075760364532471e-01 -1.730529516935348511e-01 -4.457322955131530762e-01 -7.247694581747055054e-02 -1.028385907411575317e-01 -2.506516873836517334e-01 5.243709310889244080e-02 -9.256451576948165894e-02
1.272776126861572266e-01 2.367554306983947754e-01 1.221129596233367920e-01 -8.408021926879882812e-02 7.602196931838989258e-02 -2.634792774915695190e-02 -1.041824743151664734e-01 -2.227225601673126221e-01 -5.027701705694198608e-02 -3.172675520181655884e-02 2.082938700914382935e-01 3.855317831039428711e-02 -2.367117553949356079e-01 -1.622236520051956177e-01 -4.371145367622375488e-01 -8.560393750667572021e-02 -2.323449216783046722e-02 5.315201357007026672e-02 -2.100686877965927124e-01 1.312086582183837891e-01 4.436199963092803955e-01 -2.402496039867401123e-01 2.425199933350086212e-02 7.376872003078460693e-02 -7.456162571907043457e-02 5.930873751640319824e-02 3.679211437702178955e-02 -2.664989233016967773e-01 1.347419340163469315e-02 -1.528435945510864258e-01 2.087272703647613525e-01 -1.893673539161682129e-01
1.012138128280639648e-01 9.550805389881134033e-02 9.594864211976528168e-03 2.786419987678527832e-01 6.767387688159942627e-02 1.204191707074642181e-02 -2.084699720144271851e-01 1.305119246244430542e-01 1.221094056963920593e-01 -1.643193662166595459e-01 1.277301162481307983e-01 -3.207457065582275391e-02 3.380086272954940796e-02 -2.163985371589660645e-01 -1.805260628461837769e-01 -3.980604931712150574e-02 -1.483764946460723877e-01 -2.637076079845428467e-01 2.149358540773391724e-01 7.091511040925979614e-02 1.486761718988418579e-01 -2.254518121480941772e-02 1.837017625803127885e-04 -5.288957357406616211e-01 -3.065112531185150146e-01 -6.532115489244461060e-02 -7.565315067768096924e-02 7.968159019947052002e-02 -3.381003141403198242e-01 -1.529344022274017334e-01 -3.938531875610351562e-02 -4.018216580152511597e-02
2.698506712913513184e-01 -3.351658582687377930e-02 2.723947726190090179e-02 -9.715925157070159912e-02 3.328387141227722168e-01 -3.357589989900588989e-02 -1.944370567798614502e-01 6.882353872060775757e-02 1.184095293283462524e-01 3.238788619637489319e-02 1.508906483650207520e-01 -8.589330129325389862e-03 5.092955753207206726e-02 -5.309300497174263000e-02 -2.375502735376358032e-01 -1.543671786785125732e-01 -2.226244211196899414e-01 -1.820883750915527344e-01 4.926275461912155151e-02 -4.027362912893295288e-03 4.726310074329376221e-01 1.651938706636428833e-01 3.508582711219787598e-01 -1.987377554178237915e-01 -2.522037923336029053e-01 -1.291756331920623779e-01 -8.208035677671432495e-02 3.899810463190078735e-02 1.506912522017955780e-02 5.257256701588630676e-02 1.782483309507369995e-01 -1.268769353628158569e-01
1.307572722434997559e-01 -8.889881893992424011e-03 -1.790227144956588745e-01 -2.273345924913883209e-02 5.222057178616523743e-02 -1.891255080699920654e-01 -1.297394484281539917e-01 -3.098318874835968018e-01 2.678030133247375488e-01 1.391373425722122192e-01 -2.284847646951675415e-01 -1.763042956590652466e-01 -4.373664781451225281e-02 -2.403389364480972290e-01 -1.500930637121200562e-01 7.714030891656875610e-02 -1.980744302272796631e-01 2.384782433509826660e-01 3.965951874852180481e-02 -8.427166193723678589e-02 2.240729182958602905e-01 5.924807861447334290e-03 -1.090914458036422729e-01 -2.465076297521591187e-01 -2.799347043037414551e-01 -2.110230177640914917e-01 -1.266822367906570435e-01 -2.129167914390563965e-01 -1.747750937938690186e-01 -2.231091260910034180e-01 1.321292519569396973e-01 -1.632933765649795532e-01
3.636536896228790283e-01 3.207430541515350342e-01 9.712568670511245728e-02 -4.466620157472789288e-05 2.270237356424331665e-01 -7.237021625041961670e-02 -1.833971887826919556e-01 -1.437453180551528931e-01 9.369581192731857300e-02 -3.614107072353363037e-01 -1.312312670052051544e-02 -1.341755241155624390e-01 -2.120300084352493286e-01 -2.013024874031543732e-02 -1.566563844680786133e-01 -2.097585946321487427e-01 1.031420454382896423e-01 -7.865971885621547699e-03 3.604477643966674805e-02 5.569819360971450806e-02 2.084662392735481262e-02 5.778129026293754578e-02 2.162367403507232666e-01 3.705032169818878174e-02 -3.436427116394042969e-01 1.641163602471351624e-02 -1.886170357465744019e-01 -1.760858744382858276e-01 -2.959689199924468994e-01 8.837088197469711304e-02 -9.088529646396636963e-02 -1.314641833305358887e-01
1.265837401151657104e-01 2.066057920455932617e-01 -4.590221494436264038e-02 2.079945802688598633e-01 1.826330423355102539e-01 -9.291495662182569504e-04 -1.883294433355331421e-02 -6.140408571809530258e-03 7.465420663356781006e-02 -1.720555126667022705e-01 -1.083193626254796982e-02 2.805327177047729492e-01 1.649069637060165405e-01 -4.711684770882129669e-03 -3.644934892654418945e-01 -1.357970535755157471e-01 -2.368159294128417969e-01 -2.614570260047912598e-01 2.088990360498428345e-01 3.114701807498931885e-02 1.665197014808654785e-01 2.614666149020195007e-02 -1.553969457745552063e-03 -3.464025259017944336e-01 -1.281667500734329224e-01 -2.043672204017639160e-01 1.688670516014099121e-01 -2.679665386676788330e-01 1.182190328836441040e-02 -2.596074156463146210e-02 2.374602705240249634e-01 -1.910304874181747437e-01
2.772739529609680176e-01 -8.892346173524856567e-02 1.020551100373268127e-01 -1.796537339687347412e-01 4.505945742130279541e-02 3.526671789586544037e-03 -2.113917320966720581e-01 -2.144658938050270081e-03 3.973423540592193604e-01 -6.250587850809097290e-02 2.529199048876762390e-02 -1.172118037939071655e-01 -2.464863359928131104e-01 -1.375927627086639404e-01 -7.814420759677886963e-02 1.620223224163055420e-01 -5.466203391551971436e-02 4.525022953748703003e-02 -2.740273065865039825e-02 2.464161962270736694e-01 -8.358535170555114746e-02 -2.364143133163452148e-01 2.656510174274444580e-01 -2.296037524938583374e-01 1.053230240941047668e-01 -3.625187873840332031e-01 -6.799743324518203735e-02 -1.411382108926773071e-01 -1.847183108329772949e-01 -2.162403985857963562e-02 -8.525002747774124146e-02 -2.756620943546295166e-01
3.037599921226501465e-01 1.021737828850746155e-01 6.042258813977241516e-02 -3.959655389189720154e-02 2.891370952129364014e-01 -3.297970630228519440e-03 -1.973140984773635864e-01 2.937107384204864502e-01 6.834748387336730957e-02 -8.495967835187911987e-02 -8.289153128862380981e-02 -2.880757488310337067e-02 -9.569173306226730347e-02 -1.811241656541824341e-01 1.036466360092163086e-01 -3.001332283020019531e-01 -1.549363788217306137e-02 -1.526612341403961182e-01 -1.631098389625549316e-01 -2.231153100728988647e-01 -9.595387615263462067e-03 1.083474047482013702e-02 7.428581267595291138e-02 -4.680055677890777588e-01 -1.400279551744461060e-01 1.733979955315589905e-02 -1.203422434628009796e-02 -1.713927835226058960e-01 -5.834929272532463074e-02 -6.690514832735061646e-02 1.115201339125633240e-01 -3.555999696254730225e-01
2.121281623840332031e-01 3.531374931335449219e-01 -3.244314715266227722e-02 -3.397318534553050995e-03 2.477647811174392700e-01 2.392876893281936646e-01 -7.823245227336883545e-02 6.653060764074325562e-02 5.248455703258514404e-02 -3.080416023731231689e-01 -5.412434111349284649e-04 2.422327175736427307e-02 -3.715533912181854248e-01 -1.143237948417663574e-01 -2.245781421661376953e-01 -8.850465528666973114e-03 1.479255110025405884e-01 -2.721540331840515137e-01 -3.161620199680328369e-01 4.729767888784408569e-02 1.665014922618865967e-01 1.112197898328304291e-02 6.682185828685760498e-02 2.075608819723129272e-01 -1.805821433663368225e-02 -2.255006283521652222e-01 1.530917137861251831e-01 6.499086320400238037e-02 -1.107753254473209381e-02 -5.582459270954132080e-02 1.050789207220077515e-01 -1.830721944570541382e-01
3.522844314575195312e-01 1.745863407850265503e-01 -9.721216559410095215e-02 1.521908342838287354e-01 -7.089041173458099365e-02 -4.413841292262077332e-02 -1.374518126249313354e-01 -1.277394294738769531e-01 -2.899883091449737549e-01 -1.389699280261993408e-01 -1.341735720634460449e-01 -6.830116361379623413e-02 -3.946811258792877197e-01 -1.142249926924705505e-01 -3.882302716374397278e-02 7.491575926542282104e-02 -5.973762273788452148e-02 -6.728381663560867310e-02 2.069295346736907959e-01 2.649842798709869385e-01 1.813277304172515869e-01 -2.148742228746414185e-01 1.890661418437957764e-01 -2.407218962907791138e-01 -4.228501766920089722e-02 -3.702096408233046532e-03 -2.261349558830261230e-01 -3.520135954022407532e-02 -1.556670367717742920e-01 -2.609738409519195557e-01 -9.539733082056045532e-02 1.382442265748977661e-01
4.087312519550323486e-01 5.385593324899673462e-02 -1.426945179700851440e-01 8.568059653043746948e-02 5.188878625631332397e-02 1.393946111202239990e-01 -1.294165998697280884e-01 -1.311076879501342773e-01 3.220089897513389587e-02 -1.522703319787979126e-01 2.048875950276851654e-02 -5.162853598594665527e-01 1.104276850819587708e-01 -1.797053813934326172e-01 -1.227976530790328979e-01 1.138911098241806030e-01 -2.911053784191608429e-02 -1.749059706926345825e-01 2.954626083374023438e-02 2.556523382663726807e-01 2.188065499067306519e-01 -3.173007071018218994e-02 1.623715609312057495e-01 -2.958397269248962402e-01 -2.379421293735504150e-01 8.064524270594120026e-03 -1.285334676504135132e-02 1.321329027414321899e-01 -1.728860884904861450e-01 -4.478224739432334900e-02 6.117026507854461670e-02 -1.102719008922576904e-01
8.089672029018402100e-02 3.565581738948822021e-01 -2.586354613304138184e-01 -1.890088319778442383e-01 4.470959007740020752e-01 -5.583389848470687866e-02 -3.557208180427551270e-02 1.495151072740554810e-01 -2.825181744992733002e-02 2.855792269110679626e-02 -1.851451098918914795e-01 -8.901517838239669800e-02 1.170179471373558044e-01 -2.531649172306060791e-01 -5.279015004634857178e-02 -2.346287071704864502e-01 -1.361176967620849609e-01 -1.033457070589065552e-01 1.167872771620750427e-01 1.728748679161071777e-01 -8.907923102378845215e-02 7.264874875545501709e-02 -1.127982288599014282e-01 -2.923184037208557129e-01 -5.673803389072418213e-02 1.722286827862262726e-02 -1.834978014230728149e-01 6.644287612289190292e-03 -2.996664643287658691e-01 -6.499605625867843628e-02 -9.368111938238143921e-02 -1.829809695482254028e-01
1.342513263225555420e-01 -4.356551915407180786e-02 -7.651849091053009033e-02 -2.735151648521423340e-01 -1.629663109779357910e-01 -1.883853785693645477e-02 -2.005124837160110474e-01 1.756325811147689819e-01 -1.170620769262313843e-01 -5.041336989961564541e-04 -1.562721580266952515e-01 -2.650237679481506348e-01 -1.801818311214447021e-01 -1.255638897418975830e-01 -1.599934101104736328e-01 -2.287803217768669128e-02 2.397833950817584991e-02 -2.235795706510543823e-01 -6.211332511156797409e-03 2.093404829502105713e-01 1.221233382821083069e-01 -1.778484135866165161e-02 2.236852943897247314e-01 -9.152001887559890747e-02 -5.163258407264947891e-03 -4.138325750827789307e-01 1.069015935063362122e-01 -4.874252155423164368e-02 -4.147665575146675110e-02 -3.342112600803375244e-01 6.774210836738348007e-03 -3.900195360183715820e-01
1.692458987236022949e-01 2.543641626834869385e-01 1.793156564235687256e-01 -2.738454937934875488e-02 5.209401249885559082e-03 -7.781202346086502075e-02 5.328060686588287354e-02 2.031727284193038940e-01 -1.936239302158355713e-01 -9.858038276433944702e-02 6.691403687000274658e-03 -9.982074052095413208e-02 1.393595635890960693e-01 -1.825354695320129395e-01 -3.490056395530700684e-01 1.445948183536529541e-01 -1.097140535712242126e-01 -1.626393049955368042e-01 -5.269010737538337708e-02 8.259619353339076042e-04 -9.218996763229370117e-02 -2.977319359779357910e-01 3.365708515048027039e-02 -2.563354074954986572e-01 1.812955588102340698e-01 -1.530150473117828369e-01 6.778497993946075439e-02 -2.298072278499603271e-01 -2.224230617284774780e-01 -2.154495716094970703e-01 2.839838564395904541e-01 -2.746015191078186035e-01
6.921970099210739136e-02 4.922976195812225342e-01 -1.125666275620460510e-01 5.407194048166275024e-02 3.406114876270294189e-01 -4.918094351887702942e-02 -1.138812005519866943e-01 1.268533058464527130e-02 -2.116618901491165161e-01 -2.890142798423767090e-01 4.397563263773918152e-02 -2.921028435230255127e-02 -1.294669359922409058e-01 -2.000456862151622772e-02 -5.756674334406852722e-02 -1.591187566518783569e-01 -9.012951701879501343e-02 -2.033604308962821960e-02 3.213392570614814758e-02 3.417923301458358765e-02 2.385613918304443359e-01 6.640557199716567993e-02 1.344783306121826172e-01 -6.098644062876701355e-02 -3.067276179790496826e-01 6.005467846989631653e-02 7.279059290885925293e-02 -2.090723812580108643e-02 1.791822351515293121e-02 2.943795360624790192e-02 -2.365230619907379150e-01 -4.175676703453063965e-01
1.960577070713043213e-01 2.325941920280456543e-01 -1.776164025068283081e-01 3.216454088687896729e-01 1.183723565191030502e-02 -1.085639297962188721e-01 -4.445393383502960205e-02 -8.665982633829116821e-02 9.156533330678939819e-02 -2.620183527469635010e-01 -1.421583145856857300e-01 1.078962758183479309e-01 -3.333914577960968018e-01 -1.616860628128051758e-01 -7.883758284151554108e-03 -1.216134279966354370e-01 -7.868821918964385986e-02 -3.066575527191162109e-02 -5.294126272201538086e-02 2.939187288284301758e-01 4.112705290317535400e-01 -2.913198769092559814e-01 -6.575475633144378662e-02 -8.860602974891662598e-02 1.211543567478656769e-02 -6.911248713731765747e-02 -1.941941678524017334e-01 -5.720249563455581665e-02 -2.353695631027221680e-01 -1.442680507898330688e-01 7.245423644781112671e-02 1.165732368826866150e-02
2.207472920417785645e-01 2.586491107940673828e-01 -2.608033418655395508e-01 3.082749061286449432e-02 2.795687317848205566e-02 -1.174883991479873657e-01 -2.082354575395584106e-01 2.322763949632644653e-02 1.111589074134826660e-01 9.248098731040954590e-02 4.102699086070060730e-02 -2.839951217174530029e-01 -9.459925442934036255e-02 -1.167894303798675537e-01 5.472115799784660339e-02 3.925208747386932373e-02 -2.564361095428466797e-01 1.942508220672607422e-01 -1.833087354898452759e-01 1.180636696517467499e-02 -2.019903995096683502e-02 -1.687112301588058472e-01 -1.025986373424530029e-01 -2.807523310184478760e-01 4.565265960991382599e-03 2.114449860528111458e-03 -1.878534257411956787e-01 -1.124215219169855118e-02 -1.468208581209182739e-01 -3.147989511489868164e-01 -2.463375777006149292e-01 -3.928294181823730469e-01
3.223436772823333740e-01 -5.094715952873229980e-02 -6.735134124755859375e-02 6.990971416234970093e-02 1.528718471527099609e-01 1.131700538098812103e-02 -2.622098922729492188e-01 -6.348694115877151489e-02 -2.564232796430587769e-03 -1.051295250654220581e-01 -2.260176837444305420e-01 -1.065090578049421310e-02 -4.337450861930847168e-01 -1.578885763883590698e-01 -3.830321505665779114e-02 1.389576792716979980e-01 2.370136231184005737e-01 -3.851047903299331665e-02 6.555366516113281250e-02 -3.033120371401309967e-02 1.298640668392181396e-01 1.489425748586654663e-01 -5.194463208317756653e-02 -4.478662610054016113e-01 -3.103849887847900391e-01 -4.470624402165412903e-02 -2.924926206469535828e-02 1.814280636608600616e-02 6.591501086950302124e-02 -1.235810220241546631e-01 2.584079205989837646e-01 -2.399923279881477356e-02
-8.746207505464553833e-02 -3.121763654053211212e-02 6.581201404333114624e-02 -1.704124063253402710e-01 1.618869453668594360e-01 3.217372000217437744e-01 9.856363758444786072e-03 -1.508495118468999863e-02 8.247669041156768799e-02 -8.687043190002441406e-02 -1.909194588661193848e-01 -1.587184369564056396e-01 -7.042035460472106934e-02 -1.117216348648071289e-01 -5.048217773437500000e-01 -2.396202087402343750e-02 -3.766719400882720947e-01 -1.751681566238403320e-01 -9.246732294559478760e-02 7.511329650878906250e-02 1.697419136762619019e-01 1.218900159001350403e-01 -4.953350126743316650e-02 -1.693087071180343628e-01 -8.237248659133911133e-02 -3.003456890583038330e-01 1.353215985000133514e-02 1.685106605291366577e-01 -1.620117127895355225e-01 -2.292143255472183228e-01 1.292954757809638977e-02 -1.141682788729667664e-01
4.279705286026000977e-01 3.083656542003154755e-02 2.703341841697692871e-02 -2.116998583078384399e-01 2.222883105278015137e-01 -2.540771365165710449e-01 -1.164169460535049438e-01 1.720391660928726196e-01 7.395005971193313599e-02 3.728247806429862976e-02 4.068567231297492981e-02 1.218311339616775513e-01 -1.196986585855484009e-01 1.423997897654771805e-02 -6.281282752752304077e-02 -2.501551434397697449e-02 -1.819233745336532593e-01 -1.798875182867050171e-01 1.370202167890965939e-03 2.811631420627236366e-03 2.718857675790786743e-02 -3.543572723865509033e-01 5.988214164972305298e-02 -4.385773241519927979e-01 5.948438867926597595e-02 5.450234189629554749e-02 3.884416073560714722e-02 2.583501674234867096e-02 -6.340105831623077393e-02 -6.647738814353942871e-02 2.656116783618927002e-01 -3.088417649269104004e-01
2.133560776710510254e-01 -4.666964337229728699e-02 -2.666103839874267578e-02 -1.440469324588775635e-01 1.960809081792831421e-01 -1.370322853326797485e-01 -1.859157830476760864e-01 1.988614946603775024e-01 -2.661083042621612549e-01 1.849907338619232178e-01 -5.831684172153472900e-02 6.792446225881576538e-02 -1.822754144668579102e-01 5.594909936189651489e-02 -4.365122914314270020e-01 -1.900844126939773560e-01 -1.961495131254196167e-01 -8.633612841367721558e-02 6.114203110337257385e-02 1.136492006480693817e-02 7.160811126232147217e-02 -1.448609977960586548e-01 1.874609291553497314e-01 -2.264402806758880615e-02 1.236051544547080994e-01 -3.314113020896911621e-01 -2.995034679770469666e-02 -1.920520961284637451e-01 -4.511715099215507507e-02 -1.675742566585540771e-01 7.532490044832229614e-02 -3.364209532737731934e-01
2.739824056625366211e-01 9.279184043407440186e-02 3.192287981510162354e-01 -9.569931775331497192e-02 1.404649168252944946e-01 1.782866567373275757e-02 -7.191737741231918335e-02 1.275539845228195190e-01 -1.026471555233001709e-01 1.334555000066757202e-01 5.802797898650169373e-02 -3.771085292100906372e-02 -2.542064189910888672e-01 -1.737602613866329193e-02 3.205346642062067986e-03 -2.209968715906143188e-01 -1.711355894804000854e-01 7.615611702203750610e-02 -1.735138446092605591e-01 2.518201768398284912e-01 1.404315680265426636e-01 -3.815957903861999512e-02 2.167603522539138794e-01 -4.516434967517852783e-01 2.140643447637557983e-01 -1.812754124402999878e-01 1.833702027797698975e-01 -7.327759638428688049e-03 -1.844999045133590698e-01 -4.299877583980560303e-02 1.674751564860343933e-02 -2.599512934684753418e-01
2.603374421596527100e-01 5.115903019905090332e-01 -5.900900810956954956e-02 1.901853978633880615e-01 3.197270929813385010e-01 -7.150045037269592285e-02 3.762639313936233521e-02 -1.394739449024200439e-01 8.901751041412353516e-02 -2.141914367675781250e-01 7.538433652371168137e-03 -2.022373378276824951e-01 6.471844762563705444e-02 -2.249198406934738159e-01 -1.069357544183731079e-01 4.538750648498535156e-02 -6.436505913734436035e-02 -2.189395874738693237e-01 7.494083791971206665e-02 8.226382732391357422e-02 7.168949395418167114e-02 1.540339142084121704e-01 -1.550865322351455688e-01 -1.984923928976058960e-01 9.201111644506454468e-02 -2.883816137909889221e-02 -1.702623628079891205e-02 8.359901607036590576e-02 2.466742843389511108e-01 -2.327041476964950562e-01 4.557274654507637024e-02 -2.217633575201034546e-01
3.004589676856994629e-01 8.819025754928588867e-02 1.197596564888954163e-01 -1.781467497348785400e-01 1.200669109821319580e-01 -3.344329446554183960e-02 -3.510346263647079468e-02 -6.926932185888290405e-02 -2.011027783155441284e-01 9.446923434734344482e-02 2.300900174304842949e-03 -1.656379550695419312e-01 -2.678889334201812744e-01 -1.709247529506683350e-01 -3.280265331268310547e-01 6.572693586349487305e-02 -2.683464884757995605e-01 3.352431580424308777e-02 1.756009608507156372e-01 1.117677427828311920e-02 -1.346299201250076294e-01 -2.655888497829437256e-01 4.116112589836120605e-01 -2.307760864496231079e-01 1.705112755298614502e-01 -4.048199579119682312e-02 -2.374327927827835083e-02 8.669716189615428448e-04 -5.584347993135452271e-02 -1.751797050237655640e-01 1.538448035717010498e-01 -2.010067850351333618e-01
2.599004209041595459e-01 3.534445464611053467e-01 4.011965170502662659e-02 6.936956197023391724e-02 1.610514521598815918e-01 1.349911931902170181e-02 2.048598229885101318e-02 -3.819034993648529053e-02 1.371358633041381836e-01 -3.517092466354370117e-01 2.466568909585475922e-02 -6.219480186700820923e-02 -3.848778903484344482e-01 -9.987366944551467896e-02 -1.532002687454223633e-01 8.219103328883647919e-03 -7.746765017509460449e-02 1.929662525653839111e-01 2.194349765777587891e-01 1.183733865618705750e-01 1.833943128585815430e-01 -7.824897766113281250e-02 1.945427209138870239e-01 -5.860187485814094543e-02 -1.739178150892257690e-01 6.657519191503524780e-02 -3.479007780551910400e-01 1.270858496427536011e-01 -1.604882031679153442e-01 8.866168558597564697e-02 -1.495136767625808716e-01 -1.738027781248092651e-01
2.058012932538986206e-01 -1.304005533456802368e-01 -7.247906178236007690e-02 -1.577933877706527710e-01 -5.495769903063774109e-02 -5.015130620449781418e-03 -1.441460847854614258e-01 1.335329562425613403e-01 6.863990426063537598e-02 -6.202398240566253662e-02 -1.690132170915603638e-02 -1.544114947319030762e-01 -1.546665132045745850e-01 -5.204517766833305359e-02 -8.292491734027862549e-02 5.031396448612213135e-02 -1.238847821950912476e-01 -1.959468573331832886e-01 4.083074256777763367e-02 1.894252002239227295e-01 1.386532485485076904e-01 1.750537753105163574e-02 2.184469848871231079e-01 -1.819630712270736694e-01 8.306553959846496582e-02 -5.800501704216003418e-01 9.174422360956668854e-03 -1.908368021249771118e-01 6.132908165454864502e-02 -2.463376820087432861e-01 -1.506633907556533813e-01 -3.761023879051208496e-01
8.131622523069381714e-02 1.498432606458663940e-01 -3.320782259106636047e-02 -2.374252229928970337e-01 1.294986009597778320e-01 -2.952300198376178741e-02 -2.762268185615539551e-01 -3.689166903495788574e-01 5.643201991915702820e-02 -1.792826503515243530e-01 5.407131835818290710e-02 1.782014966011047363e-01 -1.999707818031311035e-01 -9.957842528820037842e-02 -9.089000523090362549e-02 2.441256642341613770e-01 -9.183994680643081665e-02 -1.379288882017135620e-01 1.637263572774827480e-03 1.066596582531929016e-01 -4.345532134175300598e-02 -3.949468731880187988e-01 2.539439499378204346e-01 -1.857726462185382843e-02 -3.761542588472366333e-02 -2.240862101316452026e-01 1.562299877405166626e-01 -1.032561734318733215e-01 7.906554383225739002e-04 -1.273386031389236450e-01 1.462023258209228516e-01 -3.313879668712615967e-01
3.179293498396873474e-02 3.941136896610260010e-01 -7.635313272476196289e-02 2.663435600697994232e-02 1.482820361852645874e-01 -2.281409800052642822e-01 1.356425732374191284e-01 -3.283606767654418945e-01 -1.521437764167785645e-01 -3.098087385296821594e-02 -2.847248911857604980e-01 -1.781725883483886719e-02 -2.274724990129470825e-01 -5.644402280449867249e-02 -7.083970308303833008e-02 -7.543409615755081177e-02 -1.005585268139839172e-01 5.117895454168319702e-02 8.168143779039382935e-02 4.493945464491844177e-02 2.035076469182968140e-01 1.709252446889877319e-01 5.975509062409400940e-02 -2.882448136806488037e-01 8.686765283346176147e-02 -3.502549827098846436e-01 -1.490486264228820801e-01 2.820202410221099854e-01 -1.036870479583740234e-01 -1.120533198118209839e-01 2.139401808381080627e-02 -1.768845468759536743e-01
3.698478341102600098e-01 2.385896891355514526e-01 -1.938918605446815491e-02 2.205698750913143158e-02 -2.692320384085178375e-02 -1.371676921844482422e-01 -2.146552950143814087e-01 1.687973588705062866e-01 -7.931006699800491333e-02 -1.038726419210433960e-01 3.293811157345771790e-02 -1.737215742468833923e-02 1.822244375944137573e-01 2.161454968154430389e-02 -6.442486494779586792e-02 -2.156021147966384888e-01 -3.312192857265472412e-01 3.379169851541519165e-02 2.290344238281250000e-01 1.749449074268341064e-01 2.239892929792404175e-01 4.927404224872589111e-02 1.870724409818649292e-01 -4.216714799404144287e-01 -2.034895718097686768e-01 -1.857353299856185913e-01 -7.949295453727245331e-03 -1.766879558563232422e-01 -1.102597340941429138e-01 4.792990628629922867e-03 7.170671969652175903e-02 -1.572250723838806152e-01
-4.270617663860321045e-02 2.528675198554992676e-01 1.366704553365707397e-01 1.639344990253448486e-01 9.835439175367355347e-02 7.827370613813400269e-02 -2.544834017753601074e-01 -1.836049407720565796e-01 1.964743137359619141e-01 -9.794095158576965332e-02 -4.136057198047637939e-01 -1.457496434450149536e-01 -2.195983529090881348e-01 -7.387335598468780518e-02 -8.653595298528671265e-02 -1.119606643915176392e-01 1.299491226673126221e-01 -1.232298463582992554e-01 -2.210865467786788940e-01 1.803045719861984253e-01 3.592986762523651123e-01 -9.911449253559112549e-02 -1.651713997125625610e-01 1.212272886186838150e-02 -4.344915226101875305e-02 -5.471708625555038452e-02 1.422637794166803360e-02 1.504114121198654175e-01 -6.787345558404922485e-02 -8.572155609726905823e-03 1.648946851491928101e-01 -3.475756347179412842e-01
-8.189602196216583252e-02 2.154759913682937622e-01 1.189695149660110474e-01 2.179551720619201660e-01 2.630215585231781006e-01 -8.829421550035476685e-02 -2.626421451568603516e-01 7.334429770708084106e-02 -9.808856993913650513e-03 -1.115444004535675049e-01 3.168974071741104126e-03 -7.204681634902954102e-02 3.820217028260231018e-02 -8.425270766019821167e-02 -3.318042680621147156e-02 -1.890892535448074341e-01 -1.423900723457336426e-01 -1.093451380729675293e-01 2.228233516216278076e-01 6.090444698929786682e-02 -9.641034901142120361e-02 1.825806568376719952e-03 9.034829586744308472e-02 -2.194391340017318726e-01 -1.679047644138336182e-01 -1.437544524669647217e-01 -1.625662744045257568e-01 -4.874836504459381104e-01 -2.153711020946502686e-01 4.039229080080986023e-02 2.263240814208984375e-01 -3.276365995407104492e-01
1.075153648853302002e-01 2.050153315067291260e-01 -1.614857316017150879e-01 2.249442599713802338e-02 3.490538895130157471e-01 9.751833975315093994e-02 -9.512409567832946777e-02 1.187508925795555115e-01 2.882342338562011719e-01 -3.236108720302581787e-01 -7.248898036777973175e-03 -1.329566389322280884e-01 -3.169453144073486328e-01 1.418611258268356323e-01 8.147513866424560547e-02 -1.350968033075332642e-01 5.730665847659111023e-02 -1.371457874774932861e-01 1.933501213788986206e-01 8.486288040876388550e-02 3.519112765789031982e-01 -2.366202510893344879e-02 -8.360444754362106323e-02 -2.904339134693145752e-02 -1.235261410474777222e-01 3.584801405668258667e-02 -1.076826527714729309e-01 8.321270346641540527e-03 -2.201596051454544067e-01 -2.306958436965942383e-01 6.402453780174255371e-02 -2.853300571441650391e-01
-4.907984659075737000e-02 6.606973707675933838e-02 -1.016073152422904968e-01 -2.318953275680541992e-01 1.109772697091102600e-01 -2.791371382772922516e-02 -4.384432733058929443e-01 -1.446557343006134033e-01 -1.520571671426296234e-02 -1.285578906536102295e-01 -1.666617095470428467e-01 -2.732839286327362061e-01 -5.068629235029220581e-02 -3.501238822937011719e-01 7.758262753486633301e-02 9.103568643331527710e-02 -1.187937557697296143e-01 -2.601889967918395996e-01 -2.630345756188035011e-03 -6.791187822818756104e-02 2.851155102252960205e-01 -3.450915515422821045e-01 4.296849295496940613e-02 -4.509790241718292236e-02 -1.800524592399597168e-01 8.392668515443801880e-02 -1.205397322773933411e-01 2.068624496459960938e-01 -1.894254535436630249e-01 -4.679875448346138000e-02 1.205439567565917969e-01 -6.416181474924087524e-02
2.547337412834167480e-01 1.685837507247924805e-01 1.274899691343307495e-01 -2.285975068807601929e-01 2.590740919113159180e-01 -2.325414568185806274e-01 -2.514727413654327393e-01 2.460693567991256714e-01 1.003459542989730835e-01 -2.299429289996623993e-02 1.339391767978668213e-01 8.148881047964096069e-02 -8.181644976139068604e-02 -8.839296549558639526e-02 -9.673950076103210449e-02 -1.307816803455352783e-01 -6.267007440328598022e-02 -5.647832155227661133e-02 1.098401937633752823e-02 -2.284819446504116058e-02 7.905126363039016724e-02 -1.354997903108596802e-01 3.349292576313018799e-01 -3.490166664123535156e-01 1.138041820377111435e-02 -2.046747654676437378e-01 -1.302728205919265747e-01 7.518151402473449707e-02 6.434229016304016113e-02 -8.291398733854293823e-02 2.393416613340377808e-01 -3.431400656700134277e-01
3.555944189429283142e-02 2.375859320163726807e-01 1.347726881504058838e-01 -1.508946865797042847e-01 2.711505591869354248e-01 -2.333520501852035522e-01 -1.317010968923568726e-01 -1.037279292941093445e-01 8.841287344694137573e-02 1.125218048691749573e-01 -2.530630119144916534e-02 8.620829880237579346e-02 -2.527198195457458496e-01 -8.457897603511810303e-02 -2.514510154724121094e-01 3.882787749171257019e-02 -1.857454180717468262e-01 -1.379312276840209961e-01 -1.430180072784423828e-01 -3.610115349292755127e-01 5.861457437276840210e-02 2.022677659988403320e-01 5.711041018366813660e-02 -3.799729645252227783e-01 -2.117797881364822388e-01 -2.372233122587203979e-01 -1.616826653480529785e-01 -2.148673385381698608e-01 -1.913549564778804779e-02 -8.597159385681152344e-02 -5.346642062067985535e-02 -2.487871609628200531e-02
-9.910407662391662598e-02 5.774791836738586426e-01 -2.061487408354878426e-03 1.515647117048501968e-02 1.601576209068298340e-01 -1.693384647369384766e-01 -4.733894765377044678e-02 -7.388945668935775757e-02 2.460862249135971069e-01 1.393065694719552994e-02 -3.657834604382514954e-02 -2.525696158409118652e-01 -9.291059523820877075e-02 4.298750311136245728e-02 -1.604024022817611694e-01 -4.236413165926933289e-02 5.955701321363449097e-02 -2.453543394804000854e-01 -1.894686184823513031e-02 1.957316882908344269e-02 3.182321786880493164e-01 1.303951293230056763e-01 -2.281841635704040527e-01 -2.184562236070632935e-01 8.772625029087066650e-02 -2.025150656700134277e-01 -1.006650459021329880e-02 -1.687909513711929321e-01 -1.524666398763656616e-01 -3.963615000247955322e-02 -2.497060783207416534e-02 -2.127337902784347534e-01
7.013037800788879395e-02 3.642255663871765137e-01 -5.567125976085662842e-02 -2.105959206819534302e-01 2.141720652580261230e-01 -1.915511637926101685e-01 1.791794598102569580e-01 4.449899494647979736e-02 2.447054982185363770e-01 -1.220271587371826172e-01 -4.929587990045547485e-02 -1.163972094655036926e-01 -3.550628721714019775e-01 -3.089581131935119629e-01 -8.696629106998443604e-02 -1.045700311660766602e-01 -6.019948795437812805e-02 -1.445374041795730591e-01 1.251602023839950562e-01 -2.259653657674789429e-01 2.689073793590068817e-02 6.940390169620513916e-02 3.184604048728942871e-01 -2.196276038885116577e-01 -2.259575277566909790e-01 -4.594675824046134949e-02 7.410570234060287476e-02 -6.422407925128936768e-02 -7.520228624343872070e-02 -4.443059861660003662e-02 2.159913182258605957e-01 -6.365785002708435059e-02
1.444067060947418213e-01 1.140190660953521729e-01 -2.448010444641113281e-02 2.808447368443012238e-02 3.248281478881835938e-01 -1.915549635887145996e-01 -6.160640157759189606e-03 -2.241141796112060547e-01 3.581660240888595581e-02 -2.174312621355056763e-01 -5.042926222085952759e-02 -2.632005214691162109e-01 -1.784249395132064819e-01 -1.566636003553867340e-02 -3.172004818916320801e-01 -3.638730049133300781e-01 -1.038400232791900635e-01 -2.196037471294403076e-01 1.508264243602752686e-01 1.649547815322875977e-01 -1.307219117879867554e-01 5.775070935487747192e-02 -1.391619890928268433e-01 -2.821750938892364502e-01 1.040259469300508499e-02 -2.117171436548233032e-01 -1.768385618925094604e-01 -1.092299222946166992e-01 -2.329165339469909668e-01 -8.775775879621505737e-02 -7.309567928314208984e-02 5.477149412035942078e-02
3.871691823005676270e-01 3.943013548851013184e-01 9.199532121419906616e-02 4.248872399330139160e-02 1.463311463594436646e-01 9.335507452487945557e-02 1.070859581232070923e-01 -2.765251398086547852e-01 1.072659194469451904e-01 -3.513319045305252075e-02 -3.516190052032470703e-01 -1.355156451463699341e-01 -1.476958766579627991e-02 -1.580480337142944336e-01 -2.287549227476119995e-01 -1.356989741325378418e-01 1.071397587656974792e-01 -1.047093570232391357e-01 -3.677406162023544312e-02 1.529290825128555298e-01 1.881177425384521484e-01 -1.310275346040725708e-01 -1.954612284898757935e-01 -5.011881515383720398e-02 5.246187746524810791e-02 -7.948360592126846313e-02 -5.932550877332687378e-03 2.224984467029571533e-01 -1.802533119916915894e-01 5.427034944295883179e-02 -2.438529022037982941e-02 -2.837559878826141357e-01
1.037615761160850525e-01 3.686890006065368652e-01 2.131236791610717773e-01 1.661213636398315430e-01 9.643799811601638794e-02 1.031965464353561401e-01 1.349701881408691406e-01 -5.564752966165542603e-02 -2.350925058126449585e-01 -8.564204908907413483e-03 3.718325495719909668e-02 1.822289377450942993e-01 -3.351886272430419922e-01 -2.360974848270416260e-01 -2.892592251300811768e-01 1.226886957883834839e-01 -3.213002085685729980e-01 7.631219923496246338e-02 -3.087905235588550568e-02 1.799464970827102661e-01 2.741517424583435059e-01 -1.932935118675231934e-01 -4.038281738758087158e-02 -7.013040781021118164e-02 1.157009750604629517e-01 -1.337492316961288452e-01 -6.401428580284118652e-02 -2.101180106401443481e-01 -1.736995764076709747e-02 -9.631617367267608643e-02 1.666630357503890991e-01 -6.270124018192291260e-02
-4.943493381142616272e-02 3.811392188072204590e-01 5.631359759718179703e-03 -7.240064442157745361e-02 2.414586246013641357e-01 -2.637420594692230225e-01 -9.806779772043228149e-02 -2.403365069767460227e-04 -6.584635376930236816e-02 -1.667575240135192871e-01 -2.115251719951629639e-01 2.866142094135284424e-01 -2.469735145568847656e-01 -9.574461728334426880e-03 8.041759580373764038e-02 -1.354949921369552612e-01 2.270928351208567619e-03 -7.756328582763671875e-02 -2.398010715842247009e-02 -3.571110218763351440e-02 1.080616563558578491e-01 -1.710848063230514526e-01 -1.857890486717224121e-01 -2.936349511146545410e-01 2.826952189207077026e-02 -3.646057546138763428e-01 -1.781938225030899048e-01 9.010108560323715210e-02 -2.429648637771606445e-01 -3.177930042147636414e-02 -1.310619711875915527e-01 -2.102457135915756226e-01
2.972453236579895020e-01 1.405396461486816406e-01 2.115897648036479950e-02 4.662831500172615051e-02 -1.307559460401535034e-01 8.634775876998901367e-02 -2.391166239976882935e-01 -3.009637594223022461e-01 -3.386896550655364990e-01 -2.156457751989364624e-01 4.042132943868637085e-02 -7.370314002037048340e-02 -3.476181030273437500e-01 -3.108561038970947266e-01 -6.296010315418243408e-02 1.755282431840896606e-01 -8.809651434421539307e-02 -1.114758253097534180e-01 1.068657711148262024e-01 1.130632683634757996e-01 1.877873837947845459e-01 -6.524947285652160645e-02 1.416860371828079224e-01 -3.019458353519439697e-01 -4.339691996574401855e-02 -3.382575139403343201e-02 -1.600916981697082520e-01 6.580563262104988098e-03 -1.847055107355117798e-01 -1.254631578922271729e-01 3.133108094334602356e-02 1.474485993385314941e-01
2.301245629787445068e-01 4.065582752227783203e-01 -1.265418082475662231e-01 -3.827409073710441589e-02 -1.235073283314704895e-01 3.765470907092094421e-02 -8.917443454265594482e-02 7.408126443624496460e-02 -2.522909641265869141e-01 5.833841860294342041e-02 1.009983643889427185e-01 1.137524843215942383e-01 -1.204363554716110229e-01 -1.518122106790542603e-01 -1.567752808332443237e-01 9.728384763002395630e-02 -1.631217151880264282e-01 -7.632095366716384888e-02 2.357937544584274292e-01 -3.685693070292472839e-02 8.393337950110435486e-03 -2.623604536056518555e-01 5.114748328924179077e-02 -2.679934799671173096e-01 -3.532323539257049561e-01 -2.837281227111816406e-01 4.793905839323997498e-02 -1.542679220438003540e-01 -7.792467623949050903e-02 -3.341274335980415344e-02 1.031569540500640869e-01 -3.007360994815826416e-01
2.727101445198059082e-01 4.423532187938690186e-01 -9.637738764286041260e-02 4.094784706830978394e-02 1.345128417015075684e-01 1.714925616979598999e-01 -9.936929494142532349e-02 -1.343549489974975586e-01 -6.077950075268745422e-02 -1.030951887369155884e-01 -1.834508180618286133e-01 -3.280377686023712158e-01 -2.807758748531341553e-01 -2.184312045574188232e-02 -1.489229947328567505e-01 -1.959956586360931396e-01 -1.292133778333663940e-01 1.854420080780982971e-02 6.818521767854690552e-02 -1.591156423091888428e-01 1.478524357080459595e-01 2.782260179519653320e-01 -2.861277163028717041e-01 -1.869816780090332031e-01 1.030166298151016235e-01 -1.515874862670898438e-01 -8.756496012210845947e-02 -4.179334267973899841e-02 6.646677106618881226e-02 4.750533774495124817e-02 4.234031587839126587e-02 -1.829947531223297119e-01
2.355627864599227905e-01 2.172907292842864990e-01 3.505211696028709412e-02 -2.765012085437774658e-01 1.318654790520668030e-02 1.733314245939254761e-01 -2.798562645912170410e-01 -8.249500766396522522e-03 -7.291752099990844727e-02 -1.404728740453720093e-01 4.416228830814361572e-02 -1.608466207981109619e-01 -6.532564759254455566e-02 -1.570359468460083008e-01 -3.122283518314361572e-01 1.363708078861236572e-01 -1.608965396881103516e-01 -1.132672354578971863e-01 1.694280356168746948e-01 -5.088537000119686127e-03 6.903944164514541626e-02 9.604352712631225586e-02 5.607503652572631836e-02 -2.798932194709777832e-01 -2.215774655342102051e-01 4.048746079206466675e-02 2.415177077054977417e-01 1.721287518739700317e-01 1.786596775054931641e-01 3.120160289108753204e-02 2.004240155220031738e-01 -3.720795512199401855e-01
5.652692914009094238e-02 6.115614995360374451e-02 3.065753579139709473e-01 1.551283746957778931e-01 3.197553753852844238e-01 -2.009232640266418457e-01 -9.562257677316665649e-02 -4.739466682076454163e-02 -1.259367763996124268e-01 -1.020489633083343506e-01 -7.039947062730789185e-02 5.645877867937088013e-02 -1.253408938646316528e-01 -7.828690856695175171e-02 5.069933831691741943e-02 -1.144140213727951050e-01 -1.138209849596023560e-01 -1.495107561349868774e-01 1.718118190765380859e-01 -8.214963227510452271e-02 2.727071046829223633e-01 -2.570887804031372070e-01 3.205823525786399841e-02 -1.061427444219589233e-01 -9.681392461061477661e-02 -9.848603047430515289e-03 1.426370814442634583e-02 -3.280617892742156982e-01 -2.547023296356201172e-01 -3.254061937332153320e-01 -2.456970363855361938e-01 -2.762756347656250000e-01
1.041381284594535828e-01 1.634817421436309814e-01 -9.052783250808715820e-03 4.820805508643388748e-03 3.793071508407592773e-01 1.025431156158447266e-01 -3.750920668244361877e-02 1.889765858650207520e-01 9.935151785612106323e-03 -9.650669060647487640e-03 -2.164036184549331665e-01 -4.962139297276735306e-03 -1.630938649177551270e-01 -4.051215946674346924e-02 1.078134775161743164e-01 -2.401027828454971313e-01 -1.346071511507034302e-01 -2.936967313289642334e-01 -1.229493170976638794e-01 -5.181913077831268311e-02 5.411870311945676804e-03 -9.180140495300292969e-02 1.127010658383369446e-01 -4.987233877182006836e-01 -2.538254857063293457e-01 -8.529156446456909180e-02 -6.764280796051025391e-02 -3.538410365581512451e-02 6.459719501435756683e-03 -1.819424182176589966e-01 2.917393445968627930e-01 -1.959764361381530762e-01
1.925379633903503418e-01 1.133466213941574097e-01 -5.493367090821266174e-02 -1.036680191755294800e-01 1.074942350387573242e-01 -5.488718673586845398e-02 -3.710115551948547363e-01 -2.583271563053131104e-01 6.142604630440473557e-03 -7.796456664800643921e-02 -2.813798189163208008e-01 -2.732225656509399414e-01 4.529337957501411438e-02 1.422811448574066162e-01 -1.007889211177825928e-01 7.659272849559783936e-02 -2.621456384658813477e-01 6.986879557371139526e-02 -2.611323595046997070e-01 -7.598210871219635010e-02 3.499229252338409424e-02 -1.266212016344070435e-01 -3.333668410778045654e-02 -3.342292308807373047e-01 -1.708185672760009766e-01 -2.628330327570438385e-02 -1.942087709903717041e-01 -8.592870831489562988e-02 6.348296254873275757e-02 -2.185499817132949829e-01 -1.704215258359909058e-01 -2.926663160324096680e-01
3.810483515262603760e-01 2.605798840522766113e-01 2.638242244720458984e-01 4.274336993694305420e-02 2.078089118003845215e-01 -1.497435718774795532e-01 -1.958775520324707031e-01 8.558689802885055542e-02 -4.687619209289550781e-02 -3.385635837912559509e-02 -1.191866844892501831e-01 7.279600203037261963e-02 8.134972304105758667e-02 -3.463003337383270264e-01 -5.574478209018707275e-02 2.250134758651256561e-02 -1.230067573487758636e-02 3.243734687566757202e-02 1.071462631225585938e-01 -3.579302877187728882e-02 4.966243356466293335e-02 -1.133514493703842163e-01 -6.613389402627944946e-02 -1.841493099927902222e-01 -3.215134888887405396e-02 1.466307789087295532e-01 -8.213597349822521210e-03 -3.550654947757720947e-01 -9.201204776763916016e-02 1.887741126120090485e-02 5.519317463040351868e-03 -4.754731357097625732e-01
1.610241383314132690e-01 1.468380093574523926e-01 -1.043175905942916870e-01 -8.537904173135757446e-02 5.390516668558120728e-02 -1.609284877777099609e-01 -1.726705282926559448e-01 4.706748295575380325e-03 1.897499114274978638e-01 5.988609790802001953e-02 -7.342831790447235107e-02 1.518110483884811401e-01 -2.744900286197662354e-01 -2.792393863201141357e-01 -2.099609375000000000e-01 3.852245956659317017e-02 -3.046330809593200684e-01 4.150444269180297852e-02 8.502078801393508911e-02 -2.548032999038696289e-01 1.553637534379959106e-01 -2.128277719020843506e-01 3.949465155601501465e-01 -1.858053654432296753e-01 7.006101310253143311e-02 -1.165553629398345947e-01 -3.709938377141952515e-02 -3.022538125514984131e-01 -1.008464097976684570e-01 -1.492970902472734451e-02 1.796001493930816650e-01 -1.681875288486480713e-01
1.239133104681968689e-01 2.317254431545734406e-02 -1.082348227500915527e-01 -3.738722205162048340e-01 9.215836226940155029e-02 3.101293987128883600e-04 -3.937211036682128906e-01 1.337583214044570923e-01 -8.860339969396591187e-02 -7.882165163755416870e-02 1.374259293079376221e-01 -1.357803307473659515e-02 -1.491340994834899902e-01 -2.565365731716156006e-01 -2.127932459115982056e-01 -3.671905025839805603e-02 4.136766120791435242e-02 -1.925286054611206055e-01 1.321176290512084961e-01 -1.006753183901309967e-02 5.414873734116554260e-02 -3.740982711315155029e-02 2.413700222969055176e-01 -3.099205791950225830e-01 1.313561499118804932e-01 -2.958066165447235107e-01 -2.421075999736785889e-01 9.029239416122436523e-02 1.716005951166152954e-01 -1.422509402036666870e-01 -1.595105975866317749e-01 -1.475476473569869995e-01
1.609613187611103058e-02 1.818188875913619995e-01 8.910308778285980225e-02 -7.029817998409271240e-02 1.045207083225250244e-01 -1.293086260557174683e-01 -2.608961164951324463e-01 -1.793437153100967407e-01 1.982434093952178955e-01 -5.341597273945808411e-02 -8.260773867368698120e-02 4.372444376349449158e-02 -2.779935598373413086e-01 1.198730524629354477e-02 -3.463460206985473633e-01 -2.623382955789566040e-02 -9.027320891618728638e-02 -2.517556548118591309e-01 -8.446491509675979614e-02 -7.149937003850936890e-02 -1.518883258104324341e-01 4.393133148550987244e-02 -2.683483660221099854e-01 -4.516509175300598145e-01 5.338161066174507141e-02 -1.623527407646179199e-01 -2.515231668949127197e-01 -1.277377605438232422e-01 -2.078257501125335693e-01 -9.490440785884857178e-02 -5.676784738898277283e-02 -1.672779619693756104e-01
1.587414890527725220e-01 7.841141521930694580e-02 6.471227109432220459e-02 2.420841008424758911e-01 2.816464006900787354e-01 -2.240733802318572998e-01 6.300044804811477661e-02 -6.663721054792404175e-02 1.106825657188892365e-02 -1.043487265706062317e-01 1.340972483158111572e-01 -2.194116115570068359e-01 -6.012471858412027359e-03 -1.955898553133010864e-01 -1.477086842060089111e-01 -1.523651368916034698e-02 -3.358339369297027588e-01 -2.390888631343841553e-01 4.187550768256187439e-02 -1.932435780763626099e-01 4.220526516437530518e-01 -8.583202958106994629e-02 -4.048209264874458313e-02 -3.493974804878234863e-01 5.192392319440841675e-02 1.316559016704559326e-01 -2.818603068590164185e-02 -1.744557768106460571e-01 -1.590335927903652191e-02 -1.902612447738647461e-01 6.226473674178123474e-02 -1.435120999813079834e-01
1.108159571886062622e-01 3.402644693851470947e-01 4.729444906115531921e-02 -9.495091438293457031e-02 1.223265826702117920e-01 -2.375302165746688843e-01 4.653557203710079193e-03 1.868446618318557739e-01 7.036585360765457153e-02 6.693822890520095825e-02 8.569865673780441284e-02 -2.118587493896484375e-03 -1.659406125545501709e-01 -1.340875625610351562e-01 3.400006145238876343e-02 -1.866282224655151367e-01 -1.559246182441711426e-01 -2.009646221995353699e-02 -5.989322066307067871e-02 -4.495888948440551758e-03 7.760826498270034790e-02 -1.915517449378967285e-02 4.295890033245086670e-01 -4.234784245491027832e-01 -2.043693363666534424e-01 -4.467606171965599060e-02 -1.119163110852241516e-01 -1.018954887986183167e-01 -2.146014943718910217e-02 -3.739326298236846924e-01 9.553077816963195801e-02 -2.034955024719238281e-01
1.896569579839706421e-01 3.985707089304924011e-02 6.487629562616348267e-02 -4.007855653762817383e-01 1.699417531490325928e-01 -2.034608423709869385e-01 -1.339634060859680176e-01 9.595721960067749023e-02 -7.636902481317520142e-02 -8.894833177328109741e-02 3.209626972675323486e-01 -1.356911379843950272e-02 -7.505698502063751221e-02 -2.867447733879089355e-01 -2.931825220584869385e-01 1.156274154782295227e-01 -4.735118418466299772e-04 -6.665353477001190186e-02 -1.732995510101318359e-01 9.538183361291885376e-02 2.892215549945831299e-01 -2.171961516141891479e-01 9.316983073949813843e-02 -3.083533942699432373e-01 1.176462247967720032e-01 -1.663030236959457397e-01 -1.575687527656555176e-01 -4.675739631056785583e-02 1.711122542619705200e-01 -5.224988237023353577e-02 -1.178855746984481812e-01 -5.889960005879402161e-02
-4.068874195218086243e-02 3.876371383666992188e-01 -6.566382199525833130e-02 1.098662987351417542e-01 1.882310658693313599e-01 -4.088757634162902832e-01 -2.745187468826770782e-02 -2.817487418651580811e-01 -1.024877578020095825e-01 -8.927327580749988556e-04 -1.141500696539878845e-01 -9.268774092197418213e-02 -3.505935966968536377e-01 -1.525378674268722534e-01 9.159617125988006592e-03 -1.278705596923828125e-01 6.553032249212265015e-02 -3.429438918828964233e-02 -4.648832976818084717e-02 1.987098902463912964e-02 1.507333368062973022e-01 9.285865724086761475e-02 -7.632020115852355957e-02 -1.979799568653106689e-01 1.223007217049598694e-01 -2.810747921466827393e-01 -2.988814413547515869e-01 -1.772207580506801605e-02 -9.348230808973312378e-02 -1.417154073715209961e-01 1.801061332225799561e-01 -1.579670757055282593e-01
9.151940792798995972e-02 1.998497731983661652e-02 -4.915853589773178101e-02 -1.277208030223846436e-01 1.999289244413375854e-01 -2.420147061347961426e-01 -4.877646267414093018e-02 7.322759926319122314e-02 -1.350362747907638550e-01 2.291017472743988037e-01 -7.442297786474227905e-02 -4.596314579248428345e-02 -1.391734182834625244e-01 -2.457108497619628906e-01 -8.017738163471221924e-02 5.939699709415435791e-02 6.257826089859008789e-02 -3.968566656112670898e-02 3.000563196837902069e-02 -2.916538417339324951e-01 1.278317421674728394e-01 1.168198212981224060e-01 3.384644091129302979e-01 -1.485041379928588867e-01 -2.045154385268688202e-02 -3.672128617763519287e-01 -1.341947913169860840e-02 -2.962978184223175049e-02 -4.587113857269287109e-01 -1.601150631904602051e-02 2.606315910816192627e-01 -1.586275845766067505e-01
2.417304068803787231e-01 1.419634222984313965e-01 1.732486784458160400e-01 -6.810988485813140869e-02 3.271055817604064941e-01 1.627959907054901123e-01 -2.010708153247833252e-01 -9.235444664955139160e-02 -9.147979319095611572e-02 -6.922976672649383545e-02 -7.228847593069076538e-02 -5.420691892504692078e-02 -2.043581306934356689e-01 -1.791693270206451416e-01 -8.560746908187866211e-02 -2.503468990325927734e-01 5.434306710958480835e-02 -8.880547434091567993e-02 1.436826288700103760e-01 -4.102251678705215454e-02 1.429473310708999634e-01 -1.103414073586463928e-01 1.236884072422981262e-01 -1.387024074792861938e-01 -3.457535803318023682e-01 -8.615279942750930786e-02 2.298483550548553467e-01 2.381120622158050537e-01 2.926087379455566406e-02 -3.670093715190887451e-01 2.109291255474090576e-01 1.491836160421371460e-01
1.658606678247451782e-01 -2.626508660614490509e-02 2.438752055168151855e-01 -4.397823661565780640e-02 3.604539856314659119e-02 -1.575501114130020142e-01 -4.445745423436164856e-02 1.844086349010467529e-01 -1.686262190341949463e-01 -2.096897214651107788e-01 1.192875951528549194e-01 -1.621410548686981201e-01 -1.830866485834121704e-01 -3.805988132953643799e-01 -1.401819288730621338e-01 -2.361850142478942871e-01 -1.153751313686370850e-01 -2.116450574249029160e-03 -2.421169579029083252e-01 2.239387035369873047e-01 1.662945598363876343e-01 -1.167060360312461853e-01 1.782121956348419189e-01 -4.875945150852203369e-01 3.839086275547742844e-03 -2.083490043878555298e-02 5.400367081165313721e-02 5.290219094604253769e-03 -6.314428150653839111e-02 -5.642579495906829834e-02 6.260448694229125977e-02 -1.849369555711746216e-01
1.444009691476821899e-01 7.857084274291992188e-02 4.517406970262527466e-02 2.740550637245178223e-01 1.908504664897918701e-01 8.484996855258941650e-02 2.806758694350719452e-02 -1.669489294290542603e-01 -1.020551566034555435e-02 -1.276823282241821289e-01 -3.238950669765472412e-01 5.752583220601081848e-02 -2.580040991306304932e-01 -1.249115318059921265e-01 -3.570485711097717285e-01 1.776153594255447388e-01 1.955500394105911255e-01 -1.072201877832412720e-01 -8.688334375619888306e-02 3.406496644020080566e-01 1.126480251550674438e-01 -1.670756563544273376e-02 -1.365815699100494385e-01 -3.143667280673980713e-01 5.481679737567901611e-02 3.824958205223083496e-02 -1.556178033351898193e-01 -2.089589834213256836e-02 -9.291216731071472168e-02 -2.126915901899337769e-01 3.097477927803993225e-02 -2.645619809627532959e-01
2.739171683788299561e-01 1.360417306423187256e-01 -3.621567487716674805e-01 1.381668895483016968e-01 1.675595715641975403e-02 -9.924077242612838745e-02 -2.511504292488098145e-01 -1.899583339691162109e-01 1.975449323654174805e-01 -2.220153249800205231e-02 2.291757911443710327e-01 4.796046763658523560e-02 -1.754669100046157837e-01 -5.045868754386901855e-01 8.572913706302642822e-03 -9.682618081569671631e-02 -2.149489223957061768e-01 -1.057354956865310669e-01 -3.929684869945049286e-03 -1.310598943382501602e-02 1.325717717409133911e-01 -5.019216611981391907e-02 -1.119997873902320862e-01 -4.950341954827308655e-02 1.929029077291488647e-02 -1.545981019735336304e-01 4.065122827887535095e-02 -3.489562496542930603e-02 -2.004035711288452148e-01 -1.547466665506362915e-01 2.716366052627563477e-01 -6.581156980246305466e-03
-1.786433719098567963e-02 -7.719586137682199478e-03 -2.263361215591430664e-01 -2.096422463655471802e-01 2.477660626173019409e-01 2.199835330247879028e-02 -4.745872914791107178e-01 -1.733774244785308838e-01 3.138060495257377625e-02 4.698688164353370667e-03 -4.376485198736190796e-02 -3.790956363081932068e-02 -3.799492120742797852e-01 -1.090756431221961975e-01 3.122355937957763672e-01 -7.370167970657348633e-02 -9.143572300672531128e-02 -9.821716696023941040e-02 1.212727129459381104e-01 -4.639874771237373352e-02 2.650168538093566895e-01 -2.274470329284667969e-01 9.756100922822952271e-02 -1.305849552154541016e-01 -1.828832030296325684e-01 -6.343589723110198975e-02 -9.797443449497222900e-02 -1.433936320245265961e-02 3.390965238213539124e-02 -3.022174537181854248e-01 2.370929159224033356e-02 3.419199725612998009e-03
1.666748225688934326e-01 1.696307659149169922e-01 -2.124544531106948853e-01 4.566501826047897339e-03 2.070749402046203613e-01 -1.658899337053298950e-01 -4.669643566012382507e-02 2.092787772417068481e-01 3.364698588848114014e-02 -1.475282609462738037e-01 2.424195855855941772e-01 4.636605456471443176e-02 -1.001444384455680847e-01 -2.209365218877792358e-01 -2.338903099298477173e-01 -8.324306458234786987e-02 -6.887865811586380005e-02 6.164079532027244568e-02 5.728835985064506531e-02 8.773697167634963989e-02 1.832045316696166992e-01 1.496978998184204102e-01 3.637493848800659180e-01 -3.479159474372863770e-01 -1.305078808218240738e-02 -1.114365234971046448e-01 -1.128591150045394897e-01 9.931521117687225342e-02 2.593569159507751465e-01 -1.502492576837539673e-01 -1.935561560094356537e-02 -3.512251079082489014e-01
3.329691588878631592e-01 2.946191653609275818e-02 -2.760917246341705322e-01 1.715294569730758667e-01 -1.241968274116516113e-01 1.120770350098609924e-01 -3.255801498889923096e-01 -2.858715057373046875e-01 -2.748535200953483582e-02 -2.785868048667907715e-01 4.983585793524980545e-03 -8.123077452182769775e-02 -2.664870023727416992e-01 -5.788947641849517822e-02 -1.014773454517126083e-02 -3.995700180530548096e-02 -1.557244360446929932e-01 1.050179526209831238e-01 1.763251423835754395e-01 1.039202138781547546e-01 1.867264509201049805e-01 -1.822146475315093994e-01 -1.077891364693641663e-01 -1.383881121873855591e-01 -3.334290534257888794e-02 -3.178788423538208008e-01 -2.725873291492462158e-01 1.471392810344696045e-02 -9.271416813135147095e-02 -1.458370089530944824e-01 7.122784107923507690e-02 -1.349951773881912231e-01
3.230330646038055420e-01 1.677647233009338379e-01 1.531288921833038330e-01 9.373246133327484131e-02 1.885681599378585815e-01 6.024087592959403992e-02 -1.486701965332031250e-01 -2.371114343404769897e-01 -1.971269398927688599e-02 -2.515221238136291504e-01 8.991620503365993500e-03 -6.415339559316635132e-02 -2.984909713268280029e-01 -2.504878342151641846e-01 -8.603879809379577637e-02 -1.606833636760711670e-01 -1.577699333429336548e-01 2.563325315713882446e-02 3.770633414387702942e-02 -1.658189669251441956e-02 -4.151596501469612122e-02 -4.732652306556701660e-01 6.233437359333038330e-02 -1.660623550415039062e-01 1.214182004332542419e-01 5.284861475229263306e-02 -1.980801522731781006e-01 -2.488651275634765625e-01 -1.455033719539642334e-01 9.045414626598358154e-02 1.798396259546279907e-01 6.009747739881277084e-03
1.222029700875282288e-01 2.850856781005859375e-01 -5.109765566885471344e-03 -9.925388544797897339e-02 2.409721761941909790e-01 -2.195608466863632202e-01 -2.652303278446197510e-01 2.943977415561676025e-01 1.252867877483367920e-01 5.842085555195808411e-02 3.238091990351676941e-02 -6.369657069444656372e-02 -9.546884894371032715e-02 -1.427321135997772217e-01 -1.832694709300994873e-01 4.015376791357994080e-02 -1.426586061716079712e-01 1.979809813201427460e-02 3.182659298181533813e-02 2.172475904226303101e-01 2.604717612266540527e-01 2.495909482240676880e-02 3.456393778324127197e-01 -3.225063979625701904e-01 -1.789248138666152954e-01 -1.235220730304718018e-01 8.887140452861785889e-02 2.271371334791183472e-01 9.921883791685104370e-02 -1.976221054792404175e-01 8.713504672050476074e-02 -1.325528174638748169e-01
1.991073638200759888e-01 6.873142719268798828e-02 2.045762985944747925e-01 9.615640342235565186e-02 9.656559675931930542e-02 -2.510813176631927490e-01 -3.435695543885231018e-02 1.077599972486495972e-01 -1.026262491941452026e-01 -1.012972146272659302e-01 9.579137712717056274e-02 -4.704581201076507568e-02 1.761846691370010376e-01 -5.132738500833511353e-02 -3.358741402626037598e-01 8.568947017192840576e-02 -1.802792549133300781e-01 -9.325131028890609741e-02 1.406784653663635254e-01 4.695026203989982605e-02 2.135365158319473267e-01 -3.091290779411792755e-02 2.572867870330810547e-01 -5.345965623855590820e-01 -2.035704702138900757e-01 -1.918113380670547485e-01 -4.836400598287582397e-02 -1.280646473169326782e-01 -9.358046948909759521e-02 -1.261189132928848267e-01 8.580363541841506958e-02 -2.064721733331680298e-01
2.371927946805953979e-01 4.402188360691070557e-01 -1.605806201696395874e-01 6.753710657358169556e-02 7.703375536948442459e-03 7.426112890243530273e-02 -2.855646610260009766e-01 8.739715442061424255e-03 1.712998151779174805e-01 -1.667339727282524109e-02 -8.759468048810958862e-02 -1.966953873634338379e-01 -2.231661379337310791e-01 -1.427443474531173706e-01 5.276047065854072571e-02 -1.396056562662124634e-01 -1.316044628620147705e-01 5.162735469639301300e-03 -5.505748465657234192e-02 -6.478263437747955322e-02 1.221033856272697449e-01 3.907350003719329834e-01 -2.568280994892120361e-01 -1.936859339475631714e-01 -1.024990975856781006e-01 -2.982929050922393799e-01 -6.730140000581741333e-02 -1.868529058992862701e-02 -1.714689880609512329e-01 3.127128817141056061e-03 -8.233956992626190186e-02 -1.666700094938278198e-01
1.903816759586334229e-01 1.789585053920745850e-01 -3.140743076801300049e-01 2.528295479714870453e-02 1.885400265455245972e-01 -1.884585432708263397e-02 -2.919077873229980469e-01 2.148882001638412476e-01 2.772939391434192657e-02 -1.724825054407119751e-01 -3.884136080741882324e-01 -1.365708261728286743e-01 -1.239556521177291870e-01 2.549556083977222443e-03 -2.600666880607604980e-01 -5.810208246111869812e-02 -1.226119101047515869e-01 -9.665963239967823029e-03 7.565837353467941284e-02 -1.042863056063652039e-01 1.658487832173705101e-03 -1.522555798292160034e-01 -1.531011015176773071e-01 -2.511598467826843262e-01 -1.556327193975448608e-01 1.591785401105880737e-01 -1.315931677818298340e-01 9.473681449890136719e-02 -2.250339984893798828e-01 -3.209799528121948242e-01 -3.669177368283271790e-02 -8.025476336479187012e-02
-1.291843038052320480e-02 1.716282367706298828e-01 -2.171938121318817139e-01 -9.113773703575134277e-02 5.372294783592224121e-02 2.297186553478240967e-01 1.051844004541635513e-02 1.093159336596727371e-02 -4.181144014000892639e-02 -1.853281557559967041e-01 -1.002130508422851562e-01 -1.030356809496879578e-01 1.394595950841903687e-03 -1.185091957449913025e-01 -5.178827643394470215e-01 -2.429804503917694092e-01 -1.411050111055374146e-01 -4.559918865561485291e-02 -4.079617187380790710e-02 -8.480219542980194092e-02 8.159098029136657715e-02 1.385947167873382568e-01 -3.615561407059431076e-03 -1.355382055044174194e-01 -2.887239456176757812e-01 -4.018956720829010010e-01 -2.393664866685867310e-01 -1.230364572256803513e-02 -4.136460274457931519e-02 -2.469549477100372314e-01 7.808601856231689453e-02 -1.214462444186210632e-01
1.486202776432037354e-01 1.370370090007781982e-01 -2.569751739501953125e-01 1.760757267475128174e-01 1.959618777036666870e-01 1.615916043519973755e-01 -1.911483705043792725e-01 -1.404658406972885132e-01 4.692371189594268799e-02 -2.606273293495178223e-01 4.250068590044975281e-02 2.445256263017654419e-01 -2.059620805084705353e-02 -3.683041036128997803e-01 -4.116536974906921387e-01 -1.701855659484863281e-01 1.871771365404129028e-02 1.015070304274559021e-01 -5.158725753426551819e-02 -2.890141680836677551e-02 1.104560792446136475e-01 3.483084216713905334e-02 2.433687262237071991e-02 -1.052025109529495239e-01 -1.113044694066047668e-01 -3.315744102001190186e-01 1.695317402482032776e-02 -1.579195111989974976e-01 -1.445040702819824219e-01 -2.473364621400833130e-01 -3.919781371951103210e-02 -6.868467479944229126e-02
2.245413362979888916e-01 7.200190424919128418e-02 7.088766992092132568e-02 2.471874356269836426e-01 2.017422467470169067e-01 6.213978677988052368e-02 -9.169793874025344849e-02 -7.648503035306930542e-02 9.770209342241287231e-02 -1.636459678411483765e-01 -2.166789472103118896e-01 -2.361155115067958832e-02 -4.092699587345123291e-01 7.433672249317169189e-02 3.755467385053634644e-02 4.137833043932914734e-02 -1.769054494798183441e-02 -1.496535986661911011e-01 -1.830635219812393188e-01 2.402152419090270996e-01 1.527431607246398926e-01 9.226802736520767212e-02 -1.816769503057003021e-02 -2.575117945671081543e-01 -2.459726482629776001e-01 -2.886097878217697144e-02 -2.091740965843200684e-01 -1.557548046112060547e-01 -1.072276607155799866e-01 -2.260055691003799438e-01 3.785893321037292480e-01 -1.086329668760299683e-01
1.354247629642486572e-01 2.520791292190551758e-01 1.425765305757522583e-01 2.033748179674148560e-01 1.713689118623733521e-01 -5.264637619256973267e-02 -1.484435517340898514e-02 -1.688225865364074707e-01 7.021531462669372559e-02 -1.677741706371307373e-01 -1.385639160871505737e-01 -2.745655179023742676e-01 -8.078067004680633545e-02 -1.388989835977554321e-01 -7.637321949005126953e-02 -1.596212238073348999e-01 -5.320170521736145020e-02 1.301390379667282104e-01 2.928582727909088135e-01 -6.680730730295181274e-02 4.761397242546081543e-01 2.890998870134353638e-02 -1.839162856340408325e-01 -3.188684582710266113e-01 -1.804257556796073914e-02 4.619936272501945496e-02 -1.364708878099918365e-02 -2.728698253631591797e-01 -3.643788769841194153e-02 -1.806312501430511475e-01 -4.359634965658187866e-02 -1.573812067508697510e-01
8.671800047159194946e-02 2.061559259891510010e-01 -2.707729339599609375e-01 -1.600096523761749268e-01 3.913373351097106934e-01 1.363469809293746948e-01 7.238420844078063965e-02 -2.406749129295349121e-01 5.168429762125015259e-02 4.966164380311965942e-02 -1.908124983310699463e-01 1.319506019353866577e-01 -8.960375934839248657e-02 -1.338789463043212891e-01 -1.070610284805297852e-01 -4.779626615345478058e-03 -2.642428278923034668e-01 -2.778685092926025391e-01 -1.631894707679748535e-01 1.138117238879203796e-01 1.943900734186172485e-01 -1.159814968705177307e-01 1.055366545915603638e-01 -3.802467882633209229e-01 1.683865673840045929e-02 1.458434313535690308e-01 -1.159118935465812683e-01 1.347933560609817505e-01 -1.585475504398345947e-01 -3.364993259310722351e-02 -1.679788716137409210e-02 -2.155683785676956177e-01
2.007207423448562622e-01 3.193103149533271790e-02 2.095934003591537476e-01 1.289915293455123901e-01 2.336583733558654785e-01 1.207887679338455200e-01 8.405079692602157593e-02 -1.843872014433145523e-03 7.011448591947555542e-02 -2.913242205977439880e-02 3.462142497301101685e-02 -6.192565709352493286e-02 2.208586633205413818e-01 -1.865786314010620117e-01 -2.199740707874298096e-01 -2.834906568750739098e-03 -3.098521828651428223e-01 -1.467918455600738525e-01 -9.704808145761489868e-02 2.838562130928039551e-01 8.252988010644912720e-02 -1.450962722301483154e-01 4.362033680081367493e-02 -3.353590965270996094e-01 7.824586331844329834e-02 -4.821114614605903625e-02 -1.097207982093095779e-02 -4.442429542541503906e-02 -5.048726201057434082e-01 -1.834881007671356201e-01 1.068701744079589844e-01 -1.370292454957962036e-01
2.449095547199249268e-01 7.276640832424163818e-02 9.861379861831665039e-02 -6.664188951253890991e-02 8.430888876318931580e-03 -3.272265568375587463e-02 -2.490365207195281982e-01 -1.496551185846328735e-01 2.940142899751663208e-02 -2.212722599506378174e-02 -5.694387853145599365e-02 -8.543875068426132202e-02 -1.935255527496337891e-01 4.081740975379943848e-02 -3.251455724239349365e-01 -1.350549459457397461e-01 1.234294474124908447e-01 -1.284560114145278931e-01 -2.386168688535690308e-01 7.727129012346267700e-02 2.528877556324005127e-01 -2.220064848661422729e-01 -4.918292462825775146e-01 -1.797183007001876831e-01 -1.282472461462020874e-01 -2.218662500381469727e-01 -5.311315879225730896e-02 -1.819093078374862671e-01 -1.253401488065719604e-01 -1.854739189147949219e-01 -1.562799811363220215e-01 -4.278080910444259644e-02
1.959973126649856567e-01 3.686727955937385559e-02 8.265592902898788452e-02 -1.647410690784454346e-01 4.072791710495948792e-02 -7.196825742721557617e-02 -7.986175268888473511e-02 -3.506286069750785828e-02 2.019776105880737305e-01 -7.859228551387786865e-02 9.594427421689033508e-03 -2.466698437929153442e-01 -3.621573150157928467e-01 -3.179845958948135376e-02 -3.109352476894855499e-02 1.086906865239143372e-01 -2.230127528309822083e-02 -4.233534261584281921e-02 1.571166068315505981e-01 1.993851214647293091e-01 1.624536812305450439e-01 -1.265324205160140991e-01 2.495353668928146362e-01 -3.092149198055267334e-01 2.346979677677154541e-01 -3.425981402397155762e-01 -1.017803773283958435e-01 -2.142272293567657471e-01 -1.036346629261970520e-01 -2.062247879803180695e-02 -8.405876904726028442e-02 -3.807830810546875000e-01
1.084076836705207825e-01 1.741148531436920166e-01 8.187004178762435913e-02 1.894902139902114868e-01 2.533854246139526367e-01 -5.751052871346473694e-02 -5.951436981558799744e-02 5.669718608260154724e-03 1.028182134032249451e-01 -9.184595942497253418e-02 6.373868137598037720e-02 -8.798102289438247681e-02 1.626548171043395996e-01 1.422488242387771606e-01 -7.461790740489959717e-02 1.632590889930725098e-01 -3.634218871593475342e-01 -1.156971380114555359e-01 1.772555559873580933e-01 2.411811053752899170e-01 1.521697193384170532e-01 -1.432636678218841553e-01 1.173245981335639954e-01 -3.590750098228454590e-01 -4.006121456623077393e-01 -2.374412268400192261e-01 -6.016576662659645081e-02 1.361251063644886017e-02 -9.484395384788513184e-02 -6.541959196329116821e-02 1.414829343557357788e-01 -2.431424856185913086e-01
7.699842751026153564e-02 2.381037026643753052e-01 -1.901912093162536621e-01 1.975454688072204590e-01 -2.086752559989690781e-03 1.249210909008979797e-01 -2.336555272340774536e-01 -2.213155776262283325e-01 1.673227176070213318e-02 -3.144612312316894531e-01 -7.063337601721286774e-03 -1.703775227069854736e-01 4.173180460929870605e-02 -3.894757032394409180e-01 -3.378723859786987305e-01 -1.693761199712753296e-01 6.036730483174324036e-02 9.350433945655822754e-02 -2.719446830451488495e-02 1.523889899253845215e-01 1.756707429885864258e-01 5.139888729900121689e-03 3.503242135047912598e-02 -1.132654398679733276e-01 -7.135102897882461548e-02 -3.686898052692413330e-01 -1.609456837177276611e-01 -1.624840795993804932e-01 -1.386522352695465088e-01 -7.966233789920806885e-02 9.071158617734909058e-02 -1.002685874700546265e-01
2.056520432233810425e-01 2.796965837478637695e-01 -1.088220998644828796e-01 1.115955784916877747e-01 6.707014888525009155e-02 3.265284895896911621e-01 -3.546017780900001526e-02 -3.793641924858093262e-02 5.549481883645057678e-02 -1.401996016502380371e-01 2.677043899893760681e-03 -1.170602366328239441e-01 1.519683748483657837e-01 -3.603036701679229736e-01 -3.736080825328826904e-01 1.461401861160993576e-02 -3.644566610455513000e-02 -4.230180755257606506e-03 -2.477248609066009521e-01 1.723633557558059692e-01 -1.272178068757057190e-02 -3.015106618404388428e-01 4.105438664555549622e-02 -2.293318212032318115e-01 1.998341083526611328e-02 -1.900028437376022339e-01 2.189892838941887021e-04 -8.331608027219772339e-02 -2.591099143028259277e-01 -1.569402068853378296e-01 -1.694868803024291992e-01 -1.024774238467216492e-01
8.085903525352478027e-02 2.219280302524566650e-01 3.694191202521324158e-02 -2.786429785192012787e-02 4.149120151996612549e-01 1.073160208761692047e-02 -3.385458588600158691e-01 -3.210722208023071289e-01 7.012365758419036865e-02 -2.050667703151702881e-01 1.775796115398406982e-01 -1.187574043869972229e-01 -2.039618492126464844e-01 -5.961416289210319519e-02 -5.668514594435691833e-02 -7.032740861177444458e-02 -2.092527151107788086e-01 -2.182089537382125854e-01 -3.147689998149871826e-02 -4.919375758618116379e-03 5.034821853041648865e-02 -4.596793353557586670e-01 1.685834974050521851e-01 9.890180826187133789e-02 8.551757782697677612e-02 7.429145276546478271e-02 2.622555941343307495e-02 3.974193334579467773e-02 6.827245466411113739e-03 1.374150277115404606e-03 4.332258179783821106e-02 -2.114146053791046143e-01
8.248934149742126465e-02 -8.051428198814392090e-02 4.647483676671981812e-02 3.108174204826354980e-01 1.922866851091384888e-01 1.228252351284027100e-01 -1.968921273946762085e-01 -6.153522431850433350e-02 2.556121945381164551e-01 -1.963270455598831177e-01 -4.405922815203666687e-02 1.926953494548797607e-01 -4.601693525910377502e-02 -4.150152206420898438e-01 -7.577578723430633545e-02 -1.937678903341293335e-01 -3.038143515586853027e-01 -4.416820127516984940e-03 1.134224832057952881e-01 -2.943363487720489502e-01 2.182859033346176147e-01 2.492831321433186531e-03 1.475989669561386108e-01 -1.609267294406890869e-01 1.223685219883918762e-02 -5.715589225292205811e-02 -8.308677375316619873e-02 4.871478304266929626e-02 -1.497997492551803589e-01 -1.895772963762283325e-01 -3.131713345646858215e-02 -2.711495161056518555e-01
3.929452598094940186e-01 1.188217028975486755e-01 -1.996172517538070679e-01 -2.066458947956562042e-02 2.497721612453460693e-01 3.264179080724716187e-02 -8.705195784568786621e-02 3.679329752922058105e-01 1.996239125728607178e-01 -8.902588486671447754e-02 2.889176830649375916e-02 1.252208799123764038e-01 -2.458114773035049438e-01 -1.644368171691894531e-01 -1.335482578724622726e-02 -1.974596381187438965e-01 8.528729528188705444e-02 -1.918924972414970398e-02 -1.355654150247573853e-01 -1.086956784129142761e-01 -8.697292767465114594e-03 -9.192124009132385254e-02 3.421571571379899979e-03 -4.041338264942169189e-01 -1.726520657539367676e-01 -6.794382934458553791e-04 -1.193736866116523743e-01 -7.558966428041458130e-02 -5.991061776876449585e-02 -1.816622018814086914e-01 1.252942532300949097e-01 -2.865612208843231201e-01
1.941491961479187012e-01 5.276625975966453552e-02 4.337979480624198914e-02 9.825931489467620850e-02 1.988898515701293945e-01 -1.688581407070159912e-01 -4.378658533096313477e-01 3.084882348775863647e-02 -1.279790401458740234e-01 5.663266405463218689e-02 7.969680428504943848e-02 2.761240350082516670e-03 1.102723106741905212e-01 -7.656131684780120850e-02 -1.885574609041213989e-01 2.544341422617435455e-02 5.311856977641582489e-03 -6.058547645807266235e-02 2.629063650965690613e-02 -1.281320154666900635e-01 2.402941435575485229e-01 3.444560989737510681e-02 -5.886655300855636597e-02 -1.620435714721679688e-01 -5.034837126731872559e-01 -2.343159615993499756e-01 -1.411166787147521973e-01 -1.332499384880065918e-01 6.298214197158813477e-02 -3.273383080959320068e-01 -1.487065553665161133e-01 -1.353129148483276367e-01
5.939535424113273621e-02 2.533601522445678711e-01 1.207298859953880310e-01 -2.591863572597503662e-01 1.165318414568901062e-01 -1.914552748203277588e-01 -2.707241773605346680e-01 3.105705380439758301e-01 -1.129033714532852173e-01 1.448624283075332642e-01 -1.619766931980848312e-03 9.265480190515518188e-02 -1.736238598823547363e-01 -1.132629364728927612e-01 -1.534562557935714722e-01 4.704743996262550354e-02 -3.905643224716186523e-01 -6.661419756710529327e-03 1.217318139970302582e-02 1.076169461011886597e-01 2.169350534677505493e-01 3.338416293263435364e-02 2.583718895912170410e-01 -2.336246967315673828e-01 -8.376281708478927612e-02 -1.174549385905265808e-01 2.719736425206065178e-03 -9.851930662989616394e-03 -5.865938961505889893e-02 -2.863380908966064453e-01 1.634384989738464355e-01 -2.293601036071777344e-01
7.214411348104476929e-02 1.292832791805267334e-01 -1.295454651117324829e-01 3.921702876687049866e-02 1.685117632150650024e-01 -1.051087751984596252e-01 -1.378892213106155396e-01 1.881203204393386841e-01 2.095110714435577393e-01 -3.913951516151428223e-01 -2.494963109493255615e-01 6.775399297475814819e-02 -2.473410516977310181e-01 -3.609124571084976196e-02 4.737516492605209351e-02 -4.972423985600471497e-02 -2.928223274648189545e-02 -2.282574623823165894e-01 -1.527469456195831299e-01 3.959210216999053955e-01 1.661345064640045166e-01 -1.562620848417282104e-01 -2.724529206752777100e-01 -1.391397118568420410e-01 -9.580957889556884766e-02 -2.341347038745880127e-01 -6.965835392475128174e-02 7.546292990446090698e-02 -1.441236771643161774e-02 -2.327086478471755981e-01 1.620935350656509399e-01 -3.097725473344326019e-02
-2.708640135824680328e-02 1.820854097604751587e-01 -1.767189204692840576e-01 1.379423886537551880e-01 5.975593253970146179e-02 -1.534025669097900391e-01 -2.735951840877532959e-01 -1.882876753807067871e-01 1.874079108238220215e-01 1.587801724672317505e-01 -1.321006473153829575e-02 5.988157540559768677e-02 -1.032156869769096375e-01 -6.137872114777565002e-03 -3.051625788211822510e-01 -9.760463237762451172e-02 -6.600835919380187988e-02 -1.283120959997177124e-01 8.059066534042358398e-02 -6.951786577701568604e-02 -1.111074909567832947e-01 -1.719771623611450195e-01 -1.621470004320144653e-01 -2.945297360420227051e-01 -8.101013302803039551e-02 -3.009921684861183167e-02 -1.731930971145629883e-01 5.783128365874290466e-02 7.470709830522537231e-02 -4.344523251056671143e-01 5.691041704267263412e-03 -4.227626919746398926e-01
1.138429120182991028e-01 1.698974370956420898e-01 -1.816589981317520142e-01 1.009756401181221008e-01 6.254091113805770874e-02 9.857378900051116943e-02 -2.057335674762725830e-01 -1.140881478786468506e-01 -5.060555413365364075e-02 -2.467357516288757324e-01 3.173085395246744156e-03 4.054489731788635254e-02 5.992594733834266663e-02 -4.627108573913574219e-01 -3.566251695156097412e-01 -2.938038110733032227e-01 -9.146271646022796631e-02 1.249975264072418213e-01 -2.667312324047088623e-02 -8.731022477149963379e-03 7.598160207271575928e-02 -1.422387063503265381e-01 2.164340578019618988e-02 -1.280038207769393921e-01 3.865367325488477945e-04 -3.808053135871887207e-01 -1.393076479434967041e-01 -2.130369246006011963e-01 -2.263308465480804443e-01 -1.395550817251205444e-01 3.818516433238983154e-02 -1.097394153475761414e-02
3.873334825038909912e-01 4.100346863269805908e-01 -9.109357371926307678e-03 1.197227165102958679e-01 2.125502824783325195e-01 -7.543666753917932510e-03 6.516356021165847778e-02 -9.869893640279769897e-02 -9.819327853620052338e-03 -1.953178346157073975e-01 1.319246143102645874e-01 -2.524397969245910645e-01 -1.048668995499610901e-01 -2.424206882715225220e-01 -1.267490349709987640e-02 -2.198115922510623932e-02 -7.453230209648609161e-03 -2.293232232332229614e-01 -3.150401636958122253e-02 5.666512250900268555e-02 1.038301289081573486e-01 3.044668138027191162e-01 -2.000316977500915527e-01 -2.628185451030731201e-01 3.700981661677360535e-02 -3.424704074859619141e-02 -1.280014961957931519e-01 -6.482002139091491699e-02 1.376862823963165283e-01 -3.031326234340667725e-01 -5.256387591361999512e-02 -1.107602789998054504e-01
2.309270352125167847e-01 3.108935654163360596e-01 1.190130710601806641e-01 1.268446561880409718e-03 5.453129485249519348e-02 6.564868241548538208e-02 9.553635120391845703e-02 2.150399237871170044e-01 3.887336254119873047e-01 -1.147915944457054138e-01 -2.001025080680847168e-01 -8.025020360946655273e-02 -2.965818941593170166e-01 -1.238486543297767639e-01 -1.476978957653045654e-01 2.204440766945481300e-03 -6.350854784250259399e-02 -2.646252699196338654e-02 -4.377001225948333740e-01 3.602934256196022034e-02 9.041244536638259888e-02 -1.156936734914779663e-01 -1.354928761720657349e-01 -2.261545509099960327e-01 2.001372352242469788e-02 -2.142182737588882446e-01 -5.341016501188278198e-02 -1.920652948319911957e-02 -1.593889296054840088e-01 -2.306116968393325806e-01 1.182722449302673340e-01 8.090310543775558472e-02
1.310811787843704224e-01 2.222123891115188599e-01 -3.155661523342132568e-01 -1.819656193256378174e-01 2.465353906154632568e-01 -1.734192967414855957e-01 -4.110968708992004395e-01 -6.055960804224014282e-02 2.193458825349807739e-01 6.694306433200836182e-02 -2.279288470745086670e-01 1.169652119278907776e-01 -1.550207436084747314e-01 -5.737165920436382294e-03 -7.797855883836746216e-02 1.277159154415130615e-01 -1.800151765346527100e-01 6.313726305961608887e-02 -3.129795789718627930e-01 1.383308470249176025e-01 4.824623465538024902e-02 -6.347630918025970459e-02 -2.942773513495922089e-02 -2.787008322775363922e-02 -6.886861473321914673e-02 -2.020340710878372192e-01 -1.140517815947532654e-01 -1.509381532669067383e-01 -2.003840953111648560e-01 -2.885385453701019287e-01 -3.719167783856391907e-03 -7.927766442298889160e-02
1.065791472792625427e-01 2.163499891757965088e-01 -1.004992276430130005e-01 -1.907154321670532227e-01 4.297996759414672852e-01 8.911645412445068359e-02 -7.273858785629272461e-02 -1.766295135021209717e-01 1.254090368747711182e-01 7.170788198709487915e-02 -1.895354390144348145e-01 9.551113098859786987e-02 -9.105224162340164185e-02 -2.994964420795440674e-01 -2.403036504983901978e-02 -1.086580082774162292e-01 -1.981359869241714478e-01 -3.126809895038604736e-01 -1.845597773790359497e-01 1.893735229969024658e-01 1.960220336914062500e-01 1.635986194014549255e-02 1.089787781238555908e-01 -3.406320512294769287e-01 6.991992145776748657e-02 -1.805771887302398682e-02 -2.150858193635940552e-01 2.261921316385269165e-01 -3.336849063634872437e-02 -9.644070267677307129e-02 4.404304549098014832e-02 3.701369836926460266e-02
1.058300510048866272e-01 9.960480034351348877e-02 -7.042391598224639893e-02 1.677098870277404785e-01 3.153049349784851074e-01 -9.541852027177810669e-02 -2.373530566692352295e-01 -2.615433372557163239e-02 2.113836705684661865e-01 -1.333085596561431885e-01 -2.759403586387634277e-01 -8.139233291149139404e-02 2.960524754598736763e-03 -3.449088633060455322e-01 -3.295950591564178467e-01 1.144958510994911194e-01 2.830388955771923065e-02 -1.751323938369750977e-01 7.294799387454986572e-02 1.041160449385643005e-01 9.885033220052719116e-02 -1.183083206415176392e-01 -4.507102072238922119e-02 -3.437941893935203552e-02 -2.374556809663772583e-01 -2.429766952991485596e-01 -9.369134157896041870e-02 -2.222529426217079163e-02 -3.299920558929443359e-01 -1.307823657989501953e-01 2.063158452510833740e-01 1.626030057668685913e-01
2.001029700040817261e-01 -5.828910507261753082e-03 -4.160003662109375000e-01 -7.889083772897720337e-02 -5.813383497297763824e-03 1.029323786497116089e-01 -3.032709956169128418e-01 -3.911576047539710999e-02 1.263821125030517578e-01 -2.377602159976959229e-01 -7.165390253067016602e-02 -1.649037003517150879e-01 -2.260064706206321716e-02 -2.007506489753723145e-01 -3.879084885120391846e-01 -1.584532111883163452e-01 -2.478619366884231567e-01 -7.292085886001586914e-02 -1.074605360627174377e-01 -1.023905202746391296e-01 3.496475517749786377e-02 6.684373319149017334e-02 -1.957218535244464874e-02 -1.907146871089935303e-01 -1.026483401656150818e-01 -1.736074835062026978e-01 -2.489677518606185913e-01 -1.626101434230804443e-01 -1.562936902046203613e-01 9.134854376316070557e-02 1.757671535015106201e-01 -1.768920421600341797e-01
3.255957067012786865e-01 -3.528602421283721924e-02 -7.110152393579483032e-02 -4.083316922187805176e-01 1.119531840085983276e-01 -2.133772522211074829e-01 -3.059911131858825684e-01 6.087128445506095886e-02 -9.492375887930393219e-03 -1.484857350587844849e-01 1.558745503425598145e-01 -7.208012044429779053e-02 -1.276480555534362793e-01 -2.689849138259887695e-01 -3.431045711040496826e-01 -1.109539270401000977e-01 7.422117982059717178e-03 -2.337841549888253212e-03 8.810206316411495209e-03 4.086659848690032959e-02 1.588640362024307251e-02 1.000730320811271667e-01 1.323048174381256104e-01 -2.332790791988372803e-01 5.413967370986938477e-02 -2.185807377099990845e-01 5.971410125494003296e-02 1.835635751485824585e-01 1.966843307018280029e-01 -1.174940019845962524e-01 -2.018428891897201538e-01 -1.733341515064239502e-01
1.910549700260162354e-01 2.333845198154449463e-01 -1.008336320519447327e-01 1.879753172397613525e-02 3.046717047691345215e-01 -1.923907399177551270e-01 -1.237881258130073547e-01 1.502809673547744751e-01 3.804783150553703308e-02 -1.358587890863418579e-01 -3.937550634145736694e-02 6.249279156327247620e-02 1.807060465216636658e-02 -2.779160067439079285e-02 -1.861571520566940308e-01 -1.015628874301910400e-01 -1.855281740427017212e-01 6.093574687838554382e-03 -1.565263420343399048e-02 2.371607273817062378e-01 7.590073347091674805e-02 -1.517207920551300049e-01 4.013870060443878174e-01 -2.043879181146621704e-01 -2.223295867443084717e-01 -1.190179288387298584e-01 5.530147999525070190e-02 2.120496928691864014e-01 6.416693329811096191e-02 -1.675069034099578857e-01 3.228099048137664795e-01 -2.978545129299163818e-01
2.197774499654769897e-01 2.299713641405105591e-01 1.778924614191055298e-01 -4.213088378310203552e-02 7.981096953153610229e-02 -2.064609080553054810e-01 -2.686570584774017334e-01 3.933878242969512939e-01 -1.562659591436386108e-01 2.380037605762481689e-01 -2.206334099173545837e-02 1.695227622985839844e-01 -2.331380546092987061e-01 -1.339027937501668930e-02 -1.018000096082687378e-01 2.505804039537906647e-02 -3.055351674556732178e-01 -2.438713563606142998e-03 6.701518595218658447e-02 4.504950344562530518e-02 1.432112008333206177e-01 1.033127903938293457e-01 1.194134876132011414e-01 -1.671618968248367310e-01 4.810279980301856995e-02 -2.498703449964523315e-01 -2.057703286409378052e-01 -1.683258861303329468e-01 -1.360765695571899414e-01 -2.115895748138427734e-01 6.142557784914970398e-02 -1.946854740381240845e-01
2.293338626623153687e-01 3.254082798957824707e-01 9.524644911289215088e-02 1.160365045070648193e-01 -1.426958572119474411e-02 1.431628018617630005e-01 -1.325058043003082275e-01 2.357685714960098267e-01 1.004155054688453674e-01 4.699617624282836914e-02 -2.948484569787979126e-02 -1.182433813810348511e-01 -2.620957195758819580e-01 -1.679885089397430420e-01 -1.940195113420486450e-01 9.779317677021026611e-02 1.593336164951324463e-01 1.154340729117393494e-01 -7.128567993640899658e-02 2.467724382877349854e-01 4.095055162906646729e-01 -1.209464445710182190e-01 -1.600021868944168091e-01 9.936732053756713867e-02 -1.554772816598415375e-02 -3.076697587966918945e-01 -2.029061764478683472e-01 -1.170958951115608215e-01 -1.354009211063385010e-01 -1.119314208626747131e-01 1.164017617702484131e-01 -1.928395926952362061e-01
4.937206208705902100e-02 2.912105917930603027e-01 -7.555676251649856567e-02 -1.838204078376293182e-02 -1.067058667540550232e-01 2.304038703441619873e-01 -1.325405538082122803e-01 1.561990827322006226e-01 7.679519057273864746e-02 -2.432105094194412231e-01 -2.330718487501144409e-01 -2.858730964362621307e-02 -2.288669198751449585e-01 -5.240213871002197266e-02 6.572991609573364258e-03 -1.114823073148727417e-01 -2.597641050815582275e-01 1.797461211681365967e-01 8.314361423254013062e-02 4.870036989450454712e-02 2.416250556707382202e-01 -5.127767100930213928e-02 -1.698594093322753906e-01 -2.962466478347778320e-01 -1.960872858762741089e-01 1.424251198768615723e-01 -1.327615529298782349e-01 1.635285317897796631e-01 -2.807354032993316650e-01 -3.212736546993255615e-01 3.868545219302177429e-02 -1.978983730077743530e-01
3.336490690708160400e-01 2.414994984865188599e-01 1.278971601277589798e-02 2.164692580699920654e-01 3.683255612850189209e-01 -8.205799013376235962e-02 5.577515810728073120e-02 -1.631372123956680298e-01 -2.750480361282825470e-02 -2.649917304515838623e-01 -9.045401960611343384e-02 -2.929720878601074219e-01 3.168877214193344116e-02 -4.061052203178405762e-02 -1.336544901132583618e-01 1.049583554267883301e-01 -3.231261372566223145e-01 -3.131243586540222168e-01 -3.066076897084712982e-03 -1.071992516517639160e-01 -5.948417261242866516e-02 -7.635435555130243301e-03 6.442520022392272949e-02 -1.474176496267318726e-01 -3.085216879844665527e-01 -1.570188105106353760e-01 7.668267935514450073e-02 -1.863837540149688721e-01 -4.623213782906532288e-02 1.780975610017776489e-03 3.814521431922912598e-02 -8.481783419847488403e-02
9.231746196746826172e-02 1.456818133592605591e-01 -1.010852828621864319e-01 1.512833833694458008e-01 9.555557370185852051e-02 2.848379313945770264e-01 -3.038119673728942871e-01 5.194232240319252014e-02 -1.374360918998718262e-01 2.146445214748382568e-02 -1.435502618551254272e-01 -2.888129353523254395e-01 -7.218211889266967773e-02 -1.026664823293685913e-01 -3.761456310749053955e-01 3.910262882709503174e-02 -3.708547353744506836e-01 -9.162732400000095367e-03 3.670703619718551636e-02 -4.357084259390830994e-02 2.829592488706111908e-02 -2.136956714093685150e-02 -4.991937056183815002e-02 -2.235466390848159790e-01 -9.726097434759140015e-02 -1.905756592750549316e-01 -1.791252871043980122e-03 1.075778454542160034e-01 -3.996437489986419678e-01 -1.356725841760635376e-01 1.342885941267013550e-01 -1.471597999334335327e-01
3.631193637847900391e-01 -1.071184128522872925e-02 -1.304966360330581665e-01 -1.177815720438957214e-01 1.592102348804473877e-01 -1.463646590709686279e-01 -9.428490698337554932e-02 2.952561713755130768e-02 -2.756688892841339111e-01 4.884618148207664490e-02 -7.638198137283325195e-02 1.655704379081726074e-01 -2.635098397731781006e-01 5.345638468861579895e-02 -4.996763765811920166e-01 -2.591224014759063721e-02 -2.480111271142959595e-01 -3.064672835171222687e-02 2.377074910327792168e-03 1.221952140331268311e-01 6.787068396806716919e-02 -1.045009121298789978e-01 1.378442198038101196e-01 -8.705962449312210083e-02 1.055794283747673035e-01 -2.215610146522521973e-01 -7.744792965240776539e-04 -2.493886649608612061e-01 -5.097324401140213013e-02 -6.767439842224121094e-02 2.827885560691356659e-02 -3.105207085609436035e-01
1.140696182847023010e-01 -8.177994191646575928e-02 -1.002531871199607849e-01 1.729009747505187988e-01 1.891684234142303467e-01 6.209080666303634644e-02 -1.187557876110076904e-01 -1.443069875240325928e-01 1.253737360239028931e-01 3.768742084503173828e-02 -2.129941135644912720e-01 1.185537502169609070e-01 -1.518456190824508667e-01 -2.782209813594818115e-01 -1.690667681396007538e-02 -8.821816742420196533e-02 -2.944597005844116211e-01 -3.278626501560211182e-01 -2.144170254468917847e-01 -1.740366071462631226e-01 1.235136985778808594e-01 4.372851923108100891e-02 2.482703924179077148e-01 8.906615525484085083e-02 7.242669910192489624e-02 -1.058301106095314026e-01 -1.094675250351428986e-02 -1.278692204505205154e-02 -1.649113446474075317e-01 -4.665227234363555908e-01 4.794931784272193909e-02 -2.441815882921218872e-01
2.839100956916809082e-01 1.893137246370315552e-01 -2.787893172353506088e-04 -1.800698228180408478e-02 5.780829489231109619e-02 6.062366440892219543e-02 6.690578907728195190e-02 -7.377148419618606567e-02 2.165724486112594604e-01 -1.300095617771148682e-01 -1.050561964511871338e-01 -3.938821330666542053e-02 -1.226210296154022217e-01 -1.237906441092491150e-01 -2.004516422748565674e-01 1.900004744529724121e-01 -1.615089625120162964e-01 -2.609833702445030212e-02 -1.149372905492782593e-01 7.475022226572036743e-02 3.055429160594940186e-01 6.866656988859176636e-02 -5.459993481636047363e-01 -1.497796028852462769e-01 7.041402161121368408e-02 -3.443233668804168701e-01 -1.227773949503898621e-01 2.641124837100505829e-02 -1.950317434966564178e-02 4.081031773239374161e-03 -1.519931554794311523e-01 -2.372492998838424683e-01
-6.511297821998596191e-02 4.093486815690994263e-02 7.379521429538726807e-02 1.350673846900463104e-02 4.184102118015289307e-01 -1.961953043937683105e-01 1.502406783401966095e-02 -3.348729610443115234e-01 6.246969476342201233e-02 -2.111752033233642578e-01 -1.149717196822166443e-01 -1.516548246145248413e-01 -1.963015496730804443e-01 -4.365399852395057678e-02 -3.754795193672180176e-01 -3.979713022708892822e-01 -1.190273761749267578e-01 -7.516267150640487671e-02 1.206772550940513611e-01 2.127370238304138184e-01 -3.848694637417793274e-02 3.889251500368118286e-02 -1.278389804065227509e-02 -1.660656780004501343e-01 9.081295877695083618e-02 -1.664196103811264038e-01 -2.308197021484375000e-01 2.905974909663200378e-02 4.686998669058084488e-03 -9.305288642644882202e-02 -1.565283238887786865e-01 -6.626630574464797974e-02
-6.598512828350067139e-02 1.919606626033782959e-01 -1.179741248488426208e-01 1.001771241426467896e-01 -2.039325423538684845e-02 1.073113903403282166e-01 -1.654652059078216553e-01 -1.935034990310668945e-01 1.483904570341110229e-01 -1.389379799365997314e-01 6.925155967473983765e-02 -1.397216916084289551e-01 9.363859146833419800e-02 -3.168289363384246826e-01 -5.370590090751647949e-01 6.927897781133651733e-02 -1.284737046808004379e-02 -1.347401179373264313e-02 1.155093591660261154e-02 1.322738230228424072e-01 1.741961985826492310e-01 9.644826501607894897e-02 7.624953240156173706e-02 -2.179154008626937866e-01 -1.141029521822929382e-01 -3.390395045280456543e-01 -1.454010009765625000e-01 -1.075375378131866455e-01 -2.335546314716339111e-01 -2.005572915077209473e-01 3.540118038654327393e-02 -1.498211026191711426e-01
2.612681984901428223e-01 2.268212847411632538e-02 5.787447094917297363e-02 -3.144285678863525391e-01 2.496113628149032593e-02 -1.258138418197631836e-01 -1.819671988487243652e-01 -4.625350609421730042e-02 7.788366824388504028e-02 -1.152049191296100616e-02 1.260611116886138916e-01 -1.316208690404891968e-01 -3.955310285091400146e-01 -2.794085256755352020e-02 -6.563733518123626709e-02 2.907311022281646729e-01 -3.010686300694942474e-02 -1.011379733681678772e-01 -7.573877926915884018e-03 4.940077662467956543e-02 2.187259495258331299e-01 7.245045155286788940e-02 2.846922278404235840e-01 -2.623924911022186279e-01 2.318269610404968262e-01 -2.052342146635055542e-01 -1.079761832952499390e-01 -1.411603987216949463e-01 -1.497052013874053955e-01 -1.598794758319854736e-01 -8.879063650965690613e-03 -3.157675266265869141e-01
4.540748149156570435e-02 5.278476048260927200e-03 3.730392828583717346e-02 1.330755800008773804e-01 2.194556891918182373e-01 -1.966606527566909790e-01 -2.515889406204223633e-01 -4.673689603805541992e-02 -2.715770900249481201e-01 -1.087565571069717407e-01 -3.225023858249187469e-03 -2.886317484080791473e-02 -1.895102411508560181e-01 -3.066949844360351562e-01 -4.988802596926689148e-02 -1.187676563858985901e-01 -1.661243140697479248e-01 -2.037425190210342407e-01 7.739351689815521240e-02 -2.423320114612579346e-01 2.774841785430908203e-01 2.441446296870708466e-02 -4.214850068092346191e-02 -6.334001570940017700e-02 -2.838901057839393616e-02 8.477859199047088623e-02 -1.456957310438156128e-02 -4.765145182609558105e-01 -8.113310486078262329e-02 -1.230235993862152100e-01 1.358715742826461792e-01 -3.175547719001770020e-01
2.609792947769165039e-01 -5.135104432702064514e-02 -2.833363115787506104e-01 9.865371510386466980e-03 1.222170665860176086e-01 3.932045400142669678e-02 -2.885752320289611816e-01 2.220212966203689575e-01 1.948461085557937622e-01 -2.857047915458679199e-01 -1.391255110502243042e-01 1.736319959163665771e-01 -2.834174633026123047e-01 -3.780430182814598083e-02 8.385471999645233154e-02 -1.332058310508728027e-01 -2.227122634649276733e-01 -1.771106570959091187e-01 -1.894938945770263672e-01 1.836455911397933960e-01 4.873654618859291077e-02 -1.667753607034683228e-01 -8.784902840852737427e-02 -1.526701301336288452e-01 -2.227908074855804443e-01 -1.187057420611381531e-01 -2.262431234121322632e-01 1.851417273283004761e-01 -7.393118739128112793e-02 -1.316008120775222778e-01 4.516025260090827942e-02 -1.958720684051513672e-01
-1.016373038291931152e-01 1.031426265835762024e-01 -1.480673998594284058e-01 -1.126516684889793396e-01 8.553343266248703003e-02 6.299403309822082520e-02 -4.083729088306427002e-01 2.034181952476501465e-01 2.491044700145721436e-01 -7.064176350831985474e-02 -1.387251615524291992e-01 -2.108676731586456299e-01 -1.403012424707412720e-01 -5.996653065085411072e-02 -1.921105980873107910e-01 -1.930085755884647369e-02 -2.666735947132110596e-01 4.808142036199569702e-02 -2.019785344600677490e-02 -6.275147944688796997e-02 1.688808500766754150e-01 -2.517207562923431396e-01 -2.432308644056320190e-01 -1.731390953063964844e-01 1.765079796314239502e-02 -2.073615975677967072e-02 -3.613703548908233643e-01 -1.656920909881591797e-01 1.522831767797470093e-01 -1.464087665081024170e-01 -9.434213489294052124e-02 -2.501358687877655029e-01
1.497026979923248291e-01 1.235251501202583313e-01 -1.267677098512649536e-01 1.824617534875869751e-01 7.746424525976181030e-02 -9.518016129732131958e-02 -3.782944679260253906e-01 -2.098608762025833130e-01 1.851592212915420532e-02 -1.119445636868476868e-01 3.260791301727294922e-02 -1.385155022144317627e-01 -3.939906060695648193e-01 -2.312794476747512817e-01 -7.814770936965942383e-02 -1.704339534044265747e-01 -3.275182247161865234e-01 -1.761055588722229004e-01 -1.302716508507728577e-02 1.858632639050483704e-02 1.536934822797775269e-01 -1.526424437761306763e-01 3.540528565645217896e-02 1.609354019165039062e-01 -5.286607518792152405e-02 -6.568321585655212402e-02 2.310052216053009033e-01 8.134027570486068726e-02 7.392641156911849976e-02 -3.811008930206298828e-01 -4.714130610227584839e-02 2.960545755922794342e-02
2.235409766435623169e-01 1.237533688545227051e-01 -1.836851611733436584e-02 -2.044654451310634613e-02 7.291262596845626831e-02 -6.923565268516540527e-02 -1.022370681166648865e-01 9.216111898422241211e-02 1.211020424962043762e-01 6.568564474582672119e-02 -1.103419736027717590e-01 -2.439706921577453613e-01 -2.573005557060241699e-01 -6.116359680891036987e-02 4.600931704044342041e-02 -9.187246859073638916e-02 -1.502452641725540161e-01 2.541093826293945312e-01 1.573713123798370361e-01 1.487533003091812134e-01 -1.903292536735534668e-01 -1.239739134907722473e-01 4.644161462783813477e-02 -4.096333384513854980e-01 -7.786971330642700195e-02 3.723073378205299377e-02 -7.090047746896743774e-02 -8.480580896139144897e-02 -1.056056283414363861e-02 -1.746862977743148804e-01 -3.885046171490103006e-04 -5.725718736648559570e-01
-7.268237322568893433e-02 1.892306059598922729e-01 1.466123610734939575e-01 2.592064440250396729e-03 2.915517389774322510e-01 -2.392470836639404297e-02 -2.847181856632232666e-01 1.838243007659912109e-01 3.982206061482429504e-02 1.616695970296859741e-01 -7.338638603687286377e-02 -2.965449541807174683e-02 -9.900967776775360107e-02 2.895042859017848969e-02 6.343308091163635254e-02 -3.372029364109039307e-01 -1.855684220790863037e-01 -2.405330687761306763e-01 -1.452894955873489380e-01 5.082486663013696671e-03 -4.311701748520135880e-03 -1.154539659619331360e-01 1.988952010869979858e-01 -4.342958033084869385e-01 -1.380486190319061279e-01 -1.087808161973953247e-01 -5.691819265484809875e-02 -7.811422646045684814e-02 -2.188948355615139008e-02 -1.091109961271286011e-01 3.209603130817413330e-01 -2.530596256256103516e-01
2.193983644247055054e-01 1.982382833957672119e-01 -7.485147565603256226e-02 2.343391925096511841e-01 2.749513387680053711e-01 -1.361979404464364052e-03 -1.288556605577468872e-01 -1.730668842792510986e-01 9.512453526258468628e-02 -2.110050469636917114e-01 -4.364602640271186829e-02 -1.101485565304756165e-01 -1.514142155647277832e-01 -5.631181970238685608e-02 3.998059406876564026e-02 5.618530139327049255e-02 1.414911299943923950e-01 -1.573967486619949341e-01 -7.724029570817947388e-02 2.148435711860656738e-01 2.837874591350555420e-01 -1.077522486448287964e-01 -6.772162765264511108e-02 -4.759196937084197998e-01 -1.045738235116004944e-01 1.043294072151184082e-01 1.201982572674751282e-01 6.802826374769210815e-02 -3.136619925498962402e-01 -1.872833520174026489e-01 1.110985428094863892e-01 -1.567924022674560547e-01
3.919724524021148682e-01 -1.529058367013931274e-01 -7.620059698820114136e-02 -2.218748033046722412e-01 1.400488661602139473e-03 -2.066729366779327393e-01 1.723860763013362885e-02 1.538159102201461792e-01 -1.073973923921585083e-01 -7.858628779649734497e-02 -2.337588071823120117e-01 -1.884858012199401855e-01 -4.127634316682815552e-02 -2.076909244060516357e-01 -2.331820279359817505e-01 5.139228329062461853e-02 -8.539515547454357147e-03 -3.165699839591979980e-01 -2.418972924351692200e-02 9.800084680318832397e-02 2.549076080322265625e-01 9.905096888542175293e-02 2.093100547790527344e-01 -6.377203762531280518e-02 -1.683479398488998413e-01 -2.994356155395507812e-01 -2.135034836828708649e-02 -1.428467333316802979e-01 2.886352129280567169e-02 6.155860424041748047e-02 1.105854362249374390e-01 -3.204296529293060303e-01
-1.568952798843383789e-01 9.349647164344787598e-02 -2.449005097150802612e-01 -2.009734511375427246e-01 3.558024764060974121e-01 1.399420946836471558e-01 2.929648384451866150e-02 -2.106925249099731445e-01 1.623484864830970764e-02 2.448068186640739441e-02 -2.090095132589340210e-01 1.557004004716873169e-01 -3.084841072559356689e-01 -2.654300630092620850e-01 9.742948226630687714e-03 -1.237324848771095276e-01 -1.407518088817596436e-01 -1.991844624280929565e-01 1.195848807692527771e-01 -8.485230058431625366e-02 6.515053659677505493e-02 -1.580266356468200684e-01 1.453645080327987671e-01 -2.417500764131546021e-01 -2.627216279506683350e-02 -3.302876278758049011e-02 -2.748247087001800537e-01 1.022820249199867249e-01 -1.651780903339385986e-01 1.010058149695396423e-01 -3.586301580071449280e-02 -3.297205269336700439e-01
3.366004228591918945e-01 -5.003366246819496155e-02 3.098161332309246063e-02 -3.696248680353164673e-02 -5.629446730017662048e-02 -9.762784838676452637e-02 -3.170870617032051086e-02 -7.380405068397521973e-02 5.383618921041488647e-02 3.503964468836784363e-02 -1.163696572184562683e-01 2.319745719432830811e-01 -9.795071929693222046e-02 -4.116325676441192627e-01 -9.745654463768005371e-02 4.574593529105186462e-02 -1.995024830102920532e-01 -1.992781758308410645e-01 6.594407558441162109e-02 -2.399084717035293579e-02 1.882552355527877808e-01 -9.452892094850540161e-02 2.427837997674942017e-01 -2.595390379428863525e-01 1.793821007013320923e-01 -5.616749078035354614e-02 -1.518711149692535400e-01 2.023913525044918060e-02 1.858244389295578003e-01 -3.653530776500701904e-01 -1.251222342252731323e-01 -3.209639489650726318e-01
7.415684312582015991e-02 2.418726086616516113e-01 1.182797625660896301e-01 -1.208350341767072678e-02 1.197200790047645569e-01 -4.265668988227844238e-02 -1.472804844379425049e-01 -3.800017060711979866e-03 -3.294663131237030029e-02 -2.286146134138107300e-01 -9.050883352756500244e-02 1.252847164869308472e-01 5.158169195055961609e-02 -7.406105101108551025e-02 -9.232173860073089600e-02 1.011191233992576599e-01 -1.628201901912689209e-01 -1.511322217993438244e-03 2.989972829818725586e-01 -2.283750325441360474e-01 2.559687495231628418e-01 -6.001435220241546631e-02 -3.334166705608367920e-01 -9.832009673118591309e-02 -9.853320568799972534e-02 -1.944150328636169434e-01 1.306728273630142212e-01 -2.757297754287719727e-01 -7.682424038648605347e-02 -2.469882816076278687e-01 1.626715362071990967e-01 -4.334437549114227295e-01
2.973406016826629639e-01 1.731382459402084351e-01 1.676561534404754639e-01 9.454293549060821533e-02 1.602210253477096558e-01 -2.504994273185729980e-01 -3.396632671356201172e-01 -4.551830515265464783e-02 6.333763152360916138e-02 1.499321460723876953e-01 1.257506310939788818e-01 -1.183693483471870422e-01 1.647923886775970459e-01 -1.673527061939239502e-01 -1.514519900083541870e-01 4.533715546131134033e-02 -3.566883876919746399e-02 -3.511694073677062988e-02 -2.246106564998626709e-01 -2.703664600849151611e-01 1.709621101617813110e-01 1.821373254060745239e-01 5.591222271323204041e-02 -1.154741644859313965e-01 -1.721237003803253174e-01 -1.077853068709373474e-01 -4.074487090110778809e-02 -2.886339724063873291e-01 -8.358351141214370728e-02 -2.796511650085449219e-01 -6.597577035427093506e-02 -2.855776548385620117e-01
1.746814399957656860e-01 -4.864743351936340332e-02 -1.012727767229080200e-01 2.611636519432067871e-01 -6.230276450514793396e-02 -5.451338738203048706e-02 -4.279696941375732422e-01 1.632997579872608185e-02 2.531026490032672882e-02 -8.616854995489120483e-02 -8.190810680389404297e-02 2.167093753814697266e-01 -1.949401795864105225e-01 -4.203614294528961182e-01 -1.469301134347915649e-01 -3.770187497138977051e-02 -1.630584299564361572e-01 -3.376079797744750977e-01 -2.068113386631011963e-01 -8.258766680955886841e-02 2.004951536655426025e-01 2.217020243406295776e-01 2.758530527353286743e-02 -2.736108750104904175e-02 -3.993660584092140198e-02 -3.798240050673484802e-02 -1.869410835206508636e-02 6.500832736492156982e-03 3.434073925018310547e-02 -3.107450306415557861e-01 5.678313598036766052e-02 -1.162430942058563232e-01
1.070154905319213867e-01 9.486258774995803833e-02 1.083905622363090515e-01 -1.571913808584213257e-01 1.579838544130325317e-01 -1.669736802577972412e-01 -7.911544293165206909e-02 2.267676591873168945e-01 2.423187904059886932e-02 3.238601684570312500e-01 1.446079760789871216e-01 -9.272389113903045654e-02 -2.029256373643875122e-01 -8.967040479183197021e-02 -2.275359928607940674e-01 -6.361827254295349121e-02 -2.620290815830230713e-01 -1.411006972193717957e-02 4.474729765206575394e-03 3.083086386322975159e-02 2.775128781795501709e-01 1.721966862678527832e-01 1.156095191836357117e-01 -3.348839879035949707e-01 -3.197372555732727051e-01 -1.933976262807846069e-01 7.648385316133499146e-02 -2.507877070456743240e-03 -2.804942242801189423e-02 -2.280825227499008179e-01 1.646484583616256714e-01 -2.552118897438049316e-01
2.354049123823642731e-02 8.879983425140380859e-02 3.512393450364470482e-03 2.583272056654095650e-03 3.840374052524566650e-01 -1.916041076183319092e-01 -1.784609816968441010e-02 -9.233644604682922363e-02 4.926519934087991714e-03 -2.823636494576931000e-02 -2.486185543239116669e-02 5.371691286563873291e-02 -2.739761471748352051e-01 -3.403722047805786133e-01 -1.480785608291625977e-01 -4.033131524920463562e-02 5.867302417755126953e-02 -2.942372858524322510e-01 -1.462845364585518837e-03 -8.678071945905685425e-02 -1.532665193080902100e-01 -1.498361378908157349e-01 -3.353408575057983398e-01 -1.741163730621337891e-01 -1.190194338560104370e-01 -3.673622906208038330e-01 -9.125883132219314575e-02 5.377262458205223083e-02 -2.703762054443359375e-01 -5.611882731318473816e-02 -1.221605688333511353e-01 -2.047587037086486816e-01
1.446213275194168091e-01 1.634289771318435669e-01 -4.647796973586082458e-02 -7.283914834260940552e-02 1.002992242574691772e-01 1.010469570755958557e-01 6.755414605140686035e-02 5.900907143950462341e-02 1.130120530724525452e-01 -3.705852851271629333e-02 -1.223778948187828064e-01 4.366619884967803955e-02 -3.208247125148773193e-01 -1.972197592258453369e-01 -4.003933630883693695e-03 -2.883169949054718018e-01 -1.223082318902015686e-01 -3.911197483539581299e-01 6.431946903467178345e-02 6.459739059209823608e-02 1.005329340696334839e-01 2.163289114832878113e-02 5.218097195029258728e-02 -5.563192367553710938e-01 -2.050202935934066772e-01 1.611245125532150269e-01 7.244363427162170410e-02 -4.130738228559494019e-02 -4.696350917220115662e-02 -2.324198782444000244e-01 1.228158101439476013e-01 -1.237297207117080688e-01
3.675480782985687256e-01 6.244350969791412354e-02 1.894248872995376587e-01 -2.175076454877853394e-01 1.263250857591629028e-01 -1.962410509586334229e-01 -1.124533787369728088e-01 1.153476014733314514e-01 -1.786489188671112061e-01 -9.839059412479400635e-02 2.089665979146957397e-01 -9.325749427080154419e-02 -2.610143125057220459e-01 -2.781195640563964844e-01 -1.177919581532478333e-01 -2.966082990169525146e-01 -1.174221485853195190e-01 2.481459639966487885e-03 -1.353351473808288574e-01 2.472954243421554565e-01 1.051014885306358337e-01 9.354363381862640381e-02 1.378977745771408081e-01 -3.747203052043914795e-01 -5.898120254278182983e-02 -8.267055451869964600e-02 1.456467509269714355e-01 -3.719746693968772888e-02 5.967191979289054871e-02 -1.837650984525680542e-01 1.151014417409896851e-01 1.125806756317615509e-02
-6.354395300149917603e-02 1.558455079793930054e-01 1.541798859834671021e-01 -1.900904178619384766e-01 1.097292453050613403e-01 -6.950080394744873047e-02 -3.525536358356475830e-01 -5.749803036451339722e-02 -2.799727488309144974e-03 1.066045388579368591e-01 -1.064933240413665771e-01 3.110188618302345276e-02 -1.879215091466903687e-01 -8.581341803073883057e-02 -4.120706021785736084e-01 -7.965049147605895996e-02 -2.367009222507476807e-01 6.898097693920135498e-02 2.546680904924869537e-02 -1.515564471483230591e-01 2.224738895893096924e-02 -1.871939375996589661e-02 -1.886528283357620239e-01 -2.853005826473236084e-01 5.276185646653175354e-02 -3.081932961940765381e-01 -1.471282988786697388e-01 1.037825644016265869e-01 -2.052079737186431885e-01 -2.251641005277633667e-01 -1.324773579835891724e-01 -2.863793373107910156e-01
2.206402719020843506e-01 2.062909603118896484e-01 -1.288396269083023071e-01 1.951725780963897705e-02 1.917441338300704956e-01 2.346770167350769043e-01 -1.845586230047047138e-03 8.660588413476943970e-02 3.652916848659515381e-01 -9.501738101243972778e-02 -2.665113806724548340e-01 5.238963663578033447e-02 -1.778029501438140869e-01 1.566360592842102051e-01 -1.042330786585807800e-01 3.150295466184616089e-02 -1.145726963877677917e-01 -1.304417699575424194e-01 -3.852720931172370911e-02 1.401004195213317871e-01 3.677240908145904541e-01 1.743783801794052124e-01 -3.920622542500495911e-02 1.023948490619659424e-01 -1.051106899976730347e-01 -9.304870665073394775e-02 -1.795444637537002563e-01 -1.434949189424514771e-01 3.735465928912162781e-02 -1.652441918849945068e-01 -2.083914875984191895e-01 -3.669151365756988525e-01
1.741392314434051514e-01 1.416309624910354614e-01 -7.603920996189117432e-02 -3.107249177992343903e-02 3.480387926101684570e-01 -1.666082143783569336e-01 -2.322566807270050049e-01 -9.478437155485153198e-02 -1.356731913983821869e-02 1.419513523578643799e-01 -1.218434497714042664e-01 6.477586925029754639e-02 5.022642016410827637e-02 -7.630852609872817993e-02 -1.455505490303039551e-01 2.893685176968574524e-02 -4.567310959100723267e-02 6.269177887588739395e-03 -3.983699381351470947e-01 -1.041246503591537476e-01 -1.717232167720794678e-02 -3.545521199703216553e-02 5.455185100436210632e-02 -3.174817860126495361e-01 -2.637031376361846924e-01 -3.149267435073852539e-01 -8.474096655845642090e-02 1.141037419438362122e-01 -8.810954540967941284e-02 -4.295968413352966309e-01 4.298022016882896423e-03 -5.536913126707077026e-02
2.833227217197418213e-01 1.757675409317016602e-02 2.512860596179962158e-01 1.987282931804656982e-02 8.253605663776397705e-02 1.776093095541000366e-01 -2.231086939573287964e-01 8.431349694728851318e-02 -4.875608719885349274e-03 -1.173228397965431213e-01 -1.713997423648834229e-01 -6.419213116168975830e-02 -1.999850571155548096e-01 -3.412514328956604004e-01 -3.861122578382492065e-02 -1.693679019808769226e-02 1.457820236682891846e-01 -2.275653630495071411e-01 2.558674514293670654e-01 -9.101033210754394531e-02 1.699753701686859131e-01 -1.220565810799598694e-01 -8.283238857984542847e-03 -3.856314122676849365e-01 -3.000625371932983398e-01 1.255080755800008774e-02 1.298281550407409668e-01 7.283689081668853760e-02 4.263712093234062195e-02 -2.568069398403167725e-01 8.570643514394760132e-02 -1.682169884443283081e-01
-2.078812941908836365e-02 -2.244696579873561859e-02 1.549067199230194092e-01 -1.075324118137359619e-01 1.389414966106414795e-01 3.500025272369384766e-01 -1.701408773660659790e-01 -1.707871854305267334e-01 -1.068492755293846130e-01 -2.523110508918762207e-01 -1.577880382537841797e-01 -2.793172895908355713e-01 -1.180679276585578918e-01 3.774567041546106339e-03 -3.112760186195373535e-01 -1.230296269059181213e-01 -3.120711445808410645e-01 -1.418499201536178589e-01 1.207290589809417725e-02 3.893655259162187576e-03 8.548887819051742554e-02 5.871023982763290405e-02 -1.217126920819282532e-01 -1.334418654441833496e-01 -4.812267422676086426e-02 -3.991594910621643066e-01 -1.617452828213572502e-03 5.851585417985916138e-02 -2.770239412784576416e-01 -1.689777076244354248e-01 2.588538825511932373e-02 -1.658996492624282837e-01
2.534374594688415527e-01 2.287495881319046021e-01 -1.023719757795333862e-01 -1.754698604345321655e-01 4.844957217574119568e-02 1.357472222298383713e-02 -1.131245046854019165e-01 -1.200186088681221008e-01 -1.093130558729171753e-01 -2.692259848117828369e-01 6.820087879896163940e-02 2.006373107433319092e-01 5.183288082480430603e-02 -2.126239240169525146e-01 -1.301164925098419189e-01 -3.593615591526031494e-01 -1.269060522317886353e-01 -7.992500066757202148e-02 -7.558600604534149170e-02 2.554304599761962891e-01 1.489538252353668213e-01 -1.515354067087173462e-01 -1.055770069360733032e-01 1.862377300858497620e-02 -2.558943331241607666e-01 -3.628898784518241882e-02 -8.155827224254608154e-02 -6.019406951963901520e-03 9.791954606771469116e-02 1.080148071050643921e-01 -1.140654459595680237e-01 -4.809233546257019043e-01
-2.602215670049190521e-02 1.637673527002334595e-01 -1.715748012065887451e-01 2.485007643699645996e-01 1.968828290700912476e-01 -1.015883907675743103e-01 -2.053901180624961853e-02 9.662572294473648071e-02 1.128561794757843018e-01 -2.198354341089725494e-02 -2.442485690116882324e-01 -1.962704211473464966e-02 -1.329376101493835449e-01 -2.927651703357696533e-01 -2.298600375652313232e-01 3.951318562030792236e-02 -1.189693436026573181e-01 -4.150697290897369385e-01 -2.941195480525493622e-02 1.790716052055358887e-01 1.098487805575132370e-02 -4.340277984738349915e-02 -1.570923477411270142e-01 -1.070745214819908142e-01 -3.148105442523956299e-01 -3.420205712318420410e-01 1.339882146567106247e-02 7.507836073637008667e-02 -2.663861215114593506e-01 -1.816173195838928223e-01 3.921940550208091736e-02 8.079390227794647217e-02
1.451974958181381226e-01 1.847820281982421875e-01 -3.534732013940811157e-02 1.862754076719284058e-01 1.783524006605148315e-01 -7.706054300069808960e-02 -1.050812453031539917e-01 -2.971850149333477020e-02 1.498398631811141968e-01 1.505960896611213684e-02 -3.152195215225219727e-01 -1.574561595916748047e-01 -1.105037108063697815e-01 5.236276611685752869e-02 -3.821448981761932373e-02 -3.630648180842399597e-02 1.197690218687057495e-01 -7.774394936859607697e-03 -3.102466762065887451e-01 1.830118596553802490e-01 3.081506490707397461e-01 -2.258301377296447754e-01 -1.033624261617660522e-01 -2.238530218601226807e-01 -6.597453355789184570e-02 -2.014765441417694092e-01 1.271301209926605225e-01 -2.062922269105911255e-01 -3.925721645355224609e-01 -2.645773887634277344e-01 1.149392873048782349e-01 -5.191998183727264404e-02
2.454582452774047852e-01 3.949868381023406982e-01 3.001233190298080444e-02 1.741937249898910522e-01 2.809962630271911621e-01 1.103806346654891968e-01 -2.981331944465637207e-01 -1.212047412991523743e-01 -7.451256271451711655e-03 -2.492287009954452515e-01 -1.041117608547210693e-01 -3.641905635595321655e-02 -2.395837157964706421e-01 -9.238275885581970215e-02 -1.105641648173332214e-01 -2.287884056568145752e-01 2.968682674691081047e-03 -9.190885350108146667e-03 -1.459790617227554321e-01 1.617531329393386841e-01 -3.818588703870773315e-02 1.627060621976852417e-01 1.730259060859680176e-01 9.778042137622833252e-02 -2.896800637245178223e-01 -7.003840059041976929e-02 -1.007812395691871643e-01 -1.270867586135864258e-01 -2.591353654861450195e-01 -1.067892462015151978e-02 -1.434469968080520630e-01 -1.869956851005554199e-01
3.151796758174896240e-01 2.456224523484706879e-02 2.720861732959747314e-01 1.005115732550621033e-01 2.094255387783050537e-01 1.260087937116622925e-01 -4.783212672919034958e-03 -1.104008331894874573e-01 -1.083585247397422791e-01 2.398993633687496185e-02 -4.862685874104499817e-02 6.543907523155212402e-02 -1.696985214948654175e-01 -2.469395250082015991e-01 2.152821272611618042e-01 1.777768582105636597e-01 -1.371268033981323242e-01 -4.902759939432144165e-02 8.560130000114440918e-02 1.360453963279724121e-01 1.620993465185165405e-01 -1.237851753830909729e-01 1.798194348812103271e-01 -3.673762679100036621e-01 -1.150258630514144897e-01 -4.289267957210540771e-01 -6.665693968534469604e-02 2.343619763851165771e-01 5.721472552977502346e-04 -1.927337050437927246e-01 -6.500593572854995728e-02 5.824068188667297363e-02
1.202756017446517944e-01 2.479760646820068359e-01 -4.331142082810401917e-02 2.703780531883239746e-01 3.022072911262512207e-01 1.338767260313034058e-01 -1.818214654922485352e-01 1.142969578504562378e-01 -7.113274186849594116e-02 -4.122925177216529846e-02 -1.305165588855743408e-01 1.028461679816246033e-01 -2.773870825767517090e-01 -1.634896397590637207e-01 -2.695702016353607178e-01 1.192572787404060364e-01 1.112314760684967041e-01 -2.326684445142745972e-01 -1.567007601261138916e-01 1.191174332052469254e-02 2.686519920825958252e-01 -1.559273898601531982e-01 -1.201741099357604980e-01 2.215680181980133057e-01 1.293621063232421875e-01 -1.507879048585891724e-01 -1.415675729513168335e-01 -4.490049928426742554e-02 -2.179477736353874207e-02 -1.645028442144393921e-01 -1.068169176578521729e-01 -3.421275615692138672e-01
1.110503673553466797e-01 6.709157675504684448e-02 1.143763735890388489e-01 -2.948818802833557129e-01 2.509750425815582275e-01 -3.152991831302642822e-01 1.031402722001075745e-01 6.311801075935363770e-02 1.386947184801101685e-01 -1.396428793668746948e-01 1.763944923877716064e-01 -1.372835636138916016e-01 -1.488398760557174683e-01 -8.781529963016510010e-02 -3.310312628746032715e-01 -4.594832658767700195e-02 -2.024932354688644409e-01 -6.424882262945175171e-02 5.027664825320243835e-02 1.227825805544853210e-01 9.072583913803100586e-02 3.085903450846672058e-02 1.377578675746917725e-01 -2.362089306116104126e-01 -3.124348819255828857e-01 1.261409372091293335e-01 1.343104615807533264e-02 5.174708366394042969e-02 -1.868028193712234497e-01 -1.889541745185852051e-01 1.611336320638656616e-01 -3.408975601196289062e-01
2.877383530139923096e-01 -2.021617814898490906e-02 -5.775292217731475830e-02 -3.072825968265533447e-01 5.857625044882297516e-03 9.900677949190139771e-03 -8.150371909141540527e-02 8.488730341196060181e-02 2.881257236003875732e-02 -5.094098672270774841e-02 -6.268791854381561279e-02 -1.924073994159698486e-01 -1.991485357284545898e-01 -9.452320635318756104e-02 -8.283786475658416748e-02 7.173890620470046997e-02 1.016657277941703796e-01 -2.402940243482589722e-01 7.129324227571487427e-02 1.558427810668945312e-01 1.168906018137931824e-01 -1.052081584930419922e-01 3.163299262523651123e-01 -1.087721884250640869e-01 6.765319406986236572e-02 -4.625282287597656250e-01 8.721557445824146271e-03 -1.748492270708084106e-01 -7.363554835319519043e-02 -1.949367821216583252e-01 -7.712460309267044067e-02 -4.092391729354858398e-01
9.483453631401062012e-02 8.038420230150222778e-02 -1.108642965555191040e-01 1.786660552024841309e-01 -5.169196054339408875e-02 6.267978250980377197e-02 -3.388411104679107666e-01 1.368238776922225952e-01 -2.699258551001548767e-02 -2.125886827707290649e-01 -2.011689394712448120e-01 -1.333773583173751831e-01 1.865779757499694824e-01 -6.267728656530380249e-02 -3.203754425048828125e-01 -1.033617779612541199e-01 -2.563146948814392090e-01 -2.573464810848236084e-01 -5.389688303694128990e-04 -1.218411847949028015e-01 3.296046257019042969e-01 -1.531349718570709229e-01 -1.376303005963563919e-02 -2.408254295587539673e-01 -1.386033445596694946e-01 -5.234153941273689270e-02 -2.088087052106857300e-01 -1.692657321691513062e-01 -2.351905703544616699e-01 8.934202790260314941e-02 1.417159438133239746e-01 -1.712428927421569824e-01
2.589617371559143066e-01 -4.316146299242973328e-02 2.732992405071854591e-03 2.266407012939453125e-01 3.668006062507629395e-01 -6.923092156648635864e-02 -7.327420264482498169e-02 -1.891368925571441650e-01 3.300416097044944763e-02 -2.272031009197235107e-01 4.431072250008583069e-02 -2.979459762573242188e-01 6.597504764795303345e-02 -9.951964020729064941e-02 -1.788414716720581055e-01 -6.069423258304595947e-02 -1.745015382766723633e-01 -3.687468469142913818e-01 9.842135757207870483e-02 -9.221404790878295898e-03 3.031155653297901154e-02 -9.642842411994934082e-02 5.880917236208915710e-02 -3.295447826385498047e-01 -1.482400000095367432e-01 -2.024572044610977173e-01 -3.132184734567999840e-03 -5.405596643686294556e-02 -3.406652212142944336e-01 1.068301573395729065e-01 -6.115186959505081177e-02 -1.013955026865005493e-01
1.119274552911520004e-02 1.309151053428649902e-01 3.829606994986534119e-02 2.057516276836395264e-01 2.537010312080383301e-01 -9.821279346942901611e-02 -4.048493877053260803e-02 -2.070914506912231445e-01 -2.761326432228088379e-01 -4.177848249673843384e-02 -6.986508518457412720e-02 -6.818955391645431519e-02 -2.956087887287139893e-01 1.764085888862609863e-01 -3.788602724671363831e-02 -2.188389152288436890e-01 -6.080226227641105652e-02 -1.314172297716140747e-01 8.013360947370529175e-02 1.504402905702590942e-01 1.055539101362228394e-01 -3.967715054750442505e-02 -4.890103265643119812e-02 -2.747088372707366943e-01 1.833013445138931274e-02 -3.358804285526275635e-01 -4.901293516159057617e-01 6.952451914548873901e-02 2.524467557668685913e-02 -2.379407584667205811e-01 2.097020298242568970e-02 -9.244324266910552979e-02
6.254394352436065674e-02 7.941784709692001343e-02 4.415094107389450073e-02 -1.249532252550125122e-01 -7.930212654173374176e-03 1.028449013829231262e-01 -2.583698630332946777e-01 -1.641074866056442261e-01 8.913549780845642090e-02 -9.552989900112152100e-02 -1.144950538873672485e-01 -2.228652983903884888e-01 -4.349934756755828857e-01 -3.340453505516052246e-01 -7.131758332252502441e-02 -8.216214925050735474e-02 2.288969457149505615e-01 -1.227649822831153870e-01 1.315731257200241089e-01 -3.918655216693878174e-02 2.314411997795104980e-01 -1.628769189119338989e-01 -9.681519865989685059e-02 -2.912748456001281738e-01 -2.202481031417846680e-01 1.337175257503986359e-03 2.121936529874801636e-03 1.250164657831192017e-01 -8.116645365953445435e-02 -3.113708496093750000e-01 -2.170009464025497437e-01 2.565482631325721741e-03
1.911211907863616943e-01 -1.773224174976348877e-01 -1.199481785297393799e-01 -2.585540413856506348e-01 -7.424376904964447021e-02 -3.223020583391189575e-02 -2.303653806447982788e-01 1.114476025104522705e-01 -1.138176992535591125e-01 -6.319817155599594116e-02 -1.381976604461669922e-01 -1.639363765716552734e-01 -2.081987559795379639e-01 -2.143895179033279419e-01 -2.477437071502208710e-02 1.688051596283912659e-02 -4.844895377755165100e-02 -1.637651324272155762e-01 -4.930854961276054382e-02 2.172843366861343384e-02 2.146917432546615601e-01 3.627308830618858337e-02 2.272230386734008789e-01 -1.343540698289871216e-01 1.524566560983657837e-01 -3.549994826316833496e-01 6.867191288620233536e-03 -5.025019496679306030e-02 3.395881876349449158e-02 -2.980350553989410400e-01 -1.199436634778976440e-01 -4.693161249160766602e-01
7.650689780712127686e-02 1.979043334722518921e-01 -1.018903870135545731e-02 -1.204165741801261902e-01 1.335217952728271484e-01 -1.997898966073989868e-01 -6.876579672098159790e-02 4.348924756050109863e-02 8.845166303217411041e-03 -1.052151471376419067e-01 3.875315561890602112e-02 -6.129683926701545715e-02 -3.674459755420684814e-01 -5.209941882640123367e-03 3.146604401990771294e-03 -7.629344612360000610e-02 -2.741851508617401123e-01 -2.443868368864059448e-01 1.306956261396408081e-01 1.336962282657623291e-01 7.911542803049087524e-02 9.484143555164337158e-02 2.229733765125274658e-01 -6.293851733207702637e-01 -2.102722227573394775e-01 -1.067910194396972656e-01 -3.971243277192115784e-02 5.140074342489242554e-02 3.204400464892387390e-02 -1.074234098196029663e-01 2.364164032042026520e-02 1.217043846845626831e-01
-4.423853382468223572e-02 3.225394189357757568e-01 -2.478227913379669189e-01 -3.760881256312131882e-03 3.921530246734619141e-01 -3.878342360258102417e-02 -3.301148712635040283e-01 -8.392104506492614746e-02 -1.209009215235710144e-01 -6.120634824037551880e-02 -2.618223242461681366e-02 -2.017397880554199219e-01 -1.909874193370342255e-02 -1.689805239439010620e-01 -8.127433061599731445e-02 -2.658701837062835693e-01 2.134758746251463890e-03 -8.322530239820480347e-02 8.665044605731964111e-02 2.336169630289077759e-01 -7.650502026081085205e-02 1.730199903249740601e-01 4.504494741559028625e-02 -2.376991957426071167e-01 1.469169408082962036e-01 -5.692945793271064758e-02 -1.815946400165557861e-01 -7.131154835224151611e-02 -3.117445707321166992e-01 -1.026317402720451355e-01 -2.816685475409030914e-02 -2.461323440074920654e-01
-1.172806844115257263e-01 2.557787299156188965e-01 -5.679356306791305542e-02 2.605199515819549561e-01 1.859489381313323975e-01 -1.079804599285125732e-01 -3.351244032382965088e-01 -3.376879170536994934e-02 3.289915323257446289e-01 -1.332429647445678711e-01 1.684895157814025879e-01 6.647301465272903442e-02 1.232001371681690216e-02 -2.135686725378036499e-01 -4.967702552676200867e-02 -3.964484110474586487e-02 1.629081219434738159e-01 -2.065203711390495300e-02 1.922698169946670532e-01 1.730663031339645386e-01 1.719252765178680420e-01 -1.858891397714614868e-01 -1.496459692716598511e-01 -2.108720839023590088e-01 -2.358831912279129028e-01 -7.590638846158981323e-02 -2.442377060651779175e-01 -1.580618619918823242e-01 -1.250766813755035400e-01 -2.244573272764682770e-02 4.133706097491085529e-04 -3.072392642498016357e-01
1.114668175578117371e-01 1.278482526540756226e-01 -4.683793336153030396e-02 -3.067328333854675293e-01 2.652226015925407410e-02 -1.968842893838882446e-01 -2.943200767040252686e-01 2.044685035943984985e-01 9.010048210620880127e-02 9.882082045078277588e-02 2.484208345413208008e-02 -8.164592832326889038e-02 -2.468501925468444824e-01 -1.451994627714157104e-01 -3.463801741600036621e-01 5.834762379527091980e-02 -2.311489135026931763e-01 1.063280627131462097e-01 -3.424408286809921265e-02 6.468149274587631226e-02 1.244063228368759155e-01 7.961477339267730713e-02 3.135941624641418457e-01 -2.208618223667144775e-01 -2.812384068965911865e-01 -1.691691726446151733e-01 5.154411867260932922e-02 -8.066447451710700989e-03 -8.100618422031402588e-02 -2.735609412193298340e-01 1.989786326885223389e-01 -7.765584439039230347e-02
2.868915200233459473e-01 1.336845904588699341e-01 -2.605282068252563477e-01 2.422139942646026611e-01 -5.284973606467247009e-02 -1.905096173286437988e-01 -2.112390846014022827e-01 -2.338774949312210083e-01 -3.370188176631927490e-02 -7.586333155632019043e-02 -1.033235639333724976e-01 3.654384240508079529e-02 6.966059654951095581e-02 -2.777054347097873688e-02 -2.873341143131256104e-01 -1.587361991405487061e-01 1.009261608123779297e-01 -1.966137439012527466e-01 1.602670848369598389e-01 -9.406880289316177368e-02 1.726827174425125122e-01 2.782569639384746552e-02 1.710403859615325928e-01 -2.185655832290649414e-01 -2.455569058656692505e-01 -1.922894716262817383e-01 6.559414416551589966e-02 -2.695636451244354248e-01 -8.970600366592407227e-02 -9.480185806751251221e-03 2.788626849651336670e-01 -2.268225848674774170e-01
-1.029331907629966736e-01 1.039677709341049194e-01 -4.420837387442588806e-02 -1.040284186601638794e-01 1.634074151515960693e-01 2.927277088165283203e-01 -1.612994372844696045e-01 1.406649313867092133e-02 1.090535707771778107e-02 -1.497007906436920166e-01 -2.211867123842239380e-01 -1.604140251874923706e-01 -1.342625916004180908e-01 -1.639463603496551514e-01 -3.511006236076354980e-01 -7.071816176176071167e-02 -4.450180828571319580e-01 -6.975242868065834045e-03 7.497607916593551636e-02 2.111202292144298553e-02 3.804180771112442017e-02 -2.257671952247619629e-02 -5.371005972847342491e-04 -3.878213092684745789e-02 -1.834402829408645630e-01 -4.000701010227203369e-01 -3.680882975459098816e-02 1.124281287193298340e-01 -3.459455072879791260e-01 -9.817723929882049561e-02 1.072682440280914307e-01 -2.657788246870040894e-02
-4.809048399329185486e-02 1.500933468341827393e-01 -6.531618535518646240e-02 4.999562352895736694e-02 2.841271460056304932e-01 -2.399187833070755005e-01 -1.976332515478134155e-01 -2.335745841264724731e-03 -8.599133789539337158e-02 1.937670074403285980e-02 2.055018208920955658e-02 -1.660190150141716003e-02 -2.945046424865722656e-01 -1.956130713224411011e-01 -1.361467838287353516e-01 -1.346264034509658813e-01 2.546161971986293793e-02 -1.217790842056274414e-01 -1.252631992101669312e-01 -6.182093918323516846e-02 -3.468083590269088745e-02 -2.385890856385231018e-02 -2.683545947074890137e-01 -2.847965955734252930e-01 -1.594044119119644165e-01 -5.382999777793884277e-01 -4.600578546524047852e-02 1.639956422150135040e-02 -2.382092624902725220e-01 2.324039489030838013e-02 -1.226263865828514099e-01 -2.028416842222213745e-01
3.096745014190673828e-01 3.906081616878509521e-01 -6.312380731105804443e-02 5.799136683344841003e-02 2.777367830276489258e-01 -7.934086769819259644e-02 2.941798977553844452e-02 -1.705902665853500366e-01 -4.713514819741249084e-02 -1.141090393066406250e-01 -8.123768866062164307e-02 -3.703247904777526855e-01 -9.456957131624221802e-02 -1.341573297977447510e-01 -6.297801434993743896e-02 -9.631312638521194458e-02 -3.841889789327979088e-03 2.972326427698135376e-02 -5.254124104976654053e-02 -2.187283486127853394e-01 1.389922201633453369e-01 2.454082071781158447e-01 9.221768938004970551e-03 -2.509360611438751221e-01 2.420292347669601440e-01 -5.826514959335327148e-02 -1.742745190858840942e-01 1.174478828907012939e-01 7.609415799379348755e-02 1.171351820230484009e-01 -4.644224792718887329e-02 -3.312224149703979492e-01
1.422417312860488892e-01 2.050542682409286499e-01 1.220172196626663208e-01 -2.184569388628005981e-01 3.737544119358062744e-01 6.446192506700754166e-03 -3.206435739994049072e-01 -3.776631057262420654e-01 -1.400757487863302231e-02 -2.234223335981369019e-01 1.162751540541648865e-01 -1.772770844399929047e-02 -3.038149476051330566e-01 -1.496649580076336861e-03 1.036968082189559937e-01 -1.474460214376449585e-02 -2.096719890832901001e-01 -1.036164686083793640e-01 -4.233882203698158264e-02 8.345072716474533081e-02 1.103901714086532593e-01 -2.188438773155212402e-01 1.267535686492919922e-01 -1.181020066142082214e-01 1.337393820285797119e-01 7.339423894882202148e-02 -2.901801653206348419e-02 -1.531804502010345459e-01 1.415818333625793457e-01 -8.856140077114105225e-02 2.611345052719116211e-01 -1.596909314393997192e-01
3.431487828493118286e-02 -3.236404433846473694e-02 -1.055148094892501831e-01 1.086772382259368896e-01 -1.031502559781074524e-01 9.015526622533798218e-02 -1.405730545520782471e-01 -8.527919650077819824e-03 -2.726607024669647217e-02 -3.364770710468292236e-01 -3.536862432956695557e-01 -1.638120412826538086e-01 -1.406507492065429688e-01 -1.964243650436401367e-01 -2.276882529258728027e-01 -1.213328689336776733e-01 -2.026431262493133545e-01 -2.606227993965148926e-01 -1.215376853942871094e-01 5.609178543090820312e-02 2.721513807773590088e-01 -1.939775235950946808e-02 -1.917836964130401611e-01 -3.344858288764953613e-01 -2.966652512550354004e-01 2.398923039436340332e-02 9.671656042337417603e-02 -7.711146026849746704e-02 -2.316555082798004150e-01 1.026444584131240845e-01 -5.634285509586334229e-02 -1.553733497858047485e-01
9.541946463286876678e-03 3.425994515419006348e-01 -5.369807034730911255e-02 -3.143434524536132812e-01 3.387455940246582031e-01 -2.741706073284149170e-01 -1.323527246713638306e-01 2.317059189081192017e-01 -1.938401758670806885e-01 -7.255492359399795532e-02 1.117464601993560791e-01 -1.157590150833129883e-01 -3.086916729807853699e-02 -1.523354053497314453e-01 -1.440728455781936646e-01 -1.433675549924373627e-02 -1.633018255233764648e-01 -1.553412526845932007e-02 1.992655545473098755e-02 1.018672958016395569e-01 1.681089997291564941e-01 -1.040654107928276062e-01 8.010870218276977539e-02 7.694067806005477905e-02 -5.850971862673759460e-02 -2.649106085300445557e-02 1.407452970743179321e-01 1.059684157371520996e-02 -1.346212476491928101e-01 -2.580860257148742676e-01 -3.949808329343795776e-02 -4.543356001377105713e-01
-2.203263528645038605e-02 1.839106678962707520e-01 -1.492013595998287201e-02 4.741957876831293106e-03 2.221396416425704956e-01 -2.242273539304733276e-01 -1.209428980946540833e-01 -2.356230616569519043e-01 -1.794636622071266174e-02 -1.753029376268386841e-01 -1.978574246168136597e-01 -3.047093152999877930e-01 -1.707281917333602905e-01 -1.059706434607505798e-01 -2.486016452312469482e-01 -3.061233758926391602e-01 -1.568873822689056396e-01 -1.342209428548812866e-01 7.521867752075195312e-03 1.548875123262405396e-01 -1.206460148096084595e-01 1.159232556819915771e-01 -1.761160492897033691e-01 -3.933448791503906250e-01 -1.039837226271629333e-01 -2.136595398187637329e-01 -1.139661893248558044e-01 -1.885306835174560547e-01 -1.140282526612281799e-01 -5.993177741765975952e-02 -1.842891126871109009e-01 2.789271436631679535e-02
8.058480918407440186e-02 1.938864886760711670e-01 -8.486726135015487671e-02 2.024251520633697510e-01 -6.568096578121185303e-02 1.473387777805328369e-01 -9.535943716764450073e-02 -1.024709939956665039e-01 -1.103071570396423340e-01 -2.536912560462951660e-01 -1.379421651363372803e-01 -2.169727832078933716e-01 4.142665863037109375e-02 -3.555946648120880127e-01 -4.021003246307373047e-01 -7.594704627990722656e-02 1.127999201416969299e-01 9.193761646747589111e-02 -5.924792960286140442e-03 -1.042838096618652344e-01 7.381487637758255005e-02 1.204037945717573166e-02 1.525857299566268921e-01 -1.105302870273590088e-01 -7.399855554103851318e-02 -3.413069844245910645e-01 -1.465517133474349976e-01 -5.781057849526405334e-02 -2.188118696212768555e-01 -2.366623431444168091e-01 2.780806124210357666e-01 -1.506286561489105225e-01
-3.614261373877525330e-02 -2.231525257229804993e-02 -4.796740785241127014e-02 4.397632926702499390e-02 2.608614563941955566e-01 1.535396426916122437e-01 1.912473440170288086e-01 -8.828739821910858154e-02 -1.325770914554595947e-01 -5.790983140468597412e-02 -4.018965363502502441e-02 -1.085303649306297302e-01 -1.475992649793624878e-01 -2.637903392314910889e-01 -3.168521225452423096e-01 -1.065235957503318787e-01 -1.551423817873001099e-01 -1.185550093650817871e-01 -1.361944079399108887e-01 4.449142888188362122e-02 5.124645307660102844e-02 1.709327697753906250e-01 1.227316353470087051e-02 -2.666072249412536621e-01 -2.365100756287574768e-02 -3.192329108715057373e-01 -3.946501612663269043e-01 -2.959721386432647705e-01 -1.466592997312545776e-01 1.367761343717575073e-01 1.567717641592025757e-02 -2.693012654781341553e-01
-7.949691265821456909e-02 1.042687967419624329e-01 7.321947813034057617e-02 -1.875859051942825317e-01 1.106930375099182129e-01 -2.107163071632385254e-01 -1.702385991811752319e-01 -1.162700727581977844e-01 5.234276875853538513e-02 8.334426581859588623e-02 -5.570327863097190857e-02 6.188448145985603333e-02 -1.146339625120162964e-01 -1.905401647090911865e-01 -2.539834082126617432e-01 -1.387438271194696426e-03 -8.172024786472320557e-02 -2.216451466083526611e-01 -3.604304790496826172e-02 -2.083280533552169800e-01 3.034407831728458405e-02 -3.238840401172637939e-02 -3.487325906753540039e-01 -2.816619277000427246e-01 -7.755886763334274292e-02 -3.957590162754058838e-01 -1.233234703540802002e-01 5.549710988998413086e-02 -1.349179893732070923e-01 -3.079840838909149170e-01 -1.134129166603088379e-01 -3.197798430919647217e-01
2.591485083103179932e-01 -1.410889625549316406e-01 -1.291236579418182373e-01 -2.878870964050292969e-01 3.079962171614170074e-02 -1.078899204730987549e-01 4.888229444622993469e-02 1.803242713212966919e-01 -3.229955444112420082e-03 2.985118143260478973e-02 -1.511212438344955444e-01 -1.705371737480163574e-01 -1.463903784751892090e-01 -1.400290131568908691e-01 -4.384016692638397217e-01 1.951644569635391235e-02 -1.452149171382188797e-02 -1.590639799833297729e-01 -8.890306204557418823e-02 6.006913259625434875e-02 2.019715309143066406e-01 -2.428563125431537628e-02 2.729187011718750000e-01 -5.861617997288703918e-02 -1.204913258552551270e-01 -2.762879431247711182e-01 -1.338933873921632767e-02 -2.380764186382293701e-01 -1.393679901957511902e-02 -1.820820868015289307e-01 2.453739941120147705e-02 -3.761137723922729492e-01
2.978794574737548828e-01 1.713538020849227905e-01 7.987651228904724121e-02 -2.945853024721145630e-02 3.480840027332305908e-01 -1.045470908284187317e-01 -1.999390870332717896e-01 1.193816512823104858e-01 5.583838373422622681e-02 -8.380275219678878784e-02 2.154218405485153198e-02 1.055414602160453796e-01 5.005484446883201599e-02 7.593600545078516006e-03 -1.320047527551651001e-01 -1.752284318208694458e-01 -2.508647553622722626e-02 -2.117088995873928070e-02 -7.030228152871131897e-03 9.352131187915802002e-02 3.250036537647247314e-01 3.993332386016845703e-03 3.941604793071746826e-01 -3.801979720592498779e-01 -1.117096170783042908e-01 -7.535151392221450806e-02 8.360850065946578979e-02 7.083708792924880981e-02 -9.979039430618286133e-02 9.190602600574493408e-02 1.425162255764007568e-01 -3.627529144287109375e-01
1.113039813935756683e-02 1.492962092161178589e-01 8.966254442930221558e-02 -1.267945915460586548e-01 -1.477780006825923920e-02 -2.249903082847595215e-01 -2.083186954259872437e-01 -1.887804865837097168e-01 -3.125261515378952026e-02 1.408622711896896362e-01 -9.585136175155639648e-02 6.059124693274497986e-02 -1.766883134841918945e-01 -4.977056011557579041e-02 -2.916953265666961670e-01 2.288662269711494446e-02 -7.035578787326812744e-02 -9.128112345933914185e-02 5.047813057899475098e-02 -1.380329877138137817e-01 8.273051679134368896e-02 2.109322696924209595e-02 -2.796967327594757080e-01 -3.512421846389770508e-01 -1.734793633222579956e-01 -3.433156311511993408e-01 -2.717841863632202148e-01 2.301654219627380371e-02 -1.453963816165924072e-01 -2.604339718818664551e-01 -1.137932240962982178e-01 -3.202612996101379395e-01
2.058004885911941528e-01 -9.115803986787796021e-02 -1.124371439218521118e-01 -3.592115342617034912e-01 1.466433554887771606e-01 -1.380033344030380249e-01 6.662634201347827911e-03 6.307411193847656250e-02 -6.914892047643661499e-02 2.592706978321075439e-01 -2.237732755020260811e-03 2.784032002091407776e-02 1.472770608961582184e-02 -8.760363608598709106e-02 -3.510409891605377197e-01 2.463781833648681641e-02 -1.388012915849685669e-01 1.969288103282451630e-02 -3.175331950187683105e-01 6.725215911865234375e-02 1.672554165124893188e-01 -2.816204167902469635e-02 1.281533986330032349e-01 -2.235549688339233398e-01 -2.768257558345794678e-01 -2.683967649936676025e-01 5.576981604099273682e-02 -5.209908634424209595e-02 -3.880179673433303833e-02 -1.129820793867111206e-01 7.844681851565837860e-03 -4.118021428585052490e-01
8.947616815567016602e-02 2.864062488079071045e-01 -9.588915854692459106e-02 -2.187647819519042969e-01 2.712146937847137451e-01 -1.489774286746978760e-01 -1.206541508436203003e-01 -9.747877717018127441e-02 5.973987281322479248e-02 -3.376224637031555176e-01 3.285820037126541138e-02 -1.293535679578781128e-01 -8.020576089620590210e-02 -4.621089696884155273e-01 3.961339592933654785e-03 3.785262256860733032e-02 -2.379603832960128784e-01 -1.091941595077514648e-01 -1.755964457988739014e-01 -3.201544582843780518e-01 2.552571594715118408e-01 -8.262578397989273071e-02 1.513995975255966187e-01 -1.416407972574234009e-01 3.735584020614624023e-02 -6.753432750701904297e-02 -2.082656174898147583e-01 -5.596893280744552612e-02 5.892732180655002594e-03 -2.897751517593860626e-02 -4.227764159440994263e-02 6.581407785415649414e-02
-4.550370946526527405e-02 2.030163072049617767e-03 1.120673641562461853e-01 -3.286878811195492744e-03 1.528498381376266479e-01 8.501751720905303955e-02 -7.596500217914581299e-02 2.104272991418838501e-01 8.064562827348709106e-02 9.915561974048614502e-02 -1.461460590362548828e-01 -1.938441991806030273e-01 -3.392701745033264160e-01 -3.315606415271759033e-01 6.743727251887321472e-03 -6.865540891885757446e-02 -2.416835576295852661e-01 -4.894107207655906677e-02 1.408294141292572021e-01 1.663809716701507568e-01 -1.655475795269012451e-01 -9.591557830572128296e-02 1.486047804355621338e-01 -5.110317468643188477e-01 1.669056862592697144e-01 -2.349387854337692261e-03 2.993747126311063766e-03 5.725733563303947449e-02 -9.957556612789630890e-03 -3.098528981208801270e-01 5.457116290926933289e-02 -2.030951827764511108e-01
1.531862616539001465e-01 2.441045492887496948e-01 -1.151295304298400879e-01 -2.399906143546104431e-02 1.685850769281387329e-01 6.152816116809844971e-02 -1.765008419752120972e-01 3.770551085472106934e-02 6.833542883396148682e-02 -2.608169019222259521e-01 -3.029661476612091064e-01 3.684735298156738281e-02 -3.208275884389877319e-02 5.373568832874298096e-02 -2.703132033348083496e-01 2.335451915860176086e-02 -1.054368168115615845e-01 -3.815180808305740356e-02 -2.196535766124725342e-01 1.516841799020767212e-01 1.302445530891418457e-01 -1.208219230175018311e-01 -2.062000334262847900e-01 -2.657003700733184814e-01 -1.383604109287261963e-01 5.662450194358825684e-02 -1.757695972919464111e-01 8.707761764526367188e-02 -4.436436891555786133e-01 -3.200080394744873047e-01 6.055131927132606506e-02 -5.233258008956909180e-02
1.461454778909683228e-01 1.904577761888504028e-01 7.085191458463668823e-02 1.169441919773817062e-02 4.910880327224731445e-01 -1.609805673360824585e-01 -2.652930915355682373e-01 1.448663026094436646e-01 3.976743668317794800e-03 1.810014098882675171e-01 1.225971281528472900e-01 9.380190074443817139e-02 -5.914013832807540894e-02 -6.140822917222976685e-02 -1.560309231281280518e-01 5.511010438203811646e-02 -1.234264075756072998e-01 5.026664957404136658e-02 8.751236647367477417e-02 3.168181478977203369e-01 2.756342887878417969e-01 1.091506034135818481e-01 1.816886216402053833e-01 -3.363095521926879883e-01 5.516708828508853912e-03 -4.155371710658073425e-02 -1.873157545924186707e-02 1.106674000620841980e-01 -2.491986146196722984e-03 -1.102294400334358215e-01 2.042856663465499878e-01 -2.438514530658721924e-01
6.747437268495559692e-02 5.094908550381660461e-02 6.281036138534545898e-02 -1.819091886281967163e-01 1.087597310543060303e-01 -1.900473088026046753e-01 -4.156915470957756042e-02 5.480317771434783936e-02 1.758937388658523560e-01 1.451193541288375854e-01 6.422376632690429688e-02 2.036332786083221436e-01 -1.146520599722862244e-01 9.364479221403598785e-03 -2.195531725883483887e-01 -2.574946880340576172e-01 -1.346921622753143311e-01 -5.026739463210105896e-02 -1.409803032875061035e-01 1.688154637813568115e-01 1.141790151596069336e-01 9.164885617792606354e-03 4.312833845615386963e-01 -3.344537317752838135e-01 -1.581452786922454834e-01 -2.162946164608001709e-01 2.775342436507344246e-03 -9.427370131015777588e-02 -4.385491833090782166e-02 -1.996867954730987549e-01 6.887920945882797241e-02 -4.129756987094879150e-01
2.401538044214248657e-01 2.100363969802856445e-01 7.599879801273345947e-02 -2.491306141018867493e-02 3.652724325656890869e-01 -1.043028756976127625e-01 -1.331844776868820190e-01 1.691115349531173706e-01 6.185289006680250168e-03 9.886750578880310059e-02 8.051450550556182861e-02 5.366493389010429382e-02 5.187099799513816833e-02 5.786830186843872070e-02 -1.128854900598526001e-01 3.060391545295715332e-02 -9.299954026937484741e-02 -1.132530421018600464e-01 -1.777554601430892944e-01 3.318350017070770264e-01 2.268074452877044678e-01 3.085139952600002289e-02 3.360334634780883789e-01 -3.944596350193023682e-01 -8.093390613794326782e-02 -1.911722868680953979e-01 4.150637239217758179e-02 8.209376037120819092e-02 -5.554016306996345520e-02 2.055310085415840149e-02 1.141825690865516663e-01 -3.317812681198120117e-01
2.286148816347122192e-01 7.163576036691665649e-02 5.626759305596351624e-02 -1.288643479347229004e-01 1.673849076032638550e-01 -2.309267371892929077e-01 -4.720983281731605530e-02 1.155464723706245422e-01 1.750637292861938477e-01 1.952170282602310181e-01 1.747207939624786377e-01 3.368897363543510437e-02 -3.062866926193237305e-01 -1.150277182459831238e-01 -2.252504080533981323e-01 5.681753903627395630e-02 -3.432253897190093994e-01 -7.524109445512294769e-03 5.378561094403266907e-02 1.373245269060134888e-01 1.122281178832054138e-01 2.248789519071578979e-01 1.937890201807022095e-01 -3.341122269630432129e-01 -2.408848106861114502e-01 -1.827964335680007935e-01 7.056183367967605591e-02 -5.239747092127799988e-02 -1.709537953138351440e-01 -1.783698648214340210e-01 1.628513038158416748e-01 -1.605947315692901611e-01
7.630527764558792114e-02 3.730309009552001953e-01 -1.797022521495819092e-01 1.754001379013061523e-01 3.396036624908447266e-01 1.174056753516197205e-01 -3.899887204170227051e-02 -1.099940314888954163e-01 -1.350095421075820923e-01 -1.316198110580444336e-01 -1.022155731916427612e-01 -2.067926526069641113e-01 -3.410695120692253113e-02 -3.315160870552062988e-01 2.950637973845005035e-02 -9.378280490636825562e-02 -2.872083708643913269e-02 -1.045548021793365479e-01 -1.055139824748039246e-01 -8.438184112310409546e-02 1.870521903038024902e-01 2.647054381668567657e-02 -1.043618991971015930e-01 -4.203550517559051514e-01 1.614138185977935791e-01 -1.415905505418777466e-01 4.993732646107673645e-02 -2.483219951391220093e-01 1.429097056388854980e-01 9.755963832139968872e-02 -3.187838941812515259e-02 -2.126787751913070679e-01
3.745785951614379883e-01 2.157097458839416504e-01 5.319795012474060059e-02 1.716873943805694580e-01 7.346357405185699463e-02 5.008735135197639465e-02 -2.135062366724014282e-01 -5.379595980048179626e-02 2.128858417272567749e-01 -1.680222153663635254e-02 -3.083894252777099609e-01 1.066756546497344971e-01 -2.449157685041427612e-01 -8.934331685304641724e-02 -1.097050681710243225e-02 1.692738831043243408e-01 1.070160269737243652e-01 -8.855073153972625732e-02 -2.035590112209320068e-01 4.255373775959014893e-02 5.626529455184936523e-02 1.506195962429046631e-01 7.143676280975341797e-02 -3.070226013660430908e-01 -3.041149377822875977e-01 -2.165745757520198822e-02 -2.810316719114780426e-02 -2.673463523387908936e-01 -1.846024394035339355e-01 -1.388081908226013184e-01 2.369583100080490112e-01 -1.147604733705520630e-01
8.897796273231506348e-02 2.316319197416305542e-01 -1.150808930397033691e-01 2.433819882571697235e-02 3.878038004040718079e-02 1.620301157236099243e-01 -2.418656051158905029e-01 1.303495317697525024e-01 1.756439171731472015e-02 4.556639492511749268e-02 -6.030135601758956909e-02 -1.251432448625564575e-01 -1.992480605840682983e-01 1.801541596651077271e-01 -2.036575824022293091e-01 -7.199616730213165283e-02 -6.842266023159027100e-02 -2.760691940784454346e-01 -3.564115464687347412e-01 1.303237676620483398e-01 3.601244688034057617e-01 -1.779090464115142822e-01 -9.485425055027008057e-02 1.254428178071975708e-01 -3.623202443122863770e-02 -1.909366995096206665e-01 -2.215817868709564209e-01 -3.180004656314849854e-03 -2.848769724369049072e-01 1.087376475334167480e-01 5.511244013905525208e-02 -2.949080765247344971e-01
2.830277383327484131e-01 -1.270108968019485474e-01 -5.345925316214561462e-02 -3.718825429677963257e-02 6.204623728990554810e-02 -5.257612466812133789e-02 -1.828828305006027222e-01 -1.843127757310867310e-01 -4.737492650747299194e-02 -1.033936589956283569e-01 3.650659695267677307e-02 1.624771654605865479e-01 -4.587068259716033936e-01 -2.866801321506500244e-01 -2.561526298522949219e-01 -2.497706376016139984e-02 -3.332090005278587341e-02 3.064887039363384247e-02 1.696930080652236938e-02 1.871727406978607178e-01 2.680546417832374573e-02 -3.450160622596740723e-01 2.622207105159759521e-01 -3.921160101890563965e-01 -5.475647374987602234e-02 1.539506018161773682e-02 -1.372252255678176880e-01 2.023742161691188812e-02 8.538699895143508911e-02 2.337902225553989410e-02 -1.254134923219680786e-01 -1.753793098032474518e-02
-1.124126091599464417e-02 1.061077788472175598e-01 2.663396596908569336e-01 -3.005816638469696045e-01 -4.418089613318443298e-02 2.801378257572650909e-03 -1.714935153722763062e-01 -8.061043918132781982e-04 -1.885838061571121216e-01 -5.958648771047592163e-02 -1.261456906795501709e-01 -2.189976423978805542e-01 -9.478016942739486694e-02 -2.170897787436842918e-03 -2.191228866577148438e-01 -2.242725342512130737e-02 -3.469036221504211426e-01 -5.059573799371719360e-02 -3.099645674228668213e-02 -5.512272194027900696e-02 1.953424699604511261e-02 1.737416386604309082e-01 -1.050287112593650818e-01 -2.420288771390914917e-01 -7.231342047452926636e-02 -4.045797586441040039e-01 -2.228434979915618896e-01 7.511300593614578247e-02 -2.983834743499755859e-01 -2.694654166698455811e-01 -2.958725951611995697e-02 -1.471473425626754761e-01
8.279427140951156616e-02 3.721423819661140442e-02 1.373289972543716431e-01 -8.367137610912322998e-02 2.286401987075805664e-01 2.916418612003326416e-01 -9.668572992086410522e-02 -2.224693596363067627e-01 -7.454501092433929443e-02 1.790713332593441010e-02 -1.556034386157989502e-01 -3.058396577835083008e-01 -2.410605847835540771e-01 -1.100590154528617859e-01 -5.635047554969787598e-01 -5.394342541694641113e-02 -1.986909657716751099e-01 7.656352221965789795e-02 1.240710467100143433e-01 -8.229638636112213135e-02 8.361963182687759399e-02 -5.780362337827682495e-02 -6.367804855108261108e-02 -1.991159766912460327e-01 -9.998890757560729980e-02 -1.717009842395782471e-01 1.072329729795455933e-01 1.545159518718719482e-01 -1.494232714176177979e-01 -7.677859161049127579e-03 -7.266538590192794800e-02 -1.771099567413330078e-01
1.309728324413299561e-01 2.083162665367126465e-01 1.580946892499923706e-01 8.741976320743560791e-02 1.385156363248825073e-01 -8.457117527723312378e-02 -3.391226008534431458e-02 1.848801821470260620e-01 -1.624044030904769897e-02 -3.141266107559204102e-02 9.585766121745109558e-03 3.785462677478790283e-02 5.482398346066474915e-02 -3.169057369232177734e-01 -1.959365457296371460e-01 1.895542740821838379e-01 -1.219216287136077881e-01 -1.594674587249755859e-02 1.007781252264976501e-01 -1.463018059730529785e-01 2.105762362480163574e-01 -3.165848851203918457e-01 -1.317668855190277100e-01 -1.559034436941146851e-01 -1.208057254552841187e-01 -7.770189642906188965e-02 8.550595492124557495e-02 -1.593136191368103027e-01 -2.408080846071243286e-01 7.399389892816543579e-02 4.755390062928199768e-02 -5.591488480567932129e-01
4.375504329800605774e-02 -7.620585709810256958e-02 -6.975532323122024536e-02 -2.286336272954940796e-01 2.801219224929809570e-01 -4.744940698146820068e-01 -1.819078326225280762e-01 -8.589552715420722961e-03 -1.052334085106849670e-01 -9.803186357021331787e-02 -2.641965746879577637e-01 7.645859569311141968e-02 -1.366700083017349243e-01 -9.688504040241241455e-02 -1.995739340782165527e-01 2.814101241528987885e-02 -1.707130670547485352e-01 -3.903559446334838867e-01 -3.340355306863784790e-02 1.220298781991004944e-01 -5.131431668996810913e-02 5.879921093583106995e-02 1.619403362274169922e-01 1.171958073973655701e-02 -1.666444987058639526e-01 -1.593503206968307495e-01 -6.820941716432571411e-02 -1.733997017145156860e-01 -2.267481293529272079e-03 -3.027264177799224854e-01 -1.244476959109306335e-01 -9.135625511407852173e-02
1.424617413431406021e-02 2.904227077960968018e-01 9.041155129671096802e-02 -4.010504111647605896e-02 1.786660104990005493e-01 -9.914886951446533203e-02 -2.915911972522735596e-01 2.059576511383056641e-01 1.080763116478919983e-01 8.327490650117397308e-03 -1.033298149704933167e-01 8.309175074100494385e-02 6.411340436898171902e-04 -8.407732844352722168e-02 6.783359497785568237e-02 -2.818058729171752930e-01 -2.797192037105560303e-01 -1.720877140760421753e-01 -2.796624302864074707e-01 9.558629244565963745e-02 4.506215825676918030e-02 -4.714691638946533203e-02 3.231380581855773926e-01 -4.389715790748596191e-01 -9.908286482095718384e-02 -6.877859681844711304e-02 -6.036755070090293884e-02 2.201071754097938538e-02 -1.029259860515594482e-01 -6.909627467393875122e-02 6.074099987745285034e-02 -2.859192788600921631e-01
-7.831015437841415405e-02 5.558850243687629700e-02 6.496960669755935669e-02 -1.283073518425226212e-02 -1.459144204854965210e-01 6.583523645531386137e-05 -7.603116333484649658e-02 4.667998850345611572e-02 1.492062807083129883e-01 -2.423770278692245483e-01 -3.915292918682098389e-01 5.189381539821624756e-03 -2.606034576892852783e-01 -1.180492565035820007e-01 -2.967516183853149414e-01 -2.094472795724868774e-01 -4.941030219197273254e-02 -9.397196769714355469e-02 -1.531653292477130890e-02 -4.596179351210594177e-02 1.973636150360107422e-01 -1.524818688631057739e-01 -4.063968062400817871e-01 -1.361163705587387085e-01 -1.647215187549591064e-01 -2.236063182353973389e-01 -1.950812488794326782e-01 -1.979911178350448608e-01 -1.804838478565216064e-01 -6.819088757038116455e-02 -7.217896729707717896e-02 -2.295594215393066406e-01
1.386477947235107422e-01 -1.469873487949371338e-01 -2.013745903968811035e-02 1.214044764637947083e-01 1.316852271556854248e-01 -4.648540541529655457e-02 -3.631558269262313843e-02 -2.073585689067840576e-01 1.310191005468368530e-01 1.526319682598114014e-01 -4.734088853001594543e-02 -6.704689934849739075e-03 -2.973794750869274139e-02 -1.381646096706390381e-01 -1.362155526876449585e-01 -1.021066382527351379e-01 1.231053099036216736e-02 -1.648732572793960571e-01 -2.619048357009887695e-01 2.893594801425933838e-01 2.408841401338577271e-01 -1.923389136791229248e-01 -6.769256293773651123e-02 -4.661974310874938965e-01 -2.534418404102325439e-01 -2.470780611038208008e-01 1.751358807086944580e-01 -7.381719350814819336e-02 -1.884784102439880371e-01 -2.346579581499099731e-01 -1.748947948217391968e-01 -9.658028185367584229e-02
2.623692452907562256e-01 1.617402583360671997e-02 -1.684165745973587036e-01 -3.798657953739166260e-01 -1.448270827531814575e-01 4.407002031803131104e-02 -3.629037365317344666e-02 9.979470819234848022e-02 1.076227128505706787e-01 -2.360302358865737915e-01 1.142237484455108643e-01 4.595103487372398376e-02 -3.463298976421356201e-01 -3.327413499355316162e-01 -4.770463705062866211e-02 -7.780046015977859497e-02 -1.343273669481277466e-01 -2.501288652420043945e-01 6.099741533398628235e-02 1.977908611297607422e-01 5.735915899276733398e-02 2.812740206718444824e-02 1.299144476652145386e-01 -1.507131159305572510e-01 1.597144603729248047e-01 -2.747576832771301270e-01 -1.277463436126708984e-01 3.073692880570888519e-02 2.187154022976756096e-03 -1.012696623802185059e-01 -2.059250511229038239e-02 -3.263919353485107422e-01
2.740082442760467529e-01 -1.124085113406181335e-01 -1.223493963479995728e-01 -2.950654327869415283e-01 -1.025121808052062988e-01 -3.187539801001548767e-02 -2.127881646156311035e-01 1.822941303253173828e-01 -4.531393572688102722e-02 -9.417416900396347046e-02 -1.909556835889816284e-01 -1.571209430694580078e-01 -1.026436910033226013e-01 -2.316645979881286621e-01 -9.709901362657546997e-02 -3.640218451619148254e-02 -2.603455819189548492e-02 -6.570176035165786743e-02 4.576729983091354370e-02 1.093377768993377686e-01 1.140087917447090149e-01 -5.983147025108337402e-02 2.099930197000503540e-01 -6.513494253158569336e-02 4.420728608965873718e-02 -3.269259929656982422e-01 -2.602409105747938156e-03 -1.356442272663116455e-02 -5.461829900741577148e-02 -2.618823945522308350e-01 -1.706686615943908691e-01 -5.286825299263000488e-01
1.645474582910537720e-01 -9.198237210512161255e-02 1.457140892744064331e-01 -2.333055585622787476e-01 2.809990197420120239e-02 -1.674874722957611084e-01 -2.165422029793262482e-02 -4.276489466428756714e-02 -5.230478942394256592e-02 1.288341637700796127e-02 1.144423056393861771e-02 5.435971170663833618e-02 -2.530549466609954834e-01 -3.382649421691894531e-01 -1.963771581649780273e-01 -8.314333856105804443e-02 5.720532685518264771e-02 -4.522126168012619019e-02 8.920066058635711670e-02 1.934848725795745850e-01 1.840507835149765015e-01 -2.830022871494293213e-01 2.410123199224472046e-01 -1.843416243791580200e-01 -2.928254902362823486e-01 -1.633988916873931885e-01 -2.847338318824768066e-01 6.575533002614974976e-02 3.149854838848114014e-01 -1.013952642679214478e-01 4.500347375869750977e-02 -2.482457011938095093e-01
3.043526709079742432e-01 2.553021013736724854e-01 1.028299238532781601e-02 7.063446193933486938e-02 8.142658323049545288e-02 8.888213336467742920e-02 -4.446525871753692627e-02 -7.071362435817718506e-02 -8.645471185445785522e-02 3.671410679817199707e-02 1.495808511972427368e-01 8.424984663724899292e-02 -7.049519568681716919e-02 -3.114641904830932617e-01 -2.769945561885833740e-01 -3.511933609843254089e-03 -1.523215621709823608e-01 1.206038966774940491e-01 3.029755875468254089e-02 -7.951354980468750000e-02 1.691375374794006348e-01 -2.269428372383117676e-01 3.694761097431182861e-01 -3.573624193668365479e-01 1.588488370180130005e-01 -4.008666053414344788e-02 2.281934618949890137e-01 -1.592641174793243408e-01 -5.657565221190452576e-02 -9.947550296783447266e-02 -7.778791245073080063e-03 -3.030222058296203613e-01
9.694967418909072876e-02 2.638921439647674561e-01 5.014697089791297913e-03 -3.563923835754394531e-01 7.971372455358505249e-03 -2.406594157218933105e-01 -2.522162795066833496e-01 1.790008246898651123e-01 5.029448121786117554e-02 1.346164494752883911e-01 1.726801041513681412e-03 -1.214071288704872131e-01 -2.663337886333465576e-01 -1.178953647613525391e-01 -3.345669507980346680e-01 1.225592046976089478e-01 -2.720489501953125000e-01 4.446449503302574158e-02 -1.283867470920085907e-02 1.485667675733566284e-01 1.446475386619567871e-01 3.510979935526847839e-02 2.881346642971038818e-01 -2.769780158996582031e-01 -1.785237789154052734e-01 -6.458135694265365601e-02 1.336888503283262253e-02 3.327065706253051758e-02 -1.877031847834587097e-02 -2.532094120979309082e-01 9.997449815273284912e-02 -3.457467630505561829e-02
2.931621372699737549e-01 3.022313117980957031e-02 1.734271831810474396e-02 -1.538007408380508423e-01 7.694429904222488403e-02 -3.790268599987030029e-01 -8.273018151521682739e-02 3.330325782299041748e-01 7.469210773706436157e-02 -1.255548894405364990e-01 8.727348595857620239e-02 -1.047725155949592590e-01 -1.154179945588111877e-01 -1.127529665827751160e-01 -1.997443139553070068e-01 -3.290755301713943481e-02 -2.078488767147064209e-01 -8.816663175821304321e-02 1.216994524002075195e-01 1.538231223821640015e-01 2.632620632648468018e-01 7.023123651742935181e-02 1.792397052049636841e-01 -5.623068194836378098e-03 3.522406890988349915e-02 -3.296143114566802979e-01 -1.105288788676261902e-01 -2.056069970130920410e-01 1.731978058815002441e-01 -5.634932219982147217e-02 -3.956504538655281067e-02 -3.463210761547088623e-01
1.636445075273513794e-01 1.407038271427154541e-01 6.876180320978164673e-02 -6.641055922955274582e-03 2.053501754999160767e-01 1.304346323013305664e-02 -1.934870481491088867e-01 2.766207754611968994e-01 4.551677778363227844e-02 -6.829303503036499023e-02 3.815433476120233536e-03 -5.706606805324554443e-02 -2.516161799430847168e-01 -2.840021625161170959e-02 9.761365503072738647e-02 -2.142969667911529541e-01 -1.981046646833419800e-01 -3.372726961970329285e-02 -1.809152960777282715e-01 -3.596775829792022705e-01 5.141203477978706360e-02 8.251854032278060913e-02 8.097591996192932129e-02 -3.812893927097320557e-01 -1.556835323572158813e-01 -5.080949142575263977e-02 -2.188366055488586426e-01 -1.121324375271797180e-01 1.503114700317382812e-01 -1.648588627576828003e-01 1.635904312133789062e-01 -3.675476312637329102e-01
2.661098241806030273e-01 2.310171574354171753e-01 1.827041804790496826e-01 -7.370488345623016357e-02 3.059659898281097412e-01 6.954180076718330383e-03 -4.554674029350280762e-03 -2.996982634067535400e-01 1.635899245738983154e-01 1.561293601989746094e-01 -2.289262413978576660e-01 -1.864786893129348755e-01 -3.543949425220489502e-01 -6.177110597491264343e-02 -1.357074081897735596e-02 1.850043050944805145e-02 4.211360961198806763e-02 -2.839157283306121826e-01 -2.812933735549449921e-02 1.277966797351837158e-01 2.092545777559280396e-01 -7.665036618709564209e-02 -1.320707648992538452e-01 1.060552224516868591e-01 -7.181733846664428711e-02 -2.684890627861022949e-01 9.499250352382659912e-02 6.975565850734710693e-02 9.370817244052886963e-02 1.926394999027252197e-01 1.417006254196166992e-01 -2.242333441972732544e-01
1.113753318786621094e-01 2.855464816093444824e-01 6.796645373106002808e-02 5.975134670734405518e-02 3.363178074359893799e-01 4.541708156466484070e-03 9.381768852472305298e-02 2.649318799376487732e-02 -2.587812840938568115e-01 -1.688806861639022827e-01 1.191229075193405151e-01 -9.700624644756317139e-02 -1.184123829007148743e-01 -3.245656490325927734e-01 -7.216668874025344849e-02 -1.238696947693824768e-01 3.441553935408592224e-02 1.125834435224533081e-01 -2.434305101633071899e-01 8.279191702604293823e-02 4.482881426811218262e-01 -1.054379269480705261e-01 -5.713430047035217285e-02 5.802478268742561340e-02 -1.064370125532150269e-01 -1.752112805843353271e-01 6.113315373659133911e-02 -3.217825591564178467e-01 -1.572676748037338257e-02 -9.787794202566146851e-02 1.702237576246261597e-01 -1.715649664402008057e-01
2.877913117408752441e-01 -1.753726303577423096e-01 -2.414138056337833405e-03 -2.858237624168395996e-01 -1.513600815087556839e-02 -1.848280876874923706e-01 -4.259090055711567402e-04 7.053919136524200439e-02 3.595478460192680359e-02 -1.424691826105117798e-01 -1.614428907632827759e-01 -1.577997803688049316e-01 -1.686541140079498291e-01 -2.116793580353260040e-02 -2.637173533439636230e-01 -5.794301256537437439e-02 -1.972780823707580566e-01 -3.041402995586395264e-01 -6.643675267696380615e-02 1.013187244534492493e-01 2.590559124946594238e-01 1.263306289911270142e-01 1.724983453750610352e-01 -1.413314938545227051e-01 -1.907210797071456909e-01 -3.547117412090301514e-01 -7.495975494384765625e-02 -1.500836759805679321e-01 3.936495259404182434e-02 -4.629305005073547363e-02 -8.937307633459568024e-03 -3.434988558292388916e-01
2.479893863201141357e-01 2.747082114219665527e-01 -4.035397619009017944e-02 -3.966626897454261780e-02 4.086925387382507324e-01 -3.865078836679458618e-02 -3.041822314262390137e-01 1.957610994577407837e-01 8.886992186307907104e-02 1.223513931035995483e-01 8.031046390533447266e-02 2.879804745316505432e-02 -1.508188396692276001e-01 5.641635879874229431e-02 -1.386989355087280273e-01 1.076808199286460876e-01 -1.899558305740356445e-01 -8.256996423006057739e-02 -1.484146807342767715e-03 2.125561833381652832e-01 9.927927702665328979e-02 8.355555683374404907e-02 3.581922352313995361e-01 -2.750675082206726074e-01 6.490734219551086426e-02 -2.351256459951400757e-01 2.282975241541862488e-02 1.254541575908660889e-01 -8.651637285947799683e-02 -5.888422578573226929e-02 2.413856685161590576e-01 -1.403282135725021362e-01
3.169309347867965698e-02 4.434217214584350586e-01 1.639073640108108521e-01 -4.136774688959121704e-02 3.064905107021331787e-01 1.395853906869888306e-01 5.368715152144432068e-02 1.157122552394866943e-01 1.567725464701652527e-02 -2.848004400730133057e-01 -3.204393386840820312e-01 -1.163855940103530884e-01 -1.482565253973007202e-01 -3.167430683970451355e-02 -5.644184350967407227e-02 -2.098046094179153442e-01 7.271308451890945435e-02 -2.704737894237041473e-02 6.250883638858795166e-02 -1.712833642959594727e-01 -1.368844360113143921e-01 -1.664275974035263062e-01 -1.729357689619064331e-01 -2.195956259965896606e-01 8.380541950464248657e-02 -1.516172140836715698e-01 5.249359458684921265e-02 -2.478802204132080078e-01 4.391431808471679688e-02 -3.560225665569305420e-02 1.746730804443359375e-01 -2.908369302749633789e-01
2.184582352638244629e-01 4.891857206821441650e-01 -1.092925071716308594e-01 8.703716844320297241e-02 -2.794211357831954956e-02 -1.003624498844146729e-01 -3.240330517292022705e-01 3.638198599219322205e-02 8.637349307537078857e-02 1.015795469284057617e-01 -4.730551317334175110e-02 1.494984477758407593e-01 -3.079683333635330200e-02 -2.166681550443172455e-02 -1.971970051527023315e-01 -3.167211711406707764e-01 -1.416910886764526367e-01 1.399699300527572632e-01 1.048073917627334595e-01 3.080100938677787781e-02 2.381087094545364380e-01 2.703842706978321075e-02 -1.864559948444366455e-01 -2.127030789852142334e-01 -3.110784292221069336e-01 -5.304045975208282471e-02 -5.440130084753036499e-02 -2.173150181770324707e-01 -7.837201654911041260e-02 1.088698729872703552e-01 8.834150433540344238e-02 -1.693848371505737305e-01
2.637606263160705566e-01 4.103444516658782959e-02 2.115396559238433838e-01 -1.002952083945274353e-01 3.577805683016777039e-02 -2.247974574565887451e-01 -2.033643424510955811e-01 1.467127203941345215e-01 -1.385263204574584961e-01 -1.159405522048473358e-02 1.586622893810272217e-01 -1.893035620450973511e-01 -8.434373885393142700e-02 -4.098905920982360840e-01 -2.428270131349563599e-01 -3.428559899330139160e-01 -8.905912935733795166e-02 -1.309252083301544189e-01 -1.375923305749893188e-01 2.692175805568695068e-01 1.615539491176605225e-01 -1.423430070281028748e-02 2.581119239330291748e-01 -2.288647145032882690e-01 1.121373772621154785e-01 -4.050974175333976746e-02 9.209343045949935913e-02 3.995299339294433594e-02 4.388915747404098511e-02 -1.727033406496047974e-01 6.876509636640548706e-02 -6.862566620111465454e-02
2.630154490470886230e-01 3.529772758483886719e-01 3.130823001265525818e-02 1.734828352928161621e-01 7.688216865062713623e-02 1.112633943557739258e-01 -1.397011578083038330e-01 1.666542887687683105e-01 8.618582040071487427e-03 -1.508647482842206955e-02 7.845053076744079590e-02 -2.520923130214214325e-02 -2.769872546195983887e-01 -8.549281954765319824e-02 -3.389914035797119141e-01 5.996900051832199097e-02 6.417412310838699341e-02 -1.268933713436126709e-01 -2.376988083124160767e-01 1.983425766229629517e-01 2.450850307941436768e-01 -1.213895976543426514e-01 -1.112857386469841003e-01 1.645021289587020874e-01 7.705329358577728271e-02 -3.464733064174652100e-01 -1.820959150791168213e-01 6.091317534446716309e-02 -5.934091284871101379e-02 -1.621150523424148560e-01 -7.304430007934570312e-02 -2.676604688167572021e-01
4.996410757303237915e-02 1.000228449702262878e-01 -5.852798745036125183e-02 -6.552074849605560303e-02 2.333651185035705566e-01 2.938759326934814453e-01 9.103407710790634155e-02 -2.580488622188568115e-01 -1.669383496046066284e-01 -6.917917728424072266e-02 1.218996420502662659e-01 -1.329735964536666870e-01 -6.453581154346466064e-03 -2.658938169479370117e-01 -2.939732074737548828e-01 -8.528835326433181763e-02 -1.122790947556495667e-01 -1.300686895847320557e-01 2.140926755964756012e-02 -1.460553705692291260e-01 -6.565270572900772095e-02 5.345059093087911606e-03 2.564180083572864532e-02 -3.054504692554473877e-01 -5.508330091834068298e-02 -4.200216829776763916e-01 -1.847985982894897461e-01 -2.616969943046569824e-01 -1.154906004667282104e-01 -9.971754997968673706e-02 -5.881654843688011169e-02 -2.756993174552917480e-01
1.301891803741455078e-01 1.804177910089492798e-01 -1.511798501014709473e-01 -1.955376565456390381e-01 -1.626921258866786957e-02 4.900236614048480988e-03 -2.768869996070861816e-01 -2.871552109718322754e-02 1.694744527339935303e-01 -2.879996597766876221e-02 2.913435548543930054e-02 -1.355928033590316772e-01 -3.286369442939758301e-01 -2.266203053295612335e-02 -5.794272874481976032e-04 5.253818631172180176e-02 -3.290017843246459961e-01 -2.895149867981672287e-03 -1.517472714185714722e-01 2.545549273490905762e-01 2.720108814537525177e-02 -1.653101146221160889e-01 1.979985088109970093e-01 -1.703626960515975952e-01 6.500835716724395752e-02 1.935932636260986328e-01 -1.861315965652465820e-01 -2.207873910665512085e-01 5.503091216087341309e-02 -5.497216805815696716e-02 -1.486600786447525024e-01 -4.538192152976989746e-01
2.844998240470886230e-02 1.720581054687500000e-01 -5.388251692056655884e-02 -1.192451119422912598e-01 8.777218312025070190e-02 -2.581810057163238525e-01 -2.644624710083007812e-01 -1.326819360256195068e-01 6.335431337356567383e-02 -1.906894030980765820e-03 4.030259326100349426e-02 -3.103516399860382080e-01 -2.913267016410827637e-01 3.946588188409805298e-02 -1.861161589622497559e-01 1.234416440129280090e-01 -1.977549046277999878e-01 -4.870842397212982178e-02 1.595916301012039185e-01 4.994348809123039246e-02 1.375726759433746338e-01 -1.044738814234733582e-01 4.343591928482055664e-01 -1.611169427633285522e-01 1.528098285198211670e-01 -8.144920319318771362e-02 -2.695521414279937744e-01 -3.211894035339355469e-01 -1.458484828472137451e-01 -1.032680794596672058e-01 2.405793219804763794e-02 -7.759715896099805832e-03
2.480463683605194092e-01 1.683669835329055786e-01 1.825297176837921143e-01 2.306544035673141479e-02 2.358105033636093140e-01 -2.222755691036581993e-03 -8.490359038114547729e-02 -3.008836805820465088e-01 1.270701270550489426e-02 -7.438810914754867554e-02 -1.049677729606628418e-01 -4.768137633800506592e-01 1.360162049531936646e-01 1.483014225959777832e-01 5.156485736370086670e-02 9.275171905755996704e-02 -1.938044428825378418e-01 -1.036247462034225464e-01 -9.030314534902572632e-02 -8.568280190229415894e-02 2.161524593830108643e-01 -1.446284633129835129e-02 1.441119331866502762e-02 -1.968911439180374146e-01 -3.424840271472930908e-01 -2.463786005973815918e-01 1.907459273934364319e-02 8.165975660085678101e-02 5.999020859599113464e-02 -3.265166655182838440e-02 1.784238070249557495e-01 -2.363808602094650269e-01
-7.241195440292358398e-02 3.464179337024688721e-01 -9.078838676214218140e-02 7.082461565732955933e-02 -2.232618629932403564e-02 2.531684637069702148e-01 -6.264926493167877197e-02 -1.196210086345672607e-01 2.243036329746246338e-01 8.833054453134536743e-02 -8.763785660266876221e-02 -7.946513593196868896e-02 -2.101488560438156128e-01 -7.111597061157226562e-02 -2.893381714820861816e-01 1.154968291521072388e-01 -3.346477746963500977e-01 -2.952419221401214600e-01 3.726033866405487061e-02 -3.998654708266258240e-02 1.744546890258789062e-01 -2.411381751298904419e-01 7.075606286525726318e-02 1.134862378239631653e-02 -1.788220703601837158e-01 -3.245559334754943848e-01 -2.116514444351196289e-01 -4.140004143118858337e-02 1.541934758424758911e-01 -2.045405805110931396e-01 -6.745549291372299194e-02 -1.021359562873840332e-01
2.296271324157714844e-01 -1.145964488387107849e-02 -4.378737136721611023e-02 -1.180742029100656509e-02 1.223357319831848145e-01 1.339562237262725830e-03 -1.882715076208114624e-01 -2.540394067764282227e-01 6.687737070024013519e-03 -2.216496020555496216e-01 -3.784884810447692871e-01 -7.014391571283340454e-02 -3.221210241317749023e-01 -1.983505487442016602e-01 -1.458041965961456299e-01 1.214913353323936462e-01 2.144776135683059692e-01 1.278704218566417694e-02 -9.428456425666809082e-02 3.313151374459266663e-02 5.700593441724777222e-02 8.153776079416275024e-02 -8.936518803238868713e-03 -3.849872946739196777e-01 -2.880473136901855469e-01 -1.634936332702636719e-01 8.524312078952789307e-02 -1.318507641553878784e-01 9.334164857864379883e-02 -2.344594299793243408e-01 1.478253006935119629e-01 1.393881887197494507e-01
3.262014314532279968e-02 2.944175004959106445e-01 -1.319310348480939865e-02 -1.397121548652648926e-01 3.020333945751190186e-01 3.120830655097961426e-01 -1.409201230853796005e-02 1.415954828262329102e-01 9.247157722711563110e-02 4.705696552991867065e-02 -1.317947506904602051e-01 -7.604246493428945541e-03 2.284200489521026611e-02 -9.645636379718780518e-02 1.415425091981887817e-01 -3.942444920539855957e-02 -3.493632655590772629e-03 -8.785355836153030396e-02 -2.288247346878051758e-01 2.901019714772701263e-02 1.375504285097122192e-01 -1.850547045469284058e-01 1.264788061380386353e-01 -4.581804573535919189e-01 4.586022719740867615e-02 -1.019768416881561279e-01 -2.062709182500839233e-01 3.297848999500274658e-02 -2.216513156890869141e-01 5.270351096987724304e-02 2.103022336959838867e-01 -3.630281984806060791e-01
2.316507697105407715e-01 2.037659436464309692e-01 6.959284096956253052e-02 -2.729023396968841553e-01 3.574547469615936279e-01 1.351034790277481079e-01 8.622631430625915527e-02 2.250259183347225189e-02 5.731895938515663147e-02 1.554934829473495483e-01 -2.143856585025787354e-01 2.584179937839508057e-01 -3.237661719322204590e-02 -2.070137560367584229e-01 -3.752823919057846069e-02 -2.282458916306495667e-02 -6.828413158655166626e-02 -2.081109136343002319e-01 -2.673368752002716064e-01 3.158444538712501526e-02 1.505605876445770264e-01 -1.293648779392242432e-01 2.418462932109832764e-01 -3.609297275543212891e-01 -7.269007712602615356e-02 5.038140341639518738e-02 -2.259173542261123657e-01 5.893593654036521912e-02 -1.018318310379981995e-01 -5.460782349109649658e-02 -5.144230648875236511e-02 -2.419870197772979736e-01
9.794932603836059570e-02 2.420799434185028076e-01 6.650745123624801636e-02 -1.951005160808563232e-01 1.421108543872833252e-01 1.003007292747497559e-01 1.577826775610446930e-02 -6.641497835516929626e-03 -4.953239113092422485e-02 -8.252806961536407471e-03 4.723837599158287048e-02 -1.181696951389312744e-01 -2.335320860147476196e-01 -7.814010232686996460e-02 -5.068767666816711426e-01 -1.575112640857696533e-01 -1.981706470251083374e-01 -8.668890595436096191e-02 5.602193996310234070e-02 -1.369388550519943237e-01 -4.998454451560974121e-02 4.217732697725296021e-02 -2.042689174413681030e-01 -1.718078106641769409e-01 -4.495937749743461609e-02 -4.183993637561798096e-01 -3.272787928581237793e-01 -1.162798609584569931e-02 -1.222214773297309875e-01 -2.163630127906799316e-01 8.592776209115982056e-02 3.720100736245512962e-03
1.583013534545898438e-01 3.250921666622161865e-01 -1.802237927913665771e-01 2.347284462302923203e-03 4.265184998512268066e-01 5.980821326375007629e-02 -3.485755026340484619e-01 -1.614352464675903320e-01 -1.355371773242950439e-01 -1.256292313337326050e-01 -1.227842420339584351e-01 -2.068584561347961426e-01 -1.659621670842170715e-02 -8.190426230430603027e-02 -4.944160580635070801e-02 -1.789540946483612061e-01 -9.055460803210735321e-03 -6.839777529239654541e-02 -1.152949854731559753e-01 -5.173503234982490540e-02 3.653151690959930420e-01 2.174552679061889648e-01 -1.343617737293243408e-01 -2.551782429218292236e-01 -1.425368338823318481e-02 -1.570980809628963470e-02 8.141165971755981445e-02 -1.421326696872711182e-01 1.139034628868103027e-01 1.440453529357910156e-01 -2.936016209423542023e-02 -1.540486663579940796e-01
3.126072585582733154e-01 2.234549522399902344e-01 -2.673584520816802979e-01 -6.610568612813949585e-02 1.766202896833419800e-01 1.484806537628173828e-01 -2.193668633699417114e-01 -1.801905333995819092e-01 1.194288581609725952e-01 -5.770309641957283020e-02 1.772614121437072754e-01 6.458732485771179199e-02 -3.842962682247161865e-01 -1.064836308360099792e-01 -1.998798698186874390e-01 4.887006059288978577e-02 -1.727838516235351562e-01 -1.041856184601783752e-01 -4.200465511530637741e-03 -1.789581775665283203e-01 1.242903545498847961e-01 1.134024709463119507e-01 -3.200815320014953613e-01 1.875003054738044739e-02 1.397279351949691772e-01 -3.113454580307006836e-01 -9.498856216669082642e-02 -8.193272352218627930e-02 -1.559540927410125732e-01 -9.831665456295013428e-02 1.317414194345474243e-01 -2.664542198181152344e-02
1.773463040590286255e-01 1.056845635175704956e-01 9.462679922580718994e-02 -1.856608390808105469e-01 1.327447593212127686e-01 1.138638406991958618e-01 -9.622173011302947998e-02 1.111503392457962036e-01 2.366211414337158203e-01 1.542479693889617920e-01 -1.293047517538070679e-01 -1.112340763211250305e-01 -2.165031880140304565e-01 -2.217841744422912598e-01 -3.393836319446563721e-01 2.469114400446414948e-02 -7.419917732477188110e-02 -2.188642770051956177e-01 -1.717338413000106812e-01 -7.428816705942153931e-02 1.022614985704421997e-01 -1.888995021581649780e-01 -4.851595461368560791e-01 -1.238184869289398193e-01 -1.643015891313552856e-01 -1.356730461120605469e-01 -1.375968288630247116e-02 -8.330928534269332886e-02 -2.489236444234848022e-01 -8.169403881765902042e-04 -1.920372843742370605e-01 -6.621880084276199341e-02
1.877289265394210815e-01 1.225092038512229919e-01 -2.769767940044403076e-01 -1.935454457998275757e-01 2.779107093811035156e-01 8.222132921218872070e-02 6.520847976207733154e-02 -1.649996489286422729e-01 -1.259890645742416382e-01 4.819325357675552368e-02 -1.225506663322448730e-01 1.747699640691280365e-02 -1.731127351522445679e-01 -3.666219115257263184e-01 1.347951591014862061e-01 -1.161209307610988617e-02 -3.242684006690979004e-01 -2.890485525131225586e-01 -1.378952562808990479e-01 1.637432575225830078e-01 1.027269847691059113e-02 1.083468124270439148e-01 2.227506339550018311e-01 -2.642737627029418945e-01 -6.978857517242431641e-02 7.762304693460464478e-02 -1.875773072242736816e-01 7.931119203567504883e-02 -7.259301096200942993e-02 -1.608416289091110229e-01 8.133728802204132080e-02 -2.189560234546661377e-01
9.330436587333679199e-02 2.617821097373962402e-01 -1.717450320720672607e-01 1.684127897024154663e-01 2.419209331274032593e-01 7.042108476161956787e-02 -1.661158949136734009e-01 2.279066145420074463e-01 -3.674771785736083984e-01 -7.760845869779586792e-02 -8.972798287868499756e-02 -1.751782298088073730e-01 -2.470730990171432495e-01 3.959539905190467834e-02 -5.741311237215995789e-02 -2.136548310518264771e-01 1.724477410316467285e-01 -1.478593349456787109e-01 8.328662812709808350e-02 9.906113147735595703e-02 1.992432028055191040e-01 -2.566840052604675293e-01 1.235495954751968384e-01 4.586190730333328247e-02 -1.061497032642364502e-01 -2.694852352142333984e-01 6.604711711406707764e-02 -1.317527145147323608e-01 -9.985353052616119385e-02 8.834080398082733154e-02 -9.940564632415771484e-02 -3.255084156990051270e-01
2.602061033248901367e-01 1.731068342924118042e-01 -1.227606609463691711e-01 -5.842784792184829712e-02 -5.071660876274108887e-02 -6.013805046677589417e-02 -1.533113867044448853e-01 -1.398424804210662842e-01 -1.597532778978347778e-01 -2.228308655321598053e-02 2.127562910318374634e-01 1.164175495505332947e-01 -1.593888252973556519e-01 -1.899761408567428589e-01 -1.663884967565536499e-01 -7.557583600282669067e-02 -3.638397455215454102e-01 -1.143876314163208008e-01 1.537970155477523804e-01 -1.085328236222267151e-01 -1.194051057100296021e-01 -4.858943521976470947e-01 2.053172886371612549e-01 -2.443560510873794556e-01 -1.619805246591567993e-01 -1.605892181396484375e-01 -6.398842670023441315e-03 -8.896359056234359741e-02 5.337769538164138794e-02 -4.491597414016723633e-02 -1.092654243111610413e-01 -2.120487987995147705e-01
1.282858103513717651e-01 2.479420602321624756e-01 3.507265821099281311e-02 -2.929843366146087646e-01 3.910455107688903809e-01 2.481028735637664795e-01 -2.619565650820732117e-02 1.089977473020553589e-01 4.916397482156753540e-02 -3.770183771848678589e-02 -3.755056113004684448e-02 1.646033078432083130e-01 -5.967814475297927856e-02 5.474080145359039307e-02 4.574934393167495728e-02 -9.780815243721008301e-02 2.468268014490604401e-02 -1.819245368242263794e-01 -3.015860617160797119e-01 3.428707644343376160e-02 9.029060602188110352e-02 -1.267370432615280151e-01 8.768399804830551147e-02 -4.606102705001831055e-01 -1.102408841252326965e-01 -1.207120791077613831e-01 -3.013918697834014893e-01 -9.451646357774734497e-02 9.874358028173446655e-02 -4.400369524955749512e-02 7.317370176315307617e-02 -2.096725702285766602e-01
2.450062334537506104e-01 4.418596327304840088e-01 2.451134659349918365e-02 -7.249570637941360474e-02 1.159498244524002075e-01 7.488806545734405518e-02 -9.334369003772735596e-02 7.492041587829589844e-02 -2.993065631017088890e-03 -8.528506755828857422e-02 -1.721745580434799194e-01 -4.622109532356262207e-01 -2.235396057367324829e-01 -7.848811894655227661e-02 1.440287977457046509e-01 1.687188260257244110e-02 -2.576255798339843750e-01 -1.965678334236145020e-01 -6.185999605804681778e-03 -4.813837632536888123e-02 1.121660023927688599e-01 -3.323152959346771240e-01 5.629163607954978943e-02 -4.982530698180198669e-02 -2.249127775430679321e-01 8.300478756427764893e-02 -2.163285613059997559e-01 4.144040122628211975e-02 4.654304310679435730e-02 -2.287814952433109283e-02 1.606491953134536743e-01 -8.515782654285430908e-02
3.658765256404876709e-01 2.542553655803203583e-02 -3.446720167994499207e-02 -1.174445450305938721e-01 1.322199851274490356e-01 -1.123529747128486633e-01 6.787350028753280640e-02 2.177524119615554810e-01 -1.287627667188644409e-01 -1.651873439550399780e-02 2.945022843778133392e-02 -5.654530599713325500e-02 -2.050276696681976318e-01 -6.588110327720642090e-02 -3.841529488563537598e-01 -6.429082155227661133e-02 -2.425178289413452148e-01 -6.928987056016921997e-02 2.154083400964736938e-01 3.901188448071479797e-02 -2.516021393239498138e-02 1.201744973659515381e-01 3.685184419155120850e-01 -2.014737576246261597e-01 -5.276480689644813538e-02 -3.422284424304962158e-01 -8.635538071393966675e-02 -1.792071759700775146e-01 9.047424048185348511e-02 -1.098330989480018616e-01 2.127296756953001022e-03 -2.581398487091064453e-01
2.331773489713668823e-01 -1.348162591457366943e-01 -9.495591372251510620e-02 -3.264589011669158936e-01 -1.695977300405502319e-01 -9.477184712886810303e-02 -2.056316435337066650e-01 1.602759510278701782e-01 -3.194668143987655640e-02 -6.822408735752105713e-02 -3.920299187302589417e-02 -1.020844057202339172e-01 -2.228615134954452515e-01 -1.567313820123672485e-01 -2.523728013038635254e-01 -1.619807444512844086e-02 5.600569397211074829e-02 -1.934767961502075195e-01 1.070774644613265991e-01 1.862690895795822144e-01 1.115926057100296021e-01 -4.128920659422874451e-02 6.205795705318450928e-02 -1.924502700567245483e-01 6.786514073610305786e-02 -3.631898462772369385e-01 -4.937062412500381470e-02 -4.110351577401161194e-02 -3.843582421541213989e-02 -1.571916341781616211e-01 -6.725201010704040527e-02 -4.870286583900451660e-01
5.280931666493415833e-02 2.358495444059371948e-02 -1.225417777895927429e-01 2.900412380695343018e-01 2.115973643958568573e-02 1.276958584785461426e-01 -3.340193331241607666e-01 -8.732907474040985107e-02 9.870606660842895508e-02 7.156882435083389282e-02 -2.042803214862942696e-03 -3.000296056270599365e-01 -4.558167457580566406e-01 -1.872682720422744751e-01 -1.534710228443145752e-01 3.201827779412269592e-02 -3.518471717834472656e-01 -6.543136388063430786e-02 4.930965602397918701e-03 7.184727583080530167e-03 2.698187232017517090e-01 -6.496228277683258057e-02 5.418967083096504211e-02 4.041342437267303467e-02 -2.443272434175014496e-02 -1.868571490049362183e-01 6.084579974412918091e-02 9.862828999757766724e-03 -9.412125498056411743e-02 -1.042785570025444031e-01 3.438400328159332275e-01 -4.738156497478485107e-02
2.099576741456985474e-01 6.156711280345916748e-02 2.430845610797405243e-02 -1.217479407787322998e-01 6.998109072446823120e-02 -2.428456544876098633e-01 -7.408189028501510620e-02 7.493180036544799805e-02 2.314179763197898865e-02 7.892811298370361328e-02 1.001283451914787292e-01 -1.062376946210861206e-01 1.544607803225517273e-02 2.629502490162849426e-02 -3.292518854141235352e-01 -8.898209035396575928e-02 -2.741184830665588379e-01 -2.105951160192489624e-01 -2.087443023920059204e-01 -6.896220892667770386e-02 2.768767178058624268e-01 1.878060027956962585e-02 4.950050413608551025e-01 -3.343387246131896973e-01 -4.567633196711540222e-02 -1.707282066345214844e-01 5.304716899991035461e-02 -6.193014606833457947e-02 -1.409121155738830566e-01 -1.103920713067054749e-01 1.168201118707656860e-01 -1.765989661216735840e-01
2.012581080198287964e-01 1.447203606367111206e-01 -3.427309915423393250e-02 8.245619945228099823e-03 2.020322382450103760e-01 8.113886415958404541e-02 -1.421465724706649780e-01 -4.156314954161643982e-02 2.429050393402576447e-02 -2.003388255834579468e-01 -9.404883533716201782e-02 2.493521273136138916e-01 -2.218026929767802358e-04 -3.687157630920410156e-01 3.358585759997367859e-02 -1.584512144327163696e-01 -2.593896985054016113e-01 -5.687298718839883804e-03 1.761714965105056763e-01 3.816103637218475342e-01 2.904271781444549561e-01 -1.848297715187072754e-01 -8.937907218933105469e-02 -9.598216973245143890e-03 -1.685011684894561768e-01 -6.473523378372192383e-02 -9.448060393333435059e-02 -1.121625602245330811e-01 3.216984868049621582e-02 9.783346951007843018e-02 -2.242123186588287354e-01 -3.294004201889038086e-01
2.480848729610443115e-01 5.273038893938064575e-02 2.364174276590347290e-01 2.372856251895427704e-02 6.122174113988876343e-02 -9.028752893209457397e-02 -1.396207660436630249e-01 2.750077284872531891e-02 -7.438457757234573364e-02 -9.733147174119949341e-02 -1.177165284752845764e-02 -5.495925620198249817e-02 -2.910486757755279541e-01 -3.225902915000915527e-01 2.043268457055091858e-02 -2.387923002243041992e-01 -1.048968434333801270e-01 -1.385065764188766479e-01 -7.483658194541931152e-02 2.944481372833251953e-01 -1.521631628274917603e-01 -1.645522713661193848e-01 1.700508594512939453e-01 -4.544584155082702637e-01 2.552245277911424637e-03 4.140501096844673157e-02 1.779403686523437500e-01 -9.221600741147994995e-02 -1.250384598970413208e-01 -8.838542550802230835e-02 2.515614926815032959e-01 -2.142487764358520508e-01
-1.992974430322647095e-02 1.832954734563827515e-01 9.083268232643604279e-03 -9.314732998609542847e-02 1.258208900690078735e-01 -1.097776442766189575e-01 -2.499940991401672363e-01 -1.156206950545310974e-01 -5.750425532460212708e-02 -1.128459349274635315e-01 -2.334441840648651123e-01 4.144194349646568298e-02 8.558651059865951538e-02 -1.431226879358291626e-01 9.296669811010360718e-02 -1.231664419174194336e-01 -2.415776997804641724e-01 -2.993409037590026855e-01 -2.542639076709747314e-01 -1.977723091840744019e-01 1.949013620615005493e-01 -1.251534819602966309e-01 -1.295004487037658691e-01 -4.038104712963104248e-01 4.420469701290130615e-02 -2.561230361461639404e-01 1.066652610898017883e-01 1.157076358795166016e-01 2.063229680061340332e-02 1.903919726610183716e-01 1.426156908273696899e-01 -3.083476424217224121e-01
3.249778449535369873e-01 -6.285413354635238647e-02 -1.823600381612777710e-01 1.249871402978897095e-01 1.978706419467926025e-01 7.724563777446746826e-02 -1.200171187520027161e-01 -2.121304534375667572e-02 1.158389635384082794e-02 -1.299384683370590210e-01 -1.887875050306320190e-01 2.296353429555892944e-01 -2.082637548446655273e-01 -3.081361651420593262e-01 -1.088926047086715698e-01 2.055218815803527832e-01 -7.808402925729751587e-02 -1.030410975217819214e-01 -2.993230335414409637e-02 -1.178533062338829041e-01 2.256617099046707153e-01 -3.436741530895233154e-01 -4.321192204952239990e-02 -3.829177916049957275e-01 1.216686218976974487e-01 3.453157842159271240e-02 -8.832119405269622803e-02 3.838247433304786682e-02 -3.505497798323631287e-02 -3.000582754611968994e-01 1.315601617097854614e-01 -3.013995662331581116e-02
-6.021311506628990173e-02 3.873916566371917725e-01 -3.128332272171974182e-02 -7.848250120878219604e-02 1.305944770574569702e-01 1.235797479748725891e-01 -4.835441336035728455e-02 -6.219777092337608337e-02 2.059326618909835815e-01 -1.154550686478614807e-01 -7.809665799140930176e-02 -2.718842625617980957e-01 -1.660992503166198730e-01 -4.330499097704887390e-02 -2.742903828620910645e-01 -1.027642283588647842e-02 1.194903906434774399e-02 -3.573478013277053833e-02 -1.285680234432220459e-01 1.139218285679817200e-01 2.404786646366119385e-01 6.311766803264617920e-02 -1.990584433078765869e-01 3.488209843635559082e-02 -2.092381417751312256e-01 -2.615043818950653076e-01 -1.449821442365646362e-01 -3.000400364398956299e-01 -2.206619977951049805e-01 -5.797330290079116821e-02 -3.056789338588714600e-01 -2.403814047574996948e-01
2.691341936588287354e-01 7.242268475238233805e-05 3.628613799810409546e-02 3.240091204643249512e-01 3.230877220630645752e-02 -8.448237180709838867e-02 -2.911713421344757080e-01 -6.405124813318252563e-02 2.932136356830596924e-01 -9.654116630554199219e-02 -1.609867364168167114e-01 9.910043329000473022e-02 -3.064240217208862305e-01 -2.184514105319976807e-01 -1.746147274971008301e-01 -1.105793267488479614e-01 -4.323069378733634949e-02 -1.017055660486221313e-01 2.047657370567321777e-01 -1.473778933286666870e-01 2.321526557207107544e-01 2.282199263572692871e-02 1.918590813875198364e-01 2.815812453627586365e-02 6.938873324543237686e-03 1.055193319916725159e-01 -8.561270684003829956e-02 1.917039006948471069e-01 -1.650290340185165405e-01 -3.402335047721862793e-01 1.004772558808326721e-01 -1.805675178766250610e-01
3.015889823436737061e-01 2.549390196800231934e-01 4.273169115185737610e-02 -2.364019900560379028e-01 3.862116932868957520e-01 3.174278438091278076e-01 -1.169465631246566772e-01 1.455479562282562256e-01 -2.030156552791595459e-03 -1.139160096645355225e-01 3.579439222812652588e-02 1.773943658918142319e-03 -1.334400475025177002e-02 -1.557108163833618164e-01 1.045349463820457458e-01 -2.181799151003360748e-02 -1.341007649898529053e-01 6.229940056800842285e-02 1.716447435319423676e-02 -2.886371314525604248e-01 -3.913224861025810242e-02 -2.299631386995315552e-02 -1.867074966430664062e-01 5.132996290922164917e-02 -2.014634013175964355e-01 -2.112471163272857666e-01 4.242910817265510559e-02 -1.650146543979644775e-01 -1.467022001743316650e-01 -7.255155593156814575e-02 1.384361535310745239e-01 -3.824226558208465576e-01
1.987031996250152588e-01 8.823719620704650879e-02 1.141930278390645981e-02 7.458837237209081650e-03 4.815392196178436279e-01 -1.655604094266891479e-01 -2.531238496303558350e-01 1.772022247314453125e-01 3.181526064872741699e-02 7.191273570060729980e-02 1.724357157945632935e-01 1.914043724536895752e-02 -9.309885650873184204e-02 3.060556203126907349e-02 -1.559939533472061157e-01 -1.228126436471939087e-01 -2.555348575115203857e-01 1.382173318415880203e-02 -2.880399860441684723e-02 1.279569119215011597e-01 3.034168183803558350e-01 -7.787181995809078217e-03 4.087526500225067139e-01 -2.267950475215911865e-01 1.868956722319126129e-03 -7.931034266948699951e-02 1.244324892759323120e-01 5.563927814364433289e-02 -6.024406850337982178e-02 1.133175101131200790e-03 6.443818658590316772e-02 -2.940967977046966553e-01
1.835805922746658325e-01 4.015896320343017578e-01 3.054930828511714935e-03 8.043295145034790039e-02 4.389361143112182617e-01 3.926158696413040161e-02 -1.715257614850997925e-01 -6.090268120169639587e-02 -2.036671489477157593e-01 -4.348330199718475342e-01 7.115828990936279297e-02 -1.086409837007522583e-01 -1.936199814081192017e-01 -8.933708816766738892e-02 -8.189544826745986938e-02 1.043723374605178833e-01 -4.360625892877578735e-02 -5.103541538119316101e-02 -2.647870182991027832e-01 1.339339613914489746e-01 1.077090203762054443e-01 -1.336234211921691895e-01 -6.513852626085281372e-02 1.958728730678558350e-01 -1.208107098937034607e-01 -1.628645360469818115e-01 -2.508003264665603638e-02 -1.885271072387695312e-02 1.212934479117393494e-01 -4.901010915637016296e-02 -2.033168263733386993e-02 -1.909389197826385498e-01
3.390969634056091309e-01 9.739232808351516724e-02 -1.466535031795501709e-01 6.756193190813064575e-02 1.450924128293991089e-01 -8.205609768629074097e-02 1.597498194314539433e-03 -1.333819627761840820e-01 2.066220790147781372e-01 -1.610350906848907471e-01 -7.751027494668960571e-02 -3.028973191976547241e-02 6.647879630327224731e-02 -9.995450079441070557e-02 -3.171599209308624268e-01 -2.924005687236785889e-01 -2.118595093488693237e-01 -1.109977960586547852e-01 4.464714229106903076e-02 -4.854595288634300232e-02 2.062420994043350220e-01 2.442094869911670685e-02 1.122822090983390808e-01 -3.790028393268585205e-01 -1.227322295308113098e-01 -3.160550892353057861e-01 -1.528681814670562744e-01 -1.144604831933975220e-01 -2.863413393497467041e-01 1.622922420501708984e-01 -8.140470087528228760e-02 2.258977852761745453e-02
-1.922767795622348785e-02 2.476577311754226685e-01 6.828879565000534058e-02 -3.352256724610924721e-03 2.008662521839141846e-01 -1.477410495281219482e-01 -2.084049433469772339e-01 -1.575948670506477356e-02 2.808614820241928101e-02 -7.009807229042053223e-02 -3.439086675643920898e-01 8.011249452829360962e-02 3.302823752164840698e-02 -1.265177279710769653e-01 5.699309706687927246e-02 -1.207934394478797913e-01 -2.179999500513076782e-01 -2.501127421855926514e-01 -1.758313030004501343e-01 -2.957274913787841797e-01 3.120148479938507080e-01 -1.001765802502632141e-01 -1.900984942913055420e-01 -3.814519941806793213e-01 1.331019401550292969e-01 -2.135047167539596558e-01 3.025890327990055084e-02 7.512240856885910034e-02 1.534177362918853760e-01 1.274832710623741150e-02 1.356267631053924561e-01 -1.816535145044326782e-01
3.783379495143890381e-01 4.954700469970703125e-01 -1.272901743650436401e-01 6.753303110599517822e-02 1.293895989656448364e-01 1.184462308883666992e-01 -1.773945689201354980e-01 -2.694249451160430908e-01 6.988146901130676270e-02 9.280390106141567230e-03 -9.796964377164840698e-02 -3.591516911983489990e-01 -8.306870609521865845e-02 8.044283092021942139e-02 -9.657838195562362671e-02 -8.401794731616973877e-02 -1.302892714738845825e-01 8.404202759265899658e-02 6.670915056020021439e-03 -1.792856603860855103e-01 1.704259514808654785e-01 1.424412429332733154e-01 -2.534252107143402100e-01 -1.804942339658737183e-01 -8.693405834492295980e-05 -1.093724444508552551e-01 -9.965080767869949341e-02 -7.595206261612474918e-04 -8.243516832590103149e-02 -6.976049393415451050e-03 6.063463166356086731e-02 -2.183663994073867798e-01
3.285237848758697510e-01 1.328419744968414307e-01 2.098457813262939453e-01 -8.091160655021667480e-02 -9.542220830917358398e-02 1.759334951639175415e-01 -2.579972147941589355e-01 -1.414540112018585205e-01 6.036345846951007843e-03 -1.022469401359558105e-01 -1.576571613550186157e-01 -7.060524821281433105e-02 -3.546060621738433838e-01 -2.290300875902175903e-01 6.762827932834625244e-02 1.664766371250152588e-01 3.748581558465957642e-02 -1.976964473724365234e-01 1.256353259086608887e-01 5.033023282885551453e-02 1.660731136798858643e-01 -5.541006103157997131e-02 2.043390180915594101e-03 -2.367185801267623901e-01 -2.747832238674163818e-01 -2.464018166065216064e-01 2.287385612726211548e-01 -9.954967349767684937e-02 -1.439660489559173584e-01 -1.958574950695037842e-01 3.339288756251335144e-02 2.055331915616989136e-01
1.569763720035552979e-01 -1.492252498865127563e-01 -4.202322289347648621e-02 -1.614853143692016602e-01 3.649882599711418152e-02 -8.117383718490600586e-02 -2.603035867214202881e-01 -1.698389351367950439e-01 -7.109199650585651398e-03 -8.299172623082995415e-04 4.099189117550849915e-02 -1.635014116764068604e-01 -1.080497801303863525e-01 -3.588695824146270752e-01 -1.000838056206703186e-01 1.601160131394863129e-02 -2.316972911357879639e-01 5.794936325401067734e-03 -7.235146313905715942e-02 -8.863864466547966003e-03 1.561295092105865479e-01 -2.917259633541107178e-01 2.897491455078125000e-01 -3.579886257648468018e-01 -4.773307964205741882e-02 1.128810718655586243e-01 -2.779673039913177490e-01 -1.959532499313354492e-02 2.303204387426376343e-01 -2.502796649932861328e-01 -1.348298341035842896e-01 -1.853770315647125244e-01
6.664714962244033813e-02 1.427837312221527100e-01 6.858262419700622559e-02 2.648433484137058258e-02 3.265495896339416504e-01 1.706680208444595337e-01 2.174000144004821777e-01 -2.416869625449180603e-02 -1.707724928855895996e-01 7.168016396462917328e-03 7.001237478107213974e-03 -1.709271669387817383e-01 -1.645668447017669678e-01 -4.083408117294311523e-01 -1.900692284107208252e-01 -2.447086274623870850e-01 -1.472514867782592773e-01 8.035587519407272339e-02 8.502366952598094940e-03 -1.818084820115473121e-05 2.925045788288116455e-01 -1.590420156717300415e-01 -6.729862093925476074e-02 1.070754975080490112e-01 -1.318928748369216919e-01 -9.397958405315876007e-03 3.015375696122646332e-02 -1.568590551614761353e-01 -1.913394480943679810e-01 -8.681863546371459961e-02 2.825196683406829834e-01 -3.403239846229553223e-01
6.919389963150024414e-02 1.148059964179992676e-01 2.154258787631988525e-01 -1.516117751598358154e-01 2.471605390310287476e-01 1.344104558229446411e-01 -3.524876236915588379e-01 -1.103678047657012939e-01 -2.570501714944839478e-02 -1.567588746547698975e-01 -1.688788980245590210e-01 1.025442481040954590e-01 -2.166008651256561279e-01 -1.367019563913345337e-01 -7.616886496543884277e-02 1.792380064725875854e-01 -2.927668690681457520e-01 -2.624779641628265381e-01 1.384949982166290283e-01 -5.376370251178741455e-02 2.994809672236442566e-02 -2.753707766532897949e-01 2.305621802806854248e-01 -7.431948184967041016e-02 1.363838165998458862e-01 -2.288624644279479980e-01 1.238134950399398804e-01 -1.998619884252548218e-01 2.428274452686309814e-01 -8.951288461685180664e-02 7.674364745616912842e-02 -1.343356221914291382e-01
1.865748912096023560e-01 1.066785231232643127e-01 9.225190430879592896e-02 -2.013509273529052734e-01 2.246132493019104004e-01 3.189419806003570557e-01 -5.051291584968566895e-01 -8.495613932609558105e-02 -1.106682792305946350e-01 -6.172146275639533997e-02 -2.798697948455810547e-01 -2.142328210175037384e-02 -1.019337102770805359e-01 -1.790641248226165771e-01 -1.852692514657974243e-01 -1.155108213424682617e-01 -1.118072271347045898e-01 1.830730028450489044e-02 4.689178895205259323e-03 -1.403072774410247803e-01 1.913113892078399658e-02 -1.996889859437942505e-01 3.111248016357421875e-01 -1.311678886413574219e-01 7.273378223180770874e-02 -5.055894330143928528e-02 1.990686953067779541e-01 -5.920309573411941528e-02 1.326606720685958862e-01 -8.496652543544769287e-02 1.813524216413497925e-01 -9.883172065019607544e-02
9.230247884988784790e-02 2.065735012292861938e-01 6.237431243062019348e-02 3.930131718516349792e-02 2.469415962696075439e-01 -1.235651224851608276e-01 1.292180828750133514e-02 9.724772721529006958e-02 1.149183064699172974e-01 -2.105122804641723633e-01 -1.816313564777374268e-01 -2.536731585860252380e-02 -1.496733874082565308e-01 -1.758655309677124023e-01 5.563453212380409241e-02 -3.198014199733734131e-01 -1.299511343240737915e-01 -3.734725117683410645e-01 -1.034478284418582916e-02 -9.491290152072906494e-02 1.072289496660232544e-01 -3.548630326986312866e-02 5.110132694244384766e-02 -5.304929018020629883e-01 -1.699181497097015381e-01 9.709318168461322784e-03 2.532410249114036560e-02 -8.214189857244491577e-02 4.538086429238319397e-02 -2.047983556985855103e-01 2.318671792745590210e-01 -1.060695275664329529e-01
1.318728625774383545e-01 1.642240881919860840e-01 -4.165149480104446411e-02 1.701817959547042847e-01 -5.063068866729736328e-02 7.718461006879806519e-02 -1.065502017736434937e-01 -2.580424547195434570e-01 1.780086308717727661e-01 -9.766859561204910278e-02 -1.447805762290954590e-01 -3.611163496971130371e-01 -2.130580544471740723e-01 -1.408236473798751831e-01 -3.372648358345031738e-01 1.747437939047813416e-02 -9.315460920333862305e-02 -8.074998110532760620e-02 -1.307952105998992920e-01 1.051100566983222961e-01 5.290247872471809387e-02 -2.284857183694839478e-01 -1.298807263374328613e-01 -8.574560284614562988e-02 -1.341022998094558716e-01 -2.713765017688274384e-02 -1.885892003774642944e-01 -2.172231525182723999e-01 -2.641473412513732910e-01 -3.729744255542755127e-01 6.920585036277770996e-02 -1.699659824371337891e-01
-1.422132272273302078e-02 1.872995048761367798e-01 2.689352259039878845e-02 5.693035572767257690e-02 2.753966748714447021e-01 -3.833906352519989014e-01 -9.796953201293945312e-02 -1.150056645274162292e-01 -5.934120342135429382e-02 2.865476533770561218e-02 -1.469239741563796997e-01 -5.165022984147071838e-02 -2.527741789817810059e-01 -2.893024682998657227e-01 -1.293069869279861450e-01 -1.691096127033233643e-01 -6.851967424154281616e-02 -1.853962987661361694e-01 -3.922078013420104980e-02 1.612984202802181244e-02 -9.325465559959411621e-02 -4.485046118497848511e-02 -2.489991784095764160e-01 -3.446148931980133057e-01 -9.080975502729415894e-02 -3.871749639511108398e-01 4.950845614075660706e-03 1.342028230428695679e-01 -2.144700884819030762e-01 -5.673837382346391678e-03 -1.121487915515899658e-01 -1.626788526773452759e-01
7.719348371028900146e-02 -2.664769766852259636e-03 -1.398292481899261475e-01 -1.385389715433120728e-01 3.066995143890380859e-01 -1.582792997360229492e-01 -2.219819575548171997e-01 1.390305161476135254e-01 6.707202643156051636e-02 9.185744822025299072e-02 -2.557634413242340088e-01 -9.198193252086639404e-02 -1.515011638402938843e-01 1.388159394264221191e-01 -2.915429472923278809e-01 -1.877867728471755981e-01 -1.439895629882812500e-01 -5.269872024655342102e-02 2.293518483638763428e-01 2.089564055204391479e-01 6.066152825951576233e-02 -4.266455397009849548e-02 -1.745058447122573853e-01 -6.950014084577560425e-02 -9.889931976795196533e-02 -1.963393092155456543e-01 -3.539325594902038574e-01 -6.286103278398513794e-02 -3.275341689586639404e-01 -1.572401970624923706e-01 2.186745256185531616e-01 -1.847111433744430542e-02
-2.869643829762935638e-02 3.096432983875274658e-01 -1.711152791976928711e-01 -7.606303691864013672e-02 -3.383522853255271912e-02 1.691208481788635254e-01 -1.147004589438438416e-01 -1.617084145545959473e-01 1.061067283153533936e-01 -1.640050299465656281e-02 -2.028554230928421021e-01 -6.269297562539577484e-03 -1.905914279632270336e-03 -5.050647631287574768e-02 -4.164584577083587646e-01 -6.658702343702316284e-02 -1.151104941964149475e-01 -1.976867616176605225e-01 -9.803353808820247650e-03 -6.307703256607055664e-02 3.607450425624847412e-02 1.125168502330780029e-01 -1.112136468291282654e-01 -9.515850991010665894e-02 -2.557273507118225098e-01 -3.488608002662658691e-01 -2.523947358131408691e-01 -6.765899062156677246e-02 -3.510810732841491699e-01 -5.713883042335510254e-02 -1.870433241128921509e-02 -3.033014237880706787e-01
2.121637165546417236e-01 3.923226594924926758e-01 6.614092737436294556e-02 1.090676188468933105e-01 1.439695060253143311e-01 6.761481612920761108e-02 2.887905016541481018e-02 1.133294850587844849e-01 -2.541163749992847443e-02 2.000267952680587769e-01 -6.940455734729766846e-02 -5.910533666610717773e-02 -1.853884905576705933e-01 -1.667691171169281006e-01 -9.994712471961975098e-02 -1.573925316333770752e-01 -6.724659353494644165e-02 9.619420021772384644e-02 -1.725532859563827515e-01 2.317007780075073242e-01 3.077007532119750977e-01 -2.059161067008972168e-01 -1.189042478799819946e-01 1.023526415228843689e-01 -1.428872048854827881e-01 -1.586429625749588013e-01 -3.595590293407440186e-01 -2.497223764657974243e-01 -3.574896231293678284e-02 -2.098733782768249512e-01 -4.569218680262565613e-02 -2.373636513948440552e-01
2.365332394838333130e-01 8.682461455464363098e-03 -7.709906250238418579e-02 -1.607791930437088013e-01 1.576147675514221191e-01 1.142718791961669922e-01 -3.340296819806098938e-02 -9.442431479692459106e-02 -1.432502865791320801e-01 -3.232935070991516113e-01 -1.292935907840728760e-01 -1.477961093187332153e-01 -2.023172676563262939e-01 -4.762847349047660828e-02 -1.327992826700210571e-01 -8.515429496765136719e-02 -9.195301681756973267e-03 -2.617343664169311523e-01 9.996187686920166016e-02 6.967175751924514771e-02 4.927408695220947266e-01 7.675424963235855103e-02 -2.051788568496704102e-02 -2.331432886421680450e-02 -3.666691780090332031e-01 -2.300709299743175507e-02 1.270602196455001831e-01 -1.053610369563102722e-01 1.306166797876358032e-01 -2.945193648338317871e-01 1.612515151500701904e-01 8.632609993219375610e-02
2.145874649286270142e-01 2.443847358226776123e-01 4.021500051021575928e-02 3.700575232505798340e-02 3.570384681224822998e-01 3.547230362892150879e-02 -2.292595654726028442e-01 -1.044583469629287720e-01 3.021311014890670776e-02 -1.083502992987632751e-01 1.528473291546106339e-02 -9.866292029619216919e-02 -2.586795687675476074e-01 -1.169157847762107849e-01 1.500480156391859055e-02 -8.518794924020767212e-02 1.719102263450622559e-01 1.424019876867532730e-02 1.312481611967086792e-01 1.377999037504196167e-01 -1.494893152266740799e-02 9.639935940504074097e-02 3.240124583244323730e-01 -2.351060695946216583e-02 -3.393401801586151123e-01 -1.194051876664161682e-01 -2.009970247745513916e-01 -3.177064955234527588e-01 -2.101146429777145386e-01 7.315310090780258179e-02 -1.449289172887802124e-01 -2.570481896400451660e-01
2.851689457893371582e-01 4.321166872978210449e-01 8.239562064409255981e-02 5.814344808459281921e-02 -1.147093344479799271e-02 -6.887848675251007080e-02 -1.054010018706321716e-01 -2.292725294828414917e-01 -6.204293295741081238e-02 -1.461083441972732544e-01 -9.998571872711181641e-02 -7.265157252550125122e-02 8.600518852472305298e-02 -3.064340651035308838e-01 -7.900764048099517822e-02 -1.012531593441963196e-01 -3.900348395109176636e-02 -2.849727272987365723e-01 -2.099852450191974640e-02 -8.975817263126373291e-02 1.008914485573768616e-01 1.461240202188491821e-01 -2.082383930683135986e-01 -1.531844139099121094e-01 2.771186530590057373e-01 -3.379926085472106934e-01 -2.083617746829986572e-01 -6.241922266781330109e-03 5.316235125064849854e-03 -2.181724309921264648e-01 -3.910800442099571228e-02 -1.474283635616302490e-01
3.020090162754058838e-01 -6.832275539636611938e-02 -5.501815583556890488e-03 -1.554024666547775269e-01 -4.139847680926322937e-02 -1.673659682273864746e-02 -1.614860147237777710e-01 8.615879714488983154e-02 1.065386310219764709e-01 -1.773725301027297974e-01 -1.358568370342254639e-01 -1.960325688123703003e-01 -2.729201912879943848e-01 -2.256526798009872437e-01 2.513401582837104797e-02 -2.696560136973857880e-02 -1.191347837448120117e-01 -2.903650142252445221e-02 7.140629738569259644e-02 1.677194684743881226e-01 2.150430716574192047e-02 -1.636344194412231445e-01 2.098492234945297241e-01 -1.530825942754745483e-01 2.643147110939025879e-01 -2.021128684282302856e-01 -2.334181815385818481e-01 -1.149320304393768311e-01 1.140630096197128296e-01 -1.353485584259033203e-01 -9.627792052924633026e-03 -5.149606466293334961e-01
4.501526802778244019e-02 3.654387891292572021e-01 2.706221044063568115e-01 -3.882778435945510864e-02 8.585010468959808350e-02 1.155137494206428528e-01 8.315932750701904297e-02 -1.206080019474029541e-01 -5.142951384186744690e-02 -3.172635436058044434e-01 5.538038443773984909e-03 -3.293551504611968994e-02 -2.496034279465675354e-02 -1.597760170698165894e-01 2.233891747891902924e-02 -3.920761123299598694e-02 -2.444239556789398193e-01 1.150781512260437012e-01 -1.859312355518341064e-01 1.690438240766525269e-01 3.591152429580688477e-01 -2.945935130119323730e-01 1.022574380040168762e-01 -3.425112366676330566e-02 -1.263678818941116333e-01 -9.829047322273254395e-02 -2.235950827598571777e-01 -9.745705872774124146e-02 -4.018330201506614685e-02 -2.714468836784362793e-01 2.433121502399444580e-01 -1.782473325729370117e-01
1.543872952461242676e-01 3.394076824188232422e-01 2.249376028776168823e-01 9.352575242519378662e-02 2.370903268456459045e-02 8.862460404634475708e-02 4.248596355319023132e-02 3.388620913028717041e-02 -1.697376519441604614e-01 -1.864575892686843872e-01 -1.341546922922134399e-01 4.648576304316520691e-02 -8.829892426729202271e-02 2.348129451274871826e-02 -1.526239812374114990e-01 -2.500860020518302917e-02 -3.434467911720275879e-01 4.062262549996376038e-02 -9.053394943475723267e-02 7.190466672182083130e-02 5.008710622787475586e-01 -2.982833981513977051e-01 -7.015206664800643921e-02 -8.603395521640777588e-02 -6.332703679800033569e-02 4.037385433912277222e-02 -1.126365736126899719e-01 -3.505426272749900818e-02 -2.670069970190525055e-02 -3.595750033855438232e-02 3.024257123470306396e-01 -2.758370339870452881e-01
2.278713136911392212e-01 -1.580043323338031769e-02 9.755956940352916718e-03 1.168859302997589111e-01 -6.997471209615468979e-03 -1.372310519218444824e-02 -2.479442656040191650e-01 -1.328841149806976318e-01 1.924103051424026489e-01 7.951130717992782593e-02 -1.905774027109146118e-01 1.710156202316284180e-01 -1.679586321115493774e-01 -3.392550349235534668e-01 -7.221814244985580444e-03 -9.948300570249557495e-02 -2.599385976791381836e-01 -1.760076731443405151e-01 6.259310990571975708e-02 -1.655393242835998535e-01 2.978843748569488525e-01 1.370141357183456421e-01 4.960955306887626648e-02 3.072852455079555511e-02 1.906997896730899811e-02 -3.567414358258247375e-02 2.765304222702980042e-02 1.898836791515350342e-01 -1.789362430572509766e-01 -3.911480605602264404e-01 1.372164636850357056e-01 -3.308342695236206055e-01
5.600216332823038101e-03 -3.761176392436027527e-02 2.100187353789806366e-02 1.473890841007232666e-01 4.236382618546485901e-02 8.748958259820938110e-02 -9.452451020479202271e-02 -2.821016311645507812e-01 2.342819469049572945e-03 -8.485371619462966919e-02 -1.458243578672409058e-01 -4.138615429401397705e-01 -3.034754991531372070e-01 -2.214211225509643555e-01 -2.725518941879272461e-01 -8.956050127744674683e-02 -1.634708642959594727e-01 7.113096117973327637e-02 -2.405977807939052582e-02 4.664281010627746582e-02 -7.681466639041900635e-03 -2.291107028722763062e-01 -2.772423923015594482e-01 -1.381074935197830200e-01 5.860865581780672073e-03 -1.269167959690093994e-01 -7.552332431077957153e-02 -3.135926648974418640e-02 -2.551501393318176270e-01 -3.330006599426269531e-01 1.473268866539001465e-01 -2.273587733507156372e-01
8.724597096443176270e-02 8.892056345939636230e-02 1.224963739514350891e-01 -1.783627718687057495e-01 1.560488790273666382e-01 -6.023859977722167969e-02 3.989521414041519165e-02 1.739185862243175507e-02 9.608399122953414917e-02 8.513187617063522339e-02 -2.611117064952850342e-01 8.111187070608139038e-02 2.497281134128570557e-02 -3.771624565124511719e-01 7.275184243917465210e-02 -1.080768629908561707e-01 -3.173229098320007324e-01 -2.356453686952590942e-01 -6.206603348255157471e-02 1.436895579099655151e-01 1.513844877481460571e-01 3.495011106133460999e-02 2.030826061964035034e-01 -4.746775627136230469e-01 -7.563918828964233398e-02 6.722088903188705444e-02 -1.076795086264610291e-01 1.076593920588493347e-01 8.026275038719177246e-02 -2.611025869846343994e-01 1.085782870650291443e-01 -2.558304369449615479e-01
-1.474213004112243652e-01 4.606227576732635498e-02 1.001470759510993958e-01 -8.170656114816665649e-02 4.278478324413299561e-01 6.690839771181344986e-03 -2.685252130031585693e-01 -4.801313951611518860e-02 2.874816656112670898e-01 4.778632149100303650e-02 -1.610225439071655273e-01 1.072230096906423569e-02 -1.980461925268173218e-01 1.035270467400550842e-01 -1.521924883127212524e-01 -2.361709624528884888e-01 5.411268770694732666e-02 -1.893030107021331787e-02 -4.715686663985252380e-02 2.082200795412063599e-01 2.181827276945114136e-01 7.750232517719268799e-02 6.800699979066848755e-02 -2.151638716459274292e-01 1.618693023920059204e-01 -3.224198520183563232e-01 -2.190775871276855469e-01 6.231610476970672607e-02 -1.398089230060577393e-01 -2.188562154769897461e-01 -2.373752295970916748e-01 -5.343745648860931396e-02
2.177658081054687500e-01 2.766346633434295654e-01 -5.592830479145050049e-03 -6.330013275146484375e-02 4.576117396354675293e-01 4.231509938836097717e-02 -2.427526563405990601e-01 -1.428250819444656372e-01 -9.854729473590850830e-02 -2.323973923921585083e-01 -7.047113031148910522e-02 -2.355622947216033936e-01 -1.581183224916458130e-01 -1.419648081064224243e-01 -5.237409844994544983e-02 -4.974616318941116333e-02 -1.570143997669219971e-01 -1.440401524305343628e-01 -1.272321045398712158e-01 -1.438884139060974121e-01 2.782553732395172119e-01 -1.052788421511650085e-01 -1.567809134721755981e-01 -1.400371342897415161e-01 1.939913183450698853e-01 -6.606324762105941772e-02 3.688379004597663879e-02 -2.412083297967910767e-01 1.584563255310058594e-01 2.487774938344955444e-01 3.632630035281181335e-02 4.568149521946907043e-02
2.658328413963317871e-01 1.439120471477508545e-01 -6.496654450893402100e-02 -1.771564334630966187e-01 1.724487245082855225e-01 -2.352408766746520996e-01 -5.494119599461555481e-02 1.834839731454849243e-01 1.654538512229919434e-01 1.904263347387313843e-01 -4.222596436738967896e-02 -3.208573209121823311e-03 -1.154405176639556885e-01 -1.220909431576728821e-01 -7.332363724708557129e-02 1.131222546100616455e-01 -1.971242725849151611e-01 3.292851150035858154e-01 -1.194506660103797913e-01 -1.147033423185348511e-01 2.277406118810176849e-02 1.404635142534971237e-02 1.545477211475372314e-01 -4.124974608421325684e-01 -2.632485032081604004e-01 -1.828327476978302002e-01 5.220603570342063904e-02 -1.702478826045989990e-01 -1.457483619451522827e-01 -2.843924164772033691e-01 3.878219425678253174e-02 -1.785751581192016602e-01
1.992125064134597778e-01 2.130898386240005493e-01 -5.976057425141334534e-02 1.885421723127365112e-01 3.762143254280090332e-01 8.690641820430755615e-02 -8.945165574550628662e-02 2.420731186866760254e-01 2.029846757650375366e-01 -3.529590070247650146e-01 -1.568281948566436768e-01 -4.786992445588111877e-02 -8.834385871887207031e-02 1.191914379596710205e-01 -4.997888579964637756e-02 -1.009572744369506836e-01 -6.467937678098678589e-02 -1.893253475427627563e-01 8.922198414802551270e-02 4.955596849322319031e-02 3.904774487018585205e-01 -6.753585301339626312e-03 6.097603589296340942e-02 1.097792945802211761e-02 -2.104900032281875610e-01 6.295163929462432861e-02 7.008614391088485718e-02 -4.978823475539684296e-03 -4.710325971245765686e-02 -3.364846408367156982e-01 3.625075519084930420e-02 -2.365682125091552734e-01
1.095044538378715515e-01 4.705311730504035950e-02 1.861429959535598755e-01 -1.016555353999137878e-01 3.159264102578163147e-02 -6.029658392071723938e-02 -3.597796857357025146e-01 -4.114034771919250488e-01 2.497640848159790039e-01 9.209392219781875610e-02 -3.671317920088768005e-02 4.050536081194877625e-02 -1.501761227846145630e-01 -2.163863927125930786e-01 -3.038035705685615540e-02 9.129903465509414673e-02 -1.621931940317153931e-01 7.984460145235061646e-02 6.042240187525749207e-02 1.254694014787673950e-01 -3.487349674105644226e-02 -1.190030574798583984e-01 2.602733969688415527e-01 -1.941163241863250732e-01 1.608890891075134277e-01 -2.265590876340866089e-01 -1.675846129655838013e-01 -2.518080770969390869e-01 -3.285271115601062775e-03 -1.210934072732925415e-01 1.569152176380157471e-01 -3.226729035377502441e-01
2.365349829196929932e-01 2.008437514305114746e-01 3.393198549747467041e-01 -4.828412085771560669e-02 -1.175732910633087158e-01 -8.058368414640426636e-02 -8.439009636640548706e-02 9.931519627571105957e-02 -2.503846287727355957e-01 -1.828611195087432861e-01 -8.659552037715911865e-02 -2.506605684757232666e-01 -2.496037334203720093e-01 -4.213371127843856812e-02 6.905358284711837769e-03 -2.079187184572219849e-01 -1.431695651262998581e-02 -9.235458076000213623e-02 -3.047537803649902344e-01 2.004077285528182983e-01 5.952890217304229736e-02 -1.653594896197319031e-02 2.335864752531051636e-01 -4.183164536952972412e-01 -4.264976829290390015e-02 -2.348658889532089233e-01 6.090078130364418030e-02 -7.494515739381313324e-03 -8.458385616540908813e-02 -8.236818760633468628e-02 4.170900210738182068e-02 -1.534939855337142944e-01
2.536920309066772461e-01 6.111085042357444763e-02 -5.636713653802871704e-02 2.184559851884841919e-01 1.070058196783065796e-01 -1.104480177164077759e-01 -2.462986707687377930e-01 -1.765578985214233398e-01 1.755315661430358887e-01 -2.558211088180541992e-01 -1.098646372556686401e-01 9.779965877532958984e-02 1.456596106290817261e-01 -2.479733228683471680e-01 -2.070145457983016968e-01 -3.027705475687980652e-03 2.533886954188346863e-02 1.424497514963150024e-01 -2.138558477163314819e-01 8.219676464796066284e-02 8.230037055909633636e-03 -2.766168713569641113e-01 1.347971111536026001e-01 -1.561068147420883179e-01 -1.063863933086395264e-01 -4.647727608680725098e-01 -1.139307692646980286e-01 -4.435234516859054565e-02 -7.136669754981994629e-02 -2.347382605075836182e-01 -1.096798926591873169e-01 -1.224965155124664307e-01
8.797872811555862427e-02 1.091854050755500793e-01 -7.784220576286315918e-02 -5.900680646300315857e-02 2.480922937393188477e-01 2.398834228515625000e-01 -2.472934126853942871e-02 -1.437630802392959595e-01 -2.591913044452667236e-01 5.348880216479301453e-02 -2.221687324345111847e-02 -7.636667042970657349e-02 -1.016829088330268860e-01 -1.593939214944839478e-01 -3.155839741230010986e-01 -1.867767870426177979e-01 -2.732137441635131836e-01 -5.576229095458984375e-02 1.376905385404825211e-02 5.856042355298995972e-02 6.484266370534896851e-02 1.186227947473526001e-01 -1.552387513220310211e-02 -3.169673085212707520e-01 1.276464313268661499e-01 -3.137454688549041748e-01 -2.005513906478881836e-01 -4.042372107505798340e-01 -1.876528859138488770e-01 8.568286150693893433e-02 1.434833854436874390e-01 -4.440938681364059448e-02
2.235495299100875854e-01 1.449275165796279907e-01 9.053079411387443542e-03 -3.054748475551605225e-01 7.410128414630889893e-02 -1.291954070329666138e-01 -9.517605602741241455e-02 1.995068192481994629e-01 -1.394810527563095093e-01 -1.754497438669204712e-01 3.270641565322875977e-01 2.766290912404656410e-03 -1.996977776288986206e-01 -3.264417946338653564e-01 -2.731243968009948730e-01 5.689363181591033936e-02 -1.486763060092926025e-01 -5.656155943870544434e-02 -1.627628505229949951e-01 -8.768274448812007904e-03 2.756253480911254883e-01 3.436246141791343689e-02 1.829542517662048340e-01 -8.755960315465927124e-02 2.990848757326602936e-02 -1.277746260166168213e-01 -1.027703285217285156e-01 1.412978172302246094e-01 1.435801833868026733e-01 -2.523653805255889893e-01 -2.670718133449554443e-01 -9.770984947681427002e-02
2.473703324794769287e-01 3.465568423271179199e-01 -2.926421351730823517e-02 -1.148657947778701782e-01 3.128492236137390137e-01 9.452760964632034302e-02 -2.783957719802856445e-01 -3.756404668092727661e-02 1.472791880369186401e-01 9.108407795429229736e-02 -2.345701605081558228e-01 -2.067382782697677612e-01 -1.517478823661804199e-01 -1.762741506099700928e-01 1.488357335329055786e-01 2.543756365776062012e-02 1.974578574299812317e-02 -2.866726554930210114e-02 -5.473774671554565430e-02 2.050548791885375977e-01 1.256118565797805786e-01 -1.084199547767639160e-01 -2.684812843799591064e-01 2.263631373643875122e-01 -3.094082698225975037e-02 -1.922830343246459961e-01 -1.045732051134109497e-01 -1.876384578645229340e-02 1.915057748556137085e-02 4.961552470922470093e-02 2.204442769289016724e-01 -3.413604497909545898e-01
1.516846865415573120e-01 1.467196345329284668e-01 9.346944093704223633e-02 2.136325091123580933e-01 9.836580604314804077e-02 -1.114075332880020142e-01 7.189879566431045532e-02 1.477985531091690063e-01 -1.412212550640106201e-01 -1.014641746878623962e-01 9.261970221996307373e-02 -1.559890806674957275e-01 7.938186824321746826e-02 -1.586969047784805298e-01 -1.870457231998443604e-01 3.300321474671363831e-02 -1.494438499212265015e-01 -2.305604070425033569e-01 2.200138010084629059e-02 -2.245136648416519165e-01 2.104233056306838989e-01 -2.270760387182235718e-01 3.359826654195785522e-02 -1.111039519309997559e-01 -1.771500110626220703e-01 4.352115560322999954e-03 4.486335813999176025e-02 -1.858277320861816406e-01 -1.222839951515197754e-01 -2.936754524707794189e-01 -1.742493659257888794e-01 -5.348588228225708008e-01
-1.025646254420280457e-01 2.947351150214672089e-02 3.790337219834327698e-02 1.434315145015716553e-01 3.888702765107154846e-02 -6.441576033830642700e-02 -1.133855730295181274e-01 -2.662178277969360352e-01 1.858785599470138550e-01 -1.280071288347244263e-01 -3.691632449626922607e-01 -1.438619047403335571e-01 -1.286741793155670166e-01 -2.165876477956771851e-01 -2.381597310304641724e-01 -1.115449219942092896e-01 -1.170066222548484802e-01 4.985628183931112289e-03 -5.218248069286346436e-02 1.401288509368896484e-01 4.501803219318389893e-02 -2.318953424692153931e-01 -2.756484746932983398e-01 -3.430030941963195801e-01 -9.854107350111007690e-02 -6.953141093254089355e-02 -2.779365777969360352e-01 -1.287975013256072998e-01 -1.268898248672485352e-01 -3.423725366592407227e-01 3.047657199203968048e-03 -9.719708561897277832e-02
2.660838663578033447e-01 4.029547870159149170e-01 -3.176830410957336426e-01 -1.458619385957717896e-01 7.211025059223175049e-02 4.917148500680923462e-02 -1.671365499496459961e-01 -2.780720777809619904e-02 2.795238196849822998e-01 -1.738396137952804565e-01 -1.436522305011749268e-01 -1.656073331832885742e-01 2.714855363592505455e-03 -9.196161478757858276e-02 -1.979382485151290894e-01 -1.267705708742141724e-01 1.509924083948135376e-01 -1.635470241308212280e-01 -2.531889975070953369e-01 1.244941651821136475e-01 2.737997174263000488e-01 -1.181651204824447632e-01 -7.830113917589187622e-02 1.222316399216651917e-01 -6.730695813894271851e-02 -7.146692276000976562e-02 -1.852300738391932100e-05 -3.484565019607543945e-02 1.191858481615781784e-02 -1.517752883955836296e-03 3.875136375427246094e-02 -3.694916665554046631e-01
2.089564055204391479e-01 9.155165404081344604e-02 -1.281471997499465942e-01 8.003003895282745361e-02 5.585077777504920959e-02 -4.057982936501502991e-02 -3.281098008155822754e-01 -1.493413448333740234e-01 2.088362425565719604e-01 1.303548663854598999e-01 -2.286761254072189331e-01 -2.263215184211730957e-01 -1.637320667505264282e-01 7.901407033205032349e-02 -6.687845289707183838e-02 -1.470092590898275375e-02 -1.984010040760040283e-01 -6.137836724519729614e-02 -4.318441078066825867e-02 2.016707360744476318e-01 3.352591022849082947e-02 -1.097371950745582581e-01 1.537324339151382446e-01 -4.563558995723724365e-01 2.147156186401844025e-02 1.866172701120376587e-01 -1.806504726409912109e-01 4.244177136570215225e-03 4.639396071434020996e-02 -2.141904383897781372e-01 -2.205912619829177856e-01 -3.052666485309600830e-01
2.320530861616134644e-01 -1.734986305236816406e-01 -4.229967296123504639e-02 -3.006395399570465088e-01 7.178016752004623413e-02 -8.215238898992538452e-02 7.814474403858184814e-02 2.015515714883804321e-01 -4.993529058992862701e-03 2.577672898769378662e-02 -1.586631834506988525e-01 4.063720628619194031e-02 -2.073474675416946411e-01 -1.975075155496597290e-01 -4.322494268417358398e-01 -4.728176817297935486e-02 -1.231475025415420532e-01 -2.224138677120208740e-01 -6.779266986995935440e-03 9.984064102172851562e-02 1.749259829521179199e-01 6.305251270532608032e-02 2.383890748023986816e-01 -1.463808268308639526e-01 8.221781998872756958e-02 -3.490444719791412354e-01 -2.171613089740276337e-02 -1.768797188997268677e-01 -9.617736935615539551e-02 -9.763307869434356689e-02 -2.906301617622375488e-02 -3.149566650390625000e-01
1.921683996915817261e-01 4.656102880835533142e-02 -2.267521470785140991e-01 -1.691647469997406006e-01 3.356511518359184265e-02 -1.942705065011978149e-01 -8.929057419300079346e-02 1.070258989930152893e-01 -4.107940196990966797e-02 -1.272509694099426270e-01 -7.307201158255338669e-03 8.646873384714126587e-02 -1.548570394515991211e-01 -1.285906881093978882e-01 -2.424815595149993896e-01 -2.151032090187072754e-01 -2.944950461387634277e-01 8.007948100566864014e-02 -1.568496525287628174e-01 9.307173639535903931e-02 2.438101619482040405e-01 -7.561718672513961792e-02 2.721321284770965576e-01 4.260694235563278198e-02 2.372429668903350830e-01 -3.002721071243286133e-01 4.055183380842208862e-02 -2.656317353248596191e-01 -1.560605913400650024e-01 -2.330531924962997437e-01 5.899327620863914490e-02 -2.886932790279388428e-01
-2.050645835697650909e-02 9.847433120012283325e-02 1.290800422430038452e-01 5.536768957972526550e-02 2.037911415100097656e-01 -9.841731190681457520e-02 -9.998814761638641357e-02 1.778271235525608063e-02 1.875725537538528442e-01 9.307748079299926758e-02 1.492751985788345337e-01 -2.016409337520599365e-01 -3.978066444396972656e-01 -1.690895259380340576e-01 -2.875935733318328857e-01 -2.442776970565319061e-02 -4.678772017359733582e-02 -1.111015398055315018e-02 1.249804049730300903e-01 -1.421512942761182785e-02 1.149910911917686462e-01 1.014878302812576294e-01 -2.650048136711120605e-01 -3.427515923976898193e-01 1.876266598701477051e-01 -2.644663751125335693e-01 -3.358266055583953857e-01 -2.379744872450828552e-02 -2.076169401407241821e-01 -1.256187558174133301e-01 -1.413933783769607544e-01 -7.038778811693191528e-02
8.934468030929565430e-02 1.584847271442413330e-01 2.490804940462112427e-01 -1.388125587254762650e-02 2.509885132312774658e-01 -1.368570774793624878e-01 7.694908976554870605e-02 -6.767277419567108154e-02 -2.453718334436416626e-01 -1.216690335422754288e-02 -1.436197310686111450e-01 8.646369725465774536e-02 -1.616671234369277954e-01 -7.059571146965026855e-02 -1.107837781310081482e-01 4.086599498987197876e-02 -8.918222784996032715e-02 -2.455156594514846802e-01 1.085931286215782166e-01 -9.253471344709396362e-02 2.879801988601684570e-01 1.301728785037994385e-01 -1.605964899063110352e-01 -1.308368295431137085e-01 -4.520631209015846252e-02 -1.580061204731464386e-02 1.308661848306655884e-01 -4.560342133045196533e-01 -2.025383412837982178e-01 -2.720051407814025879e-01 -1.745101660490036011e-01 -2.733071446418762207e-01
1.593918055295944214e-01 9.171203710138797760e-03 -5.766582489013671875e-02 -2.853151261806488037e-01 3.521216288208961487e-02 -2.325753122568130493e-02 -1.615947633981704712e-01 1.565637737512588501e-01 -1.720405071973800659e-01 9.437301009893417358e-02 -8.724768459796905518e-02 1.845165193080902100e-01 -3.372438251972198486e-01 7.595111150294542313e-03 -3.883087635040283203e-01 -9.289730340242385864e-02 -6.079213321208953857e-02 -5.752214416861534119e-02 7.126510143280029297e-03 1.652656309306621552e-02 1.910496503114700317e-01 -1.436008960008621216e-01 1.921025961637496948e-01 -1.308146119117736816e-01 4.863901063799858093e-02 -3.364380002021789551e-01 -1.101821660995483398e-01 -3.493789434432983398e-01 -3.674307838082313538e-02 -6.334080547094345093e-02 -2.114775180816650391e-01 -2.563096582889556885e-01
2.208844870328903198e-01 3.956443443894386292e-02 -1.616899520158767700e-01 5.640147998929023743e-02 9.217313677072525024e-02 4.275069385766983032e-02 -1.483208090066909790e-01 -3.299041390419006348e-01 7.377701252698898315e-02 -3.224333822727203369e-01 -3.422046005725860596e-01 -3.630404919385910034e-02 -2.880278527736663818e-01 -2.865490317344665527e-01 -1.842686384916305542e-01 -4.953515529632568359e-02 2.397170364856719971e-01 -2.729046158492565155e-02 -9.695751965045928955e-02 1.371712982654571533e-01 7.262342423200607300e-02 1.746984869241714478e-01 -2.088845372200012207e-01 -9.895397722721099854e-02 -2.628271281719207764e-01 -6.197261158376932144e-03 -4.156959429383277893e-02 -1.867015063762664795e-01 4.058664664626121521e-02 -4.741462320089340210e-02 1.569831818342208862e-01 -1.999200284481048584e-01
3.388405442237854004e-01 4.753656983375549316e-01 5.558013543486595154e-02 9.476213902235031128e-02 3.659161031246185303e-01 1.281123757362365723e-01 -7.618104666471481323e-02 -1.598473489284515381e-01 -4.039118811488151550e-02 -5.444194003939628601e-02 -1.362812966108322144e-01 -2.229161113500595093e-01 4.986886680126190186e-02 -1.785733848810195923e-01 6.348858773708343506e-02 -1.935112476348876953e-01 -9.448865056037902832e-02 -8.323211222887039185e-02 2.369452267885208130e-02 -1.090190410614013672e-01 9.472419321537017822e-02 1.116798743605613708e-01 -5.693658441305160522e-02 -2.749944329261779785e-01 3.196084499359130859e-01 -1.502947807312011719e-01 2.620041184127330780e-02 -6.974446028470993042e-02 9.078922122716903687e-02 -7.233202457427978516e-02 -8.130365610122680664e-02 -1.943870782852172852e-01
-5.363970994949340820e-02 -4.751622211188077927e-03 6.742603331804275513e-02 -1.055792421102523804e-01 2.003897428512573242e-01 1.832100749015808105e-01 -3.206116259098052979e-01 6.207115575671195984e-02 -9.612989611923694611e-03 -1.501121371984481812e-01 -1.641597747802734375e-01 -1.710518896579742432e-01 -5.519215390086174011e-02 -8.757247775793075562e-02 -4.696896374225616455e-01 -1.735387295484542847e-01 -4.425506293773651123e-01 -1.282639056444168091e-01 -2.835055254399776459e-02 -1.245434880256652832e-01 4.734355956315994263e-02 -9.185601770877838135e-02 -3.937189653515815735e-02 -3.377335518598556519e-02 -6.475508213043212891e-02 -2.993781864643096924e-01 -1.452240440994501114e-02 8.421181887388229370e-02 -3.095592856407165527e-01 -1.341367214918136597e-01 -1.279466692358255386e-02 -6.061613187193870544e-02
2.317543923854827881e-01 2.121297866106033325e-01 1.830869726836681366e-02 3.819505684077739716e-03 1.533931493759155273e-01 -1.977374851703643799e-01 -3.374778330326080322e-01 3.400823473930358887e-01 -3.696187213063240051e-02 -1.317570507526397705e-01 2.383769722655415535e-03 6.849190592765808105e-02 -5.357260815799236298e-04 4.923243448138237000e-02 -1.355424672365188599e-01 -7.960338890552520752e-02 -4.395487718284130096e-03 -1.497273594141006470e-01 5.055391415953636169e-02 2.971686795353889465e-02 3.407225906848907471e-01 -2.080919453874230385e-03 2.853203415870666504e-01 -2.875297069549560547e-01 1.560346689075231552e-02 -1.680345386266708374e-01 4.212405160069465637e-02 2.131793946027755737e-01 -9.250067919492721558e-02 -9.278549253940582275e-02 2.777092754840850830e-01 -2.866501212120056152e-01
2.064934074878692627e-01 8.859076350927352905e-02 -1.023628637194633484e-01 1.104192212224006653e-01 1.119842752814292908e-01 -8.720252662897109985e-02 -4.161904454231262207e-01 -1.580824255943298340e-01 -8.723198622465133667e-02 6.546015292406082153e-02 7.976157218217849731e-02 -1.114004179835319519e-01 -4.705896079540252686e-01 -1.229993626475334167e-01 7.213883101940155029e-02 -5.776050314307212830e-02 -3.767625391483306885e-01 -3.349699974060058594e-01 1.051653735339641571e-02 -2.075303345918655396e-02 3.065325021743774414e-01 -2.428610175848007202e-01 2.409882843494415283e-02 -1.555141527205705643e-02 -5.979529395699501038e-02 -6.094416603446006775e-03 6.340458244085311890e-02 -2.683320548385381699e-03 -5.677083134651184082e-02 -7.867620140314102173e-02 1.909710816107690334e-03 8.475406467914581299e-02
4.649097025394439697e-01 1.070256829261779785e-01 1.261416618945077062e-04 -1.234868690371513367e-01 5.552858486771583557e-02 1.728188991546630859e-01 2.239611465483903885e-03 -3.739963769912719727e-01 1.700025498867034912e-01 -1.801169514656066895e-01 -3.269216120243072510e-01 9.209731221199035645e-02 -1.585065275430679321e-01 -7.830489426851272583e-02 7.306372374296188354e-02 1.144965067505836487e-01 -4.232654348015785217e-02 -2.178512364625930786e-01 -7.377506047487258911e-02 1.490354537963867188e-01 2.520799934864044189e-01 -1.880199760198593140e-01 -1.878985017538070679e-01 -1.532295644283294678e-01 -4.126770794391632080e-02 -8.249250799417495728e-02 -1.262862831354141235e-01 8.049686998128890991e-02 -1.116750575602054596e-02 -1.037482917308807373e-01 -3.519371850416064262e-03 -2.854788303375244141e-01
2.277967929840087891e-01 -1.141680628061294556e-01 1.374120730906724930e-02 -2.663292288780212402e-01 -6.350349634885787964e-02 -6.937807798385620117e-02 -1.220960393548011780e-01 9.927593171596527100e-02 -3.999417275190353394e-02 4.385919496417045593e-02 -4.672189056873321533e-02 -1.982628703117370605e-01 -2.371498942375183105e-01 -1.576265096664428711e-01 -1.056596450507640839e-02 1.267808079719543457e-01 -5.654169991612434387e-02 -1.618795692920684814e-01 3.901024535298347473e-02 2.223507761955261230e-01 3.070818185806274414e-01 -4.457709379494190216e-03 1.446049064397811890e-01 -1.212993636727333069e-01 4.774521291255950928e-02 -3.426062166690826416e-01 9.254544228315353394e-02 -1.233071312308311462e-01 -9.941523522138595581e-02 -2.003554403781890869e-01 -1.366751044988632202e-01 -5.153824090957641602e-01
-1.235639769583940506e-02 -6.529794540256261826e-03 5.898544192314147949e-02 -5.773456022143363953e-02 3.329501450061798096e-01 -1.680338829755783081e-01 5.885032936930656433e-03 -1.785234212875366211e-01 1.216859742999076843e-02 -5.342138931155204773e-02 -1.250450611114501953e-01 -8.316212147474288940e-02 4.442866193130612373e-04 -1.091053858399391174e-01 -2.423324063420295715e-02 -2.399175912141799927e-01 -1.250021457672119141e-01 -3.459227383136749268e-01 -4.932292923331260681e-02 2.444059997797012329e-01 -6.499610375612974167e-03 -9.690401703119277954e-02 4.148796945810317993e-02 -6.265065670013427734e-01 -2.445844411849975586e-01 -7.500162720680236816e-02 -1.158123090863227844e-01 1.279146061278879642e-03 2.597651816904544830e-02 -1.690948009490966797e-01 -7.423754036426544189e-02 -1.078442856669425964e-01
2.208268046379089355e-01 3.048795759677886963e-01 2.412172406911849976e-02 -4.331529513001441956e-02 1.787345111370086670e-01 2.520846128463745117e-01 -1.031829491257667542e-01 6.878045946359634399e-02 -9.028539061546325684e-02 -1.420880407094955444e-01 1.162557154893875122e-01 -4.380808770656585693e-02 -1.075426712632179260e-01 -8.149906247854232788e-02 -9.096787124872207642e-02 4.897852614521980286e-02 2.579016238451004028e-02 -1.460582613945007324e-01 3.134520053863525391e-01 -1.667569428682327271e-01 -4.062610864639282227e-02 -2.422156184911727905e-01 3.918777406215667725e-02 -4.595300853252410889e-01 -1.729900091886520386e-01 -1.397890299558639526e-01 1.227332353591918945e-01 -6.414457410573959351e-02 2.253166139125823975e-01 -1.360362023115158081e-01 9.180483222007751465e-02 -3.238401412963867188e-01
1.745539307594299316e-01 6.883144378662109375e-02 -1.882475912570953369e-01 6.123524159193038940e-03 3.903337195515632629e-02 1.132502108812332153e-01 -2.492545992136001587e-01 1.135891601443290710e-01 5.410929396748542786e-02 -3.226537704467773438e-01 -1.600103676319122314e-01 -1.391273736953735352e-01 8.498430252075195312e-04 -1.214786320924758911e-01 -4.932346642017364502e-01 -7.087961584329605103e-02 -2.730793654918670654e-01 7.098560780286788940e-02 -1.790112107992172241e-01 -2.232064120471477509e-02 1.466727117076516151e-03 1.369031220674514771e-01 4.346789047122001648e-02 -7.457870990037918091e-02 -1.937902122735977173e-01 -1.534395366907119751e-01 -4.154600203037261963e-01 -1.197798475623130798e-01 1.114176120609045029e-02 -3.693315759301185608e-02 2.512836642563343048e-02 -1.906853318214416504e-01
3.764711320400238037e-02 -1.873086392879486084e-01 -1.724590361118316650e-01 -3.546454608440399170e-01 2.266048789024353027e-01 2.671381458640098572e-02 -6.050994619727134705e-02 1.105962544679641724e-01 -1.784227937459945679e-01 1.414155364036560059e-01 -7.099083065986633301e-02 8.851100504398345947e-02 -1.942598968744277954e-01 -1.218244582414627075e-01 -3.339690864086151123e-01 5.940755084156990051e-02 -2.232096940279006958e-01 4.602471832185983658e-03 1.843978092074394226e-02 2.366971783339977264e-02 2.361629009246826172e-01 -8.082148432731628418e-02 2.282994687557220459e-01 -2.568643987178802490e-01 -4.648641496896743774e-02 -3.403974175453186035e-01 1.228755190968513489e-01 -2.392014414072036743e-01 -9.296762198209762573e-02 -2.105762213468551636e-01 -1.072347536683082581e-02 -1.818794906139373779e-01
2.859449088573455811e-01 6.837297976016998291e-02 2.381270825862884521e-01 -7.616677135229110718e-02 1.977935582399368286e-01 -9.645707905292510986e-02 -7.458814978599548340e-02 -2.940880358219146729e-01 -1.591692119836807251e-02 -2.454813569784164429e-01 1.873705238103866577e-01 3.887245431542396545e-03 -2.558358013629913330e-01 -2.553880512714385986e-01 -5.094973742961883545e-02 -1.549412906169891357e-01 -1.945483982563018799e-01 -6.645552068948745728e-02 8.455631881952285767e-02 9.842029213905334473e-02 2.369685657322406769e-02 -3.618343472480773926e-01 1.283867061138153076e-01 -2.921682894229888916e-01 1.594097614288330078e-01 1.536967903375625610e-01 1.256681084632873535e-01 -1.569443494081497192e-01 -9.762691333889961243e-03 -1.350388396531343460e-02 2.158793807029724121e-01 -1.699697226285934448e-01
2.740534842014312744e-01 -1.812921091914176941e-02 6.409484148025512695e-02 1.038573533296585083e-01 -3.387151658535003662e-02 -1.457365602254867554e-02 -1.643844693899154663e-01 -2.616216838359832764e-01 8.625257760286331177e-02 -2.464817315340042114e-01 -2.229127436876296997e-01 4.339056834578514099e-02 -3.886665105819702148e-01 -1.460451185703277588e-01 -1.138058840297162533e-03 6.885333359241485596e-02 9.382243454456329346e-02 -7.871016860008239746e-02 1.623319834470748901e-01 8.455237746238708496e-02 9.253517538309097290e-02 -1.871460117399692535e-02 -3.512609004974365234e-02 -4.697110354900360107e-01 -3.204987049102783203e-01 5.304121226072311401e-02 -2.135182023048400879e-01 -1.320086885243654251e-02 -3.713682666420936584e-02 -2.498611509799957275e-01 1.109660789370536804e-01 -9.618171304464340210e-02
4.543785750865936279e-02 2.304613888263702393e-01 -5.020450428128242493e-02 -6.492834538221359253e-02 1.242354065179824829e-01 -2.549667656421661377e-01 -1.823918819427490234e-01 -1.156515106558799744e-01 -1.491199880838394165e-01 -3.031525015830993652e-02 -1.314176619052886963e-01 1.207270845770835876e-01 -3.847969695925712585e-02 -1.581871137022972107e-02 2.570540606975555420e-01 -1.375654190778732300e-01 -2.378092408180236816e-01 -2.248978018760681152e-01 -6.474335491657257080e-02 -1.253134608268737793e-01 6.249502301216125488e-02 1.488644331693649292e-01 -1.247912198305130005e-01 -1.557258218526840210e-01 1.766377873718738556e-02 -2.543420493602752686e-01 -9.087540954351425171e-02 -1.243753805756568909e-01 -4.306815564632415771e-01 -1.375281214714050293e-01 2.419930994510650635e-01 -3.530738949775695801e-01
-7.430743426084518433e-02 2.362798005342483521e-01 -1.598609834909439087e-01 8.187028765678405762e-02 1.060892865061759949e-01 1.217107921838760376e-01 1.732254587113857269e-02 -1.718144118785858154e-01 -3.437085833866149187e-04 -2.223227769136428833e-01 8.729419112205505371e-02 -2.611150443553924561e-01 6.234144046902656555e-02 -9.913440793752670288e-02 -4.457699954509735107e-01 1.570294648408889771e-01 5.161157250404357910e-02 -3.294645547866821289e-01 -7.182455807924270630e-02 -2.565849572420120239e-02 2.897620201110839844e-01 1.303327977657318115e-01 1.647715866565704346e-01 -3.512282371520996094e-01 -6.852595508098602295e-02 -2.448420971632003784e-01 -7.853060960769653320e-03 -1.383628696203231812e-01 -1.236188337206840515e-01 -9.829143434762954712e-02 6.928850710391998291e-02 -7.817044109106063843e-02
9.429174475371837616e-03 7.774250209331512451e-02 -7.330893725156784058e-02 -3.439135849475860596e-01 6.928481161594390869e-02 1.879045367240905762e-01 -1.773412823677062988e-01 9.960582852363586426e-02 8.321072161197662354e-02 -2.168914973735809326e-01 1.132101714611053467e-01 -1.101623848080635071e-01 1.010592207312583923e-01 -1.183736845850944519e-01 -3.162798285484313965e-01 -3.168973028659820557e-01 -2.269924134016036987e-01 -4.760554805397987366e-02 3.647768869996070862e-02 1.746851764619350433e-02 2.481771856546401978e-01 5.350614339113235474e-02 -1.823634803295135498e-01 -1.339139938354492188e-01 -2.378420531749725342e-01 -3.293550908565521240e-01 -8.990538120269775391e-02 -2.520377561450004578e-02 -2.605111300945281982e-01 -2.647046744823455811e-01 -1.389638520777225494e-02 -4.663638025522232056e-02
2.007346451282501221e-01 3.605546355247497559e-01 2.416384518146514893e-01 1.415479332208633423e-01 3.667871356010437012e-01 2.557223476469516754e-02 1.096165552735328674e-01 -4.896216839551925659e-02 -2.206780016422271729e-02 -9.878131747245788574e-02 -8.527093380689620972e-02 -4.290583357214927673e-02 -1.868502348661422729e-01 -1.456121206283569336e-01 4.367551952600479126e-02 -2.257236242294311523e-01 -1.114759370684623718e-01 -8.468240499496459961e-02 -2.345099449157714844e-01 -2.389320880174636841e-01 1.431166827678680420e-01 1.313902530819177628e-02 -1.844594180583953857e-01 -3.084894418716430664e-01 7.071401923894882202e-02 -1.548507958650588989e-01 2.488980293273925781e-01 -2.083457708358764648e-01 -1.607900261878967285e-01 -1.097744405269622803e-01 6.945772469043731689e-02 -1.214768067002296448e-01
3.295663297176361084e-01 9.344373643398284912e-02 1.216872110962867737e-01 -1.747720688581466675e-01 8.403788506984710693e-02 -1.270812451839447021e-01 -2.083209753036499023e-01 -7.128845155239105225e-02 -2.390663772821426392e-01 2.038075923919677734e-01 -2.105594426393508911e-01 -1.070243027061223984e-02 -2.475439012050628662e-01 -8.753757178783416748e-02 -5.538985133171081543e-01 -9.140080213546752930e-02 -5.246904864907264709e-02 1.196021512150764465e-01 -5.805803090333938599e-02 1.150996657088398933e-03 1.187202483415603638e-01 -2.208047509193420410e-01 7.591752707958221436e-02 -1.344082951545715332e-01 2.021568417549133301e-01 -4.510933533310890198e-02 4.406601563096046448e-02 -2.199501842260360718e-01 7.065630704164505005e-02 1.562683284282684326e-02 -8.392795175313949585e-02 -1.605001837015151978e-01
-1.292426139116287231e-01 4.177816808223724365e-01 -1.238097846508026123e-01 4.672301933169364929e-02 8.171169459819793701e-02 1.426330357789993286e-01 -3.522286936640739441e-02 -3.868597447872161865e-01 3.466088473796844482e-01 -5.278277769684791565e-02 -2.225884944200515747e-01 -4.153150692582130432e-02 -1.811302304267883301e-01 -2.026459127664566040e-01 -2.191148549318313599e-01 2.012181580066680908e-01 -2.977982759475708008e-01 -1.412215530872344971e-01 -7.139177620410919189e-02 -5.862493813037872314e-02 1.645341962575912476e-01 -1.957161426544189453e-01 1.143304444849491119e-02 -6.553573906421661377e-02 -5.127359926700592041e-02 -4.156668111681938171e-02 1.060188654810190201e-02 -1.161851212382316589e-01 -1.009167581796646118e-01 -1.888693273067474365e-01 -7.708971202373504639e-02 -1.415040791034698486e-01
8.929614722728729248e-02 4.214456677436828613e-01 5.278211086988449097e-02 -3.344481438398361206e-02 3.207295238971710205e-01 2.182260304689407349e-01 9.525264799594879150e-02 -2.554321102797985077e-02 1.547038257122039795e-01 -8.199337124824523926e-02 -1.630127243697643280e-02 -6.674199551343917847e-02 -1.447302848100662231e-01 -6.976868212223052979e-02 -2.612617611885070801e-01 1.061038579791784286e-02 -2.439077943563461304e-02 -1.614793390035629272e-02 -6.484217196702957153e-02 1.271795332431793213e-01 4.381703138351440430e-01 -1.220123097300529480e-01 9.344556927680969238e-02 8.016265183687210083e-02 -1.738799959421157837e-01 -5.389665067195892334e-02 -1.217189580202102661e-01 -2.080619484186172485e-01 -2.190283387899398804e-01 -1.873948872089385986e-01 3.129620552062988281e-01 -7.194170355796813965e-02
-4.670750349760055542e-02 -7.977406680583953857e-02 -2.566430270671844482e-01 1.506340503692626953e-01 2.113069742918014526e-01 -1.911997422575950623e-02 -2.754770815372467041e-01 7.494371384382247925e-02 2.685996890068054199e-01 -3.680148720741271973e-02 -9.222985804080963135e-02 -1.172918006777763367e-01 -2.912802696228027344e-01 -5.111338570713996887e-02 -1.473614722490310669e-01 -1.055797096341848373e-02 -3.082199692726135254e-01 1.198358535766601562e-01 1.190731823444366455e-01 5.395177379250526428e-02 1.086053554899990559e-03 -2.739030122756958008e-01 2.033837586641311646e-01 -3.265227675437927246e-01 -1.238771602511405945e-01 -1.708846986293792725e-01 -1.038253679871559143e-01 -7.518068701028823853e-02 1.043585687875747681e-01 -1.378364413976669312e-01 -2.967099845409393311e-01 -2.072908580303192139e-01
2.846402227878570557e-01 3.628416657447814941e-01 1.303131729364395142e-01 -1.973909698426723480e-02 2.119241952896118164e-01 1.149056032299995422e-01 -1.715477257966995239e-01 -2.939390540122985840e-01 -2.227895557880401611e-01 4.941432178020477295e-02 -3.084358572959899902e-01 -1.938282400369644165e-01 -9.191667288541793823e-02 2.987062372267246246e-02 2.786471247673034668e-01 -6.600360572338104248e-02 -9.166959673166275024e-03 -6.743124127388000488e-02 1.901101022958755493e-01 8.029011636972427368e-02 2.545011937618255615e-01 2.114208042621612549e-01 2.535464428365230560e-02 -1.509376615285873413e-01 3.209680318832397461e-02 -1.830299496650695801e-01 -4.416202753782272339e-02 6.192263960838317871e-02 -5.354328826069831848e-02 -1.886552870273590088e-01 1.962030120193958282e-02 -2.462084144353866577e-01
1.026956215500831604e-01 2.643355429172515869e-01 5.203417316079139709e-02 5.536892265081405640e-02 2.050074636936187744e-01 -3.226961493492126465e-01 -6.607490777969360352e-02 -2.676661312580108643e-01 2.579318545758724213e-02 -4.521118476986885071e-02 -1.532242447137832642e-01 9.028336405754089355e-02 -2.069571614265441895e-01 -5.474389065057039261e-03 -7.164118438959121704e-02 -1.332691609859466553e-01 -1.684495146037079394e-05 -2.090373486280441284e-01 -6.908516585826873779e-02 9.906419366598129272e-02 1.801381856203079224e-01 2.172220796346664429e-01 -5.430721864104270935e-02 -2.452844828367233276e-01 2.196936160326004028e-01 -2.529815733432769775e-01 -2.290762364864349365e-01 2.199526131153106689e-01 -1.383176147937774658e-01 -1.845851540565490723e-01 3.048045933246612549e-01 -1.768652796745300293e-01
-1.688130497932434082e-01 5.139292478561401367e-01 1.330848783254623413e-02 -7.394089549779891968e-02 1.822241395711898804e-01 -5.782680213451385498e-02 -1.927433609962463379e-01 -1.104577556252479553e-01 6.686259061098098755e-02 -1.888384483754634857e-02 -7.362080365419387817e-02 -2.570128738880157471e-01 -6.197258830070495605e-02 1.219199746847152710e-01 -1.542627345770597458e-03 6.739887595176696777e-02 1.257034093141555786e-01 -3.008043169975280762e-01 -8.303308486938476562e-02 5.267623439431190491e-02 3.561381697654724121e-01 1.140894144773483276e-01 -2.031456977128982544e-01 -2.967603504657745361e-01 7.338725030422210693e-02 -1.902226209640502930e-01 -4.642981290817260742e-02 -1.320120394229888916e-01 1.843928731977939606e-02 -9.052825719118118286e-02 -1.074831858277320862e-01 -2.233834266662597656e-01
2.999773025512695312e-01 3.498409390449523926e-01 -3.090791404247283936e-01 -1.805274933576583862e-01 -8.205797523260116577e-02 -7.313984632492065430e-02 1.628172467462718487e-04 1.849047467112541199e-02 1.340350601822137833e-02 -1.459323912858963013e-01 2.641752734780311584e-02 -1.953710019588470459e-01 -1.350522935390472412e-01 8.364827185869216919e-02 -2.496491074562072754e-01 -8.298919349908828735e-02 6.094919517636299133e-02 -1.218448653817176819e-01 -2.117333859205245972e-01 1.825018599629402161e-02 3.475764095783233643e-01 -4.740877076983451843e-02 -2.773882150650024414e-01 5.937520414590835571e-02 -2.752486616373062134e-03 -8.817254006862640381e-02 -1.295004487037658691e-01 -2.205143310129642487e-02 -1.920307613909244537e-02 -6.302246451377868652e-02 -4.474032670259475708e-02 -4.400632083415985107e-01
8.245649933815002441e-02 5.403420701622962952e-02 4.674616828560829163e-02 -1.483383625745773315e-01 2.043537795543670654e-01 3.070704825222492218e-02 7.609935104846954346e-02 -2.302026301622390747e-01 3.491293638944625854e-02 -1.975850462913513184e-01 5.391506850719451904e-02 -1.815261393785476685e-01 -2.416034936904907227e-01 -7.814350724220275879e-02 -5.341676473617553711e-01 -1.316578388214111328e-01 -1.347957402467727661e-01 -2.469277083873748779e-01 1.214902196079492569e-02 2.034707665443420410e-01 -7.629945874214172363e-02 9.560985863208770752e-02 -5.134547874331474304e-02 -2.364385128021240234e-01 1.055497452616691589e-01 -2.718438208103179932e-01 -2.905403375625610352e-01 -3.814961016178131104e-02 -1.954775005578994751e-01 -9.442147612571716309e-02 -9.104896336793899536e-02 -2.863368578255176544e-02
6.534042209386825562e-02 2.274044044315814972e-02 -1.644766479730606079e-01 -1.923642307519912720e-01 2.895947396755218506e-01 4.304564744234085083e-02 -2.046442329883575439e-01 3.602676093578338623e-03 1.463594585657119751e-01 -5.303278937935829163e-02 -1.781785190105438232e-01 -2.414226382970809937e-01 -2.593528330326080322e-01 1.108069205656647682e-03 -1.926328837871551514e-01 -2.240397632122039795e-01 -5.280977115035057068e-02 8.883848041296005249e-02 1.093922406435012817e-01 8.046370744705200195e-02 -1.108133569359779358e-01 5.133240297436714172e-02 -1.250431239604949951e-01 -1.497606188058853149e-01 -2.259417623281478882e-01 -1.057868450880050659e-02 -3.734353780746459961e-01 1.066378355026245117e-01 -2.839829325675964355e-01 -3.329503238201141357e-01 5.866643041372299194e-02 -2.359705865383148193e-01
3.177156671881675720e-02 3.878118097782135010e-01 -3.260729461908340454e-02 -1.933842748403549194e-01 2.298978269100189209e-01 -1.050770878791809082e-01 -9.950768435373902321e-04 -1.973469853401184082e-01 2.545252740383148193e-01 -4.151504114270210266e-02 -2.179640084505081177e-01 -4.848327487707138062e-02 -2.812856137752532959e-01 -3.811874985694885254e-01 -5.998566746711730957e-02 -4.527899995446205139e-02 -1.478847414255142212e-01 -1.572140306234359741e-01 -3.788284491747617722e-03 -2.395446449518203735e-01 4.114708304405212402e-02 2.768065929412841797e-01 3.019008934497833252e-01 -1.563587486743927002e-01 -1.212393939495086670e-01 -7.496076077222824097e-02 -2.250909060239791870e-02 -1.079445257782936096e-01 -3.654309734702110291e-02 4.707192257046699524e-02 1.637389808893203735e-01 1.111630629748106003e-02
7.705861330032348633e-02 3.454995453357696533e-01 2.067305892705917358e-02 -1.641276776790618896e-01 3.174226284027099609e-01 2.997424639761447906e-02 -1.355293244123458862e-01 -2.001141607761383057e-01 2.709137201309204102e-01 7.612099498510360718e-02 1.295723766088485718e-01 3.031206130981445312e-02 -3.618374764919281006e-01 -3.425526618957519531e-01 1.063803955912590027e-02 6.761919707059860229e-02 -2.496261731721460819e-05 -5.448271334171295166e-02 -2.609724760986864567e-04 -3.159160315990447998e-01 6.950610131025314331e-02 -3.059100806713104248e-01 6.633888930082321167e-02 -1.261314302682876587e-01 -1.685264408588409424e-01 -2.503778412938117981e-02 -1.702853292226791382e-02 1.380856186151504517e-01 -2.231843322515487671e-01 -2.312766015529632568e-02 -2.552151493728160858e-02 -1.285693198442459106e-01
-1.375464797019958496e-01 8.584433794021606445e-02 -1.060849204659461975e-01 -1.711873859167098999e-01 2.432202994823455811e-01 -4.673990011215209961e-01 -8.197269588708877563e-02 -1.313313990831375122e-01 -2.282071299850940704e-02 -2.077066339552402496e-02 -2.294640541076660156e-01 1.102251335978507996e-01 -7.307630777359008789e-02 -2.000567764043807983e-01 -2.738636732101440430e-01 1.037812232971191406e-01 -3.667722940444946289e-01 -2.486454695463180542e-01 -8.535413444042205811e-02 3.153358772397041321e-02 -2.362463064491748810e-02 3.032420761883258820e-02 1.865309476852416992e-01 -6.090233847498893738e-02 -1.751343905925750732e-01 -2.618773877620697021e-01 -2.376147173345088959e-02 -9.868135303258895874e-02 7.606207579374313354e-02 -2.409919202327728271e-01 -1.014974489808082581e-01 -7.969579100608825684e-02
4.332069158554077148e-01 1.592295616865158081e-01 8.549150079488754272e-02 -2.789614722132682800e-02 2.502171695232391357e-01 7.663738727569580078e-02 5.862800776958465576e-02 -2.895897328853607178e-01 -1.148792877793312073e-01 1.090847235172986984e-02 4.406591877341270447e-02 -1.866369247436523438e-01 -2.116987556219100952e-01 -9.058808535337448120e-02 -1.678317338228225708e-01 -2.786973118782043457e-01 -1.318287998437881470e-01 -1.328660398721694946e-01 9.111074358224868774e-02 -6.256929785013198853e-02 9.177377820014953613e-02 1.086158156394958496e-01 -4.088051021099090576e-01 -2.409452050924301147e-01 1.909824609756469727e-01 -1.487331539392471313e-01 -1.741099953651428223e-01 -5.147310346364974976e-02 1.213800907135009766e-02 -1.643467545509338379e-01 -1.289017498493194580e-03 -5.284887924790382385e-02
4.336792603135108948e-02 4.795737192034721375e-02 2.251371368765830994e-02 -5.976929143071174622e-02 2.484057843685150146e-01 -8.761623501777648926e-02 -3.586463034152984619e-01 -4.640368372201919556e-02 -9.116319566965103149e-02 7.217526435852050781e-02 1.714792698621749878e-01 3.914727270603179932e-02 5.493368208408355713e-02 -2.822834253311157227e-01 -2.941274642944335938e-01 -3.694438189268112183e-02 -2.313289605081081390e-02 -7.514762133359909058e-02 -1.801071017980575562e-01 -5.472113564610481262e-02 5.645181983709335327e-02 -9.078285098075866699e-02 -2.766848802566528320e-01 -5.078751221299171448e-02 -1.743433326482772827e-01 -4.592536985874176025e-01 -2.276493702083826065e-03 -7.214393001049757004e-03 -1.250456869602203369e-01 -3.998751342296600342e-01 -6.763047724962234497e-02 -1.512868106365203857e-01
5.650123581290245056e-02 2.985748350620269775e-01 1.741765290498733521e-01 -1.048854514956474304e-01 2.857529819011688232e-01 -1.744602769613265991e-01 6.549537181854248047e-02 1.402762681245803833e-01 -1.864884048700332642e-01 -2.036790922284126282e-02 -1.119727618061006069e-03 -2.116455882787704468e-01 -2.294270694255828857e-02 -1.998482644557952881e-01 -8.482430130243301392e-02 -1.344547420740127563e-01 -1.504472494125366211e-01 -3.061831593513488770e-01 8.116028457880020142e-02 -5.533872917294502258e-02 3.110479414463043213e-01 -1.118731126189231873e-01 1.466957777738571167e-01 -2.717973291873931885e-01 -2.163069546222686768e-01 -7.191108167171478271e-02 -3.643848747014999390e-02 -3.439518213272094727e-01 -2.617008984088897705e-01 7.216744869947433472e-02 -7.327268272638320923e-02 5.648498609662055969e-02
-3.019642457365989685e-02 8.937030285596847534e-02 9.733148664236068726e-02 -8.073945343494415283e-02 1.943736672401428223e-01 7.225656509399414062e-02 -5.905157700181007385e-02 -2.634809017181396484e-01 -1.099287867546081543e-01 -9.458830207586288452e-02 -3.757527470588684082e-01 -2.340196669101715088e-01 -2.908682227134704590e-01 -7.822482287883758545e-02 -1.125280410051345825e-01 1.227043867111206055e-01 6.771937757730484009e-02 -2.083923518657684326e-01 3.642602562904357910e-01 1.760683506727218628e-01 1.299722939729690552e-01 -2.188938558101654053e-01 2.705528028309345245e-02 -1.433269679546356201e-01 -3.039828538894653320e-01 -7.019375264644622803e-02 1.177900061011314392e-01 2.707565948367118835e-02 4.513333365321159363e-02 -1.192970722913742065e-01 1.955692619085311890e-01 -2.439904063940048218e-01
-4.830965772271156311e-03 2.215606272220611572e-01 1.937185227870941162e-01 -2.557041347026824951e-01 2.253348678350448608e-01 -3.466551899909973145e-01 -1.255625784397125244e-01 9.431253373622894287e-02 1.860620677471160889e-01 -1.967443376779556274e-01 5.010376870632171631e-02 -7.681231945753097534e-02 8.560916781425476074e-02 -2.839868664741516113e-01 -2.738302946090698242e-01 -1.382207870483398438e-01 -6.722012162208557129e-02 -1.444626301527023315e-01 2.545830607414245605e-01 1.070395112037658691e-01 1.023721136152744293e-02 -3.030061908066272736e-02 3.431083559989929199e-01 -1.287416964769363403e-01 -1.971981376409530640e-01 -1.161372438073158264e-01 -1.478888560086488724e-02 1.597814634442329407e-02 -1.258241534233093262e-01 -6.716772913932800293e-02 -9.521993249654769897e-02 -2.633026242256164551e-01
-4.351949691772460938e-02 4.454753920435905457e-02 2.786254137754440308e-02 -1.242665201425552368e-01 1.277953386306762695e-01 2.053467035293579102e-01 -3.622756153345108032e-02 -2.030932754278182983e-01 -1.614540666341781616e-01 6.735156476497650146e-02 3.401076421141624451e-02 -5.877003073692321777e-02 -1.606775373220443726e-01 -4.306233525276184082e-01 -3.406825065612792969e-01 -1.956520527601242065e-01 -2.320466637611389160e-01 1.461621280759572983e-02 -3.115269728004932404e-02 2.632149122655391693e-02 -1.214095950126647949e-01 1.657674461603164673e-01 -6.635566800832748413e-02 -3.479023277759552002e-01 -2.234984338283538818e-01 -3.316203355789184570e-01 -1.530792862176895142e-01 -5.862676352262496948e-02 -7.535680383443832397e-02 -1.089919805526733398e-01 -1.340186744928359985e-01 -1.798303127288818359e-01
3.409172594547271729e-01 1.578664481639862061e-01 1.226546838879585266e-01 -3.241210877895355225e-01 1.101403832435607910e-01 -1.744350492954254150e-01 -1.960614174604415894e-01 -1.334851384162902832e-01 5.764229968190193176e-02 4.764476791024208069e-02 1.195520758628845215e-01 1.998363435268402100e-02 -2.162964046001434326e-01 -4.063243046402931213e-02 -4.252897202968597412e-02 1.035127881914377213e-02 -3.060452938079833984e-01 -6.385879218578338623e-02 -1.316567510366439819e-01 2.287828736007213593e-02 2.029044786468148232e-03 -3.638595640659332275e-01 2.343157380819320679e-01 -8.074615150690078735e-02 1.263343542814254761e-01 -1.759659051895141602e-01 2.877247706055641174e-02 -3.043290376663208008e-01 1.966771036386489868e-01 -2.238062173128128052e-01 -4.536058381199836731e-02 -1.693663001060485840e-01
-2.145501598715782166e-02 7.226429879665374756e-02 5.541127547621726990e-02 -2.492650896310806274e-01 -1.684457994997501373e-02 -4.294485971331596375e-02 -3.544465601444244385e-01 -1.131555885076522827e-01 -2.091438882052898407e-02 -1.023932099342346191e-01 4.124974831938743591e-02 -1.020983234047889709e-01 -3.414524719119071960e-02 2.064767479896545410e-02 -3.371754884719848633e-01 -2.212520688772201538e-01 -3.074761033058166504e-01 1.061192154884338379e-01 -1.683938503265380859e-01 -1.521312594413757324e-01 1.417229026556015015e-01 -3.930437937378883362e-02 -9.254848957061767578e-02 -2.185924202203750610e-01 -9.524253010749816895e-02 -2.805651724338531494e-01 -1.959208846092224121e-01 1.572343558073043823e-01 -1.415875256061553955e-01 -3.071664869785308838e-01 2.545602619647979736e-02 -3.163020610809326172e-01
2.992819845676422119e-01 4.266094863414764404e-01 -2.727957367897033691e-01 -3.976934403181076050e-02 7.229864597320556641e-02 1.474148184061050415e-01 -2.549835145473480225e-01 -1.122213825583457947e-01 1.858447641134262085e-01 -1.105672195553779602e-01 -1.050991415977478027e-01 -6.990973651409149170e-02 -2.342039495706558228e-01 -2.274756282567977905e-01 -4.759615659713745117e-02 -1.556842625141143799e-01 1.048962306231260300e-02 6.247232481837272644e-02 3.666907921433448792e-02 3.241739571094512939e-01 1.423405408859252930e-01 -2.319490015506744385e-01 5.964820832014083862e-02 1.008910238742828369e-01 5.344471335411071777e-02 -2.631666362285614014e-01 -2.332503199577331543e-01 2.266864478588104248e-02 7.288935035467147827e-02 1.225852966308593750e-01 -4.369033873081207275e-02 -6.741786748170852661e-02
-1.474359631538391113e-02 -3.907413035631179810e-02 -2.520093917846679688e-01 1.505613625049591064e-01 -4.480256885290145874e-02 -1.733028441667556763e-01 -3.144830465316772461e-01 -3.356845676898956299e-01 1.833086311817169189e-01 -2.250772155821323395e-02 -1.175742223858833313e-01 -1.230237260460853577e-01 -1.504773050546646118e-01 -3.334746360778808594e-01 -2.310618460178375244e-01 5.640997737646102905e-02 -3.260172903537750244e-01 5.356313660740852356e-02 6.808309257030487061e-02 -1.483462303876876831e-01 2.847646474838256836e-01 -4.183901101350784302e-02 -8.643935620784759521e-02 -2.928519546985626221e-01 -8.693951368331909180e-02 -1.125376075506210327e-01 -3.042807616293430328e-02 -1.805239915847778320e-01 -1.287004053592681885e-01 -1.070889160037040710e-01 -3.544402495026588440e-02 -1.416560113430023193e-01
1.524506211280822754e-01 1.980098485946655273e-01 -1.640440896153450012e-02 1.638247668743133545e-01 -2.123844251036643982e-02 5.922176316380500793e-02 -1.558727473020553589e-01 1.246654316782951355e-01 -1.115908194333314896e-02 1.308270692825317383e-01 -2.180607020854949951e-01 -9.719279408454895020e-02 -1.673233211040496826e-01 3.507476300001144409e-02 -2.602709531784057617e-01 -7.862391322851181030e-02 -4.321264475584030151e-02 -1.464525237679481506e-02 -2.627834677696228027e-01 1.825211197137832642e-01 3.269696533679962158e-01 -2.382738739252090454e-01 -4.646928608417510986e-01 -1.756537891924381256e-02 -3.694900497794151306e-02 -2.372774779796600342e-01 -2.062294334173202515e-01 -1.187133267521858215e-01 1.677393913269042969e-02 -1.634072661399841309e-01 -5.208683758974075317e-02 -2.467628717422485352e-01
6.443987786769866943e-02 1.802316009998321533e-01 -6.010862812399864197e-02 -3.881898522377014160e-01 2.563316822052001953e-01 -3.457598090171813965e-01 -1.592956334352493286e-01 1.523858755826950073e-01 -2.199982106685638428e-01 -1.582300513982772827e-01 9.226074814796447754e-02 -2.041905745863914490e-02 -1.254343092441558838e-01 -1.062586158514022827e-01 -8.687165379524230957e-02 -1.386434137821197510e-01 -1.683830022811889648e-01 4.143734648823738098e-02 1.739471778273582458e-02 8.232884109020233154e-02 3.226735293865203857e-01 -3.157425299286842346e-02 -2.515174821019172668e-02 6.562796980142593384e-02 -3.095322661101818085e-02 3.083292627707123756e-03 5.869179219007492065e-02 -4.337653890252113342e-02 -8.143148571252822876e-02 -2.335584610700607300e-01 7.612394541501998901e-02 -4.675194323062896729e-01
2.387733459472656250e-01 4.642149433493614197e-02 1.936375722289085388e-02 -1.879580914974212646e-01 2.135595083236694336e-01 -1.709006428718566895e-01 -3.243826329708099365e-02 1.835456937551498413e-01 2.182505130767822266e-01 -1.635338217020034790e-01 2.490421384572982788e-01 1.620990782976150513e-01 -1.307160705327987671e-01 2.812043763697147369e-02 -1.810448318719863892e-01 -1.422543730586767197e-02 -2.091614753007888794e-01 -1.734376549720764160e-01 -8.000245690345764160e-02 1.951383650302886963e-01 1.719340234994888306e-01 -8.139020204544067383e-02 1.051096841692924500e-01 -3.469048738479614258e-01 -1.736134886741638184e-01 -3.975839167833328247e-02 1.209063529968261719e-01 1.321103870868682861e-01 -1.652345061302185059e-02 -1.267617940902709961e-01 2.013859897851943970e-01 -4.188846647739410400e-01
[truncated: 3,285,747 more chars]
