# Supplementary material for: The Language of Innovation
Source: PLoS One. 2020 Apr 30;15(4):e0230107. doi: 10.1371/journal.pone.0230107 (PMC7194493; doi:10.1371/journal.pone.0230107)
Supplement: S10 File — (GZ) [file pone.0230107.s010.tar.gz › 1988-1992/V2Run_12_VS_4500_embeddings1988-1992ED32.txt]

-2.874384820461273193e-01 -3.204975277185440063e-02 -2.545789182186126709e-01 9.094369411468505859e-02 2.355006188154220581e-01 2.070386260747909546e-01 1.192859709262847900e-01 5.754291638731956482e-02 8.393356949090957642e-02 -7.061516493558883667e-02 -2.940268516540527344e-01 8.367796987295150757e-02 -1.987363547086715698e-01 -1.564055830240249634e-01 -1.079915165901184082e-01 -2.249727696180343628e-01 -1.579319387674331665e-01 3.109577894210815430e-01 -6.179354712367057800e-02 -8.848177641630172729e-02 -1.181645244359970093e-01 6.101108714938163757e-02 7.662937045097351074e-02 -2.642069756984710693e-01 -1.897981017827987671e-02 1.231990829110145569e-01 3.055091798305511475e-01 2.766207158565521240e-01 2.326966673135757446e-01 -6.695248931646347046e-02 2.406717836856842041e-02 1.563204377889633179e-01
-1.346340179443359375e-01 -1.583012193441390991e-02 -6.414818763732910156e-02 2.930132448673248291e-01 8.145792782306671143e-02 4.004434347152709961e-01 3.923516273498535156e-01 8.449134230613708496e-02 1.444607228040695190e-01 8.451373130083084106e-02 3.971920162439346313e-02 -2.515550255775451660e-01 -3.159940838813781738e-01 -1.736331880092620850e-01 6.494274362921714783e-03 1.920244693756103516e-01 -4.774589836597442627e-02 4.258546605706214905e-02 -1.665435433387756348e-01 -4.094724729657173157e-02 -5.144328251481056213e-02 7.631045579910278320e-02 -8.533588796854019165e-02 -1.364427618682384491e-02 -4.042920842766761780e-02 3.467592298984527588e-01 1.577067226171493530e-01 -2.234569638967514038e-01 1.902490109205245972e-01 -1.042454168200492859e-01 -8.817882835865020752e-02 5.323795974254608154e-02
-1.507104784250259399e-01 -1.192516684532165527e-01 2.502522838767617941e-04 3.219043910503387451e-01 7.273475080728530884e-02 3.853941857814788818e-01 1.269641667604446411e-01 1.182593628764152527e-01 -2.545254230499267578e-01 -5.167254060506820679e-02 6.808371096849441528e-02 -1.277404874563217163e-01 1.926581859588623047e-01 -1.600559800863265991e-01 -2.279558628797531128e-01 1.178313791751861572e-01 -1.015008240938186646e-01 8.570507913827896118e-02 1.137934774160385132e-01 -1.554189473390579224e-01 7.104657590389251709e-02 1.841797530651092529e-01 -1.379489153623580933e-01 -8.317213505506515503e-02 -1.362939327955245972e-01 -3.462351858615875244e-03 1.263857930898666382e-01 -2.411794066429138184e-01 9.735886752605438232e-02 -4.332695603370666504e-01 1.942800730466842651e-01 1.057602986693382263e-01
3.353961557149887085e-02 -9.074068814516067505e-02 -1.460922807455062866e-01 4.770662188529968262e-01 5.262190848588943481e-02 3.948864936828613281e-01 -3.710351511836051941e-02 1.173784956336021423e-01 -5.685313418507575989e-02 2.086174488067626953e-01 -1.975225359201431274e-01 -7.864315062761306763e-02 7.051101326942443848e-02 -2.760716080665588379e-01 -2.880390733480453491e-03 -1.873535811901092529e-01 -1.544865965843200684e-01 7.305809110403060913e-02 1.862101815640926361e-02 -1.021159738302230835e-01 2.525174431502819061e-02 9.435148537158966064e-02 -6.716658920049667358e-02 -2.995621860027313232e-01 -1.276340615004301071e-02 5.061050504446029663e-02 1.436772495508193970e-01 -3.250481188297271729e-02 -3.924169018864631653e-02 -3.171963989734649658e-01 -2.574762105941772461e-01 1.515213102102279663e-01
1.940980404615402222e-01 5.985010415315628052e-02 -9.890928864479064941e-03 3.373749554157257080e-01 -6.926944851875305176e-02 2.534708678722381592e-01 1.712838113307952881e-01 1.624996364116668701e-01 -3.209472596645355225e-01 4.229542240500450134e-02 -2.171808481216430664e-02 5.786047875881195068e-02 1.277713477611541748e-01 -2.983336746692657471e-01 -3.541133832186460495e-03 2.037311345338821411e-01 -2.778027653694152832e-01 2.556191682815551758e-01 1.424118429422378540e-01 -1.392802298069000244e-01 1.315511614084243774e-01 -3.420797735452651978e-02 -4.911296814680099487e-02 -1.503580659627914429e-01 -4.383797571063041687e-02 2.787172198295593262e-01 2.531824111938476562e-01 2.416428327560424805e-01 1.740086940117180347e-03 -1.085286661982536316e-01 -1.580913215875625610e-01 -2.851433120667934418e-03
-4.507629945874214172e-02 -1.842270791530609131e-01 -7.491004467010498047e-02 2.183150798082351685e-01 -2.874789014458656311e-02 3.187004625797271729e-01 3.162236213684082031e-01 6.208362802863121033e-02 -6.838241219520568848e-02 2.482112497091293335e-01 -1.624169759452342987e-02 -2.276603430509567261e-01 -3.325870633125305176e-02 -1.298298537731170654e-01 -1.163550652563571930e-02 -1.886953040957450867e-02 -2.829077541828155518e-01 7.611366361379623413e-02 -2.480292171239852905e-01 -1.577986627817153931e-01 1.914066672325134277e-01 3.507875204086303711e-01 1.371396481990814209e-01 -1.154841482639312744e-02 -1.011579185724258423e-01 2.358752638101577759e-01 1.048356220126152039e-01 2.754464149475097656e-01 1.955018490552902222e-01 -1.372763812541961670e-01 1.420534588396549225e-02 -8.245643228292465210e-02
1.815030425786972046e-01 -1.549103111028671265e-01 -2.359212040901184082e-01 2.213134914636611938e-01 -7.740623503923416138e-02 1.972904354333877563e-01 -1.754279807209968567e-02 1.926073282957077026e-01 -2.936010658740997314e-01 1.814758777618408203e-01 -9.511070698499679565e-02 -3.167561590671539307e-01 8.066034317016601562e-02 -2.438258379697799683e-01 -7.723532617092132568e-03 1.159536391496658325e-01 -4.335288107395172119e-01 1.799560189247131348e-01 1.130554974079132080e-01 -3.901381045579910278e-02 -3.636261075735092163e-02 9.659656137228012085e-02 -5.204819887876510620e-02 -6.482994556427001953e-02 1.027369275689125061e-01 1.861096322536468506e-01 1.740805953741073608e-01 -3.354583308100700378e-02 1.640411317348480225e-01 -2.344757914543151855e-01 -8.685282617807388306e-02 -1.728298217058181763e-01
-1.666003465652465820e-01 -6.823790073394775391e-02 -1.013735979795455933e-01 -5.129120498895645142e-02 3.553009033203125000e-02 3.448604643344879150e-01 4.865041375160217285e-01 -2.506135404109954834e-02 4.862472042441368103e-02 -1.297376602888107300e-01 -1.707368344068527222e-01 -2.727018296718597412e-01 -1.519613564014434814e-01 -3.534137830138206482e-02 -1.783073097467422485e-01 2.406825870275497437e-01 -3.235749006271362305e-01 1.449223258532583714e-03 8.500799536705017090e-02 -1.705261915922164917e-01 4.852720722556114197e-02 1.071932911872863770e-01 1.070693433284759521e-01 1.934888660907745361e-01 -1.318325400352478027e-01 3.899355977773666382e-02 7.371059805154800415e-02 -1.132127083837985992e-02 1.189200580120086670e-01 -2.279445677995681763e-01 -2.539737522602081299e-01 3.972360864281654358e-02
1.551749557256698608e-01 -2.257413119077682495e-01 -8.926499634981155396e-02 2.953808903694152832e-01 5.708414688706398010e-02 3.876212835311889648e-01 3.760084509849548340e-01 1.316542970016598701e-03 -2.027183026075363159e-01 -2.284458279609680176e-02 -1.268664747476577759e-01 -1.866297572851181030e-01 -3.729671984910964966e-02 -1.345465034246444702e-01 -2.057067155838012695e-01 9.311986714601516724e-02 -8.662961423397064209e-02 -1.098878756165504456e-01 -9.372601658105850220e-02 -1.114680469036102295e-01 1.423859894275665283e-01 2.139278203248977661e-01 3.117054998874664307e-01 -4.577076807618141174e-02 7.173383980989456177e-02 2.682862579822540283e-01 1.955118924379348755e-01 1.329140812158584595e-01 7.148327305912971497e-03 -1.587268523871898651e-02 -1.132611185312271118e-01 1.399949789047241211e-01
1.777385324239730835e-01 2.396428585052490234e-01 -2.123140841722488403e-01 1.194411963224411011e-01 1.311210244894027710e-01 6.295700371265411377e-02 2.932365238666534424e-01 -3.286740556359291077e-02 -2.960219681262969971e-01 5.190702900290489197e-02 -1.966336369514465332e-01 -9.970679134130477905e-02 -2.202923446893692017e-01 -2.186082452535629272e-01 -1.729282289743423462e-01 -1.654798910021781921e-02 -3.234773576259613037e-01 2.236294150352478027e-01 -5.544962733983993530e-02 1.095065847039222717e-01 2.240350246429443359e-01 1.399691402912139893e-01 -1.746915131807327271e-01 -1.211734488606452942e-01 -2.370443940162658691e-02 1.129228696227073669e-01 2.458187788724899292e-01 -1.414848268032073975e-01 -2.661776542663574219e-01 1.200008317828178406e-01 1.125353276729583740e-01 4.020376503467559814e-02
-8.392658829689025879e-02 -9.302263706922531128e-02 -9.132824838161468506e-02 1.689523756504058838e-01 -3.220750764012336731e-02 3.344846367835998535e-01 2.559933066368103027e-01 -1.688227057456970215e-01 -8.809218555688858032e-02 -6.693064421415328979e-02 5.463141575455665588e-02 -2.696718573570251465e-01 -8.052611351013183594e-02 1.694977097213268280e-02 -1.098554804921150208e-01 -9.212687611579895020e-03 -1.115806698799133301e-01 1.156435832381248474e-01 -1.567020416259765625e-01 -3.982684910297393799e-01 -5.582815781235694885e-02 -1.220940798521041870e-01 2.008034884929656982e-01 -1.122418232262134552e-02 -1.318594962358474731e-01 2.090121060609817505e-01 7.249997556209564209e-02 1.236592978239059448e-01 3.471331596374511719e-01 -1.858990788459777832e-01 -3.496089279651641846e-01 8.495967835187911987e-02
1.879134476184844971e-01 9.232193976640701294e-02 -2.574203908443450928e-01 3.327228724956512451e-01 2.065937221050262451e-01 1.146151646971702576e-01 1.631553620100021362e-01 -7.474900037050247192e-02 -2.078959792852401733e-01 1.970777809619903564e-01 8.234497159719467163e-03 -3.170526325702667236e-01 -1.616428792476654053e-01 -1.673103272914886475e-01 1.255193352699279785e-01 4.561077058315277100e-02 3.523681312799453735e-02 3.751951158046722412e-01 -7.094240933656692505e-02 -1.701176911592483521e-01 2.342596650123596191e-01 1.151150539517402649e-01 1.337362080812454224e-01 -9.903486073017120361e-02 -7.621556520462036133e-02 7.133826613426208496e-02 -4.485008865594863892e-02 2.322510033845901489e-01 2.787910215556621552e-02 -2.354704588651657104e-01 -1.757025122642517090e-01 1.039733439683914185e-01
9.722249954938888550e-02 5.464766174554824829e-03 -1.048552691936492920e-01 1.986474841833114624e-01 1.175526380538940430e-01 3.143142759799957275e-01 -4.397204518318176270e-02 7.509785890579223633e-02 1.840473562479019165e-01 1.194996833801269531e-01 5.799401551485061646e-03 -5.077656824141740799e-03 -3.317297622561454773e-02 -5.477453023195266724e-02 -1.294304579496383667e-01 1.185319796204566956e-01 -4.191070199012756348e-01 2.826578021049499512e-01 8.030234277248382568e-02 -7.240143418312072754e-02 -2.674194425344467163e-02 2.348049879074096680e-01 2.234037071466445923e-01 -1.070432886481285095e-01 1.303625702857971191e-01 1.375954896211624146e-01 3.294919803738594055e-02 -8.186452090740203857e-02 2.326463162899017334e-01 -4.609434306621551514e-01 -2.091209962964057922e-02 2.038725912570953369e-01
-9.314534813165664673e-02 -1.779987663030624390e-01 -2.404698878526687622e-01 2.446485012769699097e-01 8.644483052194118500e-03 2.286262251436710358e-02 -1.652000099420547485e-02 -1.354387216269969940e-02 -7.050064951181411743e-02 2.634848058223724365e-01 -2.667815238237380981e-02 -1.811766326427459717e-01 -8.917724341154098511e-02 -4.153373837471008301e-01 5.004628561437129974e-03 1.298336684703826904e-01 -3.163647651672363281e-01 1.536160111427307129e-01 2.431352734565734863e-01 -1.140334755182266235e-01 9.043801575899124146e-02 1.515991091728210449e-01 -1.670217490755021572e-03 -2.730311825871467590e-02 2.825165390968322754e-01 2.815896868705749512e-01 5.052363499999046326e-02 1.555196493864059448e-01 2.427266836166381836e-01 -1.390569210052490234e-01 -2.037766128778457642e-01 4.795112088322639465e-02
-2.427716925740242004e-02 -2.071462571620941162e-01 -4.133664965629577637e-01 1.087015792727470398e-01 -7.656590640544891357e-02 4.978635311126708984e-01 2.162939310073852539e-01 -8.781206607818603516e-02 1.867216080427169800e-02 -8.219992369413375854e-02 -3.367243707180023193e-02 -8.368899673223495483e-02 -4.574249312281608582e-02 -4.450237378478050232e-02 1.200953777879476547e-02 1.546847373247146606e-01 -2.130795717239379883e-01 1.638029664754867554e-01 -2.123725712299346924e-01 -4.179525673389434814e-01 3.657721355557441711e-02 -1.522711012512445450e-02 -1.452614963054656982e-01 1.050226017832756042e-02 -2.381858788430690765e-02 5.110473930835723877e-02 6.095746532082557678e-02 1.507664769887924194e-01 2.190220355987548828e-01 -1.418050825595855713e-01 -7.155433297157287598e-02 6.763698905706405640e-02
-3.796182945370674133e-02 -9.410886466503143311e-02 -5.358440801501274109e-02 3.025740981101989746e-01 1.102107092738151550e-01 2.781413495540618896e-01 9.626645594835281372e-02 1.650703996419906616e-01 -1.244868561625480652e-01 1.765113510191440582e-02 -9.835115820169448853e-02 5.634566769003868103e-02 -8.511594496667385101e-03 -3.215945661067962646e-01 2.948427200317382812e-01 -1.438875645399093628e-01 -1.382979750633239746e-01 4.119573831558227539e-01 -5.234889313578605652e-02 -1.844937540590763092e-02 1.738735437393188477e-01 1.029817685484886169e-01 -1.282016932964324951e-01 -6.243724748492240906e-02 1.030911058187484741e-01 8.476865291595458984e-02 2.347181290388107300e-01 1.511938422918319702e-01 9.785772860050201416e-02 -2.696625590324401855e-01 -1.073373854160308838e-01 -2.946174740791320801e-01
-8.049491047859191895e-02 -2.220105826854705811e-01 -1.059371009469032288e-01 1.711263954639434814e-01 2.312611937522888184e-01 1.736071258783340454e-01 -3.755745664238929749e-02 -5.557652330026030540e-04 -1.656202822923660278e-01 2.437206208705902100e-01 -2.887245640158653259e-02 -4.094615578651428223e-01 -2.686153911054134369e-02 -3.502134978771209717e-01 -6.155252829194068909e-02 -1.257137507200241089e-01 -2.210648208856582642e-01 2.300485223531723022e-02 1.379970908164978027e-01 -2.045917361974716187e-01 1.478208303451538086e-01 2.574961399659514427e-03 -8.393035084009170532e-02 -2.073501199483871460e-01 9.676533227320760489e-05 1.903528571128845215e-01 2.887260317802429199e-01 8.531504124402999878e-02 2.272004634141921997e-01 -2.436110004782676697e-02 -2.417503297328948975e-01 -2.605620771646499634e-02
-1.106626912951469421e-02 -4.744930192828178406e-02 -1.882959157228469849e-01 1.113157719373703003e-01 1.439695209264755249e-01 4.207962453365325928e-01 1.517133861780166626e-01 -2.319964766502380371e-01 6.489623337984085083e-02 -8.922632038593292236e-02 -1.478222478181123734e-02 9.055837988853454590e-02 -2.150653749704360962e-01 5.304010957479476929e-02 2.593234181404113770e-01 -5.472162738442420959e-02 -1.843302398920059204e-01 6.523156911134719849e-02 9.879434108734130859e-02 -4.347068071365356445e-02 -2.463761866092681885e-01 1.863361448049545288e-01 1.560202389955520630e-01 -1.661992073059082031e-01 6.795929372310638428e-02 2.615315318107604980e-01 4.073607027530670166e-01 2.132608145475387573e-01 1.329001635313034058e-01 -1.623343378305435181e-01 -3.425403311848640442e-02 -9.134443104267120361e-02
8.756277151405811310e-03 -1.478455066680908203e-01 -3.997701406478881836e-02 9.301697462797164917e-02 8.473172038793563843e-02 9.705223143100738525e-02 3.057855367660522461e-01 1.757514774799346924e-01 -4.165221005678176880e-02 1.120787188410758972e-01 1.671176105737686157e-01 -1.395882070064544678e-01 -2.505623400211334229e-01 -3.793098032474517822e-02 -2.075930684804916382e-01 -2.826321125030517578e-01 -1.171038225293159485e-01 2.244188636541366577e-01 6.346671283245086670e-02 -6.510858982801437378e-02 -9.339314699172973633e-02 2.725738584995269775e-01 -1.234922111034393311e-01 1.139131486415863037e-01 1.406727880239486694e-01 3.277466297149658203e-01 4.535446465015411377e-01 5.305011197924613953e-02 -1.897685974836349487e-01 -1.252623647451400757e-01 -7.865952700376510620e-02 -2.671300247311592102e-02
-4.035311937332153320e-02 -3.730166852474212646e-01 -8.929921686649322510e-02 3.718544915318489075e-02 -1.122722923755645752e-01 1.151415258646011353e-01 1.426080893725156784e-02 -3.413192927837371826e-03 -5.877214670181274414e-02 3.147706985473632812e-01 -1.571283936500549316e-01 -2.829359471797943115e-01 -2.283425927162170410e-01 -3.464241325855255127e-01 -1.618558019399642944e-01 -1.309461295604705811e-01 -3.713485300540924072e-01 7.811077684164047241e-02 1.706032603979110718e-01 -1.060045510530471802e-01 1.452545225620269775e-01 2.426254153251647949e-01 1.316810306161642075e-02 -1.074684709310531616e-01 -7.915963232517242432e-02 1.428040862083435059e-01 1.162151545286178589e-01 -9.327770769596099854e-02 1.471447497606277466e-01 -1.559240520000457764e-01 -1.363858878612518311e-01 -1.075220704078674316e-01
-1.422556191682815552e-01 -1.263671219348907471e-01 -8.273702114820480347e-02 -1.607186160981655121e-02 1.890535503625869751e-01 4.995782077312469482e-01 2.151717059314250946e-02 1.047795489430427551e-01 -1.070624589920043945e-01 1.049962788820266724e-01 -5.823960900306701660e-02 -1.749892532825469971e-01 1.211142018437385559e-01 -1.400737017393112183e-01 -1.548326611518859863e-01 -1.136743649840354919e-01 -1.732467114925384521e-01 2.250623703002929688e-01 2.176643610000610352e-01 -3.549501895904541016e-01 1.346454918384552002e-01 8.735895901918411255e-02 4.921269044280052185e-02 -6.069481372833251953e-02 3.121784143149852753e-02 1.303257346153259277e-01 1.289276331663131714e-01 -1.060526520013809204e-01 -6.142594665288925171e-02 -4.395390450954437256e-01 -5.358477588742971420e-03 5.931865796446800232e-02
1.794597059488296509e-01 -1.682454347610473633e-01 -1.674941182136535645e-01 1.966591775417327881e-01 1.412525624036788940e-01 4.327849149703979492e-01 1.016055792570114136e-01 7.516335695981979370e-02 -2.585338652133941650e-01 4.484070464968681335e-02 -1.988831013441085815e-01 -1.061487644910812378e-01 7.803955674171447754e-02 -1.920198351144790649e-01 -5.431069433689117432e-02 6.015318632125854492e-02 -4.833899810910224915e-02 -1.379726454615592957e-02 8.195024728775024414e-02 -1.789146810770034790e-01 8.778729289770126343e-02 2.033630162477493286e-01 -2.619957365095615387e-02 2.550116777420043945e-01 -1.410398483276367188e-01 3.119363486766815186e-01 1.886218339204788208e-01 -4.440077394247055054e-02 2.121020704507827759e-01 -6.673583388328552246e-02 -3.389825820922851562e-01 -7.209483534097671509e-02
1.752942949533462524e-01 -7.737674564123153687e-02 -1.892475038766860962e-01 2.307273596525192261e-01 2.901192605495452881e-01 1.465831249952316284e-01 2.908667325973510742e-01 7.058751583099365234e-02 -9.190675616264343262e-02 -1.484831273555755615e-01 4.291794262826442719e-03 -3.346457704901695251e-02 -2.167896777391433716e-01 -1.491706371307373047e-01 -2.215280532836914062e-01 2.442584037780761719e-01 -2.161217331886291504e-01 1.916990280151367188e-01 -3.646680386736989021e-03 4.504743963479995728e-02 9.336056560277938843e-02 1.048436667770147324e-02 -1.383300721645355225e-01 1.428857743740081787e-01 -1.487117111682891846e-01 1.722806990146636963e-01 -9.752737730741500854e-02 2.232179939746856689e-01 1.648814082145690918e-01 -4.057308137416839600e-01 4.584260284900665283e-02 -1.745228618383407593e-01
1.564609259366989136e-02 -1.691224277019500732e-01 -2.288222461938858032e-01 2.937599122524261475e-01 -7.350378483533859253e-02 1.722785681486129761e-01 -1.426107585430145264e-01 1.038764789700508118e-02 -9.221423417329788208e-02 -8.955905586481094360e-02 -1.128981038928031921e-01 -2.291623800992965698e-01 -1.084750071167945862e-01 -4.325305521488189697e-01 -3.925973922014236450e-02 -4.322090744972229004e-02 -4.929947853088378906e-01 1.182338669896125793e-01 1.602509319782257080e-01 -1.033593639731407166e-01 1.609070152044296265e-01 8.295709639787673950e-02 -1.029600650072097778e-01 -9.185168892145156860e-02 -1.460552308708429337e-02 2.611972987651824951e-01 4.594355821609497070e-02 -2.787135774269700050e-03 2.579917907714843750e-01 -6.067178770899772644e-02 1.908756792545318604e-02 8.103708922863006592e-02
1.243727207183837891e-01 6.584481149911880493e-02 -2.902463972568511963e-01 2.726404666900634766e-01 3.004132509231567383e-01 3.699176907539367676e-01 4.496236890554428101e-02 -8.407375775277614594e-03 -1.781797707080841064e-01 5.272694677114486694e-02 4.853904619812965393e-02 6.211957335472106934e-02 -3.713978826999664307e-01 8.964496664702892303e-03 1.386466026306152344e-01 1.927495896816253662e-01 -1.775441765785217285e-01 9.709540009498596191e-02 1.906793862581253052e-01 1.268082112073898315e-01 -1.762984246015548706e-01 2.388274967670440674e-01 1.386135965585708618e-01 -2.160667181015014648e-01 -8.973979949951171875e-02 2.035237252712249756e-01 1.054766774177551270e-01 5.558844283223152161e-02 9.185265004634857178e-02 -1.387907117605209351e-01 -1.280645579099655151e-01 4.591352492570877075e-02
-8.045550435781478882e-02 1.019300222396850586e-01 -7.655704766511917114e-02 4.759176447987556458e-02 -7.985841482877731323e-02 2.182833701372146606e-01 5.330019816756248474e-02 2.572978734970092773e-01 -1.099999397993087769e-01 6.844528485089540482e-03 -1.492869406938552856e-01 -3.879233300685882568e-01 -1.174549981951713562e-01 -5.172978639602661133e-01 -8.914046734571456909e-02 -9.122801944613456726e-03 -2.548944056034088135e-01 5.672486126422882080e-02 3.028965592384338379e-01 -7.755737751722335815e-02 1.667382121086120605e-01 2.223625034093856812e-01 2.979307807981967926e-02 -3.567261248826980591e-02 -4.450782015919685364e-02 2.607997357845306396e-01 9.462458640336990356e-02 8.631237596273422241e-02 1.710593998432159424e-01 6.692904233932495117e-02 -9.499827772378921509e-02 -5.549376830458641052e-02
-2.973277308046817780e-02 2.225044518709182739e-01 -1.428220793604850769e-02 1.434303522109985352e-01 3.333010971546173096e-01 2.661478817462921143e-01 1.991503238677978516e-01 9.885849803686141968e-02 -1.704517006874084473e-01 -6.487388163805007935e-02 1.124604493379592896e-01 6.508105993270874023e-02 3.057869523763656616e-02 -1.836565434932708740e-01 2.860639989376068115e-02 1.009518653154373169e-01 -2.493066936731338501e-01 2.285610735416412354e-01 -1.099421679973602295e-01 -1.476510912179946899e-01 -4.228441789746284485e-02 3.632678389549255371e-01 8.051363378763198853e-02 -1.208537146449089050e-01 -1.809886395931243896e-01 2.555983066558837891e-01 -1.061457842588424683e-01 3.442561253905296326e-02 5.391538515686988831e-02 -2.351583689451217651e-01 -2.732379138469696045e-01 2.347920387983322144e-01
3.128334879875183105e-02 -1.725057214498519897e-01 -5.582939833402633667e-02 1.271632313728332520e-01 -1.549573522061109543e-02 2.590047717094421387e-01 1.796952337026596069e-01 -1.425605267286300659e-01 -1.647242456674575806e-01 -5.604904890060424805e-02 -4.161306098103523254e-02 -3.553934693336486816e-01 -1.044791191816329956e-01 -3.507370948791503906e-01 -4.875513538718223572e-02 -2.607076242566108704e-02 -3.951471447944641113e-01 2.462038956582546234e-02 6.561189144849777222e-02 5.017135664820671082e-02 4.079796373844146729e-02 2.604232542216777802e-02 -2.597774751484394073e-02 -2.490139007568359375e-01 1.373159587383270264e-01 2.439057826995849609e-01 3.018172681331634521e-01 -3.206721739843487740e-03 3.210453987121582031e-01 -1.441603153944015503e-01 4.948598518967628479e-02 -1.019390299916267395e-01
-2.143823802471160889e-01 -9.751601517200469971e-02 -1.320238411426544189e-01 1.498216688632965088e-01 1.482144594192504883e-01 1.030365079641342163e-01 1.339548975229263306e-01 2.718584239482879639e-01 -1.122523024678230286e-01 2.116508483886718750e-01 4.082457348704338074e-02 -6.809281557798385620e-02 -3.012106940150260925e-02 -1.711377203464508057e-01 1.938462704420089722e-01 -7.933139801025390625e-02 -4.240168035030364990e-01 2.782743573188781738e-01 1.543803513050079346e-01 6.566370278596878052e-02 2.017986476421356201e-01 2.346179336309432983e-01 -4.049960151314735413e-02 8.297914639115333557e-03 -4.458402749150991440e-03 2.476364374160766602e-01 1.386645585298538208e-01 1.787453442811965942e-01 6.766222417354583740e-02 -2.941605150699615479e-01 -2.276457995176315308e-01 -6.443647295236587524e-02
-1.098230630159378052e-01 -1.771491765975952148e-01 -1.729938238859176636e-01 2.393573969602584839e-01 1.528144329786300659e-01 1.066112071275711060e-01 1.359416395425796509e-01 3.096014857292175293e-01 2.239123173058032990e-02 -5.500525608658790588e-02 -1.522266715764999390e-01 -4.537392407655715942e-02 1.231291703879833221e-02 -2.384511679410934448e-01 -9.850408881902694702e-02 1.063501238822937012e-01 -8.088608086109161377e-02 3.893975019454956055e-01 3.790164738893508911e-02 -7.292453199625015259e-02 -5.983526632189750671e-02 1.743212640285491943e-01 -1.426307410001754761e-01 1.373506337404251099e-01 1.866526454687118530e-01 3.758532404899597168e-01 1.823562756180763245e-02 2.397467046976089478e-01 -2.350126653909683228e-01 -5.812666565179824829e-02 -2.689121961593627930e-01 1.027638688683509827e-01
-4.747422412037849426e-02 -6.791039556264877319e-02 -3.408938348293304443e-01 1.276655197143554688e-01 -7.407312840223312378e-02 -1.974101513624191284e-01 1.513767838478088379e-01 6.763538718223571777e-02 -8.444980531930923462e-02 -1.867697089910507202e-01 1.351549196988344193e-02 1.401486992835998535e-01 -1.235216930508613586e-01 -1.202846169471740723e-01 2.323245070874691010e-02 4.119433462619781494e-02 -1.017059385776519775e-01 6.254107505083084106e-02 -1.851339042186737061e-01 -4.659491777420043945e-01 2.144001275300979614e-01 7.340051233768463135e-02 5.604232102632522583e-02 -1.804963350296020508e-01 6.295309960842132568e-02 -9.178859740495681763e-02 3.181121945381164551e-01 1.106687337160110474e-01 1.648510247468948364e-01 -4.019784331321716309e-01 -1.457568258047103882e-01 -7.953763753175735474e-02
-8.622665889561176300e-03 2.282526642084121704e-01 -3.757244348526000977e-01 -5.424003675580024719e-02 2.342495620250701904e-01 1.676046848297119141e-01 1.914542168378829956e-01 -5.221782997250556946e-02 -1.435077488422393799e-01 3.055148199200630188e-02 5.990974232554435730e-02 -3.751012086868286133e-01 4.699964076280593872e-02 3.446721658110618591e-02 -5.870461091399192810e-02 -1.361573189496994019e-01 -2.573698461055755615e-01 2.059238553047180176e-01 -2.763347625732421875e-01 -3.884384334087371826e-01 1.414557844400405884e-01 1.928408890962600708e-01 -8.777655661106109619e-02 -7.770409435033798218e-02 -7.523798197507858276e-02 3.015863895416259766e-02 1.549722403287887573e-01 2.443526126444339752e-02 -1.068062335252761841e-01 -9.440792351961135864e-02 -4.069289937615394592e-02 -1.737263500690460205e-01
-2.082912176847457886e-01 1.777363121509552002e-01 6.695470958948135376e-02 5.443895235657691956e-02 3.425462841987609863e-01 -1.053238939493894577e-02 3.016802668571472168e-02 1.232419256120920181e-02 -2.120916545391082764e-01 1.268828753381967545e-02 7.448432594537734985e-02 1.117727831006050110e-01 -3.353853523731231689e-01 5.135168507695198059e-02 -4.062065184116363525e-01 4.714869707822799683e-02 -2.681308798491954803e-02 1.725426912307739258e-01 5.990890040993690491e-02 -3.335472643375396729e-01 1.358975172042846680e-01 1.296213921159505844e-02 6.523440033197402954e-02 -2.876892872154712677e-02 2.754718363285064697e-01 2.874729335308074951e-01 5.481641739606857300e-03 1.329223066568374634e-01 -1.193431541323661804e-01 -1.110520511865615845e-01 -5.236498266458511353e-02 2.809657156467437744e-01
-6.906308978796005249e-02 7.707016170024871826e-02 -1.813746392726898193e-01 3.746922016143798828e-01 1.264018118381500244e-01 9.059757739305496216e-02 8.880982547998428345e-02 -2.653889060020446777e-01 -1.121115237474441528e-01 1.608754843473434448e-01 4.688799753785133362e-02 1.572303622961044312e-01 1.107773557305335999e-02 -7.162570953369140625e-02 -4.086351394653320312e-02 1.218877881765365601e-01 -2.206438779830932617e-01 1.459931135177612305e-01 -2.632984519004821777e-01 -3.250641524791717529e-01 1.640784740447998047e-01 2.611660361289978027e-01 1.782199442386627197e-01 3.533383607864379883e-01 -8.782401680946350098e-02 1.257170643657445908e-02 2.714061141014099121e-01 -8.490278571844100952e-02 3.005633316934108734e-02 -1.123031005263328552e-01 9.440304338932037354e-02 -1.358233988285064697e-01
-1.316395699977874756e-01 3.409679234027862549e-01 -2.470352649688720703e-01 -7.471977733075618744e-03 5.459038168191909790e-02 1.002586074173450470e-02 2.826283872127532959e-01 1.652737855911254883e-01 -3.898965716361999512e-01 9.297170676290988922e-03 1.443491689860820770e-02 -2.678628563880920410e-01 -1.450245082378387451e-01 2.925028093159198761e-02 2.830098569393157959e-02 1.782716065645217896e-01 -1.399376839399337769e-01 1.345033049583435059e-01 -4.891868680715560913e-02 -4.039518833160400391e-01 -1.667186468839645386e-01 -3.526753932237625122e-02 -7.830132544040679932e-02 -4.727562889456748962e-02 5.656649172306060791e-02 4.351102560758590698e-02 2.504592239856719971e-01 2.108510583639144897e-01 -2.415453782305121422e-03 -1.255739480257034302e-01 -1.936843544244766235e-01 1.015015766024589539e-01
-5.098255723714828491e-02 -6.308423727750778198e-02 -3.675549328327178955e-01 1.154372468590736389e-01 4.358504712581634521e-02 2.176044285297393799e-01 9.735459461808204651e-03 2.322147041559219360e-01 -2.876013815402984619e-01 -9.357227385044097900e-02 -2.959297597408294678e-01 -1.390173733234405518e-01 1.038809567689895630e-01 1.402635276317596436e-01 4.789153486490249634e-02 1.221151575446128845e-01 -1.927311867475509644e-01 1.546566486358642578e-01 -2.016889601945877075e-01 -1.941687166690826416e-01 -2.918591797351837158e-01 4.106708765029907227e-01 5.899274349212646484e-02 -8.694305270910263062e-02 -1.052486822009086609e-01 2.082995921373367310e-01 -3.550846502184867859e-02 8.113078773021697998e-02 1.434192210435867310e-01 1.949799992144107819e-02 7.386600971221923828e-02 -5.155213549733161926e-02
-5.464557185769081116e-02 1.704977899789810181e-01 -2.860168218612670898e-01 -3.458667080849409103e-03 2.543190494179725647e-02 8.245315402746200562e-02 5.564806237816810608e-02 3.206543922424316406e-01 -2.291678786277770996e-01 1.011043116450309753e-01 -7.757040113210678101e-02 -2.760683894157409668e-01 -2.728042602539062500e-01 1.707989275455474854e-01 1.252581626176834106e-01 1.646787673234939575e-01 -2.922208011150360107e-01 1.165706440806388855e-01 -2.333521544933319092e-01 -3.242722749710083008e-01 -1.235533803701400757e-01 3.109354376792907715e-01 1.974027790129184723e-02 1.537956148386001587e-01 1.465656328946352005e-02 4.979700595140457153e-02 1.598215401172637939e-01 -1.298497617244720459e-01 7.846506685018539429e-02 -1.649231016635894775e-01 8.850029110908508301e-02 -2.297577448189258575e-02
4.351516813039779663e-02 -1.325896829366683960e-01 -1.882482133805751801e-02 3.312520384788513184e-01 -3.908744081854820251e-02 2.032312005758285522e-01 1.814975440502166748e-01 1.164202839136123657e-01 -1.604412198066711426e-01 9.729499369859695435e-02 -1.509391516447067261e-01 -3.551244735717773438e-01 7.580190151929855347e-02 -1.466204822063446045e-01 -5.605613067746162415e-02 -1.985380202531814575e-01 -2.741435170173645020e-01 2.023571580648422241e-01 3.196635544300079346e-01 -9.669399261474609375e-02 1.883592009544372559e-01 2.856736481189727783e-01 -5.070253834128379822e-02 -1.699931472539901733e-01 2.268453985452651978e-01 9.716203063726425171e-02 6.600505858659744263e-02 1.286364048719406128e-01 9.944342076778411865e-02 -2.394921481609344482e-01 -3.305106982588768005e-02 2.959319949150085449e-02
-2.902266383171081543e-01 -7.734958082437515259e-02 3.123364597558975220e-02 3.582971096038818359e-01 2.221578508615493774e-01 5.900159105658531189e-02 -1.976391226053237915e-01 1.281301230192184448e-01 4.610473290085792542e-02 1.363629549741744995e-01 4.589105024933815002e-02 3.379270806908607483e-02 -2.581400871276855469e-01 -9.232281707227230072e-03 -2.891593277454376221e-01 8.104882389307022095e-02 -9.728706441819667816e-03 1.326165795326232910e-01 -1.727315187454223633e-01 -4.955978393554687500e-01 1.617595851421356201e-01 2.079017907381057739e-01 -1.325941830873489380e-01 -8.599195629358291626e-03 2.256311476230621338e-01 4.964534938335418701e-02 6.454225629568099976e-02 2.233509719371795654e-01 -4.223649576306343079e-02 1.960423216223716736e-02 1.521013677120208740e-02 3.525212407112121582e-02
-4.915910065174102783e-01 1.860396936535835266e-02 -3.546974807977676392e-02 4.422552511096000671e-02 -8.089158684015274048e-02 2.360217422246932983e-01 1.296044290065765381e-01 2.051650881767272949e-01 -3.032669126987457275e-01 -1.159475669264793396e-01 -8.219010382890701294e-02 7.191517204046249390e-02 -5.115282163023948669e-02 -2.377355098724365234e-01 -1.396061182022094727e-01 8.110503852367401123e-02 -2.631991207599639893e-01 1.739831715822219849e-01 1.360796988010406494e-01 -5.397945642471313477e-02 4.629809781908988953e-02 1.357189267873764038e-01 6.253796815872192383e-02 -1.865064352750778198e-02 6.333095021545886993e-03 2.637625336647033691e-01 -2.998773567378520966e-02 -1.288923025131225586e-01 -4.387312754988670349e-02 5.441442131996154785e-02 -3.432998955249786377e-01 -2.746504247188568115e-01
-1.960541307926177979e-01 1.592673808336257935e-01 -1.095478683710098267e-01 -1.420727670192718506e-01 2.438915669918060303e-01 5.906698107719421387e-02 2.121603637933731079e-01 -1.305071413516998291e-01 -1.661962270736694336e-01 2.329419702291488647e-01 -1.818554103374481201e-01 -8.900768309831619263e-02 -4.513160288333892822e-01 2.382805570960044861e-02 -3.132255375385284424e-02 -9.675387293100357056e-02 -1.273804008960723877e-01 -1.089343354105949402e-01 1.174440979957580566e-01 -1.612852662801742554e-01 1.592035144567489624e-01 1.506509035825729370e-01 -1.215225160121917725e-01 -7.410994917154312134e-02 1.784449815750122070e-01 9.929808974266052246e-02 3.361033499240875244e-01 -1.132084801793098450e-01 -2.436500787734985352e-02 1.480269134044647217e-01 -3.354616463184356689e-01 5.289043486118316650e-02
9.982352145016193390e-03 -6.562507152557373047e-02 -9.843199700117111206e-02 1.137355621904134750e-02 5.400013551115989685e-02 2.923256456851959229e-01 2.800448052585124969e-02 -6.258611381053924561e-02 -1.774017959833145142e-01 -2.507378458976745605e-01 1.056842878460884094e-02 -1.470333784818649292e-01 -2.048819959163665771e-01 1.292548477649688721e-01 -1.996538043022155762e-01 1.496950909495353699e-02 -4.600931406021118164e-01 3.645787835121154785e-01 9.129154682159423828e-02 -2.160215973854064941e-01 2.377399057149887085e-01 9.186313301324844360e-02 -8.712270110845565796e-02 -7.023557275533676147e-02 9.645780920982360840e-02 -1.002431148663163185e-03 2.494960129261016846e-01 -1.554110050201416016e-01 -1.664079129695892334e-01 2.246953547000885010e-01 -1.257329136133193970e-01 1.052792146801948547e-01
-1.459109410643577576e-02 -2.935271337628364563e-02 -2.421314567327499390e-01 1.788517683744430542e-01 1.351002007722854614e-01 2.549306452274322510e-01 1.772877573966979980e-01 3.354920446872711182e-02 -1.455751359462738037e-01 1.522920578718185425e-01 -3.579478561878204346e-01 -1.588475853204727173e-01 1.664968207478523254e-02 -9.286312758922576904e-02 9.355983883142471313e-02 3.001091778278350830e-01 -1.281397640705108643e-01 2.187155373394489288e-02 -1.036375090479850769e-01 -3.092621564865112305e-01 1.895782649517059326e-01 -2.035019844770431519e-01 1.841201931238174438e-01 -6.332843750715255737e-02 6.706433743238449097e-02 1.403818279504776001e-01 1.253198534250259399e-01 -1.220816448330879211e-01 3.457990586757659912e-01 -1.970909833908081055e-01 1.543327420949935913e-01 1.069951802492141724e-01
2.704629488289356232e-02 3.325944766402244568e-02 -1.054616048932075500e-01 1.609423756599426270e-01 -8.202931843698024750e-03 7.183811813592910767e-02 -8.586686104536056519e-03 -1.062445417046546936e-01 -2.314425408840179443e-01 -2.245630025863647461e-01 -2.975773513317108154e-01 -1.848972886800765991e-01 -3.149392306804656982e-01 -4.494347795844078064e-02 -4.509359002113342285e-01 -6.406875699758529663e-02 -5.006232764571905136e-03 1.397366970777511597e-01 -1.483376603573560715e-02 -5.677339807152748108e-02 7.552446424961090088e-02 2.011616975069046021e-01 -2.894786000251770020e-01 -1.122807636857032776e-01 1.338154524564743042e-01 4.421049356460571289e-02 3.240945637226104736e-01 3.658710420131683350e-02 -1.766234040260314941e-01 -1.166436597704887390e-01 -2.648281157016754150e-01 -4.917232319712638855e-02
1.792983561754226685e-01 -9.170370548963546753e-02 -4.387864470481872559e-02 1.576911360025405884e-01 -3.834877908229827881e-02 2.358739376068115234e-01 2.077544033527374268e-01 8.729857951402664185e-02 6.275285035371780396e-02 2.921102643013000488e-01 -2.304246723651885986e-01 -2.213732600212097168e-01 -2.631325833499431610e-02 -2.065585367381572723e-02 -1.996276676654815674e-01 2.267289906740188599e-01 -1.619244217872619629e-01 4.206838309764862061e-01 1.894882619380950928e-01 -2.811173796653747559e-01 1.029376834630966187e-01 9.130431711673736572e-02 1.296663284301757812e-01 -2.712767720222473145e-01 -5.554810538887977600e-02 1.051038056612014771e-01 1.352555234916508198e-03 1.249839514493942261e-01 1.647636741399765015e-01 -1.651353836059570312e-01 -1.702912151813507080e-01 -1.952183619141578674e-02
3.601018339395523071e-02 -6.244993582367897034e-02 1.099872887134552002e-01 3.997956216335296631e-01 1.660421937704086304e-01 2.927807569503784180e-01 -1.171632762998342514e-02 -1.521724462509155273e-01 -2.288171350955963135e-01 3.115420788526535034e-02 -1.379393786191940308e-01 -1.977621018886566162e-01 -1.783299446105957031e-01 -9.159079194068908691e-02 1.637669205665588379e-01 -1.283498257398605347e-01 -2.256749123334884644e-01 9.821668267250061035e-02 2.879458665847778320e-01 -2.385870367288589478e-01 6.330370437353849411e-03 1.142316237092018127e-01 7.779149711132049561e-02 -2.315278649330139160e-01 2.549427188932895660e-02 2.288962453603744507e-01 2.863810658454895020e-01 2.354532480239868164e-01 -3.870246186852455139e-02 -7.858435809612274170e-02 2.481030113995075226e-02 -1.392619162797927856e-01
-1.493199467658996582e-01 -6.933866441249847412e-02 -2.320827245712280273e-01 2.610068023204803467e-01 -5.038039013743400574e-02 2.361383289098739624e-01 -4.344102740287780762e-02 3.478101268410682678e-02 -1.576576754450798035e-02 6.182356178760528564e-02 -9.689555317163467407e-02 -2.652823030948638916e-01 2.428355067968368530e-01 3.992380946874618530e-02 -1.702954918146133423e-01 -4.921859502792358398e-02 -3.176210224628448486e-01 1.091163009405136108e-01 1.053031086921691895e-01 -2.275182455778121948e-01 6.391640752553939819e-02 6.844609975814819336e-02 6.910758465528488159e-02 -2.953836023807525635e-01 -4.597887396812438965e-03 2.811311185359954834e-01 1.387976109981536865e-01 -5.701627954840660095e-02 2.156428843736648560e-01 -3.205243349075317383e-01 8.585779368877410889e-02 2.811959981918334961e-01
2.039982378482818604e-02 9.833081811666488647e-02 -2.986431820318102837e-03 4.169222414493560791e-01 -1.104397047311067581e-02 2.729459702968597412e-01 7.107160054147243500e-03 1.527101080864667892e-02 -4.377411678433418274e-03 -6.336025893688201904e-02 -4.757293462753295898e-01 -8.643744140863418579e-02 -1.475565582513809204e-01 -2.237000763416290283e-01 -4.617417976260185242e-02 5.049668252468109131e-02 -1.974940896034240723e-01 1.196684688329696655e-01 -3.597517684102058411e-02 -6.340370327234268188e-02 3.130147159099578857e-01 3.069657832384109497e-02 -5.002360045909881592e-02 -8.353341370820999146e-02 2.561933994293212891e-01 6.024105846881866455e-02 8.934486657381057739e-02 -8.960674516856670380e-03 2.744400799274444580e-01 -7.914258539676666260e-02 1.175968162715435028e-02 -3.174447119235992432e-01
-8.305335789918899536e-02 -4.030253365635871887e-02 -1.053268834948539734e-01 1.826469227671623230e-02 2.017177492380142212e-01 3.791690617799758911e-02 1.314873900264501572e-02 9.081558138132095337e-02 -1.425015628337860107e-01 -1.967510208487510681e-02 -2.036426216363906860e-01 -1.488284021615982056e-01 -2.057142108678817749e-01 -3.775977194309234619e-01 1.267368495464324951e-01 -2.533625066280364990e-02 -1.352842152118682861e-01 1.665522903203964233e-01 1.615391522645950317e-01 -1.191069022752344608e-03 -1.362592428922653198e-01 2.044274955987930298e-01 8.613928407430648804e-02 -1.386913210153579712e-01 -8.112943917512893677e-02 4.282539486885070801e-01 -4.560710862278938293e-02 -1.646837443113327026e-01 3.933175802230834961e-01 -2.516343593597412109e-01 -2.139064371585845947e-01 3.843252733349800110e-02
6.102355197072029114e-02 -1.873843520879745483e-01 -2.376726120710372925e-01 1.570837497711181641e-01 1.108781471848487854e-01 4.941923916339874268e-01 -5.355479568243026733e-02 1.129775047302246094e-01 -2.262701690196990967e-01 4.309188202023506165e-02 2.196522057056427002e-02 -1.175153926014900208e-01 -4.775854200124740601e-02 -2.340932637453079224e-01 -1.165102869272232056e-01 5.920169129967689514e-02 -3.465849459171295166e-01 6.891269981861114502e-02 1.809587925672531128e-01 -2.452112920582294464e-02 3.233258426189422607e-01 -6.820808351039886475e-02 1.184578984975814819e-01 -1.663909852504730225e-02 1.068066656589508057e-01 8.496429771184921265e-02 8.683328330516815186e-02 5.288488790392875671e-02 3.571265935897827148e-01 1.741960458457469940e-02 -1.303923875093460083e-01 -1.039856150746345520e-01
-1.060616746544837952e-01 -2.580821514129638672e-01 -6.896932423114776611e-02 3.062826693058013916e-01 9.803742915391921997e-02 7.889423519372940063e-02 1.192165464162826538e-01 -4.961636289954185486e-02 -1.127865239977836609e-01 4.079444333910942078e-02 -1.944043338298797607e-01 -1.103437989950180054e-01 -1.365148276090621948e-01 -1.135424226522445679e-01 4.873928800225257874e-02 -5.396606028079986572e-02 -6.632082164287567139e-02 2.302082031965255737e-01 1.234459318220615387e-02 -1.363179683685302734e-01 -5.124731734395027161e-02 -1.246190164238214493e-02 4.601065441966056824e-02 7.709732651710510254e-02 -5.909357219934463501e-02 3.416070640087127686e-01 1.098491623997688293e-01 1.117465943098068237e-01 -1.003390476107597351e-01 -4.875981807708740234e-01 -4.521180093288421631e-01 -7.716843485832214355e-02
2.455923855304718018e-01 1.539592593908309937e-01 7.806694507598876953e-02 3.269245624542236328e-01 4.442434385418891907e-02 3.471741080284118652e-01 8.337236195802688599e-02 7.752397656440734863e-02 -1.391009893268346786e-02 5.741148814558982849e-02 -3.348624706268310547e-01 -1.163192614912986755e-01 -1.053742021322250366e-01 -1.026624515652656555e-01 -9.580684709362685680e-04 -6.021517515182495117e-02 -3.346550166606903076e-01 1.211419105529785156e-01 3.916106745600700378e-02 -2.428608089685440063e-01 1.742738038301467896e-01 -1.282101869583129883e-01 -4.079253971576690674e-02 -7.003384083509445190e-02 1.966757178306579590e-01 1.369400173425674438e-01 2.856751978397369385e-01 2.253000885248184204e-01 2.071772962808609009e-01 -6.496372818946838379e-02 7.819600403308868408e-02 -1.717433929443359375e-01
1.137773618102073669e-01 1.242426037788391113e-02 -5.458151455968618393e-03 1.457115262746810913e-01 -1.658743433654308319e-02 2.531892806291580200e-02 8.423321880400180817e-03 1.105386018753051758e-02 -1.180261895060539246e-01 1.326399147510528564e-01 -2.406705319881439209e-01 -1.482234299182891846e-01 -4.148423671722412109e-02 -4.569841027259826660e-01 -5.689205974340438843e-02 -2.264598198235034943e-02 -3.956354558467864990e-01 2.881514430046081543e-01 7.347845286130905151e-02 -1.228556558489799500e-01 3.486146330833435059e-01 5.148793011903762817e-02 -1.132302805781364441e-01 -3.363678976893424988e-02 -1.597237735986709595e-01 2.671629190444946289e-01 1.169710233807563782e-01 -5.105522647500038147e-02 1.356692016124725342e-01 -1.303928196430206299e-01 -1.957805640995502472e-02 -3.027427494525909424e-01
1.368605997413396835e-02 2.341997772455215454e-01 -3.569197058677673340e-01 1.189071312546730042e-01 2.732313871383666992e-01 2.265696525573730469e-01 2.153001725673675537e-01 7.700369507074356079e-02 -2.934446334838867188e-01 -5.284452810883522034e-02 7.992920279502868652e-02 -3.236119747161865234e-01 -3.032985031604766846e-01 5.753246694803237915e-02 -1.254331618547439575e-01 6.456065177917480469e-02 -1.310997903347015381e-01 -2.162993513047695160e-02 -1.523267179727554321e-01 -3.396382033824920654e-01 -1.744298338890075684e-01 1.268760114908218384e-01 -6.642332673072814941e-02 9.915288537740707397e-02 -1.423098146915435791e-01 -2.032475918531417847e-02 2.109040170907974243e-01 4.657860845327377319e-02 1.084073539823293686e-02 -1.092775762081146240e-01 -9.490142017602920532e-02 6.769639998674392700e-02
2.818114869296550751e-02 2.641203999519348145e-02 -9.535115212202072144e-02 1.024202723056077957e-02 1.385506838560104370e-01 1.302091926336288452e-01 -2.935948222875595093e-02 -1.623655483126640320e-02 -2.457114309072494507e-01 -1.090355813503265381e-01 -1.953281164169311523e-01 -2.479864284396171570e-02 -2.661770582199096680e-01 -5.333894863724708557e-02 -4.017594456672668457e-01 -2.007084637880325317e-01 -1.155425161123275757e-01 1.434742361307144165e-01 6.455776095390319824e-02 -3.505739942193031311e-02 4.584376513957977295e-02 1.139757595956325531e-02 -2.746780812740325928e-01 -7.294464111328125000e-02 -2.052561007440090179e-02 3.774113953113555908e-01 4.351687133312225342e-01 1.910257339477539062e-01 -1.592385172843933105e-01 -2.726275846362113953e-02 -1.238999962806701660e-01 1.819550544023513794e-01
2.024457603693008423e-02 4.586488753557205200e-02 -3.534195125102996826e-01 3.549383208155632019e-02 2.047350257635116577e-01 3.416077196598052979e-01 1.013685688376426697e-01 -9.984371066093444824e-02 -1.438742280006408691e-01 -5.224681273102760315e-02 1.609522551298141479e-01 -2.538847625255584717e-01 -1.961501501500606537e-02 8.770443499088287354e-02 -1.515785157680511475e-01 5.954380705952644348e-02 -2.721556127071380615e-01 5.760185420513153076e-02 -2.357652932405471802e-01 -4.219208061695098877e-01 -2.958287112414836884e-02 2.567361593246459961e-01 -9.551281481981277466e-02 -8.338889456354081631e-04 2.693489193916320801e-02 1.387792825698852539e-02 2.669842541217803955e-01 1.725569367408752441e-02 2.139150351285934448e-01 -4.378575459122657776e-02 2.193849766626954079e-03 -1.923396587371826172e-01
-7.959512993693351746e-03 4.976349696516990662e-02 -2.406904846429824829e-01 3.640935719013214111e-01 1.850089430809020996e-01 -6.561640650033950806e-02 1.544150263071060181e-01 -3.900055214762687683e-02 -2.402909547090530396e-01 -1.237214356660842896e-01 -3.444213047623634338e-02 -3.495047986507415771e-02 -3.203256726264953613e-01 -7.466538250446319580e-02 -2.003042846918106079e-01 -1.764524132013320923e-01 -9.073919057846069336e-02 8.247686922550201416e-02 5.211422219872474670e-02 -9.594569355249404907e-02 1.582141220569610596e-01 1.502558290958404541e-01 -2.114065289497375488e-01 -1.305551975965499878e-01 -1.089540682733058929e-02 2.021333575248718262e-01 4.250981807708740234e-01 2.224329113960266113e-01 -2.744367420673370361e-01 3.205088898539543152e-02 -6.557604670524597168e-02 -7.885418832302093506e-03
1.109795719385147095e-01 3.720674216747283936e-01 -2.197505980730056763e-01 4.375974833965301514e-02 1.170787066221237183e-01 2.184413671493530273e-01 5.638457834720611572e-02 -2.623184919357299805e-01 -1.644362509250640869e-01 -3.007262349128723145e-01 2.086286060512065887e-02 -1.469171196222305298e-01 -1.391846239566802979e-01 -1.552725136280059814e-01 -1.085212603211402893e-01 2.119540423154830933e-01 -2.610722780227661133e-01 1.288425177335739136e-01 5.522163119167089462e-03 -3.258819878101348877e-01 -4.432444274425506592e-02 4.585990682244300842e-02 -2.266865968704223633e-02 1.159881651401519775e-01 2.352620214223861694e-01 2.310864627361297607e-01 1.354671418666839600e-01 1.322575509548187256e-01 2.612803317606449127e-02 -2.333917766809463501e-01 -5.904038995504379272e-02 -1.170246601104736328e-01
1.993756741285324097e-01 1.685980558395385742e-01 -1.007201597094535828e-01 1.445505023002624512e-01 -1.094592884182929993e-01 2.075216174125671387e-01 -1.140276268124580383e-01 1.330164968967437744e-01 -2.676285803318023682e-02 -1.563357114791870117e-01 -1.851749867200851440e-01 -1.613273471593856812e-01 -3.353640437126159668e-02 -2.759938240051269531e-01 -8.168093115091323853e-02 1.449593901634216309e-01 -2.914670109748840332e-01 2.481450885534286499e-01 2.197398804128170013e-02 -2.672423720359802246e-01 4.423514306545257568e-01 -1.659527271986007690e-01 -1.612692326307296753e-01 -4.773206263780593872e-02 1.632373407483100891e-02 1.200991347432136536e-01 2.350027561187744141e-01 1.032855063676834106e-01 1.433641165494918823e-01 -2.264003604650497437e-01 -2.764820493757724762e-02 -3.867674246430397034e-02
9.607373178005218506e-02 1.539500802755355835e-02 -1.814568489789962769e-01 2.351613789796829224e-01 6.449912488460540771e-02 1.364671140909194946e-01 2.670318186283111572e-01 -7.332417368888854980e-02 -1.104157194495201111e-01 1.633784547448158264e-02 -2.876987457275390625e-01 -1.110756322741508484e-01 -2.568741142749786377e-01 1.121815294027328491e-01 -2.763189971446990967e-01 -1.528189629316329956e-01 -1.593165993690490723e-01 2.366867810487747192e-01 3.082372806966304779e-02 -9.580354392528533936e-02 -1.969041116535663605e-02 1.418895572423934937e-01 -8.115722984075546265e-02 -1.890022158622741699e-01 5.400713905692100525e-02 2.038888782262802124e-01 4.199609160423278809e-01 2.907205000519752502e-02 -3.077958822250366211e-01 1.632470637559890747e-01 -6.340999621897935867e-03 1.396797448396682739e-01
1.856634467840194702e-01 8.840540796518325806e-02 1.337962001562118530e-01 3.480820357799530029e-01 -3.518159314990043640e-02 3.017025291919708252e-01 3.374046087265014648e-01 1.336722224950790405e-01 -2.257204502820968628e-01 2.332646101713180542e-01 -1.088636666536331177e-01 -7.832621037960052490e-02 -5.774063244462013245e-02 -2.534403800964355469e-01 1.488878726959228516e-01 2.204309403896331787e-01 -2.503981590270996094e-01 2.998799979686737061e-01 7.271749898791313171e-03 -5.003107711672782898e-02 6.077714264392852783e-02 9.927310794591903687e-02 -3.300489485263824463e-02 -2.385818809270858765e-01 2.108078747987747192e-01 1.062790378928184509e-01 1.728609353303909302e-01 9.567398577928543091e-03 -5.270613357424736023e-02 -1.307067424058914185e-01 9.303978644311428070e-03 -2.464996464550495148e-02
-8.962758630514144897e-02 6.048018112778663635e-02 -7.615326344966888428e-02 2.845095098018646240e-01 3.120467765256762505e-03 2.153827808797359467e-02 -8.430469781160354614e-02 5.608395207673311234e-03 1.134412884712219238e-01 1.834933012723922729e-01 -3.098020255565643311e-01 8.208912797272205353e-03 1.081412136554718018e-01 -2.898581027984619141e-01 3.663420677185058594e-02 -1.806950382888317108e-02 -3.859354853630065918e-01 2.812530994415283203e-01 1.020726710557937622e-01 -2.420027107000350952e-01 3.660055398941040039e-01 2.084456682205200195e-01 -1.975575536489486694e-01 -1.076272353529930115e-01 2.628786489367485046e-02 1.443359553813934326e-01 1.918622106313705444e-01 -2.836981322616338730e-03 2.067041397094726562e-01 -1.202569454908370972e-01 3.236426785588264465e-02 -1.111434698104858398e-01
6.834514439105987549e-02 -1.014238223433494568e-01 -1.116272211074829102e-01 1.529777348041534424e-01 2.404908686876296997e-01 1.177020519971847534e-01 1.416648924350738525e-01 -6.665880233049392700e-02 -2.433320283889770508e-01 1.808713376522064209e-02 4.095019306987524033e-03 -1.266843527555465698e-01 -1.913905260153114796e-03 6.332483887672424316e-02 9.903969615697860718e-02 -8.535679429769515991e-02 -1.800553351640701294e-01 3.374210000038146973e-01 -3.896133601665496826e-02 1.343700289726257324e-01 5.295364186167716980e-02 -1.267572399228811264e-02 -2.101939320564270020e-01 2.719708532094955444e-02 3.390989601612091064e-01 3.788084983825683594e-01 3.345077037811279297e-01 1.545993685722351074e-01 3.116248548030853271e-01 -7.716736942529678345e-02 -1.220401152968406677e-01 1.740537434816360474e-01
9.135623276233673096e-02 -4.081767052412033081e-02 -4.325002729892730713e-01 8.325249701738357544e-02 1.861422806978225708e-01 2.404259443283081055e-01 1.939373016357421875e-01 -4.023949801921844482e-02 2.191448397934436798e-02 1.073402762413024902e-01 -2.677854597568511963e-01 7.526875287294387817e-02 1.885822229087352753e-02 1.599260270595550537e-01 2.688648179173469543e-02 -9.196352958679199219e-02 -3.208692073822021484e-01 1.194370631128549576e-02 -1.126084942370653152e-02 -2.622956037521362305e-01 2.642229199409484863e-01 -4.523831978440284729e-02 -2.091550268232822418e-02 -3.431215509772300720e-02 -1.229327619075775146e-01 2.363518923521041870e-01 4.297546297311782837e-02 8.658587932586669922e-02 3.677279353141784668e-01 -1.466198265552520752e-01 -1.624952554702758789e-01 1.757337003946304321e-01
-9.690934419631958008e-02 4.182300716638565063e-02 -2.003576159477233887e-01 4.536595344543457031e-01 1.476894970983266830e-02 3.177906870841979980e-01 2.329419255256652832e-01 -1.700290143489837646e-01 -2.370176464319229126e-01 2.105707973241806030e-01 1.499816682189702988e-02 9.125298261642456055e-02 -9.789379686117172241e-02 -1.663433946669101715e-02 -1.316326558589935303e-01 1.705344170331954956e-01 -4.386203829199075699e-03 1.341768652200698853e-01 -4.148679226636886597e-02 -4.263400137424468994e-01 -1.612137705087661743e-01 2.589790821075439453e-01 -8.891784236766397953e-04 1.557974219322204590e-01 -3.710210323333740234e-02 1.695610731840133667e-01 -2.338788099586963654e-02 1.253918409347534180e-01 -4.385109245777130127e-02 -4.360083490610122681e-02 -1.507394313812255859e-01 -3.745130077004432678e-02
-2.825708091259002686e-01 -5.681277438998222351e-02 8.504594117403030396e-02 1.283301115036010742e-01 5.424597859382629395e-02 3.951284885406494141e-01 5.654442310333251953e-02 2.239544540643692017e-01 -1.205161437392234802e-01 1.848955005407333374e-01 8.137443661689758301e-02 -5.036821216344833374e-02 -2.797073870897293091e-02 -3.737500011920928955e-01 -5.872695893049240112e-02 7.110677659511566162e-02 -7.141643762588500977e-02 3.684520125389099121e-01 -2.123700827360153198e-02 -2.516376376152038574e-01 -4.154910566285252571e-04 -7.505428791046142578e-02 8.429554849863052368e-02 -2.098003774881362915e-01 -1.195451128296554089e-03 1.212708577513694763e-01 1.096675693988800049e-01 3.409735858440399170e-02 -1.122415363788604736e-01 -4.051987528800964355e-01 1.694937981665134430e-02 8.719392120838165283e-02
6.072110310196876526e-02 2.566241025924682617e-01 -5.121589452028274536e-02 1.859896332025527954e-01 4.597176238894462585e-02 1.753725558519363403e-01 -8.843774348497390747e-02 -2.285940498113632202e-01 -2.282346040010452271e-01 -3.157283365726470947e-02 -4.983286559581756592e-02 -1.614735648036003113e-02 -3.199253678321838379e-01 -1.989451497793197632e-01 -3.051384389400482178e-01 1.038373168557882309e-02 -2.172022610902786255e-01 8.733865618705749512e-02 -2.404427379369735718e-01 -1.407386213541030884e-01 2.240887433290481567e-01 3.910971283912658691e-01 -1.704455167055130005e-01 -2.238953262567520142e-01 -3.780756890773773193e-02 1.934886276721954346e-01 -7.338257879018783569e-02 9.032699465751647949e-02 1.143859699368476868e-01 7.849710434675216675e-02 3.915980830788612366e-02 1.461052000522613525e-01
-1.178034469485282898e-01 6.506567448377609253e-02 -3.931202590465545654e-01 7.251788675785064697e-02 -7.569887489080429077e-02 1.263462305068969727e-01 8.192750811576843262e-02 3.641944527626037598e-01 -3.719972670078277588e-01 2.720961719751358032e-02 -9.176041185855865479e-02 -9.904744476079940796e-02 -1.582750827074050903e-01 1.822503954172134399e-01 -3.913032636046409607e-02 8.774533122777938843e-02 -2.627029418945312500e-01 4.537263885140419006e-02 -8.434008806943893433e-02 -3.114245235919952393e-01 -1.030940711498260498e-01 3.034593462944030762e-01 4.752203822135925293e-02 -4.041138663887977600e-02 4.788696393370628357e-02 7.694987952709197998e-02 -1.572904586791992188e-01 1.970714777708053589e-01 1.767287552356719971e-01 -1.810017973184585571e-01 -1.044007837772369385e-01 -8.792135119438171387e-02
1.332339346408843994e-01 3.665676340460777283e-02 -2.018091678619384766e-01 2.363871037960052490e-01 2.044269144535064697e-01 6.244520843029022217e-02 3.562937490642070770e-03 2.274290099740028381e-02 7.787700742483139038e-02 1.513082683086395264e-01 -2.438625097274780273e-01 -5.058837309479713440e-02 -1.439009159803390503e-01 -3.880013823509216309e-01 8.394050411880016327e-03 5.845642834901809692e-02 -3.707024753093719482e-01 1.066963747143745422e-02 -1.012152526527643204e-02 -1.232378631830215454e-01 3.671365976333618164e-01 6.625459343194961548e-02 -3.280740678310394287e-01 -1.564216427505016327e-02 3.136018291115760803e-02 5.279204249382019043e-02 2.890833318233489990e-01 -1.422047242522239685e-02 2.128946632146835327e-01 -1.921337544918060303e-01 1.301921624690294266e-02 5.020830780267715454e-02
-3.240554928779602051e-01 -3.447900712490081787e-02 -1.757908016443252563e-01 9.825889766216278076e-02 2.733308970928192139e-01 1.862589716911315918e-01 2.665967941284179688e-01 1.689956486225128174e-01 -3.086668252944946289e-01 -6.509296596050262451e-03 -1.466642171144485474e-01 9.201215207576751709e-02 1.941770166158676147e-01 -4.450889304280281067e-03 7.124754041433334351e-02 2.395655810832977295e-01 -3.703314065933227539e-01 1.527004595845937729e-02 -3.012297675013542175e-03 -1.715664863586425781e-01 7.133330404758453369e-02 5.246051773428916931e-02 -1.587976701557636261e-02 -1.687002032995223999e-01 1.561218947172164917e-01 6.777972728013992310e-02 2.181704044342041016e-01 9.833579510450363159e-02 -8.789395540952682495e-02 1.134561374783515930e-01 -3.021703660488128662e-01 -1.311627179384231567e-01
2.218580991029739380e-01 8.696341514587402344e-02 -1.295188069343566895e-01 3.334861993789672852e-02 1.364795118570327759e-01 1.207097917795181274e-01 1.244738548994064331e-01 -1.356745958328247070e-01 -2.553937435150146484e-01 -1.335778981447219849e-01 2.898346260190010071e-02 2.255953252315521240e-01 -2.010347247123718262e-01 7.483135908842086792e-02 -1.277096569538116455e-01 -4.621572420001029968e-02 -3.530206680297851562e-01 3.047141432762145996e-01 -1.701818108558654785e-01 -7.666737586259841919e-02 1.090711331926286221e-03 1.556932330131530762e-01 -1.240866407752037048e-01 -2.040686756372451782e-01 2.015661746263504028e-01 9.234578907489776611e-02 4.458528757095336914e-01 -7.888892292976379395e-02 -3.812510520219802856e-02 6.016848981380462646e-02 -2.196320444345474243e-01 1.337664872407913208e-01
9.812765056267380714e-04 -1.557275503873825073e-01 9.386992454528808594e-02 2.411872595548629761e-01 1.844710707664489746e-01 1.910067945718765259e-01 3.007171154022216797e-01 9.670157730579376221e-02 -2.754741311073303223e-01 8.095277845859527588e-02 -2.377304881811141968e-01 -1.045435965061187744e-01 -4.902802035212516785e-02 -8.383963257074356079e-02 4.083890095353126526e-02 6.689270585775375366e-02 -3.026312589645385742e-01 4.309429526329040527e-01 -1.321258544921875000e-01 -6.112675741314888000e-02 -5.472075194120407104e-02 -1.392079591751098633e-01 1.612024605274200439e-01 -7.818754762411117554e-02 -1.665667891502380371e-01 1.522855311632156372e-01 -8.395119570195674896e-03 1.233754828572273254e-01 -1.768575161695480347e-01 -3.038227260112762451e-01 -1.593782566487789154e-02 -1.731414496898651123e-01
-9.854030609130859375e-02 -1.889107003808021545e-02 -1.224118843674659729e-01 8.310029655694961548e-02 2.049244195222854614e-01 5.027767643332481384e-02 2.373390793800354004e-01 5.846575647592544556e-02 3.413956984877586365e-02 5.173396691679954529e-02 -5.199067667126655579e-02 -4.493847116827964783e-02 -1.534179151058197021e-01 1.244900096207857132e-02 -1.738674491643905640e-01 8.877945691347122192e-02 -1.101261749863624573e-01 9.555953741073608398e-02 2.574621140956878662e-01 -2.518857121467590332e-01 1.125789508223533630e-01 3.489851355552673340e-01 -1.557456552982330322e-01 3.212082684040069580e-01 1.947337388992309570e-02 4.669968187808990479e-01 1.323300004005432129e-01 3.346922695636749268e-01 -1.513433270156383514e-02 -7.238365709781646729e-02 6.393945217132568359e-02 1.515377759933471680e-01
-9.977819025516510010e-02 -3.912290558218955994e-02 -4.951430112123489380e-02 2.962321043014526367e-01 9.128180891275405884e-02 7.622544467449188232e-02 -6.782680004835128784e-02 1.505614221096038818e-01 -1.018794812262058258e-02 8.636710047721862793e-02 3.997341543436050415e-02 -1.063131727278232574e-02 -1.495046466588973999e-01 -8.479090780019760132e-02 -4.910107851028442383e-01 -2.587603628635406494e-01 -2.898253202438354492e-01 2.865933775901794434e-01 3.214107751846313477e-01 -1.522906571626663208e-01 -1.475134789943695068e-01 3.206761181354522705e-02 -4.009281843900680542e-02 1.583080887794494629e-01 -1.387404743582010269e-02 1.308199167251586914e-01 2.088293731212615967e-01 5.735008791089057922e-02 2.829539775848388672e-01 8.946481347084045410e-02 3.699441626667976379e-02 -1.195968165993690491e-01
-1.780375093221664429e-01 -5.623906105756759644e-02 -2.763969302177429199e-01 1.330549567937850952e-01 -4.485538229346275330e-02 1.257524043321609497e-01 4.164276272058486938e-02 2.769805788993835449e-01 -1.621215194463729858e-01 -4.299221932888031006e-02 6.053110957145690918e-02 -1.360290199518203735e-01 -2.685337066650390625e-01 3.443191945552825928e-02 -1.424830593168735504e-02 2.657974325120449066e-02 -2.734657824039459229e-01 1.352872103452682495e-01 -1.292672455310821533e-01 -1.776532977819442749e-01 -3.800109624862670898e-01 4.155938923358917236e-01 -7.563520967960357666e-02 -6.060856580734252930e-02 -7.695996016263961792e-02 1.650120019912719727e-01 -1.400171127170324326e-02 2.218340896070003510e-02 2.175735682249069214e-01 -9.126206487417221069e-02 -3.233914077281951904e-02 -3.030306398868560791e-01
-7.520136982202529907e-02 3.328660130500793457e-01 -1.359026879072189331e-03 1.173870265483856201e-01 1.604615002870559692e-01 3.393211066722869873e-01 5.834218859672546387e-02 -1.183540895581245422e-01 -1.067317351698875427e-01 8.109943568706512451e-02 -1.613671183586120605e-01 -2.374078929424285889e-01 1.126102954149246216e-01 -1.276658177375793457e-01 -1.262996643781661987e-01 1.356587857007980347e-01 -5.524998307228088379e-01 2.085723280906677246e-01 -6.841906160116195679e-02 1.138947252184152603e-02 -2.105302363634109497e-01 1.039764508605003357e-01 -1.035217940807342529e-01 -1.591777652502059937e-01 6.009528879076242447e-03 -9.745260700583457947e-03 1.272338926792144775e-01 1.560494750738143921e-01 -1.112337410449981689e-01 -1.960972249507904053e-01 -3.710509091615676880e-02 1.006351038813591003e-01
-1.248027980327606201e-01 3.180861473083496094e-01 -9.697167575359344482e-02 -9.033922106027603149e-02 2.269134521484375000e-01 2.124768197536468506e-01 2.184226214885711670e-01 5.839759483933448792e-02 -4.014594256877899170e-01 -5.024294555187225342e-02 6.969883292913436890e-02 -1.773206293582916260e-01 -6.017267331480979919e-02 1.190124196000397205e-03 -6.460820138454437256e-02 -1.782788895070552826e-02 -2.258327901363372803e-01 2.440918236970901489e-01 -3.351821005344390869e-01 -2.217845320701599121e-01 -4.265654459595680237e-02 3.143817931413650513e-02 -6.154413893818855286e-02 -6.689197570085525513e-02 1.080997008830308914e-02 -1.159346848726272583e-01 2.892777025699615479e-01 5.057333782315254211e-02 2.420587092638015747e-01 -4.517757147550582886e-02 7.532185316085815430e-02 -2.460214048624038696e-01
-1.462510973215103149e-01 3.381961882114410400e-01 -2.564803659915924072e-01 4.174176603555679321e-02 1.156089454889297485e-01 6.901413202285766602e-02 2.520008087158203125e-01 2.090354450047016144e-02 -9.731009602546691895e-02 -5.506216362118721008e-02 -2.954269349575042725e-01 -9.623612463474273682e-02 -1.485219299793243408e-01 -1.026996131986379623e-02 1.725017577409744263e-01 1.213150173425674438e-01 -1.406961381435394287e-01 2.422713786363601685e-01 -1.952145099639892578e-01 -4.155756533145904541e-01 -1.913129389286041260e-01 -3.616156429052352905e-02 2.300242930650711060e-01 3.986012563109397888e-02 9.980233013629913330e-02 -8.954854309558868408e-02 1.330174952745437622e-01 2.176723927259445190e-01 1.363609582185745239e-01 -1.568629443645477295e-01 -1.758542805910110474e-01 8.444736711680889130e-03
-3.204396739602088928e-02 -3.194912374019622803e-01 -1.485985368490219116e-01 1.132413893938064575e-01 1.847217231988906860e-01 9.997007250785827637e-02 -2.236093878746032715e-01 2.749084532260894775e-01 -1.025054976344108582e-01 4.767391458153724670e-02 -1.876082718372344971e-01 -1.061693206429481506e-01 -1.842126846313476562e-01 -4.659203439950942993e-02 -1.362641453742980957e-01 -1.036576703190803528e-01 -4.845037162303924561e-01 1.927612572908401489e-01 -1.336802691221237183e-01 -2.853433489799499512e-01 -6.544886529445648193e-02 -1.296489238739013672e-01 -1.477882564067840576e-01 1.062756218016147614e-02 -2.034240365028381348e-01 1.531562507152557373e-01 2.033731341361999512e-01 -5.836958065629005432e-02 2.825510129332542419e-02 1.094880923628807068e-01 -1.318956762552261353e-01 -1.166510432958602905e-01
9.811402112245559692e-02 -2.356007248163223267e-01 -1.772960573434829712e-01 1.779604703187942505e-01 -1.518732011318206787e-01 4.473829269409179688e-01 1.608091294765472412e-01 7.379297167062759399e-02 -5.208510905504226685e-02 2.960818111896514893e-01 -1.495677530765533447e-01 -1.443872898817062378e-01 -5.072441324591636658e-02 -2.170675396919250488e-01 -2.448085248470306396e-01 1.548571437597274780e-01 -1.018628701567649841e-01 4.453568160533905029e-01 1.119686290621757507e-01 -1.042916774749755859e-01 1.359815299510955811e-01 1.355713605880737305e-01 -3.251067548990249634e-02 -1.842247247695922852e-01 3.901823610067367554e-02 4.818597808480262756e-02 9.449898451566696167e-02 1.314460933208465576e-01 9.718621522188186646e-02 -6.637044250965118408e-02 -4.282685369253158569e-02 -1.748950779438018799e-02
1.399980485439300537e-01 -2.894280850887298584e-01 -1.712983995676040649e-01 5.360437184572219849e-02 1.632552146911621094e-01 1.641655564308166504e-01 -2.736648172140121460e-02 1.084867641329765320e-01 -4.721812158823013306e-02 -6.782171130180358887e-02 -4.397463500499725342e-01 -6.283738464117050171e-02 -3.612353280186653137e-02 -3.419223725795745850e-01 8.534532040357589722e-02 -6.507538259029388428e-02 -1.452773362398147583e-01 3.804452121257781982e-01 7.734814286231994629e-02 -1.240729615092277527e-01 5.934949964284896851e-02 -9.009630978107452393e-02 -6.548799574375152588e-02 -2.117959111928939819e-01 1.649119406938552856e-01 1.645094305276870728e-01 1.128394007682800293e-01 1.006777957081794739e-01 3.339521884918212891e-01 -6.122907251119613647e-02 4.086823388934135437e-02 -1.494231671094894409e-01
3.494617938995361328e-01 -1.206681802868843079e-01 -1.589509099721908569e-01 2.560599744319915771e-01 -1.047642603516578674e-01 3.250232040882110596e-01 1.181693673133850098e-01 1.352324783802032471e-01 -2.461227774620056152e-01 2.217667251825332642e-01 -1.994181573390960693e-01 -2.140782475471496582e-01 -1.580506563186645508e-01 -2.231659144163131714e-01 -3.337475284934043884e-02 -1.710114441812038422e-02 -2.241914123296737671e-01 1.432392746210098267e-01 -6.932268291711807251e-02 -1.429461985826492310e-01 7.835132628679275513e-02 7.357208430767059326e-02 1.718282252550125122e-01 -5.466816574335098267e-02 8.539322018623352051e-02 2.738141119480133057e-01 -1.541029363870620728e-01 9.091581404209136963e-02 2.864601314067840576e-01 6.376092880964279175e-02 -6.071832776069641113e-02 8.886850625276565552e-02
7.392524182796478271e-02 -1.123642772436141968e-01 -2.305425405502319336e-01 2.126675993204116821e-01 -1.244377228431403637e-03 -1.315158754587173462e-01 3.006122261285781860e-02 1.407857388257980347e-01 -2.628334164619445801e-01 -2.297088131308555603e-02 -7.621683180332183838e-02 -2.355754375457763672e-01 -1.107961758971214294e-01 -1.542342752218246460e-01 -2.019623517990112305e-01 2.144589461386203766e-02 -2.600966393947601318e-01 2.330630645155906677e-02 -2.339738234877586365e-02 -4.889964163303375244e-01 -3.213296830654144287e-01 -1.828201711177825928e-01 6.920520216226577759e-02 -2.754662930965423584e-02 -2.065474539995193481e-01 7.264935225248336792e-02 6.424762308597564697e-02 1.254894733428955078e-01 9.684544056653976440e-02 -3.160053491592407227e-01 -2.222178445663303137e-04 -1.007324904203414917e-01
1.640955507755279541e-01 -4.899783059954643250e-02 -2.163009643554687500e-01 2.185103148221969604e-01 2.714606523513793945e-01 2.698614895343780518e-01 3.654659390449523926e-01 2.290081977844238281e-01 3.507933393120765686e-02 -4.664923995733261108e-03 -6.523804366588592529e-02 -1.076026782393455505e-01 -7.843659818172454834e-02 -1.872668415307998657e-01 -9.791710972785949707e-02 1.210055947303771973e-01 -1.046538576483726501e-01 3.828597068786621094e-01 9.843806736171245575e-03 -1.376339942216873169e-01 -1.681480258703231812e-01 7.544393837451934814e-02 -3.142140805721282959e-02 -1.022831946611404419e-01 -7.537922263145446777e-02 2.994009107351303101e-02 6.681879516690969467e-03 3.018135726451873779e-01 -3.180563077330589294e-02 -3.569378256797790527e-01 -9.632834047079086304e-02 -6.063137203454971313e-02
-7.457278668880462646e-02 2.223675101995468140e-01 -2.715497612953186035e-01 2.190496213734149933e-02 7.956305146217346191e-02 2.103477716445922852e-01 3.490085005760192871e-01 1.047504916787147522e-01 -1.764152646064758301e-01 2.506898343563079834e-02 -1.287323534488677979e-01 1.568185910582542419e-02 -1.505049169063568115e-01 2.712967805564403534e-02 1.132461987435817719e-02 3.369341790676116943e-01 -2.501164376735687256e-01 9.290760010480880737e-02 -1.323489546775817871e-01 -4.339398145675659180e-01 -1.750726550817489624e-01 6.615230347961187363e-03 -1.158607676625251770e-01 -1.907462775707244873e-01 -6.941583007574081421e-02 -2.422586549073457718e-04 2.626352310180664062e-01 1.996202319860458374e-01 6.900163739919662476e-02 -1.304001808166503906e-01 -2.602117881178855896e-02 9.059882164001464844e-02
-2.081785537302494049e-02 -1.155126020312309265e-01 -1.314083635807037354e-01 3.133248388767242432e-01 1.585060954093933105e-01 2.215938866138458252e-01 2.773821949958801270e-01 8.670493960380554199e-02 1.370611786842346191e-01 -9.945841133594512939e-02 -3.662154823541641235e-02 -9.006596356630325317e-02 -6.399792619049549103e-03 -2.962540388107299805e-01 -5.900102108716964722e-02 1.773604899644851685e-01 5.833946540951728821e-02 1.278864145278930664e-01 -1.282770931720733643e-01 -3.554413318634033203e-01 1.441240757703781128e-01 1.567378491163253784e-01 1.793978959321975708e-01 -6.867726892232894897e-02 -1.623875498771667480e-01 2.618324756622314453e-01 1.176149472594261169e-01 3.248678743839263916e-01 1.473344713449478149e-01 -2.532260417938232422e-01 8.444203063845634460e-03 7.892476767301559448e-02
-2.326090335845947266e-01 -5.494493618607521057e-02 -1.037016212940216064e-01 -2.559699676930904388e-02 3.033049106597900391e-01 1.402230411767959595e-01 2.847288846969604492e-01 4.781603068113327026e-02 -1.663860380649566650e-01 1.777133643627166748e-01 -1.528291702270507812e-01 9.756290167570114136e-02 -6.986816972494125366e-02 8.917739987373352051e-02 1.076970547437667847e-01 3.341307118535041809e-02 -7.216452807188034058e-02 1.037736311554908752e-01 -1.084925010800361633e-01 -2.667068541049957275e-01 -1.307699531316757202e-01 1.044065579771995544e-01 3.579478710889816284e-02 -2.508246302604675293e-01 2.477564811706542969e-01 -2.107604034245014191e-02 5.314593315124511719e-01 -5.025982856750488281e-03 1.574504524469375610e-01 -2.380041219294071198e-02 -2.399491667747497559e-01 -2.123005874454975128e-02
-1.461261957883834839e-01 6.879929453134536743e-02 -2.318293154239654541e-01 3.811400830745697021e-01 -2.840787731111049652e-02 8.167918771505355835e-02 3.542890250682830811e-01 -2.029174268245697021e-01 -1.791658848524093628e-01 -1.463917046785354614e-01 -3.361496329307556152e-01 -4.875709861516952515e-02 -6.937718484550714493e-03 7.507347501814365387e-03 1.784816756844520569e-02 -6.064769346266984940e-03 -1.008683666586875916e-01 2.134960591793060303e-01 1.020907536149024963e-01 -2.928211688995361328e-01 -8.178158104419708252e-02 2.933562994003295898e-01 1.805903166532516479e-01 9.340856224298477173e-02 1.510301232337951660e-01 6.754232104867696762e-03 6.764525175094604492e-02 -7.134552299976348877e-02 7.636138051748275757e-02 -2.449109917506575584e-03 2.766336202621459961e-01 -1.745595633983612061e-01
6.680047512054443359e-02 -4.964165762066841125e-02 -1.177578866481781006e-01 1.617536991834640503e-01 2.040476202964782715e-01 1.458587199449539185e-01 -1.054818704724311829e-01 6.610168516635894775e-02 -7.209720462560653687e-02 -1.101122424006462097e-01 -3.568439483642578125e-01 -1.865238547325134277e-01 5.896615609526634216e-02 -3.937740921974182129e-01 -2.645258978009223938e-02 -8.956813812255859375e-02 -4.141893386840820312e-01 6.329084932804107666e-02 1.491991877555847168e-01 -1.009176671504974365e-01 3.118540346622467041e-01 1.316962987184524536e-01 6.605961173772811890e-02 -5.045444518327713013e-02 1.051609311252832413e-02 2.185144424438476562e-01 1.681717187166213989e-01 5.426463112235069275e-02 1.516529470682144165e-01 -2.217366099357604980e-01 -7.424419373273849487e-02 -2.040931880474090576e-01
7.068912684917449951e-02 7.187081128358840942e-02 -2.892846465110778809e-01 9.908801317214965820e-02 2.285059094429016113e-01 1.791910976171493530e-01 2.980857491493225098e-01 2.680725010577589273e-04 2.167021036148071289e-01 -4.739852994680404663e-02 5.906352400779724121e-02 -2.171978503465652466e-01 -1.744622886180877686e-01 -4.920485988259315491e-02 -2.949112355709075928e-01 2.766436897218227386e-02 -1.135176345705986023e-01 1.217496022582054138e-01 -3.938288688659667969e-01 -4.292623400688171387e-01 -5.331101268529891968e-02 1.166514009237289429e-01 2.427289448678493500e-02 -1.549200564622879028e-01 -5.246808379888534546e-02 7.555501908063888550e-02 2.080140709877014160e-01 -1.320340931415557861e-01 -1.161168888211250305e-01 -3.815063089132308960e-02 -7.705289870500564575e-03 1.020304262638092041e-01
-3.627900481224060059e-01 -2.219103462994098663e-02 -1.129697784781455994e-01 2.643862664699554443e-01 -2.182480320334434509e-02 3.636384308338165283e-01 2.531858086585998535e-01 1.604303158819675446e-02 -1.880276948213577271e-01 -7.961995899677276611e-02 -1.617313623428344727e-01 -6.071824207901954651e-02 3.705359995365142822e-02 -2.084123194217681885e-01 -1.552427858114242554e-01 1.536118388175964355e-01 -1.554975211620330811e-01 2.854674123227596283e-02 -1.425155699253082275e-01 3.821541741490364075e-02 2.330518327653408051e-02 -8.492834866046905518e-02 -1.601904034614562988e-01 1.554816514253616333e-01 -9.191823005676269531e-02 1.568399965763092041e-01 1.132629513740539551e-01 -1.737688928842544556e-01 2.990880906581878662e-01 -2.175102680921554565e-01 -3.263953328132629395e-01 -1.971924304962158203e-02
-8.963892608880996704e-02 9.644746035337448120e-02 -3.977403417229652405e-02 1.844592839479446411e-01 1.090016216039657593e-01 3.780051767826080322e-01 -1.129500642418861389e-01 -1.291629299521446228e-02 -1.427386999130249023e-01 1.003728285431861877e-01 -1.081208232790231705e-02 -2.145477533340454102e-01 -6.246659532189369202e-02 -6.474211812019348145e-02 -8.141854405403137207e-02 2.899405956268310547e-01 -3.663296401500701904e-01 6.190887466073036194e-02 1.274787038564682007e-01 -2.587094604969024658e-01 -1.089999824762344360e-01 1.017902642488479614e-01 -1.499531567096710205e-01 -2.023406475782394409e-01 1.491886973381042480e-01 -4.715319722890853882e-02 7.710748165845870972e-02 1.155849993228912354e-01 3.252379000186920166e-01 -1.942858695983886719e-01 -2.738327085971832275e-01 -1.865428388118743896e-01
-1.553595364093780518e-01 1.120243519544601440e-01 -2.514476478099822998e-01 4.860749468207359314e-02 7.599323987960815430e-02 2.155267149209976196e-01 4.019890427589416504e-01 1.728343963623046875e-01 -1.737887412309646606e-01 1.274868287146091461e-02 5.262048915028572083e-02 9.822786599397659302e-02 -1.641036868095397949e-01 9.491124004125595093e-02 -1.309996545314788818e-01 1.895841360092163086e-01 1.129498798400163651e-02 4.384004771709442139e-01 -1.383283883333206177e-01 -1.617853343486785889e-01 8.178444206714630127e-02 -4.542488977313041687e-02 2.184783220291137695e-01 2.571680545806884766e-01 -1.404465585947036743e-01 1.842432767152786255e-01 1.127072423696517944e-01 -2.427021786570549011e-02 1.020241677761077881e-01 2.087838053703308105e-01 -2.024572193622589111e-01 -2.138040028512477875e-03
-1.835447251796722412e-01 -1.821436546742916107e-02 -8.845697157084941864e-03 6.352255493402481079e-02 1.755490601062774658e-01 1.499048769474029541e-01 1.366603672504425049e-01 7.733196020126342773e-02 -2.783216238021850586e-01 -2.457514852285385132e-01 -1.471801698207855225e-01 -9.246937185525894165e-02 -3.276679217815399170e-01 -1.299902051687240601e-01 -3.571618497371673584e-01 -2.827647924423217773e-01 1.169019937515258789e-01 3.252987563610076904e-01 1.270193308591842651e-01 -9.866058081388473511e-02 3.553062677383422852e-02 1.020476743578910828e-01 -1.155715361237525940e-01 5.325507745146751404e-02 -2.028983272612094879e-02 -1.519643142819404602e-02 3.473756611347198486e-01 7.212752848863601685e-02 -2.399843186140060425e-01 -5.744354799389839172e-02 -1.434457898139953613e-01 5.349131301045417786e-02
-9.816989302635192871e-02 -3.427135944366455078e-02 -3.550447151064872742e-02 3.587936162948608398e-01 1.538488268852233887e-02 3.975881636142730713e-01 1.263721436262130737e-01 8.010444790124893188e-02 -3.410222828388214111e-01 -8.724467456340789795e-02 -1.933873593807220459e-01 -1.290761530399322510e-01 -1.714784801006317139e-01 -9.112990647554397583e-02 1.304118633270263672e-01 1.430388987064361572e-01 -6.088314577937126160e-02 1.339603364467620850e-01 2.978866994380950928e-01 -5.292086675763130188e-02 6.456916034221649170e-02 -2.986315824091434479e-02 6.210435181856155396e-02 -1.706361025571823120e-01 -4.276937246322631836e-02 2.415505349636077881e-01 2.764341831207275391e-01 -1.220976114273071289e-01 -4.883525893092155457e-02 -3.531065955758094788e-02 2.682449817657470703e-01 -2.168881297111511230e-01
1.006929203867912292e-01 -1.088464632630348206e-01 -5.639396607875823975e-02 2.150837630033493042e-01 -1.712226495146751404e-02 3.103731274604797363e-01 2.704782187938690186e-01 2.711745537817478180e-02 3.152481466531753540e-02 1.532076299190521240e-01 1.942257583141326904e-02 -5.673197656869888306e-02 -1.249079853296279907e-01 -2.920714318752288818e-01 -3.507310152053833008e-02 -9.314732253551483154e-02 -4.186744093894958496e-01 -7.136097550392150879e-02 7.055217027664184570e-02 -2.106966674327850342e-01 -1.235811188817024231e-01 2.939839065074920654e-01 1.170821413397789001e-01 -2.095283567905426025e-01 -9.625737369060516357e-02 3.544104993343353271e-01 1.177531257271766663e-01 6.239559873938560486e-02 1.762949675321578979e-01 3.652202710509300232e-02 -2.032472640275955200e-01 6.133680045604705811e-02
-3.054925240576267242e-02 -1.769967973232269287e-01 -1.040453985333442688e-01 3.067526221275329590e-01 1.313374489545822144e-01 1.437239199876785278e-01 1.691056042909622192e-01 1.418709754943847656e-01 -1.721293777227401733e-01 1.316791027784347534e-01 -1.014387309551239014e-01 -1.421196758747100830e-01 -1.291361749172210693e-01 -1.103453934192657471e-01 -9.290789812803268433e-02 1.575424671173095703e-01 -2.589092552661895752e-01 4.754752516746520996e-01 5.432932637631893158e-03 -1.070950627326965332e-01 1.061227843165397644e-01 2.420987188816070557e-02 -9.044448286294937134e-02 -1.474848836660385132e-01 -6.292086094617843628e-02 9.105135686695575714e-04 -2.467364221811294556e-01 3.273728191852569580e-01 -9.015053510665893555e-02 -3.087195158004760742e-01 -9.724373370409011841e-02 -7.165345549583435059e-02
-2.689083814620971680e-01 8.028454147279262543e-03 -2.572205960750579834e-01 -5.826838314533233643e-02 -1.115131452679634094e-01 9.802790731191635132e-02 2.346773892641067505e-01 2.655858397483825684e-01 -2.346979081630706787e-01 1.815013401210308075e-02 -3.535943031311035156e-01 -1.011021509766578674e-01 4.534639418125152588e-02 1.006610989570617676e-01 1.326399482786655426e-02 2.344789803028106689e-01 -3.163084089756011963e-01 1.526102870702743530e-01 -3.371371030807495117e-01 -2.097434103488922119e-01 -1.679493486881256104e-01 1.791802197694778442e-01 -2.083334326744079590e-01 -5.497445911169052124e-02 -6.830330193042755127e-02 1.230480223894119263e-01 1.313636153936386108e-01 1.915029063820838928e-02 2.666212618350982666e-02 -1.581273823976516724e-01 -4.290404729545116425e-03 -3.884473815560340881e-02
-1.115132048726081848e-01 -1.829352825880050659e-01 5.634665489196777344e-03 3.661853373050689697e-01 2.782727479934692383e-01 2.905058301985263824e-02 5.169531330466270447e-03 2.055412232875823975e-01 -5.586759746074676514e-02 1.046231202781200409e-02 -4.830575082451105118e-03 -1.993246525526046753e-01 -2.766638295724987984e-03 -1.200120002031326294e-01 -3.074176311492919922e-01 -3.205634653568267822e-01 -1.309992969036102295e-01 1.639222949743270874e-01 2.475538998842239380e-01 -2.942494451999664307e-01 5.366524681448936462e-02 1.103008612990379333e-01 9.123796224594116211e-02 1.031353324651718140e-01 -2.565614581108093262e-01 1.668120026588439941e-01 2.308448106050491333e-01 1.203492470085620880e-02 1.550131589174270630e-01 -3.265293687582015991e-02 -3.139749541878700256e-02 -2.137547582387924194e-01
5.650684703141450882e-03 -9.833944588899612427e-02 -2.665703594684600830e-01 2.027847319841384888e-01 1.886971294879913330e-01 3.008885122835636139e-02 2.000694274902343750e-01 -1.501556038856506348e-01 -2.109963148832321167e-01 -1.986334621906280518e-01 -2.363743633031845093e-01 4.085500724613666534e-03 -3.635217845439910889e-01 -1.417030841112136841e-01 -3.329742252826690674e-01 -1.863887161016464233e-01 -5.594552680850028992e-02 1.776710748672485352e-01 1.676098406314849854e-01 -2.415864914655685425e-02 -3.095127409324049950e-03 3.000229969620704651e-02 -2.206788808107376099e-01 -8.555369824171066284e-02 8.145461976528167725e-02 2.108777314424514771e-01 3.159321844577789307e-01 1.732044070959091187e-01 -1.157979667186737061e-01 1.594737768173217773e-01 1.518039312213659286e-02 3.215928003191947937e-02
1.514504551887512207e-01 -9.844769537448883057e-02 -5.555787123739719391e-03 4.747273325920104980e-01 2.415480166673660278e-01 2.697792351245880127e-01 -7.695278525352478027e-02 4.978209733963012695e-02 -7.655255496501922607e-02 1.737982928752899170e-01 -3.613490164279937744e-01 -6.555649451911449432e-04 -1.235168427228927612e-01 -2.469340413808822632e-01 -1.408835649490356445e-01 1.874990314245223999e-01 -1.610136330127716064e-01 1.159000322222709656e-01 -2.117568850517272949e-01 5.250538513064384460e-02 2.470595389604568481e-01 2.544166706502437592e-02 3.230213746428489685e-02 -9.282369166612625122e-02 -1.628258973360061646e-01 2.369546294212341309e-01 7.904046028852462769e-02 1.134310811758041382e-01 1.751139461994171143e-01 -1.143747046589851379e-01 5.631050094962120056e-03 2.679119445383548737e-02
9.751586476340889931e-04 2.241408079862594604e-01 -9.109104983508586884e-03 2.083207368850708008e-01 1.735586971044540405e-01 2.622049152851104736e-01 1.583104133605957031e-01 1.573053598403930664e-01 -1.742543131113052368e-01 -4.851586371660232544e-02 7.162389159202575684e-02 -1.029884144663810730e-01 5.001533031463623047e-02 -3.094138503074645996e-01 -2.235385775566101074e-01 7.922483980655670166e-02 -2.790935039520263672e-01 3.193665742874145508e-01 -6.540434062480926514e-02 -8.692333102226257324e-02 -3.601785004138946533e-01 1.136443689465522766e-01 4.211987927556037903e-02 -6.450658291578292847e-02 -7.454073429107666016e-02 -1.572645828127861023e-02 1.736190170049667358e-01 2.957728691399097443e-02 -2.055952847003936768e-01 -2.604233846068382263e-02 -3.623635768890380859e-01 5.728197842836380005e-02
1.187139376997947693e-02 -6.815451383590698242e-02 -1.104848980903625488e-01 3.187766671180725098e-01 -8.384776301681995392e-03 3.109750449657440186e-01 -7.886640727519989014e-02 4.887654259800910950e-02 -1.245311126112937927e-01 -1.130073517560958862e-01 -9.719295799732208252e-02 -1.701113283634185791e-01 -1.489324271678924561e-01 -3.961665555834770203e-02 1.786636263132095337e-01 -1.098867971450090408e-03 -3.699432313442230225e-01 3.700649440288543701e-01 3.168779015541076660e-01 -1.453909128904342651e-01 -1.747757345438003540e-01 8.315387368202209473e-02 -7.098644971847534180e-02 -2.186718434095382690e-01 8.653660863637924194e-02 2.016449570655822754e-01 2.697802186012268066e-01 1.162891834974288940e-01 1.080127134919166565e-01 -3.791299462318420410e-02 2.377698570489883423e-02 -1.409668624401092529e-01
-6.013913080096244812e-02 2.660574018955230713e-01 -2.451415956020355225e-01 1.021753996610641479e-01 -9.101144224405288696e-02 -8.069274574518203735e-02 2.567028403282165527e-01 2.870656251907348633e-01 -1.325683444738388062e-01 -8.520650118589401245e-02 -1.539085060358047485e-01 -5.202839523553848267e-02 -1.578763127326965332e-01 7.476394623517990112e-02 -7.396747916936874390e-02 1.908540129661560059e-01 -3.297944068908691406e-01 2.069141417741775513e-01 -1.849711239337921143e-01 -3.148975372314453125e-01 -1.697448194026947021e-01 1.312819421291351318e-01 -6.459859013557434082e-02 5.765559524297714233e-02 2.193590626120567322e-02 -1.478051841259002686e-01 3.529452979564666748e-01 2.401952147483825684e-01 1.290035694837570190e-01 -6.545078009366989136e-02 -5.169427022337913513e-02 4.045980051159858704e-02
-1.824548095464706421e-01 1.337467879056930542e-01 -1.589801907539367676e-01 3.461870551109313965e-01 1.618926823139190674e-01 1.676421463489532471e-01 2.740626633167266846e-01 -1.723568141460418701e-01 -1.690409481525421143e-01 2.565120756626129150e-01 1.785672903060913086e-01 6.995518505573272705e-02 -1.680876314640045166e-01 -2.096507847309112549e-01 -2.438101172447204590e-01 8.465181291103363037e-02 3.502045199275016785e-02 -6.345518678426742554e-02 -6.294507533311843872e-02 -3.447231948375701904e-01 -4.889930412173271179e-02 2.527745366096496582e-01 1.361216455698013306e-01 9.214273840188980103e-02 -2.804762870073318481e-02 1.455809026956558228e-01 2.729259990155696869e-02 1.516236662864685059e-01 7.252136617898941040e-02 -1.950009763240814209e-01 -1.157499104738235474e-01 -2.254986017942428589e-01
-3.374594151973724365e-01 -3.940618410706520081e-02 3.285703808069229126e-02 8.738781511783599854e-02 -9.009671956300735474e-02 3.697488605976104736e-01 -8.668422698974609375e-02 3.674558550119400024e-02 -2.430870682001113892e-01 1.372771114110946655e-01 -1.893294602632522583e-01 1.382306404411792755e-02 -2.670985274016857147e-02 5.336916074156761169e-02 -8.092536777257919312e-02 2.020354717969894409e-01 -4.250136613845825195e-01 2.930449843406677246e-01 -3.459200263023376465e-02 -1.374955773353576660e-01 7.036919146776199341e-02 7.286719977855682373e-02 9.323677420616149902e-02 -6.926439702510833740e-02 -1.382609456777572632e-01 2.449294179677963257e-01 -4.525549709796905518e-02 -1.367504745721817017e-01 -1.561094373464584351e-01 -3.459300994873046875e-01 -4.129001125693321228e-02 -3.592198342084884644e-02
-4.936018027365207672e-03 1.224549636244773865e-01 -2.114803493022918701e-01 -1.404027193784713745e-01 4.054802358150482178e-01 3.487493693828582764e-01 6.726480275392532349e-02 8.556223474442958832e-03 -2.303830683231353760e-01 1.106635574251413345e-02 1.682130247354507446e-01 -2.448149919509887695e-01 -2.408289313316345215e-01 -2.081557661294937134e-01 -1.416422575712203979e-01 9.903482347726821899e-02 -4.850443825125694275e-02 2.586079239845275879e-01 -2.274482697248458862e-01 -1.577923297882080078e-01 -1.200179010629653931e-01 1.319251507520675659e-01 1.050369888544082642e-01 -9.802675992250442505e-02 1.909160912036895752e-01 9.747903794050216675e-02 1.494617611169815063e-01 7.910831272602081299e-02 4.807974025607109070e-02 -8.466580510139465332e-02 1.831861585378646851e-01 2.034237980842590332e-01
1.129997670650482178e-01 1.407091319561004639e-01 -1.501761376857757568e-01 -1.077839657664299011e-01 4.968209937214851379e-02 3.895395696163177490e-01 1.859634667634963989e-01 2.919148653745651245e-02 -2.232108712196350098e-01 -1.340220868587493896e-01 -1.077451743185520172e-02 -2.521777153015136719e-01 -3.728142976760864258e-01 1.674905717372894287e-01 -3.964700549840927124e-02 3.629953041672706604e-02 -6.342092901468276978e-02 1.527480036020278931e-01 -3.150793612003326416e-01 -1.311301440000534058e-01 1.237327978014945984e-01 2.091300338506698608e-01 9.013175219297409058e-02 -9.669726341962814331e-02 3.545926883816719055e-02 3.784617781639099121e-02 2.641977965831756592e-01 1.926520019769668579e-01 -1.010941788554191589e-01 -2.882829010486602783e-01 1.364955753087997437e-01 1.682947948575019836e-02
-4.201222211122512817e-02 2.645773589611053467e-01 -2.508470416069030762e-01 1.370298117399215698e-01 2.568329870700836182e-01 4.063760936260223389e-01 2.063454240560531616e-01 -5.410115048289299011e-02 -7.991214096546173096e-02 -1.184088364243507385e-01 -4.255301877856254578e-02 -2.472864389419555664e-01 -9.477280825376510620e-02 -2.316524088382720947e-01 -1.596385054290294647e-02 1.131920143961906433e-01 -2.304909974336624146e-01 -5.490674450993537903e-02 -4.096840620040893555e-01 -2.356135845184326172e-01 1.713725477457046509e-01 1.366203874349594116e-01 2.253575250506401062e-02 -1.363307088613510132e-01 -1.175473779439926147e-01 -2.655542828142642975e-02 1.492567062377929688e-01 -2.977683674544095993e-03 -1.029273495078086853e-01 -5.084994062781333923e-02 -8.680245280265808105e-02 -8.182702958583831787e-02
-2.044600397348403931e-01 4.164152964949607849e-02 -1.512583252042531967e-02 1.907715350389480591e-01 6.284303218126296997e-02 1.804725825786590576e-02 2.515598833560943604e-01 -2.571900486946105957e-01 -2.026911452412605286e-02 -5.409165751188993454e-03 1.580163091421127319e-02 -4.083173349499702454e-02 -1.830102056264877319e-01 -2.741940617561340332e-01 -3.588612675666809082e-01 -7.306813448667526245e-02 -3.738079965114593506e-01 1.011233255267143250e-01 -1.574027538299560547e-01 -1.748851537704467773e-01 2.033551037311553955e-01 4.042800664901733398e-01 -1.544120013713836670e-01 -4.865624383091926575e-02 -1.292183548212051392e-01 9.706961363554000854e-02 2.448343858122825623e-02 -2.292883582413196564e-02 1.506333947181701660e-01 6.610978394746780396e-02 2.243889868259429932e-01 1.217721030116081238e-03
-4.940321743488311768e-01 5.971356108784675598e-02 -8.465795964002609253e-02 1.854406297206878662e-01 7.410244643688201904e-02 2.684716582298278809e-01 -1.254345327615737915e-01 1.128645315766334534e-01 -1.384694129228591919e-01 2.007385194301605225e-01 3.935984522104263306e-02 2.996332943439483643e-02 5.271866172552108765e-02 -8.074284531176090240e-03 -1.418126970529556274e-01 1.251833587884902954e-01 -3.316127955913543701e-01 3.868380486965179443e-01 1.223445124924182892e-02 -3.329002484679222107e-02 1.345236152410507202e-01 4.950477927923202515e-02 1.620962172746658325e-01 -2.123966813087463379e-01 -5.053080990910530090e-02 3.184049427509307861e-01 -6.945692002773284912e-02 -1.393633186817169189e-01 -6.119356676936149597e-02 -1.260865330696105957e-01 -5.607607588171958923e-02 -2.135432697832584381e-02
-1.039555817842483521e-01 -1.013170257210731506e-01 -1.939624696969985962e-01 2.322902083396911621e-01 5.765231698751449585e-02 4.833855926990509033e-01 -4.320554062724113464e-02 -1.534638404846191406e-01 -3.652803003787994385e-01 -2.376314252614974976e-02 -7.342228293418884277e-02 -1.401960402727127075e-01 -6.650011986494064331e-02 5.319162458181381226e-02 3.882937133312225342e-02 -1.306423544883728027e-01 -2.133452594280242920e-01 6.444297730922698975e-02 1.458553671836853027e-01 1.225903257727622986e-02 1.076534204185009003e-02 4.378012567758560181e-02 -4.919779673218727112e-02 -2.377502471208572388e-01 -1.281598508358001709e-01 3.135094046592712402e-01 2.327290177345275879e-01 1.622387021780014038e-01 9.010514244437217712e-03 -4.662069678306579590e-02 3.215234577655792236e-01 -8.471779525279998779e-02
-2.957157045602798462e-02 1.629679501056671143e-01 -6.530509144067764282e-02 2.472252547740936279e-01 -1.990993693470954895e-02 2.605122746899724007e-03 3.814930021762847900e-01 -5.463409796357154846e-02 -2.381951510906219482e-01 1.335085779428482056e-01 6.474077701568603516e-02 7.071752101182937622e-02 -9.689310938119888306e-02 -4.102998077869415283e-01 -1.140876629506237805e-04 1.156193017959594727e-01 -2.986343801021575928e-01 1.905792392790317535e-02 7.019298151135444641e-03 2.828987874090671539e-02 -1.401444822549819946e-01 3.428682088851928711e-01 -3.171550482511520386e-02 2.757818698883056641e-01 6.165914982557296753e-02 3.118917047977447510e-01 5.494955927133560181e-02 5.197578296065330505e-02 1.188451051712036133e-01 -2.299970835447311401e-01 -1.794636808335781097e-02 6.783086061477661133e-02
6.004237011075019836e-02 -7.640284299850463867e-02 4.312054812908172607e-02 1.470891088247299194e-01 2.569126486778259277e-01 5.948807671666145325e-02 -1.905700117349624634e-01 1.508014053106307983e-01 -4.589276611804962158e-01 -1.348409354686737061e-01 -1.037042066454887390e-01 1.440876275300979614e-01 4.488436877727508545e-02 -3.088379278779029846e-02 -1.207395493984222412e-01 -1.380019634962081909e-01 -1.490702629089355469e-01 3.028570413589477539e-01 1.607019901275634766e-01 -3.983740508556365967e-01 8.758255839347839355e-02 3.156511858105659485e-02 2.306136786937713623e-01 1.631070375442504883e-01 1.448656767606735229e-01 1.627613604068756104e-01 8.030717819929122925e-02 -2.416348010301589966e-01 1.640715897083282471e-01 -1.041698902845382690e-01 3.178673982620239258e-02 -5.948588997125625610e-02
1.802746206521987915e-01 1.126677542924880981e-02 -1.334461271762847900e-01 3.535062670707702637e-01 1.675761342048645020e-01 1.791552454233169556e-01 -1.071243733167648315e-01 3.481005877256393433e-02 6.561021506786346436e-02 -8.787250518798828125e-02 -6.970316171646118164e-02 9.654413908720016479e-02 -1.865492947399616241e-02 -5.113303065299987793e-01 -5.790194869041442871e-02 4.151526466012001038e-02 -1.349069625139236450e-01 1.927579492330551147e-01 2.421432407572865486e-03 -2.004440426826477051e-01 1.662047952413558960e-01 1.228380724787712097e-01 -1.197140738368034363e-01 -1.330031752586364746e-01 -1.323941648006439209e-01 1.400422453880310059e-01 2.271721959114074707e-01 -1.885721087455749512e-02 3.402110934257507324e-01 -1.256965547800064087e-01 -1.662067621946334839e-01 -2.002519518136978149e-01
2.598908264189958572e-03 -1.111229658126831055e-01 -1.112389042973518372e-01 4.335803091526031494e-01 1.238200590014457703e-01 1.238703727722167969e-01 1.905257701873779297e-01 -1.333761513233184814e-01 -1.778416219167411327e-03 1.237399503588676453e-01 -2.004198431968688965e-01 -1.979887783527374268e-01 -4.858271777629852295e-02 -2.349059730768203735e-01 -2.147363126277923584e-01 1.367509812116622925e-01 -2.000032216310501099e-01 1.046061068773269653e-01 -2.415990531444549561e-01 -1.989945620298385620e-01 3.281047195196151733e-02 3.172163292765617371e-02 -4.528664052486419678e-02 -1.365312747657299042e-02 -1.832510679960250854e-01 3.132069706916809082e-01 -7.463563233613967896e-02 3.542287349700927734e-01 -5.895580165088176727e-03 -2.544982135295867920e-01 4.881623014807701111e-02 4.827578738331794739e-02
1.190558001399040222e-01 4.183154553174972534e-02 -8.663915097713470459e-02 1.242354884743690491e-01 2.733558118343353271e-01 8.710760623216629028e-02 3.347484022378921509e-02 -2.244649678468704224e-01 -7.269309461116790771e-02 5.606636032462120056e-02 -1.294267736375331879e-02 -1.256834417581558228e-01 -3.598319888114929199e-01 -2.248644679784774780e-01 -3.010206520557403564e-01 -4.663998261094093323e-02 -2.705565392971038818e-01 1.869218945503234863e-01 -5.366387963294982910e-02 -2.009204626083374023e-01 2.607829868793487549e-01 4.013271331787109375e-01 -4.236071184277534485e-02 -3.309285044670104980e-01 3.331030532717704773e-02 3.418612852692604065e-02 1.901788264513015747e-02 4.942745342850685120e-02 3.383451327681541443e-02 -3.724076971411705017e-02 4.561572521924972534e-02 1.692080497741699219e-01
-1.630376428365707397e-01 1.339682042598724365e-01 -2.912136614322662354e-01 1.738010048866271973e-01 -7.061500567942857742e-03 3.560443222522735596e-01 9.832544624805450439e-02 -7.575926184654235840e-02 -1.313916444778442383e-01 -5.967109464108943939e-03 4.893386363983154297e-02 -2.671079039573669434e-01 -1.745037883520126343e-01 -1.361942291259765625e-01 5.261236429214477539e-02 1.216153055429458618e-01 -3.038816452026367188e-01 -1.694819540716707706e-03 2.005675733089447021e-01 -1.809640973806381226e-01 6.437627971172332764e-02 2.954169362783432007e-02 -2.647583484649658203e-01 -2.466455101966857910e-01 -5.032788962125778198e-03 1.937724500894546509e-01 -1.162582077085971832e-02 2.215623408555984497e-01 2.144001424312591553e-01 -2.346018254756927490e-01 -1.086497530341148376e-01 -1.993899643421173096e-01
4.238289222121238708e-02 -1.905767470598220825e-01 -2.259278595447540283e-01 1.565913259983062744e-01 8.151413500308990479e-02 -5.824965238571166992e-02 2.026062905788421631e-01 -8.199051767587661743e-02 -1.939169466495513916e-01 -1.998301595449447632e-03 -8.705451339483261108e-02 1.733151227235794067e-01 -1.889069378376007080e-01 8.266424387693405151e-02 1.198649853467941284e-01 -2.264617085456848145e-01 -8.520352840423583984e-02 4.735805094242095947e-01 -1.870626658201217651e-01 -8.675941079854965210e-02 -1.251112371683120728e-01 7.079450413584709167e-03 -4.168489575386047363e-02 -3.660294115543365479e-01 1.017827466130256653e-01 3.152104914188385010e-01 7.058055698871612549e-02 -4.627952724695205688e-02 9.110785275697708130e-02 -2.606957964599132538e-02 -1.695427447557449341e-01 2.550937533378601074e-01
-2.193209826946258545e-01 1.272027753293514252e-02 -1.673545539379119873e-01 2.793989181518554688e-01 -6.039783731102943420e-02 3.580521941184997559e-01 -4.524790868163108826e-02 1.276480257511138916e-01 -1.363185197114944458e-01 2.496412023901939392e-02 -4.887681920081377029e-03 -1.538495570421218872e-01 -9.475806355476379395e-02 3.166411817073822021e-02 -1.385267172008752823e-02 -3.299257531762123108e-02 -2.961181104183197021e-01 1.052632108330726624e-01 3.404815122485160828e-02 -1.541666984558105469e-01 1.977999210357666016e-01 2.360594831407070160e-02 2.538346499204635620e-02 -2.438382804393768311e-01 1.861778050661087036e-01 2.086685001850128174e-01 1.824007369577884674e-02 -3.496487438678741455e-01 -8.876605331897735596e-02 -4.257670640945434570e-01 8.427677303552627563e-02 1.441703736782073975e-01
2.104544825851917267e-02 -2.117804139852523804e-01 -4.357128217816352844e-02 1.585703939199447632e-01 -5.561015754938125610e-02 5.482385754585266113e-01 2.169784009456634521e-01 1.343219727277755737e-01 -1.804268807172775269e-01 -9.026069939136505127e-02 -1.293672770261764526e-01 5.415389314293861389e-02 7.763220369815826416e-02 -2.956714332103729248e-01 5.908911116421222687e-03 -2.454636693000793457e-01 -4.947842657566070557e-02 2.464345097541809082e-01 -9.833369404077529907e-02 -2.603707313537597656e-01 6.911569088697433472e-02 1.280524134635925293e-01 -1.782348938286304474e-02 -9.374190866947174072e-02 1.405403763055801392e-02 9.779785573482513428e-02 -9.126647375524044037e-03 -7.758203893899917603e-02 3.292122185230255127e-01 9.161591529846191406e-02 5.946345627307891846e-02 1.941227316856384277e-01
-1.441578418016433716e-01 -1.991454325616359711e-02 -2.380451858043670654e-01 1.433780938386917114e-01 1.260611265897750854e-01 3.662697970867156982e-02 4.367488622665405273e-02 3.718719258904457092e-02 -1.927160173654556274e-01 -9.665174037218093872e-02 -1.553539037704467773e-01 -6.755167618393898010e-03 -1.078332960605621338e-01 1.212384551763534546e-01 -2.663732692599296570e-02 -1.377116292715072632e-01 -1.340710967779159546e-01 -6.801550090312957764e-02 -1.396356374025344849e-01 -6.060355901718139648e-01 -5.372825264930725098e-02 -2.773849107325077057e-02 3.452049493789672852e-01 -4.545328021049499512e-02 -7.107174396514892578e-02 3.928137123584747314e-01 3.260733932256698608e-02 -5.982995405793190002e-02 -1.497050225734710693e-01 6.985627580434083939e-03 1.469617187976837158e-01 1.486328095197677612e-01
-2.746679484844207764e-01 1.288824826478958130e-01 -2.342542856931686401e-01 -1.744528561830520630e-01 1.656194031238555908e-01 2.103304713964462280e-01 2.723294496536254883e-01 2.209617793560028076e-01 -2.692755162715911865e-01 2.452908828854560852e-02 -1.205067336559295654e-01 -8.718009293079376221e-02 -1.880268901586532593e-01 1.992455422878265381e-01 5.119589623063802719e-03 8.861554414033889771e-02 -1.738951951265335083e-01 1.434868276119232178e-01 -1.870491951704025269e-01 -2.405924350023269653e-01 -2.310799807310104370e-01 2.762409150600433350e-01 -1.106600239872932434e-01 1.003514453768730164e-01 -3.498161211609840393e-02 1.625146418809890747e-01 1.430646479129791260e-01 8.542849868535995483e-02 2.658594399690628052e-02 -1.657795608043670654e-01 1.884051114320755005e-01 -1.871016323566436768e-01
-1.298803091049194336e-01 -4.235061258077621460e-02 -2.460901886224746704e-01 1.079286113381385803e-01 -1.423017084598541260e-01 5.274978280067443848e-02 6.349796056747436523e-02 1.445066630840301514e-01 -2.581580542027950287e-02 1.515681296586990356e-01 5.581593513488769531e-02 -2.624448537826538086e-01 -1.387671101838350296e-02 -3.158782720565795898e-01 9.651502594351768494e-03 -2.211424410343170166e-01 -1.816616356372833252e-01 3.210160434246063232e-01 1.802243143320083618e-01 -3.546991944313049316e-02 4.253946617245674133e-02 1.869955360889434814e-01 4.728085547685623169e-02 -1.972054839134216309e-01 1.129330173134803772e-01 2.045047879219055176e-01 3.062002956867218018e-01 1.606813222169876099e-01 9.177083522081375122e-02 -3.848934173583984375e-01 -1.745932102203369141e-01 8.767493814229965210e-02
-8.554839342832565308e-02 -1.960885673761367798e-01 -2.505214214324951172e-01 2.283110022544860840e-01 2.620259821414947510e-01 1.174014955759048462e-01 1.213993355631828308e-01 -9.534886479377746582e-02 -1.058060824871063232e-01 2.664794325828552246e-01 -1.221001371741294861e-01 -7.960670441389083862e-02 -7.944501191377639771e-02 -1.635370701551437378e-01 -6.371001899242401123e-02 6.677274405956268311e-02 -2.567227184772491455e-01 1.920548379421234131e-01 9.631697088479995728e-03 -1.285379827022552490e-01 5.038261041045188904e-02 -3.343340009450912476e-02 -8.277612179517745972e-02 -2.487391047179698944e-02 -8.077828586101531982e-02 1.902628839015960693e-01 -7.696232199668884277e-02 3.099729418754577637e-01 -1.817663609981536865e-01 -4.869157373905181885e-01 1.933438032865524292e-01 7.263693213462829590e-02
-1.819364279508590698e-01 -1.228986829519271851e-01 -1.884000450372695923e-01 -1.053235754370689392e-01 1.197698265314102173e-01 5.633619800209999084e-02 1.305455267429351807e-01 1.887026727199554443e-01 3.572791814804077148e-02 3.528218269348144531e-01 -8.735004812479019165e-02 -8.980757556855678558e-03 6.568139046430587769e-02 6.584512069821357727e-03 -4.747517406940460205e-02 2.242256104946136475e-01 -1.461060792207717896e-01 2.665537595748901367e-01 -1.462646666914224625e-02 -4.872543811798095703e-01 -8.073859661817550659e-02 2.014290988445281982e-01 1.069160699844360352e-01 9.657092392444610596e-03 1.095640733838081360e-01 1.944330036640167236e-01 1.729330718517303467e-01 1.919932812452316284e-01 1.797219812870025635e-01 -1.936507783830165863e-02 1.614485234022140503e-01 2.841082811355590820e-01
-8.032797276973724365e-02 -3.831391036510467529e-02 -2.665917873382568359e-01 -1.154558267444372177e-02 5.757611989974975586e-02 -2.625276707112789154e-02 2.218928039073944092e-01 -6.341993063688278198e-02 -1.893067806959152222e-01 -1.687235981225967407e-01 -1.805501729249954224e-01 -1.889710426330566406e-01 -2.978135645389556885e-01 -2.376092374324798584e-01 -3.689530193805694580e-01 -2.117189317941665649e-01 -9.943628311157226562e-02 1.715883463621139526e-01 4.668505117297172546e-02 -1.676918417215347290e-01 1.022627428174018860e-01 1.558910161256790161e-01 -3.217970132827758789e-01 -1.456117630004882812e-01 2.624738216400146484e-02 8.811442553997039795e-02 2.464997023344039917e-01 1.398643404245376587e-01 -1.967672407627105713e-01 9.476138651371002197e-02 -1.438923776149749756e-01 1.362779289484024048e-01
1.240358427166938782e-01 -2.134872972965240479e-01 6.124911457300186157e-02 3.355560898780822754e-01 -2.239501476287841797e-01 2.448486983776092529e-01 2.152300029993057251e-01 -1.111154332756996155e-01 -3.181016445159912109e-01 1.222398504614830017e-01 2.619591169059276581e-02 -5.679973587393760681e-02 -1.569808870553970337e-01 1.121421158313751221e-01 -1.270243972539901733e-01 6.173727102577686310e-03 -1.961446255445480347e-01 3.080015182495117188e-01 1.133986935019493103e-01 -1.598026603460311890e-01 2.530409954488277435e-02 7.301080226898193359e-02 -2.068617641925811768e-01 1.471204012632369995e-01 1.149425506591796875e-01 4.076088964939117432e-01 2.230669371783733368e-02 -3.073357231914997101e-02 8.532755076885223389e-02 1.197969466447830200e-01 -1.701631993055343628e-01 -8.336956799030303955e-02
2.076385468244552612e-01 1.815985590219497681e-01 -1.356873214244842529e-01 -1.044051162898540497e-02 -8.704034984111785889e-02 7.371169328689575195e-02 2.942538559436798096e-01 9.192824363708496094e-02 -1.676530689001083374e-01 3.232085332274436951e-02 -1.387165021151304245e-02 -2.892638370394706726e-02 -3.244097530841827393e-01 -1.806973516941070557e-01 -3.092734515666961670e-01 -2.982971370220184326e-01 -1.290859580039978027e-01 2.836208045482635498e-01 -1.118005290627479553e-01 -1.625038236379623413e-01 5.151689052581787109e-02 1.466557681560516357e-01 -2.830975055694580078e-01 -1.080577373504638672e-01 5.494631826877593994e-02 1.922347247600555420e-01 2.667449414730072021e-01 -1.491603553295135498e-01 -1.517480015754699707e-01 1.673968434333801270e-01 -9.050086885690689087e-02 5.382105708122253418e-03
1.053245067596435547e-01 2.307508289813995361e-01 -1.156860664486885071e-01 1.795064061880111694e-01 2.618967592716217041e-01 3.611322939395904541e-01 2.233231067657470703e-01 -4.398911446332931519e-02 -4.445267021656036377e-01 -1.590415388345718384e-01 -1.408418640494346619e-02 -1.507223099470138550e-01 1.685851253569126129e-02 4.181196540594100952e-02 -2.113752067089080811e-02 -2.016155421733856201e-02 -1.561922878026962280e-01 1.939968951046466827e-02 -2.137892842292785645e-01 -3.413097560405731201e-01 -9.722156077623367310e-02 2.137583345174789429e-01 -1.614340767264366150e-02 -4.948728531599044800e-02 -1.739755868911743164e-01 -4.282719641923904419e-02 2.503365874290466309e-01 -1.516230851411819458e-01 9.157006442546844482e-02 -1.182525083422660828e-01 7.435785979032516479e-02 7.650376763194799423e-03
-2.752349525690078735e-02 1.176697239279747009e-01 -2.849621474742889404e-01 1.223173215985298157e-01 1.156367138028144836e-01 2.479158714413642883e-02 2.008696943521499634e-01 -2.186457812786102295e-01 -5.926690995693206787e-03 1.630369424819946289e-01 8.373127877712249756e-02 -1.151910889893770218e-02 -1.544383913278579712e-01 -4.507406800985336304e-02 -1.669283360242843628e-01 2.685142755508422852e-01 -2.926261723041534424e-01 1.552024483680725098e-01 -2.496321648359298706e-01 -3.319868147373199463e-01 -3.863276168704032898e-02 1.841146349906921387e-01 3.963307440280914307e-01 1.587754338979721069e-01 2.141028791666030884e-01 9.921289235353469849e-02 2.155055701732635498e-01 4.051528871059417725e-02 4.925951734185218811e-02 -1.399591118097305298e-01 -1.215587835758924484e-02 4.030660912394523621e-02
-5.233437404967844486e-04 -4.987599328160285950e-02 -7.616367191076278687e-02 3.182881772518157959e-01 1.502101123332977295e-01 1.564377844333648682e-01 -3.928076848387718201e-02 8.370943367481231689e-02 -3.240287005901336670e-01 8.826877921819686890e-02 -2.490691840648651123e-01 -2.543633580207824707e-01 -1.094193905591964722e-01 -8.466444164514541626e-02 1.553833112120628357e-02 -9.097675792872905731e-03 -1.712881475687026978e-01 2.726327478885650635e-01 -7.265901193022727966e-03 1.358276009559631348e-01 -1.502105295658111572e-01 -1.329995989799499512e-01 1.732963174581527710e-01 3.718047142028808594e-01 1.227608919143676758e-01 4.009184241294860840e-01 1.979605257511138916e-01 1.379737406969070435e-01 5.533677339553833008e-02 -2.749909088015556335e-02 1.195517089217901230e-02 8.453349769115447998e-02
-4.807472229003906250e-02 2.459098212420940399e-02 1.897712610661983490e-02 2.561028003692626953e-01 1.285981237888336182e-01 3.738525509834289551e-01 3.844191730022430420e-01 2.364543378353118896e-01 -1.620111763477325439e-01 1.895368099212646484e-01 -7.548227906227111816e-03 1.803165227174758911e-01 -2.040725201368331909e-01 4.595036734826862812e-04 -5.514665506780147552e-03 1.069675981998443604e-01 -3.226837217807769775e-01 1.881362646818161011e-01 2.322883605957031250e-01 -6.269731372594833374e-02 1.373603045940399170e-01 -1.372007876634597778e-01 2.033610641956329346e-02 -1.510626971721649170e-01 -2.369673997163772583e-01 1.980151236057281494e-02 2.402024716138839722e-01 -8.759680390357971191e-02 -1.190861314535140991e-01 -1.641178578138351440e-01 -4.277826100587844849e-02 -9.260800667107105255e-03
1.988622993230819702e-01 1.070693251676857471e-03 -1.902902573347091675e-01 -8.028218522667884827e-03 1.424694359302520752e-01 1.211696639657020569e-01 2.655640244483947754e-01 -1.376959383487701416e-01 -2.946960926055908203e-01 -4.094154015183448792e-02 7.688230276107788086e-02 -1.090208590030670166e-01 -3.246284425258636475e-01 7.749272882938385010e-02 -1.536769121885299683e-01 -1.364551931619644165e-01 -8.132214099168777466e-02 3.376814723014831543e-01 1.064473465085029602e-01 -1.131539940834045410e-01 8.254727721214294434e-02 1.933140754699707031e-01 -5.337087064981460571e-02 -1.490784138441085815e-01 1.969201415777206421e-01 8.593028783798217773e-02 4.784906804561614990e-01 -1.571367383003234863e-01 -1.435317695140838623e-01 -6.230806186795234680e-02 2.571210823953151703e-02 2.800696343183517456e-02
2.285541445016860962e-01 1.799798458814620972e-01 -2.085166275501251221e-01 1.466468870639801025e-01 5.707563832402229309e-02 2.092834711074829102e-01 1.276790648698806763e-01 -6.919405423104763031e-04 -1.803859323263168335e-01 6.020155735313892365e-03 -1.987059563398361206e-01 -6.032469123601913452e-02 -2.867182791233062744e-01 -9.435730427503585815e-02 -1.748769134283065796e-01 -3.317337632179260254e-01 -2.463864088058471680e-01 2.394071817398071289e-01 7.677125278860330582e-03 -7.249525282531976700e-03 1.711115241050720215e-01 2.417873740196228027e-01 -5.892723053693771362e-02 -2.428008317947387695e-01 1.925410628318786621e-01 1.953358799219131470e-01 2.659053802490234375e-01 -1.143827103078365326e-02 -2.330055385828018188e-01 9.263582527637481689e-02 -4.679310321807861328e-02 -1.272842101752758026e-02
2.723531983792781830e-02 -1.897651404142379761e-01 -3.420929238200187683e-02 2.397963404655456543e-01 4.311294853687286377e-01 1.693880558013916016e-01 2.850407660007476807e-01 -1.480596810579299927e-01 -3.589862957596778870e-02 2.615419328212738037e-01 -1.529424786567687988e-01 -5.360209196805953979e-02 -1.369807422161102295e-01 -1.920379549264907837e-01 -1.868215650320053101e-01 1.164732053875923157e-01 -2.260951548814773560e-01 3.648234903812408447e-01 -6.446924060583114624e-02 3.088051639497280121e-02 -8.342786133289337158e-02 1.046366617083549500e-02 -1.317055989056825638e-02 -2.277071774005889893e-02 2.966137602925300598e-02 1.684813350439071655e-01 -1.292542964220046997e-01 2.417425066232681274e-01 2.139705717563629150e-01 -1.537318229675292969e-01 -1.011250987648963928e-01 -7.503439486026763916e-02
-3.253579437732696533e-01 -1.346165984869003296e-01 -2.366812974214553833e-01 9.119684994220733643e-02 1.071948334574699402e-01 3.831848204135894775e-01 1.537201553583145142e-01 -6.206044182181358337e-02 -6.537552922964096069e-02 -7.230810821056365967e-02 -8.054483681917190552e-02 -1.627244055271148682e-01 -2.146603912115097046e-01 -2.570202387869358063e-02 -2.394111305475234985e-01 -6.077483668923377991e-02 6.958151608705520630e-02 5.904813762754201889e-03 9.974794089794158936e-02 -2.931741178035736084e-01 3.851493299007415771e-01 -3.175343200564384460e-02 1.490112673491239548e-02 1.420868039131164551e-01 -1.998257040977478027e-01 -6.021784991025924683e-02 1.758444458246231079e-01 2.452698796987533569e-01 1.727086454629898071e-01 1.805995255708694458e-01 7.643644511699676514e-02 4.695644229650497437e-02
3.969297185540199280e-02 -9.409342706203460693e-02 -4.248722642660140991e-02 1.413533836603164673e-01 1.597210764884948730e-01 3.097218275070190430e-01 2.276134938001632690e-01 9.903101623058319092e-02 -4.261357337236404419e-02 1.158201619982719421e-01 2.199744619429111481e-02 -1.116228103637695312e-01 -2.213003933429718018e-01 -3.553741872310638428e-01 6.381754577159881592e-02 -1.422218978404998779e-01 -2.263975292444229126e-01 -1.000439468771219254e-02 -1.066691242158412933e-02 -1.318907290697097778e-01 2.140352427959442139e-01 9.829336404800415039e-02 3.196172714233398438e-01 -3.402291610836982727e-02 -8.227622509002685547e-02 4.187752306461334229e-01 1.772208660840988159e-01 1.513556391000747681e-01 2.448657751083374023e-01 8.412114530801773071e-02 -1.381226480007171631e-01 -8.228959143161773682e-02
-3.203852176666259766e-01 1.093556452542543411e-02 -8.282656222581863403e-02 1.380834430456161499e-01 -1.679955869913101196e-01 5.008168146014213562e-02 3.852684199810028076e-01 -3.488979488611221313e-02 -1.736453771591186523e-01 -1.748814061284065247e-02 -1.061402782797813416e-01 -1.095371395349502563e-01 -2.625921666622161865e-01 -3.230565190315246582e-01 1.587128788232803345e-01 -4.190600290894508362e-02 -1.546778082847595215e-01 2.848353683948516846e-01 1.133546158671379089e-01 -2.951964735984802246e-01 -3.375257179141044617e-02 1.002917513251304626e-01 2.745724618434906006e-01 6.862650625407695770e-03 2.785843610763549805e-01 9.199946187436580658e-03 -6.964273750782012939e-02 -1.339398622512817383e-01 5.351722240447998047e-02 -1.289503276348114014e-02 6.627625320106744766e-03 -2.042016834020614624e-01
-1.251820921897888184e-01 -7.473535090684890747e-02 -3.671227693557739258e-01 2.457743287086486816e-01 3.957218956202268600e-03 3.737738132476806641e-01 6.031730771064758301e-02 1.694515347480773926e-01 -7.195748388767242432e-02 1.334664672613143921e-01 -1.949248462915420532e-01 5.650006234645843506e-02 4.512681439518928528e-02 -7.870755344629287720e-02 5.147542431950569153e-02 3.000040054321289062e-01 -2.258791625499725342e-01 1.218452900648117065e-01 5.979830771684646606e-02 -2.635375261306762695e-01 1.846387386322021484e-01 -1.180490180850028992e-01 1.250475198030471802e-01 -5.506849288940429688e-02 8.396720141172409058e-02 5.095474049448966980e-02 1.397942155599594116e-01 2.167181484401226044e-02 4.016792178153991699e-01 -1.164486855268478394e-01 1.535619646310806274e-01 -1.126234531402587891e-01
-9.337847679853439331e-02 2.507310733199119568e-02 -2.463610321283340454e-01 1.065964549779891968e-01 -1.547194868326187134e-01 3.089193701744079590e-01 2.361011058092117310e-01 -1.138802170753479004e-01 -2.524118721485137939e-01 3.401905596256256104e-01 1.258304268121719360e-01 5.664552375674247742e-02 -2.646130919456481934e-01 -8.357530832290649414e-02 -5.177156627178192139e-02 1.489937752485275269e-01 -1.024387851357460022e-01 1.821063905954360962e-01 -1.964473873376846313e-01 -2.034950107336044312e-01 1.703879535198211670e-01 2.124238200485706329e-02 3.901204466819763184e-02 2.220936864614486694e-01 1.706115752458572388e-01 2.612392902374267578e-01 9.552403539419174194e-02 1.264419853687286377e-01 1.602565348148345947e-01 3.746466711163520813e-02 1.729045063257217407e-01 2.161212861537933350e-01
-1.743436604738235474e-01 -9.618906676769256592e-02 -1.985717415809631348e-01 3.748302459716796875e-01 2.385101839900016785e-02 1.224547103047370911e-01 -5.859279260039329529e-02 -1.523055601865053177e-02 -1.978108435869216919e-01 1.332445591688156128e-01 -7.474030554294586182e-02 -1.368528902530670166e-01 -2.339446395635604858e-01 -8.342278748750686646e-02 -5.057463794946670532e-02 -1.078466325998306274e-01 5.141038820147514343e-02 2.593965232372283936e-01 9.259571880102157593e-02 -6.532730162143707275e-02 -8.564235270023345947e-02 -1.533981040120124817e-02 7.372415065765380859e-02 2.854918539524078369e-01 -6.754677742719650269e-02 5.787712335586547852e-01 1.681969165802001953e-01 3.352264314889907837e-02 4.631048068404197693e-03 -2.291673719882965088e-01 -4.288826882839202881e-02 5.920292437076568604e-02
-1.870036721229553223e-01 -2.213005572557449341e-01 -4.567063227295875549e-02 2.520269155502319336e-01 1.504764556884765625e-01 3.788157925009727478e-02 2.607412934303283691e-01 1.316480934619903564e-01 -1.977087110280990601e-01 1.011199280619621277e-01 -1.133382469415664673e-01 3.561911359429359436e-02 -4.141236096620559692e-02 -3.318500146269798279e-02 -1.018876507878303528e-01 -4.031565785408020020e-02 -3.451746329665184021e-02 2.104840576648712158e-01 -1.412262916564941406e-01 -1.237569153308868408e-01 1.741004921495914459e-02 5.020528435707092285e-01 -2.512656450271606445e-01 1.216437816619873047e-01 3.388158604502677917e-02 4.400483965873718262e-01 4.868454113602638245e-02 -1.170631963759660721e-02 -2.243730127811431885e-01 6.990476977080106735e-03 -6.345372647047042847e-02 -6.520010996609926224e-03
1.029175966978073120e-01 -8.621424785815179348e-04 -2.104800641536712646e-01 3.669397532939910889e-01 5.026441439986228943e-02 2.165099829435348511e-01 8.083858340978622437e-02 -1.209651827812194824e-01 -1.802492737770080566e-01 1.505632400512695312e-01 7.088610436767339706e-03 -1.306685954332351685e-01 -2.659528553485870361e-01 -1.159792244434356689e-01 -3.051131069660186768e-01 2.966149747371673584e-01 7.508198171854019165e-02 7.484854757785797119e-02 -1.306561529636383057e-01 -1.944531351327896118e-01 1.152230277657508850e-01 3.265327513217926025e-01 1.916083246469497681e-01 2.951683700084686279e-01 4.613240063190460205e-02 2.198146581649780273e-01 6.999109685420989990e-02 3.345704078674316406e-02 -2.197037450969219208e-02 -6.527399271726608276e-02 -5.398479849100112915e-02 -1.684238016605377197e-01
-4.842796549201011658e-02 4.122433811426162720e-02 -1.112763490527868271e-02 3.322905898094177246e-01 3.554713726043701172e-02 3.493378162384033203e-01 1.102631539106369019e-01 -6.623308360576629639e-02 -4.026674628257751465e-01 1.197437122464179993e-01 -1.673236787319183350e-01 -8.243555575609207153e-02 -2.400616109371185303e-01 -3.411609679460525513e-02 -5.480547621846199036e-02 5.497291311621665955e-02 -2.608916163444519043e-01 8.670581877231597900e-02 1.006608158349990845e-01 9.490853548049926758e-02 -2.589001655578613281e-01 -2.036381699144840240e-02 7.015585154294967651e-02 -1.933333426713943481e-01 -6.452181935310363770e-02 4.059869050979614258e-01 8.469352126121520996e-02 -3.725291043519973755e-02 -3.316504508256912231e-02 -2.050866745412349701e-02 2.250606417655944824e-01 -1.878542453050613403e-01
-8.598544448614120483e-02 9.565032273530960083e-02 -2.019529044628143311e-01 3.734591305255889893e-01 9.438882768154144287e-02 3.058447539806365967e-01 7.268043700605630875e-03 9.727216325700283051e-03 -3.147590756416320801e-01 3.756244108080863953e-02 -7.669055461883544922e-02 -7.825788855552673340e-02 5.337468162178993225e-02 6.389306485652923584e-02 8.672219514846801758e-02 7.607527822256088257e-02 -8.668357878923416138e-02 2.026702463626861572e-01 2.169704288244247437e-01 -1.928324401378631592e-01 -6.828867644071578979e-02 -1.675234884023666382e-01 1.294431239366531372e-01 -1.831566244363784790e-01 3.809575736522674561e-02 1.653153747320175171e-01 2.620928883552551270e-01 1.725198030471801758e-01 3.354432284832000732e-01 -9.134287387132644653e-02 6.575465947389602661e-02 -3.155459463596343994e-01
1.613666117191314697e-01 1.490503400564193726e-01 -1.769228875637054443e-01 1.340291649103164673e-01 8.615246415138244629e-02 2.361586838960647583e-01 1.744169145822525024e-01 4.708345979452133179e-02 -2.128203809261322021e-01 1.751134693622589111e-01 -1.137816235423088074e-01 -1.136441901326179504e-01 -2.172282040119171143e-01 -5.911419540643692017e-02 -2.405969649553298950e-01 -3.684215843677520752e-01 -2.960770428180694580e-01 2.050842046737670898e-01 -6.797877699136734009e-02 4.070919752120971680e-02 8.176511526107788086e-02 1.638345420360565186e-01 -7.470614463090896606e-02 -2.796734571456909180e-01 2.435382157564163208e-01 1.378640234470367432e-01 2.227358072996139526e-01 -1.045706123113632202e-02 -1.835341006517410278e-01 1.540392339229583740e-01 -1.260048002004623413e-01 -7.663240283727645874e-02
-2.524207532405853271e-01 -3.881217539310455322e-01 -8.388441056013107300e-02 2.395305484533309937e-01 -2.756668254733085632e-02 1.439028382301330566e-01 1.143138408660888672e-01 1.212678998708724976e-01 -8.088328689336776733e-02 8.545993268489837646e-02 -6.316761672496795654e-02 -4.104422405362129211e-02 -1.739835888147354126e-01 -2.415483295917510986e-01 1.189111918210983276e-01 4.013010114431381226e-02 -2.851905524730682373e-01 2.513366937637329102e-01 -2.331654913723468781e-02 -2.056029625236988068e-03 1.974443048238754272e-01 1.543121635913848877e-01 -1.861529648303985596e-01 -4.478646814823150635e-02 1.496260464191436768e-01 1.394782513380050659e-01 2.232377976179122925e-01 2.024937272071838379e-01 8.579622954130172729e-02 -2.891894578933715820e-01 -2.823225259780883789e-01 1.484751887619495392e-02
-2.519994229078292847e-02 1.885738107375800610e-03 -2.722575068473815918e-01 1.350993514060974121e-01 -6.279343366622924805e-02 -1.648832559585571289e-01 3.065894544124603271e-01 2.622584104537963867e-01 -7.976893335580825806e-02 -5.638773366808891296e-02 4.090861603617668152e-02 -3.656885819509625435e-03 -2.678475379943847656e-01 -6.578219681978225708e-02 -4.557811096310615540e-02 1.692062467336654663e-01 -2.264398336410522461e-01 -9.801485575735569000e-03 9.451248496770858765e-02 -4.158181250095367432e-01 2.393251806497573853e-01 -2.598829939961433411e-02 3.515989780426025391e-01 -2.270460426807403564e-01 1.912118047475814819e-01 9.314448386430740356e-02 2.304384559392929077e-01 1.457102447748184204e-01 -3.545589745044708252e-02 -8.181069046258926392e-02 -2.869086340069770813e-02 1.988729089498519897e-02
7.116158306598663330e-02 9.388386458158493042e-02 -5.538867413997650146e-02 1.392594724893569946e-01 2.467413842678070068e-01 4.579335451126098633e-02 2.459861189126968384e-01 -8.770299702882766724e-02 -1.938363015651702881e-01 3.822504542768001556e-03 -2.052486836910247803e-01 -2.034020572900772095e-01 -9.734527021646499634e-02 -1.013768017292022705e-01 -2.025672942399978638e-01 -2.306492924690246582e-01 7.348737120628356934e-02 2.378274798393249512e-01 9.763930924236774445e-03 -1.519116014242172241e-01 9.269264340400695801e-02 2.447540014982223511e-01 -3.670382499694824219e-01 9.747589379549026489e-02 1.784736365079879761e-01 3.106084764003753662e-01 3.199134767055511475e-01 1.296646744012832642e-01 -2.047750651836395264e-01 -9.304462373256683350e-02 7.140454370528459549e-03 -3.781480714678764343e-02
1.545092314481735229e-01 2.610890269279479980e-01 -2.271760851144790649e-01 -5.753460898995399475e-02 1.368581205606460571e-01 1.621030122041702271e-01 5.573112890124320984e-02 -2.038547245319932699e-04 -1.110997945070266724e-01 3.024137951433658600e-02 -3.362367674708366394e-02 -9.012007713317871094e-02 -2.337367683649063110e-01 -3.976850807666778564e-01 -3.544673025608062744e-01 -1.277252286672592163e-01 -1.072229668498039246e-01 3.507741987705230713e-01 -1.472679525613784790e-01 -1.132902354001998901e-01 1.141669750213623047e-01 1.194575801491737366e-01 -2.409455031156539917e-01 1.160431206226348877e-01 6.578535307198762894e-03 6.181535124778747559e-02 1.251351982355117798e-01 -2.003148943185806274e-01 -5.060582980513572693e-02 4.884778708219528198e-02 -7.070221751928329468e-02 -3.003126978874206543e-01
1.644450724124908447e-01 9.629973210394382477e-03 -4.002305567264556885e-01 1.654771268367767334e-01 1.388502866029739380e-01 2.092770338058471680e-01 2.088270932435989380e-01 2.574823610484600067e-02 -2.040441930294036865e-01 1.046194583177566528e-01 -1.550572663545608521e-01 1.530151963233947754e-01 1.863197609782218933e-02 -1.188114378601312637e-02 -6.460430473089218140e-02 1.720260828733444214e-01 -2.907558977603912354e-01 1.764168590307235718e-01 -1.930216327309608459e-02 -3.616695404052734375e-01 2.620601654052734375e-01 -3.298006206750869751e-02 -1.204467657953500748e-02 2.221082001924514771e-01 -1.414642184972763062e-01 1.021896451711654663e-01 -9.019976854324340820e-02 -1.023125052452087402e-01 2.967473268508911133e-01 -9.098675101995468140e-02 -1.534832715988159180e-01 -9.287796914577484131e-02
1.849580109119415283e-01 -6.627208739519119263e-02 4.004833847284317017e-02 2.211134321987628937e-02 1.109863445162773132e-01 4.256411194801330566e-01 1.273568905889987946e-02 -1.684202700853347778e-01 -2.471538186073303223e-01 -1.016844734549522400e-01 1.285986043512821198e-02 -3.162456210702657700e-03 -3.088566064834594727e-01 -2.925115525722503662e-01 -2.346299737691879272e-01 -3.306555002927780151e-02 -1.004550307989120483e-01 3.853037953376770020e-01 -1.798875480890274048e-01 -6.530563533306121826e-02 -4.579541739076375961e-03 3.268524110317230225e-01 -1.071077510714530945e-01 -1.523847579956054688e-01 -2.077975310385227203e-02 -1.175975576043128967e-01 2.420085519552230835e-01 1.052184477448463440e-01 2.124584838747978210e-02 2.534763142466545105e-02 -2.605193108320236206e-02 7.871395349502563477e-02
-9.011902846395969391e-03 -2.200300246477127075e-01 1.640069298446178436e-02 1.987374126911163330e-01 -1.248958855867385864e-01 -1.375466585159301758e-01 2.632276415824890137e-01 2.827211916446685791e-01 -3.397663831710815430e-01 1.197563558816909790e-01 -9.889954328536987305e-02 3.120298683643341064e-01 -1.240597814321517944e-01 -1.532734930515289307e-01 -2.276728451251983643e-01 -7.987536489963531494e-02 -1.346165388822555542e-01 2.083327434957027435e-02 -1.584213227033615112e-01 -3.906927704811096191e-01 6.768442690372467041e-02 2.477101609110832214e-02 1.353106647729873657e-01 6.350511685013771057e-03 3.369750827550888062e-02 8.373015373945236206e-02 2.771466970443725586e-01 1.174579635262489319e-01 2.623642981052398682e-01 3.938826918601989746e-02 -5.000926926732063293e-02 4.998428001999855042e-02
2.431410923600196838e-02 1.581304967403411865e-01 -3.299949765205383301e-01 6.056052073836326599e-02 3.227439224720001221e-01 2.035511732101440430e-01 1.971474736928939819e-01 -6.958173215389251709e-02 -2.448820322751998901e-01 -1.609485447406768799e-01 1.944934576749801636e-02 -2.965205609798431396e-01 5.261865630745887756e-02 2.382731996476650238e-02 -1.957732886075973511e-01 8.588510006666183472e-02 -1.807869523763656616e-01 2.879294455051422119e-01 -2.360629439353942871e-01 -2.804576158523559570e-01 9.509574621915817261e-03 2.077639698982238770e-01 -1.200369149446487427e-01 1.011686120182275772e-02 -1.350610237568616867e-02 -1.111116036772727966e-01 3.363770246505737305e-01 6.631608307361602783e-02 8.608256280422210693e-02 -3.337221918627619743e-03 -3.735705092549324036e-02 -5.186783522367477417e-02
-3.592318668961524963e-02 -1.771531254053115845e-01 -1.550852656364440918e-01 2.538050413131713867e-01 2.203073650598526001e-01 3.152005001902580261e-02 -1.298958994448184967e-02 8.018257468938827515e-02 -4.815573617815971375e-02 2.999626696109771729e-01 -2.164770811796188354e-01 -1.799922734498977661e-01 -1.979857832193374634e-01 -1.438982784748077393e-01 -2.749084532260894775e-01 -2.168167829513549805e-01 -2.824767529964447021e-01 -1.859991624951362610e-02 2.333342432975769043e-01 -3.268874585628509521e-01 -8.102326840162277222e-02 1.665929853916168213e-01 1.020813062787055969e-01 -4.130936414003372192e-02 -3.927136212587356567e-02 -7.254778593778610229e-02 2.214655727148056030e-01 6.875171512365341187e-02 -9.676876664161682129e-02 -4.536102991551160812e-03 1.831377297639846802e-01 -2.780248522758483887e-01
-6.714599579572677612e-02 1.117632091045379639e-01 -2.748176157474517822e-01 1.638011038303375244e-01 -6.209958717226982117e-02 -1.331730931997299194e-01 1.296201050281524658e-01 1.414021998643875122e-01 -2.418119832873344421e-02 -3.599193096160888672e-01 7.750096265226602554e-03 1.931845769286155701e-02 -4.001057893037796021e-02 -2.067373394966125488e-01 -2.312385439872741699e-01 1.777844727039337158e-01 -4.488492310047149658e-01 -4.201935976743698120e-02 -7.018744945526123047e-02 1.355912443250417709e-02 1.304170936346054077e-01 6.170760840177536011e-02 1.982162296772003174e-01 -8.372728526592254639e-02 -1.946860342286527157e-03 2.277591973543167114e-01 2.447025477886199951e-01 9.708119183778762817e-02 1.286101490259170532e-01 -1.695111691951751709e-01 -1.710197478532791138e-01 -3.018538057804107666e-01
-2.299800701439380646e-02 1.187005490064620972e-01 -1.014496609568595886e-01 3.654020428657531738e-01 1.099911257624626160e-01 2.313116937875747681e-01 2.552241086959838867e-01 -7.589542865753173828e-02 -2.134792506694793701e-01 -1.413049697875976562e-01 1.314572393894195557e-01 3.965241461992263794e-02 -1.248295903205871582e-01 -6.185180973261594772e-03 4.420206695795059204e-02 1.561092287302017212e-01 -2.607820928096771240e-01 1.500367522239685059e-01 1.680157333612442017e-01 4.474625922739505768e-03 -2.320859730243682861e-01 2.173890173435211182e-01 7.319175451993942261e-02 -2.579993903636932373e-01 -8.410027623176574707e-02 3.874268233776092529e-01 1.149588376283645630e-01 2.011944502592086792e-01 1.559107005596160889e-01 -9.842445701360702515e-02 1.931512951850891113e-01 -6.891493499279022217e-02
-4.605761170387268066e-02 -6.553005427122116089e-02 -3.588254153728485107e-01 3.214045166969299316e-01 2.145384848117828369e-01 2.257548123598098755e-01 1.217407658696174622e-01 1.943093724548816681e-02 -8.279422670602798462e-02 1.735602319240570068e-01 2.895006909966468811e-02 -3.067244291305541992e-01 1.441240608692169189e-01 -2.253636270761489868e-01 -1.586620360612869263e-01 6.944390386343002319e-02 6.208913773298263550e-02 1.530914604663848877e-01 -1.393281221389770508e-01 -2.088976353406906128e-01 1.023107618093490601e-01 -5.921379476785659790e-02 2.191424816846847534e-01 -1.184402927756309509e-01 3.430060297250747681e-02 1.512038856744766235e-01 2.792987274006009102e-03 2.352254688739776611e-01 2.485955953598022461e-01 -3.242694139480590820e-01 3.695984184741973877e-02 -4.269254952669143677e-02
1.392698436975479126e-01 2.620620466768741608e-02 -2.551600039005279541e-01 1.870928406715393066e-01 9.146589040756225586e-02 5.089770630002021790e-02 5.197827219963073730e-01 1.598813533782958984e-01 -1.206808388233184814e-01 1.906364858150482178e-01 -1.089188903570175171e-01 1.354231964796781540e-02 -1.220799684524536133e-01 -4.475723579525947571e-02 -2.410523146390914917e-01 -8.241672068834304810e-02 5.038719624280929565e-02 1.080525964498519897e-01 -1.144879311323165894e-01 -1.634310036897659302e-01 2.014882862567901611e-01 2.271539531648159027e-02 -3.703901916742324829e-02 -2.469226866960525513e-01 -1.998190730810165405e-01 1.234632879495620728e-01 7.100146263837814331e-02 -6.457283347845077515e-02 -5.924886837601661682e-02 -3.765728771686553955e-01 1.006702929735183716e-01 -2.259075492620468140e-01
-7.644042372703552246e-02 1.621831022202968597e-02 -1.448130458593368530e-01 2.125063985586166382e-01 1.415756046772003174e-01 9.040626697242259979e-03 -2.042363435029983521e-01 2.845735549926757812e-01 7.711700350046157837e-02 -1.402750760316848755e-01 7.437781430780887604e-03 -3.141250312328338623e-01 -3.497489392757415771e-01 -8.277927339076995850e-02 -6.747830659151077271e-02 -1.220995709300041199e-01 -3.990562558174133301e-01 1.486218869686126709e-01 3.099723532795906067e-02 -3.599786460399627686e-01 6.469482183456420898e-02 -1.228438690304756165e-01 -6.150972470641136169e-02 2.924479357898235321e-02 -1.577528566122055054e-01 3.203597962856292725e-01 1.025529727339744568e-01 -6.798218004405498505e-03 1.898196041584014893e-01 3.568819165229797363e-02 1.405004318803548813e-02 -2.397729083895683289e-02
-2.242391556501388550e-02 4.635119438171386719e-02 -8.410896360874176025e-02 1.178572028875350952e-01 -5.715797841548919678e-02 3.578789234161376953e-01 3.073603808879852295e-01 -2.579055130481719971e-01 -2.219790965318679810e-01 -2.242201119661331177e-01 1.300023645162582397e-01 1.562183499336242676e-01 -2.702591121196746826e-01 1.554173380136489868e-01 -6.224330887198448181e-02 -5.440005287528038025e-02 -1.325251460075378418e-01 2.630659639835357666e-01 1.962296366691589355e-01 -3.556180596351623535e-01 -1.126966848969459534e-01 2.090897858142852783e-01 8.676115423440933228e-02 4.676951467990875244e-02 2.978452853858470917e-02 1.760626733303070068e-01 9.070593118667602539e-02 6.909805536270141602e-02 1.800003945827484131e-01 -2.644651755690574646e-02 1.950659155845642090e-01 -7.254857569932937622e-02
-1.584459394216537476e-01 5.720224604010581970e-02 -4.502414762973785400e-01 7.851832360029220581e-02 -9.523104876279830933e-02 1.059482693672180176e-01 2.355734407901763916e-01 2.637957036495208740e-01 -2.628207206726074219e-01 -6.057972088456153870e-02 -1.954557597637176514e-01 -1.629701256752014160e-01 -2.614982426166534424e-01 1.537436693906784058e-01 -9.436053223907947540e-03 -8.886915631592273712e-03 -2.427884340286254883e-01 -2.073565125465393066e-02 -2.473795861005783081e-01 -1.794738918542861938e-01 -1.770905554294586182e-01 2.315145432949066162e-01 1.758336573839187622e-01 3.993093222379684448e-02 -1.030094921588897705e-01 -8.274382352828979492e-02 1.611526459455490112e-01 1.098480522632598877e-01 1.532426029443740845e-01 -1.680722832679748535e-01 -2.718908712267875671e-02 9.720649570226669312e-02
1.318387240171432495e-01 -1.012568082660436630e-02 3.128150850534439087e-02 1.663062870502471924e-01 -1.622875183820724487e-01 1.050263568758964539e-01 1.411020159721374512e-01 1.705860048532485962e-01 -8.083937317132949829e-02 -4.314981773495674133e-02 -2.765210866928100586e-01 -1.460842937231063843e-01 -3.297577798366546631e-01 -5.602698028087615967e-02 5.449937283992767334e-02 -7.053598761558532715e-02 -7.507506757974624634e-02 3.920128941535949707e-01 -1.612161546945571899e-01 1.272458862513303757e-02 1.458798497915267944e-01 -4.952282644808292389e-03 1.295438110828399658e-01 -9.290798753499984741e-02 2.292931079864501953e-01 3.800975382328033447e-01 1.002727970480918884e-01 3.702841997146606445e-01 1.648172736167907715e-01 -9.914274513721466064e-02 -1.638174206018447876e-01 -3.535329177975654602e-02
7.690107077360153198e-02 8.577411621809005737e-02 -2.964555621147155762e-01 4.061567410826683044e-02 -1.549595147371292114e-01 1.326162070035934448e-01 1.413707435131072998e-01 3.113643527030944824e-01 -6.142139807343482971e-02 1.281296014785766602e-01 -1.142750680446624756e-01 8.518306910991668701e-02 -2.059745192527770996e-01 6.527628749608993530e-02 -9.721516072750091553e-02 -2.939396351575851440e-02 7.485657930374145508e-02 9.091019630432128906e-02 -2.037817686796188354e-01 -3.183231055736541748e-01 -1.856878846883773804e-01 1.409620493650436401e-01 -2.938199043273925781e-02 -3.494044840335845947e-01 -2.341299802064895630e-01 1.196543872356414795e-02 3.031868040561676025e-01 3.639593347907066345e-02 3.215622901916503906e-01 -2.078133821487426758e-01 -1.070232242345809937e-01 -2.971737086772918701e-02
1.361403316259384155e-01 2.181498520076274872e-02 3.989036008715629578e-02 2.391749620437622070e-01 4.036720097064971924e-02 1.397090107202529907e-01 -2.549435570836067200e-02 -4.253110289573669434e-02 4.829471185803413391e-02 -6.737554073333740234e-02 -4.408566653728485107e-01 -8.284996449947357178e-02 -1.671661287546157837e-01 -4.897141158580780029e-01 3.372031822800636292e-02 -3.103949502110481262e-02 -4.595309793949127197e-01 1.459362506866455078e-01 -2.321425266563892365e-02 -1.295929849147796631e-01 1.537921875715255737e-01 8.094362169504165649e-02 1.383225899189710617e-02 -1.351837813854217529e-01 -1.795073896646499634e-01 1.190831959247589111e-01 1.918166130781173706e-01 9.579411149024963379e-02 1.136730089783668518e-01 -1.027755662798881531e-01 -7.916823774576187134e-02 -6.054589990526437759e-03
-1.726784110069274902e-01 -2.067050635814666748e-01 -3.165007829666137695e-01 3.912122845649719238e-01 1.062202230095863342e-01 5.791480094194412231e-02 1.391739845275878906e-01 -1.137890815734863281e-01 -7.046929001808166504e-02 -7.457260042428970337e-02 -2.547063231468200684e-01 6.894642859697341919e-02 -4.340536892414093018e-02 -3.220463693141937256e-01 -8.251035958528518677e-02 2.925318777561187744e-01 -1.542026847600936890e-01 3.405774533748626709e-01 4.304962605237960815e-02 -8.389589190483093262e-02 -1.948306560516357422e-01 1.274864375591278076e-01 -1.081672497093677521e-02 3.051967360079288483e-02 -9.425168484449386597e-02 6.121809035539627075e-02 -1.458523571491241455e-01 3.163881227374076843e-02 1.244074851274490356e-01 -2.183907628059387207e-01 -6.704820692539215088e-02 2.065164297819137573e-01
2.119656093418598175e-02 2.406634092330932617e-01 -1.673529893159866333e-01 -2.691058069467544556e-02 -3.222271054983139038e-02 1.753132790327072144e-01 1.464380621910095215e-01 -5.447264760732650757e-03 -8.660078048706054688e-02 -3.087028563022613525e-01 -1.715955138206481934e-01 2.920055389404296875e-02 -1.013404726982116699e-01 -1.609874218702316284e-01 -1.710665673017501831e-01 2.867843210697174072e-01 -7.304342836141586304e-02 1.872171312570571899e-01 -1.114408522844314575e-01 -4.765497744083404541e-01 -1.789500862360000610e-01 2.932236492633819580e-01 -6.271422654390335083e-02 5.712229013442993164e-02 6.987033784389495850e-02 9.596120566129684448e-02 1.477207541465759277e-01 4.898578301072120667e-02 -8.428967744112014771e-02 -3.425178229808807373e-01 -8.389703184366226196e-02 -6.313604861497879028e-02
6.005866453051567078e-02 1.812427118420600891e-02 -3.269348740577697754e-01 1.525739431381225586e-01 1.488269865512847900e-01 -8.886388689279556274e-02 3.760076165199279785e-01 -4.480674490332603455e-02 -6.766125559806823730e-02 -1.878048628568649292e-01 -2.744246423244476318e-01 1.739975996315479279e-02 -2.179969698190689087e-01 3.779723122715950012e-02 -2.818764448165893555e-01 -2.729360759258270264e-01 -2.018297761678695679e-01 1.113500297069549561e-01 8.046665787696838379e-02 1.497317338362336159e-03 9.125207364559173584e-02 1.980320513248443604e-01 -1.927528381347656250e-01 -1.129463091492652893e-01 -2.305668778717517853e-02 1.791321933269500732e-01 3.287386298179626465e-01 -1.180471573024988174e-02 -1.863113045692443848e-01 -1.495005339384078979e-01 -3.976404294371604919e-02 1.325376182794570923e-01
-1.827305704355239868e-01 -2.786815464496612549e-01 -1.941048651933670044e-01 -3.990845289081335068e-03 -1.781042069196701050e-01 9.706704318523406982e-02 -8.526018820703029633e-03 6.959703564643859863e-02 -1.077220588922500610e-01 6.222954392433166504e-02 -6.686665862798690796e-02 -1.754122674465179443e-01 3.894903510808944702e-02 -1.543243080377578735e-01 -4.287954419851303101e-02 -9.872991591691970825e-02 -1.978899240493774414e-01 3.527281582355499268e-01 -2.320515364408493042e-02 -8.965069800615310669e-02 1.395387351512908936e-01 1.634599715471267700e-01 -2.638085782527923584e-01 -3.557698726654052734e-01 2.975529432296752930e-02 4.195297062397003174e-01 4.060794785618782043e-02 9.281401336193084717e-02 2.171790450811386108e-01 -1.774513279087841511e-03 -1.249440610408782959e-01 -2.304602563381195068e-01
2.016643621027469635e-02 1.908556669950485229e-01 -9.323194622993469238e-02 1.968835890293121338e-01 -3.540091589093208313e-02 2.286267131567001343e-01 -9.010224044322967529e-02 4.256290569901466370e-02 -9.412709623575210571e-02 1.771393716335296631e-01 -4.288316965103149414e-01 -1.627526134252548218e-01 -3.193387761712074280e-02 -2.556434273719787598e-01 -5.647167190909385681e-02 -1.915210932493209839e-01 -1.391609609127044678e-01 7.984109967947006226e-02 -5.586222559213638306e-02 -2.601753175258636475e-01 2.651473879814147949e-01 8.588607609272003174e-02 -1.471607834100723267e-01 -1.526829004287719727e-01 -4.402634128928184509e-02 2.923913486301898956e-02 2.133685648441314697e-01 2.762340009212493896e-01 2.246816754341125488e-01 -2.025603950023651123e-01 -1.518638432025909424e-01 -1.923347115516662598e-01
-1.286389529705047607e-01 1.105908825993537903e-01 -2.653390467166900635e-01 6.369637697935104370e-02 -2.590760588645935059e-01 1.550666689872741699e-01 2.057079225778579712e-01 -1.085010468959808350e-01 -1.758276820182800293e-01 2.850894927978515625e-01 8.046669512987136841e-02 5.026905797421932220e-03 -2.260045707225799561e-01 -3.684879047796130180e-03 -2.456161379814147949e-01 1.923922747373580933e-01 -9.638917446136474609e-02 3.840936720371246338e-01 -2.332347035408020020e-01 -2.184879779815673828e-01 1.201224103569984436e-01 2.242210088297724724e-03 1.831395365297794342e-02 2.266236543655395508e-01 4.434842616319656372e-02 2.690739035606384277e-01 9.929597377777099609e-02 -1.586703024804592133e-02 1.113718897104263306e-01 1.513920724391937256e-01 -7.992175221443176270e-02 -1.819559335708618164e-01
5.108195170760154724e-02 5.974831804633140564e-02 -3.041919469833374023e-01 2.128203809261322021e-01 1.309280246496200562e-01 1.928027719259262085e-01 1.914662122726440430e-02 4.327434301376342773e-01 -4.313620552420616150e-02 -1.257498655468225479e-02 -4.037171006202697754e-01 -1.100345626473426819e-01 -1.347906701266765594e-02 -3.328632935881614685e-02 -7.410899549722671509e-02 8.026256412267684937e-02 -2.386137545108795166e-01 1.260032784193754196e-02 5.301699042320251465e-02 -7.660322636365890503e-02 1.582539826631546021e-01 -8.049482107162475586e-02 1.496493630111217499e-02 1.329173594713211060e-01 -2.030596882104873657e-01 1.830355525016784668e-01 2.074077129364013672e-01 6.287479400634765625e-02 4.056105017662048340e-01 -1.221212074160575867e-01 7.731535285711288452e-02 -3.745680302381515503e-02
-1.188796106725931168e-02 1.074210703372955322e-01 3.248190972954034805e-03 2.113521546125411987e-01 1.013285219669342041e-01 4.404325485229492188e-01 4.069962799549102783e-01 3.036437742412090302e-02 -1.006458550691604614e-01 -8.066443353891372681e-02 -2.022286206483840942e-01 1.850466281175613403e-01 1.779200285673141479e-01 5.649644881486892700e-02 9.211305528879165649e-02 -1.614604592323303223e-01 -2.955326139926910400e-01 1.933561712503433228e-01 -7.878266274929046631e-02 -3.460125029087066650e-01 -2.462950535118579865e-02 3.541110455989837646e-02 1.552808657288551331e-02 1.949095726013183594e-01 -2.402724232524633408e-03 2.227122783660888672e-01 1.921342164278030396e-01 -7.009178400039672852e-02 1.478774398565292358e-01 5.125252157449722290e-02 1.766060013324022293e-03 7.045914977788925171e-02
-3.574735820293426514e-01 1.355951558798551559e-02 -1.541465073823928833e-01 2.065092697739601135e-02 -4.757491126656532288e-02 3.534003496170043945e-01 -2.657286524772644043e-01 -2.053640782833099365e-02 -2.154442369937896729e-01 3.253167122602462769e-02 -2.742883935570716858e-02 -7.338733971118927002e-02 1.668751239776611328e-03 -1.209835484623908997e-01 -4.802638664841651917e-02 8.597841858863830566e-02 -2.623221576213836670e-01 2.297253459692001343e-01 -1.062499731779098511e-01 -1.025713235139846802e-01 1.588858962059020996e-01 2.250735647976398468e-02 1.509048789739608765e-01 -2.091179043054580688e-01 -5.859170109033584595e-02 3.264604508876800537e-01 1.480017751455307007e-01 -1.542652845382690430e-01 -2.175585925579071045e-01 -3.437480330467224121e-01 -1.175330877304077148e-01 3.210733085870742798e-02
1.854549162089824677e-02 1.889504194259643555e-01 -1.980495154857635498e-01 8.476846665143966675e-02 -1.298036724328994751e-01 1.188612729310989380e-01 1.986483186483383179e-01 8.257927745580673218e-02 -1.555967926979064941e-01 -7.465692702680826187e-03 1.166458986699581146e-02 2.195230573415756226e-01 -1.497397720813751221e-01 -1.813603192567825317e-01 -1.403853744268417358e-01 2.824000418186187744e-01 -2.826810777187347412e-01 -1.299094259738922119e-01 -1.551891267299652100e-01 -3.191427290439605713e-01 -4.569449648261070251e-02 -1.247477345168590546e-02 2.349482476711273193e-01 -2.230637222528457642e-01 -1.217241212725639343e-02 1.781286858022212982e-02 4.347623884677886963e-01 6.917813420295715332e-02 6.604181975126266479e-02 -2.648856043815612793e-01 -9.472700953483581543e-02 -7.233215868473052979e-02
4.585445299744606018e-02 -1.612682640552520752e-01 -2.142992466688156128e-01 3.244360685348510742e-01 -2.609770894050598145e-01 -3.122909739613533020e-02 -3.132554003968834877e-03 1.111996620893478394e-01 -2.262853980064392090e-01 7.827086374163627625e-03 -2.081912457942962646e-01 1.336559951305389404e-01 -3.555839508771896362e-02 -4.874464124441146851e-02 5.715585127472877502e-02 -1.901763528585433960e-01 5.550196859985589981e-03 4.025218486785888672e-01 -1.702743768692016602e-01 -7.470776140689849854e-02 1.883773133158683777e-02 2.340491116046905518e-01 -1.460360884666442871e-01 1.822199374437332153e-01 6.017643213272094727e-02 2.620602250099182129e-01 2.202609032392501831e-01 1.175647377967834473e-01 4.589349031448364258e-02 -2.291143685579299927e-01 -2.696524560451507568e-01 -1.243398562073707581e-01
-1.320886164903640747e-01 1.573431938886642456e-01 -1.045951321721076965e-01 2.769305109977722168e-01 -1.975789517164230347e-01 7.210750132799148560e-02 9.669751673936843872e-02 4.475658833980560303e-01 -9.773259609937667847e-02 -1.657861769199371338e-01 -8.849963545799255371e-02 1.884171813726425171e-01 -8.853529393672943115e-02 5.755637213587760925e-02 -2.035984694957733154e-01 -1.410666257143020630e-01 -6.770237535238265991e-02 2.046176344156265259e-01 -1.337122917175292969e-01 -3.330652415752410889e-01 6.363236904144287109e-02 2.511823177337646484e-02 -6.646179407835006714e-02 -1.673250198364257812e-01 -3.433163762092590332e-01 1.563555747270584106e-01 7.820619642734527588e-02 2.394491061568260193e-02 2.073982059955596924e-01 -1.699172854423522949e-01 1.492077857255935669e-01 -8.876549452543258667e-02
-1.992473751306533813e-01 -1.324452757835388184e-01 -1.356676518917083740e-01 1.075455695390701294e-01 7.866901904344558716e-02 3.248502016067504883e-01 1.236733142286539078e-02 1.163508296012878418e-01 -2.062484771013259888e-01 -1.096669137477874756e-01 2.049141004681587219e-02 2.581184506416320801e-01 -1.719395071268081665e-01 -1.339522302150726318e-01 4.360652714967727661e-02 -1.241457834839820862e-02 -5.989803746342658997e-02 -2.322739601368084550e-04 3.099030070006847382e-02 -2.679420635104179382e-03 1.263620406389236450e-01 1.559848934412002563e-01 1.797994673252105713e-01 -3.082541525363922119e-01 1.257838457822799683e-01 3.157044649124145508e-01 1.632912606000900269e-01 -3.331971913576126099e-02 2.937270700931549072e-01 -1.279091089963912964e-01 -3.834303319454193115e-01 -2.260198742151260376e-01
-3.182747662067413330e-01 -5.366322770714759827e-02 5.388522893190383911e-02 1.243764534592628479e-01 2.787776291370391846e-01 -3.263815119862556458e-02 1.426105946302413940e-01 5.217948555946350098e-02 -8.316735737025737762e-03 1.719161272048950195e-01 4.640500620007514954e-02 -5.229068547487258911e-02 -1.428738236427307129e-01 -3.364146500825881958e-02 -4.054242670536041260e-01 -2.135462611913681030e-01 -2.560237944126129150e-01 2.504856586456298828e-01 2.725188732147216797e-01 -4.010681807994842529e-01 -2.242703922092914581e-02 2.130796909332275391e-01 6.363863497972488403e-02 -1.834202185273170471e-02 -1.433565318584442139e-01 1.494593471288681030e-01 7.453886419534683228e-02 -2.020259201526641846e-02 7.184294611215591431e-02 5.204246565699577332e-02 1.407905817031860352e-01 -1.390228867530822754e-01
4.126566927880048752e-03 -1.041415799409151077e-02 -3.166647553443908691e-01 1.688297241926193237e-01 -1.078023482114076614e-02 2.092048674821853638e-01 2.772454023361206055e-01 -1.255370560102164745e-03 -1.244988963007926941e-01 1.981805451214313507e-02 3.607718273997306824e-02 -1.110167354345321655e-01 -3.433155268430709839e-02 2.061804570257663727e-02 2.145651727914810181e-01 1.812844574451446533e-01 -2.851274609565734863e-01 1.342764347791671753e-01 -3.306772559881210327e-02 -4.268047213554382324e-01 1.049270629882812500e-01 -1.661671996116638184e-01 1.297427117824554443e-01 1.116662323474884033e-01 2.102092355489730835e-01 8.865501731634140015e-02 2.800382077693939209e-01 1.823472380638122559e-01 2.886784076690673828e-01 -8.416962623596191406e-02 -6.475558131933212280e-02 -1.774261295795440674e-01
-2.474307641386985779e-02 8.684791624546051025e-02 -1.998364925384521484e-01 -6.165415793657302856e-02 2.498036772012710571e-01 1.919498741626739502e-01 2.780549526214599609e-01 -1.593221575021743774e-01 -6.661646068096160889e-02 -2.301593571901321411e-01 -1.609554588794708252e-01 -4.541644752025604248e-01 -4.092444106936454773e-02 -8.696971088647842407e-02 -3.827146068215370178e-02 1.414945721626281738e-01 -2.635310590267181396e-01 5.067323148250579834e-02 -3.032489120960235596e-01 -3.043994903564453125e-01 1.235350444912910461e-01 2.143201828002929688e-01 -7.735371589660644531e-02 -7.732677459716796875e-02 -9.382645040750503540e-02 9.503307193517684937e-02 1.120416298508644104e-01 2.859010174870491028e-02 1.786021888256072998e-01 -1.253254115581512451e-01 1.115070581436157227e-01 6.943076848983764648e-02
-1.174054741859436035e-01 -1.820092648267745972e-01 6.482430547475814819e-02 2.981522083282470703e-01 2.622699439525604248e-01 2.004588395357131958e-01 3.571419119834899902e-01 1.651118248701095581e-01 -1.201920658349990845e-01 3.399309515953063965e-01 -8.120884001255035400e-02 -1.047915443778038025e-01 -1.145793944597244263e-01 -1.307070255279541016e-01 -1.003671139478683472e-01 2.888857759535312653e-02 -5.386130139231681824e-02 2.865579724311828613e-01 5.493658408522605896e-02 -1.606683433055877686e-01 9.526231884956359863e-02 -9.731084853410720825e-02 -2.210841700434684753e-02 1.407755762338638306e-01 1.141055971384048462e-01 1.944898664951324463e-01 7.296571135520935059e-02 3.738421797752380371e-01 5.576448515057563782e-03 -2.064581066370010376e-01 -4.926143959164619446e-02 -1.174865588545799255e-01
2.568487264215946198e-02 -1.223547756671905518e-01 -2.762978971004486084e-01 1.473924964666366577e-01 1.625688821077346802e-01 1.196018084883689880e-01 2.314787507057189941e-01 -1.805463284254074097e-01 -3.793873488903045654e-01 -2.599637582898139954e-02 -1.446959078311920166e-01 1.482668966054916382e-01 -1.077867224812507629e-01 -8.317919075489044189e-02 -1.537487059831619263e-01 -2.871099114418029785e-01 -3.030165135860443115e-01 1.338001154363155365e-02 8.479169011116027832e-02 -2.334596812725067139e-01 -1.419387906789779663e-01 -3.136307597160339355e-01 1.376042664051055908e-01 9.795438498258590698e-03 -1.119047403335571289e-01 2.368706278502941132e-02 2.743946015834808350e-02 5.190168693661689758e-02 1.435602456331253052e-01 -3.146723508834838867e-01 7.544077932834625244e-02 1.190427690744400024e-01
-2.016524523496627808e-01 1.138631254434585571e-01 -2.209705412387847900e-01 -6.411040201783180237e-03 -5.929559096693992615e-02 4.346843063831329346e-01 3.407617211341857910e-01 -1.812932193279266357e-01 -2.111326903104782104e-02 1.089128777384757996e-01 1.071435362100601196e-01 1.206667814403772354e-02 1.240872219204902649e-02 -1.793131679296493530e-01 -1.959603652358055115e-02 -3.303644061088562012e-02 -3.776516020298004150e-01 1.790023297071456909e-01 -1.168115139007568359e-01 -4.086406528949737549e-01 3.827274218201637268e-02 -9.430203586816787720e-02 8.880933374166488647e-02 7.572950422763824463e-02 -1.848779916763305664e-01 1.792709827423095703e-01 6.981524080038070679e-02 -3.290257975459098816e-02 1.457365453243255615e-01 7.679442316293716431e-02 2.809800207614898682e-02 1.373297423124313354e-01
3.350756317377090454e-02 -1.276222914457321167e-01 -5.790637060999870300e-02 7.519748061895370483e-02 8.190543204545974731e-02 2.971692197024822235e-02 2.343458086252212524e-01 -2.884477190673351288e-02 -3.598879277706146240e-01 -2.120760381221771240e-01 -2.078675478696823120e-01 2.405465766787528992e-02 -3.067624270915985107e-01 2.418230101466178894e-02 -1.448677182197570801e-01 -2.568967938423156738e-01 5.695708841085433960e-02 2.857517600059509277e-01 -6.465247273445129395e-02 -1.842347234487533569e-01 1.038933768868446350e-01 1.256277859210968018e-01 -2.464622408151626587e-01 -8.226784318685531616e-02 2.944295294582843781e-03 2.005949914455413818e-01 3.325003981590270996e-01 1.705077737569808960e-01 -3.074629008769989014e-01 -1.209545657038688660e-01 -5.795278120785951614e-03 6.406967341899871826e-02
-2.401398122310638428e-01 1.308813393115997314e-01 -4.564979672431945801e-01 8.106850832700729370e-02 1.792628876864910126e-02 1.359769552946090698e-01 4.201158508658409119e-02 2.191640436649322510e-01 -3.483877778053283691e-01 -3.927952796220779419e-02 -1.203763559460639954e-01 -1.431902796030044556e-01 -2.174081057310104370e-01 -2.971466071903705597e-02 8.281759172677993774e-02 2.345556914806365967e-01 -2.168760597705841064e-01 2.444214373826980591e-01 -1.008136346936225891e-01 -2.610745429992675781e-01 -2.136441767215728760e-01 3.135723471641540527e-01 -3.702405095100402832e-02 1.001657545566558838e-01 -8.993019908666610718e-02 -2.544174157083034515e-02 8.298317342996597290e-02 -5.114975944161415100e-02 -6.977719068527221680e-02 -7.827698439359664917e-02 6.278598308563232422e-02 -6.708158645778894424e-03
-2.061405181884765625e-01 -3.319318220019340515e-02 -1.787350773811340332e-01 1.621384769678115845e-01 9.945026040077209473e-02 -3.054287284612655640e-02 -1.573145738802850246e-03 1.495288014411926270e-01 -2.291895821690559387e-02 5.178062990307807922e-02 -1.250164806842803955e-01 -7.692631334066390991e-02 -1.921888142824172974e-01 -1.941760331392288208e-01 -3.416361659765243530e-02 -4.117467999458312988e-01 -3.338719904422760010e-01 3.329167887568473816e-02 -1.062071472406387329e-01 -2.711050808429718018e-01 -1.418569535017013550e-01 -2.284829467535018921e-01 -1.187637373805046082e-01 -9.456796944141387939e-02 -1.998343914747238159e-01 1.421071738004684448e-01 4.281993508338928223e-01 -2.099986672401428223e-01 5.151219666004180908e-02 -1.085586249828338623e-01 4.690223140642046928e-04 1.158189866691827774e-02
1.104846671223640442e-01 -3.148950636386871338e-01 6.632946431636810303e-02 2.244144529104232788e-01 -9.739626944065093994e-02 3.747705370187759399e-03 3.455284833908081055e-01 1.600128561258316040e-01 -2.998949401080608368e-02 1.291827261447906494e-01 -2.116615176200866699e-01 8.668792992830276489e-02 -5.956820398569107056e-02 -1.298661082983016968e-01 -2.685833275318145752e-01 -4.379287827759981155e-03 -2.170138955116271973e-01 5.599782243371009827e-02 -3.012948036193847656e-01 -2.020517140626907349e-01 5.549821630120277405e-02 -4.602982476353645325e-02 -1.797759160399436951e-02 -2.316083014011383057e-02 2.820656597614288330e-01 3.612136468291282654e-02 4.284016788005828857e-01 -1.502864807844161987e-01 1.333012133836746216e-01 -6.034146994352340698e-02 1.435701251029968262e-01 -3.267998108640313148e-03
3.274937346577644348e-02 9.832269698381423950e-02 -4.372560381889343262e-01 -3.635829314589500427e-02 1.382143888622522354e-02 -1.189496070146560669e-01 1.422439217567443848e-01 8.403711766004562378e-02 -1.586971133947372437e-01 1.005683094263076782e-01 -1.715667843818664551e-01 1.390544772148132324e-01 1.109180897474288940e-01 -1.172130778431892395e-01 -2.523587644100189209e-01 1.555740237236022949e-01 -3.108557164669036865e-01 3.185101225972175598e-02 -1.309685967862606049e-02 -2.724526524543762207e-01 1.597672998905181885e-01 -1.646226048469543457e-01 -5.571519210934638977e-02 6.600215286016464233e-02 -1.422600913792848587e-02 2.871595323085784912e-01 1.828187257051467896e-01 5.974938347935676575e-02 3.951543867588043213e-01 -2.137329131364822388e-01 -1.349043566733598709e-02 -5.752331390976905823e-02
-1.231280416250228882e-01 8.378959447145462036e-02 -1.794453710317611694e-01 2.373744398355484009e-01 1.353080421686172485e-01 3.740249574184417725e-01 1.493999361991882324e-01 8.891868405044078827e-03 -9.122367203235626221e-02 -8.654985576868057251e-02 -3.005599044263362885e-02 -4.226212576031684875e-02 -6.504001468420028687e-02 -3.472809446975588799e-03 4.448451846837997437e-02 1.036526560783386230e-01 -1.398027390241622925e-01 1.196436733007431030e-01 2.126987576484680176e-01 -3.248613327741622925e-02 -3.775919675827026367e-01 -3.113710321485996246e-02 -1.110267266631126404e-01 -2.813478410243988037e-01 -8.199821459129452705e-04 3.048365414142608643e-01 3.364646732807159424e-01 -1.109479647129774094e-02 9.998711198568344116e-02 -1.910692304372787476e-01 -2.950228005647659302e-02 -3.230867981910705566e-01
2.328347265720367432e-01 1.551177203655242920e-01 -2.133658528327941895e-01 1.236745044589042664e-01 6.830350309610366821e-02 1.373884528875350952e-01 1.648584306240081787e-01 5.743088200688362122e-02 -1.674704104661941528e-01 1.212823018431663513e-01 1.686775311827659607e-02 -1.202537193894386292e-01 -1.843139827251434326e-01 -1.312380433082580566e-01 -2.726571559906005859e-01 -3.431001603603363037e-01 -2.961943447589874268e-01 2.094464451074600220e-01 1.874255575239658356e-02 -6.110168620944023132e-02 1.367453038692474365e-01 2.677015960216522217e-01 -1.378624513745307922e-02 -2.846987843513488770e-01 9.116954356431961060e-02 1.616003513336181641e-01 2.657434642314910889e-01 -1.783885806798934937e-01 -1.949659138917922974e-01 1.133327335119247437e-01 -1.031701788306236267e-01 2.175636030733585358e-02
-6.282453984022140503e-02 7.497818768024444580e-02 -3.160789310932159424e-01 2.939109802246093750e-01 -8.748956769704818726e-02 3.115645945072174072e-01 3.537893667817115784e-02 -2.422721087932586670e-01 -1.226316615939140320e-01 -4.496206529438495636e-03 -1.508984416723251343e-01 -7.580841332674026489e-02 -1.695470213890075684e-01 2.645467966794967651e-02 -3.932507932186126709e-01 -1.355586647987365723e-01 3.149677440524101257e-02 -1.176011655479669571e-02 1.661157421767711639e-02 -2.718220651149749756e-01 4.056891798973083496e-02 2.431798875331878662e-01 8.527407795190811157e-02 9.451568871736526489e-02 1.703506261110305786e-01 -2.069730013608932495e-01 1.422947347164154053e-01 1.754780411720275879e-01 2.545721232891082764e-01 8.358597755432128906e-02 -2.136790603399276733e-01 2.815361507236957550e-02
-7.099930942058563232e-02 -1.693927347660064697e-01 -3.171212077140808105e-01 2.841050922870635986e-01 2.851774543523788452e-02 1.664489060640335083e-01 2.031754255294799805e-01 -3.237518668174743652e-02 -1.759490370750427246e-01 -3.876939788460731506e-02 8.501372486352920532e-02 -1.181118413805961609e-01 -3.502563238143920898e-01 -5.977555364370346069e-02 3.443690249696373940e-03 -2.465892434120178223e-01 -2.612650096416473389e-01 4.046813771128654480e-02 -2.388859540224075317e-02 -2.440602928400039673e-01 -3.188857138156890869e-01 -2.023115307092666626e-01 3.384762704372406006e-01 -6.261781789362430573e-03 1.607160419225692749e-01 1.317762583494186401e-02 2.247916907072067261e-02 -6.900708377361297607e-02 -2.106078714132308960e-02 -1.921411901712417603e-01 1.024541631340980530e-01 -8.391261100769042969e-02
1.862971037626266479e-01 -1.866356134414672852e-01 1.177544891834259033e-01 9.851072728633880615e-02 -7.975128293037414551e-02 1.153638437390327454e-01 9.760559350252151489e-02 3.433984816074371338e-01 6.778172682970762253e-03 2.064388245344161987e-01 -3.536110520362854004e-01 -1.075095236301422119e-01 -1.450625211000442505e-01 3.903728350996971130e-02 -2.858265042304992676e-01 8.838683366775512695e-02 -1.139354556798934937e-01 1.193483173847198486e-01 -2.360155135393142700e-01 -3.067875802516937256e-01 -1.861770004034042358e-01 7.428299635648727417e-03 4.613276198506355286e-02 -1.059468612074851990e-01 1.041167676448822021e-01 2.850092947483062744e-01 2.670861184597015381e-01 -1.056069806218147278e-01 1.793454438447952271e-01 -6.020411476492881775e-02 1.814858019351959229e-01 5.589168984442949295e-03
-3.677100315690040588e-02 -1.958921998739242554e-01 -1.421191990375518799e-01 1.470534652471542358e-01 2.353746742010116577e-01 -1.307605504989624023e-01 3.941812515258789062e-01 -3.290820494294166565e-02 -1.462975982576608658e-02 -4.949631635099649429e-03 -1.761098057031631470e-01 9.657955914735794067e-02 -7.452995330095291138e-02 -2.537303045392036438e-02 2.377765923738479614e-01 -2.216879092156887054e-02 -2.796328365802764893e-01 4.126481711864471436e-01 4.621491581201553345e-02 -2.157700359821319580e-01 1.203628852963447571e-01 -1.351722031831741333e-01 -3.027722425758838654e-02 -2.263776957988739014e-01 8.378890156745910645e-02 3.298525214195251465e-01 1.154160276055335999e-01 6.932444125413894653e-02 -1.671433746814727783e-01 -1.809878796339035034e-01 -2.213904075324535370e-02 9.197892248630523682e-02
-4.003650695085525513e-02 1.402187496423721313e-01 -3.616704642772674561e-01 1.550780087709426880e-01 2.868174051400274038e-04 5.653150379657745361e-02 5.100749433040618896e-02 3.640853762626647949e-01 -2.073260098695755005e-01 1.144912615418434143e-01 9.885856509208679199e-02 1.528494954109191895e-01 -2.555501163005828857e-01 -3.103727102279663086e-01 -4.241164401173591614e-02 1.908191591501235962e-01 1.566891521215438843e-01 1.344634294509887695e-01 -2.129684761166572571e-02 -3.061645627021789551e-01 6.806990504264831543e-02 -5.532942712306976318e-02 1.388854831457138062e-01 -2.178601361811161041e-02 1.671901494264602661e-01 6.560924462974071503e-03 2.579953968524932861e-01 4.682084545493125916e-02 5.766608193516731262e-02 -3.263846635818481445e-01 -3.934596851468086243e-02 -1.549787968397140503e-01
-3.616343066096305847e-02 6.345575302839279175e-02 -1.480397880077362061e-01 4.313684701919555664e-01 4.346650093793869019e-02 1.952214837074279785e-01 9.508922696113586426e-02 5.970543995499610901e-02 -1.592101529240608215e-02 7.675109058618545532e-02 -2.555924952030181885e-01 -1.485759466886520386e-01 -9.189284592866897583e-02 -5.257859826087951660e-01 -3.783518448472023010e-02 -1.288782656192779541e-01 -2.625114023685455322e-01 -3.162088990211486816e-02 5.266785249114036560e-02 -1.117053106427192688e-01 8.466678112745285034e-02 6.727421283721923828e-02 2.115533687174320221e-02 -1.895673573017120361e-01 -1.063154935836791992e-01 2.247882187366485596e-01 1.632360070943832397e-01 2.243129462003707886e-01 -2.638553455471992493e-02 1.166100278496742249e-01 1.143230721354484558e-01 -1.953969448804855347e-01
-2.201623097062110901e-02 8.259060233831405640e-02 -2.637079060077667236e-01 6.816888600587844849e-02 1.200010702013969421e-01 -1.127355471253395081e-01 6.853672116994857788e-02 1.503791809082031250e-01 -3.415330946445465088e-01 -1.722136139869689941e-01 1.107327267527580261e-01 -2.591479718685150146e-01 -1.917375922203063965e-01 1.420466154813766479e-01 -1.128445789217948914e-01 6.487935781478881836e-02 -4.903059452772140503e-02 1.913742423057556152e-01 -2.483687549829483032e-01 -4.871006906032562256e-01 -7.944677956402301788e-03 3.779311776161193848e-01 -8.804299682378768921e-02 -1.504621654748916626e-01 -4.815091192722320557e-02 4.538529086858034134e-03 1.535359025001525879e-01 1.239148378372192383e-01 -3.304831450805068016e-03 -1.450990885496139526e-02 -9.107525646686553955e-02 5.854650959372520447e-02
-6.771755963563919067e-02 8.481541275978088379e-02 7.424918003380298615e-03 2.803011797368526459e-02 2.072123587131500244e-01 2.159512042999267578e-01 1.169630810618400574e-01 -1.994746923446655273e-01 -2.327903956174850464e-01 1.242019757628440857e-01 1.147064641118049622e-01 -1.393759995698928833e-01 -2.677303254604339600e-01 -1.512747406959533691e-01 -2.872565388679504395e-01 -1.521480828523635864e-01 -3.033392727375030518e-01 7.130159437656402588e-02 -1.500130891799926758e-01 -2.159656733274459839e-01 2.387362271547317505e-01 3.586903512477874756e-01 -1.179312989115715027e-01 -1.794744729995727539e-01 -2.171458899974822998e-01 2.174506634473800659e-01 7.456330955028533936e-02 3.592327004298567772e-03 3.788996115326881409e-02 7.633179426193237305e-02 1.738049238920211792e-01 8.007092028856277466e-02
-9.291685372591018677e-02 2.597374916076660156e-01 -1.691828519105911255e-01 2.482781708240509033e-01 1.091293543577194214e-01 1.446149498224258423e-01 5.160358920693397522e-02 -7.237248867750167847e-02 -3.663354218006134033e-01 -1.283572167158126831e-01 1.624315083026885986e-01 -7.712382357567548752e-03 -3.325642943382263184e-01 2.651317119598388672e-01 -3.075683861970901489e-02 -2.399409562349319458e-01 -2.014880329370498657e-01 2.127005904912948608e-02 -1.378068923950195312e-01 -2.912495136260986328e-01 3.195459139533340931e-04 1.359468102455139160e-01 -2.112322747707366943e-01 -4.417895153164863586e-02 -1.154991388320922852e-01 4.309093952178955078e-02 1.446042507886886597e-01 3.875506296753883362e-02 1.296743154525756836e-01 -1.406971067190170288e-01 -1.644397079944610596e-01 2.553470432758331299e-01
-2.774398922920227051e-01 -2.523193880915641785e-02 -3.503946661949157715e-01 3.087598681449890137e-01 -1.954886317253112793e-01 3.640779480338096619e-02 1.445931047201156616e-01 9.994743764400482178e-02 -2.532974481582641602e-01 -3.113312646746635437e-02 -2.643235921859741211e-01 7.948076725006103516e-02 -1.853744983673095703e-01 -1.668240875005722046e-01 4.388563334941864014e-02 2.874883450567722321e-02 -1.954935044050216675e-01 5.791372433304786682e-02 -1.041556298732757568e-01 -1.180690079927444458e-01 4.166688770055770874e-02 -3.692183643579483032e-02 7.639640569686889648e-02 -1.228711903095245361e-01 -2.505155503749847412e-01 3.028750121593475342e-01 -5.081218481063842773e-02 -1.528110802173614502e-01 -3.070843219757080078e-02 4.608882218599319458e-02 -3.917343318462371826e-01 -1.559170894324779510e-02
-2.062148600816726685e-01 -1.060385853052139282e-01 -1.693742871284484863e-01 2.440618723630905151e-01 3.454643189907073975e-01 -7.702406495809555054e-02 2.406776100397109985e-01 1.630383892916142941e-03 -2.782003283500671387e-01 -1.304582692682743073e-02 1.584671884775161743e-01 -4.092634841799736023e-02 -2.302839905023574829e-01 -7.833363860845565796e-02 -4.075969755649566650e-01 1.435630172491073608e-01 -1.996842026710510254e-01 6.988776475191116333e-02 -1.588575541973114014e-01 -1.673522442579269409e-01 2.151191979646682739e-02 2.037572562694549561e-01 -1.186417564749717712e-01 4.682578146457672119e-03 -2.638130448758602142e-02 -2.553513646125793457e-02 2.236205041408538818e-01 1.726204901933670044e-01 -8.305064588785171509e-02 2.356846928596496582e-01 3.064204379916191101e-02 1.609098911285400391e-01
-5.178782623261213303e-03 -2.523213922977447510e-01 -1.000453606247901917e-01 2.131153494119644165e-01 -6.353349238634109497e-02 -4.135534539818763733e-02 2.697468101978302002e-01 -6.119407713413238525e-02 -3.399901986122131348e-01 1.547799855470657349e-01 -1.128361970186233521e-01 1.889043301343917847e-01 -3.053229451179504395e-01 3.084931150078773499e-02 -2.575606703758239746e-01 -2.882893085479736328e-01 -1.934630721807479858e-01 -1.259247660636901855e-01 -7.219364494085311890e-02 -2.924854755401611328e-01 -9.721512347459793091e-02 5.995382368564605713e-02 1.425680220127105713e-01 -2.288806736469268799e-01 7.584262639284133911e-02 5.093824118375778198e-02 -1.253931969404220581e-01 -1.529007405042648315e-01 2.156500071287155151e-01 -1.662185490131378174e-01 6.401928514242172241e-02 1.074864566326141357e-01
1.922979503870010376e-01 1.217406615614891052e-01 -1.027901172637939453e-01 7.551852613687515259e-02 -8.063340187072753906e-02 8.187154680490493774e-02 2.943006157875061035e-01 -9.328453987836837769e-02 -2.863679826259613037e-01 8.851041784510016441e-04 -1.729516685009002686e-02 -1.231500133872032166e-02 -2.277153879404067993e-01 -1.526421159505844116e-01 -3.562837541103363037e-01 -3.488803505897521973e-01 -2.664672136306762695e-01 2.033361792564392090e-01 -6.742465496063232422e-02 -1.136666089296340942e-01 9.417276084423065186e-02 2.331267893314361572e-01 -2.150950282812118530e-01 -8.020714670419692993e-02 3.552914783358573914e-02 1.678503751754760742e-01 2.763119637966156006e-01 -5.756473541259765625e-02 -2.105315923690795898e-01 7.902067899703979492e-02 -1.081838831305503845e-01 6.540944799780845642e-03
-2.893296778202056885e-01 1.823990941047668457e-01 7.023974508047103882e-02 -3.525477647781372070e-02 2.736816704273223877e-01 -1.479702740907669067e-01 2.022675871849060059e-01 2.325953245162963867e-01 -6.994992494583129883e-02 -1.614165157079696655e-01 -1.670708954334259033e-01 -2.173392176628112793e-01 -2.868450582027435303e-01 -3.742053732275962830e-02 -3.226711153984069824e-01 7.416170090436935425e-02 -1.338559538125991821e-01 2.564835846424102783e-01 -1.068987026810646057e-01 -8.552815020084381104e-02 9.137293696403503418e-02 7.480438053607940674e-02 5.478442087769508362e-02 6.955070421099662781e-03 2.624245882034301758e-01 2.922756075859069824e-01 1.926472634077072144e-01 1.262163966894149780e-01 -9.942837059497833252e-02 8.821269124746322632e-02 1.430929750204086304e-01 1.439519822597503662e-01
-3.744018673896789551e-01 -2.982439659535884857e-02 7.995519042015075684e-02 -4.600480943918228149e-02 1.024402901530265808e-01 3.348960578441619873e-01 -3.823394328355789185e-02 1.571436226367950439e-01 -1.877821534872055054e-01 1.408848315477371216e-01 -1.751821786165237427e-01 -5.869811773300170898e-02 -5.209184437990188599e-02 4.255772102624177933e-03 -2.278515547513961792e-01 1.544381082057952881e-01 -2.627845108509063721e-01 1.577211767435073853e-01 4.417271912097930908e-02 -1.410307586193084717e-01 1.471636891365051270e-01 -2.879150211811065674e-02 8.851391822099685669e-02 -1.987027078866958618e-01 -2.964952960610389709e-02 4.201401472091674805e-01 7.672709971666336060e-02 -6.518078595399856567e-02 -2.016519010066986084e-01 -3.342631757259368896e-01 -6.817964464426040649e-02 6.101444363594055176e-02
6.635945290327072144e-02 1.105915531516075134e-01 -2.846571803092956543e-01 -4.125278815627098083e-02 1.757868677377700806e-01 4.078050255775451660e-01 2.279425412416458130e-01 -1.806091815233230591e-01 -3.210885822772979736e-02 6.081725656986236572e-02 1.502951979637145996e-02 3.638038411736488342e-02 5.851791938766837120e-04 1.704973131418228149e-01 -2.415748685598373413e-01 2.327900938689708710e-02 -3.332958817481994629e-01 1.607383191585540771e-01 -2.917505800724029541e-01 -1.696611940860748291e-01 -1.874744594097137451e-01 5.132337659597396851e-02 1.164717227220535278e-01 2.901679277420043945e-02 -8.538150042295455933e-02 2.177593857049942017e-01 2.074270695447921753e-01 2.143600136041641235e-01 2.753213942050933838e-01 -1.134236995130777359e-02 -4.437982290983200073e-02 -1.315319095738232136e-03
1.519892364740371704e-01 -5.547143146395683289e-02 -1.913107782602310181e-01 9.626468271017074585e-02 4.737921804189682007e-02 -5.602278932929039001e-02 -2.273911684751510620e-01 3.375697731971740723e-01 -1.688450127840042114e-01 -9.762477874755859375e-02 -2.570423483848571777e-01 3.535215184092521667e-02 -1.899863779544830322e-01 -6.464908272027969360e-02 -1.317384243011474609e-01 -1.724946796894073486e-01 -3.951914310455322266e-01 1.590064764022827148e-01 -2.072724252939224243e-01 -1.114282682538032532e-01 -9.810285642743110657e-03 -4.319170862436294556e-02 3.131415322422981262e-02 -1.340204328298568726e-01 -1.284160465002059937e-01 5.025453567504882812e-01 1.764111034572124481e-02 3.714518621563911438e-02 7.761673629283905029e-02 -9.896854311227798462e-02 1.393746435642242432e-01 -2.119835652410984039e-02
-5.544993281364440918e-02 1.605246961116790771e-01 -2.121105045080184937e-01 -4.334555473178625107e-03 -1.517193764448165894e-02 4.584462940692901611e-01 3.280314803123474121e-01 -2.561877295374870300e-02 -1.661068201065063477e-01 -2.191876433789730072e-02 -4.986475780606269836e-02 1.856867969036102295e-01 -1.263769865036010742e-01 -7.000017166137695312e-02 4.361895099282264709e-02 9.554109536111354828e-03 -2.656365931034088135e-01 3.712159395217895508e-01 1.271285712718963623e-01 -1.073224619030952454e-01 -1.686736196279525757e-01 9.500245749950408936e-02 6.796637922525405884e-02 2.895808815956115723e-01 1.096090748906135559e-01 2.457202821969985962e-01 -7.132476195693016052e-03 -7.369758188724517822e-02 2.433839254081249237e-02 -7.129871845245361328e-02 1.768520176410675049e-01 -2.067761868238449097e-01
1.625653505325317383e-01 3.157547116279602051e-02 -2.970524132251739502e-01 4.303832650184631348e-01 -5.649153143167495728e-03 -1.237444803118705750e-01 -2.050765752792358398e-01 9.336645901203155518e-02 -5.133927464485168457e-01 4.233166575431823730e-02 -9.608564525842666626e-02 -1.142209246754646301e-01 -2.118823975324630737e-01 -5.528086051344871521e-02 -1.323889493942260742e-01 -5.709064751863479614e-02 6.124690547585487366e-02 1.335555613040924072e-01 -7.256984710693359375e-02 -2.071410715579986572e-01 -9.256623685359954834e-02 -8.145567029714584351e-02 1.635077595710754395e-01 -1.552980542182922363e-01 -1.026137545704841614e-01 8.768919855356216431e-02 1.337009668350219727e-01 -1.120199039578437805e-01 1.166217774152755737e-01 -2.395120412111282349e-01 3.910284489393234253e-02 -1.401823312044143677e-01
2.183547914028167725e-01 -2.441821992397308350e-02 -2.618497610092163086e-01 1.088428720831871033e-01 2.570334672927856445e-01 -9.045878797769546509e-02 2.302866615355014801e-02 2.130546122789382935e-01 -1.265282034873962402e-01 -2.360291481018066406e-01 -2.930900156497955322e-01 -2.947611548006534576e-02 -1.563197225332260132e-01 -4.553406685590744019e-02 -2.593410611152648926e-01 9.000429511070251465e-02 -6.902990862727165222e-03 -8.816771954298019409e-02 -3.599344566464424133e-02 -1.707394272089004517e-01 7.817404717206954956e-02 1.948033869266510010e-01 5.773576349020004272e-02 5.924059078097343445e-02 4.142687916755676270e-01 6.813961267471313477e-02 1.811414659023284912e-01 -2.672977447509765625e-01 2.490077316761016846e-01 -2.380927950143814087e-01 -4.841697216033935547e-02 7.317025680094957352e-03
-6.821729242801666260e-02 2.099830955266952515e-01 -3.113155961036682129e-01 -6.373173743486404419e-02 2.936856448650360107e-01 3.188290894031524658e-01 1.748792827129364014e-01 2.871418185532093048e-02 -1.957742273807525635e-01 -2.183880656957626343e-01 1.360200345516204834e-01 -1.870265007019042969e-01 -1.647663563489913940e-01 4.765032604336738586e-02 -2.258297801017761230e-01 2.568776533007621765e-02 -2.381439507007598877e-01 1.980260610580444336e-01 -1.673355996608734131e-01 -3.062449395656585693e-01 -4.821286350488662720e-02 3.135274052619934082e-01 -1.195811629295349121e-01 -5.683163180947303772e-02 8.802909404039382935e-02 6.713963299989700317e-02 2.223953455686569214e-01 -7.672681659460067749e-02 2.093228138983249664e-02 6.692781578749418259e-03 7.984620332717895508e-02 7.465572096407413483e-03
-1.040849834680557251e-01 3.186457604169845581e-02 3.928529913537204266e-04 7.285059243440628052e-02 2.031810134649276733e-01 2.059069573879241943e-01 2.262171506881713867e-01 -6.249524280428886414e-02 -1.017519533634185791e-01 1.075123548507690430e-01 9.410256147384643555e-02 -2.219185978174209595e-01 3.341300785541534424e-02 -2.302174717187881470e-01 -5.015838518738746643e-02 1.028732061386108398e-01 -2.154002338647842407e-01 2.473294734954833984e-01 -3.369275480508804321e-02 -3.239351138472557068e-02 -9.926311671733856201e-02 3.326870501041412354e-01 6.827393174171447754e-02 -5.823299754410982132e-03 2.526776120066642761e-02 1.812492460012435913e-01 1.713204979896545410e-01 1.196978464722633362e-01 1.997604668140411377e-01 -4.418549835681915283e-01 -3.829835057258605957e-01 5.371636524796485901e-02
-2.216268032789230347e-01 -3.617414087057113647e-02 -1.874601244926452637e-01 3.313339054584503174e-01 -8.302766829729080200e-02 8.973367512226104736e-02 -1.427353080362081528e-02 2.296189591288566589e-02 -2.297265380620956421e-01 2.806460112333297729e-02 -3.082215599715709686e-02 -1.983143389225006104e-01 -1.427040398120880127e-01 -2.352648526430130005e-01 4.367521964013576508e-03 -6.355149089358747005e-04 1.985104009509086609e-02 2.417358756065368652e-01 8.122472092509269714e-03 1.184412837028503418e-02 -1.427192986011505127e-01 -4.631598014384508133e-03 1.227726563811302185e-01 2.331233620643615723e-01 -9.698544442653656006e-02 4.971755743026733398e-01 2.459074705839157104e-01 2.123220078647136688e-02 -2.965543419122695923e-02 -3.827971816062927246e-01 -7.484809309244155884e-02 -5.111357197165489197e-03
6.750742439180612564e-03 2.243523448705673218e-01 9.865341708064079285e-03 -9.379580616950988770e-02 -1.020335853099822998e-01 3.007614612579345703e-01 7.480160892009735107e-02 3.718237578868865967e-02 -1.625674664974212646e-01 -1.751285940408706665e-01 -3.072652406990528107e-02 1.544943731278181076e-02 -8.319578319787979126e-02 -7.443549484014511108e-02 -2.279491424560546875e-01 2.174589037895202637e-01 -3.840836137533187866e-02 3.706791102886199951e-01 -1.643121391534805298e-01 -3.667547106742858887e-01 -3.256230950355529785e-01 2.011300027370452881e-01 4.805866628885269165e-02 5.874169990420341492e-02 1.071308180689811707e-01 1.786089688539505005e-01 8.114643394947052002e-02 1.200815886259078979e-01 -3.535014018416404724e-02 -3.134732842445373535e-01 -2.150590419769287109e-01 1.045262161642313004e-02
-8.250807225704193115e-02 2.403966523706912994e-02 -1.344198584556579590e-01 7.439845800399780273e-02 -4.426778480410575867e-02 3.629807531833648682e-01 1.844790577888488770e-02 2.818480692803859711e-02 -2.527042925357818604e-01 -7.113962620496749878e-02 -1.022896841168403625e-01 -1.764718890190124512e-01 -8.709405362606048584e-02 -2.870163135230541229e-02 2.107585594058036804e-02 -1.819150522351264954e-02 -4.394831657409667969e-01 2.057217359542846680e-01 2.406991273164749146e-01 -1.268840134143829346e-01 1.365524381399154663e-01 -4.314223304390907288e-02 -2.098066359758377075e-01 -2.745878398418426514e-01 -3.258749097585678101e-02 2.689726054668426514e-01 -1.451202929019927979e-01 8.248012512922286987e-02 2.957252264022827148e-01 -1.772771626710891724e-01 -1.359876692295074463e-01 -1.624170243740081787e-01
-1.063300818204879761e-01 3.343855589628219604e-02 -4.755996912717819214e-02 7.347236573696136475e-02 2.082070708274841309e-02 1.806905306875705719e-02 1.143212988972663879e-01 4.608455896377563477e-01 -1.159291416406631470e-01 -1.488599926233291626e-01 -8.034904301166534424e-02 7.841376960277557373e-02 -9.160560369491577148e-02 -2.254969030618667603e-01 -2.811648845672607422e-01 -3.430965542793273926e-02 -3.722819685935974121e-01 9.717992693185806274e-02 -3.757729753851890564e-02 -2.678542956709861755e-02 3.231061622500419617e-02 -1.563319116830825806e-01 -1.055069714784622192e-01 -1.687503904104232788e-01 -1.698171347379684448e-01 4.722045361995697021e-01 2.092273905873298645e-03 -1.863734722137451172e-01 1.294145137071609497e-01 -1.998053491115570068e-01 -3.587447106838226318e-02 -7.913012057542800903e-02
-2.930020689964294434e-01 -5.323290824890136719e-02 2.033417485654354095e-02 1.611327975988388062e-01 7.249902933835983276e-02 -2.330534346401691437e-02 6.242040544748306274e-02 7.132779061794281006e-02 3.228654386475682259e-04 1.766722351312637329e-01 -2.279703170061111450e-01 1.888695172965526581e-02 -1.918282732367515564e-02 -6.387881189584732056e-02 -4.496670961380004883e-01 2.583782561123371124e-02 -4.381702244281768799e-01 2.039326578378677368e-01 -1.464212834835052490e-01 -2.039338201284408569e-01 -1.394673343747854233e-02 1.927719116210937500e-01 -9.827812761068344116e-02 1.504323780536651611e-01 -3.863431885838508606e-02 1.716769933700561523e-01 -3.355308249592781067e-02 3.492494579404592514e-03 7.931299507617950439e-03 1.974174380302429199e-01 2.862488031387329102e-01 -2.448801249265670776e-01
-2.754477262496948242e-01 9.982409328222274780e-02 -2.468376010656356812e-01 1.044612452387809753e-01 -1.160619705915451050e-01 2.539950907230377197e-01 9.395238757133483887e-02 3.252438455820083618e-02 -2.436482012271881104e-01 1.168949380517005920e-01 -1.960000842809677124e-01 -8.124087750911712646e-02 1.039970889687538147e-01 -8.251658827066421509e-02 -1.506031602621078491e-01 -1.023582220077514648e-01 -4.385057389736175537e-01 8.237894624471664429e-02 6.067275628447532654e-02 5.327939242124557495e-02 1.229252815246582031e-01 9.478370845317840576e-02 1.782113462686538696e-01 -2.061428874731063843e-01 4.276307299733161926e-02 1.932471059262752533e-02 3.280461579561233521e-02 -1.862384825944900513e-01 3.924961015582084656e-02 -4.803779721260070801e-01 7.053596526384353638e-02 8.026085793972015381e-02
-3.716004267334938049e-02 -3.573081195354461670e-01 -3.823491558432579041e-02 6.824748963117599487e-02 -1.535791158676147461e-01 -2.895024372264742851e-04 2.888499796390533447e-01 2.938901782035827637e-01 -1.447486281394958496e-01 1.474494487047195435e-01 -9.777472913265228271e-02 6.292121857404708862e-02 -6.548117101192474365e-02 -3.258929550647735596e-01 -3.805858492851257324e-01 1.815041601657867432e-01 -2.087871283292770386e-01 -1.353516615927219391e-02 -2.249073684215545654e-01 -2.066096365451812744e-01 -3.005375526845455170e-02 1.605892740190029144e-02 2.147399587556719780e-03 5.176578089594841003e-02 3.080190420150756836e-01 9.798577427864074707e-02 2.104171663522720337e-01 9.304565936326980591e-02 7.775668054819107056e-02 6.634317338466644287e-02 1.564200967550277710e-02 -1.339725106954574585e-01
-1.282833516597747803e-01 1.637964695692062378e-01 -1.100510209798812866e-01 1.469046920537948608e-01 -1.327102780342102051e-01 1.646112203598022461e-01 2.331498265266418457e-01 -2.086855322122573853e-01 -1.445035040378570557e-01 2.515763640403747559e-01 8.809138089418411255e-02 2.027930170297622681e-01 -3.200088143348693848e-01 7.400538027286529541e-02 -1.889583021402359009e-01 2.227410674095153809e-01 -9.009137004613876343e-02 2.722626030445098877e-01 -1.543316096067428589e-01 -2.435889542102813721e-01 2.006040364503860474e-01 1.952997893095016479e-01 1.570451706647872925e-01 9.231286495923995972e-02 1.112696994096040726e-02 3.580551445484161377e-01 1.857727319002151489e-01 6.437969952821731567e-02 7.239399850368499756e-02 -1.945811510086059570e-02 8.029570803046226501e-03 6.717659533023834229e-02
-2.479823529720306396e-01 -3.095898926258087158e-01 7.634847424924373627e-04 -3.625911474227905273e-02 -1.726905256509780884e-02 8.211326599121093750e-02 2.501804195344448090e-02 -4.526905715465545654e-02 -3.164827525615692139e-01 -2.591539919376373291e-02 -1.822246611118316650e-01 9.663055837154388428e-02 -1.271209120750427246e-01 -2.358150780200958252e-01 -1.118826493620872498e-01 1.829191893339157104e-01 -1.699506938457489014e-01 3.651596605777740479e-01 -1.115109324455261230e-01 4.623152315616607666e-03 -1.007684618234634399e-01 -2.277044020593166351e-02 7.207100838422775269e-02 -1.062068268656730652e-01 -2.972211837768554688e-01 4.034348130226135254e-01 1.273285746574401855e-01 -3.543177992105484009e-02 2.499953806400299072e-01 -1.063156127929687500e-01 -1.387814879417419434e-01 -8.395728468894958496e-02
-1.318789720535278320e-01 4.646771773695945740e-02 -2.140147686004638672e-01 -4.200419783592224121e-02 -1.431886255741119385e-01 -8.763416856527328491e-02 4.463764652609825134e-02 -8.084028214216232300e-02 -2.113661617040634155e-01 -2.358430996537208557e-02 1.226743906736373901e-01 -1.363636404275894165e-01 6.723881699144840240e-03 -5.813225358724594116e-02 -3.068161606788635254e-01 2.131549865007400513e-01 -3.180221021175384521e-01 2.574655711650848389e-01 -1.787410676479339600e-01 -3.347593843936920166e-01 1.920686215162277222e-01 1.396038085222244263e-01 3.246962130069732666e-01 1.547627337276935577e-02 -7.321041077375411987e-02 6.929633021354675293e-02 3.539179265499114990e-01 -5.926194600760936737e-03 -1.540689021348953247e-01 -6.545174866914749146e-02 1.832676082849502563e-01 6.124887242913246155e-02
-3.608571588993072510e-01 2.146255224943161011e-02 -1.586168855428695679e-01 1.640118956565856934e-01 -1.044527217745780945e-01 9.248667210340499878e-02 1.810667812824249268e-01 -2.350224703550338745e-01 -1.696011796593666077e-02 -1.603893041610717773e-01 -2.739002406597137451e-01 -1.312794834375381470e-01 -3.388713300228118896e-01 -1.214182451367378235e-01 9.136880934238433838e-02 4.762001335620880127e-03 3.126370534300804138e-02 3.612849414348602295e-01 1.432989090681076050e-01 -2.900967299938201904e-01 -1.011398341506719589e-02 7.018597424030303955e-02 -5.270338803529739380e-02 1.996818482875823975e-01 1.570736765861511230e-01 1.164015531539916992e-01 1.759433001279830933e-01 -5.920336022973060608e-02 9.471205621957778931e-02 -7.207497954368591309e-02 1.962230056524276733e-01 -2.105640470981597900e-01
-4.688731208443641663e-02 9.054379910230636597e-02 -2.794898152351379395e-01 -3.550324589014053345e-02 -7.736745756119489670e-03 2.073254883289337158e-01 1.303436756134033203e-01 3.325635194778442383e-01 -3.684004843235015869e-01 -6.310542672872543335e-02 -1.760513782501220703e-01 -1.713243275880813599e-01 -1.984959393739700317e-01 5.315979570150375366e-02 -7.134240865707397461e-02 1.916844844818115234e-01 -1.872883737087249756e-01 1.923592984676361084e-01 -1.291171610355377197e-01 -2.936844527721405029e-01 -2.877979278564453125e-01 2.063499391078948975e-01 -8.564748615026473999e-02 6.079752370715141296e-02 -4.980484023690223694e-02 -1.076471731066703796e-01 1.200130581855773926e-01 -5.513186007738113403e-02 7.831128686666488647e-02 -2.172619849443435669e-01 -2.288822233676910400e-01 -8.255762606859207153e-02
-1.255548372864723206e-02 -1.977668702602386475e-01 -2.006704173982143402e-02 3.643004000186920166e-01 1.995410025119781494e-01 1.379133611917495728e-01 3.395849466323852539e-01 3.654857724905014038e-02 -2.602690756320953369e-01 4.662260040640830994e-02 -2.087818235158920288e-01 2.253071963787078857e-01 1.634963415563106537e-02 8.424103260040283203e-02 2.164337411522865295e-02 -7.609873428009450436e-04 -3.584021627902984619e-01 3.255000710487365723e-01 -1.732642054557800293e-01 5.440360680222511292e-02 1.544956862926483154e-01 -4.363874718546867371e-02 -3.116117790341377258e-02 -1.783926784992218018e-01 4.693865776062011719e-02 9.284961968660354614e-02 1.100059896707534790e-01 2.231110483407974243e-01 1.741130021400749683e-03 -2.147284895181655884e-01 -1.636133193969726562e-01 9.212628006935119629e-02
-2.897788882255554199e-01 1.670068055391311646e-01 -3.572925925254821777e-01 3.319682478904724121e-01 -1.447988897562026978e-01 2.772180140018463135e-01 1.153626069426536560e-01 -6.591709703207015991e-02 4.836754128336906433e-02 5.917006637901067734e-03 -8.199438452720642090e-02 1.608220636844635010e-01 -1.846991032361984253e-01 9.008971601724624634e-02 -7.011333107948303223e-02 -1.052914708852767944e-01 -1.778234243392944336e-01 3.321004509925842285e-01 -8.066646009683609009e-02 -1.671767234802246094e-01 -2.010904252529144287e-01 2.128544747829437256e-01 2.256518453359603882e-01 -2.160714939236640930e-02 1.593475341796875000e-01 1.863801479339599609e-02 5.739546567201614380e-02 -2.624640166759490967e-01 1.006887480616569519e-01 1.044766604900360107e-01 -3.031486831605434418e-02 -9.067697077989578247e-02
-1.968938112258911133e-01 6.443123519420623779e-02 7.562815397977828979e-02 1.717733144760131836e-01 2.815588712692260742e-01 2.051318287849426270e-01 3.185538649559020996e-01 -7.207030430436134338e-03 -7.380449771881103516e-02 1.372799277305603027e-02 8.515197783708572388e-02 -8.767860010266304016e-03 -1.835810542106628418e-01 -1.638954579830169678e-01 -2.852614223957061768e-01 2.235903590917587280e-01 -2.592466305941343307e-03 9.990753233432769775e-02 -1.584894508123397827e-01 -2.622903883457183838e-01 -1.845128387212753296e-01 4.782490730285644531e-01 -9.470039606094360352e-02 -4.507629945874214172e-02 1.086767464876174927e-01 2.474972605705261230e-01 1.112567633390426636e-01 6.868467479944229126e-02 1.384321302175521851e-01 -6.396507471799850464e-02 -7.769689895212650299e-03 5.414811149239540100e-02
1.595994383096694946e-01 8.329083770513534546e-02 -9.610998630523681641e-02 4.901365935802459717e-02 2.028897553682327271e-01 1.178405731916427612e-01 7.656141370534896851e-02 8.948364853858947754e-02 -1.701770722866058350e-02 -1.567206084728240967e-01 -4.762231558561325073e-02 -1.888109400169923902e-04 -3.480154275894165039e-01 -5.003849044442176819e-03 -7.150971144437789917e-02 -4.730332642793655396e-02 -4.330498874187469482e-01 3.234994709491729736e-01 5.934473872184753418e-02 -3.238571286201477051e-01 1.683389544486999512e-01 2.280413955450057983e-01 -6.542661786079406738e-02 -1.783973351120948792e-02 2.565030455589294434e-01 -3.258484974503517151e-02 2.664064168930053711e-01 -4.043577238917350769e-03 -2.305802702903747559e-01 1.729464679956436157e-01 -2.659725584089756012e-02 1.557662934064865112e-01
-9.743261337280273438e-02 -1.709244996309280396e-01 7.880056649446487427e-02 1.525659263134002686e-01 -1.900602132081985474e-02 2.522280514240264893e-01 6.455541402101516724e-02 1.550301909446716309e-01 -1.813408732414245605e-01 6.007272377610206604e-02 1.443482935428619385e-01 -2.743899524211883545e-01 -1.375645995140075684e-01 -1.154055669903755188e-01 4.248508065938949585e-02 -5.041224882006645203e-02 -2.539487183094024658e-01 2.704074978828430176e-01 1.189050003886222839e-01 -1.010289117693901062e-01 1.908912360668182373e-01 -2.504630200564861298e-02 -7.540465891361236572e-02 -1.810804158449172974e-01 1.635970771312713623e-01 3.401956260204315186e-01 2.056369185447692871e-01 9.079880267381668091e-02 8.859512954950332642e-02 -3.776682019233703613e-01 -2.401626110076904297e-01 -1.781261861324310303e-01
-1.341181248426437378e-01 -2.568105161190032959e-01 -1.038008779287338257e-01 2.006694376468658447e-01 5.026415735483169556e-02 1.502024382352828979e-01 2.595707178115844727e-01 -2.372559532523155212e-02 1.050004586577415466e-01 4.564600810408592224e-02 -2.825519144535064697e-01 -3.449317812919616699e-02 -1.289756894111633301e-01 -8.429423719644546509e-02 -9.123120456933975220e-02 8.699201792478561401e-02 -2.238812297582626343e-01 3.674962520599365234e-01 -3.122424185276031494e-01 -3.430605828762054443e-01 -1.647023111581802368e-02 -5.437619518488645554e-03 -1.099583785980939865e-02 1.386129409074783325e-01 1.809795200824737549e-01 -1.054419055581092834e-01 -1.041764169931411743e-01 -1.844099164009094238e-01 1.175240427255630493e-01 -7.631456106901168823e-02 -3.314149677753448486e-01 -5.018880125135183334e-03
-2.806527726352214813e-02 2.663635611534118652e-01 -2.929849624633789062e-01 5.290368571877479553e-02 2.873269617557525635e-01 3.241757750511169434e-01 2.660077214241027832e-01 9.622447937726974487e-02 -2.107262313365936279e-01 -9.175093472003936768e-02 -3.523371741175651550e-02 2.260562777519226074e-02 -9.198902547359466553e-02 1.377125829458236694e-02 -8.653039485216140747e-02 1.567709594964981079e-01 -9.763768315315246582e-02 2.123663872480392456e-01 -2.415110915899276733e-01 -3.055925071239471436e-01 -2.609191238880157471e-01 2.037909179925918579e-01 -1.509189754724502563e-01 5.967561621218919754e-03 9.450998157262802124e-02 2.211018465459346771e-02 1.737781912088394165e-01 1.837483793497085571e-01 -7.286752015352249146e-02 -2.201607972383499146e-01 -9.061706066131591797e-02 5.021290853619575500e-02
-9.555685333907604218e-03 -8.849263191223144531e-03 -3.122123777866363525e-01 2.463845908641815186e-01 2.469584196805953979e-01 1.334845274686813354e-01 -9.046714007854461670e-02 4.735977947711944580e-02 1.505104601383209229e-01 -2.903031408786773682e-01 3.441613912582397461e-02 -1.909668892621994019e-01 -3.476793766021728516e-01 -1.781400740146636963e-01 -6.326816231012344360e-02 -8.745495975017547607e-02 -2.162137031555175781e-01 1.439474374055862427e-01 -1.089857146143913269e-01 -2.404248118400573730e-01 9.546521306037902832e-02 1.725960373878479004e-01 -1.001510843634605408e-01 6.315439194440841675e-02 1.571902781724929810e-01 1.244896128773689270e-01 1.318402886390686035e-01 -1.546000540256500244e-01 -1.824794560670852661e-01 1.023406162858009338e-01 -1.957526803016662598e-01 2.998541593551635742e-01
-2.621041834354400635e-01 -5.876133963465690613e-02 4.294004663825035095e-02 1.615291982889175415e-01 4.953217133879661560e-02 3.976768553256988525e-01 -1.314360052347183228e-01 1.731787919998168945e-01 -3.042061030864715576e-01 1.487987935543060303e-01 4.933837335556745529e-03 -4.611383751034736633e-02 -1.461980044841766357e-01 -3.832157701253890991e-02 -1.805437542498111725e-02 -1.008937321603298187e-02 -2.405870556831359863e-01 1.423348486423492432e-01 6.160778459161520004e-03 -2.995986118912696838e-02 1.631622165441513062e-01 1.372960954904556274e-01 1.428679078817367554e-01 -7.122990489006042480e-02 1.335532218217849731e-01 3.420038223266601562e-01 7.192674279212951660e-02 -1.753384172916412354e-01 -5.080254003405570984e-02 -4.725027382373809814e-01 -3.929482027888298035e-02 6.168476864695549011e-02
1.026640087366104126e-01 3.072053194046020508e-01 -1.346797943115234375e-01 2.535175979137420654e-01 7.635573297739028931e-02 3.468087017536163330e-01 -1.266663819551467896e-01 1.799857169389724731e-01 -2.079455927014350891e-02 9.606189280748367310e-02 4.858804866671562195e-02 -1.736094653606414795e-01 1.204215437173843384e-01 -7.413828372955322266e-02 -1.357741206884384155e-01 4.986631125211715698e-02 -1.860768496990203857e-01 3.445896804332733154e-01 -1.899952292442321777e-01 -4.064679518342018127e-02 8.069890737533569336e-02 5.167673826217651367e-01 5.234551802277565002e-02 1.090130358934402466e-01 -8.581180125474929810e-03 3.130729869008064270e-02 3.701623156666755676e-02 -3.474570438265800476e-02 -3.702006116509437561e-02 -2.515469789505004883e-01 -8.029945194721221924e-02 -3.196292370557785034e-02
2.580473013222217560e-02 1.031599268317222595e-01 -1.903514415025711060e-01 -8.368072099983692169e-03 1.106193885207176208e-01 -1.239269301295280457e-01 2.247038781642913818e-01 6.086102500557899475e-02 -1.123554632067680359e-01 -1.534197926521301270e-01 -1.982113420963287354e-01 8.505376428365707397e-02 -2.508459091186523438e-01 -2.895976044237613678e-02 -6.030056625604629517e-02 2.020783424377441406e-01 -2.468851804733276367e-01 -1.267979443073272705e-01 -6.056575570255517960e-03 -3.229913115501403809e-01 3.698788210749626160e-02 9.897937066853046417e-03 3.047055006027221680e-01 -1.770366728305816650e-01 -1.561810523271560669e-01 1.688822358846664429e-02 3.984892368316650391e-01 1.726212948560714722e-01 2.182906866073608398e-01 -2.151574492454528809e-01 -1.572308503091335297e-02 2.552975416183471680e-01
-9.648420661687850952e-02 2.286398261785507202e-01 -3.672291636466979980e-01 1.492200195789337158e-01 -1.628851704299449921e-02 1.837683022022247314e-01 1.211259607225656509e-02 3.044757246971130371e-02 -1.466857492923736572e-01 -9.757456928491592407e-02 7.200136035680770874e-02 -7.526936382055282593e-02 -4.825377166271209717e-01 1.051565632224082947e-01 -2.102604806423187256e-01 1.113303080201148987e-01 -1.923662871122360229e-01 1.996776610612869263e-01 -2.390235066413879395e-01 -7.315451651811599731e-02 1.090368181467056274e-01 -1.249936223030090332e-02 -1.759797185659408569e-01 2.566058374941349030e-02 -5.877003073692321777e-02 -8.644799888134002686e-02 2.046681642532348633e-01 2.750774845480918884e-02 1.474478542804718018e-01 -1.086488068103790283e-01 -1.719638258218765259e-01 3.225943744182586670e-01
-1.965976506471633911e-02 1.483735293149948120e-01 -3.342632651329040527e-01 1.557660996913909912e-01 4.344929009675979614e-02 1.606083810329437256e-01 -1.533975601196289062e-01 3.235247731208801270e-01 -3.147552907466888428e-01 1.625573188066482544e-01 -2.040944807231426239e-02 7.030409574508666992e-02 -2.629221379756927490e-01 -8.365725725889205933e-02 -5.015924945473670959e-02 -1.033160835504531860e-01 -7.210938725620508194e-03 1.086116433143615723e-01 9.609244018793106079e-02 -3.926564157009124756e-01 2.079649418592453003e-01 -7.098805904388427734e-02 -2.594608068466186523e-01 -2.670408487319946289e-01 4.005035385489463806e-02 2.368377596139907837e-01 -6.847831606864929199e-02 2.173523791134357452e-02 1.293048560619354248e-01 7.065478712320327759e-02 -5.560638010501861572e-02 -1.253293156623840332e-01
-9.704275429248809814e-02 -2.827931642532348633e-01 8.739216625690460205e-02 -7.298745959997177124e-02 2.767452597618103027e-01 2.496182322502136230e-01 -8.553773164749145508e-02 1.215905919671058655e-01 -1.193825975060462952e-01 2.545435726642608643e-01 -1.489645242691040039e-01 1.154111698269844055e-01 -1.251538544893264771e-01 -2.029788680374622345e-02 -1.205659285187721252e-01 1.439339518547058105e-01 -6.079159304499626160e-02 2.214479297399520874e-01 7.146518677473068237e-02 -3.828241825103759766e-01 -1.058290004730224609e-01 1.190962120890617371e-01 8.021950721740722656e-02 5.207004770636558533e-02 1.455992907285690308e-01 3.060316443443298340e-01 1.145114675164222717e-01 1.113102585077285767e-01 3.110004067420959473e-01 -2.240470051765441895e-01 1.161620318889617920e-01 1.762633472681045532e-01
6.169001385569572449e-02 3.569848090410232544e-02 -6.603083014488220215e-02 2.108141481876373291e-01 6.923517584800720215e-02 -1.938368827104568481e-01 1.772919148206710815e-01 2.834835946559906006e-01 -3.099921643733978271e-01 -1.654363572597503662e-01 -9.780076891183853149e-02 -1.269423365592956543e-01 1.551709719933569431e-03 -5.482112243771553040e-02 -3.265191912651062012e-01 1.572231203317642212e-01 -3.385307267308235168e-02 3.274725750088691711e-02 1.979246735572814941e-01 -3.324950337409973145e-01 4.768447205424308777e-02 2.378846108913421631e-01 5.113883316516876221e-02 8.632039651274681091e-03 2.353567481040954590e-01 -7.727216184139251709e-02 4.158005490899085999e-02 2.351743355393409729e-02 3.504639565944671631e-01 -2.235945165157318115e-01 -1.034600958228111267e-01 2.186388224363327026e-01
1.717891693115234375e-01 1.456610709428787231e-01 -2.297110855579376221e-01 7.096558809280395508e-02 1.993358135223388672e-01 2.406945824623107910e-01 1.761217713356018066e-01 -1.824100688099861145e-02 -1.381200854666531086e-03 -1.857094466686248779e-01 1.419593766331672668e-02 -1.857954710721969604e-01 -1.381569206714630127e-01 8.764102822169661522e-04 -1.100500151515007019e-01 1.000132411718368530e-01 -4.688638746738433838e-01 3.333283364772796631e-01 -3.541422486305236816e-01 -2.829800546169281006e-01 1.847211457788944244e-02 1.454052627086639404e-01 -3.876512125134468079e-02 -3.257221728563308716e-02 2.426137477159500122e-01 -1.157798171043395996e-01 2.795167826116085052e-02 -1.004996225237846375e-01 -1.078985445201396942e-02 -2.402650378644466400e-02 4.334689304232597351e-02 -7.635990530252456665e-02
8.763176202774047852e-02 -3.313280940055847168e-01 2.018935531377792358e-01 2.015639990568161011e-01 -4.274521395564079285e-02 6.210427731275558472e-02 7.429893314838409424e-02 1.785009801387786865e-01 -2.193846702575683594e-01 2.184115350246429443e-01 -1.788718551397323608e-01 -3.011938743293285370e-02 -1.507357209920883179e-01 -2.306749522686004639e-01 -1.693455129861831665e-01 -3.321178629994392395e-02 -7.312355935573577881e-02 -1.153563801199197769e-02 -1.677624285221099854e-01 -3.105053007602691650e-01 2.289443016052246094e-01 -3.442417830228805542e-02 -1.821252517402172089e-02 2.767422422766685486e-02 1.737822294235229492e-01 2.969300448894500732e-01 3.287245333194732666e-01 4.429575428366661072e-02 1.728124469518661499e-01 -1.190914809703826904e-01 1.669196039438247681e-01 1.964760720729827881e-01
-1.616683602333068848e-01 -2.780880331993103027e-01 -2.816744148731231689e-02 4.573090374469757080e-01 -3.319419547915458679e-02 -1.299846023321151733e-01 1.412258893251419067e-01 2.387713044881820679e-01 -3.728458657860755920e-02 4.700929857790470123e-03 -3.531637787818908691e-02 1.868385523557662964e-01 -2.614596188068389893e-01 -8.565486408770084381e-03 -3.655166625976562500e-01 6.345351785421371460e-02 -1.476954072713851929e-01 3.427718952298164368e-02 -7.095473259687423706e-02 -3.384327292442321777e-01 -1.847414821386337280e-01 2.602906227111816406e-01 -5.743695795536041260e-02 -1.936457008123397827e-01 1.436965316534042358e-01 8.768973499536514282e-02 -4.343045875430107117e-02 2.241581864655017853e-02 5.362303555011749268e-02 -1.521461308002471924e-01 7.821494713425636292e-03 7.726179063320159912e-02
5.136897042393684387e-02 1.984089016914367676e-01 -3.451543152332305908e-01 -5.843281745910644531e-03 2.840669155120849609e-01 2.832105159759521484e-01 1.507238894701004028e-01 7.926077395677566528e-02 -1.378967761993408203e-01 -1.998324990272521973e-01 1.436684876680374146e-01 -1.518816500902175903e-01 5.990722775459289551e-02 -1.751362979412078857e-01 -2.352901399135589600e-01 -8.610954135656356812e-02 -2.226741164922714233e-01 3.015772104263305664e-01 -2.640499174594879150e-01 -3.073725104331970215e-01 -1.267586201429367065e-01 7.769706100225448608e-02 -2.135925740003585815e-02 -7.163406908512115479e-02 6.898263096809387207e-02 -4.434992372989654541e-02 2.017187327146530151e-01 1.015686094760894775e-01 4.844907205551862717e-03 -1.717900335788726807e-01 1.462259292602539062e-01 9.032025188207626343e-02
5.636375769972801208e-02 1.401463598012924194e-01 -3.378241658210754395e-01 8.076328784227371216e-02 1.098508462309837341e-01 3.934545516967773438e-01 1.904069781303405762e-01 -1.787349134683609009e-01 -5.303265526890754700e-02 -7.516460865736007690e-02 3.607532009482383728e-02 -1.817536801099777222e-01 1.068017259240150452e-02 9.615314751863479614e-02 -2.431163489818572998e-01 6.336730718612670898e-02 -4.880375042557716370e-02 3.629291653633117676e-01 -7.467485964298248291e-02 -2.868081927299499512e-01 1.328372061252593994e-01 1.919459104537963867e-01 1.274035573005676270e-01 2.178735882043838501e-01 -8.784428238868713379e-02 -4.952421784400939941e-02 2.011050134897232056e-01 7.477126270532608032e-02 2.440462410449981689e-01 -3.473838418722152710e-02 -2.180440127849578857e-01 3.930923342704772949e-02
-1.046871915459632874e-01 -2.086352407932281494e-01 -4.448198887985199690e-04 1.024946495890617371e-01 8.937615156173706055e-02 1.293132156133651733e-01 -1.405521333217620850e-01 1.033911257982254028e-01 -3.601648509502410889e-01 -1.896055601537227631e-02 -2.111330032348632812e-01 3.097748011350631714e-02 -1.566549241542816162e-01 -3.282002508640289307e-01 -2.331582829356193542e-02 5.767029896378517151e-02 -7.855466753244400024e-02 1.964418888092041016e-01 1.076342537999153137e-01 -7.606186717748641968e-02 -2.721830308437347412e-01 1.649311371147632599e-02 9.053581207990646362e-02 -1.643753796815872192e-02 -2.258602231740951538e-01 4.683485627174377441e-01 7.637514173984527588e-02 1.664732843637466431e-01 1.777711212635040283e-01 -2.900513708591461182e-01 -4.953822493553161621e-02 3.258585557341575623e-02
2.429058253765106201e-01 -1.715165674686431885e-01 -2.170142829418182373e-01 3.405240178108215332e-01 -2.381214201450347900e-01 1.051510125398635864e-01 1.294792890548706055e-01 -9.187189862132072449e-03 -1.948401480913162231e-01 -7.651777565479278564e-02 -2.639281749725341797e-01 1.257290244102478027e-01 -1.231831833720207214e-01 2.599777281284332275e-01 1.823299936950206757e-02 8.587609231472015381e-02 -2.179276049137115479e-01 2.014673352241516113e-01 4.144120588898658752e-02 -1.743428707122802734e-01 2.031782865524291992e-01 1.787412166595458984e-01 -7.212084531784057617e-02 -4.012782871723175049e-02 -1.287808641791343689e-02 -3.254934400320053101e-02 2.174955606460571289e-01 1.437135338783264160e-01 2.528003752231597900e-01 -2.675958573818206787e-01 8.841791003942489624e-02 -1.772396415472030640e-01
8.368381857872009277e-02 -3.844269365072250366e-02 -8.593819290399551392e-02 3.259289562702178955e-01 1.248156130313873291e-01 3.641947805881500244e-01 1.295153051614761353e-01 8.426459878683090210e-02 -1.525612622499465942e-01 2.512280941009521484e-01 -2.679100334644317627e-01 -1.561846286058425903e-01 -2.447214126586914062e-01 -3.394410610198974609e-01 1.609493345022201538e-01 -8.639024198055267334e-02 -1.862008124589920044e-01 -2.428591251373291016e-03 7.566377520561218262e-02 -2.029845267534255981e-01 -2.800775505602359772e-02 1.963198333978652954e-01 1.780780404806137085e-01 -5.481044575572013855e-02 1.125306077301502228e-02 2.514502108097076416e-01 -3.165498783346265554e-04 2.457905411720275879e-01 1.413692682981491089e-01 1.228453963994979858e-01 1.370679214596748352e-02 9.928074665367603302e-03
3.347433358430862427e-02 -7.869113236665725708e-02 9.462045505642890930e-03 2.340713292360305786e-01 1.045462563633918762e-01 5.629837512969970703e-01 1.824288815259933472e-01 2.473815083503723145e-01 -1.883507072925567627e-01 4.583731293678283691e-02 -3.477581590414047241e-02 3.564756736159324646e-02 5.078988149762153625e-02 -2.409872263669967651e-01 -4.622979555279016495e-03 -1.223679929971694946e-01 -2.316500842571258545e-01 2.231880277395248413e-01 -2.565781399607658386e-02 -2.249044924974441528e-01 4.201194271445274353e-02 1.560840457677841187e-01 9.257598221302032471e-02 5.654215812683105469e-02 -1.572563499212265015e-01 2.910888195037841797e-02 2.910440973937511444e-02 -6.430959329009056091e-03 4.009475111961364746e-01 9.623737423680722713e-04 8.878958225250244141e-02 1.096567288041114807e-01
-2.415936142206192017e-01 2.228961288928985596e-01 -2.070977687835693359e-01 6.117286533117294312e-02 -7.014000415802001953e-02 1.153760701417922974e-01 1.196436658501625061e-01 4.564621448516845703e-01 -2.071907073259353638e-01 -1.115861162543296814e-01 -1.551428735256195068e-01 1.629371494054794312e-01 -1.610252708196640015e-01 -1.031467765569686890e-01 -7.055805530399084091e-03 -1.755733415484428406e-02 2.073011696338653564e-01 3.021529614925384521e-01 1.055549532175064087e-01 -3.619169890880584717e-01 7.897469401359558105e-02 4.963521379977464676e-03 -7.521761208772659302e-02 -7.389504462480545044e-02 -1.831847727298736572e-01 9.747663885354995728e-02 1.334204077720642090e-01 5.424423515796661377e-02 1.828564107418060303e-01 -1.989086419343948364e-01 1.385142505168914795e-01 -1.082874462008476257e-01
-1.102578416466712952e-01 -2.607038319110870361e-01 -2.488881647586822510e-01 2.846383750438690186e-01 -8.441466838121414185e-03 -9.404360316693782806e-03 1.720986962318420410e-01 4.611296951770782471e-02 -8.302792906761169434e-02 -2.154484242200851440e-01 -2.817867994308471680e-01 1.471192985773086548e-01 -1.909181326627731323e-01 -3.291996717453002930e-01 -6.033433228731155396e-02 1.437344998121261597e-01 -2.828728258609771729e-01 3.607604205608367920e-01 6.776793859899044037e-03 -3.800014033913612366e-02 -1.557336300611495972e-01 3.058194881305098534e-03 3.496243432164192200e-02 2.372067570686340332e-01 2.985567785799503326e-03 -2.275371691212058067e-03 -1.194958016276359558e-02 -4.643509536981582642e-02 2.994494736194610596e-01 -5.878408998250961304e-02 -1.157155781984329224e-01 -1.388932168483734131e-01
-2.055361121892929077e-01 1.342144459486007690e-01 -1.947385519742965698e-01 2.730323672294616699e-01 3.473907709121704102e-01 5.896898359060287476e-02 1.467904746532440186e-01 2.323568165302276611e-01 -2.572314143180847168e-01 4.862590506672859192e-02 -1.845226436853408813e-01 2.586739137768745422e-02 2.116001397371292114e-01 6.827805936336517334e-02 -2.150562219321727753e-02 1.648856699466705322e-01 -6.702885031700134277e-02 2.003197744488716125e-02 8.721017837524414062e-02 -3.149138987064361572e-01 -1.211884468793869019e-01 2.252523042261600494e-02 -6.709665060043334961e-02 -2.331492006778717041e-01 1.531005650758743286e-01 2.014028728008270264e-01 3.040053546428680420e-01 -1.209998205304145813e-01 1.507000029087066650e-01 -1.093596071004867554e-01 -2.360708862543106079e-01 7.256549783051013947e-03
-2.533213794231414795e-01 2.421293035149574280e-02 -3.691487014293670654e-01 2.476565986871719360e-01 9.273795783519744873e-02 3.198985457420349121e-01 2.688406407833099365e-02 4.499415680766105652e-02 -8.051797747611999512e-02 -1.576126962900161743e-01 -2.877299189567565918e-01 -6.667800992727279663e-02 1.502573341131210327e-01 -3.920468688011169434e-02 -1.656482368707656860e-01 -7.099855691194534302e-02 -6.775395572185516357e-02 1.235466897487640381e-01 1.779306083917617798e-01 -2.841928899288177490e-01 8.192414045333862305e-02 -1.683087833225727081e-02 -6.052335351705551147e-02 -4.164204373955726624e-02 -1.979473233222961426e-01 -1.245818734169006348e-01 1.683846414089202881e-01 2.172513455152511597e-01 3.691817224025726318e-01 7.467947155237197876e-02 -4.539094120264053345e-02 1.730371415615081787e-01
3.272445872426033020e-03 1.140150241553783417e-02 -1.372508555650711060e-01 2.462691366672515869e-01 6.262678653001785278e-02 7.057258486747741699e-02 -9.172876924276351929e-02 3.159576356410980225e-01 -5.046419799327850342e-02 4.814125970005989075e-02 -2.942829132080078125e-01 -1.825089454650878906e-01 -2.810792922973632812e-01 -3.997743874788284302e-02 -2.206468135118484497e-01 -9.429369866847991943e-02 -1.323978900909423828e-01 1.585918515920639038e-01 1.169616654515266418e-01 9.007597714662551880e-02 6.194082275032997131e-02 6.063104420900344849e-02 -1.247662007808685303e-01 -1.897026300430297852e-01 1.423647161573171616e-03 2.305141389369964600e-01 1.290126144886016846e-01 3.625001907348632812e-01 2.926305532455444336e-01 -1.963774561882019043e-01 -2.119897156953811646e-01 -2.154160588979721069e-01
8.263708092272281647e-03 -5.800668732263147831e-04 -3.194656670093536377e-01 2.883430421352386475e-01 9.802712500095367432e-02 8.783514797687530518e-02 1.744154542684555054e-01 2.604868821799755096e-02 -2.429077327251434326e-01 -1.377662420272827148e-01 -1.332451850175857544e-01 -9.827732294797897339e-02 -1.406674087047576904e-01 -4.537292569875717163e-02 -3.894762694835662842e-01 -2.212329953908920288e-01 -4.928594455122947693e-02 2.423633188009262085e-01 6.970637291669845581e-02 -3.070073388516902924e-02 1.375596523284912109e-01 3.044041432440280914e-02 -2.441864907741546631e-01 -4.434934258460998535e-02 1.111018359661102295e-01 1.993900835514068604e-01 3.751209378242492676e-01 1.250922232866287231e-01 -2.217214554548263550e-01 9.685943275690078735e-02 -9.870284795761108398e-02 1.151841431856155396e-01
5.836941674351692200e-02 2.409776672720909119e-02 -3.182858228683471680e-01 -1.373995393514633179e-01 2.427971810102462769e-01 8.119036257266998291e-02 2.494695633649826050e-01 -2.087768763303756714e-01 -2.353397756814956665e-01 -1.138431280851364136e-01 -8.286663889884948730e-02 -3.215648233890533447e-02 2.036642841994762421e-02 2.151433676481246948e-01 -1.698191277682781219e-02 9.148152172565460205e-02 -2.793055586516857147e-02 3.222816884517669678e-01 -1.383460760116577148e-01 -3.196955919265747070e-01 1.573516279458999634e-01 -4.661872982978820801e-03 3.153280168771743774e-02 5.935908108949661255e-02 -2.051656246185302734e-01 2.723587453365325928e-01 1.582871675491333008e-01 9.228558093309402466e-02 3.058594167232513428e-01 -2.711991369724273682e-01 1.546812476590275764e-03 -2.496517449617385864e-02
2.087760716676712036e-01 -3.921009972691535950e-02 -8.594348281621932983e-02 9.333113580942153931e-02 -2.605191990733146667e-02 3.802140355110168457e-01 1.716072112321853638e-01 2.054640054702758789e-01 -2.438784092664718628e-01 5.835065618157386780e-02 -3.096760213375091553e-01 -7.281960546970367432e-02 -9.886271506547927856e-02 -2.510589063167572021e-01 -2.137956209480762482e-02 -1.130608543753623962e-01 -6.659653037786483765e-02 4.856838285923004150e-02 6.242578476667404175e-02 -3.054009377956390381e-01 4.092690534889698029e-03 1.604492068290710449e-01 -8.514102548360824585e-03 1.413455307483673096e-01 -1.006619259715080261e-01 2.481415569782257080e-01 1.383684277534484863e-01 -8.461611717939376831e-02 3.581555485725402832e-01 -6.356912851333618164e-02 1.340174078941345215e-01 2.714450359344482422e-01
-7.149313390254974365e-02 -6.078466307371854782e-03 -2.036052793264389038e-01 2.913578748703002930e-01 1.621620543301105499e-02 2.760883867740631104e-01 2.357476353645324707e-01 1.143365725874900818e-01 -8.051867783069610596e-02 2.666045725345611572e-02 -3.088104724884033203e-01 -6.815644353628158569e-02 2.590869180858135223e-02 -2.486359775066375732e-01 -2.157878875732421875e-01 -1.672812700271606445e-01 -1.255512535572052002e-01 2.851867675781250000e-02 1.501431465148925781e-01 -9.387096762657165527e-02 4.960098117589950562e-02 -3.587606130167841911e-03 -1.920004785060882568e-01 3.094702400267124176e-02 -1.386931538581848145e-01 -3.762069717049598694e-02 1.874037533998489380e-01 1.828487068414688110e-01 5.007013678550720215e-01 2.446999773383140564e-02 1.384275406599044800e-01 1.767313480377197266e-01
-7.042145729064941406e-02 1.340580135583877563e-01 -7.928766310214996338e-02 2.400488406419754028e-01 1.375033855438232422e-01 -2.905378118157386780e-02 9.610125422477722168e-02 3.766404092311859131e-01 -1.713032573461532593e-01 -1.834716945886611938e-01 -1.823333799839019775e-01 6.598380208015441895e-02 -8.417984098196029663e-02 -5.081409960985183716e-02 -3.192997574806213379e-01 -1.180566847324371338e-01 -3.717467933893203735e-02 2.123219370841979980e-01 -1.079561337828636169e-01 -2.337121516466140747e-01 -1.547084599733352661e-01 8.017581701278686523e-02 1.413469761610031128e-01 1.990819871425628662e-01 2.977940440177917480e-01 2.111347168684005737e-01 5.399450659751892090e-02 -1.307723969221115112e-01 -1.414829343557357788e-01 -6.452369689941406250e-02 1.309349089860916138e-01 3.447259962558746338e-01
-2.290600687265396118e-01 -6.777364760637283325e-02 4.294198006391525269e-02 -1.659470498561859131e-01 1.293853670358657837e-01 9.380315244197845459e-02 4.226249754428863525e-01 3.194389492273330688e-02 -1.717812418937683105e-01 2.693276405334472656e-01 -2.927497625350952148e-01 4.906279034912586212e-03 -5.394807085394859314e-02 -3.094815649092197418e-02 1.249371543526649475e-01 1.676244735717773438e-01 -9.453599154949188232e-02 1.987186074256896973e-01 4.241429641842842102e-02 -2.885214090347290039e-01 6.509808450937271118e-02 3.794360458850860596e-01 1.018526554107666016e-01 2.602315880358219147e-02 -3.790780156850814819e-02 1.342586874961853027e-01 1.958627402782440186e-01 3.050814010202884674e-02 3.025145232677459717e-01 1.425937265157699585e-01 9.004940837621688843e-02 3.991962224245071411e-02
-5.331537872552871704e-02 5.516011267900466919e-02 -2.479777783155441284e-01 8.072666078805923462e-02 -3.633936494588851929e-02 7.780864834785461426e-02 1.266752034425735474e-01 3.490816056728363037e-01 -3.330515325069427490e-01 -1.589643210172653198e-01 -1.289110481739044189e-01 -2.487758249044418335e-01 -3.059610426425933838e-01 6.640627235174179077e-02 4.824094474315643311e-02 3.025750815868377686e-01 -1.496711373329162598e-01 1.910711675882339478e-01 -1.480426490306854248e-01 -2.365342080593109131e-01 -1.359838098287582397e-01 3.708049058914184570e-01 5.165596306324005127e-02 -8.506357669830322266e-02 -1.383702456951141357e-01 8.956272900104522705e-02 2.294279076159000397e-02 1.359551101922988892e-01 4.998709633946418762e-02 2.820040285587310791e-02 1.484331637620925903e-01 -7.312691304832696915e-03
7.132763415575027466e-02 -2.632606402039527893e-02 -2.498137801885604858e-01 3.052798807621002197e-01 -2.589520998299121857e-02 1.551627665758132935e-01 4.075315296649932861e-01 -5.236458405852317810e-02 -3.897549584507942200e-02 1.086900830268859863e-01 -5.000298470258712769e-02 1.094736158847808838e-01 8.628014475107192993e-02 -2.225461751222610474e-01 5.639917403459548950e-02 2.283089607954025269e-02 -8.093187958002090454e-02 4.452246129512786865e-01 1.589309573173522949e-01 -2.576571404933929443e-01 2.986157312989234924e-02 2.766899168491363525e-01 3.418968617916107178e-02 -1.182404812425374985e-02 -1.037383601069450378e-01 -9.348145127296447754e-02 2.100426554679870605e-01 -3.032890334725379944e-02 4.799699038267135620e-02 -1.793507039546966553e-01 -2.490900903940200806e-01 -1.425576210021972656e-01
-3.776133432984352112e-02 2.073841691017150879e-01 -2.639203369617462158e-01 -1.036114767193794250e-01 4.348714649677276611e-01 2.204492688179016113e-01 1.859942525625228882e-01 -4.831124469637870789e-02 -2.997346818447113037e-01 -7.680094987154006958e-02 1.950143128633499146e-01 -1.184886246919631958e-01 -1.411865651607513428e-01 -1.750045716762542725e-01 -2.741647958755493164e-01 -3.242558985948562622e-02 -3.861146047711372375e-02 1.863006800413131714e-01 -1.615618616342544556e-01 -2.682062387466430664e-01 -3.139808773994445801e-02 1.856857389211654663e-01 4.038454592227935791e-02 -2.149125486612319946e-01 7.585650309920310974e-04 8.185932785272598267e-02 1.541108787059783936e-01 1.519085764884948730e-01 8.636426180601119995e-02 1.908315904438495636e-02 1.518547087907791138e-01 1.549866348505020142e-01
-4.305001720786094666e-02 -2.064673230051994324e-02 -1.271063238382339478e-01 1.519109774380922318e-02 -1.028498485684394836e-01 1.695822775363922119e-01 -2.553831599652767181e-02 3.575369715690612793e-01 -4.664218127727508545e-01 -2.151720039546489716e-02 -1.868651211261749268e-01 -7.098548114299774170e-02 -1.319322884082794189e-01 1.577157229185104370e-01 -2.966490685939788818e-01 4.500483348965644836e-02 -1.338336467742919922e-01 2.067189216613769531e-01 -6.831552833318710327e-02 -3.974129259586334229e-02 -2.029371913522481918e-03 3.200672194361686707e-02 -1.876324415206909180e-01 -1.773306876420974731e-01 -1.613558530807495117e-01 1.699416339397430420e-01 1.506180763244628906e-01 8.345057815313339233e-02 3.047455549240112305e-01 7.171028852462768555e-02 2.897450625896453857e-01 -1.487785428762435913e-01
-1.116265505552291870e-01 -1.667741835117340088e-01 5.232923850417137146e-02 3.151821494102478027e-01 -2.181801712140440941e-03 -1.560220494866371155e-03 3.056769371032714844e-01 1.248414814472198486e-01 -1.584263890981674194e-02 1.097344160079956055e-01 5.789542198181152344e-02 -2.942745387554168701e-02 -2.254897356033325195e-01 -1.580175757408142090e-01 2.685289680957794189e-01 -9.311956912279129028e-02 -2.248490899801254272e-01 4.399700760841369629e-01 5.998456850647926331e-02 -4.677657410502433777e-02 2.679605409502983093e-02 1.274418681859970093e-01 -2.603691220283508301e-01 -2.897635698318481445e-01 5.771448463201522827e-02 1.842914223670959473e-01 1.643428951501846313e-01 -1.456315368413925171e-01 1.020649373531341553e-01 -1.855631172657012939e-01 2.674808725714683533e-02 1.606322377920150757e-01
1.890484094619750977e-01 -9.454133361577987671e-02 1.557230018079280853e-02 1.917228847742080688e-01 -1.909562572836875916e-02 4.147813618183135986e-01 9.027626365423202515e-02 1.670656651258468628e-01 -2.202060967683792114e-01 1.246667951345443726e-01 -1.670566052198410034e-01 -1.189275383949279785e-01 -7.015181239694356918e-03 -2.113531678915023804e-01 -6.266078352928161621e-02 -1.906387805938720703e-01 -2.066265493631362915e-01 1.105944216251373291e-01 -1.058340910822153091e-02 -4.096729755401611328e-01 9.479747712612152100e-02 1.739415824413299561e-01 7.087411731481552124e-02 -5.265747383236885071e-02 -1.349581182003021240e-01 1.927384883165359497e-01 -8.802476525306701660e-02 1.450127661228179932e-01 3.072473108768463135e-01 2.699514105916023254e-02 5.505963414907455444e-02 2.580167055130004883e-01
-2.474934607744216919e-01 -2.062144428491592407e-01 -2.183400392532348633e-01 3.900967538356781006e-02 -3.041044771671295166e-01 1.879695057868957520e-01 9.011035412549972534e-02 2.212180197238922119e-01 -1.179509088397026062e-01 4.094703495502471924e-02 -3.035633563995361328e-01 -3.285672143101692200e-02 -1.681234389543533325e-01 -2.715896070003509521e-01 -9.017363190650939941e-02 1.306924372911453247e-01 -1.106587126851081848e-01 2.239292263984680176e-01 -1.067083850502967834e-01 -1.984065622091293335e-01 -9.100953489542007446e-02 -8.531503379344940186e-02 1.033435016870498657e-01 -7.525449246168136597e-02 -7.045233994722366333e-02 2.196657061576843262e-01 1.114360317587852478e-01 -9.914947301149368286e-02 4.712043702602386475e-02 -2.839233539998531342e-02 -3.891938626766204834e-01 -2.260359525680541992e-01
9.369167499244213104e-03 -1.672906428575515747e-02 -2.212958633899688721e-01 3.668049871921539307e-01 -7.138308882713317871e-02 1.344678997993469238e-01 4.897608421742916107e-03 5.056175589561462402e-01 2.226861380040645599e-02 -1.285908967256546021e-01 -2.454827874898910522e-01 -5.667011439800262451e-02 -2.422085255384445190e-01 1.736741513013839722e-01 -3.425352647900581360e-02 -1.987245082855224609e-01 -1.917986720800399780e-01 4.283574596047401428e-02 -9.986749291419982910e-02 -4.575450718402862549e-02 -3.041278570890426636e-02 1.609681546688079834e-01 -5.146352201700210571e-02 -1.341210454702377319e-01 -1.967864334583282471e-01 9.607684612274169922e-02 8.437078446149826050e-02 2.001222372055053711e-01 2.335725277662277222e-01 -1.808185577392578125e-01 -1.938550919294357300e-01 9.566528350114822388e-02
-1.895330846309661865e-01 -2.406879216432571411e-01 6.438112258911132812e-02 2.696391344070434570e-01 3.075609207153320312e-01 2.133175581693649292e-01 1.472527533769607544e-01 1.281540393829345703e-01 -2.970144152641296387e-01 5.527911707758903503e-02 -1.444407086819410324e-02 1.953219920396804810e-01 -3.733109533786773682e-01 -1.576371490955352783e-01 3.800201043486595154e-02 1.125901937484741211e-01 -1.568720042705535889e-01 3.694818019866943359e-01 1.119663864374160767e-01 -8.487530797719955444e-02 1.463191062211990356e-01 -1.303679049015045166e-01 1.479953229427337646e-01 -8.145067840814590454e-02 -1.484102904796600342e-01 -4.485387727618217468e-02 1.082191243767738342e-01 1.597762107849121094e-01 -1.278372704982757568e-01 -1.293156296014785767e-01 2.131984569132328033e-02 2.286909706890583038e-02
-3.253669142723083496e-01 9.663350880146026611e-02 -2.731508314609527588e-01 1.312788128852844238e-01 1.076922416687011719e-01 1.106500774621963501e-01 9.179202467203140259e-02 5.376152694225311279e-02 -1.222796291112899780e-01 1.167579665780067444e-01 -1.382360607385635376e-01 -9.645108133554458618e-02 2.101622894406318665e-02 1.719418913125991821e-01 -1.577264666557312012e-01 2.333698123693466187e-01 -2.495522052049636841e-01 2.723379805684089661e-02 1.990015432238578796e-02 -1.623298823833465576e-01 -1.168346181511878967e-01 2.119116671383380890e-02 -6.194484606385231018e-02 -3.215356171131134033e-01 7.335038483142852783e-02 1.073153689503669739e-01 5.056096911430358887e-01 -1.297008991241455078e-01 6.791727989912033081e-02 -2.398769743740558624e-02 -2.635771334171295166e-01 -1.278511881828308105e-01
2.512585818767547607e-01 4.849473945796489716e-03 -2.833845019340515137e-01 2.676673233509063721e-02 -4.628475010395050049e-02 2.688544094562530518e-01 1.267232298851013184e-01 2.459990978240966797e-01 -3.987080603837966919e-02 1.872375309467315674e-01 -3.543563187122344971e-01 -3.074744343757629395e-02 -7.236810773611068726e-02 -1.086376532912254333e-01 -1.078981757164001465e-01 3.476347029209136963e-02 -1.365843713283538818e-01 3.473673462867736816e-01 1.629031151533126831e-01 -1.755339056253433228e-01 6.534641236066818237e-02 -1.556860804557800293e-01 1.738150119781494141e-01 -4.454056546092033386e-02 1.347359418869018555e-01 3.030877709388732910e-01 1.273098289966583252e-01 -1.436805874109268188e-01 3.065544962882995605e-01 1.551984809339046478e-02 -5.207192897796630859e-02 1.029720678925514221e-01
1.150129288434982300e-01 -6.770002096891403198e-02 9.176918864250183105e-02 3.655740022659301758e-01 1.277645081281661987e-01 3.556340038776397705e-01 8.991347998380661011e-02 -3.112330846488475800e-02 -1.546328514814376831e-01 1.526469923555850983e-02 -1.258649230003356934e-01 -2.098020613193511963e-01 -2.815370857715606689e-01 -7.071183621883392334e-02 1.477983444929122925e-01 1.101304441690444946e-01 -1.832342594861984253e-01 1.118247583508491516e-01 -3.318100050091743469e-02 -3.689084649085998535e-01 1.726109236478805542e-01 1.151917874813079834e-01 3.636416420340538025e-02 -4.135717637836933136e-03 3.329769521951675415e-02 2.482283860445022583e-01 6.420747935771942139e-02 2.978706359863281250e-01 2.813564538955688477e-01 1.482916325330734253e-01 -4.015569388866424561e-02 3.741183551028370857e-03
2.419609576463699341e-01 1.098213344812393188e-01 -1.603569649159908295e-02 1.542603224515914917e-01 1.272865235805511475e-01 2.311110645532608032e-01 4.689881205558776855e-02 -3.148616850376129150e-02 -1.580548100173473358e-02 -1.626231819391250610e-01 9.369299747049808502e-03 6.121778488159179688e-02 -2.145237177610397339e-01 -8.645321428775787354e-02 -1.250866055488586426e-01 -1.698861420154571533e-01 -4.675576090812683105e-01 3.376203477382659912e-01 1.283333636820316315e-02 -3.860369324684143066e-01 1.428845822811126709e-01 7.756436616182327271e-02 -1.582831144332885742e-01 4.725992679595947266e-02 -1.082347123883664608e-03 -1.012299656867980957e-01 2.856665849685668945e-01 -1.348657757043838501e-01 -1.611136198043823242e-01 -7.855072617530822754e-03 8.150822669267654419e-02 1.605921238660812378e-01
2.614898607134819031e-02 2.624706029891967773e-01 -2.527526319026947021e-01 3.470341116189956665e-02 2.957796156406402588e-01 1.721114367246627808e-01 8.638311177492141724e-02 6.370953470468521118e-02 -2.348921746015548706e-01 -2.056329548358917236e-01 8.949211239814758301e-02 -7.315710932016372681e-02 1.621499285101890564e-02 -9.401013143360614777e-03 -1.153303608298301697e-01 -4.215998202562332153e-02 -3.168941140174865723e-01 2.252913415431976318e-01 -3.880844116210937500e-01 -3.100950717926025391e-01 -8.649027347564697266e-02 1.118665486574172974e-01 -7.358077913522720337e-02 3.708627074956893921e-02 8.495349436998367310e-02 8.188129216432571411e-02 1.952953636646270752e-01 2.604088783264160156e-01 1.529397517442703247e-01 -2.862155437469482422e-02 6.805785745382308960e-02 -1.923834681510925293e-01
1.527210976928472519e-02 3.107134997844696045e-01 -1.476244926452636719e-01 -1.444104015827178955e-01 2.384179085493087769e-01 2.022776305675506592e-01 1.909168511629104614e-01 4.204890131950378418e-02 -2.866646349430084229e-01 3.970135375857353210e-02 2.644969820976257324e-01 1.834383420646190643e-02 -3.161987662315368652e-01 -1.716785132884979248e-01 -3.389756754040718079e-02 -3.481936827301979065e-02 -2.448187321424484253e-01 1.293046027421951294e-01 -7.743413746356964111e-02 -2.025512754917144775e-01 5.591249838471412659e-02 3.000030219554901123e-01 6.278133392333984375e-02 -2.476779073476791382e-01 1.206638514995574951e-01 1.291517466306686401e-01 -1.596230082213878632e-02 1.767631024122238159e-01 2.292079925537109375e-01 -1.755075901746749878e-02 1.900535970926284790e-01 7.026978582143783569e-02
-1.247830502688884735e-02 -7.446105778217315674e-02 -4.185023251920938492e-03 1.128224935382604599e-02 2.938522398471832275e-01 8.812298625707626343e-02 -3.790941461920738220e-02 3.667216897010803223e-01 1.333252899348735809e-02 -9.019154123961925507e-03 -2.533753216266632080e-01 -1.075195819139480591e-01 -3.125619292259216309e-01 -2.170008048415184021e-02 -1.211411654949188232e-01 -2.195984125137329102e-01 -3.662657439708709717e-01 1.999571025371551514e-01 2.501997053623199463e-01 -1.901013702154159546e-01 -4.708641767501831055e-02 -2.212282828986644745e-02 1.567707508802413940e-01 7.623890042304992676e-02 -1.332733333110809326e-01 2.404773682355880737e-01 3.059373497962951660e-01 -5.848262924700975418e-03 1.930142939090728760e-01 5.677000433206558228e-02 4.256656020879745483e-02 -9.774972498416900635e-02
3.707116842269897461e-02 -1.030611693859100342e-01 -1.352702081203460693e-01 3.520738482475280762e-01 -2.014328986406326294e-01 -1.718734763562679291e-02 2.172246947884559631e-02 2.226129472255706787e-01 -4.121292382478713989e-02 -1.666628420352935791e-01 -2.384338527917861938e-01 1.134700402617454529e-01 -2.213898599147796631e-01 1.062373965978622437e-01 1.386190205812454224e-01 9.245841205120086670e-02 -2.483094036579132080e-01 2.424888461828231812e-01 -1.336742043495178223e-01 -3.246603906154632568e-01 -6.514532864093780518e-02 -2.320557646453380585e-02 3.947197645902633667e-02 9.049575030803680420e-02 5.545637011528015137e-02 1.378649026155471802e-01 3.238601982593536377e-01 2.445289194583892822e-01 1.579468697309494019e-01 -1.787144392728805542e-01 2.081721276044845581e-01 -1.494700759649276733e-01
-2.084579765796661377e-01 4.093067720532417297e-02 -4.295680224895477295e-01 5.992842093110084534e-02 1.256418675184249878e-01 1.068410798907279968e-01 2.978450655937194824e-01 8.998905308544635773e-03 -7.019954919815063477e-02 -4.185859113931655884e-03 -2.069199681282043457e-01 5.826855450868606567e-02 1.124279107898473740e-02 -6.503894180059432983e-02 -1.367262452840805054e-01 2.247870266437530518e-01 -2.437543720006942749e-01 2.630025148391723633e-01 2.994940988719463348e-02 -1.914764791727066040e-01 1.335859894752502441e-01 -9.064987301826477051e-02 -1.555422991514205933e-01 2.585150301456451416e-01 -2.194527536630630493e-01 3.102450370788574219e-01 -1.295919120311737061e-01 -1.729772239923477173e-01 1.768428981304168701e-01 -1.126504540443420410e-01 -8.763641119003295898e-02 4.109119065105915070e-03
6.419873237609863281e-02 9.529485553503036499e-02 -4.919228702783584595e-02 3.720579743385314941e-01 4.821607843041419983e-02 2.221158891916275024e-02 1.055176183581352234e-02 8.953917771577835083e-02 -2.387916855514049530e-02 5.901844799518585205e-02 -2.590605616569519043e-01 -7.408757507801055908e-02 -1.467214897274971008e-03 -2.836043238639831543e-01 2.600250542163848877e-01 2.791147865355014801e-02 -3.157376646995544434e-01 2.877805233001708984e-01 -4.863126203417778015e-02 -2.852951884269714355e-01 2.713112831115722656e-01 8.158547803759574890e-03 -7.748866826295852661e-02 2.411104924976825714e-02 -3.465629741549491882e-02 3.354412317276000977e-01 1.986904144287109375e-01 1.245641186833381653e-01 2.875948846340179443e-01 6.574841588735580444e-02 1.176477409899234772e-02 -8.430137485265731812e-02
-4.612416028976440430e-02 7.538551837205886841e-02 -4.164602607488632202e-02 1.140480861067771912e-01 9.887887537479400635e-02 1.509456038475036621e-01 3.549850359559059143e-02 -3.424894213676452637e-01 -1.024758517742156982e-01 8.428325504064559937e-02 -2.273622900247573853e-03 -9.518061578273773193e-02 -3.345629870891571045e-01 -2.444986999034881592e-01 -3.667544722557067871e-01 1.441048178821802139e-02 -3.150095939636230469e-01 1.689239442348480225e-01 -2.562763392925262451e-01 -9.107301384210586548e-02 1.023350954055786133e-01 4.318180084228515625e-01 -5.034867301583290100e-02 -2.139525562524795532e-01 -2.091675810515880585e-02 4.716964811086654663e-02 -7.396280765533447266e-03 -5.047224089503288269e-02 7.079858332872390747e-02 1.884340867400169373e-02 1.883770078420639038e-01 1.110864710062742233e-02
-1.625767648220062256e-01 -2.907481789588928223e-01 -1.839970201253890991e-01 3.455559723079204559e-03 3.335755765438079834e-01 7.246641069650650024e-02 1.027191802859306335e-01 3.571717441082000732e-02 -3.320808410644531250e-01 5.402309447526931763e-02 -2.331984192132949829e-01 9.588668495416641235e-02 1.459119170904159546e-01 -1.443601101636886597e-01 5.621911585330963135e-02 1.277939528226852417e-01 -7.962482050061225891e-03 1.840553134679794312e-01 5.843138322234153748e-02 -2.919771969318389893e-01 8.028824627399444580e-02 2.794365584850311279e-01 1.060938462615013123e-01 6.401282735168933868e-04 1.677678972482681274e-01 2.750381827354431152e-02 3.815428316593170166e-01 -1.568547040224075317e-01 1.482131481170654297e-01 2.199625372886657715e-01 1.317574456334114075e-02 -2.062458731234073639e-02
-1.875125169754028320e-01 -2.244425751268863678e-02 2.425026744604110718e-01 1.552225500345230103e-01 -1.012136712670326233e-01 1.418825387954711914e-01 1.245449930429458618e-01 2.026563137769699097e-01 -1.152579858899116516e-01 1.462990138679742813e-02 -2.210855484008789062e-01 5.090243369340896606e-02 -3.168928921222686768e-01 -2.301646322011947632e-01 -2.737008035182952881e-01 -2.014802396297454834e-01 -2.188848704099655151e-01 1.022276729345321655e-01 -5.926001444458961487e-02 9.149756282567977905e-02 2.730931714177131653e-02 -1.055892854928970337e-01 -8.216586429625749588e-04 -1.233928799629211426e-01 -1.583672314882278442e-01 2.879861891269683838e-01 1.376479566097259521e-01 1.411705166101455688e-01 3.049080371856689453e-01 -2.241607904434204102e-01 -2.679017484188079834e-01 -3.687432780861854553e-02
-1.338696330785751343e-01 3.151600807905197144e-02 -4.559685289859771729e-02 1.450838595628738403e-01 -5.539064109325408936e-02 2.801215648651123047e-01 -4.406750947237014771e-02 -1.231625527143478394e-01 -1.860866844654083252e-01 8.494394272565841675e-02 2.150149084627628326e-02 -1.437784284353256226e-01 -2.516721189022064209e-01 -8.346936851739883423e-02 2.881162054836750031e-02 1.289598792791366577e-01 -3.443069756031036377e-01 1.212827712297439575e-01 1.858516782522201538e-01 -2.596374154090881348e-01 1.189836487174034119e-01 4.048305004835128784e-02 -2.757686078548431396e-01 -3.977667689323425293e-01 1.208910048007965088e-01 2.164592891931533813e-01 -5.307687446475028992e-02 -1.131605952978134155e-01 1.924614757299423218e-01 -1.788834184408187866e-01 -1.687833964824676514e-01 -2.206191867589950562e-01
8.205050230026245117e-02 -6.193877756595611572e-02 -1.876612380146980286e-02 1.566735655069351196e-01 -9.458222985267639160e-02 3.456625342369079590e-01 2.056805193424224854e-01 1.478437930345535278e-01 -2.811114490032196045e-01 7.821252197027206421e-02 -2.225182354450225830e-01 -2.545838356018066406e-01 -2.074825018644332886e-02 -2.651418745517730713e-01 -2.912435121834278107e-02 -9.966238401830196381e-03 -7.837598025798797607e-02 2.206472903490066528e-01 1.613277196884155273e-01 -2.743105888366699219e-01 1.465459764003753662e-01 1.981670260429382324e-01 2.823819406330585480e-03 2.459823340177536011e-01 -1.988199353218078613e-01 2.698130309581756592e-01 1.756481975317001343e-01 1.799937039613723755e-01 1.688361465930938721e-01 1.096276342868804932e-01 -5.269535630941390991e-02 6.748726218938827515e-02
5.446021631360054016e-02 -9.406673908233642578e-02 -3.569698035717010498e-01 1.342898011207580566e-01 2.514850199222564697e-01 2.429081797599792480e-01 1.411987245082855225e-01 2.047684416174888611e-02 -1.088158339262008667e-01 4.021706059575080872e-02 -8.776482194662094116e-02 -1.560632586479187012e-01 -2.274148762226104736e-01 -6.174181029200553894e-02 -3.255436718463897705e-01 -2.340982109308242798e-01 5.883733276277780533e-03 7.699791342020034790e-02 -9.495135396718978882e-02 7.688506506383419037e-03 1.246002018451690674e-01 2.465490698814392090e-01 -1.740350872278213501e-01 -1.662710011005401611e-01 1.799831837415695190e-01 1.970873475074768066e-01 3.304924964904785156e-01 2.444885224103927612e-01 -2.002500593662261963e-01 8.021039515733718872e-02 2.959075942635536194e-02 3.689559176564216614e-02
-3.884763121604919434e-01 9.566308557987213135e-02 3.327905014157295227e-02 2.571785449981689453e-01 -3.936442080885171890e-03 3.657654300332069397e-02 3.507827520370483398e-01 -1.131219938397407532e-01 -2.181976884603500366e-01 -5.644457042217254639e-02 -1.789493113756179810e-01 -6.871833931654691696e-03 -2.068075090646743774e-01 -3.249959647655487061e-01 1.403950303792953491e-01 2.157413400709629059e-02 -1.286960393190383911e-01 3.708600103855133057e-01 -1.085677444934844971e-01 -2.115626186132431030e-01 -4.060115199536085129e-03 1.008352935314178467e-01 1.725235879421234131e-01 1.313520222902297974e-01 1.495249271392822266e-01 -1.842501456849277020e-03 3.093086928129196167e-02 -1.859829574823379517e-01 1.212807074189186096e-01 3.041868284344673157e-02 1.425266563892364502e-01 -1.495016664266586304e-01
-8.009125478565692902e-03 6.051405332982540131e-03 -1.021457538008689880e-01 1.422120779752731323e-01 -3.185411170125007629e-02 2.948466874659061432e-02 1.578578948974609375e-01 3.458962738513946533e-01 -5.009359121322631836e-01 -8.230990171432495117e-02 -1.718017756938934326e-01 -1.562009006738662720e-02 -1.958880275487899780e-01 1.235283315181732178e-01 -7.678782194852828979e-02 2.498031705617904663e-01 8.169642090797424316e-02 2.615443170070648193e-01 -8.033156045712530613e-04 -1.044088527560234070e-01 1.111310422420501709e-01 2.102765142917633057e-01 -1.351634226739406586e-02 -1.048066616058349609e-01 -1.210799515247344971e-01 3.339111106470227242e-03 1.730982661247253418e-01 9.372424334287643433e-03 3.688694834709167480e-01 1.073444541543722153e-02 2.389239966869354248e-01 1.472781151533126831e-01
4.251457378268241882e-02 -2.131708413362503052e-01 -2.775684185326099396e-02 3.378483057022094727e-01 -2.232444435358047485e-01 -1.009177230298519135e-02 1.370669305324554443e-01 -5.423669889569282532e-02 -1.623094081878662109e-01 -8.339013904333114624e-02 3.679814189672470093e-02 1.896905601024627686e-01 -2.661669850349426270e-01 1.540898829698562622e-01 -1.320126559585332870e-02 -2.796283178031444550e-02 -3.743648827075958252e-01 3.604628741741180420e-01 -4.224207252264022827e-02 1.260000914335250854e-01 9.120865911245346069e-02 1.370402872562408447e-01 -9.503076225519180298e-02 -7.052035629749298096e-02 4.808454588055610657e-02 2.878830134868621826e-01 2.167381644248962402e-01 1.956754773855209351e-01 2.738492786884307861e-01 -1.035926342010498047e-01 -1.211899966001510620e-01 1.671408116817474365e-02
4.261302947998046875e-02 5.666722357273101807e-02 1.139139756560325623e-01 5.647665634751319885e-02 1.599289774894714355e-01 3.149148821830749512e-02 4.509028978645801544e-03 6.857910752296447754e-02 -2.951776981353759766e-01 -9.729775041341781616e-02 -3.516074717044830322e-01 9.529820829629898071e-02 6.098454073071479797e-02 -3.495438396930694580e-01 -1.880192905664443970e-01 1.582442373037338257e-01 -7.587043941020965576e-02 1.215581148862838745e-01 -6.641798466444015503e-02 -3.520826101303100586e-01 -1.521711703389883041e-02 1.107834279537200928e-01 3.819131851196289062e-02 5.220358818769454956e-02 3.222190737724304199e-01 2.550498247146606445e-01 1.131183356046676636e-01 3.684421628713607788e-02 2.687739133834838867e-01 -1.108343992382287979e-02 2.597482204437255859e-01 2.084726244211196899e-01
-1.868544518947601318e-02 -1.926618516445159912e-01 -4.501241445541381836e-01 1.562778055667877197e-01 1.254283785820007324e-01 -6.293886899948120117e-02 2.965768873691558838e-01 -1.324567794799804688e-01 -1.885392367839813232e-01 -9.349671751260757446e-02 6.884428858757019043e-02 1.447095349431037903e-02 -3.178113400936126709e-01 1.723337471485137939e-01 1.639112085103988647e-01 -2.419203333556652069e-02 -2.087753713130950928e-01 3.282698094844818115e-01 -1.099165380001068115e-01 -1.378300040960311890e-02 -3.399200364947319031e-02 9.618585556745529175e-02 -4.797207191586494446e-02 -2.525289356708526611e-01 3.917055949568748474e-02 1.597779542207717896e-01 2.568634450435638428e-01 -2.646976150572299957e-02 -1.520542986690998077e-02 -1.374384909868240356e-01 1.912951767444610596e-01 1.155525222420692444e-01
-6.619172543287277222e-02 1.120564043521881104e-01 -2.211620062589645386e-01 1.299173384904861450e-02 1.823150217533111572e-01 2.971565723419189453e-01 1.212778761982917786e-01 2.057160586118698120e-01 -5.526875853538513184e-01 -1.264118105173110962e-01 -8.209693245589733124e-03 -5.692158266901969910e-02 -2.075034379959106445e-01 8.073916658759117126e-03 5.740757659077644348e-02 4.947701841592788696e-02 -1.660469621419906616e-01 2.386781722307205200e-01 -1.933708190917968750e-01 -1.812206655740737915e-01 -2.500652670860290527e-01 1.184821352362632751e-01 3.649038821458816528e-02 1.688311249017715454e-02 4.222074523568153381e-02 -1.985263526439666748e-01 3.178450092673301697e-02 -1.317140758037567139e-01 6.744451075792312622e-02 -2.616935968399047852e-01 -1.228486299514770508e-01 -3.401928022503852844e-02
-1.078852117061614990e-01 1.301264166831970215e-01 -3.511692881584167480e-01 7.407564669847488403e-02 -9.947364032268524170e-02 3.487175703048706055e-02 2.969183325767517090e-01 3.946601152420043945e-01 -1.293838024139404297e-02 2.169489674270153046e-02 -2.449174374341964722e-01 8.557191491127014160e-02 -1.506969705224037170e-02 1.939433626830577850e-02 -1.164278481155633926e-02 3.645658865571022034e-02 -1.866157650947570801e-01 2.474899590015411377e-01 -1.575199365615844727e-01 -3.965131640434265137e-01 6.578398495912551880e-02 -1.787400990724563599e-01 1.591024100780487061e-01 -2.541083991527557373e-01 -1.372487563639879227e-02 1.080746948719024658e-01 6.662757694721221924e-02 5.994289647787809372e-03 2.117107063531875610e-01 -1.336495131254196167e-01 6.969463545829057693e-03 -1.850181668996810913e-01
2.956122756004333496e-01 3.546988070011138916e-01 -1.990156471729278564e-01 1.702096313238143921e-01 1.972318440675735474e-01 8.368109911680221558e-02 5.120800435543060303e-02 -2.406957931816577911e-02 -2.027033716440200806e-01 6.277912110090255737e-02 -6.137032061815261841e-02 -2.213604003190994263e-01 -1.629033237695693970e-01 -3.392715007066726685e-02 -3.740901947021484375e-01 -5.946438014507293701e-02 -1.463341563940048218e-01 3.962444961071014404e-01 -5.581864342093467712e-02 3.554380685091018677e-02 6.869955360889434814e-02 2.250960320234298706e-01 -3.316444531083106995e-02 -1.757879853248596191e-01 -1.392762176692485809e-02 1.829057633876800537e-01 1.506819128990173340e-01 -5.916819348931312561e-02 8.924278616905212402e-02 1.626759022474288940e-01 -1.787290126085281372e-01 -6.112862378358840942e-02
-1.117517054080963135e-01 7.963085174560546875e-02 2.196868322789669037e-02 -1.219412544742226601e-03 2.126399725675582886e-01 5.370332673192024231e-02 -8.769410103559494019e-02 1.766430735588073730e-01 -1.574590802192687988e-01 8.281136304140090942e-02 -2.426074296236038208e-01 -1.273258477449417114e-01 1.427551209926605225e-01 2.302164398133754730e-02 -6.415757536888122559e-02 1.358594000339508057e-01 -2.099270522594451904e-01 2.027252018451690674e-01 -2.937378548085689545e-02 -3.195578753948211670e-01 -2.386066131293773651e-02 1.166566908359527588e-01 -1.430340856313705444e-01 -1.897758692502975464e-01 3.313360512256622314e-01 4.433450847864151001e-02 3.066025376319885254e-01 -3.525927662849426270e-01 1.125132739543914795e-01 -1.782285720109939575e-01 -3.295876681804656982e-01 -3.952109441161155701e-02
-1.339958757162094116e-01 -1.033908650279045105e-01 -5.130011588335037231e-03 -3.963988646864891052e-02 3.063496053218841553e-01 1.821380853652954102e-01 2.761893570423126221e-01 -1.149952709674835205e-01 -2.247904986143112183e-01 7.045842707157135010e-02 -1.886656880378723145e-01 -1.020997017621994019e-02 -1.491659432649612427e-01 -5.250427871942520142e-02 -6.503723561763763428e-02 5.173682048916816711e-02 6.088481470942497253e-02 4.201012477278709412e-02 -2.019951045513153076e-01 -3.416417539119720459e-01 1.998286843299865723e-01 1.163114756345748901e-01 -1.961686462163925171e-01 -9.611022472381591797e-02 2.538303732872009277e-01 2.262562746182084084e-03 4.636757075786590576e-01 -2.056698799133300781e-01 -1.533810943365097046e-01 3.298944607377052307e-02 1.659210771322250366e-02 -1.390297412872314453e-01
-2.644927203655242920e-01 -2.590456902980804443e-01 -1.050226613879203796e-01 1.714969873428344727e-01 4.947272688150405884e-02 7.461259514093399048e-02 5.241176486015319824e-02 -8.006720989942550659e-02 4.551257193088531494e-02 -8.457104861736297607e-02 -1.079742908477783203e-01 -2.151717897504568100e-03 -3.581826686859130859e-01 1.275972425937652588e-01 1.089849695563316345e-01 -3.599873557686805725e-02 -1.854232549667358398e-01 3.087298572063446045e-01 3.740883618593215942e-02 -1.388729363679885864e-01 -1.322863101959228516e-01 3.202600777149200439e-01 4.098550379276275635e-01 7.573249936103820801e-02 1.290551424026489258e-01 1.574826091527938843e-01 2.417578995227813721e-01 7.692159153521060944e-03 2.543024122714996338e-01 3.587947040796279907e-02 -1.043340787291526794e-01 -7.563679665327072144e-02
-1.058424562215805054e-01 3.022693842649459839e-02 -1.191230341792106628e-01 1.051837056875228882e-01 -1.382053792476654053e-01 1.434272825717926025e-01 5.949260592460632324e-01 -1.046060994267463684e-01 -2.011475712060928345e-01 1.260700970888137817e-01 1.137544065713882446e-01 -3.497782349586486816e-02 -5.542032420635223389e-02 -2.618172466754913330e-01 -2.653039246797561646e-02 5.672759562730789185e-02 3.013297682628035545e-03 3.376745283603668213e-01 1.551222950220108032e-01 -2.029333114624023438e-01 1.044298410415649414e-01 1.978275477886199951e-01 4.331027716398239136e-02 2.951355092227458954e-02 -1.408952027559280396e-01 -6.211542058736085892e-04 5.953147634863853455e-02 -3.164254128932952881e-02 3.596701472997665405e-02 -3.455773591995239258e-01 -1.567463576793670654e-01 -1.013364344835281372e-01
-1.974447518587112427e-01 -1.671411544084548950e-01 -9.087054431438446045e-02 -7.171023637056350708e-02 2.194120734930038452e-01 1.765840202569961548e-01 2.198726683855056763e-01 1.650587767362594604e-01 -2.214701324701309204e-01 2.573535144329071045e-01 -8.108811825513839722e-02 2.090600430965423584e-01 4.859774559736251831e-02 -2.107750475406646729e-01 2.379702404141426086e-02 1.605453789234161377e-01 -2.313296645879745483e-01 2.440943866968154907e-01 5.112269148230552673e-02 -3.269146978855133057e-01 1.512006968259811401e-01 1.733607053756713867e-01 -1.123410835862159729e-01 1.104470249265432358e-02 1.793256700038909912e-01 4.638038203120231628e-02 2.164878100156784058e-01 -1.062140688300132751e-01 2.428794354200363159e-01 2.540732622146606445e-01 1.406848579645156860e-01 -4.520898312330245972e-02
1.229641437530517578e-01 1.362489014863967896e-01 -3.035063445568084717e-01 7.635753601789474487e-03 4.413832128047943115e-01 2.356734275817871094e-01 1.079417392611503601e-01 4.797987639904022217e-02 -1.821482330560684204e-01 -2.310321331024169922e-01 9.035395830869674683e-02 -2.321303188800811768e-01 -2.072593420743942261e-01 -2.036363929510116577e-01 5.622883513569831848e-02 1.290907263755798340e-01 -2.117009609937667847e-01 2.287283092737197876e-01 -1.679277122020721436e-01 -1.283769756555557251e-01 8.246928453445434570e-03 2.384883463382720947e-01 2.470463514328002930e-01 -8.062203973531723022e-02 2.054387703537940979e-02 -5.595994298346340656e-04 1.570442318916320801e-01 8.891936391592025757e-02 -8.477041497826576233e-03 -2.174791395664215088e-01 -4.329754784703254700e-02 9.191398322582244873e-02
-1.360307782888412476e-01 8.830149471759796143e-02 -2.599764168262481689e-01 3.790663555264472961e-02 -8.247554302215576172e-02 2.006743401288986206e-01 1.105120033025741577e-01 1.904698908329010010e-01 -1.196659803390502930e-01 1.826541870832443237e-01 -4.810556396842002869e-02 -3.311610817909240723e-01 -5.096395686268806458e-02 -2.618675529956817627e-01 -2.161340229213237762e-02 -6.058500334620475769e-02 -3.585231602191925049e-01 1.430532783269882202e-01 2.708604335784912109e-01 1.163181290030479431e-02 7.229012250900268555e-02 3.472349047660827637e-02 4.620150476694107056e-02 -1.723425239324569702e-01 3.128668367862701416e-01 2.354670614004135132e-01 1.178016364574432373e-01 -2.626959420740604401e-02 8.233599364757537842e-02 -3.260223567485809326e-01 4.160889983177185059e-02 1.751146465539932251e-01
-1.815299242734909058e-01 1.748299896717071533e-01 -2.137354314327239990e-01 1.469980273395776749e-02 -5.614073202013969421e-02 -6.372316181659698486e-02 2.682701647281646729e-01 2.910979986190795898e-01 -1.589616090059280396e-01 -4.269746318459510803e-02 -1.532249003648757935e-01 8.764643222093582153e-02 -1.666833907365798950e-01 -4.431067034602165222e-02 -9.335570037364959717e-03 2.341799288988113403e-01 -2.847683131694793701e-01 2.510188519954681396e-01 -1.053913682699203491e-01 -4.021659791469573975e-01 -2.271366864442825317e-01 3.398547321557998657e-02 -5.807861685752868652e-02 -4.771978035569190979e-02 1.450308505445718765e-02 -1.730342954397201538e-01 3.133136630058288574e-01 1.364760547876358032e-01 1.061699613928794861e-01 -1.119238585233688354e-01 -1.939900070428848267e-01 -4.361556842923164368e-03
-8.448842912912368774e-02 1.302897781133651733e-01 -3.394348025321960449e-01 1.100099608302116394e-01 1.349126845598220825e-01 2.212461233139038086e-01 -7.843318581581115723e-02 4.996820539236068726e-02 -1.937381625175476074e-01 -2.753557860851287842e-01 9.275521151721477509e-03 2.679040189832448959e-03 -3.514303863048553467e-01 4.631251096725463867e-02 -5.922143533825874329e-02 1.465613991022109985e-01 -2.411709278821945190e-01 1.790039688348770142e-01 -2.055788040161132812e-01 -2.757996320724487305e-01 1.207026913762092590e-01 3.456757590174674988e-02 -2.947765290737152100e-01 8.995444327592849731e-02 -4.811393469572067261e-02 -3.451939299702644348e-02 2.168161869049072266e-01 1.279466003179550171e-01 6.074746698141098022e-02 -1.398054808378219604e-01 3.263295814394950867e-02 3.133914768695831299e-01
8.257975801825523376e-03 -6.428012996912002563e-02 9.181980788707733154e-02 1.327345222234725952e-01 4.446735233068466187e-02 6.389229744672775269e-02 8.832774311304092407e-02 1.341274529695510864e-01 -1.264503449201583862e-01 1.378947943449020386e-01 -1.514622867107391357e-01 -2.580063045024871826e-01 -8.197306096553802490e-02 -2.620942592620849609e-01 1.570654660463333130e-01 -8.074260503053665161e-02 -5.131996273994445801e-01 1.451425999402999878e-01 9.327211417257785797e-03 -9.090803563594818115e-02 1.450281739234924316e-01 1.662875711917877197e-01 -9.967073053121566772e-02 -1.362261921167373657e-01 1.970746666193008423e-01 1.683840155601501465e-01 3.310557603836059570e-01 2.559629082679748535e-01 -1.350923031568527222e-01 -2.253964692354202271e-01 -1.372686326503753662e-01 8.132269978523254395e-02
-3.656011447310447693e-02 7.340715825557708740e-02 1.129039674997329712e-01 4.004635512828826904e-01 -8.926200866699218750e-02 -2.212826460599899292e-01 2.936769090592861176e-02 6.155996583402156830e-03 -3.783912360668182373e-01 -7.212325930595397949e-02 -2.199834585189819336e-02 1.071253791451454163e-02 -1.892272531986236572e-01 -1.684886030852794647e-02 -1.225590109825134277e-01 -1.972117274999618530e-01 -2.801744639873504639e-01 1.105852052569389343e-01 1.508422642946243286e-01 -2.072534263134002686e-01 5.012986436486244202e-02 -6.548879295587539673e-02 -6.321702897548675537e-02 -8.951199799776077271e-02 -2.072705626487731934e-01 3.219983577728271484e-01 1.731120944023132324e-01 -2.168752551078796387e-01 2.153099328279495239e-01 -2.615428864955902100e-01 8.976091444492340088e-02 -4.032997786998748779e-02
7.570520043373107910e-02 -2.000241577625274658e-01 -1.814592033624649048e-01 1.942867934703826904e-01 1.142352670431137085e-01 3.963369131088256836e-01 2.506473958492279053e-01 2.716961801052093506e-01 -1.029496490955352783e-01 1.111720204353332520e-01 -3.927141055464744568e-02 -6.168310716748237610e-02 -4.200172424316406250e-02 1.949907455127686262e-04 -2.900608815252780914e-02 1.860725432634353638e-01 -1.140677556395530701e-01 3.037521541118621826e-01 6.270945817232131958e-02 -1.632663607597351074e-01 1.492881029844284058e-01 1.546467989683151245e-01 -1.056637149304151535e-02 -3.488041162490844727e-01 -1.624644696712493896e-01 -8.514998108148574829e-02 2.205945402383804321e-01 9.357000887393951416e-02 -5.526192858815193176e-02 -3.276831805706024170e-01 -7.028806488960981369e-03 7.674201577901840210e-02
-7.201226055622100830e-02 1.019379049539566040e-01 -2.907463610172271729e-01 1.003996506333351135e-01 -7.957427203655242920e-02 -7.397126406431198120e-02 2.201542854309082031e-01 2.023664712905883789e-01 -5.748144909739494324e-02 -2.082701399922370911e-02 -7.095744460821151733e-02 1.514538228511810303e-01 -2.584371864795684814e-01 -1.422605812549591064e-01 -2.650613188743591309e-01 2.552502155303955078e-01 -1.952995359897613525e-01 4.057661443948745728e-02 -6.258022785186767578e-02 -3.307512998580932617e-01 8.749511837959289551e-02 1.599187701940536499e-01 2.464850097894668579e-01 -1.328566204756498337e-02 -2.254913933575153351e-02 -1.507247239351272583e-01 3.839508593082427979e-01 1.647677868604660034e-01 1.774855554103851318e-01 -2.092346101999282837e-01 -1.174584627151489258e-01 1.745507866144180298e-02
-1.291621476411819458e-01 2.636796981096267700e-02 -7.159933447837829590e-02 2.648460865020751953e-01 1.742505095899105072e-02 1.353261172771453857e-01 -1.378934737294912338e-02 -1.089948788285255432e-01 -8.611723780632019043e-02 -2.136645279824733734e-02 -3.415448069572448730e-01 -2.199910730123519897e-01 -1.684363931417465210e-01 -5.014048814773559570e-01 1.233472153544425964e-01 -1.339337695389986038e-02 -3.406845629215240479e-01 4.908588901162147522e-02 -1.752097718417644501e-02 -1.134195849299430847e-01 2.799679636955261230e-01 -3.544818609952926636e-03 -7.238516211509704590e-02 -8.803886361420154572e-03 -1.098875552415847778e-01 3.072861433029174805e-01 1.772317141294479370e-01 3.836302086710929871e-02 2.051890827715396881e-02 -7.063231617212295532e-02 1.257436424493789673e-01 -1.805806010961532593e-01
1.761701144278049469e-02 6.360064446926116943e-02 -1.376544088125228882e-01 2.057913839817047119e-01 3.454630970954895020e-01 -9.418045729398727417e-02 1.923606693744659424e-01 -8.528706431388854980e-02 -7.920169830322265625e-02 2.998690307140350342e-01 -2.387142330408096313e-01 -7.607507705688476562e-02 -4.660373330116271973e-01 3.233601152896881104e-02 3.360762447118759155e-02 -3.519448041915893555e-01 -1.205439940094947815e-01 4.639222461264580488e-04 -1.521971225738525391e-01 -1.092271059751510620e-01 -1.057445481419563293e-01 7.429824769496917725e-02 3.217808008193969727e-01 -2.180356346070766449e-02 5.024750903248786926e-02 1.356090307235717773e-01 1.456393301486968994e-01 3.319397568702697754e-02 -8.149717003107070923e-03 -2.045659422874450684e-01 -5.379434674978256226e-02 -3.573095053434371948e-02
1.467417478561401367e-01 1.151105090975761414e-01 -3.171923458576202393e-01 2.414061725139617920e-01 2.958307601511478424e-02 1.768686026334762573e-01 7.759775221347808838e-02 1.041057854890823364e-01 4.271584004163742065e-02 1.582995802164077759e-01 -2.217652797698974609e-01 -4.636060446500778198e-02 -2.460843771696090698e-01 -2.082562819123268127e-02 -9.435686469078063965e-02 6.095691025257110596e-02 -1.434489190578460693e-01 2.201517820358276367e-01 3.242221176624298096e-01 -1.402191370725631714e-01 8.848115801811218262e-02 -1.415634602308273315e-01 1.590774357318878174e-01 -1.772665381431579590e-01 1.156431138515472412e-01 2.494869232177734375e-01 3.400361165404319763e-03 -7.476142048835754395e-02 4.522103965282440186e-01 -1.291730254888534546e-01 -5.322150141000747681e-02 1.477647274732589722e-01
2.935294806957244873e-01 5.055589973926544189e-02 -1.270737648010253906e-01 1.956099420785903931e-01 2.460140176117420197e-02 9.799002856016159058e-02 1.795724183320999146e-01 3.864258825778961182e-01 -9.530595690011978149e-02 -4.027342796325683594e-02 -3.793888688087463379e-01 -5.945907533168792725e-02 -1.650154776871204376e-02 1.996430382132530212e-02 -1.652640402317047119e-01 -1.065502986311912537e-01 1.631202548742294312e-02 3.108232021331787109e-01 -7.561670150607824326e-03 -1.258649379014968872e-01 1.516686752438545227e-02 6.561095267534255981e-02 6.884630024433135986e-02 -2.583627700805664062e-01 -2.339240461587905884e-01 2.880061864852905273e-01 -5.111293494701385498e-02 5.970717407763004303e-03 1.700731664896011353e-01 -3.003250062465667725e-01 -7.385309040546417236e-02 -1.178543865680694580e-01
5.740670859813690186e-02 -2.405932545661926270e-01 -1.837087720632553101e-01 1.936635076999664307e-01 1.153211221098899841e-01 2.576115131378173828e-01 1.108517944812774658e-01 3.169919550418853760e-02 -4.152949452400207520e-01 -7.637380063533782959e-02 -2.984458804130554199e-01 2.693975903093814850e-02 -3.083306252956390381e-01 -1.258908808231353760e-01 -5.186823382973670959e-02 -1.752975881099700928e-01 -1.518858969211578369e-01 7.866275310516357422e-02 7.038470357656478882e-02 -1.971881985664367676e-01 -1.517718285322189331e-01 -2.356551438570022583e-01 -8.576319366693496704e-02 3.636667504906654358e-02 -4.360165446996688843e-03 7.644673436880111694e-02 1.428893767297267914e-02 -1.128515154123306274e-01 1.129759941250085831e-02 -3.531694710254669189e-01 2.393831014633178711e-01 2.951812930405139923e-02
-7.728791981935501099e-02 1.231131255626678467e-01 3.898616181686520576e-03 4.023963958024978638e-02 2.558024823665618896e-01 -1.373996138572692871e-01 2.217982113361358643e-01 1.410520076751708984e-01 -2.583955228328704834e-01 -2.487305253744125366e-01 -1.150208711624145508e-01 1.798486411571502686e-01 -1.710294783115386963e-01 -6.914074718952178955e-02 -2.112861573696136475e-01 1.701859086751937866e-01 -8.197563700377941132e-03 7.384761422872543335e-02 -2.555496245622634888e-02 -3.527542948722839355e-01 1.647446900606155396e-01 5.184406787157058716e-02 -2.071894854307174683e-01 -1.231326684355735779e-01 -9.446632117033004761e-02 7.990092039108276367e-02 2.342931777238845825e-01 2.585716247558593750e-01 1.274110823869705200e-01 -1.735059916973114014e-01 -2.066280394792556763e-01 -3.120317161083221436e-01
-1.060718372464179993e-01 -1.801827400922775269e-01 -5.695708096027374268e-02 1.941393762826919556e-01 2.822508811950683594e-01 -2.112421952188014984e-02 -6.079240143299102783e-02 2.978090643882751465e-01 -8.141385763883590698e-02 -1.263850778341293335e-01 -7.119737565517425537e-02 -3.439511060714721680e-01 -3.051321506500244141e-01 -6.781274080276489258e-02 -1.626629382371902466e-01 -1.827476024627685547e-01 -3.684275448322296143e-01 1.007248759269714355e-01 4.597723111510276794e-02 -3.092417418956756592e-01 4.418750479817390442e-02 -1.764116138219833374e-01 -6.480362266302108765e-02 -9.769441932439804077e-02 -1.749744862318038940e-01 9.667019546031951904e-02 1.185590773820877075e-01 -1.829602718353271484e-01 1.706359833478927612e-01 4.453996568918228149e-02 -1.739934384822845459e-01 -2.462438773363828659e-03
1.706922948360443115e-01 2.515090107917785645e-01 -1.614213883876800537e-01 4.739954322576522827e-02 1.676560789346694946e-01 2.118219137191772461e-01 -5.028051137924194336e-02 -1.188820153474807739e-01 -2.396904379129409790e-01 -3.245771527290344238e-01 -5.145934224128723145e-02 -1.222523674368858337e-02 -1.470474898815155029e-01 -5.252446979284286499e-02 1.104785129427909851e-01 2.617582082748413086e-01 -5.772214010357856750e-02 2.321862727403640747e-01 -5.938369035720825195e-02 -3.830595612525939941e-01 -1.305936090648174286e-02 2.617418766021728516e-01 1.408106088638305664e-01 -9.856099635362625122e-02 -7.594966888427734375e-02 2.587124705314636230e-01 3.166025876998901367e-01 1.191210448741912842e-01 -5.104727298021316528e-02 -1.462277173995971680e-01 3.056714497506618500e-02 3.444840759038925171e-02
2.019803822040557861e-01 6.497701257467269897e-02 -1.737230122089385986e-01 1.819021701812744141e-01 8.753434568643569946e-02 1.737031489610671997e-01 2.135060429573059082e-01 1.332335174083709717e-01 -2.018771618604660034e-01 2.369029447436332703e-02 -1.217632070183753967e-01 -3.223110921680927277e-03 -2.618269324302673340e-01 -1.005746871232986450e-01 -3.506854772567749023e-01 -3.366979658603668213e-01 -2.507221400737762451e-01 2.387498319149017334e-01 -2.257379516959190369e-02 2.418392896652221680e-02 1.323298960924148560e-01 2.506799101829528809e-01 -2.024320214986801147e-01 -1.655270755290985107e-01 7.812657207250595093e-02 1.076469272375106812e-01 2.925654053688049316e-01 -8.697721362113952637e-02 -1.798698902130126953e-01 5.622399225831031799e-02 -3.267791494727134705e-02 -4.749223589897155762e-02
-3.574937209486961365e-02 2.117783427238464355e-01 1.410519778728485107e-01 1.734931766986846924e-01 1.989084854722023010e-02 3.934670686721801758e-01 3.273364603519439697e-01 -1.299949139356613159e-01 -6.445910781621932983e-02 7.951732724905014038e-02 -3.268176019191741943e-01 3.358054906129837036e-02 -5.141070485115051270e-02 -1.713995039463043213e-01 3.584809973835945129e-02 6.537696719169616699e-02 -1.089012995362281799e-01 1.739690899848937988e-01 -1.804547905921936035e-01 -3.018993437290191650e-01 3.065907061100006104e-01 -1.129852086305618286e-01 1.852032989263534546e-01 8.591317571699619293e-03 2.400328777730464935e-02 2.678767144680023193e-01 1.210892423987388611e-01 4.514761641621589661e-02 2.021613419055938721e-01 3.582219034433364868e-02 -1.177041009068489075e-01 -1.288789510726928711e-01
-8.136800676584243774e-02 1.076190397143363953e-01 -4.092017114162445068e-01 1.468778401613235474e-01 2.157733589410781860e-01 3.232508897781372070e-01 1.326064020395278931e-01 -4.456094279885292053e-02 -1.504240632057189941e-01 1.082640737295150757e-01 -1.055540069937705994e-01 -1.094649583101272583e-01 3.461294807493686676e-03 -7.818245887756347656e-02 -1.401754561811685562e-02 4.857696592807769775e-02 -2.810721099376678467e-01 1.787065565586090088e-01 -4.120924323797225952e-02 -2.109355479478836060e-01 2.018972039222717285e-01 -2.939194738864898682e-01 -1.192731689661741257e-02 3.551871702075004578e-02 -9.489021450281143188e-02 2.054774165153503418e-01 -6.270775943994522095e-02 -1.259876298718154430e-03 4.029600322246551514e-01 -1.669238656759262085e-01 -1.572890579700469971e-01 -1.348225027322769165e-02
-1.784859001636505127e-01 3.492516698315739632e-03 -2.038244344294071198e-02 1.197490468621253967e-01 -1.253983676433563232e-01 3.156845569610595703e-01 -2.890693768858909607e-02 2.000424638390541077e-02 -3.608000576496124268e-01 1.234503090381622314e-01 -7.739374041557312012e-02 -2.163942009210586548e-01 -1.900803893804550171e-01 -1.364496350288391113e-01 -1.053701713681221008e-01 5.920161027461290359e-03 -1.707847863435745239e-01 1.342871040105819702e-01 1.848298162221908569e-01 -1.496623903512954712e-01 3.596425354480743408e-01 4.587619751691818237e-02 -2.444779127836227417e-02 -3.488948643207550049e-01 1.571021676063537598e-01 8.647534996271133423e-02 -4.740678146481513977e-02 -2.508691251277923584e-01 2.955743484199047089e-02 -2.349459528923034668e-01 -2.189494520425796509e-01 -1.172612607479095459e-01
1.379738599061965942e-01 5.518800392746925354e-02 -1.644983887672424316e-01 1.165118813514709473e-01 7.340482622385025024e-02 -5.078466236591339111e-02 1.456418484449386597e-01 2.054026573896408081e-01 -2.002680450677871704e-01 -1.058510467410087585e-01 -2.918975427746772766e-02 8.740025013685226440e-02 -2.281339466571807861e-01 -1.941749304533004761e-01 -2.140634059906005859e-01 1.502326726913452148e-01 -1.776294112205505371e-01 -3.693069145083427429e-02 1.335319131612777710e-01 -1.294034272432327271e-01 1.792980730533599854e-01 -1.016119122505187988e-01 2.135079801082611084e-01 -1.467127948999404907e-01 4.106645882129669189e-01 -8.101792074739933014e-03 3.697128295898437500e-01 2.600525617599487305e-01 2.754274308681488037e-01 -1.480712443590164185e-01 6.210064049810171127e-03 6.628389004617929459e-03
1.565966010093688965e-01 6.126829236745834351e-02 -2.417138963937759399e-01 8.213851600885391235e-03 1.053602993488311768e-01 1.662879288196563721e-01 1.539447754621505737e-01 -1.566697359085083008e-01 -3.274841606616973877e-01 5.230265855789184570e-02 -1.474955081939697266e-01 -6.112752016633749008e-03 -1.528255492448806763e-01 -1.485361754894256592e-01 -2.148329466581344604e-01 -3.178313970565795898e-01 -2.533044517040252686e-01 1.377222388982772827e-01 -2.219937555491924286e-02 -6.307885050773620605e-02 1.457113623619079590e-01 3.140893280506134033e-01 -4.545355681329965591e-03 -2.083353102207183838e-01 1.011622846126556396e-01 1.042045280337333679e-01 3.204551339149475098e-01 -1.584866195917129517e-01 -2.987125515937805176e-01 4.942958801984786987e-02 -9.133806079626083374e-02 -4.521020874381065369e-02
2.151101129129528999e-03 3.627543896436691284e-02 -2.390185296535491943e-01 -2.971407771110534668e-01 1.631379723548889160e-01 3.223780393600463867e-01 1.122650280594825745e-01 5.527921020984649658e-02 -1.860410124063491821e-01 -2.519632689654827118e-02 2.880607917904853821e-02 -2.651175297796726227e-02 -1.119948253035545349e-01 -4.385951161384582520e-02 -6.175439804792404175e-02 1.964692920446395874e-01 -3.397447168827056885e-01 2.500990033149719238e-01 -1.036450713872909546e-01 -3.718127608299255371e-01 -4.120801016688346863e-02 -4.135192837566137314e-03 -1.283365041017532349e-01 -1.294284015893936157e-01 2.907207701355218887e-03 -1.473121531307697296e-02 2.272388041019439697e-01 1.142926365137100220e-01 9.152544289827346802e-02 -2.079737335443496704e-01 -3.461384475231170654e-01 1.230016946792602539e-01
-1.045459657907485962e-01 -1.164213637821376324e-03 -1.732710450887680054e-01 3.971519172191619873e-01 1.684254556894302368e-01 3.469920456409454346e-01 3.309925377834588289e-04 -9.164716303348541260e-02 -3.407435119152069092e-01 -7.941859960556030273e-02 -3.937615454196929932e-02 -3.279929235577583313e-02 -1.390490829944610596e-01 8.929485082626342773e-02 2.442103624343872070e-02 -9.410872310400009155e-02 -2.567946016788482666e-01 1.797468587756156921e-02 2.840396165847778320e-01 -5.452475324273109436e-02 -1.081521809101104736e-01 -1.280066817998886108e-01 1.138736754655838013e-01 -2.746897637844085693e-01 3.824092820286750793e-02 3.861526250839233398e-01 1.574311256408691406e-01 8.953758329153060913e-02 -4.491182044148445129e-03 -7.300009578466415405e-02 -5.236081033945083618e-02 -1.563798934221267700e-01
-1.088274940848350525e-01 9.089723974466323853e-02 -1.143610998988151550e-01 2.241080552339553833e-01 1.507885903120040894e-01 3.228576183319091797e-01 5.434542521834373474e-02 7.691879570484161377e-02 -1.547715812921524048e-01 2.676690220832824707e-01 -3.202920407056808472e-02 2.473749816417694092e-01 -9.857137501239776611e-02 6.794257462024688721e-02 1.438367813825607300e-01 -1.266329288482666016e-01 -2.302036136388778687e-01 3.765178918838500977e-01 1.876867115497589111e-01 -2.407761663198471069e-01 -2.103534042835235596e-01 -9.904722124338150024e-02 -2.296170685440301895e-03 1.186896264553070068e-01 2.376714348793029785e-01 3.527580201625823975e-01 2.849119156599044800e-02 -6.744275987148284912e-02 1.340351104736328125e-01 2.988149598240852356e-02 9.033533930778503418e-02 4.953093081712722778e-02
9.323362261056900024e-03 1.854525804519653320e-01 -3.216350972652435303e-01 3.251389786601066589e-02 4.355179071426391602e-01 3.037115633487701416e-01 7.190935313701629639e-02 6.509818881750106812e-02 -1.083849593997001648e-01 -7.929679006338119507e-02 1.394945383071899414e-01 -2.384448423981666565e-02 -2.334150373935699463e-01 -2.845317721366882324e-01 -8.927716314792633057e-02 4.165852442383766174e-03 -1.054438501596450806e-01 3.391095101833343506e-01 -1.793702840805053711e-01 -1.212691739201545715e-01 5.479780957102775574e-02 1.667793840169906616e-01 9.095557779073715210e-02 -1.092064529657363892e-01 -1.957047544419765472e-02 -3.288123756647109985e-02 1.686087846755981445e-01 2.355675697326660156e-01 -1.626347154378890991e-01 -1.033042669296264648e-01 4.753661155700683594e-02 1.985445022583007812e-01
1.197763998061418533e-02 -1.251514554023742676e-01 -2.700761556625366211e-01 4.277525469660758972e-02 -2.586940303444862366e-02 3.135832846164703369e-01 2.918928861618041992e-01 -7.099138945341110229e-02 6.791426800191402435e-03 1.173922885209321976e-02 -3.940441180020570755e-03 -1.253621131181716919e-01 1.798284202814102173e-01 -4.564073681831359863e-02 -2.759147882461547852e-01 1.554434150457382202e-01 -2.362989783287048340e-01 2.109518796205520630e-01 -3.809922188520431519e-02 -2.186889797449111938e-01 -1.066413149237632751e-01 6.359024345874786377e-02 6.641720235347747803e-02 1.707178503274917603e-01 -3.486110642552375793e-02 2.647045254707336426e-01 3.020609915256500244e-01 -5.436111986637115479e-02 2.452993243932723999e-01 6.059336289763450623e-02 1.467761397361755371e-01 3.465504050254821777e-01
6.744516640901565552e-02 2.556260675191879272e-02 -6.056455895304679871e-02 3.508146107196807861e-01 2.388187311589717865e-02 2.704240381717681885e-01 -8.971197903156280518e-02 -3.757196292281150818e-02 7.073881104588508606e-03 1.404504012316465378e-02 -2.548642456531524658e-01 -1.123215854167938232e-01 -1.792332530021667480e-01 -4.984189569950103760e-01 9.140483289957046509e-02 -6.795754283666610718e-02 -3.420256376266479492e-01 2.114014923572540283e-01 -1.569232903420925140e-02 -1.345587968826293945e-01 8.366437256336212158e-02 3.044673986732959747e-02 5.852812156081199646e-02 2.656370867043733597e-03 4.745094850659370422e-02 3.280716240406036377e-01 1.073343232274055481e-01 1.923211961984634399e-01 1.832920759916305542e-01 6.550944596529006958e-02 9.900781512260437012e-02 -1.268719583749771118e-01
-3.520193323493003845e-02 -7.988272607326507568e-02 -1.129813864827156067e-01 2.585177421569824219e-01 5.448706448078155518e-02 3.915947675704956055e-01 -6.393695250153541565e-03 -7.404241710901260376e-02 -9.554593265056610107e-02 1.816546320915222168e-01 -3.038145415484905243e-02 -2.204417884349822998e-01 1.168447807431221008e-01 -2.204522788524627686e-01 -2.132276147603988647e-01 -4.267239198088645935e-02 -3.898424506187438965e-01 2.964958548545837402e-01 1.551458835601806641e-01 5.593128036707639694e-03 5.986079946160316467e-02 4.954622592777013779e-03 1.285609453916549683e-01 -1.453689783811569214e-01 2.066884040832519531e-01 1.605456769466400146e-01 1.426462084054946899e-01 1.197243947535753250e-02 1.530233621597290039e-01 -3.106146156787872314e-01 -1.379834860563278198e-02 1.882293075323104858e-01
-3.244455158710479736e-01 -9.116175770759582520e-02 -6.272780895233154297e-02 1.485776994377374649e-02 1.886731237173080444e-01 1.510104686021804810e-01 1.056949868798255920e-01 1.041520237922668457e-01 -3.498807251453399658e-01 -2.531104981899261475e-01 -1.096236109733581543e-01 7.148884236812591553e-02 -1.774117201566696167e-01 -9.410914033651351929e-02 -1.048223972320556641e-01 2.314644455909729004e-01 -1.420096904039382935e-01 8.229333162307739258e-02 5.993251129984855652e-02 -9.029319882392883301e-02 -9.446432441473007202e-02 -8.919003419578075409e-03 1.814374774694442749e-01 -1.579809337854385376e-01 -2.647990882396697998e-01 4.391638338565826416e-01 -5.108183622360229492e-02 -7.377400249242782593e-02 9.238764643669128418e-02 -1.625100672245025635e-01 -2.852976024150848389e-01 2.010995522141456604e-02
-1.718458831310272217e-01 1.451918482780456543e-01 -1.637259125709533691e-01 1.534188389778137207e-01 1.008978784084320068e-01 -9.183990210294723511e-02 7.537423074245452881e-02 3.112040758132934570e-01 -2.904633581638336182e-01 1.128520518541336060e-01 -1.177539154887199402e-01 4.548122361302375793e-02 -1.485389173030853271e-01 4.757443908601999283e-03 -4.686883687973022461e-01 -1.448936015367507935e-01 -4.062803462147712708e-02 1.291813254356384277e-01 -2.175822257995605469e-01 -4.265340045094490051e-02 -2.403613179922103882e-01 2.271869331598281860e-01 1.028847023844718933e-01 6.140982732176780701e-02 3.482370078563690186e-01 9.057810157537460327e-02 4.979240521788597107e-02 -2.724329195916652679e-02 -8.171898126602172852e-02 -2.147480994462966919e-01 -2.760466188192367554e-02 1.568973362445831299e-01
7.380723208189010620e-02 1.534188389778137207e-01 -7.064831256866455078e-02 -3.123166039586067200e-03 -5.735708028078079224e-02 1.249723806977272034e-01 1.641099750995635986e-01 3.293739259243011475e-02 -2.208187878131866455e-01 1.436212807893753052e-01 -5.218044519424438477e-01 -1.221123784780502319e-01 -1.349825263023376465e-01 -1.143406406044960022e-01 4.100273549556732178e-02 1.201890408992767334e-01 -1.451553851366043091e-01 1.393301635980606079e-01 -1.946946680545806885e-01 -1.393404901027679443e-01 2.488396465778350830e-01 -6.657271832227706909e-02 6.802254915237426758e-02 -4.323118552565574646e-02 1.669312566518783569e-01 1.670631170272827148e-01 9.490568935871124268e-02 1.536679118871688843e-01 2.582643628120422363e-01 -2.234641164541244507e-01 -3.904169052839279175e-02 -3.713184893131256104e-01
3.682015836238861084e-02 1.513366848230361938e-01 -1.759448498487472534e-01 1.947063505649566650e-01 2.071039229631423950e-01 1.506372839212417603e-01 3.234678879380226135e-02 -4.584230184555053711e-01 -2.312335520982742310e-01 -9.913093596696853638e-02 9.665625542402267456e-02 -2.810699306428432465e-02 -2.412957698106765747e-01 -2.674941718578338623e-01 -1.320271044969558716e-01 -8.454873412847518921e-02 -6.903693545609712601e-03 4.436436295509338379e-02 8.070988580584526062e-03 -4.649573862552642822e-01 -1.629103273153305054e-01 -1.755465171299874783e-03 9.218701720237731934e-02 -2.205659151077270508e-01 7.668556272983551025e-02 1.374078243970870972e-01 1.554274857044219971e-01 -1.716177612543106079e-01 6.517178565263748169e-02 -2.705429866909980774e-02 -5.522247776389122009e-02 -1.181104481220245361e-01
-5.475289747118949890e-02 2.519745565950870514e-02 -4.955940693616867065e-02 3.021802008152008057e-01 1.867068558931350708e-01 3.423532247543334961e-01 -2.587003866210579872e-03 -3.957519307732582092e-02 -2.245504707098007202e-01 -1.223093364387750626e-02 -4.077444225549697876e-02 -1.050237193703651428e-01 -1.318941414356231689e-01 -8.784112334251403809e-02 2.912115678191184998e-02 1.607986837625503540e-01 -3.020615279674530029e-01 1.703490018844604492e-01 1.011280044913291931e-01 9.875876829028129578e-03 1.519399322569370270e-02 -1.097191423177719116e-01 -1.756351441144943237e-01 -1.586544215679168701e-01 1.666937917470932007e-01 3.217473924160003662e-01 -6.294556707143783569e-02 1.316352784633636475e-01 3.228372037410736084e-01 -3.544794321060180664e-01 -9.114225208759307861e-02 -2.102894484996795654e-01
6.075320765376091003e-02 5.129003152251243591e-02 -1.761670112609863281e-01 3.840688243508338928e-02 2.660826221108436584e-02 4.339233934879302979e-01 8.196282386779785156e-02 1.373942941427230835e-01 -1.468800902366638184e-01 2.952667176723480225e-01 -2.443861365318298340e-01 -1.361267417669296265e-01 -5.500660836696624756e-02 -2.931688725948333740e-01 3.977365046739578247e-02 -2.195326685905456543e-01 2.214526198804378510e-02 2.429075837135314941e-01 5.880313366651535034e-02 -3.035984933376312256e-01 1.379070281982421875e-01 1.117272749543190002e-01 2.484412863850593567e-02 1.682565212249755859e-01 -2.524784021079540253e-02 1.769279539585113525e-01 1.980804353952407837e-01 9.580268524587154388e-04 3.142858743667602539e-01 1.466640383005142212e-01 6.200496852397918701e-02 9.976431727409362793e-02
1.492666304111480713e-01 2.474350295960903168e-02 -1.683974117040634155e-01 2.420250922441482544e-01 -1.325265467166900635e-01 2.357161045074462891e-01 1.354503780603408813e-01 -6.663397699594497681e-02 -1.903617084026336670e-01 1.043214201927185059e-01 1.290872544050216675e-01 -1.602327674627304077e-01 -1.801802664995193481e-01 -2.920438349246978760e-01 -8.588679879903793335e-02 -1.345679014921188354e-01 -4.070087075233459473e-01 -1.826134324073791504e-01 -9.240522235631942749e-02 -1.707732677459716797e-01 1.493750661611557007e-01 1.443511098623275757e-01 -1.027752906084060669e-01 -4.592983052134513855e-02 -7.746349275112152100e-02 3.783763945102691650e-01 2.445028536021709442e-02 1.037233248353004456e-01 2.167676389217376709e-01 -1.527128666639328003e-01 -1.883534640073776245e-01 5.217558890581130981e-02
-1.256040930747985840e-01 -6.343871355056762695e-02 -3.807619959115982056e-02 2.502990365028381348e-01 -2.062087319791316986e-02 1.237924396991729736e-01 9.914936870336532593e-02 1.766082048416137695e-01 -1.144936010241508484e-01 2.877264022827148438e-01 1.586093753576278687e-02 -1.976326853036880493e-01 -7.454077899456024170e-02 -3.142346143722534180e-01 3.852053731679916382e-02 -1.518565416336059570e-01 -3.198744654655456543e-01 3.965598642826080322e-01 1.272989958524703979e-01 -4.186812043190002441e-02 4.071173816919326782e-02 1.090346425771713257e-01 -8.518425375223159790e-02 -1.359961032867431641e-01 2.092193365097045898e-01 1.130581572651863098e-01 2.094919532537460327e-01 1.962607800960540771e-01 9.016317874193191528e-02 -3.545354306697845459e-01 -5.458209291100502014e-02 5.177644640207290649e-02
2.643420398235321045e-01 1.296363323926925659e-01 -1.180375292897224426e-01 2.112575769424438477e-01 2.270450443029403687e-01 2.973880171775817871e-01 1.440056860446929932e-01 -4.829754680395126343e-02 -5.230670049786567688e-02 7.282423228025436401e-02 -5.936633422970771790e-02 -5.214786902070045471e-02 -3.460165560245513916e-01 -1.401977986097335815e-01 -2.325583547353744507e-01 -1.280412375926971436e-01 -1.243880838155746460e-01 4.655201435089111328e-01 -1.054970622062683105e-01 -6.922739744186401367e-02 2.248853594064712524e-01 1.999005228281021118e-01 2.416163310408592224e-02 -1.956221908330917358e-01 -8.678051829338073730e-02 1.660206317901611328e-01 1.227119415998458862e-01 1.519799511879682541e-02 -1.129538342356681824e-01 1.400598138570785522e-01 -7.717096805572509766e-02 -3.673714026808738708e-02
-7.559787482023239136e-02 1.622755676507949829e-01 -4.272503852844238281e-01 1.244518458843231201e-01 2.368758618831634521e-01 1.270359158515930176e-01 2.105229347944259644e-01 -8.075927197933197021e-02 -1.364741176366806030e-01 -1.454772055149078369e-01 6.260617077350616455e-02 -3.053321242332458496e-01 -1.121322065591812134e-01 1.390005052089691162e-01 1.072170585393905640e-02 -9.371955692768096924e-02 -2.722259163856506348e-01 9.541997313499450684e-02 -2.877150177955627441e-01 -3.049610853195190430e-01 1.490990538150072098e-02 1.711635887622833252e-01 1.237838994711637497e-02 -5.471654981374740601e-02 -2.094139903783798218e-02 -5.416866764426231384e-02 1.665631085634231567e-01 -3.717499598860740662e-02 2.420994043350219727e-01 -2.572432756423950195e-01 2.187153138220310211e-02 -1.402818709611892700e-01
-2.392340451478958130e-01 -1.627147644758224487e-01 -5.318184196949005127e-02 2.304052263498306274e-01 -3.325886279344558716e-02 5.336351320147514343e-02 1.736861020326614380e-01 1.707869917154312134e-01 -1.218203157186508179e-01 2.377707660198211670e-01 4.394878074526786804e-02 -1.246464028954505920e-01 9.873864240944385529e-03 -3.072073459625244141e-01 1.357884407043457031e-01 -1.696645021438598633e-01 -3.027680814266204834e-01 2.259036600589752197e-01 7.065170258283615112e-02 -1.126907393336296082e-01 8.778417110443115234e-02 1.546766757965087891e-01 -8.348058164119720459e-02 -1.339190900325775146e-01 1.270646601915359497e-01 1.575356423854827881e-01 2.885686159133911133e-01 2.248788326978683472e-01 -4.104073625057935715e-03 -4.017404317855834961e-01 -7.732893526554107666e-02 8.615310490131378174e-02
3.466390371322631836e-01 -8.365314453840255737e-02 -2.787230610847473145e-01 1.170494556427001953e-01 2.920917272567749023e-01 3.433384001255035400e-01 1.161520406603813171e-01 -5.924196541309356689e-02 -1.534096002578735352e-01 6.482718884944915771e-02 -4.305632039904594421e-02 -1.891284137964248657e-01 -9.427048265933990479e-02 -2.052506655454635620e-01 -2.251737266778945923e-01 -5.412890389561653137e-02 -1.843279302120208740e-01 3.205264210700988770e-01 -1.565629541873931885e-01 -8.923497796058654785e-02 5.632771924138069153e-02 2.344468086957931519e-01 -3.010659515857696533e-01 -1.877135187387466431e-01 -5.590656399726867676e-02 -4.737574234604835510e-02 -5.873093754053115845e-02 7.787292450666427612e-02 6.788739562034606934e-02 -8.536667376756668091e-02 7.595649454742670059e-03 1.058611646294593811e-01
-1.190445665270090103e-02 -1.521181166172027588e-01 -5.628720670938491821e-02 1.023932546377182007e-01 1.522191613912582397e-01 8.501594513654708862e-02 8.685145527124404907e-02 9.797707945108413696e-02 -1.339836716651916504e-01 -2.461316585540771484e-01 -1.133748739957809448e-01 1.022485643625259399e-01 -1.257972568273544312e-01 -1.071169972419738770e-01 -7.049963623285293579e-02 1.132974475622177124e-01 -1.160492841154336929e-02 2.096687257289886475e-01 -1.637613177299499512e-01 -4.234871268272399902e-01 7.586699724197387695e-02 3.277291655540466309e-01 3.255957365036010742e-02 4.662994667887687683e-02 2.243729680776596069e-01 2.910794615745544434e-01 -1.737645864486694336e-01 -1.166368201375007629e-01 -1.168466061353683472e-01 -2.897475957870483398e-01 -2.866872251033782959e-01 2.079939097166061401e-01
-7.675528526306152344e-02 8.287026733160018921e-02 -2.729927003383636475e-01 -1.443593353033065796e-01 9.547261893749237061e-02 8.940093964338302612e-02 2.381369024515151978e-01 1.217214241623878479e-01 -4.995670169591903687e-02 9.742121398448944092e-02 -4.206146672368049622e-02 -5.933296680450439453e-02 -2.908637225627899170e-01 1.087436005473136902e-01 9.367451816797256470e-02 -6.077117100358009338e-02 -3.537291660904884338e-02 4.181728065013885498e-01 -2.187021821737289429e-01 -1.041720435023307800e-01 -1.262632906436920166e-01 1.346275396645069122e-02 -2.341498881578445435e-01 -2.439821213483810425e-01 1.507583558559417725e-01 4.290418326854705811e-02 3.743681907653808594e-01 -4.928135126829147339e-02 1.486572027206420898e-01 -6.622954457998275757e-02 2.629924379289150238e-02 3.427350819110870361e-01
1.974070668220520020e-01 1.211120709776878357e-01 -1.030521541833877563e-01 4.467836916446685791e-01 -1.442609578371047974e-01 1.081508100032806396e-01 1.987033635377883911e-01 2.260540872812271118e-01 -2.102386355400085449e-01 -3.702645376324653625e-02 -3.174349069595336914e-01 -3.997151553630828857e-02 -8.053697645664215088e-02 1.146324723958969116e-01 3.167136013507843018e-02 6.601377576589584351e-02 -1.512967795133590698e-01 2.105088680982589722e-01 4.858087748289108276e-02 -1.913663297891616821e-01 9.454410523176193237e-02 -9.255070984363555908e-02 -9.851188212633132935e-02 -2.345177829265594482e-01 6.627373397350311279e-02 1.381101757287979126e-01 2.529807388782501221e-01 1.609378904104232788e-01 2.733220458030700684e-01 -9.673934429883956909e-02 1.540841907262802124e-01 -1.747807860374450684e-01
1.126547232270240784e-01 1.543427258729934692e-01 -3.860855102539062500e-01 4.680951684713363647e-02 4.140596687793731689e-01 2.500382959842681885e-01 8.629835397005081177e-02 5.201439186930656433e-02 -2.337797284126281738e-01 -1.588031500577926636e-01 1.647444218397140503e-01 -1.666437983512878418e-01 6.094054132699966431e-02 -7.159356027841567993e-02 -8.042480796575546265e-02 -2.389107048511505127e-01 -1.588563919067382812e-01 1.946933940052986145e-02 -1.423626095056533813e-01 -3.606649935245513916e-01 2.328786067664623260e-02 1.542136967182159424e-01 4.674839973449707031e-02 -1.799672544002532959e-01 5.947582051157951355e-02 -2.787111327052116394e-02 1.702643483877182007e-01 1.470247097313404083e-02 2.145340591669082642e-01 -2.124257981777191162e-01 -1.947895437479019165e-02 -3.225762024521827698e-02
5.397717282176017761e-02 1.728921830654144287e-01 -1.109977662563323975e-01 1.139971315860748291e-01 3.651490211486816406e-01 2.394466102123260498e-01 1.177836507558822632e-01 -2.474423348903656006e-01 -4.231487810611724854e-01 -1.426548510789871216e-01 -1.119896098971366882e-01 -2.121221125125885010e-01 -1.111136153340339661e-01 2.459769695997238159e-02 5.917346850037574768e-02 1.220885105431079865e-02 -8.849874138832092285e-02 1.958663314580917358e-01 -1.968855112791061401e-01 -6.670863926410675049e-02 -7.662698626518249512e-02 3.951832950115203857e-01 -3.098415955901145935e-02 -3.322494775056838989e-02 -6.498730182647705078e-02 -1.183074638247489929e-01 2.135179042816162109e-01 -3.319259732961654663e-02 -2.043170668184757233e-02 -2.522996664047241211e-01 -9.032256156206130981e-02 1.091220155358314514e-01
2.057517878711223602e-02 2.096427977085113525e-01 -2.391486465930938721e-01 1.554075777530670166e-01 3.265632390975952148e-01 2.111420184373855591e-01 2.503302693367004395e-01 6.797315180301666260e-02 -1.832050532102584839e-01 -9.386950731277465820e-02 -3.606474259868264198e-03 -3.606127798557281494e-01 -3.919124603271484375e-02 1.176626682281494141e-01 -2.563157677650451660e-02 -2.247811853885650635e-01 -2.204786837100982666e-01 4.116829857230186462e-02 -2.349721938371658325e-01 -2.965130209922790527e-01 -2.402571402490139008e-02 1.772464960813522339e-01 -1.619066148996353149e-01 -1.952108927071094513e-02 -1.272015124559402466e-01 -2.870032377541065216e-02 3.058021664619445801e-01 6.419488787651062012e-02 1.912780404090881348e-01 -1.022477447986602783e-01 -4.569141939282417297e-02 -3.135519102215766907e-02
1.094803214073181152e-01 2.450235188007354736e-02 -2.543582916259765625e-01 4.102302249521017075e-03 4.168605208396911621e-01 3.564882874488830566e-01 5.166036635637283325e-02 4.671752452850341797e-03 -1.474649906158447266e-01 -2.124094367027282715e-01 1.245714128017425537e-01 -1.410605758428573608e-01 -1.810308247804641724e-01 -2.797111868858337402e-01 2.379181422293186188e-02 8.600165694952011108e-02 -1.637628525495529175e-01 2.485930770635604858e-01 -1.764098405838012695e-01 -3.002253174781799316e-01 9.203823283314704895e-03 2.064394205808639526e-01 8.970420807600021362e-02 -3.165006637573242188e-02 -1.021044030785560608e-01 2.457750774919986725e-02 7.957179844379425049e-02 8.471549302339553833e-02 -5.755895748734474182e-02 -3.148901760578155518e-01 8.843434602022171021e-02 3.806047886610031128e-02
-9.640840440988540649e-02 -1.070380434393882751e-01 -4.601323306560516357e-01 4.257291182875633240e-02 7.558929175138473511e-02 2.350955754518508911e-01 8.351962268352508545e-02 -5.282509606331586838e-03 -3.137225508689880371e-01 -8.078566938638687134e-02 -1.818105876445770264e-01 1.893630437552928925e-02 -3.428131714463233948e-02 -3.246192932128906250e-01 -1.911464035511016846e-01 1.093316972255706787e-01 4.068303108215332031e-02 2.408433556556701660e-01 -4.946085065603256226e-02 -3.560489043593406677e-02 -2.028788328170776367e-01 9.879548102617263794e-02 2.078686356544494629e-01 -1.067759022116661072e-01 -1.152686402201652527e-01 3.454301357269287109e-01 -1.056408137083053589e-01 -1.943072527647018433e-01 9.979130327701568604e-02 -8.659073710441589355e-02 -1.813188344240188599e-01 -5.965999513864517212e-02
4.563619941473007202e-02 1.521829962730407715e-01 -2.692047655582427979e-01 1.011308655142784119e-01 -5.738609284162521362e-02 3.001018762588500977e-01 1.296348720788955688e-01 3.580058217048645020e-01 -1.553661823272705078e-01 3.127973526716232300e-02 -2.573388814926147461e-02 5.683268606662750244e-02 -2.778216898441314697e-01 -6.626720726490020752e-02 -2.199171781539916992e-01 1.510206907987594604e-01 2.033329308032989502e-01 1.230435520410537720e-01 8.065823465585708618e-02 -3.757620155811309814e-01 -1.992398202419281006e-01 8.093485608696937561e-03 -2.471191249787807465e-02 -4.006190970540046692e-02 -2.168092578649520874e-01 2.312790006399154663e-01 2.023529559373855591e-01 1.551228910684585571e-01 8.966517448425292969e-02 -1.520562171936035156e-01 9.839778393507003784e-02 -1.395041346549987793e-01
-2.730709686875343323e-02 -4.872299358248710632e-02 -5.526936799287796021e-02 4.036938250064849854e-01 6.669536232948303223e-02 6.327802687883377075e-02 -1.599292606115341187e-01 1.536852568387985229e-01 -1.106647476553916931e-01 1.239449307322502136e-01 -3.839413821697235107e-01 -8.394647389650344849e-02 -3.572216331958770752e-01 3.566995263099670410e-02 -2.179515920579433441e-02 -1.850779950618743896e-01 -3.028397262096405029e-01 8.456498384475708008e-02 3.739636391401290894e-02 -1.071409359574317932e-01 1.771467924118041992e-01 -5.823690071702003479e-02 1.606841534376144409e-01 1.964084208011627197e-01 -1.455326676368713379e-01 2.564652860164642334e-01 2.142098844051361084e-01 -2.208125889301300049e-01 7.861142605543136597e-02 -4.050488397479057312e-02 -1.262464970350265503e-01 1.061443313956260681e-01
2.369951456785202026e-02 -1.195998266339302063e-01 7.034500595182180405e-03 1.149651557207107544e-01 1.452813744544982910e-01 1.339206993579864502e-01 2.219314575195312500e-01 1.078860536217689514e-01 -3.756121918559074402e-02 -2.999490126967430115e-02 7.123406976461410522e-02 2.048180848360061646e-01 -2.951057553291320801e-01 -1.672723330557346344e-02 -3.748664557933807373e-01 2.437145262956619263e-01 -1.716224849224090576e-01 1.301636695861816406e-01 -1.337379515171051025e-01 -3.125696182250976562e-01 -1.857886649668216705e-02 -1.649853028357028961e-02 -3.761926591396331787e-01 -2.289277762174606323e-01 2.035273313522338867e-01 -5.683171376585960388e-02 3.140882849693298340e-01 -4.612356796860694885e-02 6.806163489818572998e-02 6.863848865032196045e-02 6.395835429430007935e-02 1.411172300577163696e-01
-8.558887988328933716e-02 -1.298042088747024536e-01 -3.462679684162139893e-02 3.646674752235412598e-01 2.780846692621707916e-02 9.323230385780334473e-02 -2.923456020653247833e-02 1.566819399595260620e-01 1.205644384026527405e-02 8.146562427282333374e-02 -4.215506464242935181e-02 -2.116612643003463745e-01 -4.902631416916847229e-02 -2.624057531356811523e-01 5.451671034097671509e-02 7.023698091506958008e-02 -5.086080431938171387e-01 1.920163035392761230e-01 -9.777119755744934082e-02 -8.663455396890640259e-02 2.918887138366699219e-01 3.916740790009498596e-02 -7.541104219853878021e-03 -1.575501114130020142e-01 1.461278051137924194e-01 2.333249896764755249e-01 2.393345683813095093e-01 2.569591701030731201e-01 -1.023501753807067871e-01 1.635198742151260376e-01 -1.095446273684501648e-01 -4.126863554120063782e-02
8.104284107685089111e-02 1.319639384746551514e-03 -1.711141616106033325e-01 3.736779689788818359e-01 2.424365282058715820e-01 5.306564271450042725e-02 -7.537324726581573486e-02 6.338667869567871094e-02 3.318289667367935181e-02 -8.550854399800300598e-03 -1.894905716180801392e-01 -1.018206030130386353e-01 -1.109808981418609619e-01 -5.335062742233276367e-01 6.959810107946395874e-02 -1.041593179106712341e-01 -2.105899155139923096e-01 1.401013135910034180e-01 -6.873257458209991455e-02 -2.012137770652770996e-01 3.657690882682800293e-01 1.512007415294647217e-01 -2.695119008421897888e-02 -2.198178917169570923e-01 -6.347864121198654175e-02 6.390105932950973511e-02 1.257664412260055542e-01 9.782741218805313110e-02 1.808689534664154053e-01 -2.526662126183509827e-02 -1.003750488162040710e-01 -3.643492981791496277e-02
-8.084239438176155090e-03 4.085056483745574951e-02 -3.954073786735534668e-01 3.017495572566986084e-01 -1.304428875446319580e-01 7.610892504453659058e-02 1.799118667840957642e-01 -1.578900963068008423e-01 -6.018927693367004395e-02 5.946308374404907227e-02 -7.343696802854537964e-02 3.055512206628918648e-03 -1.604823619127273560e-01 2.052206918597221375e-02 -1.872731298208236694e-01 -1.432543694972991943e-01 -9.694679826498031616e-02 3.510827422142028809e-01 -5.584046989679336548e-02 -2.812987565994262695e-01 1.549627911299467087e-02 4.160700738430023193e-01 1.780998110771179199e-01 2.494584023952484131e-01 1.890915036201477051e-01 -5.889910459518432617e-02 -3.752431273460388184e-02 1.269084052182734013e-03 1.502500325441360474e-01 -6.153716146945953369e-02 4.504979774355888367e-02 -1.587346941232681274e-01
-2.468470856547355652e-02 2.806685864925384521e-01 -5.274619534611701965e-02 9.107868187129497528e-03 2.519443929195404053e-01 1.776316761970520020e-01 1.685227602720260620e-01 -1.239152811467647552e-02 -6.290440261363983154e-02 3.614082336425781250e-01 -3.279367089271545410e-02 -8.167990297079086304e-02 -4.436427727341651917e-02 -2.348402142524719238e-01 -1.104788035154342651e-01 -3.311650827527046204e-02 -1.844014227390289307e-01 2.482328563928604126e-01 -4.224500805139541626e-02 -2.521205246448516846e-01 -2.054578159004449844e-03 1.665579713881015778e-02 -7.078059017658233643e-03 -3.414646387100219727e-01 -2.574889659881591797e-01 2.017674595117568970e-01 1.062499135732650757e-01 -1.803183257579803467e-01 -2.900567352771759033e-01 -6.897695362567901611e-02 -1.456442773342132568e-01 2.064169347286224365e-01
-1.591507792472839355e-01 1.080645471811294556e-01 -1.310005336999893188e-01 -1.073608826845884323e-02 2.596360146999359131e-01 3.481127917766571045e-01 2.243171781301498413e-01 1.007107794284820557e-01 -5.764678120613098145e-01 -1.440744567662477493e-02 -1.414938569068908691e-01 -1.319933384656906128e-01 -1.792494505643844604e-01 9.611929208040237427e-02 4.824234545230865479e-02 5.820941925048828125e-02 -1.344413161277770996e-01 1.101103574037551880e-01 -2.077199369668960571e-01 -2.066992074251174927e-01 -2.187441587448120117e-01 1.269267052412033081e-01 -8.549942076206207275e-02 1.123800966888666153e-02 -1.286827623844146729e-01 -1.154040023684501648e-01 1.633048206567764282e-01 5.283493082970380783e-03 -2.387480810284614563e-02 -1.828437745571136475e-01 -2.398340031504631042e-02 3.153679519891738892e-02
3.642293065786361694e-02 -1.990250684320926666e-02 4.260826110839843750e-02 1.478896737098693848e-01 -7.646596431732177734e-02 1.863182932138442993e-01 7.135360687971115112e-02 1.730578094720840454e-01 -1.471840143203735352e-01 8.771299570798873901e-02 -3.653566241264343262e-01 -5.947210267186164856e-02 -4.797996580600738525e-01 -2.315732836723327637e-02 -3.619069606065750122e-02 -2.010803222656250000e-01 -1.761862337589263916e-01 6.526378542184829712e-02 4.163810517638921738e-03 -2.343534864485263824e-02 1.995165795087814331e-01 1.542026996612548828e-01 -1.229069754481315613e-02 3.370950743556022644e-02 7.478423416614532471e-02 1.377938389778137207e-01 -4.758153483271598816e-02 3.141227960586547852e-01 2.283125519752502441e-01 -2.162510156631469727e-01 -2.426118403673171997e-01 -2.758864164352416992e-01
1.277974396944046021e-01 -4.788302257657051086e-02 -2.883752584457397461e-01 1.621562093496322632e-01 -6.436672061681747437e-02 1.781559139490127563e-01 2.284487932920455933e-01 2.059674263000488281e-01 1.894391328096389771e-02 9.151600301265716553e-02 -1.728197783231735229e-01 -2.564746439456939697e-01 -7.333262823522090912e-03 5.292912945151329041e-02 -3.203682601451873779e-01 9.665181487798690796e-02 4.647006466984748840e-02 3.655847311019897461e-01 -9.371619671583175659e-02 -1.965170800685882568e-01 9.501031786203384399e-02 -1.050298884510993958e-01 -1.655393838882446289e-01 -2.406605333089828491e-01 -2.072076778858900070e-03 -3.152285143733024597e-02 1.383939236402511597e-01 1.819078773260116577e-01 1.591485291719436646e-01 -3.763689696788787842e-01 -8.367818593978881836e-02 -7.997399568557739258e-02
8.691340684890747070e-02 5.087611824274063110e-02 -7.318433374166488647e-02 6.042202189564704895e-02 1.617498099803924561e-01 1.520411390811204910e-02 5.085257068276405334e-02 -7.894066721200942993e-02 -2.610113918781280518e-01 -1.411787569522857666e-01 -3.457468748092651367e-01 6.317903101444244385e-02 -3.088633120059967041e-01 1.775730773806571960e-02 -1.361528038978576660e-01 -8.760934323072433472e-02 -2.824509739875793457e-01 3.153380155563354492e-01 1.051460355520248413e-01 -2.128036692738533020e-02 1.760472357273101807e-01 3.053121864795684814e-01 -1.269142925739288330e-01 -2.337391376495361328e-01 6.619679182767868042e-02 -9.192797541618347168e-02 3.856222927570343018e-01 -1.675124168395996094e-01 -1.616069525480270386e-01 8.265314251184463501e-02 2.407045103609561920e-02 5.765104293823242188e-02
1.780547648668289185e-01 2.057390660047531128e-01 -1.413693428039550781e-01 4.588348791003227234e-02 1.583379134535789490e-02 1.507997661828994751e-01 1.927338093519210815e-01 -5.088772624731063843e-02 -2.708355784416198730e-01 1.050867885351181030e-01 -1.896346509456634521e-01 4.164135083556175232e-02 -1.809778958559036255e-01 -1.452112644910812378e-01 -1.812448203563690186e-01 -2.421360909938812256e-01 -3.106059432029724121e-01 2.982189655303955078e-01 -3.859475627541542053e-02 -4.995839670300483704e-02 1.917181462049484253e-01 3.144722282886505127e-01 -6.913552433252334595e-02 -9.978946298360824585e-02 2.120063155889511108e-01 1.214134469628334045e-01 2.601485848426818848e-01 -1.297974288463592529e-01 -2.283717244863510132e-01 1.530598700046539307e-01 -2.585071325302124023e-02 -1.161763072013854980e-01
5.809281766414642334e-02 5.145250633358955383e-02 -2.746895551681518555e-01 5.899728834629058838e-02 3.807574510574340820e-01 6.313649564981460571e-02 -2.504083514213562012e-02 1.220568548887968063e-02 1.045439615845680237e-01 -1.470229867845773697e-02 5.992914736270904541e-02 -2.797427959740161896e-02 -2.730955779552459717e-01 -4.987078160047531128e-02 -3.006828725337982178e-01 1.424708813428878784e-01 -9.740174561738967896e-02 3.515059947967529297e-01 -1.489649564027786255e-01 -1.982620507478713989e-01 9.344618022441864014e-02 2.565858140587806702e-02 -2.288332730531692505e-01 -3.382033901289105415e-05 -3.715520026162266731e-03 8.743967860937118530e-02 4.521053731441497803e-01 -2.298187017440795898e-01 -1.676922477781772614e-02 1.837062300182878971e-03 -7.738145440816879272e-02 -1.859115809202194214e-01
-2.577414810657501221e-01 -7.868335396051406860e-02 -3.360698223114013672e-01 4.238284528255462646e-01 1.339818388223648071e-01 1.783405691385269165e-01 1.043257638812065125e-01 -2.638286054134368896e-01 -4.947144165635108948e-02 4.236219916492700577e-03 2.730762120336294174e-03 5.164392292499542236e-02 -1.514932513236999512e-01 2.837908081710338593e-02 -3.199019432067871094e-01 3.426614403724670410e-02 6.888873875141143799e-03 2.320626936852931976e-02 -3.553043901920318604e-01 -2.156516015529632568e-01 -5.290640518069267273e-02 3.438726961612701416e-01 2.785872854292392731e-02 -1.085177529603242874e-03 7.120540738105773926e-02 4.711051285266876221e-02 1.657689213752746582e-01 1.097891405224800110e-01 1.229682639241218567e-01 -1.391814649105072021e-02 5.906755849719047546e-02 1.066200509667396545e-01
-3.759678080677986145e-02 1.815682947635650635e-01 -2.170363217592239380e-01 5.760011821985244751e-02 4.354372620582580566e-01 1.893001496791839600e-01 1.689571440219879150e-01 7.408858835697174072e-02 -1.776865124702453613e-01 -2.128100842237472534e-01 1.390489488840103149e-01 1.894568279385566711e-02 -1.630257368087768555e-01 -3.188757598400115967e-01 -7.857806980609893799e-02 7.804975658655166626e-02 -1.353750675916671753e-01 3.473517894744873047e-01 -1.150694191455841064e-01 -1.754036843776702881e-01 3.577091544866561890e-02 1.194644346833229065e-01 9.788329154253005981e-02 -1.592890620231628418e-01 -1.051525771617889404e-01 -8.361519128084182739e-02 1.493742614984512329e-01 1.789191067218780518e-01 -1.259722560644149780e-01 -1.221808865666389465e-01 2.043369412422180176e-01 2.005613148212432861e-01
2.385808825492858887e-01 1.524333953857421875e-01 -9.820841997861862183e-02 4.826759546995162964e-02 2.228642702102661133e-01 1.448699831962585449e-01 1.799343079328536987e-01 -1.045712232589721680e-01 -1.124035120010375977e-01 -9.050761908292770386e-02 9.594332426786422729e-02 -4.896292462944984436e-02 -2.666749656200408936e-01 -1.384578347206115723e-01 -2.181662321090698242e-01 -8.861217647790908813e-02 -1.167558133602142334e-01 2.573145925998687744e-01 -2.393909171223640442e-02 -2.651850283145904541e-01 1.598036885261535645e-01 4.436081945896148682e-01 -4.571338370442390442e-02 -1.096236184239387512e-01 -1.106434911489486694e-01 1.733368039131164551e-01 3.753158152103424072e-01 8.301559090614318848e-02 7.729144394397735596e-02 1.728288531303405762e-01 -4.491329193115234375e-02 2.577521465718746185e-02
-1.443390995264053345e-01 -5.061325058341026306e-02 -3.414090275764465332e-01 -2.410016395151615143e-02 4.159443080425262451e-02 8.528906106948852539e-02 1.749691218137741089e-01 3.151151835918426514e-01 -3.973591625690460205e-01 1.330230236053466797e-01 5.254637449979782104e-02 -1.686865836381912231e-01 -6.149229407310485840e-02 -8.615685999393463135e-02 -1.708330400288105011e-02 2.086027860641479492e-01 -1.642921417951583862e-01 2.224045991897583008e-01 -2.771244943141937256e-01 -8.480933308601379395e-02 -1.845014244318008423e-01 4.099749922752380371e-01 -1.505199354141950607e-02 1.214975863695144653e-01 -6.494587659835815430e-02 3.941043466329574585e-02 9.596594423055648804e-02 -1.412885636091232300e-01 -1.963187940418720245e-02 -1.714426428079605103e-01 3.975856676697731018e-02 -1.219582185149192810e-01
5.381226539611816406e-02 -1.386303901672363281e-01 3.927500173449516296e-02 -8.556890487670898438e-02 5.152216553688049316e-02 9.097448736429214478e-02 -8.163452893495559692e-02 1.901829540729522705e-01 -1.236659809947013855e-01 -3.904369175434112549e-01 -6.844245642423629761e-02 1.175137385725975037e-01 -2.513921558856964111e-01 -1.850183159112930298e-01 -2.815095484256744385e-01 -8.981864899396896362e-02 -2.508165836334228516e-01 2.645461559295654297e-01 -1.297987699508666992e-01 -6.250798702239990234e-02 5.187544971704483032e-02 1.366208940744400024e-01 7.468597590923309326e-02 4.574100300669670105e-02 -2.226149439811706543e-01 2.374287098646163940e-01 1.270802617073059082e-01 -2.017053216695785522e-01 7.032664120197296143e-02 -3.147211074829101562e-01 1.528247594833374023e-01 -2.673830091953277588e-01
-1.625513583421707153e-01 -2.601557374000549316e-01 -3.034985959529876709e-01 1.014275476336479187e-01 1.117530986666679382e-01 -9.800403565168380737e-02 9.667497128248214722e-02 2.579918205738067627e-01 -8.545932173728942871e-02 1.569516062736511230e-01 -2.041593194007873535e-01 5.732831731438636780e-02 -1.655814051628112793e-01 -1.830050349235534668e-01 -2.199066579341888428e-01 -2.044497579336166382e-01 -1.752922683954238892e-01 4.153626561164855957e-01 8.905813097953796387e-02 -3.912520110607147217e-01 -8.321308344602584839e-02 -5.376304686069488525e-02 1.288630366325378418e-01 1.120773628354072571e-01 -7.690590620040893555e-02 -1.122105717658996582e-01 -9.745761752128601074e-03 -7.619700580835342407e-02 -1.016527041792869568e-01 -1.525350729934871197e-03 -8.420687168836593628e-02 -1.801344603300094604e-01
3.114984631538391113e-01 2.619074285030364990e-01 -1.482382863759994507e-01 4.968760907649993896e-02 2.081801742315292358e-01 1.467337608337402344e-01 7.113365083932876587e-02 -1.247686594724655151e-01 -1.949266344308853149e-01 7.544247806072235107e-02 -1.986290961503982544e-01 -2.314776033163070679e-01 -1.787186264991760254e-01 -1.358960866928100586e-01 -3.058636784553527832e-01 -2.556729689240455627e-02 -2.558561265468597412e-01 3.038536608219146729e-01 -4.354126006364822388e-02 -1.164462231099605560e-02 5.313846841454505920e-02 3.063512444496154785e-01 1.205920521169900894e-02 -1.622257083654403687e-01 -2.996928617358207703e-02 1.777691692113876343e-01 1.680598556995391846e-01 -7.422732561826705933e-02 7.434899359941482544e-02 1.120043769478797913e-01 -1.677692234516143799e-01 -2.183202654123306274e-01
-1.425528153777122498e-02 2.602514028549194336e-01 -2.477516531944274902e-01 3.719630464911460876e-02 3.558952808380126953e-01 2.262524813413619995e-01 2.399084270000457764e-01 1.841172277927398682e-01 -2.621356546878814697e-01 -1.127681434154510498e-01 3.096716664731502533e-02 -2.773486673831939697e-01 7.867342978715896606e-02 2.990427054464817047e-02 -9.382808208465576172e-02 -1.638210117816925049e-01 -2.718718349933624268e-01 8.402641117572784424e-02 -1.901957690715789795e-01 -2.992833852767944336e-01 1.025941073894500732e-01 2.285788208246231079e-01 -8.483691513538360596e-02 -1.544632762670516968e-01 8.684736490249633789e-02 -1.025713607668876648e-01 1.090610921382904053e-01 1.519103199243545532e-01 1.300816535949707031e-01 -7.817353308200836182e-02 1.322348713874816895e-01 -6.208395212888717651e-02
-3.297688961029052734e-01 -9.794707596302032471e-02 -4.802595674991607666e-01 7.761226594448089600e-02 -1.790630519390106201e-01 -7.764542009681463242e-03 -8.990956097841262817e-02 -6.265567243099212646e-02 -1.276273727416992188e-01 2.792413160204887390e-02 -2.856724262237548828e-01 1.015443876385688782e-01 -2.586632966995239258e-01 5.458833277225494385e-02 -2.084479294717311859e-02 -1.057902798056602478e-01 -1.686909049749374390e-01 2.000238746404647827e-01 2.784741111099720001e-02 -7.195402681827545166e-02 -2.222389727830886841e-01 3.293580114841461182e-01 3.044406510889530182e-02 -4.740444198250770569e-02 1.437207311391830444e-02 4.079567268490791321e-02 5.606294795870780945e-02 -2.523027062416076660e-01 1.672735661268234253e-01 -2.276527881622314453e-01 -1.247480660676956177e-01 1.041757091879844666e-01
-7.845713198184967041e-02 3.198923915624618530e-02 -1.963745355606079102e-01 3.382494747638702393e-01 -1.892068833112716675e-01 2.227385342121124268e-01 7.957062125205993652e-02 -2.118818014860153198e-01 -9.832368046045303345e-02 2.264630049467086792e-02 -1.437980085611343384e-01 1.023248583078384399e-01 9.310095012187957764e-02 2.883061952888965607e-02 -2.645930945873260498e-01 1.171520799398422241e-01 -2.119920402765274048e-01 2.691928148269653320e-01 -9.030631743371486664e-03 -2.071071267127990723e-01 -1.381479054689407349e-01 -5.469131097197532654e-02 2.283883243799209595e-01 3.121884539723396301e-02 -7.337091863155364990e-02 4.380837976932525635e-01 4.924552515149116516e-02 1.846721619367599487e-01 -6.394537538290023804e-02 -1.080639138817787170e-01 1.210242360830307007e-01 2.623189389705657959e-01
-3.958778397645801306e-04 1.517362892627716064e-01 -3.242869377136230469e-01 7.710408419370651245e-02 1.512903124094009399e-01 2.268805354833602905e-01 -2.256247214972972870e-02 -9.592435322701931000e-03 4.048701748251914978e-02 -1.608590483665466309e-01 4.131599515676498413e-02 4.427225887775421143e-02 -4.508793652057647705e-01 5.468023568391799927e-02 -1.375067234039306641e-01 -5.362948775291442871e-02 -2.897213995456695557e-01 2.157054990530014038e-01 -2.172267138957977295e-01 -1.902659982442855835e-01 1.294403225183486938e-01 6.495839357376098633e-02 -2.231546640396118164e-01 1.031474918127059937e-01 -6.606744974851608276e-02 -1.089955586940050125e-02 2.887806594371795654e-01 6.196377798914909363e-02 2.875311300158500671e-02 -1.516081243753433228e-01 -9.181052446365356445e-02 3.353056013584136963e-01
-1.002319976687431335e-01 -5.035399645566940308e-02 1.230459138751029968e-01 1.885826736688613892e-01 2.657796144485473633e-01 6.660881638526916504e-02 -7.469088584184646606e-02 2.108964174985885620e-01 3.467458300292491913e-03 -2.997377887368202209e-02 -2.806100547313690186e-01 -1.914538294076919556e-01 -3.095470964908599854e-01 -1.611210592091083527e-02 -5.992720276117324829e-02 -1.502463817596435547e-01 -4.658241569995880127e-01 1.376923024654388428e-01 1.556571722030639648e-01 -2.012117058038711548e-01 -4.781768843531608582e-02 -9.674862958490848541e-03 -8.016525208950042725e-02 4.827637970447540283e-02 -2.062175422906875610e-01 3.135830909013748169e-02 2.913136780261993408e-01 -1.960651576519012451e-01 2.977203428745269775e-01 7.322041690349578857e-02 -1.375708356499671936e-02 -1.501641981303691864e-02
5.438732728362083435e-02 -2.047460973262786865e-01 -2.002547681331634521e-01 4.562547430396080017e-02 6.145829707384109497e-02 2.998545467853546143e-01 2.991127669811248779e-01 1.656402274966239929e-02 -1.872116327285766602e-01 8.247745037078857422e-02 7.299883291125297546e-04 -1.825023591518402100e-01 -2.262123078107833862e-01 -3.860028386116027832e-01 -5.074585974216461182e-02 -7.379256188869476318e-02 -3.860006630420684814e-01 -1.387004256248474121e-01 -6.333366967737674713e-03 -1.033704131841659546e-01 1.712159961462020874e-01 1.309303939342498779e-01 -1.565991491079330444e-01 9.065899997949600220e-03 -1.762103848159313202e-02 4.234381318092346191e-01 -5.592416506260633469e-03 8.009670674800872803e-02 5.409528687596321106e-02 -3.772955760359764099e-02 4.139661043882369995e-02 6.334077566862106323e-02
-5.979043617844581604e-02 -8.456330001354217529e-02 -1.779084056615829468e-01 3.224886953830718994e-01 2.577964067459106445e-01 -1.876122877001762390e-02 2.240314185619354248e-01 6.063835695385932922e-02 -1.200507283210754395e-01 -4.049747250974178314e-03 7.550417631864547729e-02 2.947854995727539062e-02 -2.138490229845046997e-01 3.293022811412811279e-01 -1.480700224637985229e-01 -2.134293019771575928e-01 -1.624185740947723389e-01 2.472807466983795166e-01 -1.598887741565704346e-01 -5.510160699486732483e-02 -5.802509561181068420e-02 -1.572163216769695282e-02 -2.528607547283172607e-01 -1.649117320775985718e-01 3.224987983703613281e-01 2.606863677501678467e-01 1.347115933895111084e-01 -1.030423268675804138e-01 -8.207172900438308716e-02 -1.506812274456024170e-01 1.324223577976226807e-01 1.780966669321060181e-01
3.264073282480239868e-02 1.484812051057815552e-02 -6.078097596764564514e-02 7.552511245012283325e-02 3.416881263256072998e-01 1.086402982473373413e-01 2.024664431810379028e-01 -9.651717729866504669e-03 -1.384244859218597412e-01 2.896015048027038574e-01 1.144476085901260376e-01 -4.207109659910202026e-02 -1.665775626897811890e-01 1.922253333032131195e-02 -2.908995449542999268e-01 -2.330478131771087646e-01 -7.361295074224472046e-02 -2.089955657720565796e-02 -7.632040418684482574e-03 -2.543158829212188721e-02 5.029567331075668335e-02 4.809902906417846680e-01 -2.019824832677841187e-01 1.488572061061859131e-01 2.225568294525146484e-01 2.020009756088256836e-01 1.541274785995483398e-01 2.421811670064926147e-01 8.163127303123474121e-02 -2.040933519601821899e-01 5.567472800612449646e-02 8.466778695583343506e-02
-6.909172236919403076e-02 -4.657528549432754517e-02 -3.781362175941467285e-01 -1.611085422337055206e-02 2.959634959697723389e-01 -4.035508260130882263e-02 1.270081400871276855e-01 8.314655721187591553e-02 -5.428395047783851624e-02 4.864017665386199951e-02 -1.680333018302917480e-01 1.305476874113082886e-01 -8.956725895404815674e-02 -5.730192363262176514e-02 -3.297958150506019592e-02 6.865207850933074951e-02 -2.804509103298187256e-01 1.143645122647285461e-01 -3.280389606952667236e-01 1.578542590141296387e-01 2.301762998104095459e-01 -1.467355992645025253e-02 -6.071245297789573669e-02 1.454319506883621216e-01 -1.264315992593765259e-01 3.216873109340667725e-01 1.284993588924407959e-01 4.258214309811592102e-02 3.790595531463623047e-01 -2.712556421756744385e-01 -1.064617931842803955e-01 -3.407282382249832153e-02
-6.930354237556457520e-02 -3.112477064132690430e-01 -2.128599286079406738e-01 3.203774690628051758e-01 8.060653507709503174e-02 7.848893851041793823e-02 -6.353160738945007324e-02 2.797185778617858887e-01 -4.089242429472506046e-04 9.733375161886215210e-02 -3.718163445591926575e-02 -9.291021153330802917e-03 2.617362700402736664e-02 -1.494305115193128586e-02 -9.039514511823654175e-02 -1.970944404602050781e-01 -1.999579370021820068e-01 2.139434218406677246e-01 5.976924672722816467e-03 -1.770777404308319092e-01 1.322581171989440918e-01 2.067518830299377441e-01 2.470431774854660034e-01 1.309857219457626343e-01 2.516282498836517334e-01 4.604285359382629395e-01 1.766528934240341187e-01 3.410904854536056519e-02 -6.298182066529989243e-03 1.595665067434310913e-01 -4.445010330528020859e-03 8.826324343681335449e-02
6.273013353347778320e-02 -3.452408127486705780e-03 -3.146114349365234375e-01 6.122988462448120117e-02 2.393292076885700226e-02 1.832029521465301514e-01 -1.597494818270206451e-02 4.105094075202941895e-01 -1.038809046149253845e-01 1.790973842144012451e-01 -1.223269850015640259e-01 1.434399783611297607e-01 -3.188841640949249268e-01 -3.214476108551025391e-01 -2.637592256069183350e-01 2.761985659599304199e-01 5.827792361378669739e-02 4.963542520999908447e-02 -5.738560855388641357e-02 -2.195374220609664917e-01 1.159358918666839600e-01 -8.261909335851669312e-02 6.538096349686384201e-03 -7.111053168773651123e-02 -2.729349397122859955e-02 5.296965688467025757e-02 3.180333375930786133e-01 2.388794869184494019e-01 -4.919792711734771729e-02 -1.179061830043792725e-01 -5.741693079471588135e-03 -1.752682588994503021e-02
4.001431167125701904e-02 1.208531931042671204e-01 -2.558558583259582520e-01 3.349333256483078003e-02 1.730287969112396240e-01 5.686661601066589355e-02 1.581602245569229126e-01 2.917716503143310547e-01 -4.331072866916656494e-01 9.087403863668441772e-02 -1.880413144826889038e-01 -1.777637004852294922e-01 -1.022194027900695801e-01 2.054097205400466919e-01 5.715524777770042419e-02 4.045822471380233765e-02 -1.236304491758346558e-01 7.436575740575790405e-02 -1.946455389261245728e-01 -1.244705766439437866e-01 -3.413898050785064697e-01 2.343176007270812988e-01 1.134329475462436676e-02 -1.333283036947250366e-01 7.655531913042068481e-02 2.304524928331375122e-01 1.102235838770866394e-01 -1.719243526458740234e-01 2.001513987779617310e-01 -3.753742203116416931e-02 -1.656450629234313965e-01 -1.428651213645935059e-01
-8.088376373052597046e-02 1.972997039556503296e-01 -2.717341482639312744e-01 2.133702337741851807e-01 3.180357813835144043e-01 2.571833506226539612e-02 1.040949523448944092e-01 3.216819092631340027e-02 -2.585785388946533203e-01 3.344545885920524597e-02 -2.761168479919433594e-01 -6.724788248538970947e-02 -4.298828914761543274e-02 1.727988868951797485e-01 -1.154288426041603088e-01 1.598606705665588379e-01 -1.193818673491477966e-01 -3.643283620476722717e-02 -1.589273847639560699e-02 -1.806578785181045532e-01 -2.927994728088378906e-01 2.047628313302993774e-01 -1.016226559877395630e-01 -2.243367284536361694e-01 1.539614349603652954e-01 7.707071956247091293e-03 2.870681881904602051e-01 -1.426204591989517212e-01 1.550814509391784668e-01 -6.694489717483520508e-02 -2.602077424526214600e-01 -2.064453214406967163e-01
2.600767277181148529e-02 -2.600233256816864014e-01 -1.111679747700691223e-01 1.687700450420379639e-01 -4.657999426126480103e-02 2.121322900056838989e-01 -9.220550954341888428e-02 1.282053440809249878e-01 -2.008799612522125244e-01 1.161210015416145325e-01 -1.116607934236526489e-01 -3.803389072418212891e-01 -1.553379893302917480e-01 -2.963443100452423096e-01 3.830092772841453552e-02 -1.788396686315536499e-01 -4.231230616569519043e-01 7.666718959808349609e-02 -1.543735060840845108e-02 -3.490567207336425781e-02 7.174333930015563965e-02 1.619591712951660156e-01 -2.514187246561050415e-02 -4.865490645170211792e-02 6.815394759178161621e-02 1.989267617464065552e-01 2.418100982904434204e-01 1.594417542219161987e-01 2.425577044486999512e-01 2.590967155992984772e-02 -2.261727750301361084e-01 -5.369497090578079224e-02
-2.200151085853576660e-01 -1.622209101915359497e-01 -4.155204296112060547e-01 -3.821304440498352051e-02 1.918260604143142700e-01 1.298486888408660889e-01 1.007968261837959290e-01 -3.689548745751380920e-02 -3.928828537464141846e-01 -5.971604026854038239e-03 -1.321216374635696411e-01 -4.306099563837051392e-02 -2.676975429058074951e-01 -3.390722274780273438e-01 -1.877138614654541016e-01 9.364646673202514648e-02 -6.059634312987327576e-02 1.614342480897903442e-01 2.426049299538135529e-02 2.913891803473234177e-03 -1.501740813255310059e-01 -1.155838072299957275e-01 2.774767279624938965e-01 -3.886841982603073120e-02 -1.282359808683395386e-01 2.788054049015045166e-01 -1.084726452827453613e-01 -8.160896599292755127e-02 7.097679376602172852e-02 -1.377606242895126343e-01 -1.040664408355951309e-02 -1.291160751134157181e-02
-2.952411472797393799e-01 -2.529243230819702148e-01 1.822079122066497803e-01 -2.127608517184853554e-03 1.376929730176925659e-01 1.039482280611991882e-01 -9.841940551996231079e-02 1.289391368627548218e-01 -2.018368840217590332e-01 8.751717209815979004e-02 -1.798309944570064545e-02 -1.835327744483947754e-01 -1.870827376842498779e-01 -3.339128196239471436e-01 2.646651118993759155e-02 -3.936433792114257812e-02 -7.901017367839813232e-02 1.411110609769821167e-01 8.969428390264511108e-02 -1.413279026746749878e-01 -1.445782929658889771e-01 1.951371878385543823e-01 1.285965293645858765e-01 -2.606354281306266785e-02 -4.126017913222312927e-02 3.093303740024566650e-01 2.721644043922424316e-01 9.207587689161300659e-02 4.167409837245941162e-01 -1.862358301877975464e-01 8.182707242667675018e-03 -9.846056252717971802e-02
-1.002072021365165710e-01 1.119519993662834167e-01 5.431424826383590698e-02 2.728562951087951660e-01 -2.922048047184944153e-02 4.462385177612304688e-02 1.300163418054580688e-01 2.030051648616790771e-01 -9.226945787668228149e-02 1.896458864212036133e-01 -3.878549039363861084e-01 -2.443398237228393555e-01 -3.755730018019676208e-02 -7.850083708763122559e-02 -8.751402795314788818e-02 -1.659801602363586426e-01 -1.199616342782974243e-01 2.720495760440826416e-01 -5.213674902915954590e-02 2.045669257640838623e-01 1.805233061313629150e-01 3.044730797410011292e-02 1.949553638696670532e-01 -1.496571004390716553e-01 7.142185419797897339e-02 6.843696534633636475e-02 2.683750391006469727e-01 1.303464919328689575e-01 2.950432300567626953e-01 -2.479768842458724976e-01 -2.471623271703720093e-01 -7.968797534704208374e-02
-3.645920157432556152e-01 1.112345010042190552e-01 -4.416978731751441956e-02 1.470704972743988037e-01 3.016568422317504883e-01 4.887865111231803894e-02 2.492353916168212891e-01 9.224619716405868530e-02 -3.251276314258575439e-01 7.992469519376754761e-02 -1.901091039180755615e-01 4.330912232398986816e-02 5.672168731689453125e-02 -4.412546753883361816e-02 -5.551812797784805298e-02 5.763559415936470032e-02 -2.531399428844451904e-01 1.011341623961925507e-02 -2.741670934483408928e-03 -2.048518359661102295e-01 -1.945423483848571777e-01 -2.752666920423507690e-02 -1.202694028615951538e-01 -6.324850767850875854e-02 2.091980427503585815e-01 -5.414503067731857300e-02 4.231303632259368896e-01 -1.008742749691009521e-01 1.141706630587577820e-01 4.579560365527868271e-03 -3.051305413246154785e-01 -1.136316265910863876e-02
9.900210052728652954e-02 -1.338064670562744141e-01 -9.721211344003677368e-02 3.286732435226440430e-01 1.308519244194030762e-01 6.716601550579071045e-02 1.065841615200042725e-01 -1.027041953057050705e-02 -1.851602196693420410e-01 -1.115135569125413895e-02 -2.860011756420135498e-01 -6.691278517246246338e-02 -4.930405616760253906e-01 -9.651750326156616211e-03 2.235618382692337036e-01 -4.638507962226867676e-02 -6.974948197603225708e-02 3.024731017649173737e-02 -1.557786315679550171e-01 -1.896870881319046021e-01 -9.617868810892105103e-02 2.547277510166168213e-02 6.219928711652755737e-02 -3.399328514933586121e-02 -1.930223703384399414e-01 6.892677396535873413e-02 2.873681187629699707e-01 -4.247146248817443848e-01 7.163234986364841461e-03 -3.140234947204589844e-02 1.590145751833915710e-02 -1.360497474670410156e-01
-1.347505003213882446e-01 9.472461044788360596e-02 2.987329475581645966e-02 2.334596365690231323e-01 1.224046573042869568e-01 1.579747796058654785e-01 3.291661739349365234e-01 -1.187308803200721741e-01 -2.211660742759704590e-01 1.426233053207397461e-01 7.499851286411285400e-02 8.733157068490982056e-02 -1.528813838958740234e-01 6.375271826982498169e-02 -3.244085907936096191e-01 3.328202664852142334e-01 -1.949403882026672363e-01 2.011173516511917114e-01 -2.259468138217926025e-01 -1.814212799072265625e-01 1.891410797834396362e-01 9.842109680175781250e-02 -9.077877737581729889e-03 1.805519461631774902e-01 3.290444612503051758e-01 1.573017835617065430e-01 1.163246482610702515e-01 5.459959432482719421e-02 4.127620253711938858e-03 4.412319511175155640e-02 1.922027021646499634e-01 1.191988214850425720e-02
-9.323270618915557861e-02 2.444650232791900635e-01 -3.843209445476531982e-01 1.057255417108535767e-01 1.757087856531143188e-01 5.309303849935531616e-02 2.153636366128921509e-01 3.370598554611206055e-01 -3.594560027122497559e-01 1.604234986007213593e-02 -2.233424186706542969e-01 -2.038003653287887573e-01 -9.416963905096054077e-02 -1.352393766865134239e-03 1.175436079502105713e-01 -4.604579880833625793e-02 -1.873457580804824829e-01 3.345729038119316101e-02 -1.047321483492851257e-01 -7.989230751991271973e-02 -3.013054728507995605e-01 2.421323508024215698e-01 -1.383247822523117065e-01 -8.883808553218841553e-02 1.661127209663391113e-01 6.116643548011779785e-03 2.987031824886798859e-02 -1.839592158794403076e-01 1.007469221949577332e-01 -1.132469177246093750e-01 -4.003845900297164917e-02 -1.278340071439743042e-01
-5.538440868258476257e-02 -1.612469255924224854e-01 -2.006554007530212402e-01 1.863340139389038086e-01 1.244582086801528931e-01 -1.437027901411056519e-01 6.171409785747528076e-02 2.250791341066360474e-01 -2.771768867969512939e-01 -9.911432862281799316e-02 -3.386707007884979248e-01 4.879486560821533203e-02 -9.830130636692047119e-02 1.643361449241638184e-01 -2.819701135158538818e-01 7.659190148115158081e-02 -2.597757577896118164e-01 -5.647442489862442017e-02 -3.185253739356994629e-01 -2.442652732133865356e-01 1.107981875538825989e-01 1.971444487571716309e-01 6.461008638143539429e-02 2.750302553176879883e-01 -2.872984670102596283e-02 1.690024584531784058e-01 1.130102872848510742e-01 -8.629020303487777710e-02 6.254518032073974609e-02 -2.209638059139251709e-01 -8.421911299228668213e-02 -8.589311689138412476e-02
1.141234338283538818e-01 1.437235325574874878e-01 -8.789689838886260986e-02 4.734623804688453674e-02 2.772214636206626892e-02 3.076129257678985596e-01 2.254254072904586792e-01 -9.941835701465606689e-02 -1.459955722093582153e-01 -1.395691186189651489e-01 1.454764455556869507e-01 1.330676395446062088e-02 -2.708282172679901123e-01 -8.625523746013641357e-02 -2.459446191787719727e-01 6.081881746649742126e-02 -1.657055169343948364e-01 3.787829577922821045e-01 -2.205346077680587769e-01 -2.654296755790710449e-01 1.413739323616027832e-01 3.451619148254394531e-01 -4.387582652270793915e-03 -1.448779106140136719e-01 -1.468539386987686157e-01 1.663339883089065552e-01 1.674056202173233032e-01 3.877595812082290649e-02 -9.585855156183242798e-02 2.337103784084320068e-01 -1.848615333437919617e-02 -8.873126469552516937e-03
2.224245369434356689e-01 1.626392453908920288e-01 -2.614058256149291992e-01 1.674844771623611450e-01 4.846214130520820618e-02 1.786900013685226440e-01 1.195586994290351868e-01 -6.190256029367446899e-02 -1.660426408052444458e-01 1.274932622909545898e-01 -1.647824048995971680e-01 -8.880676329135894775e-02 -3.330508768558502197e-01 -8.072374016046524048e-02 -2.281202822923660278e-01 -2.719735503196716309e-01 -2.533640265464782715e-01 2.468531429767608643e-01 -1.196779012680053711e-01 -3.864751011133193970e-02 1.855130642652511597e-01 1.409972608089447021e-01 -2.816709689795970917e-02 -1.952219903469085693e-01 1.516002267599105835e-01 1.385235935449600220e-01 2.825388312339782715e-01 2.725271973758935928e-03 -2.656040787696838379e-01 1.456578224897384644e-01 -4.115943983197212219e-02 5.801180377602577209e-02
-1.441936790943145752e-01 -8.567199110984802246e-02 1.865823380649089813e-02 7.915903627872467041e-02 1.049169301986694336e-01 1.605330854654312134e-01 -3.931936994194984436e-02 2.118396759033203125e-01 -1.099013239145278931e-01 2.250098288059234619e-01 -4.108138680458068848e-01 1.370261311531066895e-01 1.197206154465675354e-01 -2.049927115440368652e-01 -9.745126962661743164e-02 -1.203589290380477905e-01 -1.913690418004989624e-01 1.547532826662063599e-01 3.415244864299893379e-03 -1.552828699350357056e-01 1.438785195350646973e-01 2.206850647926330566e-01 1.236087679862976074e-01 5.293822661042213440e-02 3.369513750076293945e-01 2.478955835103988647e-01 1.983290761709213257e-01 2.108283489942550659e-01 2.447594702243804932e-01 7.978661358356475830e-02 1.056733280420303345e-01 2.075396478176116943e-01
4.410465806722640991e-02 2.009848356246948242e-01 -1.089269742369651794e-01 9.975150972604751587e-02 2.575404942035675049e-01 4.493865966796875000e-01 3.397787213325500488e-01 -7.032021880149841309e-03 -7.214863598346710205e-02 -3.592275828123092651e-02 -1.072206944227218628e-01 -2.155087888240814209e-01 -1.172653064131736755e-01 -2.110457420349121094e-02 -9.774462878704071045e-02 3.175589442253112793e-02 -1.427129805088043213e-01 1.978443264961242676e-01 -3.135380446910858154e-01 -1.271343827247619629e-01 1.337417215108871460e-01 3.124316632747650146e-01 3.370026871562004089e-02 1.149132028222084045e-01 -9.960709512233734131e-02 -8.662386983633041382e-02 1.669573634862899780e-01 1.533316075801849365e-01 -1.623378880321979523e-02 2.862760983407497406e-02 -2.079381644725799561e-01 2.142963409423828125e-01
9.774779528379440308e-02 6.913857907056808472e-02 8.413944393396377563e-02 1.429232209920883179e-01 2.346318811178207397e-01 4.155586659908294678e-02 1.118528321385383606e-01 -1.267545819282531738e-01 -1.037057787179946899e-01 2.225206047296524048e-01 -3.260523080825805664e-01 1.893078684806823730e-01 -3.333650529384613037e-01 1.019676327705383301e-01 -6.669276952743530273e-02 -1.923574507236480713e-01 -3.997414410114288330e-01 -1.048037223517894745e-02 -2.430664151906967163e-01 -2.272465229034423828e-01 -1.804149895906448364e-01 1.240567341446876526e-01 2.626850306987762451e-01 -8.301419019699096680e-02 -6.769665330648422241e-02 1.471801400184631348e-01 1.107256412506103516e-01 9.995854645967483521e-02 6.158064678311347961e-02 -2.014627456665039062e-01 1.345540285110473633e-01 -4.432195797562599182e-02
-2.130957692861557007e-01 2.298222184181213379e-01 -2.447607815265655518e-01 2.726245671510696411e-02 3.403170406818389893e-02 -1.053560227155685425e-01 1.620064973831176758e-01 9.770309925079345703e-02 -2.741217613220214844e-01 -9.810559451580047607e-03 5.565432086586952209e-02 1.098379790782928467e-01 -3.425544500350952148e-01 1.025904789566993713e-01 -1.145278066396713257e-01 6.713511049747467041e-02 -2.430561780929565430e-01 2.369622886180877686e-01 -1.884414404630661011e-01 -2.459220141172409058e-01 -7.507213205099105835e-02 1.218522340059280396e-01 -1.887224912643432617e-01 9.770589321851730347e-02 -8.536581695079803467e-02 -6.779666244983673096e-02 2.612822353839874268e-01 1.365649700164794922e-01 1.281744837760925293e-01 -2.427135705947875977e-01 -6.999899446964263916e-02 3.182384371757507324e-01
-3.308908939361572266e-01 -6.861232221126556396e-02 -3.164729475975036621e-01 -5.405039340257644653e-02 2.538719177246093750e-01 1.338767409324645996e-01 -9.229086339473724365e-02 8.702769875526428223e-02 1.184040401130914688e-02 5.399836227297782898e-02 -2.707956135272979736e-01 -7.137726992368698120e-02 -1.313822064548730850e-02 -2.520764768123626709e-01 2.198720164597034454e-02 2.400052398443222046e-01 -4.417751729488372803e-01 -8.050250262022018433e-02 2.583883935585618019e-03 -1.013485714793205261e-01 3.796683391556143761e-03 2.902927100658416748e-01 -7.333360612392425537e-02 3.263980150222778320e-03 -1.265113502740859985e-01 1.199094280600547791e-01 2.089454233646392822e-01 -1.585641205310821533e-01 -1.835898607969284058e-01 -2.140519767999649048e-01 2.597830258309841156e-02 -3.222623781766742468e-04
-1.036217734217643738e-01 -1.936660408973693848e-01 -2.780536003410816193e-02 2.888838388025760651e-02 2.189200967550277710e-01 7.196984440088272095e-02 9.208418428897857666e-02 3.262327611446380615e-01 -1.983141154050827026e-01 1.584081649780273438e-01 4.261401295661926270e-02 2.535888925194740295e-02 -3.181962370872497559e-01 1.236094832420349121e-01 -6.113034486770629883e-02 2.028749883174896240e-01 1.579665839672088623e-01 8.701896667480468750e-02 -1.710039228200912476e-01 -4.220713376998901367e-01 1.510616540908813477e-01 1.927984803915023804e-01 8.825163543224334717e-02 -2.005557268857955933e-01 1.128364354372024536e-01 9.232693165540695190e-02 2.839964628219604492e-01 -4.804424569010734558e-02 8.749813586473464966e-02 -1.422456651926040649e-01 5.475955456495285034e-02 -2.661024928092956543e-01
-1.391963958740234375e-01 -1.423279047012329102e-01 -1.244275271892547607e-01 4.169840216636657715e-01 1.086363345384597778e-01 2.350480109453201294e-01 -5.364483594894409180e-02 1.211263239383697510e-01 -1.741441935300827026e-01 1.299443934112787247e-02 -9.118200093507766724e-02 -1.916927993297576904e-01 -2.787405252456665039e-01 1.777518540620803833e-02 4.660537838935852051e-02 -3.259875774383544922e-01 -2.894513122737407684e-02 2.562242150306701660e-01 1.299838423728942871e-01 -2.905095228925347328e-03 -3.544953465461730957e-02 -1.050540208816528320e-01 1.889272779226303101e-01 5.126071721315383911e-02 -1.165619269013404846e-01 3.624455332756042480e-01 2.545030713081359863e-01 2.269428074359893799e-01 8.540481328964233398e-02 -1.292083859443664551e-01 6.935557723045349121e-02 1.920060813426971436e-02
-1.556699126958847046e-01 -1.362158209085464478e-01 -8.412825316190719604e-02 -8.060804009437561035e-02 5.397352576255798340e-02 4.620222374796867371e-02 2.421771436929702759e-01 7.541072368621826172e-02 -7.535691559314727783e-02 8.281593769788742065e-02 -1.095457300543785095e-01 2.712891995906829834e-01 1.339073106646537781e-02 -2.787284851074218750e-01 2.280639018863439560e-03 1.656718999147415161e-01 -1.834017634391784668e-01 1.488600224256515503e-01 5.787403322756290436e-03 -3.540683686733245850e-01 1.302332878112792969e-01 2.731210589408874512e-01 9.366048872470855713e-02 -2.899914383888244629e-01 2.955487668514251709e-01 1.300693303346633911e-01 1.895373463630676270e-01 3.957116510719060898e-03 2.543188035488128662e-01 1.329744309186935425e-01 2.868512868881225586e-01 -1.812246255576610565e-02
-1.176123246550559998e-01 1.619664579629898071e-02 -1.902126073837280273e-01 8.677904307842254639e-02 7.780084013938903809e-02 -4.025303572416305542e-02 1.561243385076522827e-01 1.817882806062698364e-01 -8.807895332574844360e-02 1.446099579334259033e-01 -1.244448572397232056e-01 4.288687929511070251e-02 -4.260504543781280518e-01 1.150198355317115784e-01 1.027647126466035843e-02 -7.670032791793346405e-03 -1.427721530199050903e-01 2.454128563404083252e-01 1.848869919776916504e-01 -5.555544048547744751e-02 -1.578088253736495972e-01 4.815025627613067627e-01 2.591862678527832031e-01 -1.039388552308082581e-01 -8.513889461755752563e-02 1.999919712543487549e-01 -1.837874650955200195e-01 -1.216601207852363586e-01 1.592338830232620239e-01 -1.279572844505310059e-01 -5.525109916925430298e-02 -2.073023021221160889e-01
4.949301481246948242e-02 1.607421189546585083e-01 -2.030390650033950806e-01 1.518424749374389648e-01 2.622767984867095947e-01 2.534284889698028564e-01 2.269511669874191284e-01 -1.235778629779815674e-01 -1.916249096393585205e-01 -2.673542797565460205e-01 1.298705935478210449e-01 -1.973317414522171021e-01 7.434203755110502243e-03 1.165060326457023621e-02 -4.610261321067810059e-02 -2.046720534563064575e-01 -2.727076411247253418e-01 6.557740271091461182e-02 -2.332995980978012085e-01 -4.366662204265594482e-01 1.146975625306367874e-02 2.166143804788589478e-01 -7.705337554216384888e-02 -1.109446063637733459e-01 3.938571363687515259e-02 -6.834911555051803589e-02 1.711619794368743896e-01 -1.324881706386804581e-02 2.327361255884170532e-01 -9.723826497793197632e-02 -6.141929328441619873e-02 8.522021025419235229e-02
-1.413650512695312500e-01 -1.305496096611022949e-01 -1.054225191473960876e-01 1.215320229530334473e-01 3.659107908606529236e-02 1.543083339929580688e-01 -1.130073443055152893e-01 1.032009348273277283e-01 -1.686003357172012329e-01 4.663603007793426514e-02 -2.217451333999633789e-01 -2.630143463611602783e-01 -2.651890814304351807e-01 -2.023171037435531616e-01 -1.759031414985656738e-01 -2.974434792995452881e-01 -2.269110232591629028e-01 2.149892039597034454e-02 -1.901294738054275513e-01 -3.849668502807617188e-01 -2.863182127475738525e-01 -2.742493450641632080e-01 -4.936678707599639893e-02 -1.264374852180480957e-01 -2.449620515108108521e-02 2.248459905385971069e-01 1.260457560420036316e-02 -1.729394644498825073e-01 -8.984678424894809723e-03 -7.877948135137557983e-02 6.524726748466491699e-02 -7.222665101289749146e-02
-3.749244660139083862e-02 7.767216116189956665e-02 -1.947137713432312012e-01 2.533973455429077148e-01 9.585849940776824951e-02 4.504737257957458496e-01 2.899047732353210449e-01 -6.898220162838697433e-03 -1.013461723923683167e-01 5.551153048872947693e-02 -1.176077425479888916e-01 -1.476041078567504883e-01 -3.884131787344813347e-03 -2.001442015171051025e-01 -2.499541267752647400e-02 1.392781138420104980e-01 -1.713331341743469238e-01 2.668662462383508682e-03 -2.097615152597427368e-01 -2.219238728284835815e-01 1.829252839088439941e-01 4.261143133044242859e-02 1.725706309080123901e-01 -3.453269600868225098e-02 -1.487853843718767166e-02 1.147066205739974976e-01 2.973889932036399841e-02 5.548252537846565247e-02 4.757896065711975098e-01 -1.860643923282623291e-01 -3.925394639372825623e-02 1.281474381685256958e-01
-3.213893175125122070e-01 -1.467462480068206787e-01 -3.967055976390838623e-01 -5.950190499424934387e-02 1.419638097286224365e-01 2.824412882328033447e-01 -7.183164358139038086e-02 5.614920333027839661e-02 -4.715606197714805603e-02 1.844976991415023804e-01 -2.622193098068237305e-01 -1.091013923287391663e-01 -3.449806943535804749e-02 -2.323730587959289551e-01 -1.747441142797470093e-01 5.224189534783363342e-02 -3.328801393508911133e-01 -4.871295392513275146e-02 -1.724185347557067871e-01 -2.644511498510837555e-02 -9.584751725196838379e-02 2.337525188922882080e-01 -6.925544887781143188e-02 2.661504084244370461e-03 -4.487059265375137329e-02 5.862610414624214172e-02 1.932166218757629395e-01 -1.487695425748825073e-01 -9.134288877248764038e-02 -2.748209238052368164e-01 -1.960705220699310303e-01 -3.424712270498275757e-02
-2.773546576499938965e-01 -2.649572789669036865e-01 -3.667668253183364868e-02 1.763127744197845459e-01 1.206909939646720886e-01 5.606938898563385010e-02 1.003716364502906799e-01 8.815945684909820557e-02 -2.484771162271499634e-01 -9.997916966676712036e-02 -2.302474677562713623e-01 2.377381175756454468e-02 -2.058333605527877808e-01 -1.876749694347381592e-01 -7.802077382802963257e-02 2.152360677719116211e-01 -1.206206679344177246e-01 2.706786692142486572e-01 -5.029944702982902527e-02 1.959119923412799835e-02 -9.245511889457702637e-02 -7.605203986167907715e-02 3.331554681062698364e-02 -6.798868626356124878e-02 -2.342484295368194580e-01 4.985972940921783447e-01 4.121528938412666321e-02 -3.240110725164413452e-02 2.622701227664947510e-01 -1.196470037102699280e-01 -1.603295058012008667e-01 6.118984520435333252e-02
5.637180060148239136e-02 3.523021936416625977e-02 -2.412291616201400757e-01 2.240776270627975464e-01 1.179869771003723145e-01 -1.585414707660675049e-01 1.431469172239303589e-01 2.213808894157409668e-01 -1.481032222509384155e-01 1.164819952100515366e-02 -1.636003702878952026e-01 -8.415410667657852173e-02 -2.182234078645706177e-01 -2.732098400592803955e-01 -1.703479290008544922e-01 2.013933807611465454e-01 -6.630222499370574951e-02 -2.839730978012084961e-01 -1.871917098760604858e-01 -2.198314964771270752e-01 1.081543602049350739e-02 9.907814860343933105e-02 1.220715045928955078e-01 -1.013039797544479370e-01 1.069626882672309875e-01 1.901850551366806030e-01 3.114486634731292725e-01 3.027071654796600342e-01 1.276717800647020340e-02 -2.939537465572357178e-01 1.920993067324161530e-02 -6.463043391704559326e-02
1.590901613235473633e-02 -1.485537588596343994e-01 -2.118349671363830566e-01 1.089491993188858032e-01 3.922873139381408691e-01 -2.133209956809878349e-03 2.847932875156402588e-01 1.020838692784309387e-01 -1.828475892543792725e-01 -5.369412526488304138e-02 1.714619249105453491e-02 1.347962170839309692e-01 -1.157885044813156128e-01 -1.907278597354888916e-02 -1.781910061836242676e-01 1.333435624837875366e-01 3.693899838253855705e-03 3.553805947303771973e-01 -2.260148525238037109e-01 -2.373075038194656372e-01 1.812548041343688965e-01 8.792813867330551147e-02 -2.333312928676605225e-01 -7.043545693159103394e-02 2.984151542186737061e-01 5.426390469074249268e-02 1.339519768953323364e-01 -1.825166791677474976e-01 -6.732508540153503418e-02 6.772457063198089600e-02 -1.604488044977188110e-01 2.135847508907318115e-01
-8.437603712081909180e-02 -1.110536977648735046e-01 -2.255347222089767456e-01 1.584749966859817505e-01 1.619348824024200439e-01 6.504388153553009033e-02 2.502494752407073975e-01 6.691954284906387329e-02 -6.558381766080856323e-02 2.252855747938156128e-01 -2.865682542324066162e-01 7.177016884088516235e-02 -1.324584633111953735e-01 -8.515812456607818604e-03 -3.384779989719390869e-01 -1.570507586002349854e-01 -1.235421076416969299e-01 3.528141081333160400e-01 7.848729938268661499e-02 -4.348056614398956299e-01 -1.975415796041488647e-01 1.626534610986709595e-01 1.158577948808670044e-01 -1.240227837115526199e-02 -1.090593934059143066e-01 -6.142150610685348511e-02 -8.989232778549194336e-02 -1.048465371131896973e-01 -4.659476131200790405e-02 2.370005100965499878e-02 1.484854370355606079e-01 -1.852042227983474731e-01
-4.943420290946960449e-01 1.314994841814041138e-01 -8.075227960944175720e-04 8.892969228327274323e-03 1.308473199605941772e-01 -1.337073743343353271e-01 1.017564907670021057e-01 7.547502219676971436e-02 -2.089550793170928955e-01 -4.641744866967201233e-02 -3.570261970162391663e-02 -1.466475576162338257e-01 -1.888725161552429199e-01 -1.370690464973449707e-01 -4.019601941108703613e-01 -5.181443318724632263e-02 -5.973749235272407532e-02 1.188872456550598145e-01 -1.249388158321380615e-01 -1.246698014438152313e-02 1.788179278373718262e-01 2.287521064281463623e-01 1.208352744579315186e-01 -5.643060058355331421e-02 2.799939513206481934e-01 1.015593111515045166e-01 2.164988964796066284e-01 -2.286164090037345886e-03 -8.106708526611328125e-03 -2.538304626941680908e-01 7.975451648235321045e-02 2.406014651060104370e-01
-3.795582652091979980e-01 1.232905685901641846e-01 -2.338929921388626099e-01 8.498363941907882690e-02 2.281886897981166840e-02 -1.510095596313476562e-01 -3.927399590611457825e-02 4.954134300351142883e-02 -1.947150677442550659e-01 -2.220468781888484955e-02 1.441178005188703537e-02 -8.429705351591110229e-02 -1.764363795518875122e-01 -8.089940994977951050e-02 -2.578523159027099609e-01 2.667036950588226318e-01 -2.361670695245265961e-02 1.041868403553962708e-01 -1.931383907794952393e-01 -7.040964812040328979e-02 1.668181419372558594e-01 3.889491260051727295e-01 2.007764130830764771e-01 -1.258361637592315674e-01 1.494798064231872559e-01 1.217530742287635803e-01 2.729818820953369141e-01 -6.348790228366851807e-02 1.172520443797111511e-01 -1.281316578388214111e-01 2.578016221523284912e-01 1.708743274211883545e-01
-1.012812778353691101e-01 7.761187851428985596e-02 -3.758346736431121826e-01 2.684787847101688385e-03 -8.638476580381393433e-02 2.801761627197265625e-01 1.770129948854446411e-01 2.390215247869491577e-01 -2.074062526226043701e-01 -4.199734330177307129e-02 -1.911639571189880371e-01 -3.145844116806983948e-02 -2.097173780202865601e-01 -1.223039925098419189e-01 -1.338468212634325027e-02 2.505447864532470703e-01 -1.904588341712951660e-01 1.795082241296768188e-01 -1.412625014781951904e-01 -3.348112404346466064e-01 -2.510572969913482666e-01 9.670666605234146118e-02 1.532467268407344818e-02 8.811540901660919189e-02 -1.868519373238086700e-02 -1.698465496301651001e-01 2.393852919340133667e-01 1.912466809153556824e-02 3.816205635666847229e-02 -1.918378621339797974e-01 -2.235463261604309082e-01 8.829561620950698853e-02
6.753444205969572067e-03 -2.336014211177825928e-01 -2.077936530113220215e-01 1.442355662584304810e-01 7.896750420331954956e-02 1.597967147827148438e-01 3.539451584219932556e-02 3.674299716949462891e-01 7.314034551382064819e-02 4.407938942313194275e-02 -3.130161166191101074e-01 -1.089767143130302429e-01 -7.772223651409149170e-02 2.347154170274734497e-02 -5.827125161886215210e-02 -1.431276500225067139e-01 -4.794168751686811447e-03 2.427545934915542603e-01 9.868399053812026978e-02 -2.323398739099502563e-01 1.395734697580337524e-01 3.053070791065692902e-02 -2.724460959434509277e-01 1.296253781765699387e-02 1.731662899255752563e-01 3.215171396732330322e-01 2.464288771152496338e-01 2.477659881114959717e-01 2.382661849260330200e-01 -1.862032264471054077e-01 3.468960523605346680e-02 -1.234179921448230743e-02
-1.589277684688568115e-01 -2.401452139019966125e-02 -1.800051033496856689e-01 1.745080351829528809e-01 -5.496240779757499695e-02 3.283969759941101074e-01 -1.157255843281745911e-02 7.038774341344833374e-02 -8.106502890586853027e-02 9.524480253458023071e-02 -3.260134533047676086e-02 -3.765796124935150146e-01 1.517748553305864334e-02 -1.227019056677818298e-01 -1.487965136766433716e-01 4.124925658106803894e-02 -4.276753664016723633e-01 2.263352274894714355e-01 1.580332219600677490e-01 -9.606687724590301514e-02 3.023652173578739166e-02 -3.725798160303384066e-04 7.246758788824081421e-02 -2.016678452491760254e-01 2.438586652278900146e-01 1.690227687358856201e-01 5.210231617093086243e-02 -1.054976414889097214e-02 7.341992110013961792e-02 -3.878282606601715088e-01 5.352700874209403992e-02 1.816838979721069336e-01
2.034723162651062012e-01 -1.460936516523361206e-01 -3.186042904853820801e-01 3.056116402149200439e-01 -6.975021213293075562e-02 1.552872657775878906e-01 -2.847858965396881104e-01 -1.097879111766815186e-01 -1.163999214768409729e-01 9.808366000652313232e-02 -1.245666295289993286e-01 -1.085871234536170959e-01 -3.406386077404022217e-01 -2.424264848232269287e-01 -8.075080811977386475e-02 1.600848734378814697e-01 -3.923448920249938965e-02 2.097573727369308472e-01 1.774661988019943237e-01 -3.785783797502517700e-02 -2.338581951335072517e-03 2.195797860622406006e-02 3.616369515657424927e-02 2.271997369825839996e-02 2.192867249250411987e-01 6.329841911792755127e-02 4.029712080955505371e-01 1.175304502248764038e-01 1.809309273958206177e-01 -1.090546175837516785e-01 -9.352056682109832764e-02 -1.838880218565464020e-02
4.817821551114320755e-03 -2.786017060279846191e-01 -9.990804642438888550e-02 4.307629466056823730e-01 -1.418941169977188110e-01 3.161140680313110352e-01 -3.450317308306694031e-02 -3.378929197788238525e-02 -2.026814818382263184e-01 1.247561126947402954e-01 -1.137726083397865295e-01 -1.088630482554435730e-01 -2.010370492935180664e-01 -2.278849631547927856e-01 1.975286900997161865e-01 -1.308977901935577393e-01 -1.966974139213562012e-01 2.100772112607955933e-01 7.873164862394332886e-02 -1.775927394628524780e-01 2.164248377084732056e-01 8.886212110519409180e-02 7.890672981739044189e-02 6.762378662824630737e-02 -5.241375416517257690e-02 3.275049030780792236e-01 1.544568091630935669e-01 1.643752306699752808e-01 -5.236451700329780579e-02 3.757137572392821312e-03 -4.960070550441741943e-02 1.493052095174789429e-01
2.371436916291713715e-02 -2.805409580469131470e-02 -3.695767745375633240e-02 4.463523924350738525e-01 3.095544278621673584e-01 -1.455014944076538086e-01 -4.496471583843231201e-02 2.088130563497543335e-01 -1.566986553370952606e-02 1.453571468591690063e-01 -4.526255279779434204e-02 3.330494463443756104e-02 -2.655336260795593262e-01 -1.545804459601640701e-02 -2.724010050296783447e-01 -1.335517764091491699e-01 -2.278741151094436646e-01 1.671349108219146729e-01 2.263820469379425049e-01 -2.689749598503112793e-01 -1.135970577597618103e-01 -8.056559599936008453e-03 1.805056333541870117e-01 -2.898992411792278290e-02 -1.341464817523956299e-01 2.471255362033843994e-01 2.860052585601806641e-01 -1.092543080449104309e-01 9.643008559942245483e-02 6.834857910871505737e-02 -2.527780085802078247e-02 -1.041971966624259949e-01
-1.667176187038421631e-01 6.857862696051597595e-03 -2.047744095325469971e-01 1.482536345720291138e-01 3.473394364118576050e-02 -2.101970016956329346e-01 1.103495433926582336e-01 -7.504599541425704956e-02 -1.995143443346023560e-01 -2.349818497896194458e-02 -5.011579394340515137e-02 -6.604080647230148315e-02 -7.816749811172485352e-02 -1.341768503189086914e-01 -1.365774273872375488e-01 6.349293142557144165e-02 -1.878671050071716309e-01 4.953349009156227112e-02 -7.162097841501235962e-02 -3.002570271492004395e-01 1.404634863138198853e-01 -2.822955250740051270e-01 2.734195068478584290e-02 2.811164595186710358e-02 1.099625080823898315e-01 -3.268141672015190125e-02 4.303845763206481934e-01 2.728044390678405762e-01 2.245899587869644165e-01 -2.478705495595932007e-01 2.514232099056243896e-01 -2.629102766513824463e-01
-2.927387319505214691e-02 -1.642847061157226562e-01 -2.296749204397201538e-01 -1.961271092295646667e-02 1.930828951299190521e-02 2.461230754852294922e-01 2.049949467182159424e-01 -1.350178122520446777e-01 -4.351865351200103760e-01 3.564184159040451050e-02 -2.331031709909439087e-01 6.377983838319778442e-02 -2.113245576620101929e-01 3.271493315696716309e-02 -2.397135496139526367e-01 -1.975152939558029175e-01 -2.889318466186523438e-01 2.247606515884399414e-01 1.657030433416366577e-01 8.714222349226474762e-03 -1.709661930799484253e-01 -1.486905962228775024e-01 -5.256084725260734558e-02 2.012103348970413208e-01 9.864800423383712769e-02 -6.135674566030502319e-02 6.340875476598739624e-02 1.515415310859680176e-01 1.195719018578529358e-01 -2.257616817951202393e-01 1.753294020891189575e-01 -1.180835366249084473e-01
-3.568759262561798096e-01 -4.170869663357734680e-02 -1.750742085278034210e-02 9.648440033197402954e-02 -1.784667819738388062e-01 3.210071027278900146e-01 -1.288596261292695999e-02 1.428403854370117188e-01 -3.428281545639038086e-01 4.891979694366455078e-02 -1.814596951007843018e-01 1.782294809818267822e-01 -1.743395775556564331e-01 -3.169464170932769775e-01 -6.752386689186096191e-02 -1.046224460005760193e-01 -1.995157450437545776e-01 1.166438460350036621e-01 -4.355699941515922546e-02 1.510317344218492508e-02 1.244376003742218018e-01 -3.309523686766624451e-02 -7.769482582807540894e-02 -5.063493922352790833e-02 5.451064184308052063e-02 3.850468397140502930e-01 2.431889995932579041e-02 -5.817612633109092712e-02 4.961665347218513489e-02 -1.346042156219482422e-01 -2.948282659053802490e-01 -1.772465556859970093e-01
1.749090105295181274e-02 -8.667568117380142212e-02 -1.262458860874176025e-01 1.704391241073608398e-01 1.072892770171165466e-01 -6.542623043060302734e-02 2.639817297458648682e-01 -1.044493615627288818e-01 -3.691784143447875977e-01 -1.165936291217803955e-01 -1.432253718376159668e-01 -1.662774942815303802e-02 -2.923593819141387939e-01 8.233131468296051025e-02 -2.497884631156921387e-01 -1.669871509075164795e-01 -1.790973097085952759e-01 3.363100588321685791e-01 -8.436018973588943481e-02 1.486189197748899460e-02 7.308224588632583618e-02 1.295036673545837402e-01 -1.065782755613327026e-01 -1.019863560795783997e-01 1.761714220046997070e-01 4.570490866899490356e-02 4.579369425773620605e-01 -3.684365376830101013e-02 -2.025969922542572021e-01 1.030150707811117172e-02 -3.818693011999130249e-02 1.200373470783233643e-01
-7.324938476085662842e-02 3.288377076387405396e-02 -1.955009847879409790e-01 2.471850216388702393e-01 7.399308681488037109e-02 -7.610831409692764282e-02 1.048455834388732910e-01 3.709352016448974609e-01 4.796892777085304260e-02 1.584090441465377808e-01 -2.134937793016433716e-01 6.537469476461410522e-02 2.168511413037776947e-02 -4.601590707898139954e-02 -2.960097491741180420e-01 -2.314444929361343384e-01 -3.990219533443450928e-01 1.440679132938385010e-01 -1.002809330821037292e-01 -2.214145213365554810e-01 -1.709031462669372559e-01 2.076121121644973755e-01 9.696631878614425659e-02 -7.846694439649581909e-02 1.340116560459136963e-01 3.864404186606407166e-02 5.377087742090225220e-02 8.900203555822372437e-02 -7.000445853918790817e-03 -2.979776263236999512e-02 2.590740621089935303e-01 -2.968311905860900879e-01
-3.437332212924957275e-01 -7.846854627132415771e-02 -1.980230510234832764e-01 4.419082030653953552e-02 5.503110215067863464e-02 -2.356803119182586670e-01 1.392820179462432861e-01 1.831329464912414551e-01 1.742882579565048218e-01 -4.378405958414077759e-02 -1.917261779308319092e-01 1.251269578933715820e-01 -1.377879083156585693e-01 -1.442549843341112137e-02 -2.560110986232757568e-01 -2.406130284070968628e-01 -3.856465220451354980e-01 1.691633164882659912e-01 -6.998247653245925903e-02 -4.167927205562591553e-01 -3.757943585515022278e-02 9.444256871938705444e-02 6.139499321579933167e-02 -7.826782017946243286e-02 -5.429473519325256348e-02 5.743574723601341248e-02 9.837690740823745728e-02 2.867363765835762024e-02 2.105610966682434082e-01 5.704946070909500122e-02 1.777328550815582275e-01 -1.535191237926483154e-01
-1.194169744849205017e-01 -1.968437135219573975e-01 -1.406995207071304321e-01 -2.390198856592178345e-01 1.181809678673744202e-01 1.868467181921005249e-01 4.713949561119079590e-02 -8.110883831977844238e-02 -2.117024809122085571e-01 1.755586564540863037e-01 -2.649735212326049805e-01 2.516123652458190918e-01 -1.119420956820249557e-02 -8.573974668979644775e-02 -1.759864240884780884e-01 3.296370431780815125e-02 -1.030847877264022827e-01 1.207025200128555298e-01 9.071132540702819824e-02 -2.142809629440307617e-01 8.890801668167114258e-02 3.395980596542358398e-01 4.478679969906806946e-02 -8.569878339767456055e-02 1.107967570424079895e-01 3.751117736101150513e-02 3.778884410858154297e-01 -1.362094730138778687e-01 3.449922502040863037e-01 1.953472793102264404e-01 -7.413800060749053955e-02 -1.185687482357025146e-01
8.359619975090026855e-02 -4.383740574121475220e-02 -1.504720002412796021e-01 1.306191924959421158e-02 5.204229801893234253e-02 6.865192204713821411e-02 -4.371524974703788757e-02 2.484531998634338379e-01 -6.343892961740493774e-02 1.180634275078773499e-01 -4.632672071456909180e-01 -7.061099261045455933e-02 -1.604271680116653442e-01 -2.912577986717224121e-01 6.994058936834335327e-02 -2.276702038943767548e-02 -1.020447984337806702e-01 2.580219507217407227e-01 1.236738637089729309e-01 -9.365916997194290161e-02 2.276024818420410156e-01 1.170928701758384705e-01 -3.004622161388397217e-01 -4.866715520620346069e-02 2.015206962823867798e-01 3.216547369956970215e-01 2.101102620363235474e-01 -2.288174256682395935e-02 9.068081527948379517e-02 -2.528427243232727051e-01 4.279781132936477661e-02 -1.474122852087020874e-01
-2.063719034194946289e-01 7.906176894903182983e-02 -2.288661003112792969e-01 6.354390084743499756e-02 3.157579302787780762e-01 1.169957742094993591e-01 2.881471514701843262e-01 1.003085151314735413e-01 -2.628673017024993896e-01 -2.792985923588275909e-02 -1.420838087797164917e-01 -8.814153075218200684e-02 -5.287240445613861084e-02 -4.327690228819847107e-02 -3.006647899746894836e-02 1.253928691148757935e-01 -1.321537941694259644e-01 3.101932443678379059e-02 -9.495130181312561035e-02 -2.606189548969268799e-01 -2.604351937770843506e-01 2.441632747650146484e-02 -1.072737574577331543e-01 -1.462689340114593506e-01 6.314170081168413162e-03 -1.493530869483947754e-01 4.963771998882293701e-01 8.264780044555664062e-02 -1.907327026128768921e-02 2.870208583772182465e-02 -3.008955419063568115e-01 7.173756510019302368e-02
-2.088810056447982788e-01 1.040207669138908386e-01 1.157249286770820618e-01 -9.438080340623855591e-02 -2.998651005327701569e-02 1.009273752570152283e-01 1.873721182346343994e-01 -1.072474643588066101e-01 -3.990909457206726074e-01 -2.408997155725955963e-02 -2.404989004135131836e-01 -2.609902024269104004e-01 -1.147044971585273743e-01 2.657107263803482056e-02 -1.051914039999246597e-02 7.395891100168228149e-02 -1.238885223865509033e-01 3.673280775547027588e-01 2.684890925884246826e-01 -1.747404634952545166e-01 1.850190758705139160e-01 1.403985731303691864e-02 -1.304996199905872345e-02 -3.098007142543792725e-01 1.539336889982223511e-01 -8.043231815099716187e-02 1.820403188467025757e-01 3.853328898549079895e-02 1.875082999467849731e-01 -2.765571475028991699e-01 5.450112745165824890e-03 -1.905420050024986267e-02
-1.253954768180847168e-01 -1.324792653322219849e-01 -3.310972154140472412e-01 9.874764829874038696e-02 1.685774624347686768e-01 4.381939768791198730e-02 9.609343111515045166e-02 9.363593533635139465e-03 -2.278490215539932251e-01 -1.614165492355823517e-02 -2.463356256484985352e-01 -1.010821014642715454e-01 -3.450613617897033691e-01 -3.415572643280029297e-01 -2.823930382728576660e-01 -7.307270914316177368e-02 7.018264383077621460e-03 1.301345136016607285e-02 -8.062046021223068237e-02 -1.270166318863630295e-02 -2.157312929630279541e-01 2.279810840263962746e-03 1.961304545402526855e-01 -8.449959754943847656e-02 1.317779570817947388e-01 3.170121908187866211e-01 -1.628088802099227905e-01 -2.146117538213729858e-01 4.520804062485694885e-02 -2.250655889511108398e-01 -6.292371451854705811e-02 1.329775452613830566e-01
1.501935273408889771e-01 1.521616727113723755e-01 -2.464754432439804077e-01 2.656885385513305664e-01 3.205882906913757324e-01 1.455615609884262085e-01 3.599553108215332031e-01 1.661145240068435669e-01 -1.138391569256782532e-01 -3.755563125014305115e-02 1.791036128997802734e-01 3.349924460053443909e-02 -2.361205518245697021e-01 -1.097909733653068542e-01 8.579741418361663818e-02 1.666026413440704346e-01 -1.459398269653320312e-01 3.172340691089630127e-01 -1.303690522909164429e-01 -1.682744473218917847e-01 -3.335274383425712585e-02 2.612160146236419678e-01 7.940875738859176636e-02 -1.192198395729064941e-01 -1.473334580659866333e-01 9.850580245256423950e-02 1.118456106632947922e-02 2.104998975992202759e-01 -7.185868918895721436e-02 -2.148634791374206543e-01 6.844110786914825439e-02 4.850899800658226013e-02
-7.900457829236984253e-02 1.496900320053100586e-01 -1.964190006256103516e-01 2.936679422855377197e-01 -1.740349107421934605e-03 -1.788534522056579590e-01 1.028673276305198669e-01 6.010143831372261047e-02 -3.329430222511291504e-01 -1.218247190117835999e-01 -1.294105648994445801e-01 -2.306416779756546021e-01 -2.869052439928054810e-02 5.918025225400924683e-02 -2.936361916363239288e-02 -2.090697363018989563e-02 -2.163641452789306641e-01 2.166070640087127686e-01 7.245817221701145172e-03 -3.340975940227508545e-01 -1.859526485204696655e-01 -8.011930435895919800e-02 2.167817950248718262e-01 -1.109089776873588562e-01 -2.107300013303756714e-01 1.110103577375411987e-01 1.599050462245941162e-01 -5.856481939554214478e-02 2.697923183441162109e-01 -2.836735546588897705e-01 2.127414047718048096e-01 -9.559818357229232788e-02
-2.225480377674102783e-01 -1.063111945986747742e-01 1.323857158422470093e-01 4.510546475648880005e-02 1.558804810047149658e-01 -2.680966630578041077e-02 2.505049407482147217e-01 6.310237944126129150e-02 -2.147725969552993774e-01 -6.063710153102874756e-02 -1.125353947281837463e-01 -1.446883976459503174e-01 -3.541548550128936768e-01 4.780152812600135803e-02 -3.067579567432403564e-01 1.140912063419818878e-02 1.065328791737556458e-01 1.920943111181259155e-01 -3.370583057403564453e-02 -6.039032712578773499e-02 -1.372946500778198242e-01 2.430250048637390137e-01 -3.415649831295013428e-01 -6.508514285087585449e-02 1.386547386646270752e-01 3.462658524513244629e-01 2.791209816932678223e-01 1.181855425238609314e-01 -6.205007061362266541e-02 -1.198317855596542358e-01 -1.341024339199066162e-01 5.892538651823997498e-02
-2.276704162359237671e-01 2.963197827339172363e-01 -3.605226874351501465e-01 1.088098660111427307e-01 -3.123873844742774963e-02 1.202419549226760864e-01 8.589814417064189911e-03 4.119748249650001526e-02 -3.021865785121917725e-01 6.073238328099250793e-02 2.174609154462814331e-01 6.296281516551971436e-02 -4.008131027221679688e-01 1.486940234899520874e-01 6.309764832258224487e-02 -1.503920257091522217e-01 -2.162476330995559692e-01 1.743767559528350830e-01 -5.889078974723815918e-02 -1.596801429986953735e-01 1.242826059460639954e-01 1.968311553355306387e-04 -9.310799837112426758e-02 1.258021593093872070e-01 1.399817410856485367e-02 2.380299940705299377e-02 3.094557523727416992e-01 6.580545753240585327e-02 1.445027738809585571e-01 -1.439104974269866943e-01 -1.434357911348342896e-01 1.913693845272064209e-01
2.003623545169830322e-01 -4.950792342424392700e-02 1.159597653895616531e-02 -8.409084752202033997e-03 8.404789865016937256e-02 2.626878023147583008e-01 4.242741763591766357e-01 2.305564135313034058e-01 -2.768627405166625977e-01 2.338817715644836426e-01 -3.067419677972793579e-02 -1.922844722867012024e-02 -5.408884212374687195e-02 -1.083749458193778992e-01 -1.797842979431152344e-01 -1.740014404058456421e-01 -6.976665556430816650e-02 2.645720541477203369e-01 9.807910025119781494e-02 -2.875645458698272705e-01 2.695566117763519287e-01 1.289336234331130981e-01 -6.181744858622550964e-03 -2.358577959239482880e-02 -2.140863537788391113e-01 -6.803328637033700943e-03 -1.758851408958435059e-01 2.895998302847146988e-03 1.909044235944747925e-01 -2.498617023229598999e-01 3.675254061818122864e-02 6.264056265354156494e-02
8.860568702220916748e-02 -1.488431096076965332e-01 -1.870208084583282471e-01 1.818840354681015015e-01 -5.557625368237495422e-02 3.251844048500061035e-01 2.293481528759002686e-01 3.770750015974044800e-02 -3.447742760181427002e-02 2.762307040393352509e-02 9.652401506900787354e-02 -1.986117362976074219e-01 -2.558485567569732666e-01 -1.529773771762847900e-01 -3.667267784476280212e-02 -1.730145364999771118e-01 -2.888790369033813477e-01 -2.016628980636596680e-01 1.025575492531061172e-02 -2.869257628917694092e-01 1.823932230472564697e-01 2.601239979267120361e-01 9.032887965440750122e-02 -1.320080608129501343e-01 -1.683010309934616089e-01 4.047903120517730713e-01 2.173444814980030060e-02 3.431197255849838257e-02 7.010556012392044067e-02 -1.340024173259735107e-01 -1.333305835723876953e-01 -2.605988644063472748e-02
-4.714959487318992615e-02 9.398478269577026367e-02 -2.210021317005157471e-01 1.035596430301666260e-01 1.538807153701782227e-01 1.674148738384246826e-01 5.404237285256385803e-02 -1.775379478931427002e-01 9.103059023618698120e-02 -3.336284458637237549e-01 -8.803377300500869751e-02 -1.298828236758708954e-02 -4.328663945198059082e-01 -1.796777099370956421e-01 -1.601688265800476074e-01 3.258816525340080261e-02 -1.821929514408111572e-01 2.836151421070098877e-01 5.618513748049736023e-02 -3.346114754676818848e-01 2.434173822402954102e-01 1.233961880207061768e-01 -1.599510908126831055e-01 -9.219761937856674194e-02 4.564046859741210938e-02 -3.409262746572494507e-02 6.582988798618316650e-02 -2.034263610839843750e-01 -6.388930231332778931e-02 -1.934585720300674438e-02 2.483128570020198822e-02 2.792715728282928467e-01
3.227331489324569702e-02 -1.290541738271713257e-01 -1.529769152402877808e-01 9.832579642534255981e-03 2.138936370611190796e-01 1.186482384800910950e-01 -2.914364039897918701e-01 3.342843353748321533e-01 -2.873659431934356689e-01 -1.141496598720550537e-01 -3.873455896973609924e-02 1.631496846675872803e-01 -2.056072801351547241e-01 -1.497089564800262451e-01 -1.633163094520568848e-01 -1.963863968849182129e-01 -2.577085494995117188e-01 9.188250452280044556e-02 -1.206705793738365173e-01 -1.547813862562179565e-01 -1.572106927633285522e-01 7.186314463615417480e-02 9.762690216302871704e-02 1.533830016851425171e-01 -1.672040373086929321e-01 3.726557493209838867e-01 8.440074324607849121e-02 -2.083591669797897339e-01 1.370833516120910645e-01 -1.470495164394378662e-01 -2.418800815939903259e-02 -1.181637719273567200e-01
-1.283337622880935669e-01 4.588921740651130676e-02 -2.727406620979309082e-01 1.780626028776168823e-01 -8.336519449949264526e-02 1.000101938843727112e-01 3.231741189956665039e-01 -3.209474086761474609e-01 -1.387054026126861572e-01 9.526906907558441162e-02 -3.515202701091766357e-01 -1.866128593683242798e-01 -2.071580141782760620e-01 8.821590989828109741e-02 -7.444526255130767822e-02 -2.106832154095172882e-02 -3.880621865391731262e-03 3.319073319435119629e-01 -1.986768841743469238e-02 -2.136785984039306641e-01 6.334242224693298340e-02 2.036311030387878418e-01 1.222899630665779114e-01 2.177786380052566528e-01 2.539992630481719971e-01 -6.758079677820205688e-02 1.356463180854916573e-03 -3.917469829320907593e-02 2.395865172147750854e-01 -5.425932630896568298e-02 -3.738854080438613892e-02 -1.052974760532379150e-01
2.230608649551868439e-02 -1.333335191011428833e-01 -1.077086105942726135e-01 9.258779138326644897e-02 -1.396000757813453674e-02 2.800578176975250244e-01 5.491985753178596497e-02 3.041757345199584961e-01 -1.587289199233055115e-02 1.891638636589050293e-01 -3.580958545207977295e-01 -2.318540588021278381e-02 -3.015667796134948730e-01 -2.423637919127941132e-02 -1.768115349113941193e-02 1.032704040408134460e-01 -1.443087123334407806e-02 2.906914949417114258e-01 1.495868861675262451e-01 -2.515171468257904053e-01 1.648712158203125000e-01 -4.793069139122962952e-02 -2.462425082921981812e-01 -9.011264145374298096e-02 2.744501531124114990e-01 3.073083758354187012e-01 4.387481138110160828e-02 2.065603435039520264e-01 6.087416317313909531e-03 -1.115658283233642578e-01 -1.275022923946380615e-01 -9.162723273038864136e-02
-1.572780758142471313e-01 2.005377113819122314e-01 -6.936133652925491333e-02 1.099633872509002686e-01 9.179180860519409180e-02 -4.395266994833946228e-02 -5.188022926449775696e-02 2.276262193918228149e-01 -2.894378602504730225e-01 1.372562348842620850e-01 -2.397234290838241577e-01 -3.080981224775314331e-02 -1.845690459012985229e-01 -1.513703763484954834e-01 -4.375758394598960876e-02 -3.381511867046356201e-01 -2.866526842117309570e-01 -1.480896174907684326e-01 5.234767496585845947e-02 -1.676713079214096069e-01 9.300181642174720764e-03 -9.995386749505996704e-02 2.499952018260955811e-01 1.385040283203125000e-01 -1.326124370098114014e-01 2.653408348560333252e-01 2.549516558647155762e-01 -1.489606946706771851e-01 9.760921448469161987e-02 -2.668603658676147461e-01 -3.065686859190464020e-02 1.882470101118087769e-01
-9.795596450567245483e-02 -1.859844475984573364e-01 -3.995988667011260986e-01 2.320715039968490601e-01 1.438640058040618896e-01 -7.553242892026901245e-02 2.913169264793395996e-01 1.052474156022071838e-01 -1.799134910106658936e-01 4.223164796712808311e-05 2.333124168217182159e-02 1.386657357215881348e-01 1.170032657682895660e-02 4.615008085966110229e-02 8.118687570095062256e-02 4.778070747852325439e-02 -1.104913577437400818e-01 4.175591468811035156e-01 -1.030730828642845154e-01 -3.755171224474906921e-02 -2.319303154945373535e-02 2.355111576616764069e-02 -2.442693114280700684e-01 -2.860248088836669922e-01 1.501200795173645020e-01 2.491251081228256226e-01 2.406082898378372192e-01 -1.264963150024414062e-01 1.123559940606355667e-02 -1.458255946636199951e-01 1.996815763413906097e-02 1.876155585050582886e-01
1.125078499317169189e-01 9.494189172983169556e-02 -4.844685271382331848e-02 1.276332139968872070e-01 1.627386510372161865e-01 1.994459033012390137e-01 1.413441151380538940e-01 -1.240028068423271179e-01 -1.023733988404273987e-01 4.862584173679351807e-02 -1.374818533658981323e-01 -1.985212564468383789e-01 -2.941305041313171387e-01 -1.995331197977066040e-01 -3.409257531166076660e-01 -5.300484597682952881e-02 -2.622521221637725830e-01 3.349630236625671387e-01 -1.098942905664443970e-01 -8.035115152597427368e-02 1.776743680238723755e-01 3.970251679420471191e-01 4.017379879951477051e-02 -1.401801407337188721e-01 -4.324020072817802429e-02 -4.697788506746292114e-02 1.433481276035308838e-01 9.225589036941528320e-02 -1.223943457007408142e-01 1.323318779468536377e-01 -2.542370259761810303e-01 -3.625328466296195984e-02
-8.923170715570449829e-02 -1.900301128625869751e-02 -1.140460595488548279e-01 8.747788518667221069e-02 6.747830659151077271e-02 3.008389174938201904e-01 8.689808659255504608e-03 -1.214337423443794250e-01 -1.952245682477951050e-01 4.481502622365951538e-02 1.094841510057449341e-01 -4.568080231547355652e-02 -1.757784634828567505e-01 -3.368290364742279053e-01 -3.393836915493011475e-01 -6.268209964036941528e-02 -1.758554726839065552e-01 1.032553017139434814e-01 -1.222579181194305420e-01 -1.846172101795673370e-02 2.250953465700149536e-01 5.007294416427612305e-01 -2.366534322500228882e-01 -2.232273519039154053e-01 7.137788087129592896e-02 -3.328255191445350647e-02 2.305579334497451782e-01 2.455965848639607430e-03 1.073238104581832886e-01 6.160735338926315308e-02 -1.218731887638568878e-02 6.742464751005172729e-02
-2.764091193675994873e-01 -2.571246027946472168e-01 -8.596283197402954102e-02 7.318531721830368042e-02 -1.588676571846008301e-01 2.615806646645069122e-02 -4.619959741830825806e-02 -1.290801074355840683e-02 -1.983859539031982422e-01 1.072099208831787109e-01 -2.395506203174591064e-02 -3.269927799701690674e-01 -5.181744694709777832e-02 -9.806060045957565308e-02 6.915169954299926758e-02 -1.722867190837860107e-01 -2.324755489826202393e-01 3.392995893955230713e-01 1.394181745126843452e-03 -8.900714665651321411e-02 2.722178101539611816e-01 1.284568011760711670e-01 -1.467692404985427856e-01 -1.588361263275146484e-01 7.203126698732376099e-02 2.877812087535858154e-01 1.700921654701232910e-01 2.903872355818748474e-02 3.352646827697753906e-01 -1.545704007148742676e-01 -2.044491767883300781e-01 -3.253125026822090149e-02
-3.624321222305297852e-01 -7.081843912601470947e-02 -2.174452990293502808e-01 1.137903239578008652e-02 1.202390640974044800e-01 -8.497810363769531250e-02 3.819132149219512939e-01 -3.312383592128753662e-01 -1.456177681684494019e-01 -1.501425504684448242e-01 -2.345001697540283203e-01 -2.995307445526123047e-01 -1.312941014766693115e-01 -1.212576329708099365e-01 8.962523192167282104e-02 -1.062636543065309525e-02 -1.440735310316085815e-01 2.131919264793395996e-01 1.059033870697021484e-01 -9.570655971765518188e-02 -1.874865591526031494e-02 1.338193565607070923e-01 2.375421673059463501e-01 8.317167311906814575e-02 1.527826189994812012e-01 -1.248396351002156734e-03 1.984362453222274780e-01 -1.025130748748779297e-01 1.847004145383834839e-01 -1.464717835187911987e-01 6.096498109400272369e-03 -1.157387793064117432e-01
8.683221787214279175e-02 2.091993950307369232e-02 4.871779307723045349e-02 6.269882898777723312e-03 8.101088553667068481e-02 2.618546783924102783e-01 9.211678802967071533e-02 -7.794174551963806152e-02 -1.140837371349334717e-01 1.255071759223937988e-01 -3.160126879811286926e-02 -7.078114151954650879e-02 -4.662484824657440186e-01 -2.689182460308074951e-01 -2.218058556318283081e-01 1.461980678141117096e-02 -3.291040062904357910e-01 2.056115120649337769e-01 -2.401590198278427124e-01 -8.515173941850662231e-02 1.514251530170440674e-01 3.990468084812164307e-01 -1.417871117591857910e-01 -2.430066466331481934e-01 1.240588948130607605e-01 9.117324650287628174e-02 1.421065628528594971e-02 1.141079068183898926e-01 -8.627425879240036011e-02 4.926238581538200378e-02 -4.886282235383987427e-02 2.632823074236512184e-03
-2.252642996609210968e-02 -1.112226620316505432e-01 -2.691754102706909180e-01 -8.663744479417800903e-02 -1.915760040283203125e-01 2.181771397590637207e-01 -3.085796907544136047e-02 3.895649313926696777e-01 -2.988147437572479248e-01 1.936294734477996826e-01 -2.193733602762222290e-01 -8.264013379812240601e-02 -3.607928752899169922e-01 -2.408078759908676147e-01 1.341630890965461731e-02 -1.328027695417404175e-01 1.644301712512969971e-01 7.587517797946929932e-02 -8.620076626539230347e-02 -1.830686181783676147e-01 4.164012894034385681e-02 -1.153826564550399780e-01 1.238520964980125427e-01 -8.508545160293579102e-02 1.609631776809692383e-01 2.158679068088531494e-01 1.899667233228683472e-01 7.003635913133621216e-02 2.936933562159538269e-02 -1.329275667667388916e-01 1.916425824165344238e-01 -4.803271219134330750e-02
-3.181732892990112305e-01 -1.119107082486152649e-01 -2.292947918176651001e-01 2.648331783711910248e-02 -1.879065821412950754e-04 3.029469251632690430e-01 9.554695338010787964e-02 -8.054673671722412109e-03 -2.296217679977416992e-01 -1.517696231603622437e-01 -1.005545035004615784e-01 7.723701000213623047e-02 -2.568740546703338623e-01 -2.864530682563781738e-01 -2.110582590103149414e-01 2.304034680128097534e-02 -4.737835377454757690e-02 1.662517189979553223e-01 -6.067093089222908020e-02 1.940225251019001007e-02 -9.941331297159194946e-02 7.442096620798110962e-02 1.466493457555770874e-01 -1.137921884655952454e-01 -2.244052588939666748e-01 3.644361197948455811e-01 -1.784960739314556122e-02 -2.083437889814376831e-01 7.579927891492843628e-02 -8.860324323177337646e-02 -3.328475952148437500e-01 -1.092770621180534363e-01
8.552134782075881958e-02 7.956060767173767090e-02 1.060831919312477112e-01 2.378068715333938599e-01 1.422885060310363770e-01 2.840926647186279297e-01 -3.763314336538314819e-02 1.513596251606941223e-02 -2.026919461786746979e-02 -3.271905332803726196e-02 -4.088096618652343750e-01 -1.588908731937408447e-01 -2.357419282197952271e-01 -3.888895809650421143e-01 2.132391631603240967e-01 3.510254621505737305e-02 -3.291196227073669434e-01 7.338419556617736816e-02 -1.382223330438137054e-02 -2.289812266826629639e-01 2.036094665527343750e-01 7.342079281806945801e-02 1.628572680056095123e-02 -7.888466119766235352e-02 1.812591776251792908e-02 2.576816380023956299e-01 1.658797264099121094e-01 1.778170168399810791e-01 5.280750337988138199e-03 -4.536383599042892456e-02 6.477959454059600830e-02 -1.295209079980850220e-01
-1.835951805114746094e-01 1.367146670818328857e-01 -3.552298545837402344e-01 2.425937354564666748e-02 1.465075314044952393e-01 2.569411098957061768e-01 -5.694011226296424866e-02 6.958738714456558228e-02 -2.666397988796234131e-01 -1.684280633926391602e-01 2.028512209653854370e-01 -2.787762284278869629e-01 -4.482921585440635681e-02 3.786194324493408203e-02 -1.264406889677047729e-01 -7.861675322055816650e-02 -3.214372694492340088e-01 9.772600978612899780e-02 -2.810536026954650879e-01 -2.261762768030166626e-01 1.201297491788864136e-01 9.516064822673797607e-02 -7.813202217221260071e-03 -1.651326566934585571e-01 -1.578058302402496338e-02 -8.253015577793121338e-02 2.544382512569427490e-01 -5.309753492474555969e-02 1.989707350730895996e-01 7.839337736368179321e-02 3.543499484658241272e-02 -2.566558420658111572e-01
4.680516943335533142e-02 -5.910541489720344543e-02 -5.580239742994308472e-02 3.167306631803512573e-02 9.936420619487762451e-02 2.345955185592174530e-02 9.668204933404922485e-02 1.717059314250946045e-01 -1.702761501073837280e-01 3.683376684784889221e-02 -3.521030247211456299e-01 -8.128128200769424438e-02 7.431511580944061279e-02 -1.458254754543304443e-01 -3.411976993083953857e-01 -5.870872177183628082e-03 -9.418283402919769287e-02 7.442728430032730103e-02 -6.585352122783660889e-02 -3.979970812797546387e-01 -1.395335793495178223e-01 9.392213821411132812e-02 7.665093243122100830e-02 -5.391720682382583618e-03 5.416407585144042969e-01 1.084365248680114746e-01 7.247778773307800293e-02 1.000238209962844849e-01 2.793554961681365967e-01 2.324482053518295288e-02 4.865147918462753296e-02 1.552144736051559448e-01
-2.027416042983531952e-02 1.463565826416015625e-01 1.661635786294937134e-01 1.848811954259872437e-01 1.021293997764587402e-01 -2.197780413553118706e-03 1.699198186397552490e-01 4.786531031131744385e-01 -7.478930801153182983e-02 -2.200196385383605957e-01 -1.060525923967361450e-01 1.632903367280960083e-01 -2.310104668140411377e-01 4.311985895037651062e-02 -7.489383220672607422e-02 5.205169692635536194e-02 -1.912404298782348633e-01 5.941428616642951965e-02 -1.678664088249206543e-01 -1.851764768362045288e-01 1.068629547953605652e-01 2.440051548182964325e-02 4.633048549294471741e-02 -2.727720737457275391e-01 3.344818204641342163e-02 3.644446730613708496e-01 3.140993416309356689e-01 -3.072048723697662354e-02 1.357202231884002686e-01 -8.527718484401702881e-02 -4.411675967276096344e-03 -2.052143067121505737e-01
1.717351078987121582e-01 1.496369838714599609e-01 -2.830691039562225342e-01 1.637909561395645142e-01 9.111051261425018311e-02 1.140082702040672302e-01 1.465930640697479248e-01 -1.150259748101234436e-01 -2.685818374156951904e-01 -4.466237872838973999e-02 -6.718319654464721680e-02 -6.880980730056762695e-02 -1.665281951427459717e-01 -1.064246669411659241e-01 -3.531575202941894531e-01 -3.356959223747253418e-01 -2.529431879520416260e-01 1.435946822166442871e-01 4.306535050272941589e-02 -5.327961873263120651e-03 5.038617551326751709e-02 2.983257472515106201e-01 -1.844731420278549194e-01 -2.786772251129150391e-01 1.604668349027633667e-01 1.379227936267852783e-01 1.890199929475784302e-01 -1.053772717714309692e-01 -1.721784472465515137e-01 7.466074824333190918e-02 -9.227997809648513794e-02 -1.549708936363458633e-02
-8.149924129247665405e-02 1.723719239234924316e-01 -3.270508646965026855e-01 -3.148782625794410706e-02 1.066413372755050659e-01 2.325184047222137451e-01 1.586298495531082153e-01 2.073927521705627441e-01 -1.001004874706268311e-01 6.560452282428741455e-02 -1.123242359608411789e-02 -1.410258263349533081e-01 4.249650239944458008e-02 8.789898827672004700e-03 -1.176071017980575562e-01 1.946387737989425659e-01 -4.249653816223144531e-01 2.040538638830184937e-01 5.359324440360069275e-02 -1.697698384523391724e-01 -1.630722731351852417e-01 -1.232399046421051025e-01 -2.950006425380706787e-01 -2.067824900150299072e-01 1.920677572488784790e-01 8.977527171373367310e-02 1.396464109420776367e-01 1.655385196208953857e-01 2.208135128021240234e-01 -1.119735911488533020e-01 -2.215605974197387695e-01 -8.006419986486434937e-02
-7.318384945392608643e-02 1.653771698474884033e-01 -2.528876960277557373e-01 -9.707555174827575684e-03 -1.721844226121902466e-01 -8.629186078906059265e-03 1.832738518714904785e-01 -9.642690420150756836e-02 -2.033824771642684937e-01 2.216693311929702759e-01 6.079554557800292969e-02 1.438749134540557861e-01 -2.158728092908859253e-01 9.476419538259506226e-02 -2.450938820838928223e-01 1.651051938533782959e-01 -2.835285067558288574e-01 1.560248881578445435e-01 -1.404996067285537720e-01 -2.832395434379577637e-01 5.274424701929092407e-02 2.475001960992813110e-01 4.377863109111785889e-01 8.231283724308013916e-02 2.110972069203853607e-02 2.674164809286594391e-02 1.833525300025939941e-01 -1.119699478149414062e-01 5.032058060169219971e-02 -2.304253876209259033e-01 -5.000074580311775208e-02 1.473931502550840378e-02
-2.110172808170318604e-02 -1.100695878267288208e-01 4.407810978591442108e-03 3.368541002273559570e-01 -2.446716837584972382e-02 3.956907689571380615e-01 -4.020852502435445786e-03 -3.065493330359458923e-02 -1.573630422353744507e-01 6.236423179507255554e-02 -9.662189334630966187e-02 -3.107067756354808807e-02 -2.205731272697448730e-01 -1.771743297576904297e-01 1.220268979668617249e-01 4.976444691419601440e-02 -6.275954097509384155e-02 5.320200696587562561e-03 -9.530158340930938721e-02 -4.202078878879547119e-01 1.508073657751083374e-01 1.604701429605484009e-01 5.129009112715721130e-02 -1.707322597503662109e-01 -1.907410323619842529e-01 3.249146938323974609e-01 1.702729910612106323e-01 2.844437658786773682e-01 1.583981812000274658e-01 1.537514477968215942e-01 6.133485957980155945e-02 7.223229110240936279e-02
1.628786176443099976e-01 -6.911519169807434082e-02 -8.510025590658187866e-02 9.832254797220230103e-02 1.459378749132156372e-01 2.246772348880767822e-01 5.974273756146430969e-02 -2.734329402446746826e-01 -9.380114823579788208e-02 4.940366744995117188e-02 -1.035095658153295517e-02 -2.231323271989822388e-01 -4.718284606933593750e-01 -1.747310310602188110e-01 -2.306510061025619507e-01 8.443352580070495605e-02 -2.104165554046630859e-01 2.898226082324981689e-01 -1.366726309061050415e-01 -1.991706788539886475e-01 1.403579115867614746e-01 2.928183674812316895e-01 -1.396508365869522095e-01 -1.639630943536758423e-01 5.472153425216674805e-02 -9.071328490972518921e-02 -3.217645687982439995e-03 5.269785597920417786e-02 1.443725079298019409e-01 1.047434285283088684e-01 -1.968515962362289429e-01 6.348037719726562500e-02
-3.060773313045501709e-01 6.394305080175399780e-02 -1.245360895991325378e-01 3.971112966537475586e-01 8.819209039211273193e-02 -6.830431520938873291e-02 9.454555809497833252e-02 1.775286942720413208e-01 -9.576936066150665283e-02 -4.814931750297546387e-02 -6.735557317733764648e-02 1.661492139101028442e-01 -2.168368399143218994e-01 1.064371466636657715e-01 -3.427156209945678711e-01 -2.791721932590007782e-02 -1.183461174368858337e-01 1.553308516740798950e-01 -1.497450619935989380e-01 -2.106499075889587402e-01 -2.942864596843719482e-01 2.093212306499481201e-01 -9.489439427852630615e-02 4.048812016844749451e-02 2.204732000827789307e-01 -1.383939087390899658e-01 1.449827700853347778e-01 1.431729495525360107e-01 2.235451899468898773e-02 -1.058917269110679626e-01 1.637051999568939209e-01 2.492453455924987793e-01
-2.766184508800506592e-02 4.483888391405344009e-03 -3.605901300907135010e-01 1.847584247589111328e-01 2.296399697661399841e-02 6.515964865684509277e-02 1.133934035897254944e-01 4.258554875850677490e-01 -1.372324209660291672e-02 -5.296933278441429138e-02 2.661117538809776306e-02 1.308943927288055420e-01 -2.166423797607421875e-01 -2.902042567729949951e-01 -9.175127744674682617e-02 1.163331121206283569e-01 1.069440096616744995e-01 1.489428579807281494e-01 -1.332840919494628906e-01 -3.790118694305419922e-01 3.678831458091735840e-02 -1.110599488019943237e-01 -5.657609924674034119e-02 -1.258549243211746216e-01 2.699464559555053711e-01 6.619876623153686523e-02 2.227834463119506836e-01 2.179239988327026367e-01 1.677335053682327271e-01 -8.238177001476287842e-02 1.508060246706008911e-01 -4.822736978530883789e-02
-3.460113108158111572e-01 -5.007317289710044861e-02 -6.833397597074508667e-02 1.767681092023849487e-01 -1.808029366657137871e-03 3.112270832061767578e-01 3.133498365059494972e-03 6.941273063421249390e-02 -2.075823396444320679e-01 -1.353441476821899414e-01 -1.509756594896316528e-01 1.635348983108997345e-02 6.773100048303604126e-02 -8.448840677738189697e-02 2.570383846759796143e-01 -1.306960079818964005e-02 -2.907574772834777832e-01 3.063986599445343018e-01 -1.232252269983291626e-02 -5.523937940597534180e-02 -1.358923763036727905e-01 1.843175590038299561e-01 2.012301236391067505e-01 5.748320370912551880e-03 2.142728120088577271e-02 7.384956628084182739e-02 2.873425185680389404e-01 -1.894448399543762207e-01 -1.232160031795501709e-01 -4.039358496665954590e-01 1.854710839688777924e-02 8.725850842893123627e-03
-9.117752313613891602e-02 1.610317826271057129e-02 -2.301312983036041260e-01 8.418708294630050659e-02 -6.647599861025810242e-03 2.692324817180633545e-01 2.241772264242172241e-01 7.138001918792724609e-02 -3.086543977260589600e-01 2.420700341463088989e-01 -3.059915006160736084e-01 -1.814051866531372070e-01 -8.932524360716342926e-03 -1.542186290025711060e-01 -2.152177393436431885e-01 1.073191985487937927e-01 -7.185442000627517700e-02 5.925778299570083618e-02 1.695440113544464111e-01 -2.439930737018585205e-01 2.005490958690643311e-01 3.275335952639579773e-02 -3.874241188168525696e-02 3.097104728221893311e-01 -1.751447096467018127e-02 3.108562827110290527e-01 -1.270877271890640259e-01 1.546643078327178955e-01 1.815216541290283203e-01 1.622027368284761906e-03 -1.646713167428970337e-01 9.299771487712860107e-02
1.423159427940845490e-02 1.365583091974258423e-01 -1.294799745082855225e-01 3.541622459888458252e-01 -4.065816476941108704e-02 3.114471137523651123e-01 1.361395120620727539e-01 7.670780271291732788e-02 -2.665005624294281006e-01 4.929902777075767517e-02 -2.659890651702880859e-01 -5.680896341800689697e-02 -1.951161324977874756e-01 -2.751942574977874756e-01 2.392393052577972412e-01 -1.105101220309734344e-02 -3.793400526046752930e-01 6.736572831869125366e-02 7.268351316452026367e-02 -1.936212554574012756e-02 1.402482241392135620e-01 1.926508098840713501e-01 2.238665223121643066e-01 -2.069448865950107574e-02 -1.141607686877250671e-01 4.262500256299972534e-02 -2.722819149494171143e-02 2.911990284919738770e-01 1.600772738456726074e-01 2.365879155695438385e-02 8.011646568775177002e-02 -5.365118756890296936e-02
-3.379755914211273193e-01 -1.837207823991775513e-01 -4.795102775096893311e-01 8.229415863752365112e-02 6.412024796009063721e-02 1.851882785558700562e-01 1.505870670080184937e-01 -4.889392107725143433e-02 -2.529340423643589020e-02 3.999602794647216797e-02 -2.370588183403015137e-01 -8.344557881355285645e-02 -3.861469402909278870e-02 -1.990399211645126343e-01 -1.554408967494964600e-01 -6.407049298286437988e-02 -3.267970308661460876e-02 1.710836291313171387e-01 -3.781991451978683472e-02 -1.630402058362960815e-01 -6.721933186054229736e-02 2.214540392160415649e-01 -1.316867321729660034e-01 -6.840384006500244141e-02 -9.352566301822662354e-02 -1.766368560492992401e-02 -9.292370826005935669e-02 -3.797370493412017822e-01 2.304177582263946533e-01 -2.104514837265014648e-01 -1.407734304666519165e-01 -6.360074132680892944e-02
-2.103340327739715576e-01 1.636116765439510345e-02 5.957174301147460938e-02 2.490631341934204102e-01 2.333601713180541992e-01 1.291788928210735321e-02 -3.872576635330915451e-04 -2.817167043685913086e-01 -1.047628000378608704e-02 1.208462342619895935e-01 3.413362056016921997e-02 -9.830808639526367188e-02 -4.167090356349945068e-01 -9.447724372148513794e-02 -2.219193577766418457e-01 -6.614179164171218872e-02 -2.679004967212677002e-01 9.943080693483352661e-02 -2.104953825473785400e-01 -1.043447628617286682e-01 -1.901368796825408936e-02 3.237067759037017822e-01 -1.783586293458938599e-01 -1.407211720943450928e-01 -1.718953251838684082e-01 2.001998573541641235e-01 1.229161918163299561e-01 -1.250380724668502808e-01 1.339839547872543335e-01 2.514152321964502335e-03 2.799961566925048828e-01 6.198500469326972961e-02
-2.094403356313705444e-01 -1.181339472532272339e-01 -2.046530693769454956e-01 3.163589537143707275e-01 1.125674471259117126e-01 -5.946454405784606934e-02 -1.724923774600028992e-02 2.236621975898742676e-01 -8.768305182456970215e-02 1.120625063776969910e-01 -1.427716314792633057e-01 -9.629264473915100098e-02 3.953853994607925415e-02 7.585910707712173462e-02 -1.031860783696174622e-01 -1.690379083156585693e-01 4.742877185344696045e-02 2.573077082633972168e-01 -8.073322474956512451e-03 -2.807836830615997314e-01 4.433414712548255920e-02 1.680844128131866455e-01 3.841881826519966125e-02 1.468517035245895386e-01 3.438946902751922607e-01 4.204093515872955322e-01 -3.212986513972282410e-02 1.260049492120742798e-01 1.256165355443954468e-01 -3.279859125614166260e-01 -2.922999486327171326e-02 2.225938439369201660e-02
-1.851468682289123535e-01 -1.148891374468803406e-01 -2.228909581899642944e-01 2.750009298324584961e-01 2.949812076985836029e-02 -8.186021447181701660e-02 1.346706897020339966e-01 1.834921091794967651e-01 -6.746441870927810669e-02 8.208473026752471924e-02 -3.507303893566131592e-01 -1.934974789619445801e-01 -7.890045642852783203e-02 4.292986914515495300e-02 -2.498267740011215210e-01 -3.017866015434265137e-01 -8.914431184530258179e-02 7.652577012777328491e-02 2.110132128000259399e-01 -4.150756895542144775e-01 -7.553108036518096924e-02 8.116497844457626343e-02 1.456350088119506836e-01 1.006764099001884460e-01 -1.417118161916732788e-01 3.602242842316627502e-02 2.329164743423461914e-01 7.553160190582275391e-02 8.670567721128463745e-02 -1.612728536128997803e-01 1.879899650812149048e-01 -1.004081964492797852e-01
1.592416763305664062e-01 -3.789274021983146667e-02 -1.409178674221038818e-01 2.481977343559265137e-01 2.406989336013793945e-01 -2.064698487520217896e-01 3.940654695034027100e-01 -1.275511234998703003e-01 -1.499417871236801147e-01 2.036669254302978516e-01 -6.415691226720809937e-02 1.344142407178878784e-01 -1.115354895591735840e-01 -7.459434866905212402e-02 -7.333657704293727875e-04 1.568729244172573090e-02 -2.287380993366241455e-01 3.916624486446380615e-01 -7.578318472951650620e-03 -1.201351732015609741e-01 2.495408058166503906e-02 5.316562205553054810e-02 -1.819578558206558228e-01 -5.822084471583366394e-02 7.694163173437118530e-02 1.136633753776550293e-01 1.112192869186401367e-01 4.940414428710937500e-02 1.968285143375396729e-01 -7.403486967086791992e-02 -3.051929548382759094e-02 4.198386371135711670e-01
-1.690067499876022339e-01 6.445235013961791992e-02 -1.734988093376159668e-01 1.026322990655899048e-01 8.063893765211105347e-02 6.697780638933181763e-02 -6.333192437887191772e-02 1.581007093191146851e-01 -2.261095196008682251e-01 -3.026417493820190430e-01 -3.076330013573169708e-02 2.763991951942443848e-01 -2.162949442863464355e-01 -4.672799631953239441e-02 5.062151700258255005e-02 1.457899212837219238e-01 -3.061600625514984131e-01 2.230506390333175659e-01 -9.467525035142898560e-02 1.831065490841865540e-02 1.065782457590103149e-01 3.702777996659278870e-02 3.339070677757263184e-01 -2.388618737459182739e-01 -2.466842718422412872e-02 3.829092681407928467e-01 -1.067031174898147583e-02 -1.749057173728942871e-01 7.826437801122665405e-02 -1.662404835224151611e-01 -1.787556409835815430e-01 -1.268682479858398438e-01
-3.848238587379455566e-01 1.130140107125043869e-02 -1.260309666395187378e-01 1.588235646486282349e-01 -8.227520436048507690e-02 2.612485289573669434e-01 -2.578623592853546143e-01 1.906343735754489899e-02 -1.048679873347282410e-01 1.372763514518737793e-01 -1.054528169333934784e-02 4.678397253155708313e-02 3.291903436183929443e-02 4.188738390803337097e-02 -2.538309097290039062e-01 1.265819519758224487e-01 -2.631125748157501221e-01 2.745932340621948242e-01 -2.702283114194869995e-02 -1.321003437042236328e-01 2.091536372900009155e-01 7.359282672405242920e-02 7.418370246887207031e-02 -2.093427479267120361e-01 -2.142210258170962334e-03 2.115976512432098389e-01 1.591850370168685913e-01 -1.016467735171318054e-01 -1.356741636991500854e-01 -3.494544923305511475e-01 -2.425632923841476440e-01 -1.106908470392227173e-01
-1.733171641826629639e-01 -2.257953733205795288e-01 -3.559651970863342285e-01 2.303470075130462646e-01 -1.356488019227981567e-01 -8.009453862905502319e-02 6.735112518072128296e-02 -3.505584225058555603e-02 -3.340311050415039062e-01 4.586889967322349548e-02 -1.034329980611801147e-01 -2.247223705053329468e-01 -1.224216520786285400e-01 -1.751337647438049316e-01 -6.135049834847450256e-02 -5.957238003611564636e-02 -1.409650146961212158e-01 1.665711253881454468e-01 -1.356309801340103149e-01 1.225889176130294800e-01 1.036048866808414459e-02 -2.625867724418640137e-02 5.374767631292343140e-02 1.894697546958923340e-01 -6.180181726813316345e-02 3.749098777770996094e-01 1.770476847887039185e-01 -5.745694041252136230e-02 -6.012155115604400635e-02 -3.984642624855041504e-01 -1.009524315595626831e-01 9.244299679994583130e-02
-2.513372004032135010e-01 2.154023647308349609e-01 -3.276775032281875610e-02 1.943556666374206543e-01 -2.356564998626708984e-02 1.333409734070301056e-02 4.352843761444091797e-02 2.185024917125701904e-01 -1.926311403512954712e-01 2.525568306446075439e-01 -1.091331019997596741e-01 -1.395892202854156494e-01 -1.730165779590606689e-01 -1.919672936201095581e-01 -1.356255561113357544e-01 -3.634623289108276367e-01 -3.048587739467620850e-01 1.855030655860900879e-01 7.746362686157226562e-02 4.327080771327018738e-02 1.116237193346023560e-01 -1.375881284475326538e-01 8.959224820137023926e-02 1.727618724107742310e-01 9.852902963757514954e-03 9.031369537115097046e-02 3.446619510650634766e-01 -2.299344390630722046e-01 2.237875759601593018e-01 -6.730277836322784424e-02 -2.105107530951499939e-02 1.103819310665130615e-01
-1.153767183423042297e-01 -3.122419863939285278e-02 -1.190918833017349243e-01 1.086539924144744873e-01 -1.164968460798263550e-01 2.477313131093978882e-01 5.056473985314369202e-02 7.937958836555480957e-02 -2.767655253410339355e-01 4.085430130362510681e-02 -3.206559643149375916e-02 -2.568081021308898926e-01 -1.312982141971588135e-01 -2.483311146497726440e-01 1.098370701074600220e-01 -9.552530199289321899e-02 -5.005254745483398438e-01 1.254921592772006989e-02 1.328089088201522827e-01 -1.698122620582580566e-01 1.730623394250869751e-01 1.510278880596160889e-01 -2.538770139217376709e-01 -2.368507534265518188e-01 7.903675734996795654e-02 1.112410277128219604e-01 4.119966179132461548e-02 8.846738189458847046e-02 3.360201716423034668e-01 -1.077562477439641953e-02 -2.709142118692398071e-02 -1.349312067031860352e-01
1.951554715633392334e-01 -8.981654793024063110e-02 -2.091057747602462769e-01 1.783083081245422363e-01 -3.439098596572875977e-02 4.987040907144546509e-02 3.315520659089088440e-02 -6.258269399404525757e-02 -1.374322474002838135e-01 4.173172265291213989e-02 -2.703723907470703125e-01 -1.137636601924896240e-01 -3.239429295063018799e-01 -5.076834931969642639e-02 1.458772569894790649e-01 2.728581726551055908e-01 -1.349346786737442017e-01 1.883893907070159912e-01 2.595463097095489502e-01 -9.808856993913650513e-02 6.764932721853256226e-02 9.339185804128646851e-02 -2.313005551695823669e-02 -2.123986780643463135e-01 1.641821414232254028e-01 1.507010608911514282e-01 4.885396063327789307e-01 1.261877417564392090e-01 1.377077251672744751e-01 -2.033641636371612549e-01 7.180724292993545532e-02 -1.881792582571506500e-02
-1.218438223004341125e-01 6.643710285425186157e-02 1.479450464248657227e-01 -8.412182331085205078e-02 -5.106625333428382874e-02 2.255098223686218262e-01 8.333026617765426636e-02 1.410425603389739990e-01 -1.778165996074676514e-01 -6.968601141124963760e-03 6.174692418426275253e-03 -8.859798312187194824e-02 -8.594284206628799438e-02 -1.974929422140121460e-01 -1.829321086406707764e-01 1.757522821426391602e-01 -1.604707688093185425e-01 2.855234444141387939e-01 -1.920371949672698975e-01 -2.213615477085113525e-01 -3.390310704708099365e-01 3.137179613113403320e-01 -1.987182535231113434e-02 4.089991748332977295e-02 2.536538541316986084e-01 2.287719547748565674e-01 5.883309058845043182e-03 -3.320232778787612915e-02 1.133178640156984329e-02 -3.824919760227203369e-01 -1.768213957548141479e-01 -1.307213902473449707e-01
-8.022660762071609497e-02 1.903075873851776123e-01 1.311336159706115723e-01 9.471186250448226929e-02 -6.923226267099380493e-02 1.518078055232763290e-02 4.006547480821609497e-02 3.401008248329162598e-02 -6.026576831936836243e-02 -8.818970620632171631e-02 -2.012344300746917725e-01 5.539304763078689575e-02 7.408987730741500854e-02 -1.237859278917312622e-01 -2.687844038009643555e-01 5.939720571041107178e-02 -2.093390524387359619e-01 6.087359413504600525e-02 1.296523362398147583e-01 -4.475098550319671631e-01 -1.391763687133789062e-01 2.381312698125839233e-01 3.484652936458587646e-02 1.848948746919631958e-01 3.588113784790039062e-01 2.584104239940643311e-01 1.630711108446121216e-01 -1.047189086675643921e-01 1.426184177398681641e-01 -3.455927968025207520e-01 -8.261562883853912354e-02 1.267936378717422485e-01
-2.337297648191452026e-01 1.199999377131462097e-01 1.512715965509414673e-01 1.501140594482421875e-01 2.915369868278503418e-01 9.130565822124481201e-02 1.757851839065551758e-01 4.663696140050888062e-02 -1.403234899044036865e-01 9.456101059913635254e-02 1.267789602279663086e-01 -2.107872217893600464e-01 6.806632131338119507e-02 -1.279595941305160522e-01 -3.233408629894256592e-01 1.075104922056198120e-01 -9.448887407779693604e-02 4.670042395591735840e-01 7.342654466629028320e-02 -1.974869817495346069e-01 -1.071495786309242249e-01 2.773938700556755066e-02 -3.216696158051490784e-02 -2.000313401222229004e-01 -1.321755051612854004e-01 1.882490068674087524e-01 5.225775018334388733e-02 -1.982759498059749603e-02 -7.666099071502685547e-02 -1.602833420038223267e-01 -2.444422692060470581e-01 2.466430366039276123e-01
-2.989085614681243896e-01 -1.672607213258743286e-01 -1.870204061269760132e-01 4.619378596544265747e-02 2.633037231862545013e-02 1.088526546955108643e-01 -1.516562253236770630e-01 9.300958365201950073e-03 -2.030396610498428345e-01 -5.500248074531555176e-02 -2.295219153165817261e-01 -1.721242815256118774e-01 -1.666512489318847656e-01 -1.217732876539230347e-01 -1.124166175723075867e-01 4.205361008644104004e-02 -2.271306514739990234e-01 1.811987608671188354e-01 -4.668778553605079651e-02 1.686484515666961670e-01 2.261427640914916992e-01 1.732031553983688354e-01 -1.261162012815475464e-01 -2.196273207664489746e-01 -6.088020280003547668e-02 4.018006324768066406e-01 -6.229592114686965942e-02 4.709454625844955444e-02 2.725372910499572754e-01 -4.860838130116462708e-02 -2.505563795566558838e-01 -2.353347390890121460e-01
1.222886890172958374e-01 -4.841515049338340759e-02 -9.175908565521240234e-02 2.152241319417953491e-01 -1.406894922256469727e-01 2.351141721010208130e-01 1.936792582273483276e-01 6.328338757157325745e-03 -1.913545727729797363e-01 2.417931258678436279e-01 -2.125466018915176392e-01 -1.258558407425880432e-02 9.656154364347457886e-02 -2.287757843732833862e-01 4.429924115538597107e-02 -7.435128837823867798e-02 -2.936271131038665771e-01 3.557344675064086914e-01 1.834100782871246338e-01 -1.539801713079214096e-02 4.449146613478660583e-02 3.763526976108551025e-01 5.837958678603172302e-02 -1.764103621244430542e-01 9.198362380266189575e-02 4.037980735301971436e-02 1.723693907260894775e-01 1.184850558638572693e-01 2.430183738470077515e-01 -1.830861419439315796e-01 -3.570885956287384033e-02 1.824380010366439819e-01
-2.607792019844055176e-01 3.254104554653167725e-01 -2.376812696456909180e-01 1.395685076713562012e-01 7.054424285888671875e-02 1.694783121347427368e-01 4.343677163124084473e-01 -8.087228983640670776e-02 -9.895601868629455566e-02 -1.384581178426742554e-01 -2.765934765338897705e-01 -2.197814173996448517e-02 -1.416028290987014771e-01 -1.078864112496376038e-01 3.754372522234916687e-02 -5.107485130429267883e-02 -9.578234702348709106e-02 8.223008364439010620e-02 -4.583710804581642151e-02 -4.158449172973632812e-01 -5.910693854093551636e-02 8.209981024265289307e-02 8.247744292020797729e-03 1.440709680318832397e-01 2.060379236936569214e-01 1.828885227441787720e-01 -2.055174112319946289e-01 1.347389370203018188e-01 1.572388410568237305e-02 -1.151705980300903320e-01 -8.669033646583557129e-02 1.467817742377519608e-02
-1.534821093082427979e-01 3.804594650864601135e-02 -2.684979140758514404e-01 -7.389240711927413940e-02 -5.720439180731773376e-02 -1.185238733887672424e-01 -3.530730307102203369e-02 9.038418531417846680e-02 4.204735625535249710e-03 -2.909699976444244385e-01 -1.370960474014282227e-01 1.474522054195404053e-01 -1.715376377105712891e-01 -6.014517042785882950e-03 -2.640122771263122559e-01 3.076678141951560974e-02 -2.125116735696792603e-01 1.996145099401473999e-01 -1.112376749515533447e-01 -2.139573395252227783e-01 3.648512065410614014e-01 1.561511307954788208e-02 1.889349073171615601e-01 -7.414063811302185059e-02 2.332075536251068115e-01 1.362709701061248779e-01 2.589190900325775146e-01 1.148122102022171021e-01 8.471222221851348877e-02 -3.173872232437133789e-01 1.443899571895599365e-01 -2.138490527868270874e-01
-4.572280496358871460e-02 3.405662477016448975e-01 -1.196739375591278076e-01 1.445269491523504257e-02 1.381699442863464355e-01 3.923897743225097656e-01 4.901290312409400940e-02 -2.742407917976379395e-01 -1.058899760246276855e-01 -2.782605290412902832e-01 -9.091600775718688965e-02 -1.542861163616180420e-01 -1.373832225799560547e-01 -1.031551435589790344e-01 -1.441835761070251465e-01 3.094622790813446045e-01 -1.927813887596130371e-01 2.379126697778701782e-01 8.716657757759094238e-02 -2.704031169414520264e-01 -5.718309804797172546e-02 1.951013058423995972e-01 -4.388019815087318420e-02 -5.817640572786331177e-02 3.900206089019775391e-02 1.211405247449874878e-01 2.864065468311309814e-01 -3.848538920283317566e-02 1.765969209372997284e-02 5.083563551306724548e-02 1.108637377619743347e-01 -1.179818809032440186e-01
1.516295224428176880e-01 -1.368263959884643555e-01 -1.093001216650009155e-01 1.900880485773086548e-01 5.900963023304939270e-02 3.891075253486633301e-01 1.030817329883575439e-01 5.525732040405273438e-02 -1.464137285947799683e-01 9.391807764768600464e-02 4.597444087266921997e-03 -2.757103443145751953e-01 -2.296403348445892334e-01 -3.633540868759155273e-01 -3.884719312191009521e-02 -9.325556457042694092e-02 -3.813261687755584717e-01 -1.210649535059928894e-01 -8.520328439772129059e-03 -5.761565640568733215e-02 4.889156669378280640e-02 1.494112610816955566e-01 8.330993354320526123e-03 -1.704415977001190186e-01 -8.823308162391185760e-03 3.200825154781341553e-01 5.489496141672134399e-02 2.560961842536926270e-01 1.172569170594215393e-01 -1.863835752010345459e-01 3.072406537830829620e-02 -5.025944113731384277e-02
-2.593794167041778564e-01 8.694338798522949219e-02 6.094275787472724915e-02 2.602318823337554932e-01 1.538057923316955566e-01 5.622281879186630249e-02 2.714079618453979492e-01 -5.060782656073570251e-03 -4.046754837036132812e-01 -1.726832240819931030e-01 9.694994240999221802e-02 -2.634071707725524902e-01 -1.709416955709457397e-01 -1.893953979015350342e-02 -3.713609874248504639e-01 -8.284681290388107300e-02 -4.097438976168632507e-02 1.417626142501831055e-01 -1.045614853501319885e-01 -1.438877135515213013e-01 3.103450313210487366e-02 1.940577328205108643e-01 -3.171691298484802246e-02 -2.304212376475334167e-02 3.571851253509521484e-01 1.041787192225456238e-01 5.056353658437728882e-02 1.399382483214139938e-02 -2.260161936283111572e-01 -3.147175535559654236e-02 5.386960878968238831e-02 1.295129507780075073e-01
2.624970395117998123e-03 -1.739432662725448608e-01 2.992056868970394135e-02 2.003294825553894043e-01 6.168256700038909912e-02 1.536894738674163818e-01 1.518383920192718506e-01 1.645422130823135376e-01 -5.504975840449333191e-02 1.696294695138931274e-01 -2.411599010229110718e-01 3.397161513566970825e-02 8.951781690120697021e-02 -2.542557120323181152e-01 1.414462774991989136e-01 -9.605979919433593750e-02 -3.874849379062652588e-01 2.303232848644256592e-01 5.959005653858184814e-02 -2.109496444463729858e-01 1.691695004701614380e-01 1.934902966022491455e-01 6.528834253549575806e-02 -2.015173733234405518e-01 1.623051762580871582e-01 1.538532376289367676e-01 3.453637361526489258e-01 2.710744440555572510e-01 -1.303762495517730713e-01 1.288549974560737610e-03 -1.783334016799926758e-01 6.632179766893386841e-02
8.263871073722839355e-02 -1.969326585531234741e-01 -7.503580302000045776e-03 1.504370756447315216e-02 2.325786799192428589e-01 5.125807598233222961e-02 -4.571462795138359070e-02 2.825988233089447021e-01 -1.299817860126495361e-01 1.226564049720764160e-01 -5.058796703815460205e-02 3.208828717470169067e-02 -2.481552660465240479e-01 2.126610139384865761e-03 -1.185518503189086914e-01 -4.173187911510467529e-01 -2.557025551795959473e-01 1.691838502883911133e-01 -1.889063864946365356e-01 -1.387780308723449707e-01 -9.668657928705215454e-02 1.880978345870971680e-01 1.256204992532730103e-01 1.497521698474884033e-01 -6.887599825859069824e-02 1.884755194187164307e-01 6.670514494180679321e-02 -9.650931507349014282e-02 2.973491549491882324e-01 -3.374067246913909912e-01 1.150092929601669312e-01 1.694255769252777100e-01
-8.344721049070358276e-02 -3.284606933593750000e-01 -1.628775522112846375e-02 2.019900232553482056e-01 1.148439496755599976e-01 1.398347765207290649e-01 3.284831345081329346e-01 7.896331697702407837e-02 -3.978994861245155334e-02 3.252851665019989014e-01 -9.367510676383972168e-02 1.123855337500572205e-01 -1.253617405891418457e-01 -1.703982651233673096e-01 -4.601791873574256897e-02 7.062608748674392700e-02 4.127438738942146301e-02 4.017112851142883301e-01 3.152680769562721252e-02 -2.073913067579269409e-01 1.975320130586624146e-01 1.003079041838645935e-01 1.158482730388641357e-01 1.944101154804229736e-01 1.715367436408996582e-01 1.934084594249725342e-01 1.708731502294540405e-01 2.181447595357894897e-01 4.052764922380447388e-02 -2.523668408393859863e-01 1.448579505085945129e-02 -3.797566983848810196e-03
-1.082984805107116699e-01 -2.175269089639186859e-02 2.241650372743606567e-01 2.910377681255340576e-01 1.519574970006942749e-01 7.471377402544021606e-02 -2.567461133003234863e-02 4.243478178977966309e-01 1.314302384853363037e-01 -1.603062450885772705e-02 -2.943869829177856445e-01 -1.928529292345046997e-01 -3.309470117092132568e-01 2.035067789256572723e-02 -1.489507704973220825e-01 -1.410609781742095947e-01 -1.450322121381759644e-01 3.133653700351715088e-01 1.089310497045516968e-01 -1.652107089757919312e-01 5.662764608860015869e-02 3.996823355555534363e-02 7.554630190134048462e-02 -1.226990297436714172e-01 -1.371066570281982422e-01 2.982324361801147461e-01 5.375533923506736755e-02 3.305735066533088684e-02 1.409417092800140381e-01 -2.510359510779380798e-02 -1.684144884347915649e-01 -7.409252971410751343e-02
1.873072423040866852e-02 4.636427015066146851e-02 -1.082696765661239624e-01 5.074334144592285156e-02 2.227426171302795410e-01 2.777907252311706543e-02 1.165261864662170410e-01 -3.758803904056549072e-01 -1.261979639530181885e-01 -7.776922732591629028e-02 4.965409636497497559e-02 -1.538551598787307739e-01 -1.514708846807479858e-01 -4.120844006538391113e-01 -1.903382688760757446e-01 -9.899850934743881226e-02 -2.553904652595520020e-01 1.250219792127609253e-01 6.101394444704055786e-02 -4.925690293312072754e-01 -8.458616584539413452e-02 1.594235934317111969e-02 1.311681792140007019e-02 -2.275815755128860474e-01 3.882817691192030907e-03 8.885606378316879272e-02 1.686859130859375000e-01 -2.714023925364017487e-02 4.336308315396308899e-02 6.333576887845993042e-02 -1.770445704460144043e-01 -1.736089587211608887e-01
1.168681085109710693e-01 1.147690135985612869e-02 -2.539198696613311768e-01 -1.506506185978651047e-02 1.623526513576507568e-01 1.019552648067474365e-01 9.454331547021865845e-02 1.025133654475212097e-01 -1.498794704675674438e-01 -3.099262714385986328e-01 -1.884339493699371815e-03 -2.940242290496826172e-01 -1.248044446110725403e-01 7.909170538187026978e-02 -3.773437812924385071e-02 3.214931115508079529e-02 -2.119179815053939819e-01 1.966747045516967773e-01 -3.632829785346984863e-01 -2.457480877637863159e-01 1.241747289896011353e-02 3.302464783191680908e-01 -1.676783151924610138e-02 -1.852917373180389404e-01 2.975380979478359222e-03 1.890976168215274811e-02 3.148376643657684326e-01 9.453047066926956177e-02 -3.046595491468906403e-02 -3.180167078971862793e-01 5.550284683704376221e-02 -5.186214670538902283e-02
-4.305518269538879395e-01 2.794871665537357330e-02 -1.129383072257041931e-01 -2.703115157783031464e-02 -1.297837793827056885e-01 2.420125305652618408e-01 6.982565671205520630e-02 -3.297750954516232014e-04 -2.781843543052673340e-01 -3.251263406127691269e-04 -1.115815788507461548e-01 2.279512435197830200e-01 -1.894005089998245239e-01 -2.702605426311492920e-01 -2.026196271181106567e-01 4.332558065652847290e-02 -9.215473383665084839e-02 4.148975014686584473e-02 -1.345405261963605881e-02 -2.521368861198425293e-01 2.244876921176910400e-01 -6.722754985094070435e-02 8.029858022928237915e-02 -1.148400157690048218e-01 5.492292344570159912e-02 3.413801789283752441e-01 1.017474830150604248e-01 -2.777459099888801575e-02 -1.684839427471160889e-01 -9.991900622844696045e-02 -2.506451010704040527e-01 -2.145495563745498657e-01
-8.570788800716400146e-02 -1.791458576917648315e-01 -2.294422090053558350e-01 1.825517266988754272e-01 3.081453442573547363e-01 -1.247160583734512329e-01 1.023562327027320862e-01 6.357766687870025635e-02 -2.144555002450942993e-01 2.093885540962219238e-01 3.612902760505676270e-02 -8.593469858169555664e-02 -1.423479318618774414e-01 2.695574760437011719e-01 -2.941059321165084839e-02 -9.200850129127502441e-02 -3.461010158061981201e-01 2.125561386346817017e-01 -6.984619051218032837e-02 -3.695257380604743958e-02 -1.578066311776638031e-02 -1.616901950910687447e-03 -1.610492169857025146e-01 -1.257659047842025757e-01 4.012557566165924072e-01 2.897481024265289307e-01 1.768510788679122925e-01 -1.963911801576614380e-01 8.173612505197525024e-02 -1.086833924055099487e-01 3.773169592022895813e-02 2.911968715488910675e-02
[truncated: 3,274,951 more chars]
