# Supplementary material for: The Language of Innovation
Source: PLoS One. 2020 Apr 30;15(4):e0230107. doi: 10.1371/journal.pone.0230107 (PMC7194493; doi:10.1371/journal.pone.0230107)
Supplement: S10 File — (GZ) [file pone.0230107.s010.tar.gz › 1988-1992/V2Run_1_VS_4500_embeddings1988-1992ED32.txt]

2.988568544387817383e-01 1.036401018500328064e-01 -3.901012241840362549e-02 -1.099628657102584839e-01 -2.510165572166442871e-01 -5.660935770720243454e-03 6.412492692470550537e-02 1.008844599127769470e-01 2.746118903160095215e-01 2.444416470825672150e-02 1.555041223764419556e-01 9.148702956736087799e-03 -1.170387119054794312e-01 -2.788752615451812744e-01 1.657846421003341675e-01 -1.697700023651123047e-01 1.368394345045089722e-01 2.036921977996826172e-01 2.430517598986625671e-02 3.810130525380373001e-03 5.342627763748168945e-01 -4.114187508821487427e-02 8.072454482316970825e-03 -2.408578991889953613e-01 -4.585836082696914673e-02 -1.416023969650268555e-01 -1.120379120111465454e-01 1.897306591272354126e-01 -2.294586449861526489e-01 8.172608166933059692e-02 -1.540866047143936157e-01 3.380734100937843323e-02
7.278347015380859375e-02 -2.406531870365142822e-01 5.839470401406288147e-02 -1.301444321870803833e-01 -1.406383700668811798e-03 1.337626427412033081e-01 -2.574574351310729980e-01 -5.367731675505638123e-02 3.008163906633853912e-02 3.729302063584327698e-02 -6.394772976636886597e-02 -1.422361582517623901e-01 -7.912288606166839600e-02 -2.430190891027450562e-01 2.696483135223388672e-01 -1.707487255334854126e-01 1.170109137892723083e-01 3.542400300502777100e-01 -3.286762908101081848e-02 1.068065762519836426e-01 3.548106551170349121e-01 -1.910846829414367676e-01 7.005336135625839233e-02 3.250742331147193909e-02 1.051116138696670532e-01 -2.921139597892761230e-01 -1.720013022422790527e-01 6.877308478578925133e-04 1.663076281547546387e-01 -2.821742892265319824e-01 1.101556867361068726e-01 -2.648933231830596924e-01
-1.096332911401987076e-02 -8.354008197784423828e-02 -4.698143899440765381e-02 1.494189817458391190e-02 1.353259384632110596e-01 1.043420210480690002e-01 1.919201165437698364e-01 2.520702183246612549e-01 3.390094265341758728e-02 3.358511328697204590e-01 -1.542852818965911865e-01 -1.901412457227706909e-01 -7.377982139587402344e-02 -3.093612790107727051e-01 3.475368320941925049e-01 -1.027762070298194885e-01 3.122061118483543396e-02 -1.695067435503005981e-01 -2.107295906171202660e-03 9.137123078107833862e-02 3.249260485172271729e-01 -8.991179615259170532e-02 -1.558574736118316650e-01 -3.234697878360748291e-01 1.924541145563125610e-01 -1.900060623884201050e-01 1.043904498219490051e-01 -2.078114300966262817e-01 1.151825711131095886e-01 -1.262740194797515869e-01 -1.007791459560394287e-01 -8.522602915763854980e-02
-1.580196768045425415e-01 -8.398293703794479370e-02 -3.082081079483032227e-01 -9.268751740455627441e-02 1.239612419158220291e-02 4.086607322096824646e-02 1.563967764377593994e-01 2.035109251737594604e-01 -5.454924702644348145e-02 1.433174908161163330e-01 1.031021326780319214e-01 -5.430429428815841675e-02 -2.245878577232360840e-01 -5.413731094449758530e-03 1.920367479324340820e-01 -1.825116723775863647e-01 5.674192309379577637e-02 2.111306041479110718e-01 3.102165646851062775e-02 -1.779479347169399261e-02 6.657961010932922363e-01 -1.501673907041549683e-01 -9.387940913438796997e-02 -1.289090067148208618e-01 1.399602293968200684e-01 -2.052293568849563599e-01 1.756010763347148895e-02 -1.783059239387512207e-01 -2.250276133418083191e-02 -2.208529599010944366e-02 6.093388423323631287e-02 -9.186767041683197021e-03
-1.445139497518539429e-01 -6.739658117294311523e-02 -1.276703029870986938e-01 -1.087484508752822876e-01 -1.133066229522228241e-02 2.191595286130905151e-01 -1.563290506601333618e-02 2.287090867757797241e-01 4.777824506163597107e-02 6.115814298391342163e-02 3.897772729396820068e-02 1.033129319548606873e-01 1.003364194184541702e-02 -3.799655735492706299e-01 -7.492528762668371201e-03 -4.912836849689483643e-02 1.042235456407070160e-02 3.411683440208435059e-02 2.044103741645812988e-01 2.539989911019802094e-02 5.520671010017395020e-01 -4.087151288986206055e-01 1.401518657803535461e-02 -7.851185649633407593e-02 -1.961123049259185791e-01 -7.546203583478927612e-02 -7.577373087406158447e-02 3.701375424861907959e-02 1.406377553939819336e-01 5.749281123280525208e-02 -2.882837057113647461e-01 3.506781905889511108e-02
-1.738770119845867157e-02 -3.365341946482658386e-02 2.013679742813110352e-01 -8.548621833324432373e-02 1.514243986457586288e-02 -8.473236113786697388e-02 -3.376372903585433960e-02 9.148326516151428223e-02 2.675215303897857666e-01 1.054298505187034607e-01 -8.697587251663208008e-02 9.939425438642501831e-02 -2.403113991022109985e-01 -3.215329647064208984e-01 2.232175916433334351e-01 -1.111103221774101257e-01 2.405212633311748505e-02 6.114070490002632141e-02 -1.665187627077102661e-01 1.733691841363906860e-01 3.171668946743011475e-01 -3.671835660934448242e-01 3.880088329315185547e-01 -1.196783557534217834e-01 -1.330280601978302002e-01 -2.371885627508163452e-01 -1.795907318592071533e-01 -6.594445090740919113e-03 1.193403229117393494e-01 -7.689710706472396851e-02 4.020692035555839539e-02 1.412116289138793945e-01
5.029566958546638489e-02 -1.483410149812698364e-01 -2.290387451648712158e-01 -8.049256354570388794e-02 4.901291802525520325e-02 9.103803336620330811e-02 1.627877205610275269e-01 2.851804494857788086e-01 3.130555152893066406e-01 5.215637385845184326e-03 -1.137972027063369751e-01 -1.701945364475250244e-01 -2.396432459354400635e-01 -1.714253723621368408e-01 2.569389045238494873e-01 -8.878678828477859497e-02 6.014892458915710449e-02 4.210572317242622375e-02 -7.073494791984558105e-02 -1.878410726785659790e-01 3.629156053066253662e-01 -3.678984940052032471e-01 1.975294351577758789e-01 -1.983090788125991821e-01 -5.749432370066642761e-02 -1.196483522653579712e-01 -8.181813359260559082e-02 -1.296447515487670898e-01 7.231629639863967896e-02 2.391556501388549805e-01 -3.297508880496025085e-02 4.038540646433830261e-02
2.756659174337983131e-03 -2.425904422998428345e-01 -7.985978573560714722e-02 -1.686781644821166992e-02 1.618337631225585938e-01 -3.475453704595565796e-02 1.416438817977905273e-01 7.308963686227798462e-02 1.199717149138450623e-01 3.492040634155273438e-01 8.615222759544849396e-03 -7.510947436094284058e-02 -1.266397982835769653e-01 -3.335069715976715088e-01 1.590015590190887451e-01 -1.830727905035018921e-01 2.618141472339630127e-01 1.705697625875473022e-01 1.582013070583343506e-01 3.428577259182929993e-02 1.833443194627761841e-01 -9.887431561946868896e-02 1.742071807384490967e-01 2.788703888654708862e-02 1.904843598604202271e-01 -1.345448493957519531e-01 -3.476451635360717773e-01 -9.259599447250366211e-02 2.776258289813995361e-01 -2.674575150012969971e-01 -8.969451487064361572e-02 -1.213661059737205505e-01
-2.280024141073226929e-01 -2.369150891900062561e-02 8.020024001598358154e-02 -2.375568747520446777e-01 1.510236132889986038e-02 -1.143791303038597107e-01 9.406817704439163208e-02 8.739438652992248535e-02 2.225320935249328613e-01 1.268843114376068115e-01 5.806015338748693466e-03 1.406261622905731201e-01 1.079781353473663330e-01 -1.854456812143325806e-01 1.574147343635559082e-01 -1.574644073843955994e-02 -3.290518522262573242e-01 2.359227091073989868e-01 -8.372149616479873657e-02 1.080564782023429871e-01 3.029054105281829834e-01 -2.709607183933258057e-01 1.756585538387298584e-01 -6.341104209423065186e-02 -1.182521134614944458e-01 -2.268055081367492676e-01 -3.580872714519500732e-01 4.572518542408943176e-02 1.810803711414337158e-01 -2.803731858730316162e-01 -8.412547409534454346e-02 3.739457577466964722e-02
-7.327863574028015137e-02 1.683458089828491211e-01 -1.381456553936004639e-01 -3.185700178146362305e-01 6.063366681337356567e-02 -1.245339810848236084e-01 1.406770795583724976e-01 -3.345288932323455811e-01 2.193295955657958984e-01 1.049287244677543640e-01 7.161958515644073486e-02 -3.029974177479743958e-02 -1.725399941205978394e-01 -8.731362968683242798e-02 2.698890268802642822e-01 -1.202390715479850769e-01 -3.580521047115325928e-02 -1.914865523576736450e-02 1.673365384340286255e-01 6.038272008299827576e-02 7.222296297550201416e-02 -2.639262974262237549e-01 -2.020914480090141296e-02 -3.309186398983001709e-01 -5.619264021515846252e-02 -4.107419252395629883e-01 -3.027689456939697266e-01 -1.859591715037822723e-02 -1.364510357379913330e-01 -8.672010153532028198e-03 1.703269593417644501e-02 -6.347537785768508911e-02
-3.145446628332138062e-02 -1.323797702789306641e-01 5.241310223937034607e-02 -2.327061146497726440e-01 2.542965114116668701e-01 -7.812748849391937256e-02 -5.954625084996223450e-03 1.451025456190109253e-01 9.638494811952114105e-03 2.517526745796203613e-01 -5.417611449956893921e-02 -9.094722568988800049e-02 -1.669173985719680786e-01 -3.656137883663177490e-01 -7.291498780250549316e-02 -1.883074194192886353e-01 1.386693716049194336e-01 1.995768249034881592e-01 -7.139651477336883545e-02 3.499871790409088135e-01 3.222996592521667480e-01 -1.249379143118858337e-01 8.865988999605178833e-02 1.288700103759765625e-01 -2.291333116590976715e-02 -1.135372966527938843e-01 -3.588039278984069824e-01 1.882212758064270020e-01 7.650987058877944946e-02 -1.004800274968147278e-01 9.079138934612274170e-02 1.528286188840866089e-01
-9.375122934579849243e-02 6.528792530298233032e-02 1.526780053973197937e-02 3.599146008491516113e-02 7.676528394222259521e-02 9.786144644021987915e-02 4.979899153113365173e-02 2.272777110338211060e-01 1.160800680518150330e-01 1.115659624338150024e-01 -1.105641797184944153e-01 -1.368406265974044800e-01 -1.756922751665115356e-01 2.529552951455116272e-02 -2.711611799895763397e-02 -3.248066306114196777e-01 1.415029913187026978e-01 -1.826555281877517700e-02 -3.747597336769104004e-02 1.651102602481842041e-01 3.906934261322021484e-01 -2.930278480052947998e-01 -3.645867481827735901e-02 -2.393802404403686523e-01 -1.338212192058563232e-01 -4.213140606880187988e-01 -3.307748734951019287e-01 -2.719424851238727570e-02 -1.426464915275573730e-01 -8.090744167566299438e-02 1.904555708169937134e-01 7.941817492246627808e-02
-5.530086159706115723e-02 -4.813116043806076050e-02 -3.142423629760742188e-01 -2.005374282598495483e-01 1.028106436133384705e-01 -2.631220780313014984e-02 -7.512770593166351318e-02 2.223606854677200317e-01 2.009529024362564087e-01 9.152069687843322754e-02 5.242513492703437805e-02 -1.729447245597839355e-01 -4.878387451171875000e-01 -2.473898380994796753e-01 2.856289446353912354e-01 -5.611632019281387329e-03 -2.065278440713882446e-01 7.941337302327156067e-03 3.652919083833694458e-02 5.724519491195678711e-02 2.208472490310668945e-01 -2.609329819679260254e-01 -7.272102683782577515e-02 -2.876501716673374176e-02 3.505765274167060852e-02 -1.844421476125717163e-01 5.760039202868938446e-04 -1.393125504255294800e-01 5.231887847185134888e-02 -2.750224471092224121e-01 -1.099460665136575699e-02 1.537380069494247437e-01
1.388810575008392334e-01 4.916802793741226196e-02 -2.838506698608398438e-01 -1.454107910394668579e-01 3.252284601330757141e-02 1.116975024342536926e-01 1.237788274884223938e-01 1.476434767246246338e-01 3.089954853057861328e-01 1.471485793590545654e-01 6.350243091583251953e-02 -2.364075332880020142e-01 -9.453932754695415497e-03 -5.794938281178474426e-02 4.984084516763687134e-02 -7.346274703741073608e-02 -6.963377445936203003e-02 2.102485150098800659e-01 -6.790222972631454468e-02 -3.248097375035285950e-02 3.639897406101226807e-01 -1.885031908750534058e-01 1.705122888088226318e-01 -2.481977827847003937e-02 -4.812588691711425781e-01 -2.396731078624725342e-01 -1.227131560444831848e-01 -2.718033194541931152e-01 4.005539522040635347e-04 1.129844691604375839e-02 7.497721910476684570e-02 3.708209842443466187e-02
1.617445349693298340e-01 -3.052010536193847656e-01 -2.021140456199645996e-01 -5.673446878790855408e-02 7.160659879446029663e-02 -1.168266236782073975e-01 1.857551038265228271e-01 6.693004816770553589e-02 2.429426088929176331e-02 1.147347912192344666e-01 -2.644890844821929932e-01 -2.672004103660583496e-01 -2.132263034582138062e-01 -1.658529937267303467e-01 9.474293887615203857e-02 -7.832773774862289429e-02 3.170488029718399048e-02 2.035490870475769043e-01 -1.360582560300827026e-01 1.612071990966796875e-01 3.110637366771697998e-01 -2.262456566095352173e-01 6.536202132701873779e-02 9.227586537599563599e-02 -1.888871937990188599e-01 -2.551640570163726807e-01 -3.835933804512023926e-01 1.252431981265544891e-02 9.580309502780437469e-03 -9.724276512861251831e-02 -9.276540577411651611e-02 1.475117355585098267e-01
-1.890705525875091553e-01 -7.793609797954559326e-02 -2.602873742580413818e-01 1.404288411140441895e-01 -7.259492576122283936e-02 -1.054503116756677628e-02 1.043176576495170593e-01 1.213447898626327515e-01 1.158538833260536194e-01 1.764094978570938110e-01 3.506430238485336304e-02 1.266042888164520264e-02 -1.932629384100437164e-02 -4.376158118247985840e-01 -3.425828740000724792e-02 2.682270482182502747e-02 -9.866734594106674194e-02 1.970732808113098145e-01 -5.338086932897567749e-02 6.572747975587844849e-02 4.960574209690093994e-01 -1.788367182016372681e-01 3.127859830856323242e-01 5.099866166710853577e-02 -8.293775841593742371e-03 -3.038770258426666260e-01 -6.383150815963745117e-03 -5.700125172734260559e-02 -3.663627058267593384e-02 1.339916288852691650e-01 -5.120958760380744934e-02 -2.194575220346450806e-01
9.514418989419937134e-02 1.998580433428287506e-02 2.841904386878013611e-02 -3.166343271732330322e-01 2.092311382293701172e-01 1.297913193702697754e-01 3.212284743785858154e-01 2.783164978027343750e-01 2.122523784637451172e-01 1.540387421846389771e-01 1.072502583265304565e-01 -9.349897503852844238e-02 -1.009245812892913818e-01 2.145226486027240753e-02 1.724282056093215942e-01 -2.707866132259368896e-01 5.906099081039428711e-02 1.657727360725402832e-01 -1.036226190626621246e-02 3.510794602334499359e-03 4.330288171768188477e-01 -1.467684358358383179e-01 2.271749526262283325e-01 -2.074300348758697510e-01 -2.394120395183563232e-01 -6.911372393369674683e-02 -5.953477695584297180e-02 -5.378560349345207214e-02 4.517973214387893677e-02 1.665707081556320190e-01 9.403268247842788696e-02 -5.954000353813171387e-02
1.268690079450607300e-01 -1.680573821067810059e-01 -2.974629104137420654e-01 -4.967002663761377335e-03 1.944675892591476440e-01 9.934368543326854706e-03 -1.901679635047912598e-01 1.849419474601745605e-01 3.579531610012054443e-02 1.975682675838470459e-01 -2.483861744403839111e-01 7.142614922486245632e-04 1.405088696628808975e-02 -3.312342464923858643e-01 1.023679971694946289e-01 -2.187070250511169434e-01 2.743319049477577209e-02 1.987140625715255737e-01 -1.622787415981292725e-01 2.372671663761138916e-01 9.727630764245986938e-03 -4.208343029022216797e-01 1.295573264360427856e-01 -1.920463144779205322e-01 4.157205298542976379e-02 -1.136108115315437317e-01 -1.586951017379760742e-01 7.351585477590560913e-02 -1.473107188940048218e-01 5.616281181573867798e-02 1.063386648893356323e-01 -2.313269376754760742e-01
1.704540401697158813e-01 -2.655497938394546509e-02 2.244872301816940308e-01 -7.068008929491043091e-02 1.299251019954681396e-01 -2.293970435857772827e-01 4.760321974754333496e-02 8.598519116640090942e-02 1.338887214660644531e-01 3.274266794323921204e-02 1.810011267662048340e-01 -1.347571760416030884e-01 1.399916876107454300e-02 -3.146264255046844482e-01 1.294276565313339233e-01 1.125057190656661987e-01 -1.732575446367263794e-01 2.140886187553405762e-01 8.811785280704498291e-02 1.934096068143844604e-01 1.887498497962951660e-01 -2.337539047002792358e-01 -1.806129366159439087e-01 -2.225332111120223999e-01 -1.709964275360107422e-01 -3.057464957237243652e-01 -9.543391317129135132e-02 -2.504185736179351807e-01 -1.144592314958572388e-01 1.818330436944961548e-01 -3.793938783928751945e-03 -3.209722042083740234e-01
2.068130224943161011e-01 5.100965127348899841e-02 -1.384287513792514801e-02 -2.337799817323684692e-01 -9.625905007123947144e-02 2.685235440731048584e-01 1.142933145165443420e-01 -1.702156290411949158e-02 2.486056387424468994e-01 1.632606238126754761e-01 1.441755238920450211e-02 -2.760829925537109375e-01 -1.547225564718246460e-01 -9.328021854162216187e-02 1.369033902883529663e-01 -2.368916273117065430e-01 -9.098184108734130859e-02 2.518423497676849365e-01 -1.845878362655639648e-01 -4.847128689289093018e-02 3.763432502746582031e-01 -2.330743223428726196e-01 1.624370813369750977e-01 -2.689809799194335938e-01 -1.043978631496429443e-01 1.176875433884561062e-03 -3.832435607910156250e-02 -2.011650502681732178e-01 8.965398184955120087e-03 1.870828866958618164e-01 2.024733722209930420e-01 -3.063290938735008240e-02
-9.811210632324218750e-02 -1.161173135042190552e-01 4.470975697040557861e-02 -2.605562210083007812e-01 1.081055924296379089e-01 -1.346021592617034912e-01 2.691281437873840332e-01 3.959883749485015869e-01 1.437337100505828857e-01 2.591755688190460205e-01 -3.152516856789588928e-02 -2.316599041223526001e-01 -2.925491929054260254e-01 -1.181110143661499023e-01 5.277304351329803467e-02 1.127732638269662857e-02 -2.925966680049896240e-02 9.717598557472229004e-02 -1.120458915829658508e-02 1.385105699300765991e-01 4.124730527400970459e-01 -1.693180799484252930e-01 -1.141900569200515747e-01 -2.811873853206634521e-01 1.170589104294776917e-01 -5.070972070097923279e-02 1.216011047363281250e-01 -1.414005756378173828e-01 9.168744087219238281e-02 -6.618493795394897461e-02 -2.970623970031738281e-02 -1.333381384611129761e-01
1.361305415630340576e-01 -1.720524579286575317e-01 9.556464850902557373e-02 -1.310094147920608521e-01 -1.965214125812053680e-02 -5.971179902553558350e-02 3.458898141980171204e-02 2.026853114366531372e-01 9.170238673686981201e-02 -4.913977161049842834e-02 1.726121455430984497e-01 -1.238522753119468689e-01 1.357280164957046509e-01 -1.602800786495208740e-01 4.073306322097778320e-01 -1.398356109857559204e-01 -2.008236199617385864e-02 6.162302568554878235e-02 3.346797451376914978e-02 2.089693397283554077e-01 4.703314304351806641e-01 -1.081223189830780029e-01 3.800639882683753967e-02 -2.252915799617767334e-01 -2.365705966949462891e-01 -3.416498005390167236e-02 -2.803848087787628174e-01 -1.791923344135284424e-01 1.965611279010772705e-01 1.338029466569423676e-02 1.274633407592773438e-01 1.917971819639205933e-01
1.040540710091590881e-01 -1.161331087350845337e-01 9.044606238603591919e-02 -1.441915147006511688e-02 9.540567547082901001e-02 -1.736415475606918335e-01 3.288799151778221130e-02 5.299782752990722656e-01 6.686503440141677856e-02 -7.431466132402420044e-02 5.197167396545410156e-02 -1.115273535251617432e-01 -3.771456424146890640e-03 -2.586772143840789795e-01 1.658329218626022339e-01 -2.088710963726043701e-01 -1.347887068986892700e-01 -1.663291268050670624e-02 1.334851235151290894e-01 2.259777784347534180e-01 3.197219669818878174e-01 -9.810784459114074707e-02 -6.367947906255722046e-02 9.680732339620590210e-02 9.429590404033660889e-02 -2.718675136566162109e-01 -2.719762921333312988e-01 2.866157293319702148e-01 1.041991729289293289e-02 4.960947856307029724e-02 -1.374320536851882935e-01 -9.956337511539459229e-02
-2.162604592740535736e-02 -2.410084754228591919e-02 -2.523708641529083252e-01 -8.485648781061172485e-02 3.023025207221508026e-02 1.373126059770584106e-01 2.548878788948059082e-01 -6.069207936525344849e-02 2.361718267202377319e-01 2.288819253444671631e-01 1.705893576145172119e-01 -2.622474730014801025e-01 1.907369680702686310e-02 -2.181513905525207520e-01 1.074902191758155823e-01 -1.849094182252883911e-01 3.671779483556747437e-02 1.432059258222579956e-01 -1.195780858397483826e-01 1.122088283300399780e-01 3.476304709911346436e-01 -3.445002436637878418e-01 1.253297328948974609e-01 -3.829596340656280518e-01 -5.587143078446388245e-02 -6.147861480712890625e-02 -5.103895068168640137e-02 -1.883763074874877930e-01 1.662162244319915771e-01 8.805783838033676147e-02 1.146850455552339554e-02 9.358150511980056763e-02
8.956443518400192261e-02 -1.929991133511066437e-02 -6.877591460943222046e-02 -7.886137068271636963e-02 1.272022724151611328e-01 1.668691337108612061e-01 -8.993906900286674500e-03 2.581369578838348389e-01 8.018683642148971558e-02 8.379051089286804199e-02 -1.394098848104476929e-01 9.080570191144943237e-02 -3.912324458360671997e-02 -3.742403090000152588e-01 1.784005612134933472e-01 -3.135249912738800049e-01 -4.874336067587137222e-03 1.878758519887924194e-01 2.857002429664134979e-03 6.188032031059265137e-02 9.347057901322841644e-03 -3.940175771713256836e-01 -1.175867840647697449e-01 -2.914261817932128906e-01 -1.407280117273330688e-01 -3.268178701400756836e-01 4.651228711009025574e-02 7.761378586292266846e-02 -1.125107258558273315e-01 -2.526197433471679688e-01 7.739443331956863403e-02 -2.157640606164932251e-01
1.079171299934387207e-01 -4.322544857859611511e-02 -1.822729110717773438e-01 -1.282294243574142456e-01 1.523079276084899902e-01 1.336922049522399902e-01 2.232410013675689697e-01 -1.412042416632175446e-03 2.946715056896209717e-01 4.779912531375885010e-02 -4.533164948225021362e-02 -1.381022483110427856e-01 -1.309569459408521652e-02 -3.556952178478240967e-01 1.044906601309776306e-01 -2.365930080413818359e-01 -3.358431532979011536e-02 2.560251057147979736e-01 3.684172406792640686e-02 1.402192860841751099e-01 3.266053199768066406e-01 -1.596052795648574829e-01 -3.840927779674530029e-02 -1.956085711717605591e-01 -2.361682057380676270e-01 -1.314331144094467163e-01 -4.562032967805862427e-02 1.217846944928169250e-02 2.844932675361633301e-01 1.946831643581390381e-01 2.966162860393524170e-01 -2.009894326329231262e-02
1.955800354480743408e-01 3.442125022411346436e-02 3.389524295926094055e-02 -1.874428391456604004e-01 2.010376602411270142e-01 1.003853753209114075e-01 -1.417714506387710571e-01 1.695289015769958496e-01 1.487468136474490166e-03 2.111089378595352173e-01 -3.865396231412887573e-02 1.145638898015022278e-01 -2.858101129531860352e-01 -3.193121254444122314e-01 -9.178374707698822021e-02 -1.713040918111801147e-01 -6.612402945756912231e-02 1.207615360617637634e-01 -3.998472914099693298e-02 1.017620041966438293e-01 3.072403967380523682e-01 -2.765151299536228180e-02 -1.693761795759201050e-01 -1.866896152496337891e-01 -7.746305316686630249e-02 -2.814046144485473633e-01 -2.872043848037719727e-01 -2.535646259784698486e-01 1.621297299861907959e-01 -2.699313461780548096e-01 1.284488439559936523e-01 8.432610332965850830e-02
4.171488061547279358e-02 -3.386203944683074951e-02 -1.235435083508491516e-01 -1.621921956539154053e-01 1.861023604869842529e-01 1.167668327689170837e-01 3.131334185600280762e-01 1.609232425689697266e-01 1.267271339893341064e-01 5.154281109571456909e-02 1.587733179330825806e-01 -6.323763728141784668e-02 -1.701298803091049194e-01 -2.487087696790695190e-01 2.948062717914581299e-01 -2.046938091516494751e-01 -1.222207769751548767e-01 2.919306159019470215e-01 -1.529287099838256836e-01 -4.389199987053871155e-02 2.212481051683425903e-01 -2.997676134109497070e-01 1.845587790012359619e-01 -3.582143783569335938e-01 -9.348253160715103149e-02 -1.738507002592086792e-01 -7.936503738164901733e-02 -7.675304263830184937e-02 1.769520938396453857e-01 7.496349513530731201e-02 -2.655657194554805756e-02 1.833211816847324371e-02
-4.083071276545524597e-02 5.556736141443252563e-03 -9.402972459793090820e-02 -2.031111121177673340e-01 -9.616003371775150299e-03 -1.537688635289669037e-02 -2.409655973315238953e-02 2.291527986526489258e-01 1.758198440074920654e-01 1.309076994657516479e-01 1.615485250949859619e-01 -1.036653220653533936e-01 -1.662109494209289551e-01 -4.102561175823211670e-01 -1.888932101428508759e-02 -1.090958863496780396e-01 3.871706500649452209e-02 4.423595219850540161e-02 -5.270136892795562744e-02 -9.535153210163116455e-02 4.625719785690307617e-01 -1.105847656726837158e-01 1.986916065216064453e-01 3.212609514594078064e-02 -2.498669922351837158e-01 -3.304829299449920654e-01 -2.875231578946113586e-02 -2.342115193605422974e-01 2.871353738009929657e-02 1.595285683870315552e-01 2.563653886318206787e-01 1.811898313462734222e-02
2.292527705430984497e-01 -8.382607996463775635e-02 -2.054090984165668488e-02 -2.391295740380883217e-03 1.330096870660781860e-01 -2.185652405023574829e-02 -7.919517159461975098e-02 2.480987459421157837e-01 2.364192157983779907e-01 7.596282288432121277e-03 1.887308359146118164e-01 -7.835644483566284180e-02 -1.442218869924545288e-01 -1.942380666732788086e-01 -2.138122320175170898e-01 -2.499691545963287354e-01 8.040620386600494385e-02 2.546397745609283447e-01 1.209990754723548889e-01 1.896098107099533081e-01 3.882980644702911377e-01 -5.012014508247375488e-02 -7.447341084480285645e-02 -1.034119576215744019e-01 -2.723745107650756836e-01 -1.685827821493148804e-01 -4.108295962214469910e-02 -3.203437030315399170e-01 -2.179922312498092651e-01 -5.251813679933547974e-03 2.042201757431030273e-01 -4.425131157040596008e-02
5.462281778454780579e-02 -1.780792474746704102e-01 1.535255694761872292e-03 -1.665285676717758179e-01 1.533252000808715820e-01 -1.092420667409896851e-01 -4.848045483231544495e-02 9.577502310276031494e-02 5.569482222199440002e-02 -2.125843614339828491e-01 -2.137099951505661011e-01 -2.616557180881500244e-01 1.637606918811798096e-01 -2.970587611198425293e-01 -5.333610996603965759e-02 1.083230674266815186e-01 2.147873342037200928e-01 5.539187788963317871e-02 1.779425293207168579e-01 -2.155701071023941040e-01 2.605760097503662109e-01 -1.158109679818153381e-01 1.049156337976455688e-01 -1.945202201604843140e-01 8.522652834653854370e-02 -3.506376445293426514e-01 -1.185452565550804138e-01 2.546201646327972412e-01 -1.679098010063171387e-01 1.108528673648834229e-01 -2.916041910648345947e-01 -8.019588887691497803e-02
1.306064277887344360e-01 -1.212906017899513245e-01 -2.242315411567687988e-01 -2.327680774033069611e-02 3.780014812946319580e-02 -3.135201930999755859e-01 -5.822589620947837830e-02 -4.704496636986732483e-02 -1.579026691615581512e-02 2.258878499269485474e-01 -1.952648013830184937e-01 2.877117134630680084e-02 -3.564334809780120850e-01 -2.151869237422943115e-01 1.799279749393463135e-01 9.902776218950748444e-03 -1.874468289315700531e-02 1.514363884925842285e-01 6.001596525311470032e-02 8.614873886108398438e-02 7.403250783681869507e-02 7.884136587381362915e-02 1.261607855558395386e-01 -4.782583117485046387e-01 -9.005662053823471069e-02 -2.858106493949890137e-01 -2.555974125862121582e-01 1.745847761631011963e-01 1.460313051939010620e-02 -1.405096948146820068e-01 -1.056550294160842896e-01 -9.300162643194198608e-02
-6.301362067461013794e-02 6.723190844058990479e-02 8.291795849800109863e-02 -1.149862334132194519e-01 2.989319562911987305e-01 -9.577234089374542236e-02 1.573427170515060425e-01 -2.812394797801971436e-01 1.274864226579666138e-01 3.030440807342529297e-01 -4.000382497906684875e-02 -2.952985838055610657e-02 1.655412018299102783e-01 -1.586786210536956787e-01 -4.423310980200767517e-02 9.484729915857315063e-02 -2.560818493366241455e-01 7.486039400100708008e-02 -4.549112915992736816e-02 3.575075045228004456e-02 2.740096449851989746e-01 -1.604567281901836395e-02 9.084789454936981201e-02 -3.255965709686279297e-01 9.671483188867568970e-02 -1.008096635341644287e-01 -3.374572098255157471e-01 -2.113943696022033691e-01 4.444673284888267517e-02 -1.889638006687164307e-01 -1.743098944425582886e-01 -2.909427881240844727e-01
1.697973459959030151e-01 5.296922847628593445e-02 -1.646464467048645020e-01 7.444976270198822021e-02 -1.972282081842422485e-01 -4.605958238244056702e-02 -2.358836084604263306e-01 -2.276091128587722778e-01 1.201131418347358704e-01 -1.535981744527816772e-01 2.044048607349395752e-01 1.861001132056117058e-03 -1.743295602500438690e-02 -2.664948403835296631e-01 7.581178098917007446e-02 -7.767672091722488403e-02 1.927466988563537598e-01 2.771142423152923584e-01 -1.698686182498931885e-01 8.181320875883102417e-02 2.308421880006790161e-01 5.346443504095077515e-02 9.959941357374191284e-02 -2.322507202625274658e-01 8.497300744056701660e-02 -2.101076245307922363e-01 -3.546470701694488525e-01 2.344285137951374054e-03 -3.322244808077812195e-02 -2.978434860706329346e-01 -2.396417409181594849e-01 1.744934022426605225e-01
2.192659974098205566e-01 -3.691219687461853027e-01 -2.221792489290237427e-01 -2.181894034147262573e-01 5.773633718490600586e-02 3.062834218144416809e-02 -1.026556920260190964e-02 1.024807319045066833e-01 1.748777925968170166e-01 2.134959548711776733e-01 -7.725512981414794922e-02 9.575939178466796875e-02 -1.382046192884445190e-01 -4.078454896807670593e-02 6.498960405588150024e-02 4.022943973541259766e-02 2.181373769417405128e-03 1.315745860338211060e-01 2.352320849895477295e-01 4.015953093767166138e-02 1.353755891323089600e-01 -4.342741332948207855e-03 -3.588022664189338684e-02 -3.643054664134979248e-01 -5.824406445026397705e-02 -3.478406965732574463e-01 -2.757045328617095947e-01 7.394844293594360352e-02 -8.965425193309783936e-02 -1.484291851520538330e-01 -3.508916199207305908e-01 1.547033060342073441e-02
3.860890269279479980e-01 -7.107918709516525269e-02 1.015779376029968262e-01 1.526192179881036282e-03 -7.568532600998878479e-03 2.812313139438629150e-01 -1.239129304885864258e-01 9.885902702808380127e-02 1.344044953584671021e-01 2.520748674869537354e-01 1.082420442253351212e-02 -1.628770679235458374e-01 -1.306236237287521362e-01 -4.535958170890808105e-01 -4.441957920789718628e-03 -1.432431340217590332e-01 -6.373995542526245117e-02 3.611198440194129944e-02 1.248767692595720291e-02 9.463447332382202148e-02 6.125926226377487183e-02 -4.106983542442321777e-02 2.237881124019622803e-01 -2.672014236450195312e-01 -2.295719832181930542e-01 -1.613453924655914307e-01 -1.747046411037445068e-01 9.121159464120864868e-02 -5.590251833200454712e-02 -1.522935777902603149e-01 -6.176367029547691345e-02 3.009626865386962891e-01
1.786428689956665039e-01 -2.648535072803497314e-01 9.289644658565521240e-02 -1.335156112909317017e-01 1.378039419651031494e-01 -6.625743210315704346e-02 2.542934753000736237e-02 9.879990667104721069e-02 9.892486780881881714e-02 2.985200285911560059e-01 -1.787147484719753265e-02 -1.306952983140945435e-01 -1.127478927373886108e-01 -3.903374969959259033e-01 8.134800940752029419e-02 -9.203200787305831909e-02 -4.095672629773616791e-03 3.014248050749301910e-02 8.080248534679412842e-02 -2.969313785433769226e-02 4.362769052386283875e-02 -1.105170324444770813e-02 1.939093470573425293e-01 -7.413132488727569580e-02 -2.229192666709423065e-02 -5.305402278900146484e-01 -2.689573913812637329e-02 2.152745574712753296e-01 -2.557831108570098877e-01 -1.584510058164596558e-01 -1.229814365506172180e-01 2.303929924964904785e-01
8.044588565826416016e-02 1.835155934095382690e-01 -2.298576086759567261e-01 2.480395697057247162e-02 6.127756461501121521e-02 2.460827231407165527e-01 2.625983059406280518e-01 1.487098336219787598e-01 7.795663923025131226e-02 1.244247630238533020e-01 1.025489941239356995e-01 -7.492032647132873535e-02 -8.378501236438751221e-02 -3.596013784408569336e-01 2.130725830793380737e-01 -1.249903663992881775e-01 -1.041454300284385681e-01 -3.210463374853134155e-02 3.462858870625495911e-02 -1.075930669903755188e-01 4.525521695613861084e-01 -3.112732470035552979e-01 1.632969677448272705e-01 -8.990199118852615356e-02 -5.118618533015251160e-02 -1.574358791112899780e-01 -1.931156367063522339e-01 -2.305642962455749512e-01 -1.331534385681152344e-01 -3.890342265367507935e-02 1.285005062818527222e-01 3.553007915616035461e-02
3.262845873832702637e-01 -5.494854599237442017e-02 -9.277174621820449829e-02 -3.727958723902702332e-02 2.033898234367370605e-01 -1.921362280845642090e-01 -6.011325120925903320e-02 -1.329683661460876465e-01 5.753443762660026550e-02 -1.177977025508880615e-02 -1.486350782215595245e-02 -1.888196766376495361e-01 6.315504014492034912e-02 -8.280363678932189941e-02 1.757264733314514160e-01 3.206950798630714417e-02 -2.555277943611145020e-01 -4.399913363158702850e-03 -1.141890212893486023e-01 2.619885802268981934e-01 3.896612823009490967e-01 -4.453460127115249634e-02 -2.082698792219161987e-02 -2.733037173748016357e-01 -4.507333412766456604e-02 -7.100032269954681396e-02 5.386580526828765869e-02 -2.276314347982406616e-01 -3.110618889331817627e-01 -2.983072698116302490e-01 -2.692427635192871094e-01 5.386339873075485229e-02
2.640503831207752228e-02 -2.642636001110076904e-01 -2.435154467821121216e-01 -4.600232839584350586e-01 1.723469942808151245e-01 -5.465331673622131348e-02 2.600148878991603851e-02 4.249785095453262329e-02 3.157436549663543701e-01 1.985856741666793823e-01 2.035820186138153076e-01 1.431151572614908218e-02 2.527128159999847412e-01 -4.195603728294372559e-01 -4.888374730944633484e-02 -1.512298136949539185e-01 1.231347173452377319e-01 1.147527992725372314e-01 -4.171369224786758423e-02 -3.895447030663490295e-02 1.266119182109832764e-01 -3.026006370782852173e-02 9.915535151958465576e-02 -1.414108425378799438e-01 6.860427092760801315e-03 -2.357194125652313232e-01 1.038305312395095825e-01 -1.493242979049682617e-01 2.898780629038810730e-02 -8.630434423685073853e-02 4.420928657054901123e-02 1.194843929260969162e-02
1.318488270044326782e-01 1.292430311441421509e-01 -6.410327274352312088e-03 -2.904017567634582520e-01 -1.421139538288116455e-01 -1.941221654415130615e-01 2.383459955453872681e-01 -1.903693228960037231e-01 1.490510255098342896e-01 3.904113471508026123e-01 1.912726461887359619e-01 8.786638081073760986e-02 2.551999874413013458e-02 -2.151145190000534058e-01 -6.843136250972747803e-02 1.000153422355651855e-01 -6.599710468435660005e-05 5.685218051075935364e-02 5.978682893328368664e-04 1.149598658084869385e-01 3.794450163841247559e-01 -5.570638924837112427e-02 -1.726027876138687134e-01 -7.754794508218765259e-02 3.219525143504142761e-02 -1.720511764287948608e-01 2.782336063683032990e-02 2.484025210142135620e-01 -2.733387053012847900e-01 -1.880780607461929321e-01 4.112360998988151550e-02 -2.140662670135498047e-01
1.035741716623306274e-01 7.721821963787078857e-02 -1.090422272682189941e-01 -2.660102844238281250e-01 3.542756438255310059e-01 -2.505013346672058105e-01 1.061761155724525452e-01 -2.581918537616729736e-01 1.956286728382110596e-01 7.904749363660812378e-02 -4.349313676357269287e-02 2.366423420608043671e-02 -3.301257789134979248e-01 -9.078228473663330078e-02 1.980109214782714844e-01 4.517892748117446899e-02 9.414426982402801514e-03 2.037296593189239502e-01 -1.664380133152008057e-01 8.647601306438446045e-02 4.164987206459045410e-01 -2.038693875074386597e-01 -6.479653716087341309e-02 -6.552007049322128296e-02 5.659546330571174622e-02 -1.788406521081924438e-01 -5.090961977839469910e-02 2.183948606252670288e-01 -1.631580293178558350e-01 8.604811131954193115e-02 1.120374538004398346e-02 -9.534056484699249268e-02
3.877274692058563232e-02 -1.344753801822662354e-01 1.152673810720443726e-01 -2.672792673110961914e-01 -2.539318241178989410e-02 9.606222808361053467e-02 6.679227948188781738e-02 1.737365126609802246e-01 -6.148115545511245728e-02 2.001162804663181305e-02 -2.564704716205596924e-01 -1.931775361299514771e-01 -1.393029540777206421e-01 -1.984148472547531128e-01 2.681416273117065430e-01 2.173835225403308868e-02 4.085676670074462891e-01 -2.824715897440910339e-02 1.776600033044815063e-01 1.345639824867248535e-01 3.353023827075958252e-01 -1.995707005262374878e-01 1.933843344449996948e-01 -2.727148830890655518e-01 -1.125065609812736511e-01 -1.107922345399856567e-01 -6.265860050916671753e-02 5.504177510738372803e-02 2.960689924657344818e-02 -2.078405171632766724e-01 1.006877571344375610e-01 2.126621156930923462e-01
-4.625653475522994995e-02 2.019662708044052124e-01 -3.354777395725250244e-02 1.754045486450195312e-02 -4.297752678394317627e-02 -2.137689888477325439e-01 1.064556837081909180e-01 -2.668794393539428711e-01 3.652959764003753662e-01 9.914678335189819336e-02 9.083506464958190918e-02 1.636793650686740875e-02 -7.450582087039947510e-02 -1.238999664783477783e-01 8.538058400154113770e-02 -1.152162998914718628e-01 -3.080535531044006348e-01 9.344458580017089844e-02 -2.572327665984630585e-02 -8.780242502689361572e-02 4.435360431671142578e-01 -1.152907498180866241e-02 -9.239611774682998657e-02 -2.579990625381469727e-01 -1.067606881260871887e-01 -2.850959599018096924e-01 -1.116328835487365723e-01 6.418658047914505005e-02 -2.087016105651855469e-01 2.054118961095809937e-01 4.244798794388771057e-02 -2.269558459520339966e-01
1.230461150407791138e-02 -1.501417756080627441e-01 -2.582312226295471191e-01 -1.850518435239791870e-01 6.944695115089416504e-02 6.721423566341400146e-02 1.259937286376953125e-01 1.218812987208366394e-01 1.513455808162689209e-01 -2.422865033149719238e-01 -4.526757821440696716e-02 7.389391213655471802e-02 -1.313815563917160034e-01 -1.936077922582626343e-01 1.248199194669723511e-01 -1.011051312088966370e-01 -8.837725222110748291e-02 -1.594166308641433716e-01 1.344846636056900024e-01 6.345214694738388062e-02 5.136057734489440918e-01 -1.229817718267440796e-01 6.620378047227859497e-02 -2.685393439605832100e-03 -1.126015186309814453e-01 -3.814748227596282959e-01 -2.397822141647338867e-01 1.144008114933967590e-01 1.758961379528045654e-01 -2.139886170625686646e-01 1.294433325529098511e-01 7.569707930088043213e-02
8.099020458757877350e-03 -8.927753567695617676e-02 -2.561194002628326416e-01 -1.469926908612251282e-02 2.037501782178878784e-01 1.135573536157608032e-02 -1.462139487266540527e-01 1.413495093584060669e-01 9.827222675085067749e-02 1.358271241188049316e-01 1.525118947029113770e-01 -6.147577613592147827e-02 -8.335642516613006592e-02 -1.736784428358078003e-01 1.795822940766811371e-02 -1.722096055746078491e-01 -7.460439950227737427e-02 1.183122918009757996e-01 -1.621749997138977051e-01 9.372880309820175171e-02 4.037928581237792969e-01 -3.508090078830718994e-01 2.400502562522888184e-01 -3.963962793350219727e-01 -2.647488117218017578e-01 1.516734808683395386e-01 1.009076535701751709e-01 1.413122415542602539e-01 -6.757638603448867798e-02 -6.007333099842071533e-02 -4.535894840955734253e-02 -1.786406189203262329e-01
-1.230510920286178589e-01 -1.707920990884304047e-02 -2.341447174549102783e-01 -2.040429562330245972e-01 5.641543492674827576e-02 1.780873164534568787e-02 2.622138261795043945e-01 3.103521466255187988e-01 1.298288255929946899e-01 3.030602037906646729e-01 -1.788323372602462769e-02 -1.336219459772109985e-01 -1.789883822202682495e-01 -2.468076795339584351e-01 3.548975586891174316e-01 4.396915808320045471e-02 -1.119868308305740356e-01 -8.213020861148834229e-02 -6.203144416213035583e-02 -1.578782945871353149e-01 4.161716699600219727e-01 9.722311049699783325e-02 6.370943784713745117e-02 -1.924581676721572876e-01 -2.580803260207176208e-02 -1.395568847656250000e-01 -4.377082362771034241e-02 -3.717579692602157593e-02 1.198194697499275208e-01 -2.009284645318984985e-01 1.288831382989883423e-01 7.234002649784088135e-02
-2.209503948688507080e-01 9.230534196831285954e-04 -8.629626780748367310e-02 -4.394188523292541504e-02 -2.403477728366851807e-01 -2.183883935213088989e-01 1.734055727720260620e-01 8.427686244249343872e-02 1.435326877981424332e-02 1.474075857549905777e-02 1.951168626546859741e-01 -1.754231899976730347e-01 -1.944744288921356201e-01 -2.466011047363281250e-01 3.009319305419921875e-01 -8.819899708032608032e-02 -6.669815629720687866e-02 1.334305405616760254e-01 1.890990287065505981e-01 7.615696638822555542e-02 3.944226801395416260e-01 -1.717907935380935669e-01 3.212392628192901611e-01 -2.424812912940979004e-01 -1.766654402017593384e-01 -1.604351252317428589e-01 4.574814438819885254e-02 2.039002925157546997e-01 5.654068291187286377e-02 1.257898360490798950e-01 -3.512060642242431641e-02 3.428317978978157043e-02
-1.205341294407844543e-01 -1.047218739986419678e-01 -1.903571039438247681e-01 -1.586116552352905273e-01 -2.384639903903007507e-02 1.801919192075729370e-01 1.562140583992004395e-01 2.381985038518905640e-01 5.212246179580688477e-01 9.140901267528533936e-02 1.263497956097126007e-02 -2.733977735042572021e-01 2.022810876369476318e-01 -1.867776364088058472e-01 1.274240296334028244e-02 -1.779187470674514771e-01 6.435918807983398438e-02 1.481916755437850952e-01 -2.698272764682769775e-01 -1.601237356662750244e-01 3.138959109783172607e-01 -1.989764533936977386e-02 1.521074920892715454e-01 -8.912153542041778564e-02 7.861737906932830811e-02 -1.349468678236007690e-01 -1.653115898370742798e-01 -9.262238442897796631e-02 5.079577863216400146e-02 -5.176547169685363770e-02 7.342082262039184570e-02 -1.042626053094863892e-01
-1.210085898637771606e-01 -2.109289765357971191e-01 -1.637136489152908325e-01 -2.538324296474456787e-01 5.084599927067756653e-02 1.891978979110717773e-01 2.651929259300231934e-01 1.439433842897415161e-01 8.232932537794113159e-02 1.760981678962707520e-01 -3.118371404707431793e-02 -1.968141049146652222e-01 -1.182454377412796021e-01 -1.938193887472152710e-01 1.005371585488319397e-01 -1.499850451946258545e-01 -1.310759633779525757e-01 1.200826689600944519e-01 -7.781249284744262695e-02 2.656119465827941895e-01 2.640101313591003418e-01 -2.517799139022827148e-01 9.948620945215225220e-02 -3.559743762016296387e-01 -1.224166303873062134e-01 9.578621387481689453e-02 -2.220064848661422729e-01 -1.416480690240859985e-01 2.278940677642822266e-01 8.471148461103439331e-02 -1.030889227986335754e-01 1.318735480308532715e-01
3.995951637625694275e-02 -2.028657943010330200e-01 -1.168618872761726379e-01 5.331730097532272339e-02 -1.238674446940422058e-01 -1.786980181932449341e-01 -1.633762866258621216e-01 2.946365475654602051e-01 3.334429264068603516e-01 -3.991217911243438721e-02 -3.818265348672866821e-02 8.272443711757659912e-02 2.841152250766754150e-02 -2.553433775901794434e-01 8.269267529249191284e-02 -2.158671170473098755e-01 -2.336653321981430054e-02 1.690937429666519165e-01 1.303532868623733521e-01 -6.887165457010269165e-02 2.694714367389678955e-01 -6.112312525510787964e-02 1.359415054321289062e-01 -1.170146465301513672e-01 -2.451689839363098145e-01 -4.085197448730468750e-01 9.907205402851104736e-02 -3.509366810321807861e-01 -2.142604067921638489e-02 -8.750542998313903809e-02 8.516256511211395264e-02 6.865660846233367920e-02
-1.939765512943267822e-01 -1.974615454673767090e-01 -3.264351487159729004e-01 -7.198593020439147949e-02 -1.282108873128890991e-01 -1.439069062471389771e-01 -1.269391365349292755e-02 6.119566969573497772e-03 5.951322149485349655e-03 -3.228978440165519714e-02 2.485184930264949799e-02 -9.517221152782440186e-02 2.792666293680667877e-02 -6.108047440648078918e-02 1.237808912992477417e-01 -1.894479840993881226e-01 -1.154574844986200333e-02 1.130965445190668106e-02 6.701419502496719360e-02 2.415958642959594727e-01 4.972246587276458740e-01 -1.393359899520874023e-01 3.446593582630157471e-01 -3.156872391700744629e-01 -2.598712444305419922e-01 -1.859691143035888672e-01 -6.173489615321159363e-02 9.291229397058486938e-02 1.067777425050735474e-01 8.664656430482864380e-02 -9.280650317668914795e-02 1.323568522930145264e-01
2.015902549028396606e-01 -1.121965609490871429e-02 -1.017979755997657776e-01 4.199853911995887756e-02 -2.051173299551010132e-01 5.102090537548065186e-02 1.167720258235931396e-01 1.089807078242301941e-01 1.633415818214416504e-01 -2.210936136543750763e-02 1.324584335088729858e-01 -3.201386630535125732e-01 9.250156581401824951e-02 -1.365189701318740845e-01 1.365541666746139526e-01 -2.206099927425384521e-01 -1.725267618894577026e-01 1.711123585700988770e-01 -1.651748083531856537e-02 5.381930619478225708e-02 5.137022733688354492e-01 -1.656722873449325562e-01 1.539769172668457031e-01 -2.493356764316558838e-01 -1.523764729499816895e-01 -1.221658810973167419e-01 1.312340516597032547e-02 1.946477144956588745e-01 2.319600582122802734e-01 2.502564787864685059e-01 -2.561477757990360260e-02 4.985236376523971558e-02
1.933565288782119751e-01 -2.870624661445617676e-01 7.826759666204452515e-02 -5.269690603017807007e-02 1.952765583992004395e-01 -1.229620575904846191e-01 -1.028891652822494507e-01 2.786865271627902985e-02 1.559664458036422729e-01 1.692901253700256348e-01 7.691748440265655518e-02 1.482661161571741104e-02 -3.300220966339111328e-01 -1.557656824588775635e-01 -7.393043488264083862e-02 -1.929400116205215454e-01 -4.007117077708244324e-02 2.892077565193176270e-01 1.636375337839126587e-01 1.291987746953964233e-01 1.596483290195465088e-01 4.690485075116157532e-03 -7.496365904808044434e-02 -2.922836542129516602e-01 -1.479048933833837509e-02 -3.098167777061462402e-01 -2.233565151691436768e-01 3.207163512706756592e-01 4.874551296234130859e-02 1.588704064488410950e-02 -2.520115673542022705e-01 1.064633652567863464e-01
-4.490048065781593323e-02 1.447633355855941772e-01 -9.846767783164978027e-02 7.763461768627166748e-02 2.354307565838098526e-03 -3.217665255069732666e-01 -2.303350018337368965e-03 -2.221398651599884033e-01 2.300189435482025146e-01 1.075644791126251221e-01 2.200359255075454712e-01 -1.144019141793251038e-01 -1.081794798374176025e-01 -4.226105809211730957e-01 9.666104614734649658e-02 9.602728486061096191e-02 -1.854481846094131470e-01 1.077478751540184021e-01 1.967693567276000977e-01 1.188348513096570969e-02 2.586592435836791992e-01 -2.126813977956771851e-01 9.871216118335723877e-02 -1.788557320833206177e-01 -1.900134086608886719e-01 -1.568084657192230225e-01 -1.228129640221595764e-01 3.699234127998352051e-02 -2.763111591339111328e-01 1.829312294721603394e-01 1.248762160539627075e-01 -1.796717196702957153e-01
2.464179247617721558e-01 -1.353251636028289795e-01 -1.612101644277572632e-01 -4.114818293601274490e-03 -2.780561707913875580e-02 -2.077633291482925415e-01 3.910958766937255859e-02 -1.403837203979492188e-01 -4.805798828601837158e-02 9.958012402057647705e-02 -5.581049993634223938e-02 1.055314466357231140e-01 -3.232160806655883789e-01 -2.742513120174407959e-01 7.108360528945922852e-02 6.723008304834365845e-02 1.825223490595817566e-02 4.252705276012420654e-01 3.714118152856826782e-02 7.000274956226348877e-02 2.037694454193115234e-01 -1.392123401165008545e-01 4.151150956749916077e-02 -3.093165457248687744e-01 -1.061192378401756287e-01 -3.207855224609375000e-01 -3.393751010298728943e-02 2.537772655487060547e-01 -6.456377357244491577e-02 -2.537282705307006836e-01 -1.114800274372100830e-01 8.710598945617675781e-02
-1.613081395626068115e-01 1.742235273122787476e-01 1.132046878337860107e-01 -1.785145699977874756e-01 -6.413201335817575455e-04 -1.511546522378921509e-01 3.369440510869026184e-02 -1.286245882511138916e-01 1.853673160076141357e-01 1.064109280705451965e-01 3.467469215393066406e-01 -4.487540945410728455e-02 -1.285297721624374390e-01 -1.816321909427642822e-01 9.910629130899906158e-03 -7.723204791545867920e-02 -1.918265074491500854e-01 2.294693738222122192e-01 6.195204704999923706e-02 2.217751927673816681e-02 3.262092471122741699e-01 -2.974267303943634033e-01 -4.187495261430740356e-02 -2.572114765644073486e-01 -4.948270972818136215e-03 -2.465140372514724731e-01 -1.765220910310745239e-01 1.034945324063301086e-01 -3.855521976947784424e-01 2.371024340391159058e-02 6.794796139001846313e-02 -1.478047966957092285e-01
3.965186178684234619e-01 -9.960211068391799927e-02 -1.171170622110366821e-01 -7.801423966884613037e-02 7.870522886514663696e-02 -2.044705152511596680e-01 -7.021272182464599609e-02 1.510334163904190063e-01 8.348049968481063843e-02 9.670325368642807007e-02 2.976844785735011101e-03 1.576472520828247070e-01 -2.396592497825622559e-01 -2.059259265661239624e-01 -1.468486897647380829e-02 7.174234837293624878e-02 2.639537155628204346e-01 1.125502362847328186e-01 4.190104454755783081e-02 -1.241546720266342163e-01 2.948257029056549072e-01 -2.993016242980957031e-01 -9.570240974426269531e-03 -3.881535232067108154e-01 2.615150995552539825e-02 6.898636370897293091e-02 -2.745974063873291016e-01 2.789978384971618652e-01 -5.194475501775741577e-02 5.981551483273506165e-03 -3.766815364360809326e-02 3.622680529952049255e-02
3.275799006223678589e-02 -7.122366689145565033e-03 -7.694525271654129028e-02 -1.606243401765823364e-01 -2.875935658812522888e-02 -4.421712830662727356e-02 2.051418274641036987e-01 1.569515019655227661e-01 -1.310601383447647095e-01 1.628474593162536621e-01 5.849771946668624878e-02 -3.572648465633392334e-01 -5.525590851902961731e-02 -2.711881697177886963e-01 1.619066894054412842e-01 -2.182392328977584839e-01 -6.217509508132934570e-03 -1.517477184534072876e-01 1.235400699079036713e-02 1.077537164092063904e-01 4.583965539932250977e-01 -2.346273511648178101e-01 2.736566662788391113e-01 -4.238934814929962158e-02 -6.109555810689926147e-02 -6.152863614261150360e-03 -1.069965288043022156e-01 9.124498814344406128e-02 1.118563264608383179e-01 2.582138776779174805e-01 -2.580207288265228271e-01 1.626794785261154175e-01
-7.608684897422790527e-02 3.295009732246398926e-01 3.081706585362553596e-03 -1.249433383345603943e-01 8.866813033819198608e-02 -1.400364190340042114e-01 -4.190425202250480652e-02 -1.067360565066337585e-01 3.196374177932739258e-01 1.869942247867584229e-01 1.355878561735153198e-01 -1.238939389586448669e-01 -2.523236572742462158e-01 -2.545004487037658691e-01 2.001042217016220093e-01 -7.991012185811996460e-02 -2.875687927007675171e-02 1.693195253610610962e-01 3.570682555437088013e-02 1.841575056314468384e-01 1.815421432256698608e-01 -1.665838360786437988e-01 -6.410446763038635254e-02 -3.134514093399047852e-01 8.611869812011718750e-02 -3.090344965457916260e-01 -1.277242153882980347e-01 6.927149742841720581e-02 -1.332431137561798096e-01 2.747427225112915039e-01 1.906477510929107666e-01 -4.792112112045288086e-02
-4.710685461759567261e-02 -7.809528149664402008e-03 -2.734189927577972412e-01 -1.215432677417993546e-02 -9.548745304346084595e-02 7.431416213512420654e-02 -4.717671498656272888e-02 8.320611715316772461e-02 -9.385376423597335815e-02 -3.934488445520401001e-02 -6.178057938814163208e-02 1.152150854468345642e-01 2.180820517241954803e-02 -3.151912689208984375e-01 1.251541078090667725e-01 -5.578601267188787460e-03 -2.153776884078979492e-01 4.318819567561149597e-02 -4.755436256527900696e-02 1.179015040397644043e-01 5.224165320396423340e-01 -4.664428830146789551e-01 -5.756262317299842834e-02 -2.216547876596450806e-01 -7.819612324237823486e-02 -2.912369966506958008e-01 -1.771229058504104614e-01 -1.419239640235900879e-01 6.212015636265277863e-03 4.515313357114791870e-02 -3.606078401207923889e-02 5.373619124293327332e-02
3.723740577697753906e-02 -3.969845175743103027e-02 -7.123166322708129883e-02 9.251510351896286011e-02 -8.724739402532577515e-02 4.996719211339950562e-02 2.125169932842254639e-01 5.565198138356208801e-02 7.761421799659729004e-02 2.986312611028552055e-03 2.114074528217315674e-01 -3.776961863040924072e-01 -1.038289740681648254e-01 -3.861802816390991211e-01 -4.529241472482681274e-02 -9.099539369344711304e-02 -1.944726519286632538e-02 -4.989224486052989960e-03 1.028224173933267593e-02 2.405058965086936951e-02 5.027022361755371094e-01 -1.075087264180183411e-01 1.631668806076049805e-01 -2.443525046110153198e-01 -1.569425016641616821e-01 -2.352502495050430298e-01 1.709299832582473755e-01 1.766718029975891113e-01 -2.735575847327709198e-02 2.343553751707077026e-01 1.140823960304260254e-01 2.513105422258377075e-02
3.816356509923934937e-02 2.686849236488342285e-01 -1.326608378440141678e-02 -1.699990630149841309e-01 -1.747229248285293579e-01 1.271008551120758057e-01 5.066855996847152710e-02 1.596004068851470947e-01 1.106390729546546936e-01 -1.169545724987983704e-01 2.404767274856567383e-01 1.438927948474884033e-01 -9.368800371885299683e-02 -3.177569210529327393e-01 3.701508641242980957e-01 1.224467437714338303e-02 8.523480594158172607e-02 1.922531276941299438e-01 -6.245958060026168823e-02 6.578296422958374023e-02 1.473849415779113770e-01 1.472135540097951889e-02 2.020638436079025269e-01 -3.086548447608947754e-01 -5.418786033987998962e-02 -3.340029716491699219e-01 -2.263647019863128662e-01 -2.546078562736511230e-01 -4.261768609285354614e-02 1.206927150487899780e-01 6.770860403776168823e-02 -9.577360004186630249e-02
2.570311352610588074e-02 -1.375520080327987671e-01 -1.949518918991088867e-01 -1.960746794939041138e-01 -1.846916414797306061e-02 8.867342025041580200e-02 9.690260142087936401e-02 9.609047323465347290e-02 -2.344999015331268311e-01 -1.016553491353988647e-01 -1.004594787955284119e-01 -2.847791910171508789e-01 -1.488005816936492920e-01 -2.079981863498687744e-01 2.614529132843017578e-01 -6.532748788595199585e-02 1.728715300559997559e-01 2.860734164714813232e-01 1.972132176160812378e-01 2.655050158500671387e-01 3.009683787822723389e-01 -7.209517061710357666e-02 -3.319615498185157776e-03 -2.886063754558563232e-01 1.468710415065288544e-02 3.828656673431396484e-02 -3.453302383422851562e-01 1.460771355777978897e-02 -4.318876937031745911e-02 -1.016639769077301025e-01 1.862222254276275635e-01 1.198917925357818604e-01
2.680368125438690186e-01 -2.392304390668869019e-01 4.362725839018821716e-02 -1.328661441802978516e-01 -6.116195768117904663e-02 -5.016983672976493835e-02 -1.816869676113128662e-01 1.740747392177581787e-01 2.855907976627349854e-01 1.147551089525222778e-01 9.100501984357833862e-02 1.693875789642333984e-01 4.160242155194282532e-02 -1.609992980957031250e-01 2.164580523967742920e-01 -1.389601379632949829e-01 5.809064954519271851e-03 2.144685536623001099e-01 -1.586020439863204956e-01 -2.270152419805526733e-02 2.847392559051513672e-01 -1.208463236689567566e-01 -4.421836882829666138e-02 -6.341315805912017822e-02 -9.691418148577213287e-03 -6.659063510596752167e-03 -3.929190933704376221e-01 2.046381309628486633e-02 -2.005761861801147461e-01 -3.890594840049743652e-01 -1.675429940223693848e-01 9.115579724311828613e-02
6.094362214207649231e-02 -4.694975167512893677e-02 -1.807970553636550903e-01 -9.466350078582763672e-02 -8.957797288894653320e-02 3.101282194256782532e-02 -1.199229359626770020e-01 2.374373227357864380e-01 1.629716455936431885e-01 2.446262687444686890e-01 -2.291719168424606323e-01 6.516080349683761597e-02 -7.625989615917205811e-02 -8.445388078689575195e-02 9.903995692729949951e-02 3.432341665029525757e-02 -1.945749968290328979e-01 4.511623084545135498e-02 1.363424956798553467e-01 1.183050945401191711e-01 5.540021061897277832e-01 -5.680571123957633972e-02 -5.352828186005353928e-03 -2.570131421089172363e-01 -6.941960006952285767e-02 -3.311901092529296875e-01 2.432011812925338745e-01 -8.575064688920974731e-02 1.768247634172439575e-01 -1.925533860921859741e-01 8.670360594987869263e-02 -3.002111101523041725e-03
1.584702730178833008e-01 7.761969417333602905e-02 9.525319188833236694e-02 -1.268705874681472778e-01 1.810374408960342407e-01 -2.189288288354873657e-01 1.558127906173467636e-02 -2.701531052589416504e-01 -1.438397169113159180e-01 5.249384418129920959e-02 -1.629200428724288940e-01 -5.608742684125900269e-02 -2.441860884428024292e-01 -2.737472057342529297e-01 2.215586155652999878e-01 -1.779132783412933350e-01 -1.714337766170501709e-01 -2.220595628023147583e-01 -1.115715205669403076e-01 3.050377219915390015e-02 3.105030953884124756e-01 -2.646296918392181396e-01 1.769436523318290710e-02 -3.517747521400451660e-01 -8.867356181144714355e-02 -1.292272061109542847e-01 -1.897738277912139893e-01 -6.864351779222488403e-02 -2.199220210313796997e-01 -9.189962409436702728e-03 -4.802823439240455627e-02 1.506638824939727783e-01
1.405080407857894897e-01 -1.378920227289199829e-01 -8.139470219612121582e-02 -1.447595208883285522e-01 -8.291202597320079803e-03 1.018001511693000793e-01 1.266581565141677856e-01 1.616205871105194092e-01 1.477849483489990234e-01 3.101674318313598633e-01 4.502809792757034302e-02 -2.094480544328689575e-01 -3.046785853803157806e-02 -2.503797411918640137e-01 1.370368152856826782e-01 3.482051193714141846e-02 -1.875331103801727295e-01 1.229065060615539551e-01 4.156182333827018738e-02 -7.990605197846889496e-03 5.630224198102951050e-02 1.066594943404197693e-01 1.679858542047441006e-04 -1.617991030216217041e-01 -3.159112036228179932e-01 -3.588741123676300049e-01 -2.282158583402633667e-01 1.188734322786331177e-01 -1.062784940004348755e-01 -2.735266685485839844e-01 -2.245463728904724121e-01 3.307405710220336914e-01
1.471099629998207092e-02 -1.523172948509454727e-02 -6.649585068225860596e-02 2.175839617848396301e-02 -1.437410414218902588e-01 6.814239174127578735e-02 1.212500631809234619e-01 3.458491712808609009e-02 1.227506250143051147e-01 2.183138728141784668e-01 1.150937974452972412e-01 -4.328355193138122559e-01 -9.604629874229431152e-02 -1.416338086128234863e-01 3.010619282722473145e-01 -2.622130811214447021e-01 1.374062001705169678e-01 -2.150794491171836853e-02 1.792606711387634277e-01 1.222662255167961121e-01 4.462538659572601318e-01 -2.064364701509475708e-01 1.231424957513809204e-01 -2.295717000961303711e-01 -1.193888038396835327e-01 -1.198579519987106323e-01 6.859661638736724854e-02 3.035651519894599915e-02 3.298988938331604004e-02 2.406252473592758179e-01 -1.031300723552703857e-01 -1.467300206422805786e-01
1.907964497804641724e-01 -2.801125645637512207e-01 -2.212895900011062622e-01 -3.352842032909393311e-01 -4.507973417639732361e-02 -4.301474988460540771e-02 1.339564565569162369e-02 8.369220793247222900e-02 3.350977897644042969e-01 3.813631236553192139e-01 3.688735142350196838e-02 -5.271121859550476074e-02 1.063070259988307953e-02 1.628705486655235291e-02 6.570239085704088211e-03 1.889825314283370972e-01 8.971195667982101440e-02 1.548765748739242554e-01 2.051980197429656982e-01 9.115017205476760864e-02 1.732394993305206299e-01 -1.438308507204055786e-01 1.543193757534027100e-01 -2.462384998798370361e-01 -3.868223428726196289e-01 -6.202274560928344727e-02 1.040737330913543701e-02 3.202634677290916443e-02 -5.364311113953590393e-02 -1.143788993358612061e-01 -1.524692773818969727e-01 5.712603032588958740e-02
1.906083226203918457e-01 2.177793830633163452e-01 -5.802287906408309937e-02 -4.182944297790527344e-01 5.119443684816360474e-02 -3.103168904781341553e-01 6.210337579250335693e-02 -9.282768517732620239e-02 1.959194093942642212e-01 6.390731036663055420e-02 1.899967044591903687e-01 -1.156132817268371582e-01 -2.850762307643890381e-01 -6.895551085472106934e-02 1.336116343736648560e-01 2.169583141803741455e-01 1.707760840654373169e-01 2.455469071865081787e-01 2.981000952422618866e-02 -3.486997261643409729e-02 1.876069903373718262e-01 -3.658137470483779907e-02 -1.664601564407348633e-01 -2.671537399291992188e-01 -3.111268579959869385e-02 -1.941271424293518066e-01 -1.870992481708526611e-01 6.594057381153106689e-02 -2.693727016448974609e-01 7.587826997041702271e-02 2.650201786309480667e-03 1.102872844785451889e-02
-1.229063495993614197e-01 -2.700215764343738556e-02 -1.440660506486892700e-01 -6.928108632564544678e-03 -1.547640860080718994e-01 1.939929276704788208e-01 -3.553538918495178223e-01 3.155696690082550049e-01 1.200946494936943054e-01 7.027561217546463013e-02 -1.945640891790390015e-01 1.849551685154438019e-02 -1.043432354927062988e-01 -3.147929906845092773e-01 -4.062655940651893616e-02 -1.534118354320526123e-01 -1.761363744735717773e-01 -2.438838966190814972e-02 -1.513093411922454834e-01 1.154378429055213928e-01 4.967457950115203857e-01 1.881534978747367859e-02 5.524739250540733337e-02 -1.463139653205871582e-01 -1.392574608325958252e-01 -2.315514534711837769e-01 -5.593180656433105469e-02 -6.012940406799316406e-02 -2.284188717603683472e-01 -1.060280203819274902e-01 7.592725101858377457e-03 2.350264415144920349e-02
1.340856701135635376e-01 3.134294599294662476e-02 6.677255779504776001e-02 1.676905304193496704e-01 5.979904159903526306e-02 -2.477826029062271118e-01 8.058808743953704834e-02 1.317330002784729004e-01 1.746870428323745728e-01 -3.279448254033923149e-03 5.283569917082786560e-02 -1.744939684867858887e-01 -1.212338879704475403e-01 -1.414358019828796387e-01 1.044303476810455322e-01 6.925259530544281006e-02 6.865783780813217163e-02 2.135074734687805176e-01 -1.189218610525131226e-01 1.101666688919067383e-01 4.204140305519104004e-01 1.288376450538635254e-01 3.113710507750511169e-02 -1.866959482431411743e-01 -2.717866301536560059e-01 -1.607429981231689453e-01 -2.593426108360290527e-01 -3.344968259334564209e-01 -3.165092468261718750e-01 3.591263294219970703e-02 2.368797063827514648e-01 -5.733340606093406677e-02
7.647491991519927979e-02 -2.121938616037368774e-01 -1.605667732656002045e-02 -2.538446784019470215e-01 -1.458197236061096191e-01 -2.276102751493453979e-01 8.867292851209640503e-02 -2.595103159546852112e-02 2.555506825447082520e-01 -1.576322615146636963e-01 -1.427527070045471191e-01 1.720501168165355921e-04 -1.963417790830135345e-02 -1.816384494304656982e-01 1.113442853093147278e-01 -9.950463473796844482e-02 -2.762837409973144531e-01 4.356511831283569336e-01 -1.212879195809364319e-01 8.827156573534011841e-02 3.660982251167297363e-01 1.516050100326538086e-01 -1.182892620563507080e-01 -1.450152397155761719e-01 -2.422398924827575684e-01 1.475232243537902832e-01 -9.463750571012496948e-02 -1.275101602077484131e-01 -5.293968599289655685e-03 -8.710873126983642578e-02 -1.719814985990524292e-01 -1.144636720418930054e-01
2.599617540836334229e-01 -1.778218299150466919e-01 -6.854736059904098511e-02 -4.150370135903358459e-02 1.175955608487129211e-01 -3.187525644898414612e-02 -1.928778737783432007e-01 -1.073077227920293808e-02 1.424850225448608398e-01 1.261502206325531006e-01 6.794963777065277100e-02 -1.570183932781219482e-01 -4.986009374260902405e-02 -4.262222647666931152e-01 8.854389190673828125e-02 8.819691091775894165e-02 -3.780080378055572510e-01 4.082534462213516235e-02 9.618446975946426392e-02 1.831632666289806366e-02 4.330936074256896973e-02 -2.843349613249301910e-02 -2.425797283649444580e-02 -2.076479345560073853e-01 -1.535474807024002075e-01 -2.993834018707275391e-01 -9.864766150712966919e-02 2.306757569313049316e-01 -8.378736674785614014e-02 -3.959175050258636475e-01 2.727063372731208801e-02 1.891019642353057861e-01
1.999167799949645996e-01 -5.331179872155189514e-02 -9.113873541355133057e-02 -1.226050779223442078e-01 1.432206481695175171e-01 1.280721724033355713e-01 -2.534058131277561188e-02 2.068702727556228638e-01 2.491249889135360718e-02 4.252889454364776611e-01 1.705626398324966431e-02 -2.045381814241409302e-01 -3.063533902168273926e-01 -9.669505804777145386e-02 1.065422520041465759e-01 -6.020164489746093750e-02 -1.844129413366317749e-01 -6.391266733407974243e-02 -2.170938104391098022e-01 -1.197864711284637451e-01 3.226360082626342773e-01 -1.463077366352081299e-01 -2.667558789253234863e-01 -1.650265753269195557e-01 -1.141781136393547058e-01 -8.801251649856567383e-02 -3.309291601181030273e-01 4.841237142682075500e-02 -1.145204976201057434e-01 -1.388850808143615723e-01 -5.494368262588977814e-03 -1.522036790847778320e-01
3.290296494960784912e-01 -1.165878474712371826e-01 -2.067757956683635712e-02 4.197235032916069031e-02 -9.891336411237716675e-02 -1.448112875223159790e-01 2.016437649726867676e-01 -5.648950487375259399e-02 -9.063372272066771984e-04 3.709511458873748779e-01 -1.868915278464555740e-03 2.283745445311069489e-02 -3.668293654918670654e-01 -1.620814204216003418e-01 9.586454927921295166e-02 -1.477883756160736084e-01 -8.752240985631942749e-02 2.552244365215301514e-01 9.639525413513183594e-02 1.581642776727676392e-01 1.627955883741378784e-01 4.970882833003997803e-02 1.188518255949020386e-01 -3.779668211936950684e-01 5.751346796751022339e-02 -5.014351382851600647e-02 -2.304453104734420776e-01 2.647374570369720459e-01 -2.046813666820526123e-01 4.849808290600776672e-02 -7.081722468137741089e-02 3.961359150707721710e-03
2.192012220621109009e-01 -1.567621529102325439e-01 4.888655617833137512e-02 -1.873971372842788696e-01 -9.854898601770401001e-02 3.664812445640563965e-02 -5.875547230243682861e-02 8.001706749200820923e-02 1.561284214258193970e-01 2.426743209362030029e-01 -2.259475737810134888e-01 -1.104333400726318359e-01 -8.579563349485397339e-02 -5.155993625521659851e-02 -4.634104296565055847e-02 3.537136688828468323e-02 3.295390009880065918e-01 2.090011388063430786e-01 9.941093623638153076e-02 -4.586496576666831970e-02 1.708781719207763672e-01 -8.865461498498916626e-02 -1.392121315002441406e-01 -3.399325907230377197e-01 1.540431636385619640e-03 -2.532273828983306885e-01 -3.680601716041564941e-01 2.000835835933685303e-01 -1.998474299907684326e-01 -9.918984025716781616e-02 -1.335490345954895020e-01 2.559854388236999512e-01
-1.247282177209854126e-01 9.286790341138839722e-02 2.098600938916206360e-02 -1.859696209430694580e-01 -9.060511738061904907e-02 1.666105836629867554e-01 6.106383726000785828e-02 -1.111022904515266418e-01 2.139775604009628296e-01 -1.460406929254531860e-01 -1.108553186058998108e-01 -1.918504536151885986e-01 -1.859947890043258667e-01 -5.225355550646781921e-02 2.729882001876831055e-01 -2.754026949405670166e-01 -1.147312596440315247e-01 4.338375031948089600e-01 1.526116132736206055e-01 -1.536469012498855591e-01 2.824429869651794434e-01 -1.823154278099536896e-02 5.580439791083335876e-02 -3.872344493865966797e-01 2.837729081511497498e-02 5.680845677852630615e-02 7.580628991127014160e-02 -1.410762518644332886e-01 -2.121866047382354736e-01 -4.281443729996681213e-02 6.588639318943023682e-02 1.500774472951889038e-01
-1.060679107904434204e-01 -2.859928458929061890e-02 -2.451417446136474609e-01 -1.210448667407035828e-01 -1.025557070970535278e-01 -1.515313796699047089e-02 1.040491685271263123e-01 8.600901067256927490e-02 1.852719485759735107e-01 -2.799907699227333069e-02 -6.340871751308441162e-02 6.271890550851821899e-02 -1.848780959844589233e-01 -1.535557508468627930e-01 1.127490177750587463e-01 -7.849893718957901001e-02 -2.439003586769104004e-01 -1.321461945772171021e-01 8.924336731433868408e-02 1.309112459421157837e-01 5.620185732841491699e-01 -1.861441284418106079e-01 1.918269246816635132e-01 -1.126692965626716614e-01 -1.314919143915176392e-01 -2.151721566915512085e-01 -2.775340378284454346e-01 -4.305253387428820133e-04 2.435574382543563843e-01 -1.668491810560226440e-01 4.637813568115234375e-02 -1.803703159093856812e-01
1.011176705360412598e-01 -1.079494040459394455e-02 -1.155572459101676941e-01 -1.023912150412797928e-02 -3.446992859244346619e-02 -2.573461970314383507e-03 3.372374176979064941e-01 1.765101402997970581e-01 1.090626269578933716e-01 -9.824892133474349976e-02 -8.451323211193084717e-02 -8.026742935180664062e-02 -8.579746633768081665e-02 -1.479716300964355469e-01 6.416428834199905396e-02 -2.274448424577713013e-01 1.074519827961921692e-01 6.127536296844482422e-02 3.354480490088462830e-02 1.965824663639068604e-01 5.707887411117553711e-01 -1.490644812583923340e-01 4.250126779079437256e-01 -3.000109791755676270e-01 7.465887814760208130e-02 7.741818577051162720e-02 9.821049124002456665e-02 4.072257876396179199e-02 -2.026700228452682495e-02 6.167391315102577209e-02 9.518355876207351685e-02 -2.104563172906637192e-03
-8.810018748044967651e-02 -5.259257555007934570e-02 6.161060556769371033e-02 -2.109949588775634766e-01 -6.266016513109207153e-02 1.551960408687591553e-01 -6.446405500173568726e-02 1.566372960805892944e-01 2.323853671550750732e-01 -1.899196213344112039e-04 -1.529458314180374146e-01 -1.908943355083465576e-01 7.064695656299591064e-02 -2.807454168796539307e-01 2.473609000444412231e-01 -2.151718139648437500e-01 -9.145362675189971924e-02 2.030644007027149200e-02 -1.447466611862182617e-01 3.793376684188842773e-01 3.906962871551513672e-01 -2.655500769615173340e-01 1.756817400455474854e-01 -2.534355781972408295e-02 -1.124940738081932068e-01 -6.983997672796249390e-02 -3.073633909225463867e-01 -3.485068306326866150e-02 3.733239695429801941e-02 1.153598502278327942e-01 -1.368705369532108307e-02 1.514047831296920776e-01
2.342256717383861542e-02 -2.355321794748306274e-01 -9.808029979467391968e-02 7.205007597804069519e-03 -7.647000253200531006e-02 -1.326552480459213257e-01 -1.958782970905303955e-01 1.771917790174484253e-01 1.402473151683807373e-01 6.631801370531320572e-03 -3.442424237728118896e-01 -2.847721576690673828e-01 -1.414109617471694946e-01 -9.246765077114105225e-02 5.801620706915855408e-02 -2.859894558787345886e-02 -8.641517162322998047e-02 2.249033153057098389e-01 4.248384851962327957e-03 1.631078869104385376e-02 3.256843686103820801e-01 1.217210367321968079e-01 1.455753296613693237e-01 -4.106752872467041016e-01 3.356275614351034164e-03 3.236978873610496521e-02 3.157716244459152222e-02 7.661084085702896118e-02 -1.763347908854484558e-02 4.298562556505203247e-02 -2.414183318614959717e-01 3.893829882144927979e-01
-1.440648827701807022e-02 -1.321635395288467407e-01 -1.354680061340332031e-01 9.836325049400329590e-02 -9.776940941810607910e-02 3.808145225048065186e-02 -4.382167384028434753e-02 2.940498888492584229e-01 1.427793502807617188e-01 7.922691106796264648e-02 -2.091673016548156738e-01 1.942246593534946442e-02 -2.125121951103210449e-01 -1.874985247850418091e-01 -6.398557126522064209e-02 -9.219681471586227417e-02 -2.055237889289855957e-01 7.792938500642776489e-02 3.125507012009620667e-02 1.396063417196273804e-01 4.204878211021423340e-01 -1.913629323244094849e-01 -9.363035112619400024e-02 -2.662595547735691071e-02 -9.368153661489486694e-02 -4.400691092014312744e-01 -1.838862001895904541e-01 1.043449565768241882e-01 -1.191336289048194885e-01 -2.337857931852340698e-01 -7.948801666498184204e-02 -2.778666913509368896e-01
3.274350762367248535e-01 -3.246342241764068604e-01 -1.469198316335678101e-01 -1.836353093385696411e-01 -4.822450876235961914e-02 1.003530398011207581e-01 1.645516604185104370e-01 8.976874500513076782e-02 2.265074551105499268e-01 1.366181820631027222e-01 -1.626727133989334106e-01 -2.771933935582637787e-02 -1.448883563280105591e-01 -6.212773546576499939e-02 7.273014634847640991e-02 -6.883662194013595581e-02 1.539872437715530396e-01 1.098223552107810974e-01 1.666818559169769287e-01 -1.799676194787025452e-02 2.226803898811340332e-01 -2.093331515789031982e-01 -1.030047610402107239e-01 -2.152640223503112793e-01 3.806187957525253296e-02 -3.453978896141052246e-01 -1.704015582799911499e-01 1.581496149301528931e-01 -1.973152756690979004e-01 -8.985307067632675171e-02 -3.364546298980712891e-01 5.690210685133934021e-02
-4.187049716711044312e-02 -1.339653879404067993e-01 1.766693741083145142e-01 -8.455005474388599396e-03 -7.247104495763778687e-02 4.615098237991333008e-02 1.429922580718994141e-01 2.165087908506393433e-01 1.892641335725784302e-01 6.804155558347702026e-02 6.217154487967491150e-02 2.900532074272632599e-02 8.267398923635482788e-02 -1.025104969739913940e-01 1.292570233345031738e-01 -7.450100779533386230e-02 2.691598236560821533e-02 6.301172822713851929e-02 -1.579224914312362671e-01 -2.421375550329685211e-02 6.289259791374206543e-01 -8.779931813478469849e-02 1.206415221095085144e-01 5.978276580572128296e-02 -2.044783681631088257e-01 -3.519244790077209473e-01 -1.430120766162872314e-01 1.734774410724639893e-01 -1.477355062961578369e-01 -2.971522510051727295e-01 8.234884589910507202e-03 1.074505969882011414e-01
1.775292754173278809e-01 -2.630713284015655518e-01 -2.249323427677154541e-01 -3.483548760414123535e-01 1.250401139259338379e-01 -1.030262932181358337e-02 1.109999343752861023e-01 -1.474942862987518311e-01 2.591764628887176514e-01 3.732187449932098389e-01 -4.649629443883895874e-02 3.140329790767282248e-04 -4.281142354011535645e-02 -1.183831244707107544e-01 -1.646698564291000366e-01 1.827430576086044312e-01 9.667459875345230103e-02 3.300100937485694885e-02 9.318981319665908813e-02 1.355155706405639648e-01 2.362327426671981812e-01 7.212803699076175690e-03 8.935733931139111519e-04 -7.726177573204040527e-02 -1.762648671865463257e-01 -6.935220956802368164e-02 -2.327660024166107178e-01 -3.853626921772956848e-02 -4.189509451389312744e-01 -9.281972795724868774e-02 -1.223875284194946289e-01 -5.058827623724937439e-02
-1.319538429379463196e-02 -1.589836776256561279e-01 1.062921360135078430e-01 -8.755923807621002197e-02 -2.083682715892791748e-01 -2.487752884626388550e-01 -2.240042090415954590e-01 6.972036510705947876e-02 -1.504729390144348145e-01 2.846094071865081787e-01 -1.590390354394912720e-01 4.124709591269493103e-02 1.753201633691787720e-01 -4.301044940948486328e-01 1.375725269317626953e-01 -8.323922008275985718e-02 1.568030416965484619e-01 1.851449720561504364e-02 -9.779901057481765747e-02 -2.981195412576198578e-02 2.369582056999206543e-01 -4.140146821737289429e-02 -7.762291282415390015e-02 -1.443863660097122192e-01 -1.327160652726888657e-02 -8.270411193370819092e-02 -2.460300773382186890e-01 -9.337717667222023010e-03 -4.140022695064544678e-01 -1.448052376508712769e-01 -1.538949757814407349e-01 1.386196017265319824e-01
1.885131150484085083e-01 -4.172331839799880981e-02 -1.977626085281372070e-01 1.465497724711894989e-02 -6.830588728189468384e-02 -7.697436213493347168e-02 2.849641442298889160e-01 4.603997617959976196e-02 2.642480731010437012e-01 5.831693112850189209e-02 4.768968373537063599e-02 -3.211185932159423828e-01 -1.818710863590240479e-01 -1.417742073535919189e-01 1.422736197710037231e-01 -1.297213286161422729e-01 -2.175918370485305786e-01 1.571053862571716309e-01 9.297948330640792847e-02 2.126445323228836060e-01 3.775698244571685791e-01 -3.228103518486022949e-01 2.191394269466400146e-01 -2.008040994405746460e-01 3.376647830009460449e-03 -3.199059143662452698e-02 7.104812562465667725e-02 1.015539690852165222e-01 1.727772355079650879e-01 2.046132236719131470e-01 3.822906687855720520e-02 -1.001970320940017700e-01
2.767801880836486816e-01 1.528324931859970093e-01 4.925220459699630737e-02 8.261305838823318481e-02 1.066890805959701538e-01 -1.169878691434860229e-01 -6.662973016500473022e-02 -1.186469942331314087e-01 2.058541029691696167e-01 1.219778321683406830e-02 -1.550009399652481079e-01 3.195696696639060974e-02 -1.859926879405975342e-01 -1.189136728644371033e-01 -2.461694367229938507e-02 -5.750760063529014587e-02 4.625207930803298950e-02 2.553700804710388184e-01 2.184475511312484741e-01 5.486462265253067017e-02 1.751200407743453979e-01 -2.194804996252059937e-01 -5.446229875087738037e-02 -4.486014842987060547e-01 7.661645114421844482e-02 -2.548250854015350342e-01 -2.772054374217987061e-01 2.155714929103851318e-01 1.144811660051345825e-01 -2.972076237201690674e-01 -1.456443518400192261e-01 -9.528861194849014282e-02
3.523899242281913757e-02 -2.379312962293624878e-01 -1.992879360914230347e-01 -3.974877595901489258e-01 8.780904859304428101e-02 7.523038983345031738e-02 -1.031772606074810028e-02 8.023963123559951782e-02 3.357902914285659790e-02 6.499648094177246094e-02 4.850746132433414459e-03 1.740321069955825806e-01 -1.958915777504444122e-02 -3.961609899997711182e-01 1.956327855587005615e-01 6.961152888834476471e-03 1.721200048923492432e-01 3.615987598896026611e-01 1.512397378683090210e-01 7.236810028553009033e-02 2.266856580972671509e-01 5.908598378300666809e-02 1.003108173608779907e-01 -6.207485217601060867e-03 1.108746156096458435e-01 -2.120047956705093384e-01 -1.807295382022857666e-01 -2.196156829595565796e-01 9.906403720378875732e-02 -1.091629862785339355e-01 2.733841240406036377e-01 7.168462872505187988e-02
1.958769410848617554e-01 -3.120869696140289307e-01 -1.512548476457595825e-01 -3.577469885349273682e-01 3.384298086166381836e-02 2.840303629636764526e-02 2.537833750247955322e-01 2.602617740631103516e-01 -3.307670354843139648e-03 1.018242761492729187e-01 8.160925656557083130e-02 9.628967382013797760e-04 -8.775616437196731567e-02 -1.368485838174819946e-01 2.098844498395919800e-01 1.964377313852310181e-01 -4.095818102359771729e-02 1.409227550029754639e-01 -1.661777943372726440e-01 -1.378564089536666870e-01 3.085620403289794922e-01 -9.604411572217941284e-02 -4.355823621153831482e-02 -2.121798247098922729e-01 -3.110614120960235596e-01 -2.774693071842193604e-01 -1.519550085067749023e-01 7.140303403139114380e-02 6.582682579755783081e-02 1.584406010806560516e-02 -5.525040626525878906e-02 -1.552028805017471313e-01
3.601844608783721924e-01 -3.135576546192169189e-01 1.151179373264312744e-01 1.129719242453575134e-01 7.621776312589645386e-02 -8.640991151332855225e-02 1.047132238745689392e-01 2.653919346630573273e-02 2.403899878263473511e-01 -8.760142326354980469e-02 1.030254438519477844e-01 -6.545582413673400879e-02 1.136436313390731812e-01 -3.399614095687866211e-01 2.052169293165206909e-01 -1.192377507686614990e-01 1.665001735091209412e-02 3.692558109760284424e-01 1.039584875106811523e-01 1.614431291818618774e-01 1.814051419496536255e-01 -2.678633034229278564e-01 -2.074737660586833954e-02 -1.535296291112899780e-01 1.585699170827865601e-01 -1.065714433789253235e-01 -2.405540198087692261e-01 2.155311256647109985e-01 6.713762134313583374e-02 -8.137731999158859253e-02 3.367197141051292419e-02 2.376136556267738342e-02
-1.821577548980712891e-02 2.385361045598983765e-01 1.335110049694776535e-02 -1.567289046943187714e-02 7.439345866441726685e-02 -1.004509627819061279e-01 1.605872297659516335e-03 -2.712266743183135986e-01 2.207524031400680542e-01 2.033579796552658081e-01 7.959549129009246826e-02 -9.504378773272037506e-03 2.825578488409519196e-02 -2.107318341732025146e-01 3.879835363477468491e-03 -5.833309516310691833e-02 -9.110438823699951172e-02 2.343309372663497925e-01 2.155759185552597046e-01 2.750461548566818237e-02 3.952630758285522461e-01 -1.332919150590896606e-01 -1.348974555730819702e-01 -7.128419727087020874e-02 -2.616388499736785889e-01 -2.982997596263885498e-01 -1.270483881235122681e-01 1.801358722150325775e-02 -2.200273722410202026e-01 3.256582617759704590e-01 -1.340890675783157349e-01 -2.322716414928436279e-01
-5.247723683714866638e-02 -2.083964496850967407e-01 -4.689133763313293457e-01 -5.420809984207153320e-02 -1.587832905352115631e-02 2.430268004536628723e-02 -4.146380815654993057e-03 8.604219555854797363e-02 1.143471151590347290e-01 -7.272363454103469849e-02 -9.718749672174453735e-02 1.892885193228721619e-02 1.779285669326782227e-01 -2.397886067628860474e-01 -1.894028740935027599e-03 8.834821172058582306e-03 -1.844138314481824636e-04 1.417320072650909424e-01 1.142766512930393219e-02 -1.353515684604644775e-01 4.158795475959777832e-01 -1.916725635528564453e-01 1.029631029814481735e-02 -4.709962904453277588e-01 -2.288570702075958252e-01 3.298038989305496216e-02 5.059042945504188538e-02 7.995685935020446777e-02 -8.945910632610321045e-02 -1.533619314432144165e-01 2.029446512460708618e-01 -5.275974981486797333e-03
-4.764982312917709351e-02 3.604829311370849609e-02 -1.057807505130767822e-01 -2.602704763412475586e-01 3.059461340308189392e-02 3.919332101941108704e-02 3.385426476597785950e-02 2.744174003601074219e-02 2.452486455440521240e-01 2.614340782165527344e-01 -8.441819995641708374e-02 1.811095029115676880e-01 7.578602433204650879e-02 4.508520942181348801e-03 1.431289911270141602e-01 -1.712452620267868042e-01 -5.975567176938056946e-02 3.237680792808532715e-01 -1.964683383703231812e-01 1.621000468730926514e-01 3.676066696643829346e-01 -2.841567993164062500e-01 1.713665723800659180e-01 -1.258061826229095459e-01 -2.125446349382400513e-01 -1.235734671354293823e-01 -3.567835688591003418e-01 -4.766191914677619934e-02 1.681970357894897461e-01 1.414412409067153931e-01 5.530700832605361938e-02 -1.158417388796806335e-01
-5.890787020325660706e-02 8.253084495663642883e-03 -4.293723404407501221e-02 1.151730865240097046e-02 -9.403706341981887817e-02 1.439536213874816895e-01 -4.444069229066371918e-03 4.023445248603820801e-01 1.685756593942642212e-01 1.035207584500312805e-01 -3.571777418255805969e-02 9.400917589664459229e-02 -8.577515184879302979e-02 -2.767191827297210693e-01 3.625639900565147400e-02 -2.660260796546936035e-01 -2.160584181547164917e-01 -1.480054855346679688e-01 -3.537551686167716980e-02 -8.043795824050903320e-02 5.273386240005493164e-01 -9.528432041406631470e-02 3.599809110164642334e-02 3.481436986476182938e-03 -6.832589954137802124e-02 -3.267093598842620850e-01 -1.671627014875411987e-01 2.355022542178630829e-02 -2.173123657703399658e-01 -1.722476929426193237e-01 3.391816839575767517e-02 -1.225741803646087646e-01
3.160843849182128906e-01 -2.565149068832397461e-01 -1.356863137334585190e-02 -1.724945306777954102e-01 -7.168580591678619385e-02 1.899654567241668701e-01 -8.808471262454986572e-02 1.583601236343383789e-01 1.818148344755172729e-01 3.025276064872741699e-01 -1.627170294523239136e-02 -1.501104086637496948e-01 -2.219052016735076904e-01 -3.225715160369873047e-01 1.231463509611785412e-03 -3.285549208521842957e-02 -2.323947101831436157e-02 -1.838862337172031403e-02 2.150651961565017700e-01 1.728723198175430298e-01 2.384945899248123169e-01 1.703513562679290771e-01 -1.801216788589954376e-02 -1.576865911483764648e-01 7.764939963817596436e-02 -2.176090776920318604e-01 -1.362831294536590576e-01 7.409455627202987671e-02 -2.028463780879974365e-01 -8.346529304981231689e-02 -7.534410804510116577e-02 3.304482698440551758e-01
-2.410731315612792969e-01 -8.052381873130798340e-02 -1.381396204233169556e-01 -1.199259310960769653e-01 -3.028360009193420410e-02 -1.059827953577041626e-01 1.000168696045875549e-01 -6.257863342761993408e-02 1.728942990303039551e-01 -1.023785918951034546e-01 -8.521907031536102295e-02 -1.917593777179718018e-01 -9.540791809558868408e-02 -3.132504522800445557e-01 -5.150929838418960571e-02 -2.315392494201660156e-01 -2.040164321660995483e-01 2.789143025875091553e-01 -6.993968784809112549e-02 2.088039368391036987e-01 3.487150669097900391e-01 2.145250886678695679e-01 -7.137019932270050049e-02 -3.284245729446411133e-01 -2.135621160268783569e-01 1.527916789054870605e-01 -1.003320142626762390e-01 -2.105765640735626221e-01 3.932381980121135712e-03 -1.045703962445259094e-01 -7.890082150697708130e-02 -1.973349153995513916e-01
-1.901981532573699951e-01 2.850368916988372803e-01 -1.021488383412361145e-02 -5.637592449784278870e-02 -2.429555729031562805e-02 -1.938005238771438599e-01 -9.975828230381011963e-02 -1.867242902517318726e-01 2.366126626729965210e-01 2.054553031921386719e-01 1.917141228914260864e-01 -1.748504042625427246e-01 -1.863637417554855347e-01 -2.537255287170410156e-01 1.096942573785781860e-01 1.491069234907627106e-02 -2.081397920846939087e-01 2.688255608081817627e-01 2.287793308496475220e-01 2.604386769235134125e-02 2.313948571681976318e-01 -9.707098454236984253e-02 -1.058924496173858643e-01 -2.709942758083343506e-01 -5.710969492793083191e-02 -2.921643853187561035e-01 -1.491545289754867554e-01 3.849609568715095520e-02 -1.849472224712371826e-01 -1.509058754891157150e-02 8.415106683969497681e-02 -2.221523076295852661e-01
-8.790094405412673950e-02 -5.723210424184799194e-02 -6.465467624366283417e-03 1.428137812763452530e-02 -2.266585975885391235e-01 1.349895596504211426e-01 1.511029899120330811e-01 7.562171667814254761e-02 1.992742568254470825e-01 -9.696720540523529053e-02 1.990337669849395752e-01 -1.322901844978332520e-01 -2.400421500205993652e-01 -1.572117358446121216e-01 2.963796816766262054e-02 -3.149216771125793457e-01 -6.223904713988304138e-02 1.823232769966125488e-01 6.229923292994499207e-02 4.254729449748992920e-01 4.609180390834808350e-01 -2.634643949568271637e-02 1.234511509537696838e-01 -1.457673311233520508e-01 2.427214989438652992e-03 -2.594386339187622070e-01 4.476715996861457825e-02 1.243175789713859558e-01 1.242830380797386169e-01 -1.340216696262359619e-01 -1.093867197632789612e-01 -1.373472623527050018e-02
6.061010807752609253e-02 -2.312157899141311646e-01 6.057528406381607056e-02 -8.241848647594451904e-02 2.615764439105987549e-01 -1.589997485280036926e-02 -3.808943554759025574e-02 -2.318672090768814087e-02 1.620490998029708862e-01 4.205422997474670410e-01 -2.149564623832702637e-01 1.047603506594896317e-02 -2.877788245677947998e-01 3.797249868512153625e-02 1.191040594130754471e-02 -3.928980231285095215e-02 -1.092975661158561707e-01 -1.174368802458047867e-02 -7.672341912984848022e-02 -5.350357666611671448e-02 3.681286871433258057e-01 -2.675835490226745605e-01 -1.276967525482177734e-01 -2.682316601276397705e-01 -2.639630436897277832e-01 -3.047185242176055908e-01 -1.313229650259017944e-01 -5.489344522356987000e-02 -5.924698337912559509e-02 -3.315433394163846970e-03 4.286723211407661438e-02 -1.483554989099502563e-01
-9.009032696485519409e-02 -2.229571193456649780e-01 -3.203758001327514648e-01 -5.724618583917617798e-02 1.330644488334655762e-01 2.122379094362258911e-01 -1.372002810239791870e-01 1.228934451937675476e-01 1.685736626386642456e-01 9.233991056680679321e-02 1.220216751098632812e-01 -1.031631231307983398e-01 9.189476817846298218e-02 -4.020270407199859619e-01 8.227922767400741577e-02 -1.823299080133438110e-01 -4.795043542981147766e-02 -8.989845961332321167e-02 -1.684616953134536743e-01 -1.203088611364364624e-01 3.370558619499206543e-01 -3.535722196102142334e-01 1.485020816326141357e-01 -3.026619553565979004e-01 -7.639236003160476685e-02 -3.001402504742145538e-02 -4.043846949934959412e-02 5.649297684431076050e-02 -1.180120408535003662e-01 3.687951713800430298e-02 -3.702063113451004028e-02 -1.824432611465454102e-01
2.386986315250396729e-01 -2.341130077838897705e-01 -9.097169339656829834e-02 -1.147327944636344910e-01 1.785647496581077576e-02 1.697173416614532471e-01 1.541780382394790649e-01 1.714655384421348572e-02 2.553991973400115967e-01 1.367019116878509521e-01 -2.566727809607982635e-02 -1.117806956171989441e-01 -1.150613501667976379e-01 -1.006665453314781189e-01 3.515990823507308960e-02 -5.253871530294418335e-02 4.943257197737693787e-02 2.406944483518600464e-01 5.886692181229591370e-02 4.378275014460086823e-03 1.753907054662704468e-01 2.133690752089023590e-02 3.955551236867904663e-02 -2.212545275688171387e-01 1.616870015859603882e-01 -3.666394650936126709e-01 -1.468429863452911377e-01 2.077276110649108887e-01 -1.483830809593200684e-01 -2.220559678971767426e-02 -5.218254327774047852e-01 1.531571447849273682e-01
2.670277357101440430e-01 -2.164171822369098663e-02 1.785616129636764526e-01 -1.152881532907485962e-01 -1.316391080617904663e-01 -2.148485183715820312e-02 -2.252237498760223389e-01 6.252893805503845215e-02 2.610643208026885986e-01 8.587745577096939087e-02 3.979012742638587952e-02 7.034055888652801514e-02 8.381640166044235229e-02 1.335862278938293457e-02 9.216878563165664673e-02 -2.785080373287200928e-01 5.148559343069791794e-03 2.617533504962921143e-01 -1.105488538742065430e-01 2.156064286828041077e-02 2.514736056327819824e-01 -1.551498770713806152e-01 6.642357259988784790e-02 -1.853329092264175415e-01 -8.075366169214248657e-02 -1.262708306312561035e-01 -5.131559967994689941e-01 -9.482874721288681030e-02 -6.996893137693405151e-02 -2.478098422288894653e-01 -2.576285302639007568e-01 2.317761629819869995e-02
1.046422868967056274e-01 -1.979344040155410767e-01 -2.147780954837799072e-01 -3.540709912776947021e-01 -6.769260019063949585e-02 -1.249996479600667953e-02 -1.610878407955169678e-01 2.030174732208251953e-01 -8.593969792127609253e-02 3.613388836383819580e-01 -2.258594892919063568e-02 -1.738947331905364990e-01 -1.216546297073364258e-01 -4.191780090332031250e-01 -3.032962977886199951e-02 2.314546145498752594e-03 -1.944324523210525513e-01 1.317049562931060791e-01 -1.841890960931777954e-01 5.114675732329487801e-04 3.783037662506103516e-01 1.239073369652032852e-02 -5.426859483122825623e-02 -9.155721962451934814e-02 9.498582780361175537e-02 -4.113983735442161560e-02 1.739467084407806396e-01 -1.996047347784042358e-01 -8.648081123828887939e-02 -9.346304833889007568e-02 5.257600545883178711e-02 5.359075963497161865e-02
2.598142921924591064e-01 1.507419794797897339e-01 -3.052081912755966187e-03 6.529122591018676758e-02 1.558404266834259033e-01 -2.334265410900115967e-01 -9.355631656944751740e-03 8.485742658376693726e-02 6.421954929828643799e-02 4.217682778835296631e-01 -1.137872561812400818e-01 2.920782268047332764e-01 -2.800204157829284668e-01 -4.812379553914070129e-02 2.256642282009124756e-01 -1.349851340055465698e-01 -9.011247195303440094e-03 1.646316647529602051e-01 -1.854253746569156647e-02 -3.604664281010627747e-02 3.695836365222930908e-01 -9.252568334341049194e-02 9.826610982418060303e-02 -1.375615000724792480e-01 7.360293716192245483e-02 -3.205916285514831543e-01 -2.220201641321182251e-01 2.727671340107917786e-02 -1.308120936155319214e-01 9.405130892992019653e-02 -2.596672438085079193e-02 4.325096681714057922e-02
2.938521802425384521e-01 1.069621890783309937e-01 -2.031731754541397095e-01 -2.055540531873703003e-01 5.695170909166336060e-02 -1.519289761781692505e-01 -7.155690342187881470e-02 4.577190056443214417e-02 -1.768244057893753052e-01 3.470484912395477295e-01 5.707276612520217896e-02 -7.785259932279586792e-02 -3.312098979949951172e-01 -2.143846005201339722e-01 1.914344727993011475e-01 -1.099189668893814087e-01 7.304313778877258301e-02 8.083928376436233521e-03 1.024398393929004669e-02 -1.558811366558074951e-01 1.933366209268569946e-01 -1.025286018848419189e-01 3.963806852698326111e-02 -6.331759691238403320e-02 1.299961954355239868e-01 -2.690958082675933838e-01 -2.998500466346740723e-01 2.527650296688079834e-01 -1.813458055257797241e-01 -8.512864261865615845e-02 -2.304417043924331665e-01 -9.714615531265735626e-03
1.209584176540374756e-01 6.336311995983123779e-02 2.842819876968860626e-02 -1.855401396751403809e-01 -1.846310868859291077e-02 -1.942575722932815552e-01 -4.436371847987174988e-02 1.278237812221050262e-02 -2.439517825841903687e-01 2.604450285434722900e-01 -2.789429724216461182e-01 2.184649184346199036e-02 -2.067388147115707397e-01 -1.415256261825561523e-01 9.741704165935516357e-02 -8.800118416547775269e-02 1.773035079240798950e-01 1.733019948005676270e-01 1.611845940351486206e-02 -3.122898377478122711e-02 2.040842473506927490e-01 -4.842441156506538391e-02 1.871023774147033691e-01 -2.490054070949554443e-01 -2.203795164823532104e-01 -3.556759357452392578e-01 -4.207659959793090820e-01 1.157474294304847717e-01 -2.389323711395263672e-02 -2.046228647232055664e-01 -7.235147058963775635e-02 -5.810084939002990723e-02
6.263028830289840698e-02 3.167516738176345825e-02 1.990484744310379028e-01 -5.293114110827445984e-02 1.789353340864181519e-01 -2.610644400119781494e-01 -5.974996089935302734e-02 -2.094741463661193848e-01 1.253021508455276489e-01 -1.281236205250024796e-02 8.767804503440856934e-02 -1.115588769316673279e-01 -1.008657738566398621e-01 -1.194963753223419189e-01 -7.064333558082580566e-02 -3.029432296752929688e-01 5.634971335530281067e-02 -2.678173780441284180e-01 6.616967171430587769e-02 -1.027189269661903381e-01 3.731604218482971191e-01 -9.058625996112823486e-02 -3.620361909270286560e-02 -2.878893613815307617e-01 -2.052262425422668457e-01 -1.060454547405242920e-01 -2.932673692703247070e-01 -7.068398594856262207e-02 -3.181763887405395508e-01 -1.116522625088691711e-01 -1.647157371044158936e-01 2.028257995843887329e-01
6.223300099372863770e-02 -1.730822324752807617e-01 -3.512282371520996094e-01 -2.268042415380477905e-01 -1.149084866046905518e-01 -1.022366806864738464e-01 -6.757644563913345337e-02 2.051528096199035645e-01 1.200320199131965637e-01 2.890780568122863770e-01 1.666120439767837524e-01 -1.971777826547622681e-01 7.350941654294729233e-03 -3.089562654495239258e-01 -1.421642601490020752e-01 1.058190017938613892e-01 -1.820762753486633301e-01 -4.691445827484130859e-02 3.484776988625526428e-02 9.107298217713832855e-03 4.036903977394104004e-01 7.379119843244552612e-02 -1.044625416398048401e-01 -3.785398304462432861e-01 7.585304975509643555e-02 -1.167109049856662750e-02 5.256766453385353088e-02 -1.590294986963272095e-01 6.341736018657684326e-02 -8.829737454652786255e-02 1.459833979606628418e-01 5.647817626595497131e-02
-5.652139335870742798e-02 7.199208717793226242e-03 -2.759588956832885742e-01 -1.377333253622055054e-01 -5.547527223825454712e-02 8.229601383209228516e-02 -7.673554867506027222e-02 2.312666326761245728e-01 -1.204400509595870972e-01 1.841111630201339722e-01 -8.720514923334121704e-02 -5.089794844388961792e-02 1.638066023588180542e-01 -3.352481126785278320e-01 1.203761175274848938e-01 -2.298274040222167969e-01 -9.992635250091552734e-02 2.830482274293899536e-02 -1.632500290870666504e-01 -6.144864857196807861e-02 2.538702785968780518e-01 -1.584371477365493774e-01 -3.705414477735757828e-03 -4.545795321464538574e-01 -3.235622644424438477e-01 -4.808422923088073730e-02 -7.613807916641235352e-02 2.394265830516815186e-01 1.045195385813713074e-03 -3.515040874481201172e-02 2.317489981651306152e-01 -6.914683431386947632e-02
1.143162604421377182e-02 -8.209438621997833252e-02 2.058656513690948486e-01 3.790318220853805542e-02 -7.184074819087982178e-02 2.678621094673871994e-03 -3.832540810108184814e-01 2.635679841041564941e-01 2.975028455257415771e-01 3.018506765365600586e-01 -7.998833060264587402e-02 -1.211512535810470581e-01 1.781679093837738037e-01 -1.685529351234436035e-01 1.924750208854675293e-01 8.699504286050796509e-02 9.905907511711120605e-02 4.941725730895996094e-02 1.094598397612571716e-01 1.265953928232192993e-01 2.696618735790252686e-01 -2.814370393753051758e-01 1.136486008763313293e-01 -1.904798150062561035e-01 -2.356908917427062988e-01 -1.067527160048484802e-01 -2.100256383419036865e-01 -1.841544657945632935e-01 -1.236585527658462524e-01 -6.060012057423591614e-02 -9.744279831647872925e-02 -8.667127788066864014e-02
9.412280470132827759e-02 2.437026500701904297e-01 4.827203229069709778e-02 -3.428308963775634766e-01 -2.322963438928127289e-02 -1.772965043783187866e-01 2.281971722841262817e-01 2.404872179031372070e-01 3.882527351379394531e-02 2.460136078298091888e-02 -1.075977012515068054e-01 -2.603728510439395905e-02 -7.180754840373992920e-02 -2.529596686363220215e-01 2.648117542266845703e-01 8.297400176525115967e-02 -1.700039058923721313e-01 1.696721613407135010e-01 1.431404054164886475e-01 1.283721029758453369e-01 1.408440619707107544e-01 -6.063222140073776245e-02 7.459753751754760742e-02 -3.581651449203491211e-01 4.996224492788314819e-02 3.016623258590698242e-01 -4.411418735980987549e-02 -1.498453915119171143e-01 -2.371649630367755890e-02 -3.414116203784942627e-01 -1.466701775789260864e-01 -3.050849959254264832e-02
-1.561218053102493286e-01 -1.704426854848861694e-01 -1.081223487854003906e-01 1.857488602399826050e-01 -6.326023489236831665e-02 -3.650473430752754211e-02 3.582575321197509766e-01 2.264562994241714478e-02 9.742228686809539795e-02 3.330585956573486328e-01 9.917037561535835266e-03 -2.884588837623596191e-01 4.113390669226646423e-02 -7.099187374114990234e-02 2.175975888967514038e-01 -3.259464502334594727e-01 -1.052787676453590393e-01 1.426271498203277588e-01 7.989490404725074768e-03 2.126866765320301056e-02 4.458248019218444824e-01 -1.592582315206527710e-01 2.205846756696701050e-01 -9.673128277063369751e-02 -8.674119412899017334e-02 -1.710237860679626465e-01 -1.783932000398635864e-01 1.155355349183082581e-01 1.276574190706014633e-02 6.849570572376251221e-02 -3.438992425799369812e-02 -8.726606145501136780e-03
-2.894740551710128784e-02 -1.349640078842639923e-02 9.058907628059387207e-02 -1.421204358339309692e-01 -3.415228426456451416e-01 -7.799390703439712524e-02 -7.556202262639999390e-02 4.001471698284149170e-01 3.541090190410614014e-01 9.188245236873626709e-02 6.562764942646026611e-02 -6.846087425947189331e-02 -1.144582778215408325e-01 -7.629598956555128098e-03 1.572219282388687134e-01 -2.445017248392105103e-01 -1.757053658366203308e-02 1.344032492488622665e-02 -1.189173907041549683e-01 4.192213714122772217e-02 4.510667324066162109e-01 -1.436806321144104004e-01 5.326434969902038574e-02 2.802977152168750763e-02 -1.497839391231536865e-01 -2.355684936046600342e-01 -1.516753137111663818e-01 1.825124621391296387e-01 -5.999143049120903015e-02 -2.359118461608886719e-01 -6.044413521885871887e-02 -1.648398488759994507e-02
1.526520103216171265e-01 2.757660746574401855e-01 -3.233341872692108154e-02 -2.007294744253158569e-01 1.674938797950744629e-01 -5.814199894666671753e-02 -6.644579768180847168e-02 -2.431496679782867432e-01 -1.313223838806152344e-01 5.520360916852951050e-02 4.938725009560585022e-02 8.953049033880233765e-02 -2.965951859951019287e-01 -2.727449238300323486e-01 1.288615539669990540e-02 -3.372685909271240234e-01 -1.078308746218681335e-01 -1.015563383698463440e-01 -6.523784250020980835e-02 7.559119910001754761e-02 4.076036214828491211e-01 -2.196839898824691772e-01 -7.047446817159652710e-02 -3.100587129592895508e-01 -1.684180647134780884e-02 -1.753010749816894531e-01 -1.243282780051231384e-01 -9.398827701807022095e-02 -1.538845151662826538e-01 -9.453234821557998657e-02 -1.003825366497039795e-01 1.091043427586555481e-01
2.194508463144302368e-01 -2.299012243747711182e-01 -2.246858030557632446e-01 -3.485898971557617188e-01 -1.753940135240554810e-01 2.512220293283462524e-02 1.806901842355728149e-01 2.332949340343475342e-01 8.477751910686492920e-02 2.500506341457366943e-01 7.766387611627578735e-02 7.571609318256378174e-02 -1.469525098800659180e-01 -3.030745983123779297e-01 1.142466589808464050e-01 -1.416347324848175049e-01 7.292204350233078003e-02 3.973001986742019653e-02 -1.665048152208328247e-01 -6.393842399120330811e-02 2.535990774631500244e-01 -2.314419746398925781e-01 5.866529047489166260e-02 -1.365472823381423950e-01 -2.999114692211151123e-01 -1.156081706285476685e-01 -2.217162251472473145e-01 1.323766410350799561e-01 1.383937895298004150e-01 7.583578675985336304e-02 4.701873660087585449e-02 -6.854373216629028320e-02
-1.933278590440750122e-01 1.426851004362106323e-01 -8.611668646335601807e-02 -2.774811685085296631e-01 -6.311011314392089844e-02 -1.399494260549545288e-01 -1.614926010370254517e-01 3.616709709167480469e-01 2.099200785160064697e-01 1.342915464192628860e-03 2.169653326272964478e-01 -1.488965898752212524e-01 -1.916552633047103882e-01 -2.361430078744888306e-01 2.677596174180507660e-03 1.556173264980316162e-01 1.570497155189514160e-01 -1.503402292728424072e-01 -2.238019928336143494e-02 1.558604557067155838e-02 1.805650293827056885e-01 1.884551048278808594e-01 9.042405337095260620e-02 -2.559855282306671143e-01 2.377794496715068817e-02 -3.020003139972686768e-01 -2.816404104232788086e-01 7.449962198734283447e-02 -1.977655291557312012e-01 1.462998539209365845e-01 -1.302083730697631836e-01 -5.850401893258094788e-02
2.113907933235168457e-01 8.593810349702835083e-02 -2.859916388988494873e-01 -2.854586541652679443e-01 8.693017810583114624e-02 -5.363707616925239563e-02 1.601945422589778900e-02 4.285670220851898193e-01 -6.693740189075469971e-02 2.542515993118286133e-01 9.116683155298233032e-02 -1.415322273969650269e-01 -1.398994475603103638e-01 -1.917341351509094238e-01 2.252908349037170410e-01 -7.723265141248703003e-02 -3.983638063073158264e-02 -7.480893982574343681e-04 1.090374216437339783e-01 -1.331666111946105957e-01 3.267616331577301025e-01 7.167723029851913452e-02 1.501448359340429306e-02 -3.494925796985626221e-01 4.005937650799751282e-02 -1.244957596063613892e-01 2.554366886615753174e-01 -8.108838647603988647e-02 1.143925916403532028e-02 -9.350953996181488037e-02 -1.365109719336032867e-02 1.276288777589797974e-01
-9.135356545448303223e-02 -1.614331901073455811e-01 1.447562426328659058e-01 -5.057448893785476685e-02 -1.957199126482009888e-01 1.099783927202224731e-02 2.748096920549869537e-02 -6.089319474995136261e-03 1.847787499427795410e-01 1.857609897851943970e-01 -1.741708070039749146e-01 -1.023949459195137024e-01 5.457400903105735779e-02 -2.990035116672515869e-01 5.383034422993659973e-02 8.450435474514961243e-03 1.199274957180023193e-01 1.260429807007312775e-02 -2.971681356430053711e-01 2.994286119937896729e-01 6.316347718238830566e-01 -3.483826294541358948e-03 2.128531411290168762e-02 -9.759460389614105225e-02 1.532490132376551628e-03 5.146446451544761658e-02 -1.625335365533828735e-01 1.840900629758834839e-01 5.345288198441267014e-03 1.462807655334472656e-01 1.103317216038703918e-01 4.904125817120075226e-03
-1.492899376899003983e-02 -7.120076566934585571e-02 6.657625734806060791e-02 -8.366645127534866333e-02 2.238591387867927551e-02 7.389299571514129639e-02 -1.741682589054107666e-01 1.738604973070323467e-03 -9.190879017114639282e-02 -2.373624406754970551e-02 -2.590074837207794189e-01 -2.070517688989639282e-01 -9.188627451658248901e-02 -5.772988200187683105e-01 -3.683906048536300659e-02 -1.144737843424081802e-02 -3.843538090586662292e-02 4.747354686260223389e-01 1.540833264589309692e-01 1.240858510136604309e-01 9.854165464639663696e-02 4.163977876305580139e-02 -1.670575700700283051e-03 -2.539176642894744873e-01 9.038203954696655273e-02 -4.582814872264862061e-02 1.144105475395917892e-02 8.210165053606033325e-02 -1.043028458952903748e-01 -3.095180988311767578e-01 -1.377779394388198853e-01 9.481976740062236786e-03
3.209276497364044189e-01 -1.584260016679763794e-01 -1.440470218658447266e-01 1.977711915969848633e-01 1.898765191435813904e-02 -8.746708743274211884e-03 8.231476880609989166e-03 7.249680161476135254e-02 2.534007430076599121e-01 3.692881762981414795e-01 -5.585878342390060425e-02 -5.254513025283813477e-02 -1.033549830317497253e-01 -2.391256690025329590e-01 1.553741544485092163e-01 -1.171541064977645874e-01 -4.000509530305862427e-02 2.206217199563980103e-01 6.928728520870208740e-02 2.669536173343658447e-01 1.368744373321533203e-01 1.784510463476181030e-01 1.053329631686210632e-01 -2.338605374097824097e-01 1.159839704632759094e-02 -3.757268488407135010e-01 -2.014125697314739227e-02 1.587926447391510010e-01 -2.352633625268936157e-01 -5.226144939661026001e-02 -1.853706128895282745e-02 1.613454967737197876e-01
4.177844524383544922e-02 1.633131802082061768e-01 -2.210538536310195923e-01 -1.726569831371307373e-01 8.818021416664123535e-02 1.002509072422981262e-01 1.468257158994674683e-01 1.631316989660263062e-01 2.702819406986236572e-01 -2.528956392779946327e-03 1.533982008695602417e-01 -6.441803649067878723e-03 -3.253009021282196045e-01 -3.556364476680755615e-01 9.443190647289156914e-04 -3.853159025311470032e-02 -8.557654172182083130e-02 1.286117732524871826e-01 -2.060133591294288635e-02 -2.570050656795501709e-01 5.146105289459228516e-01 -1.219223961234092712e-01 1.736094802618026733e-01 -3.985244035720825195e-02 -1.895197182893753052e-01 -1.324688941240310669e-01 6.710625253617763519e-03 -1.591062545776367188e-01 9.358169138431549072e-02 -6.062670797109603882e-02 5.547879636287689209e-02 -2.007605321705341339e-02
-6.671952456235885620e-02 1.809882223606109619e-01 -1.212506648153066635e-02 -1.159560214728116989e-02 -3.818806111812591553e-01 -8.559892326593399048e-02 -7.374509237706661224e-03 5.140842199325561523e-01 1.540045160800218582e-02 2.232160121202468872e-01 -1.620358824729919434e-01 1.068355515599250793e-02 -2.084064930677413940e-01 -2.995933294296264648e-01 1.471538562327623367e-02 -2.125506252050399780e-01 -1.267485320568084717e-01 3.802995011210441589e-02 -8.389975875616073608e-02 6.712075322866439819e-02 3.683733344078063965e-01 -1.409124284982681274e-01 -1.759153418242931366e-02 -1.398734152317047119e-01 4.755135253071784973e-02 -2.380758523941040039e-01 -1.051614060997962952e-01 -2.881594374775886536e-02 -6.353262066841125488e-02 -7.029911130666732788e-02 7.548790425062179565e-02 2.220586873590946198e-03
1.653561145067214966e-01 -1.148062273859977722e-01 -2.223428338766098022e-02 -1.061815842986106873e-01 -1.454556286334991455e-01 -2.703483700752258301e-01 1.787775754928588867e-01 1.757225990295410156e-01 3.295136690139770508e-01 -2.116766013205051422e-02 -3.660101816058158875e-02 -1.849370002746582031e-01 -1.842440962791442871e-01 -1.014573499560356140e-01 -3.009005077183246613e-02 3.520937860012054443e-01 6.673011928796768188e-02 -6.821645051240921021e-02 -3.635905310511589050e-02 9.462914615869522095e-02 3.594811856746673584e-01 1.153505593538284302e-02 -1.029034703969955444e-01 -1.158741340041160583e-01 4.692146554589271545e-02 -4.482451081275939941e-02 -1.845327764749526978e-01 -7.451464980840682983e-02 -2.577487230300903320e-01 -3.666492998600006104e-01 -1.950864344835281372e-01 1.464223712682723999e-01
-6.670029461383819580e-02 9.646025300025939941e-02 -7.743158936500549316e-02 -1.227530986070632935e-01 4.778530448675155640e-02 -1.357524394989013672e-01 -6.410939991474151611e-02 -3.681088387966156006e-01 1.420396417379379272e-01 1.605015993118286133e-01 2.825688123703002930e-01 -1.322318613529205322e-01 -1.798467189073562622e-01 -2.463292628526687622e-01 1.904132366180419922e-01 -7.627725601196289062e-02 -2.701548039913177490e-01 1.407994925975799561e-01 -5.876719206571578979e-02 8.887619525194168091e-02 4.226424098014831543e-01 -5.877712368965148926e-02 -1.881576180458068848e-01 3.784587373957037926e-03 -8.389260619878768921e-02 -2.449785023927688599e-01 -1.980513036251068115e-01 4.282303526997566223e-02 -2.161070257425308228e-01 -2.800219878554344177e-02 4.587459936738014221e-02 -2.170950025320053101e-01
1.782452128827571869e-02 -8.632718771696090698e-02 -1.867024898529052734e-01 3.862561890855431557e-03 -1.402441132813692093e-02 -1.212092190980911255e-01 -6.913486868143081665e-02 2.370747923851013184e-01 3.232502043247222900e-01 -7.595779746770858765e-02 3.113098740577697754e-01 1.317810714244842529e-01 -1.719163358211517334e-01 -3.727393150329589844e-01 1.549923121929168701e-01 -1.829048618674278259e-03 3.693398088216781616e-02 2.106249779462814331e-01 9.461972862482070923e-02 2.059201300144195557e-01 6.462697684764862061e-02 -1.989006847143173218e-01 1.185022145509719849e-01 -2.532211840152740479e-01 -2.180736809968948364e-01 9.036808460950851440e-02 -3.104522824287414551e-01 -5.984980985522270203e-02 -9.117838740348815918e-02 9.797567874193191528e-02 -1.996097564697265625e-01 -1.788905858993530273e-01
-1.798368804156780243e-02 1.929280906915664673e-01 1.687600612640380859e-01 -2.560502886772155762e-01 -1.360271722078323364e-01 -1.694635450839996338e-01 -1.403894126415252686e-01 -3.037922382354736328e-01 2.240494042634963989e-01 7.439532876014709473e-02 -6.141311675310134888e-02 3.048862889409065247e-02 -2.333420068025588989e-01 -2.507760524749755859e-01 2.728842496871948242e-01 -4.587717726826667786e-02 -6.601759046316146851e-02 1.000060960650444031e-01 -5.440519377589225769e-02 -2.562830224633216858e-02 2.304634451866149902e-01 -1.937115192413330078e-01 -3.096089139580726624e-02 -2.470794767141342163e-01 -1.436994522809982300e-01 -3.056450784206390381e-01 -5.785599350929260254e-02 9.919599443674087524e-02 -2.418645918369293213e-01 5.178821831941604614e-02 -1.867886260151863098e-02 -3.089436590671539307e-01
1.659488528966903687e-01 -1.486989408731460571e-01 -1.493560373783111572e-01 -4.332103207707405090e-02 1.873181946575641632e-02 -4.989494383335113525e-02 1.456276141107082367e-02 3.138568624854087830e-02 -2.044302225112915039e-01 2.859910726547241211e-01 7.537672668695449829e-02 3.068652004003524780e-02 -2.771250605583190918e-01 -1.600269228219985962e-01 -9.505144506692886353e-02 -5.962412804365158081e-02 4.652784019708633423e-02 2.989132106304168701e-01 1.243057325482368469e-01 1.449254453182220459e-01 2.525275945663452148e-01 -8.287928998470306396e-02 -1.408352255821228027e-01 -4.856116473674774170e-01 -6.991361826658248901e-02 -2.953059375286102295e-01 -8.097217977046966553e-02 1.361950635910034180e-01 -2.260885387659072876e-01 -1.249709501862525940e-01 -1.955436468124389648e-01 2.221772260963916779e-02
3.012184798717498779e-01 -6.232849881052970886e-02 -1.422038525342941284e-01 1.288629323244094849e-01 -1.926283235661685467e-03 -1.253222674131393433e-01 -1.046725362539291382e-01 1.011779159307479858e-01 3.230159878730773926e-01 -6.937514245510101318e-02 2.359866863116621971e-03 -7.954588532447814941e-02 4.499490931630134583e-02 -1.844416111707687378e-01 3.320898860692977905e-02 3.377882018685340881e-02 2.157404571771621704e-01 3.178959488868713379e-01 -9.928292036056518555e-02 -1.250566691160202026e-01 3.395377993583679199e-01 -6.667361408472061157e-02 4.852941259741783142e-02 -1.882175803184509277e-01 1.341235637664794922e-01 -1.807567924261093140e-01 -4.014911055564880371e-01 9.871646016836166382e-02 -1.949934102594852448e-02 -2.858271896839141846e-01 -2.082790881395339966e-01 1.449411176145076752e-02
-9.377534687519073486e-02 7.246970385313034058e-02 6.108854338526725769e-02 -9.265631437301635742e-02 1.049155928194522858e-02 -2.847363241016864777e-02 -1.235862448811531067e-01 4.375265240669250488e-01 2.132498472929000854e-01 -1.270106760784983635e-03 -4.433342069387435913e-02 2.643086016178131104e-03 -1.690444201231002808e-01 -4.204239547252655029e-01 2.687247991561889648e-01 -1.484471410512924194e-01 -4.482638835906982422e-02 3.207853734493255615e-01 3.128255158662796021e-02 -8.036159910261631012e-03 2.711710929870605469e-01 -8.214597404003143311e-02 1.230271235108375549e-01 -1.752517670392990112e-01 -2.346405386924743652e-01 1.063736453652381897e-01 -1.096491292119026184e-01 -4.998021759092807770e-03 -1.554415524005889893e-01 2.430603466928005219e-02 2.888429164886474609e-01 1.712042279541492462e-02
-2.767620384693145752e-01 -2.353833764791488647e-01 -1.136880666017532349e-01 -1.292192488908767700e-01 7.825000584125518799e-02 4.284516721963882446e-02 1.385574135929346085e-02 8.574939519166946411e-02 8.133418858051300049e-02 -7.614337373524904251e-03 -1.138944774866104126e-01 2.646521925926208496e-01 -2.031372636556625366e-01 -4.416035711765289307e-01 -1.231939345598220825e-01 7.041890174150466919e-02 6.770746409893035889e-02 -3.318131342530250549e-02 1.029910147190093994e-01 1.057595014572143555e-01 3.805948197841644287e-01 -1.661122739315032959e-01 -1.249179169535636902e-01 -4.330384731292724609e-01 -1.902241446077823639e-02 -2.169971913099288940e-01 6.259951740503311157e-02 -1.069978773593902588e-01 -1.266516186296939850e-02 4.311618208885192871e-02 6.080404669046401978e-02 -7.202572375535964966e-02
1.156474426388740540e-01 2.792470753192901611e-01 -3.753099590539932251e-02 -3.327116370201110840e-01 -7.620326709002256393e-03 -3.145907521247863770e-01 -2.078947424888610840e-02 -1.121789515018463135e-01 2.864493727684020996e-01 7.728686183691024780e-02 6.663990765810012817e-02 1.409180015325546265e-01 -2.601939141750335693e-01 -1.825849860906600952e-01 1.148574501276016235e-01 1.233325675129890442e-01 2.130265720188617706e-02 1.870236843824386597e-01 -4.422885365784168243e-03 7.078576087951660156e-02 2.034710049629211426e-01 -1.482248753309249878e-01 -1.049738824367523193e-01 -1.808956861495971680e-01 -1.166012287139892578e-01 -4.380892217159271240e-01 -1.557420343160629272e-01 4.676812142133712769e-02 -1.509175598621368408e-01 1.361210942268371582e-01 -9.467392414808273315e-02 -1.137026995420455933e-01
-5.983824655413627625e-02 3.120037019252777100e-01 -2.434014528989791870e-02 -2.782324254512786865e-01 -6.636023987084627151e-03 -2.785850465297698975e-01 1.235164999961853027e-01 -2.279412448406219482e-01 2.811845242977142334e-01 -1.609240425750613213e-03 3.647708520293235779e-02 -1.128349155187606812e-01 -3.562143146991729736e-01 -2.536001503467559814e-01 8.368709683418273926e-02 -1.669685542583465576e-01 2.070171199738979340e-02 -3.888608515262603760e-02 1.048731580376625061e-01 1.010050475597381592e-01 2.102905958890914917e-01 -1.312324702739715576e-01 -1.197866071015596390e-02 -2.238941639661788940e-01 -1.598358452320098877e-01 -3.365564644336700439e-01 -1.531995832920074463e-01 1.190535798668861389e-01 -1.887953132390975952e-01 4.625391587615013123e-02 -1.959048677235841751e-03 -8.877484500408172607e-02
-5.924612283706665039e-03 -2.560110203921794891e-02 -5.101826786994934082e-02 9.680994600057601929e-02 -2.491385340690612793e-01 -2.614735253155231476e-02 2.159750647842884064e-02 3.238873779773712158e-01 2.750839889049530029e-01 2.131265103816986084e-01 -2.016403898596763611e-02 3.358671069145202637e-02 -7.908270508050918579e-02 -5.559008195996284485e-02 2.598353624343872070e-01 -3.301544785499572754e-01 -2.663801908493041992e-01 4.595319926738739014e-02 4.038956388831138611e-02 2.926899194717407227e-01 3.191649317741394043e-01 -1.580745875835418701e-01 -2.829327620565891266e-02 -4.139181692153215408e-03 3.394421190023422241e-02 -1.437510550022125244e-01 -3.113613128662109375e-01 -1.162646785378456116e-01 -1.183205991983413696e-01 -1.679522842168807983e-01 -2.177408337593078613e-01 -2.797991782426834106e-02
-2.320527881383895874e-01 -4.079512059688568115e-01 1.101798638701438904e-01 8.398755639791488647e-02 -1.031668931245803833e-01 -2.196767926216125488e-01 3.717281520366668701e-01 -1.565073728561401367e-01 1.035315245389938354e-01 1.342112272977828979e-01 1.371878683567047119e-01 6.042893603444099426e-02 -1.588609516620635986e-01 -1.724455505609512329e-01 6.442253291606903076e-02 -1.633471846580505371e-01 2.378999292850494385e-01 1.538092792034149170e-01 2.999384887516498566e-02 2.022594586014747620e-02 3.277690410614013672e-01 1.942778751254081726e-02 1.140840053558349609e-01 -3.434182405471801758e-01 6.146864965558052063e-02 -1.864776760339736938e-02 -2.187917828559875488e-01 -6.566778570413589478e-02 -1.358091533184051514e-01 -5.920356139540672302e-02 -5.608470737934112549e-02 -1.480539701879024506e-02
-6.526693701744079590e-02 5.138302687555551529e-03 -4.780807346105575562e-02 -2.024266123771667480e-01 4.603362083435058594e-02 1.345075070858001709e-01 7.861002534627914429e-02 -6.133169680833816528e-02 4.534584283828735352e-01 1.246676668524742126e-01 1.199218407273292542e-01 1.677266061305999756e-01 -7.097954303026199341e-02 -1.129302382469177246e-01 3.220142722129821777e-01 -2.426599711179733276e-01 -4.043581709265708923e-02 2.613883018493652344e-01 -1.686963737010955811e-01 1.414764225482940674e-01 4.496107995510101318e-01 -1.094272285699844360e-01 1.013114154338836670e-01 -1.089065745472908020e-01 -1.938012987375259399e-01 2.510898187756538391e-02 -8.713679760694503784e-02 8.560869097709655762e-02 1.420839279890060425e-01 -1.423548310995101929e-01 1.111280396580696106e-01 1.328749507665634155e-01
-9.877647459506988525e-02 -1.291241645812988281e-01 -5.656266584992408752e-02 -1.434369832277297974e-01 -3.035505674779415131e-02 -3.276882693171501160e-02 -5.440230667591094971e-02 -1.552300900220870972e-01 1.900884881615638733e-02 2.270367145538330078e-01 -1.656911224126815796e-01 1.928247697651386261e-02 2.404118925333023071e-01 -3.780468702316284180e-01 1.857685297727584839e-01 3.103842400014400482e-02 2.759726531803607941e-02 2.881808280944824219e-01 -5.712700076401233673e-03 -1.515649855136871338e-01 3.092985153198242188e-01 -3.204527795314788818e-01 -2.707110941410064697e-01 -9.113495796918869019e-02 1.593632847070693970e-01 -1.276553273200988770e-01 -1.128128357231616974e-02 -2.227288037538528442e-01 -2.513702809810638428e-01 -1.265794634819030762e-01 -3.214772045612335205e-02 2.153874039649963379e-01
-1.056743934750556946e-01 -1.031338796019554138e-01 -1.798133254051208496e-01 -3.086800575256347656e-01 -1.132646277546882629e-01 1.741193979978561401e-01 1.979719847440719604e-01 1.380736678838729858e-01 -7.440721243619918823e-02 4.879544302821159363e-02 -2.266580760478973389e-01 -2.370213866233825684e-01 -1.084051057696342468e-01 -3.396326601505279541e-01 1.402915418148040771e-01 1.352672576904296875e-01 1.083055436611175537e-01 5.859795585274696350e-02 3.576973080635070801e-02 2.612229585647583008e-01 2.017166912555694580e-01 -2.177561074495315552e-01 2.088421583175659180e-01 -2.490871995687484741e-01 -1.350449174642562866e-01 -2.457336485385894775e-01 -1.944530755281448364e-01 3.305959329009056091e-02 -5.299532413482666016e-02 -9.749837219715118408e-02 7.570820301771163940e-02 2.336753457784652710e-01
1.409119665622711182e-01 2.598358690738677979e-02 3.275179769843816757e-03 -4.949443414807319641e-02 1.728157252073287964e-01 -8.068060129880905151e-02 7.603417616337537766e-03 1.276015937328338623e-01 2.881828248500823975e-01 -1.678542941808700562e-01 -4.449077416211366653e-03 -1.312351226806640625e-01 2.654243111610412598e-01 -1.427599191665649414e-01 3.679629862308502197e-01 -5.769768357276916504e-02 2.279387861490249634e-01 2.224047333002090454e-01 -2.584536373615264893e-01 1.506727933883666992e-01 2.528533935546875000e-01 -2.116364985704421997e-01 4.850221797823905945e-03 -8.604329079389572144e-02 3.128259629011154175e-02 -3.247309923171997070e-01 -3.575404584407806396e-01 1.242226511240005493e-01 -8.188105374574661255e-02 -2.971276082098484039e-02 1.916484907269477844e-02 3.934910148382186890e-02
-1.017342135310173035e-01 -1.461241990327835083e-01 -2.110820561647415161e-01 -5.910577252507209778e-02 -8.044776320457458496e-02 -1.768619865179061890e-01 -1.817715167999267578e-01 3.819617927074432373e-01 2.397352159023284912e-01 1.270783133804798126e-02 -8.034871891140937805e-03 -1.047350764274597168e-01 5.982693284749984741e-02 -2.950868308544158936e-01 1.700076013803482056e-01 6.046994589269161224e-03 -1.528676897287368774e-01 4.031097888946533203e-01 9.935384243726730347e-02 -2.031575515866279602e-02 1.895844191312789917e-01 -6.942223012447357178e-02 6.777190417051315308e-02 -2.713657915592193604e-01 -2.921369373798370361e-01 5.534944683313369751e-02 -2.085366696119308472e-01 -1.739293038845062256e-01 -3.746502846479415894e-02 -1.358857303857803345e-01 5.711192637681961060e-02 -1.219708994030952454e-01
1.165543720126152039e-01 6.166413798928260803e-02 1.947629153728485107e-01 -1.107707396149635315e-01 1.474025566130876541e-02 -1.170572265982627869e-01 -1.123964190483093262e-01 9.699770808219909668e-02 2.134481072425842285e-01 1.481818109750747681e-01 2.643111944198608398e-01 -1.038666069507598877e-01 3.863228112459182739e-02 -4.244194924831390381e-01 -1.109911501407623291e-01 -2.347213029861450195e-02 1.033216565847396851e-01 1.875703781843185425e-01 2.918308414518833160e-02 2.036943882703781128e-01 2.531967461109161377e-01 7.225779443979263306e-02 9.101082384586334229e-02 -2.641622722148895264e-01 -1.518511325120925903e-01 -1.457861214876174927e-01 -1.512664854526519775e-01 -3.554853796958923340e-01 -2.186675369739532471e-01 -1.090800836682319641e-01 1.304580122232437134e-01 -2.188498824834823608e-01
2.140472233295440674e-01 -5.166506767272949219e-02 2.959454245865345001e-02 -1.012011170387268066e-01 -9.156737476587295532e-02 -1.030421182513237000e-01 -2.354523241519927979e-01 -6.363665312528610229e-02 4.515326023101806641e-01 -5.088497325778007507e-02 1.837679594755172729e-01 5.370442941784858704e-02 -3.092043101787567139e-02 -1.482952833175659180e-01 2.716204822063446045e-01 -3.263200223445892334e-01 -9.692734479904174805e-02 6.788580864667892456e-02 -1.722772419452667236e-01 1.780822873115539551e-01 1.252407431602478027e-01 -2.213703840970993042e-01 1.327751725912094116e-01 2.466687932610511780e-03 9.151738137006759644e-03 -2.240842133760452271e-01 -2.586029171943664551e-01 2.899522520601749420e-02 -1.245893985033035278e-01 -3.060316443443298340e-01 -1.155897676944732666e-01 1.315204054117202759e-01
-4.570084810256958008e-02 -1.804223954677581787e-01 -1.822983175516128540e-01 -2.388651669025421143e-01 3.278726339340209961e-02 1.233350485563278198e-04 -1.588589400053024292e-01 3.166598677635192871e-01 1.405452284961938858e-02 3.452792391180992126e-02 -9.139017015695571899e-02 -6.078985333442687988e-02 2.234794646501541138e-01 -1.594947129487991333e-01 2.049344219267368317e-02 -1.683582663536071777e-01 -2.499594390392303467e-01 2.263893783092498779e-01 -1.543007791042327881e-01 -1.187117323279380798e-01 2.783261239528656006e-01 -3.423618078231811523e-01 -1.357836872339248657e-01 -3.386586010456085205e-01 -2.545533776283264160e-01 5.408368073403835297e-03 -8.471419662237167358e-02 1.064014956355094910e-01 -1.897724419832229614e-01 -9.057191759347915649e-02 7.213436067104339600e-02 -1.368216127157211304e-01
-1.816045790910720825e-01 -3.199093639850616455e-01 -1.965391784906387329e-01 -2.479698359966278076e-01 1.489347219467163086e-01 1.188342049717903137e-01 9.824109822511672974e-02 3.114087879657745361e-01 3.632939606904983521e-02 1.511864513158798218e-01 -5.023473128676414490e-02 -7.499045226722955704e-03 7.518019527196884155e-03 -2.878490984439849854e-01 -1.271139364689588547e-02 2.660651691257953644e-02 7.968073338270187378e-02 2.273270115256309509e-02 -1.131580770015716553e-01 -1.236328408122062683e-01 3.426702022552490234e-01 -1.522927880287170410e-01 2.394645661115646362e-01 -3.562241196632385254e-01 -2.244545519351959229e-01 4.781766235828399658e-02 -4.324960708618164062e-02 2.631339430809020996e-01 -9.870108217000961304e-02 -1.230109035968780518e-01 -5.011078715324401855e-02 -1.093826536089181900e-02
-3.991149738430976868e-02 2.293587327003479004e-01 -5.058284732513129711e-04 -3.083190619945526123e-01 -1.474230438470840454e-01 -3.061079680919647217e-01 -1.541032455861568451e-02 -1.924071013927459717e-01 2.522954940795898438e-01 1.012493222951889038e-01 -1.514985691756010056e-02 -2.726097702980041504e-01 -2.670373618602752686e-01 -1.022228598594665527e-01 1.190253645181655884e-01 -2.338887155055999756e-01 6.890705972909927368e-02 -8.896176586858928204e-04 -4.650877416133880615e-02 1.735291779041290283e-01 1.113163083791732788e-01 -2.403219193220138550e-01 -9.415703266859054565e-02 -2.274227589368820190e-01 -2.260868996381759644e-01 -3.237163126468658447e-01 -1.272678524255752563e-01 4.253603145480155945e-02 -1.534172296524047852e-01 8.182438462972640991e-02 -1.249850839376449585e-01 -1.069733500480651855e-01
6.288533657789230347e-02 -1.496666967868804932e-01 -6.711166352033615112e-02 -9.971886873245239258e-02 -9.294573217630386353e-03 -2.532994002103805542e-02 3.343367949128150940e-02 1.823345273733139038e-01 1.395801752805709839e-01 1.442883014678955078e-01 6.613385677337646484e-02 -1.113031338900327682e-02 -2.220154553651809692e-01 -4.187397360801696777e-01 -6.709618866443634033e-02 -3.008311986923217773e-01 -1.233035773038864136e-01 1.406435370445251465e-01 -4.967643320560455322e-02 -5.101516470313072205e-02 3.542973399162292480e-01 -8.051110059022903442e-02 2.618455886840820312e-01 -6.428173277527093887e-03 -2.440698593854904175e-01 -2.800959348678588867e-01 4.102786630392074585e-02 -3.812579512596130371e-01 -8.846364170312881470e-02 1.113999634981155396e-01 8.867356926202774048e-02 7.642057538032531738e-02
8.836720138788223267e-02 -1.229233369231224060e-01 -6.777013838291168213e-02 -1.202884837985038757e-01 2.736472338438034058e-02 -5.004082992672920227e-02 1.022003516554832458e-01 1.291837692260742188e-01 -3.851631283760070801e-02 5.500754807144403458e-03 -2.250457406044006348e-01 -3.451415896415710449e-01 3.230315148830413818e-01 -9.544743597507476807e-02 3.672840073704719543e-02 7.303096354007720947e-02 -6.133967638015747070e-02 1.417596940882503986e-03 6.446456909179687500e-02 -1.639091223478317261e-01 3.563418984413146973e-01 -2.026304900646209717e-01 2.228649854660034180e-01 -2.273868322372436523e-01 1.200123131275177002e-01 -2.438878864049911499e-01 -2.670019268989562988e-01 -7.032742351293563843e-02 -2.449948191642761230e-01 1.347535997629165649e-01 -3.211027681827545166e-01 2.453001774847507477e-02
-1.658809930086135864e-01 9.645072743296623230e-03 1.594626158475875854e-01 -3.933461382985115051e-03 1.934229582548141479e-02 -1.603190898895263672e-01 9.508671611547470093e-02 -1.447971165180206299e-01 2.155659794807434082e-01 2.490240186452865601e-01 2.403006255626678467e-01 6.366558372974395752e-02 -1.605851203203201294e-01 -3.088206052780151367e-01 1.222663447260856628e-01 -4.087920486927032471e-02 -6.747126579284667969e-02 1.769854724407196045e-01 1.398501992225646973e-01 -4.191583395004272461e-02 2.318946421146392822e-01 -5.096301063895225525e-02 -7.849609106779098511e-02 -3.152938187122344971e-01 -2.524947226047515869e-01 -1.740854084491729736e-01 -2.805856168270111084e-01 -2.253900319337844849e-01 -1.712039411067962646e-01 8.403267711400985718e-02 -7.100234180688858032e-02 -3.141147494316101074e-01
-1.352820545434951782e-02 3.768051415681838989e-02 -8.238273859024047852e-02 -1.356124877929687500e-01 8.415338583290576935e-03 -1.121356412768363953e-01 -6.516332924365997314e-02 -4.705154001712799072e-01 1.968503296375274658e-01 3.545371070504188538e-02 -1.623546928167343140e-01 -1.894809752702713013e-01 -1.438449621200561523e-01 -1.695427596569061279e-01 5.144818499684333801e-02 -6.147463247179985046e-02 6.370489485561847687e-03 -1.442185044288635254e-01 -1.193666644394397736e-02 -1.438712477684020996e-01 2.828391194343566895e-01 4.351035691797733307e-03 9.827039390802383423e-02 -2.269463837146759033e-01 -2.423787266016006470e-01 -3.085337281227111816e-01 -3.342122733592987061e-01 2.264024615287780762e-01 1.539460271596908569e-01 4.992854222655296326e-02 -1.028995886445045471e-01 -2.006876319646835327e-01
8.328852057456970215e-02 -2.060949653387069702e-01 -7.424858957529067993e-02 -1.294692009687423706e-01 8.113326132297515869e-02 -6.355771422386169434e-02 2.180315554141998291e-01 1.851556301116943359e-01 -3.491380810737609863e-02 -4.988558590412139893e-02 -5.200103297829627991e-02 -2.436150312423706055e-01 -9.373290091753005981e-02 -3.674959838390350342e-01 2.294036895036697388e-01 6.775902956724166870e-02 2.506193220615386963e-01 1.548609584569931030e-01 2.826653122901916504e-01 1.831048727035522461e-01 3.089077472686767578e-01 -1.282671540975570679e-01 -6.269862502813339233e-02 -1.397175341844558716e-01 -1.387107372283935547e-01 -7.603438943624496460e-02 -3.699174523353576660e-01 1.211229264736175537e-01 -1.569431833922863007e-02 -1.072568744421005249e-01 6.980791687965393066e-02 2.008755058050155640e-01
3.037495911121368408e-01 1.133740991353988647e-01 -1.009652838110923767e-01 -2.164516746997833252e-01 6.205464527010917664e-02 -3.547450006008148193e-01 2.795769460499286652e-02 -1.295555680990219116e-01 -3.799241036176681519e-02 9.522610902786254883e-02 -2.396383555606007576e-03 1.175408288836479187e-01 -1.827404350042343140e-01 -2.118227630853652954e-02 5.639216676354408264e-02 -2.316686809062957764e-01 -1.934888213872909546e-01 -1.441103368997573853e-01 9.217394143342971802e-02 1.831870675086975098e-01 5.008244514465332031e-01 -2.128176689147949219e-01 -1.286942660808563232e-01 -1.252521574497222900e-01 -1.823419183492660522e-01 -2.038146406412124634e-01 -1.589925140142440796e-01 1.847649812698364258e-01 -7.086022943258285522e-02 -5.694321542978286743e-02 5.602271854877471924e-02 -3.627318888902664185e-02
-6.730939447879791260e-02 -1.065272316336631775e-01 -7.264626026153564453e-02 -1.297427993267774582e-02 1.505551934242248535e-01 -1.235769242048263550e-01 4.568536952137947083e-02 -6.733044236898422241e-02 1.593817621469497681e-01 -5.325969308614730835e-02 -3.535295128822326660e-01 -2.721506655216217041e-01 5.471783131361007690e-02 -2.742434740066528320e-01 9.804618358612060547e-02 2.116783857345581055e-01 -5.413250997662544250e-02 6.964790076017379761e-02 2.375429272651672363e-01 2.523459792137145996e-01 4.095908999443054199e-01 9.572124481201171875e-02 2.065972834825515747e-01 -1.702125221490859985e-01 7.335773110389709473e-02 -2.011602222919464111e-01 1.845823675394058228e-01 -2.174533158540725708e-02 -2.171960175037384033e-01 -1.299110502004623413e-01 -2.117038667201995850e-01 9.206719696521759033e-02
1.843026280403137207e-01 -1.060402542352676392e-01 2.111553587019443512e-02 6.700973957777023315e-02 -2.904378250241279602e-02 -1.518412530422210693e-01 1.058915033936500549e-01 -7.725119590759277344e-02 2.655908465385437012e-03 2.267886549234390259e-01 -3.766678040847182274e-03 1.161546483635902405e-01 -3.474210202693939209e-01 -1.856154352426528931e-01 2.726701321080327034e-03 1.909024640917778015e-02 1.116848140954971313e-01 2.706744074821472168e-01 -1.882011257112026215e-02 8.096875250339508057e-02 3.296364545822143555e-01 1.248774584382772446e-02 -4.948508460074663162e-03 -4.131835699081420898e-01 -8.453804254531860352e-02 -3.165537118911743164e-01 -2.014398574829101562e-01 3.258185088634490967e-01 -1.477084755897521973e-01 -8.460002392530441284e-02 -1.292509734630584717e-01 -1.277504712343215942e-01
-8.708623796701431274e-02 1.431254893541336060e-01 -2.871531844139099121e-01 -7.587607204914093018e-02 1.105614975094795227e-01 -1.010638475418090820e-01 6.734623014926910400e-02 4.964088276028633118e-02 1.120521202683448792e-01 1.859518438577651978e-01 5.629470571875572205e-02 -1.268040984869003296e-01 -1.401128340512514114e-02 -2.971461415290832520e-01 -1.793955564498901367e-01 -1.666982173919677734e-01 -2.624341547489166260e-01 2.879454493522644043e-01 -9.560816735029220581e-02 2.879854291677474976e-02 3.070673346519470215e-01 1.318459659814834595e-01 -9.406071901321411133e-02 -3.854974806308746338e-01 -1.961367577314376831e-01 2.522958219051361084e-01 -2.147685885429382324e-01 3.484884649515151978e-02 -6.636132299900054932e-02 -1.201893016695976257e-02 8.704624138772487640e-03 2.333739101886749268e-01
2.645949721336364746e-01 5.298476666212081909e-02 -2.879076600074768066e-01 -1.830519586801528931e-01 2.113720402121543884e-02 -9.171462059020996094e-02 -2.233412861824035645e-02 1.716043800115585327e-01 1.228309199213981628e-01 -9.579455107450485229e-02 1.126339100301265717e-02 1.419828552752733231e-02 2.379572540521621704e-01 -1.479601114988327026e-01 1.351776532828807831e-02 -5.714854225516319275e-02 -9.063261747360229492e-02 9.599950164556503296e-02 3.492820858955383301e-01 -2.043660879135131836e-01 2.134632468223571777e-01 2.989349700510501862e-02 3.442966341972351074e-01 -2.912908792495727539e-01 1.699494123458862305e-01 -2.908166050910949707e-01 -1.281367987394332886e-01 -8.507787249982357025e-03 1.785706579685211182e-01 1.512074768543243408e-01 -1.448119878768920898e-01 1.694301217794418335e-01
-8.296321332454681396e-02 -1.681420058012008667e-01 -1.988118737936019897e-01 2.110732346773147583e-02 7.882688939571380615e-02 8.051024749875068665e-03 -1.465779393911361694e-01 2.894649505615234375e-01 6.742173433303833008e-02 2.326916307210922241e-01 -3.501778095960617065e-02 2.320697344839572906e-02 7.409885525703430176e-02 -2.548412978649139404e-01 7.853540033102035522e-02 -2.251737862825393677e-01 -1.217797175049781799e-01 2.252045422792434692e-01 -1.577886193990707397e-01 -1.233843248337507248e-02 1.380227357149124146e-01 -3.553670048713684082e-01 -1.516112685203552246e-01 -3.510421216487884521e-01 -2.614536881446838379e-01 -2.777797877788543701e-01 -2.275643646717071533e-01 6.903637945652008057e-02 -1.711484342813491821e-01 -7.523406296968460083e-02 -7.651580125093460083e-02 -2.305228449404239655e-02
-7.193506509065628052e-02 5.621989071369171143e-02 2.431016415357589722e-01 3.554073348641395569e-02 -5.645703896880149841e-02 9.293700568377971649e-03 2.447068542242050171e-01 3.321002125740051270e-01 1.489337980747222900e-01 6.526596099138259888e-02 -1.439921557903289795e-01 -1.195172443985939026e-01 -9.543708711862564087e-02 -3.664446622133255005e-02 1.536983400583267212e-01 -1.719886995851993561e-02 -9.558624029159545898e-02 1.951012909412384033e-01 5.027614161372184753e-02 5.570437386631965637e-02 5.035521984100341797e-01 -3.156127929687500000e-01 1.518367677927017212e-01 -1.210830360651016235e-02 -2.092820592224597931e-02 -2.780409753322601318e-01 -3.026513457298278809e-01 5.259228125214576721e-02 3.987750038504600525e-02 -1.345065534114837646e-01 6.912234704941511154e-03 2.024361789226531982e-01
-6.354758143424987793e-02 -1.640775650739669800e-01 9.644752740859985352e-02 -1.402651984244585037e-02 6.679119914770126343e-02 -1.644656434655189514e-02 -6.213542073965072632e-02 6.617069244384765625e-02 2.900150716304779053e-01 -1.249145194888114929e-01 -2.224846184253692627e-01 4.324951767921447754e-02 -1.583128124475479126e-01 -2.040568292140960693e-01 8.731143176555633545e-02 8.840377628803253174e-02 -2.295535057783126831e-01 -1.103143617510795593e-01 4.787019789218902588e-01 6.733513623476028442e-02 4.040566086769104004e-01 -1.993745118379592896e-01 3.166716918349266052e-02 -1.576645076274871826e-01 -1.020544320344924927e-01 -1.631489992141723633e-01 -2.322391271591186523e-01 9.648032486438751221e-02 -1.997149884700775146e-01 1.351954936981201172e-01 3.840708360075950623e-02 1.612635105848312378e-01
3.707053884863853455e-02 -5.548247694969177246e-02 1.668088883161544800e-02 -2.155244052410125732e-01 1.162947118282318115e-01 1.351157128810882568e-01 2.932597100734710693e-01 -4.854795336723327637e-02 1.816808879375457764e-01 -2.371012121438980103e-01 -1.080530136823654175e-01 -1.565469056367874146e-01 -2.610129415988922119e-01 -3.632610738277435303e-01 7.159765064716339111e-02 -3.267761766910552979e-01 -2.468692362308502197e-01 1.830550283193588257e-01 1.142515987157821655e-02 -2.660076022148132324e-01 3.071489632129669189e-01 2.813031896948814392e-02 -1.484062820672988892e-01 -2.208869755268096924e-01 -2.261104248464107513e-02 -1.758805708959698677e-03 4.735208675265312195e-02 -8.575115352869033813e-02 -1.852234750986099243e-01 -1.083886921405792236e-01 3.175554051995277405e-02 5.302456766366958618e-02
-3.965226188302040100e-02 -1.955954879522323608e-01 -4.676603153347969055e-02 2.135262452065944672e-02 5.234222859144210815e-02 -3.060550391674041748e-01 -7.797638326883316040e-02 -1.543889008462429047e-02 1.980513036251068115e-01 1.921627521514892578e-01 -7.543564587831497192e-02 2.434825003147125244e-01 1.175210177898406982e-01 -4.566681981086730957e-01 1.932672709226608276e-01 -4.126607626676559448e-02 1.418567001819610596e-01 9.952785819768905640e-02 -1.250280290842056274e-01 -6.803678348660469055e-03 1.754531287588179111e-03 -3.223182559013366699e-01 -8.380401134490966797e-02 -4.043631255626678467e-01 -5.313098058104515076e-02 -7.106787711381912231e-02 -2.518159747123718262e-01 1.156936064362525940e-01 -1.706349551677703857e-01 6.900595128536224365e-02 -9.037803858518600464e-02 7.357656210660934448e-02
1.203823685646057129e-01 -1.907597333192825317e-01 -8.138705976307392120e-03 -1.731765083968639374e-02 5.575797706842422485e-02 7.040783017873764038e-02 -6.098547950387001038e-02 -4.890814889222383499e-04 1.260607093572616577e-01 2.437554299831390381e-01 -6.797616183757781982e-02 -4.082956314086914062e-01 -1.219106763601303101e-01 -2.100178897380828857e-01 1.149184927344322205e-01 -8.587215840816497803e-02 -1.341623216867446899e-01 1.885495632886886597e-01 1.387125849723815918e-01 2.235403656959533691e-02 6.862054020166397095e-02 4.407384619116783142e-02 2.082215808331966400e-02 -1.880623996257781982e-01 -2.317486330866813660e-02 -5.171129107475280762e-01 -1.998355686664581299e-01 1.471150070428848267e-01 -1.607442200183868408e-01 -1.871426589787006378e-02 -1.973662227392196655e-01 3.168231248855590820e-01
-2.800481021404266357e-01 4.834175109863281250e-02 -1.072180420160293579e-01 -1.452954560518264771e-01 -7.728237193077802658e-03 5.072283674962818623e-04 -1.006938740611076355e-01 2.288575023412704468e-01 8.512844890356063843e-02 -7.066094316542148590e-03 1.616846174001693726e-01 -1.481109112501144409e-01 -1.792702674865722656e-01 -3.984109163284301758e-01 1.581730395555496216e-01 -4.154154360294342041e-01 3.473270684480667114e-02 1.123753413558006287e-01 1.858998388051986694e-01 1.632672548294067383e-01 2.653860151767730713e-01 8.930116891860961914e-03 2.059161216020584106e-01 3.481772541999816895e-02 -3.228658437728881836e-01 -1.331111043691635132e-01 -4.531322792172431946e-02 -4.814244061708450317e-02 -9.203190356492996216e-02 -1.258585415780544281e-02 -2.297756224870681763e-01 5.737292021512985229e-02
-4.609686136245727539e-02 -3.013178706169128418e-01 3.597042709589004517e-02 -1.662074029445648193e-01 3.713786602020263672e-02 8.508019894361495972e-02 3.048968613147735596e-01 -4.986597970128059387e-02 1.785475760698318481e-01 1.009004414081573486e-01 -3.393588066101074219e-01 -1.722119301557540894e-01 -2.039908915758132935e-01 -2.963476777076721191e-01 1.052829623222351074e-02 -1.135530844330787659e-01 -1.586029231548309326e-01 -8.751927316188812256e-02 2.417093217372894287e-01 -1.130650117993354797e-01 7.186070084571838379e-02 1.094537898898124695e-01 9.421624243259429932e-02 -2.009548842906951904e-01 -6.604730337858200073e-02 -3.479094505310058594e-01 -2.688082456588745117e-01 8.809094130992889404e-02 -2.003370523452758789e-01 -9.428063035011291504e-02 -1.407975107431411743e-01 9.070801548659801483e-03
-5.355964228510856628e-02 -1.398650705814361572e-01 -2.005943059921264648e-01 -1.000009756535291672e-02 -7.930785417556762695e-02 -4.986565932631492615e-02 1.745091192424297333e-02 -4.076169431209564209e-02 2.204204052686691284e-01 1.459399163722991943e-01 2.245340198278427124e-01 -2.280133217573165894e-01 -5.151553452014923096e-02 -3.324553743004798889e-02 8.797113597393035889e-02 -3.519123494625091553e-01 -7.081861793994903564e-02 1.187647655606269836e-01 -3.887272626161575317e-02 2.118457555770874023e-01 5.180420279502868652e-01 -2.619695365428924561e-01 2.554458975791931152e-01 -2.060456871986389160e-01 -2.283403463661670685e-02 -4.586562141776084900e-02 6.654576212167739868e-02 1.983552873134613037e-01 1.170709542930126190e-02 2.082821428775787354e-01 -9.379988163709640503e-02 9.965432435274124146e-02
1.683179438114166260e-01 2.443659119307994843e-02 -9.834403544664382935e-02 -7.903689891099929810e-02 -2.735064029693603516e-01 5.959053337574005127e-02 -9.240996092557907104e-02 3.973186910152435303e-01 2.385699152946472168e-01 2.529120817780494690e-02 -3.909031674265861511e-02 -8.004105091094970703e-02 1.837364025413990021e-02 -2.896597981452941895e-01 4.831809177994728088e-02 -2.703607380390167236e-01 1.296911984682083130e-01 1.927617341279983521e-01 1.019389107823371887e-01 2.653752267360687256e-02 3.182735741138458252e-01 1.142925117164850235e-03 -2.470002621412277222e-01 2.550723403692245483e-02 6.463529914617538452e-02 -2.542514503002166748e-01 -2.324670404195785522e-01 -1.758674979209899902e-01 4.748043790459632874e-02 -1.702654212713241577e-01 -1.616165339946746826e-01 2.145855426788330078e-01
4.837898910045623779e-01 -1.155970990657806396e-01 -7.266864180564880371e-02 -1.046605184674263000e-01 2.894739210605621338e-01 4.714564234018325806e-02 -6.271099299192428589e-02 8.727238327264785767e-02 1.242332160472869873e-01 2.297691404819488525e-01 -3.248918950557708740e-01 4.570776969194412231e-02 -3.680961206555366516e-02 -1.862034201622009277e-01 1.354577690362930298e-01 2.113346941769123077e-03 1.145015731453895569e-01 2.151030898094177246e-01 -4.435114189982414246e-02 -9.506925195455551147e-02 1.620336621999740601e-01 -2.433443218469619751e-01 -5.628568585962057114e-03 -2.708316743373870850e-01 2.390113770961761475e-01 -1.891662776470184326e-01 -2.748383283615112305e-01 -5.453397519886493683e-03 -6.374779343605041504e-02 3.586232289671897888e-02 -6.499223411083221436e-02 3.526698425412178040e-02
-1.515219360589981079e-01 7.961882650852203369e-02 2.062335377559065819e-03 -2.206820994615554810e-01 3.389477496966719627e-03 -2.538819313049316406e-01 -9.858602285385131836e-02 -1.936987042427062988e-01 1.625411212444305420e-01 3.841583058238029480e-02 3.295911550521850586e-01 6.297361105680465698e-02 -2.308837026357650757e-01 -3.850502073764801025e-01 1.164781749248504639e-01 -7.130563259124755859e-02 -1.446106880903244019e-01 1.592893153429031372e-01 2.239536494016647339e-02 1.324245184659957886e-01 1.711993068456649780e-01 1.047721225768327713e-02 -9.213265031576156616e-02 -3.102242648601531982e-01 3.406764194369316101e-02 -3.395493030548095703e-01 -1.079955026507377625e-01 1.261276379227638245e-02 -2.390881180763244629e-01 9.437329322099685669e-02 7.197505980730056763e-02 -2.271146029233932495e-01
2.570355534553527832e-01 -3.798654302954673767e-02 -3.283230364322662354e-01 -2.358845323324203491e-01 -1.087384968996047974e-01 1.395528018474578857e-01 1.165857017040252686e-01 3.383099287748336792e-02 2.028993368148803711e-01 -7.578397542238235474e-02 1.908063888549804688e-01 -5.273734778165817261e-02 6.287019699811935425e-02 -2.729151546955108643e-01 -1.401297897100448608e-01 -1.132648065686225891e-01 -9.699778258800506592e-02 6.133891642093658447e-02 -1.144650876522064209e-01 1.221996173262596130e-01 4.050911068916320801e-01 2.885378710925579071e-02 1.870780736207962036e-01 -1.108745783567428589e-01 -8.128246665000915527e-02 -8.041786402463912964e-02 -2.300601452589035034e-01 -2.993494868278503418e-01 1.696767061948776245e-01 2.903446555137634277e-01 -3.799851983785629272e-02 -4.941296949982643127e-02
-1.891822516918182373e-01 -1.306672021746635437e-02 -4.382033944129943848e-01 -1.422305852174758911e-01 -1.696596741676330566e-01 -1.565732508897781372e-01 1.698235720396041870e-01 2.312392368912696838e-02 9.147780388593673706e-02 2.067195950075984001e-03 5.971353128552436829e-02 -3.564443886280059814e-01 -9.611921384930610657e-03 -2.564047276973724365e-01 8.144055306911468506e-02 -2.882997691631317139e-01 5.257389694452285767e-02 8.428423851728439331e-02 -4.003907740116119385e-02 1.254996806383132935e-01 3.163288533687591553e-01 -1.693702936172485352e-01 9.574705362319946289e-02 -5.307469889521598816e-02 -4.337926395237445831e-03 -2.758899331092834473e-01 -1.286906749010086060e-01 2.307083606719970703e-01 2.138319425284862518e-03 2.293367981910705566e-01 -8.919146656990051270e-02 1.023805513978004456e-02
8.145712316036224365e-02 -2.177421748638153076e-02 -1.258966773748397827e-01 -1.947652921080589294e-02 1.026210933923721313e-01 -7.627689838409423828e-02 4.811467602849006653e-02 1.868959516286849976e-02 2.207729965448379517e-01 -2.846842817962169647e-02 2.385193854570388794e-01 -1.081984788179397583e-01 2.325414568185806274e-01 -1.821568012237548828e-01 3.235434591770172119e-01 -1.634479016065597534e-01 1.228083223104476929e-01 2.668857276439666748e-01 -6.917304545640945435e-02 2.407173216342926025e-01 2.671187818050384521e-01 -1.313144117593765259e-01 -8.681725710630416870e-02 -1.125763282179832458e-01 3.266533315181732178e-01 -1.031214967370033264e-01 -4.389879703521728516e-01 2.114931046962738037e-01 -2.967612631618976593e-02 -6.934197619557380676e-03 -7.851380854845046997e-02 3.362267091870307922e-02
3.611802682280540466e-02 -3.749226927757263184e-01 -1.973512396216392517e-02 -1.073272675275802612e-01 5.112557858228683472e-02 -4.354893788695335388e-02 4.425615370273590088e-01 1.279230862855911255e-01 1.059316769242286682e-01 -1.432757377624511719e-01 -1.609048545360565186e-01 -1.830206662416458130e-01 -7.735373824834823608e-02 -2.540266215801239014e-01 2.757269144058227539e-01 -2.762854397296905518e-01 -5.940565466880798340e-02 1.249725148081779480e-01 1.324305385351181030e-01 5.839087069034576416e-02 3.092268407344818115e-01 -3.513129428029060364e-02 1.863528937101364136e-01 -1.547873318195343018e-01 -1.301728487014770508e-01 4.171459004282951355e-02 -9.096033126115798950e-02 5.028735101222991943e-02 1.913811266422271729e-02 -2.349747903645038605e-02 -1.234110966324806213e-01 2.724024355411529541e-01
9.623670019209384918e-03 -1.408760547637939453e-01 -2.636380195617675781e-01 9.399426169693470001e-03 2.751322928816080093e-03 -1.626897007226943970e-01 -4.776036739349365234e-02 -2.219170564785599709e-03 1.450673788785934448e-01 2.473652660846710205e-01 -2.903371453285217285e-01 -5.713180825114250183e-02 1.941963285207748413e-02 -1.800566613674163818e-01 3.009769916534423828e-01 -2.173503302037715912e-02 3.431717157363891602e-01 4.804408922791481018e-02 1.074556447565555573e-02 2.976606786251068115e-01 2.547836601734161377e-01 -9.806723333895206451e-03 2.748609706759452820e-02 -3.835412263870239258e-01 -1.572700738906860352e-01 -1.246554031968116760e-02 -2.695747613906860352e-01 -1.118911355733871460e-01 -3.747514262795448303e-02 1.382346451282501221e-01 1.416776236146688461e-02 1.886787265539169312e-01
1.462665796279907227e-01 -2.030560970306396484e-01 -2.710753381252288818e-01 -4.218034148216247559e-01 -2.455350570380687714e-02 -2.266390174627304077e-01 4.822030290961265564e-02 1.977055519819259644e-01 6.461054831743240356e-02 2.060025185346603394e-01 8.082866668701171875e-02 -3.694190829992294312e-02 -6.484881043434143066e-02 -3.838607966899871826e-01 5.977369099855422974e-02 9.014930576086044312e-02 -1.577267646789550781e-01 2.068641036748886108e-02 -1.521512866020202637e-03 2.811699174344539642e-02 4.269025325775146484e-01 1.245651692152023315e-01 -2.284892350435256958e-01 -9.445239603519439697e-02 8.836235851049423218e-02 -1.238753050565719604e-01 1.143875420093536377e-01 -6.319584697484970093e-02 1.988143473863601685e-01 1.253134664148092270e-02 6.861490011215209961e-02 7.222917675971984863e-02
1.864814907312393188e-01 -2.382706105709075928e-01 -7.070090621709823608e-02 -1.795401573181152344e-01 3.266188502311706543e-02 -5.102708563208580017e-02 3.404770791530609131e-02 -8.874927647411823273e-03 5.356112960726022720e-03 -1.217089011333882809e-03 -1.188223659992218018e-01 -3.422445803880691528e-02 3.561976552009582520e-02 -1.465071141719818115e-01 -2.638504207134246826e-01 1.215763986110687256e-01 4.611271247267723083e-02 -4.504826664924621582e-02 1.432492136955261230e-01 -1.251745671033859253e-01 3.475290536880493164e-01 -2.073297947645187378e-01 1.786290109157562256e-01 -3.787893950939178467e-01 3.001537322998046875e-01 -3.444236814975738525e-01 -2.362127751111984253e-01 8.631308376789093018e-02 -1.095055565237998962e-01 -1.234713792800903320e-01 -2.187830656766891479e-01 1.315027028322219849e-01
-3.378428220748901367e-01 -4.187108576297760010e-02 1.054016351699829102e-01 -2.672617733478546143e-01 2.754776366055011749e-02 -1.712506711483001709e-01 -1.434395089745521545e-02 2.855357229709625244e-01 1.001789122819900513e-01 1.121406704187393188e-01 2.428351044654846191e-01 -1.747364103794097900e-01 1.328268051147460938e-01 -2.995180189609527588e-01 1.301068663597106934e-01 -1.940998286008834839e-01 3.347215056419372559e-02 7.567353546619415283e-02 8.220133185386657715e-02 3.681013360619544983e-02 8.685394376516342163e-02 -5.185847729444503784e-02 2.130433171987533569e-01 -1.791080832481384277e-01 -1.962956637144088745e-01 -2.183415144681930542e-01 -1.274860799312591553e-01 -2.893060147762298584e-01 -1.641805022954940796e-01 -6.184958294034004211e-02 -2.679100632667541504e-01 -1.559101790189743042e-01
6.531520187854766846e-02 -2.010870426893234253e-01 -1.815628111362457275e-01 -2.850461602210998535e-01 -2.332819849252700806e-01 -1.620375812053680420e-01 1.267322450876235962e-01 4.388986155390739441e-02 9.111674875020980835e-02 1.847633719444274902e-01 -3.997251391410827637e-01 -5.039710551500320435e-02 -1.203787997364997864e-01 -2.489753812551498413e-01 1.097582206130027771e-01 -2.047422975301742554e-01 -2.314540147781372070e-01 -5.169492959976196289e-02 1.823446750640869141e-01 2.279051020741462708e-02 6.607463210821151733e-02 1.713754683732986450e-01 3.177689313888549805e-01 -2.201691716909408569e-01 -5.576286464929580688e-02 4.032668098807334900e-02 -2.093419060111045837e-02 6.981920450925827026e-02 -2.017291337251663208e-01 -1.664995253086090088e-01 -1.855697333812713623e-01 1.452952176332473755e-01
5.890873074531555176e-02 -1.081890240311622620e-01 -1.717937290668487549e-01 -4.994434416294097900e-01 -7.433302700519561768e-02 -7.411515712738037109e-02 3.154151514172554016e-02 1.819255799055099487e-01 1.967465430498123169e-01 1.829503178596496582e-01 6.463290750980377197e-02 -1.756883561611175537e-01 1.382757574319839478e-01 -1.195735111832618713e-01 -7.236734032630920410e-02 -1.954160332679748535e-01 1.204470917582511902e-01 -9.550338983535766602e-02 2.341245487332344055e-02 -5.088432133197784424e-02 1.863097548484802246e-01 -3.792741894721984863e-02 4.873791635036468506e-01 -2.293168157339096069e-01 8.690840750932693481e-02 -2.015369832515716553e-01 2.685990557074546814e-02 6.019594892859458923e-02 1.296434253454208374e-01 -1.828046292066574097e-01 1.399977058172225952e-01 -3.621758148074150085e-02
2.967823296785354614e-02 -1.644470170140266418e-02 3.907401114702224731e-02 -2.331750094890594482e-02 -8.678520470857620239e-02 -3.185979425907135010e-01 1.606551110744476318e-01 -1.036741137504577637e-01 7.009682804346084595e-02 1.324743330478668213e-01 -1.332011669874191284e-01 -9.151861816644668579e-02 2.854442968964576721e-02 -2.531873285770416260e-01 -2.368066161870956421e-01 -1.655739843845367432e-01 -1.800633966922760010e-01 2.281817495822906494e-01 -3.455450013279914856e-02 1.529347002506256104e-01 3.498918414115905762e-01 6.883168220520019531e-02 -2.746883779764175415e-02 -3.614314496517181396e-01 -8.164035528898239136e-02 2.644754052162170410e-01 -1.567632108926773071e-01 -2.459196597337722778e-01 -2.308898568153381348e-01 5.378139019012451172e-02 -2.610860764980316162e-01 -2.318475767970085144e-02
1.756048351526260376e-01 -1.481455415487289429e-01 -1.834400594234466553e-01 -3.320412337779998779e-02 1.384887006133794785e-02 1.101532205939292908e-02 9.829723089933395386e-02 2.780893445014953613e-01 5.501031409949064255e-03 1.261216588318347931e-02 -1.337595432996749878e-01 -1.861289590597152710e-01 -6.205676868557929993e-02 -7.098872214555740356e-02 1.509466320276260376e-01 1.643539220094680786e-01 2.667917013168334961e-01 2.912175357341766357e-01 -8.864881098270416260e-02 2.463489174842834473e-01 3.523552715778350830e-01 -1.577482074499130249e-01 2.492684721946716309e-01 -2.387253791093826294e-01 -1.235362514853477478e-01 -1.215657070279121399e-01 -2.538482248783111572e-01 1.866627335548400879e-01 -1.587935388088226318e-01 -6.396050751209259033e-02 -7.591932266950607300e-02 2.380229681730270386e-01
1.463782638311386108e-01 1.057213246822357178e-01 -4.946673661470413208e-02 -3.604857251048088074e-02 -3.692305088043212891e-02 -2.527539730072021484e-01 9.125340729951858521e-02 -1.379948924295604229e-03 -1.279152631759643555e-01 3.144416213035583496e-01 -1.915405839681625366e-01 -6.123176962137222290e-02 -3.054836094379425049e-01 -3.158643245697021484e-01 1.605149060487747192e-01 7.769750058650970459e-02 1.329460889101028442e-01 2.549296021461486816e-01 -9.735482744872570038e-03 8.159311860799789429e-02 1.916452348232269287e-01 -2.949385344982147217e-01 4.598225280642509460e-02 -1.843237131834030151e-01 -3.697671229019761086e-03 -3.787158131599426270e-01 -1.925688236951828003e-01 9.169141203165054321e-02 8.698496222496032715e-02 -1.138058751821517944e-01 -2.134246081113815308e-01 7.271599024534225464e-02
-5.580676347017288208e-02 -7.574559003114700317e-02 2.398510091006755829e-02 -4.999604448676109314e-02 -1.412622928619384766e-01 -8.780555427074432373e-02 -5.322030931711196899e-02 2.377468943595886230e-01 2.634658813476562500e-01 -1.193978115916252136e-01 -9.713601320981979370e-03 -1.278878375887870789e-02 -1.448408663272857666e-01 -3.697053492069244385e-01 -4.399875923991203308e-02 -1.538390070199966431e-01 -9.124629199504852295e-03 -5.483746901154518127e-02 -3.572018817067146301e-02 2.736488580703735352e-01 5.322123169898986816e-01 -1.120530292391777039e-01 6.500080227851867676e-02 8.639745414257049561e-02 -1.972276419401168823e-01 -1.714866459369659424e-01 -6.200039386749267578e-02 -7.121389359235763550e-02 -2.234815210103988647e-01 -2.503544986248016357e-01 2.980114705860614777e-02 -2.374540567398071289e-01
-2.986071109771728516e-01 2.707135304808616638e-02 -1.085785254836082458e-01 -2.642597556114196777e-01 7.390298694372177124e-02 -1.771205365657806396e-01 2.560240216553211212e-02 2.960308492183685303e-01 9.311318397521972656e-02 -5.453447252511978149e-02 -1.794776767492294312e-01 -3.390522301197052002e-01 3.969420492649078369e-02 -3.327905535697937012e-01 1.441099941730499268e-01 2.597686834633350372e-03 2.165587805211544037e-02 -4.207791388034820557e-02 -5.757277831435203552e-02 1.029777452349662781e-01 1.208544746041297913e-01 -3.472062945365905762e-02 -3.351801335811614990e-01 -3.799585103988647461e-01 -6.236085668206214905e-02 -8.292825520038604736e-02 -7.093617320060729980e-02 1.979364454746246338e-01 -8.348862826824188232e-02 -1.319246590137481689e-01 -1.634506881237030029e-01 1.291955709457397461e-01
-1.085584014654159546e-01 -2.508966028690338135e-01 -1.375686079263687134e-01 1.776555329561233521e-01 1.256454922258853912e-02 -2.731081247329711914e-01 -5.390226468443870544e-02 1.358820032328367233e-02 1.593279540538787842e-01 2.408327013254165649e-01 -6.787965074181556702e-03 -8.213341981172561646e-02 -2.080418467521667480e-01 -2.018614113330841064e-01 2.279790043830871582e-01 1.885179132223129272e-01 1.442294269800186157e-01 2.661067545413970947e-01 -1.277761813253164291e-02 3.528398647904396057e-02 4.540655612945556641e-01 -5.701613053679466248e-02 7.713046669960021973e-02 8.197084814310073853e-02 -8.024904131889343262e-02 -1.031641885638237000e-01 -3.432515859603881836e-01 1.013183891773223877e-01 1.438081450760364532e-02 1.591466553509235382e-02 -1.948142796754837036e-01 1.911079287528991699e-01
-3.114990144968032837e-02 1.358697712421417236e-01 7.512079179286956787e-02 -1.678277701139450073e-01 1.557701975107192993e-01 -1.543164998292922974e-01 -8.752176910638809204e-02 -1.133689433336257935e-01 2.426509559154510498e-01 7.264387607574462891e-02 3.205257654190063477e-01 6.611845642328262329e-02 -2.017744034528732300e-01 -2.846444249153137207e-01 2.024571895599365234e-01 -1.322765052318572998e-01 -1.763011217117309570e-01 1.928244978189468384e-01 2.078743875026702881e-01 4.723883792757987976e-02 2.858280241489410400e-01 1.511587854474782944e-02 6.067321635782718658e-03 -7.945714890956878662e-02 -1.712719798088073730e-01 -1.970394104719161987e-01 -1.794091761112213135e-01 2.037413120269775391e-01 -3.564707636833190918e-01 1.886017024517059326e-01 1.127044558525085449e-01 -8.659447729587554932e-02
2.231837958097457886e-01 -1.924235820770263672e-01 -4.802463576197624207e-02 5.429122596979141235e-02 -7.007514685392379761e-02 1.173553243279457092e-01 -1.672347933053970337e-01 2.207932760939002037e-03 1.902346312999725342e-01 3.251501917839050293e-01 -1.187496259808540344e-01 -1.815198957920074463e-01 -8.919878304004669189e-02 -3.355446755886077881e-01 -2.556557394564151764e-02 -1.241815835237503052e-01 -6.548818200826644897e-02 1.145129054784774780e-01 -4.395768418908119202e-02 4.061035066843032837e-02 1.327814757823944092e-01 -1.444942504167556763e-02 -6.411310285329818726e-02 -2.116519808769226074e-01 -8.323253691196441650e-02 -5.150924324989318848e-01 -9.684906899929046631e-02 2.251974642276763916e-01 -4.923274368047714233e-02 -8.256658911705017090e-02 -1.727781891822814941e-01 2.765936255455017090e-01
-1.739394068717956543e-01 2.954720286652445793e-03 -4.383183643221855164e-02 -3.967430442571640015e-02 -2.297908067703247070e-02 2.850292436778545380e-02 1.618575453758239746e-01 -2.184278964996337891e-01 1.021847352385520935e-01 1.051611229777336121e-01 -1.785028874874114990e-01 -1.884105354547500610e-01 -2.178954482078552246e-01 -3.154774308204650879e-01 1.137206852436065674e-01 -3.730152845382690430e-01 -1.401032209396362305e-01 3.201361894607543945e-01 2.059396803379058838e-01 -1.417779028415679932e-01 2.538171410560607910e-01 1.063848957419395447e-01 3.146445751190185547e-02 -4.034440517425537109e-01 7.534679770469665527e-02 1.070904359221458435e-01 1.187652125954627991e-01 1.175260245800018311e-01 1.491000503301620483e-01 -1.008089538663625717e-02 -4.186665639281272888e-02 9.888315200805664062e-02
6.720518320798873901e-02 -6.005603820085525513e-02 7.417818903923034668e-02 -2.664920687675476074e-01 3.963344693183898926e-01 -6.919916719198226929e-02 2.531578019261360168e-02 3.252620622515678406e-02 2.297340631484985352e-01 -1.205133646726608276e-01 -3.390232920646667480e-01 -1.612302660942077637e-01 7.316289097070693970e-02 -1.928818523883819580e-01 1.229336038231849670e-01 1.155114844441413879e-01 1.469147354364395142e-01 -7.667009532451629639e-02 -5.728349555283784866e-03 1.896612942218780518e-01 3.499216139316558838e-01 -1.519021391868591309e-02 7.949125021696090698e-02 -1.715466827154159546e-01 -6.903696805238723755e-02 -1.999832242727279663e-01 8.481279760599136353e-02 8.596466481685638428e-02 -3.323938250541687012e-01 1.715758442878723145e-01 -1.606525480747222900e-01 1.599307656288146973e-01
1.341876983642578125e-01 -1.387436538934707642e-01 -1.176687777042388916e-01 -1.020344570279121399e-01 2.786838449537754059e-02 1.015523895621299744e-01 2.210596054792404175e-01 7.007301598787307739e-02 -8.966113626956939697e-02 -1.891011893749237061e-01 -7.927783578634262085e-02 -1.318325996398925781e-01 6.932925432920455933e-02 -3.749194443225860596e-01 3.985106945037841797e-03 3.706715255975723267e-02 1.762943565845489502e-01 5.505699291825294495e-02 3.580636084079742432e-01 9.946557134389877319e-02 5.561853051185607910e-01 1.193694695830345154e-01 -9.591104090213775635e-02 -1.234564855694770813e-01 1.573809981346130371e-02 -7.127838581800460815e-02 -1.631471663713455200e-01 2.694199979305267334e-01 4.236933588981628418e-02 -6.615051627159118652e-02 -9.709114208817481995e-03 1.683811843395233154e-01
3.927239682525396347e-03 -2.839973866939544678e-01 -1.762341856956481934e-01 -3.176750540733337402e-01 1.315640360116958618e-01 1.635763198137283325e-01 -2.943793535232543945e-01 3.027370274066925049e-01 -5.704494938254356384e-02 1.340621560811996460e-01 3.670788183808326721e-02 -7.980822771787643433e-02 -6.046964228153228760e-02 -2.842002809047698975e-01 4.327484592795372009e-02 1.697940565645694733e-02 -1.624942868947982788e-01 1.607001423835754395e-01 -7.155981659889221191e-02 -6.235402077436447144e-02 1.567144244909286499e-01 -3.121722936630249023e-01 6.670156866312026978e-02 -2.465345263481140137e-01 -4.481256753206253052e-02 -1.127362251281738281e-01 -4.899610951542854309e-02 3.754367232322692871e-01 -4.579185694456100464e-02 -1.198324486613273621e-01 5.321687459945678711e-02 -1.536587476730346680e-01
8.584260195493698120e-02 1.509087085723876953e-01 5.107843130826950073e-02 -4.190426766872406006e-01 -4.253821447491645813e-02 -3.394692242145538330e-01 9.877545386552810669e-02 -1.940239518880844116e-01 3.278818130493164062e-01 5.190727487206459045e-02 -4.810275882482528687e-02 -1.764170378446578979e-01 -3.507938086986541748e-01 -2.164841294288635254e-01 2.463484406471252441e-01 -1.250906586647033691e-01 -3.777465224266052246e-02 -6.291758269071578979e-02 9.825654327869415283e-02 1.041322052478790283e-01 1.097923219203948975e-01 -2.465625852346420288e-01 -1.048230826854705811e-01 -1.452441513538360596e-01 -1.162226125597953796e-01 -2.240114659070968628e-01 -9.177630394697189331e-02 2.991973981261253357e-02 -3.242088854312896729e-02 4.669700935482978821e-02 -8.086886256933212280e-02 -1.539918184280395508e-01
6.238891929388046265e-02 -4.124658405780792236e-01 1.975408941507339478e-01 2.796140499413013458e-02 1.861574500799179077e-02 -2.532562613487243652e-01 7.913348264992237091e-03 -1.709531545639038086e-01 -1.623122990131378174e-01 -8.846424520015716553e-02 1.906974613666534424e-01 -1.270904392004013062e-01 -8.325413614511489868e-02 -3.673610091209411621e-01 1.758605688810348511e-01 -1.587577462196350098e-01 4.081346094608306885e-02 1.009148880839347839e-01 -1.420124620199203491e-01 -1.195815578103065491e-01 3.132233619689941406e-01 -2.359546022489666939e-03 -7.025773823261260986e-02 -1.504061073064804077e-01 -5.710719851776957512e-04 -1.863124817609786987e-01 -3.361989557743072510e-01 -5.645833164453506470e-02 -2.047909051179885864e-01 8.700826019048690796e-02 -1.335611045360565186e-01 1.320223510265350342e-01
-1.364143043756484985e-01 -4.869934543967247009e-02 1.947551779448986053e-02 4.303846973925828934e-03 1.637673228979110718e-01 -4.415369033813476562e-02 -1.544877439737319946e-01 9.185165911912918091e-02 8.302570879459381104e-02 1.437151990830898285e-02 -4.050403833389282227e-01 -2.011548131704330444e-01 -1.363709755241870880e-02 -3.746110200881958008e-01 2.948509529232978821e-02 -3.743180334568023682e-01 -1.361005753278732300e-01 2.763913571834564209e-01 -6.425032764673233032e-02 8.992968499660491943e-02 4.649908468127250671e-02 -1.272232681512832642e-01 -2.071184813976287842e-01 -3.470388054847717285e-01 1.490077823400497437e-01 -2.049716711044311523e-01 -1.173490509390830994e-01 1.816163025796413422e-02 -2.289798110723495483e-03 5.861086398363113403e-02 -8.730527758598327637e-02 2.150176465511322021e-01
6.675159186124801636e-02 -5.899836868047714233e-02 1.046178415417671204e-01 -3.652803599834442139e-01 1.778297573328018188e-01 1.024075523018836975e-01 2.252569198608398438e-01 2.547945827245712280e-02 1.964155882596969604e-01 -2.784488499164581299e-01 -3.798096477985382080e-01 -8.999596536159515381e-02 -1.852016746997833252e-01 -4.271821379661560059e-01 3.100887499749660492e-02 -1.480557620525360107e-01 5.873942002654075623e-02 1.409983634948730469e-01 -1.143751107156276703e-02 2.552745677530765533e-02 1.732507944107055664e-01 -9.061959385871887207e-02 8.974258601665496826e-02 -4.124747216701507568e-02 -7.459502667188644409e-03 1.308436319231987000e-02 4.991996660828590393e-02 -7.215936668217182159e-03 -3.566564917564392090e-01 -1.390694230794906616e-01 -1.050323098897933960e-01 1.166686043143272400e-01
5.918706208467483521e-02 9.491121023893356323e-02 -2.002770488616079092e-04 -1.502917706966400146e-01 1.804615408182144165e-01 2.072314471006393433e-01 -2.512111067771911621e-01 2.788546681404113770e-01 6.341154128313064575e-02 -8.466992527246475220e-02 1.540264636278152466e-01 -3.136104717850685120e-02 -2.231679558753967285e-01 -2.339650988578796387e-01 7.505376636981964111e-02 -1.219762116670608521e-01 -4.083991795778274536e-02 -2.158452570438385010e-02 1.320180743932723999e-01 3.035413622856140137e-01 3.651483952999114990e-01 -1.273890733718872070e-01 1.988385170698165894e-01 -8.064594864845275879e-02 1.998517513275146484e-01 -2.403125613927841187e-01 -1.103133559226989746e-01 -3.024465404450893402e-02 -3.287839293479919434e-01 2.407320886850357056e-01 1.792284846305847168e-02 -5.587330460548400879e-02
2.031961679458618164e-01 -1.047472283244132996e-01 -1.177429109811782837e-01 -1.991045027971267700e-01 -8.650308102369308472e-02 -1.713172644376754761e-01 1.337622553110122681e-01 4.726069979369640350e-03 7.017702609300613403e-02 -1.433105766773223877e-02 -3.646820187568664551e-01 -2.437469810247421265e-01 5.462060868740081787e-02 -1.412472277879714966e-01 -6.101840734481811523e-02 1.404747068881988525e-01 -1.148122847080230713e-01 -1.708775460720062256e-01 -3.799246624112129211e-02 -1.107581518590450287e-02 3.441983461380004883e-01 3.057732433080673218e-02 2.810825705528259277e-01 -1.806606799364089966e-01 -2.221603319048881531e-02 -5.232897996902465820e-01 -1.012937203049659729e-01 3.586875041946768761e-03 -6.498796492815017700e-02 -7.502710074186325073e-02 -3.391079232096672058e-02 1.579822450876235962e-01
5.342895910143852234e-02 1.459318101406097412e-01 -2.124296277761459351e-01 -8.663193881511688232e-02 -2.451150268316268921e-01 1.675311923027038574e-01 1.146970987319946289e-01 -2.405936457216739655e-02 2.165638506412506104e-01 2.191786020994186401e-01 7.775723189115524292e-02 2.254110760986804962e-02 1.088794022798538208e-01 -7.120283786207437515e-03 3.226779103279113770e-01 -1.513352394104003906e-01 -1.640968173742294312e-01 1.987720876932144165e-01 2.338023670017719269e-02 2.516043186187744141e-01 3.584500253200531006e-01 -3.231243193149566650e-01 1.921405047178268433e-01 -2.928670644760131836e-01 -4.912870749831199646e-02 -1.543427556753158569e-01 6.410961598157882690e-02 1.886905580759048462e-01 1.028256397694349289e-02 1.310006380081176758e-01 2.287061698734760284e-02 1.062992736697196960e-01
4.684904217720031738e-01 -2.953211963176727295e-02 -1.796752214431762695e-01 -1.671364903450012207e-02 3.004709482192993164e-01 -1.118837296962738037e-01 6.644556671380996704e-02 -1.006675660610198975e-01 9.014213085174560547e-02 6.527112424373626709e-02 1.451131608337163925e-02 -1.281376630067825317e-01 -2.280064225196838379e-01 -3.164726495742797852e-01 1.181933581829071045e-01 -2.819591388106346130e-02 4.876321554183959961e-02 1.386766284704208374e-01 9.111858904361724854e-02 9.670483320951461792e-02 8.164144307374954224e-02 4.141207411885261536e-02 7.672057300806045532e-02 -1.979859620332717896e-01 -1.863959729671478271e-01 -3.668938875198364258e-01 -1.355601102113723755e-01 2.275317162275314331e-01 -9.980119019746780396e-02 2.469309978187084198e-02 -2.812271714210510254e-01 1.091854199767112732e-01
1.118662431836128235e-01 1.794819235801696777e-01 6.015627831220626831e-02 -1.842669397592544556e-01 1.513696908950805664e-01 -2.143227308988571167e-01 -2.388504892587661743e-02 -1.636534929275512695e-01 -3.104276396334171295e-02 1.008750125765800476e-01 3.579921647906303406e-02 5.247151479125022888e-03 -2.148690670728683472e-01 -5.408938974142074585e-02 1.358204483985900879e-01 -4.139430224895477295e-01 -2.156888879835605621e-02 -6.721727550029754639e-02 -5.132776871323585510e-02 -2.055781781673431396e-01 3.356037139892578125e-01 -1.034545227885246277e-01 -4.626309126615524292e-02 -3.618129193782806396e-01 -9.427140653133392334e-02 -1.362296044826507568e-01 -3.899447023868560791e-01 -3.109415248036384583e-02 -2.226217687129974365e-01 -5.778247117996215820e-02 -1.029860302805900574e-01 1.411505639553070068e-01
1.792623698711395264e-01 -1.098095774650573730e-01 -5.951367691159248352e-02 -2.018782794475555420e-01 1.468904763460159302e-01 -3.548291623592376709e-01 -1.758299022912979126e-02 1.535303443670272827e-01 1.522557437419891357e-01 -3.247743844985961914e-02 2.130522131919860840e-01 -1.828341484069824219e-01 -3.814767897129058838e-01 -2.149593085050582886e-02 -2.005271166563034058e-01 -1.485765576362609863e-01 -1.721785068511962891e-01 2.592368423938751221e-01 5.135476589202880859e-02 5.210173130035400391e-02 1.670407801866531372e-01 1.580723226070404053e-01 8.761385083198547363e-02 -1.955280452966690063e-01 -8.416801691055297852e-03 -3.100739717483520508e-01 -1.190373301506042480e-01 8.487039594911038876e-04 -1.296629160642623901e-01 -5.196330696344375610e-02 -2.863227725028991699e-01 1.262593269348144531e-01
4.756119847297668457e-02 -3.812224268913269043e-01 -6.871601939201354980e-02 -2.474817633628845215e-01 -1.396530866622924805e-01 -2.247346751391887665e-02 -4.049201309680938721e-02 -3.607712313532829285e-02 4.512697923928499222e-03 1.541648060083389282e-01 1.135347783565521240e-01 -2.024331241846084595e-01 1.323664337396621704e-01 -3.807661831378936768e-01 -5.427648429758846760e-04 6.743920594453811646e-02 5.720194801688194275e-02 2.097562700510025024e-01 3.543204441666603088e-02 -1.555338799953460693e-01 2.762783169746398926e-01 9.648924320936203003e-02 2.304128408432006836e-01 -2.645862400531768799e-01 1.371718826703727245e-03 4.237903747707605362e-03 -9.410297870635986328e-02 -2.462129741907119751e-01 -7.895908504724502563e-02 -1.575836092233657837e-01 2.140770107507705688e-01 3.015569150447845459e-01
2.982748448848724365e-01 1.532750017940998077e-02 1.913171261548995972e-01 9.491107426583766937e-03 4.854652658104896545e-02 -3.091895580291748047e-01 8.258283883333206177e-02 -1.983631253242492676e-01 2.970120906829833984e-01 1.010892987251281738e-01 1.319901049137115479e-01 1.046209335327148438e-01 -4.556316509842872620e-02 -1.344650983810424805e-01 -9.110559523105621338e-02 -2.017692923545837402e-01 2.597176842391490936e-02 2.474741078913211823e-02 1.940828934311866760e-02 1.629469394683837891e-01 2.245094776153564453e-01 -1.490252278745174408e-02 2.129660397768020630e-01 -1.964279860258102417e-01 1.008064392954111099e-02 -1.642340868711471558e-01 -2.276840209960937500e-01 -3.612433327361941338e-03 -3.829554915428161621e-01 -5.276917666196823120e-02 -3.111764788627624512e-01 -2.145545929670333862e-01
-2.382983118295669556e-01 1.905359327793121338e-01 -9.959237277507781982e-02 -1.587526947259902954e-01 3.063588738441467285e-01 -2.941866777837276459e-02 -2.010747641324996948e-01 1.333323270082473755e-01 2.765987515449523926e-01 -1.772582717239856720e-02 -3.802745640277862549e-01 -2.628788650035858154e-01 3.977309912443161011e-02 -2.023689150810241699e-01 7.446775585412979126e-02 -8.713245391845703125e-02 9.143998473882675171e-02 7.673000544309616089e-02 5.946632474660873413e-02 1.193630620837211609e-01 1.547862868756055832e-02 1.385260224342346191e-01 3.576344996690750122e-02 -3.802920579910278320e-01 -8.237348496913909912e-02 -1.506913602352142334e-01 -1.650582700967788696e-01 2.127307653427124023e-02 -1.695369482040405273e-01 -2.547151744365692139e-01 -1.450257748365402222e-01 -5.868279933929443359e-02
-1.037801057100296021e-01 2.769190669059753418e-01 7.519219815731048584e-02 -3.651343882083892822e-01 3.997114673256874084e-02 -2.633696496486663818e-01 4.195663332939147949e-02 -2.392150759696960449e-01 1.176819354295730591e-01 3.228738531470298767e-02 5.054922774434089661e-02 -1.148307472467422485e-01 -1.561872512102127075e-01 -3.005042672157287598e-01 2.085998952388763428e-01 -4.964037612080574036e-02 -6.855490803718566895e-02 5.892617255449295044e-02 -9.686473757028579712e-02 -1.644434779882431030e-02 2.475897669792175293e-01 -1.711906194686889648e-01 -1.292758435010910034e-01 -2.065178602933883667e-01 -1.470803022384643555e-01 -2.672698795795440674e-01 -2.786495089530944824e-01 9.402953088283538818e-02 -1.455761790275573730e-01 6.636322289705276489e-02 -5.657087638974189758e-02 -2.759909331798553467e-01
-1.298367697745561600e-02 1.281171739101409912e-01 1.822174042463302612e-01 1.019812002778053284e-01 1.506181061267852783e-01 -1.006371751427650452e-01 2.456793002784252167e-02 -2.930489778518676758e-01 8.793437480926513672e-02 4.533962905406951904e-01 9.459314495325088501e-02 -2.230727970600128174e-01 1.143157556653022766e-01 -1.699098348617553711e-01 8.137314021587371826e-02 -2.135501801967620850e-02 -1.344005018472671509e-01 1.110650673508644104e-01 1.202728450298309326e-01 1.358678936958312988e-01 4.666151404380798340e-01 7.739971578121185303e-02 2.473189085721969604e-01 -1.667492538690567017e-01 6.920639425516128540e-02 -2.437424659729003906e-02 -2.437736243009567261e-01 -3.515900671482086182e-02 -3.662617877125740051e-02 1.317683160305023193e-01 -1.097276881337165833e-01 -1.633625775575637817e-01
9.748276323080062866e-02 -5.926845595240592957e-02 -1.917166262865066528e-01 -5.307837724685668945e-01 -3.947216272354125977e-02 -2.855420345440506935e-03 -7.226856052875518799e-02 2.337547242641448975e-01 7.095242291688919067e-02 2.367371618747711182e-01 4.340782389044761658e-02 -1.149703189730644226e-01 7.751374971121549606e-03 -3.393659293651580811e-01 4.397728294134140015e-02 1.244916766881942749e-01 -1.791617572307586670e-01 5.864180624485015869e-02 2.474545314908027649e-02 4.286225885152816772e-02 4.759487211704254150e-01 8.271573483943939209e-02 -1.437726467847824097e-01 1.322709210216999054e-02 -6.944943685084581375e-03 -1.215494051575660706e-01 2.007780671119689941e-01 -1.788652390241622925e-01 -6.241005612537264824e-04 -1.279852539300918579e-01 -1.781670190393924713e-02 -4.688234999775886536e-02
1.861132681369781494e-01 -1.780737191438674927e-01 -1.393328309059143066e-01 -2.330672740936279297e-02 4.389880225062370300e-02 -4.341014921665191650e-01 1.442044228315353394e-01 1.168643981218338013e-01 5.136610195040702820e-02 4.746591672301292419e-02 -1.187237128615379333e-01 4.933544620871543884e-02 -3.810605406761169434e-02 -2.774276137351989746e-01 1.381103545427322388e-01 -1.599125117063522339e-01 1.459853649139404297e-01 2.663592696189880371e-01 -5.799739435315132141e-02 2.664489150047302246e-01 1.170598641037940979e-01 1.189903356134891510e-02 -1.589654386043548584e-01 -1.627069413661956787e-01 -9.266404062509536743e-02 -2.537352442741394043e-01 -3.063369393348693848e-01 2.372707724571228027e-01 1.057076379656791687e-01 -1.194702833890914917e-01 -2.515119910240173340e-01 -1.914340443909168243e-02
-1.186930090188980103e-01 1.529546231031417847e-01 -9.508898854255676270e-02 -1.860116720199584961e-01 -7.958151400089263916e-03 1.340000927448272705e-01 2.272859811782836914e-01 1.218051016330718994e-01 4.284240901470184326e-01 1.131833940744400024e-01 -1.724563091993331909e-01 -2.443575263023376465e-01 1.687681674957275391e-01 -2.167063504457473755e-01 4.180585965514183044e-02 -2.896013259887695312e-01 -2.928504943847656250e-01 1.563795655965805054e-01 3.102573454380035400e-01 3.229577094316482544e-03 5.411927029490470886e-02 3.091324307024478912e-02 3.114934079349040985e-02 -2.521061003208160400e-01 -3.129788860678672791e-02 -1.423671394586563110e-01 7.152687292546033859e-03 -6.794825196266174316e-02 -1.644545346498489380e-01 1.723598539829254150e-01 9.168905671685934067e-04 1.729763150215148926e-01
4.158722236752510071e-03 -3.062195181846618652e-01 -1.056313142180442810e-02 -7.606768608093261719e-02 -2.272059954702854156e-02 -1.578134447336196899e-01 -2.297093272209167480e-01 9.863023459911346436e-02 2.154568023979663849e-02 1.716977506875991821e-01 4.966386407613754272e-02 -9.885614365339279175e-02 1.590346246957778931e-01 -3.676169216632843018e-01 3.187743425369262695e-01 2.180643975734710693e-01 1.221116259694099426e-01 1.708701103925704956e-01 -1.419218778610229492e-01 1.582340449094772339e-01 1.788534224033355713e-01 -2.683440744876861572e-01 -4.353956878185272217e-02 -2.530443668365478516e-01 -7.901971042156219482e-02 -5.070430412888526917e-02 -2.503019273281097412e-01 2.559052407741546631e-01 -1.541578769683837891e-01 1.334127038717269897e-01 2.717815898358821869e-02 1.488095670938491821e-01
5.947680212557315826e-03 -1.420943737030029297e-01 2.150437235832214355e-01 -3.588754534721374512e-01 -8.169972151517868042e-02 -7.271873205900192261e-02 1.277106162160634995e-02 1.128923371434211731e-01 1.346073150634765625e-01 1.432343153282999992e-03 -1.435665637254714966e-01 -2.003868371248245239e-01 6.549052894115447998e-02 -2.663484215736389160e-01 1.104801818728446960e-01 1.653945893049240112e-01 -1.290457397699356079e-01 3.974825739860534668e-01 -6.027581915259361267e-02 -1.869496405124664307e-01 8.416721969842910767e-02 -1.005393937230110168e-01 1.667364388704299927e-01 -4.100992381572723389e-01 -1.797003597021102905e-01 -6.714735925197601318e-02 6.701170653104782104e-02 1.323475837707519531e-01 1.795773021876811981e-02 3.552681207656860352e-02 -2.021986246109008789e-01 2.418865710496902466e-01
6.550317257642745972e-02 1.309000402688980103e-01 1.064531579613685608e-01 -8.586870878934860229e-02 1.405183672904968262e-01 8.707060664892196655e-02 2.303611636161804199e-01 1.054662242531776428e-01 4.438985511660575867e-02 2.215047031641006470e-01 1.125517934560775757e-01 -2.849964201450347900e-01 4.312082380056381226e-02 -2.275512665510177612e-01 1.427402049303054810e-01 7.169750332832336426e-02 -1.546781975775957108e-02 2.774335071444511414e-02 1.505110114812850952e-01 1.986568421125411987e-01 4.427478313446044922e-01 1.831480264663696289e-01 3.668048977851867676e-01 8.664285764098167419e-03 3.298669457435607910e-01 -1.771620810031890869e-01 -3.107219003140926361e-02 -2.656004950404167175e-02 -6.897329539060592651e-02 -5.434627830982208252e-02 -2.487290650606155396e-01 7.422561198472976685e-02
3.090071976184844971e-01 5.920703336596488953e-02 1.206818036735057831e-02 -1.222575362771749496e-02 1.690087318420410156e-01 -2.278327792882919312e-01 -4.032997414469718933e-02 8.736391551792621613e-03 3.308486193418502808e-02 3.432733118534088135e-01 -6.683804094791412354e-02 9.765864908695220947e-02 -2.458736300468444824e-01 -2.272669672966003418e-01 1.684939414262771606e-01 -4.185926169157028198e-02 1.782536506652832031e-02 3.167089223861694336e-01 -1.066640764474868774e-01 5.474185198545455933e-02 1.824269145727157593e-01 5.487293750047683716e-02 7.198672275990247726e-03 -3.355165123939514160e-01 -7.705956697463989258e-02 -4.102479815483093262e-01 -1.641671061515808105e-01 2.367509156465530396e-01 -1.186671629548072815e-01 -1.381199527531862259e-02 -8.507962524890899658e-02 -2.631732076406478882e-02
1.877245157957077026e-01 -1.035231724381446838e-01 -5.448423326015472412e-02 -2.094074524939060211e-02 1.362659782171249390e-01 -4.587861523032188416e-02 -1.027741953730583191e-01 2.871153354644775391e-01 2.977966964244842529e-01 3.301911354064941406e-01 6.190427020192146301e-02 -3.819117322564125061e-02 -1.535135060548782349e-01 -1.945603340864181519e-01 4.854809492826461792e-02 -1.523415744304656982e-01 -1.074882671236991882e-01 9.960768371820449829e-02 7.084232568740844727e-02 -3.068660944700241089e-02 4.059714376926422119e-01 -1.626592427492141724e-01 1.257253736257553101e-01 -5.634480156004428864e-03 -4.684154689311981201e-02 -3.643388152122497559e-01 -1.977191865444183350e-01 -2.239658981561660767e-01 2.093405276536941528e-01 -1.870260238647460938e-01 7.785244286060333252e-02 -5.814336612820625305e-02
-1.418654457665979862e-03 -1.360572576522827148e-01 -1.330828070640563965e-01 3.153376281261444092e-02 2.323557808995246887e-02 -1.319910138845443726e-01 -1.583494842052459717e-01 4.814307093620300293e-01 2.094587683677673340e-01 1.340085417032241821e-01 2.604764886200428009e-03 -1.055861040949821472e-01 7.254037261009216309e-02 -3.398708701133728027e-01 5.917213112115859985e-02 -1.950607299804687500e-01 -4.237123578786849976e-02 3.824564218521118164e-01 1.878418922424316406e-01 -1.554981768131256104e-01 2.724247574806213379e-01 3.722687810659408569e-02 8.415648341178894043e-02 -2.396912127733230591e-01 -1.468018144369125366e-01 -5.756499245762825012e-03 -1.289225369691848755e-01 -1.851210445165634155e-01 1.004665493965148926e-01 3.670774027705192566e-02 1.164830327033996582e-01 -8.664227277040481567e-02
5.587605237960815430e-01 -1.542303413152694702e-01 5.740049108862876892e-02 -9.262505173683166504e-02 7.059296220541000366e-02 -6.971494294703006744e-03 -1.478324085474014282e-01 5.704892426729202271e-02 1.866670548915863037e-01 2.278720885515213013e-01 -8.612844347953796387e-02 9.509148448705673218e-02 -3.423208370804786682e-02 -6.070931628346443176e-02 1.940877139568328857e-01 1.166175752878189087e-01 -1.236539408564567566e-01 1.868065893650054932e-01 2.301174402236938477e-02 -2.006920725107192993e-01 2.370449304580688477e-01 -1.365914940834045410e-01 -1.103683188557624817e-02 -3.379271328449249268e-01 9.151100367307662964e-02 -8.420041203498840332e-02 -3.306517899036407471e-01 -9.527160972356796265e-02 1.141605600714683533e-01 -9.576184302568435669e-02 -1.623768359422683716e-01 -5.318524781614542007e-03
1.260831356048583984e-01 -1.894302815198898315e-01 -2.822787463665008545e-01 -3.767708539962768555e-01 -3.707608580589294434e-02 3.150696679949760437e-02 2.414423972368240356e-01 2.562201619148254395e-01 -2.086490578949451447e-02 6.669820100069046021e-02 1.006952077150344849e-01 -3.182321414351463318e-02 -7.010795921087265015e-02 -4.109174013137817383e-01 9.498307108879089355e-02 -1.134160459041595459e-01 9.195974469184875488e-02 3.861188888549804688e-03 -1.484052240848541260e-01 3.882402554154396057e-02 3.431405127048492432e-01 -1.309551894664764404e-01 4.542499408125877380e-02 -2.235204130411148071e-01 -2.604561150074005127e-01 -1.187942549586296082e-01 -1.050304844975471497e-01 4.277545213699340820e-02 2.312342971563339233e-01 9.931124746799468994e-02 2.785175107419490814e-02 -1.036392077803611755e-01
-1.898702420294284821e-02 -7.773821055889129639e-02 -2.342783510684967041e-01 -2.586410343647003174e-01 -1.415413916110992432e-01 -6.425793468952178955e-02 1.970082819461822510e-01 5.532201845198869705e-03 4.015935957431793213e-01 -7.357311993837356567e-02 2.240809239447116852e-02 -1.920274347066879272e-01 1.982487440109252930e-01 -4.171817600727081299e-01 -1.000953614711761475e-01 -9.260285645723342896e-02 -2.251624912023544312e-01 2.669189870357513428e-01 3.856080174446105957e-01 9.156345576047897339e-02 1.161242797970771790e-01 5.397013574838638306e-02 8.675191551446914673e-02 -1.407762765884399414e-01 5.909540504217147827e-02 -5.954595655202865601e-02 1.126103624701499939e-01 1.191831380128860474e-01 1.136254668235778809e-01 -2.943460084497928619e-02 -1.121671404689550400e-02 -4.706206172704696655e-02
3.807106986641883850e-02 -1.083938404917716980e-01 9.374303743243217468e-03 -1.419405341148376465e-01 2.033691853284835815e-01 -1.019153818488121033e-01 6.586257368326187134e-02 -2.744016349315643311e-01 2.146078795194625854e-01 3.045428544282913208e-02 -1.847725175321102142e-02 -4.069905728101730347e-02 1.549005210399627686e-01 -3.204571306705474854e-01 -8.679245412349700928e-02 -3.918831646442413330e-01 4.380559176206588745e-02 1.786767989397048950e-01 -5.895621329545974731e-02 2.952439785003662109e-01 3.289358317852020264e-01 1.047467961907386780e-01 -5.894105508923530579e-02 -6.367283314466476440e-02 -1.572612971067428589e-01 1.470857113599777222e-01 -5.864027515053749084e-02 -2.984490059316158295e-02 -2.646450400352478027e-01 4.125335812568664551e-02 -2.240499556064605713e-01 2.731158435344696045e-01
2.340318821370601654e-02 9.948878735303878784e-02 -2.926452755928039551e-01 -1.953200250864028931e-01 -2.300051897764205933e-01 1.044951677322387695e-01 -2.042858488857746124e-02 2.472081184387207031e-01 4.813412576913833618e-02 3.207461833953857422e-01 5.309920385479927063e-02 -7.086948305368423462e-02 -1.452422440052032471e-01 -2.912487089633941650e-01 3.846042156219482422e-01 8.466573059558868408e-02 -2.055545896291732788e-01 4.797036200761795044e-02 1.365546882152557373e-01 -5.245311558246612549e-02 2.925698459148406982e-01 -3.439792245626449585e-02 -2.123024314641952515e-01 -2.921450436115264893e-01 1.525907963514328003e-01 -8.055795729160308838e-02 -7.278148550540208817e-03 -9.561057388782501221e-02 1.630346029996871948e-01 4.945804178714752197e-02 1.076732389628887177e-02 1.228885278105735779e-01
6.960064917802810669e-02 -1.480513364076614380e-01 -8.471999317407608032e-02 -1.635953336954116821e-01 2.535118460655212402e-01 5.186570435762405396e-02 -7.429338246583938599e-02 1.205625534057617188e-01 2.137897163629531860e-01 -6.441583484411239624e-02 -2.465815842151641846e-01 -1.441166549921035767e-01 2.963802516460418701e-01 -6.244944036006927490e-02 -7.511520385742187500e-02 2.520931139588356018e-02 2.082136422395706177e-01 -1.705943420529365540e-02 -1.832877285778522491e-02 1.916518211364746094e-01 4.670284390449523926e-01 1.764689683914184570e-01 2.419082224369049072e-01 -2.467375993728637695e-01 -1.156313195824623108e-01 -1.363335251808166504e-01 2.075158804655075073e-02 -1.621221601963043213e-01 -2.973950803279876709e-01 -7.038771640509366989e-03 -1.380276978015899658e-01 8.516510576009750366e-02
2.180179953575134277e-01 -4.487630724906921387e-02 -8.665813505649566650e-02 -1.333444565534591675e-02 1.106071844696998596e-02 -2.982757091522216797e-01 -4.846124723553657532e-02 -8.439072221517562866e-02 2.426913231611251831e-01 -1.354273706674575806e-01 7.229788601398468018e-02 -2.687248401343822479e-02 2.699202597141265869e-01 -1.157646477222442627e-01 2.818445265293121338e-01 -7.213577628135681152e-02 -1.439833268523216248e-02 1.879058778285980225e-01 -2.857414446771144867e-02 1.839496940374374390e-01 2.557068467140197754e-01 -1.734106242656707764e-01 5.523228645324707031e-02 -2.000723481178283691e-01 1.567534357309341431e-01 -1.502729505300521851e-01 -5.221307277679443359e-01 1.649491488933563232e-01 -1.434912085533142090e-01 -1.120117455720901489e-01 3.523849882185459137e-03 3.579060733318328857e-02
2.601678371429443359e-01 -4.709596931934356689e-02 -1.455495804548263550e-01 -2.142933458089828491e-01 -9.498955309391021729e-02 1.049709171056747437e-01 -1.003722846508026123e-01 2.921730577945709229e-01 3.730129003524780273e-01 -1.837945915758609772e-02 7.619713246822357178e-02 -8.082719892263412476e-02 2.640508711338043213e-01 -2.842630445957183838e-01 -5.954301357269287109e-02 -2.774108648300170898e-01 -5.712729692459106445e-02 2.243786156177520752e-01 1.949623227119445801e-02 -1.231845244765281677e-01 2.727555036544799805e-01 -6.159870326519012451e-02 1.495073735713958740e-01 -2.540474832057952881e-01 1.368406563997268677e-01 7.445246726274490356e-02 -5.571114644408226013e-02 -1.038375422358512878e-01 -3.451652452349662781e-02 -1.302079558372497559e-01 1.812404990196228027e-01 2.031407356262207031e-01
2.025724947452545166e-01 1.633153110742568970e-01 -1.538369059562683105e-01 6.632416695356369019e-02 2.049644477665424347e-02 -3.109310865402221680e-01 -4.253069870173931122e-03 1.299510803073644638e-02 4.978275299072265625e-02 1.681404374539852142e-02 1.404939293861389160e-01 5.786862224340438843e-03 9.131396561861038208e-02 -1.848780363798141479e-01 -1.463718712329864502e-01 8.697119355201721191e-02 1.449834853410720825e-01 2.559704482555389404e-01 3.190214186906814575e-02 -4.553464055061340332e-02 4.532003998756408691e-01 -2.549114823341369629e-01 1.738101094961166382e-01 -1.475044041872024536e-01 3.281200528144836426e-01 -3.110257983207702637e-01 -9.802986681461334229e-02 1.757776290178298950e-01 -9.141534566879272461e-02 5.531095340847969055e-02 -2.025912404060363770e-01 5.971493199467658997e-02
1.299777626991271973e-01 8.547102659940719604e-02 -8.464179933071136475e-02 -7.987081259489059448e-02 -2.223766446113586426e-01 1.437101699411869049e-02 -1.132164150476455688e-01 -2.143822014331817627e-01 -4.753727465867996216e-02 3.227669894695281982e-01 -1.986258774995803833e-01 1.498033255338668823e-01 1.564028114080429077e-01 -4.096707999706268311e-01 1.258016675710678101e-01 -1.262961477041244507e-01 -3.578974679112434387e-02 1.954094767570495605e-01 1.318684369325637817e-01 8.349783602170646191e-04 1.505103409290313721e-01 -3.094033002853393555e-01 -8.741737902164459229e-02 -2.201321423053741455e-01 7.944123353809118271e-04 1.001966185867786407e-02 -2.284308671951293945e-01 -1.545915752649307251e-01 -2.703559398651123047e-01 -1.371363699436187744e-01 6.682816147804260254e-02 2.398675829172134399e-01
3.095793426036834717e-01 -3.233711421489715576e-01 -7.343509048223495483e-02 -1.784891635179519653e-01 1.546770930290222168e-01 1.263527274131774902e-01 9.797866642475128174e-02 7.358567416667938232e-02 1.621480286121368408e-01 2.856227159500122070e-01 -5.098992586135864258e-02 -2.139218449592590332e-01 -7.290530949831008911e-02 -2.828436493873596191e-01 6.781812012195587158e-02 -8.334396779537200928e-02 -1.124101951718330383e-01 8.359543234109878540e-02 1.482321470975875854e-01 7.535249739885330200e-02 3.021628595888614655e-02 -5.652841553092002869e-02 -1.308778375387191772e-01 -2.789172232151031494e-01 -8.248792961239814758e-03 -3.990265429019927979e-01 -2.591508924961090088e-01 1.772565841674804688e-01 -7.390836626291275024e-02 4.096036404371261597e-02 -1.092917919158935547e-01 1.762903332710266113e-01
-1.173378527164459229e-01 -3.775056684389710426e-03 -5.986412242054939270e-02 1.258486229926347733e-02 -2.699103951454162598e-01 -1.016186922788619995e-02 -9.306965023279190063e-02 2.820419371128082275e-01 1.241799443960189819e-01 5.801411718130111694e-02 1.548252999782562256e-01 2.510972619056701660e-01 -2.851784415543079376e-02 -3.614320456981658936e-01 6.722299754619598389e-02 -8.398383110761642456e-02 -7.129305601119995117e-02 -7.147213071584701538e-02 2.430613636970520020e-01 2.157876193523406982e-01 3.559942245483398438e-01 -8.796650916337966919e-03 2.188768088817596436e-01 -2.443573623895645142e-01 1.360631883144378662e-01 -3.606834411621093750e-01 -3.445181995630264282e-02 -1.330169886350631714e-01 -1.028638705611228943e-01 1.522697359323501587e-01 -1.438965499401092529e-01 1.628067158162593842e-02
-8.050412684679031372e-02 -4.899958893656730652e-02 -4.054208099842071533e-02 1.647686660289764404e-01 -1.323642581701278687e-01 -1.462780982255935669e-01 -6.094795837998390198e-02 -7.009166479110717773e-02 2.761715054512023926e-01 3.658303320407867432e-01 6.951358169317245483e-02 -2.367237359285354614e-01 1.239155679941177368e-01 -3.684718906879425049e-01 -1.099310815334320068e-02 -7.195959240198135376e-02 -3.887461265549063683e-03 1.150841712951660156e-01 -2.683067023754119873e-01 1.482304483652114868e-01 1.857681870460510254e-01 -1.636769026517868042e-01 -3.130042180418968201e-02 -1.831373572349548340e-01 2.143016904592514038e-01 -1.788065731525421143e-01 -2.819707393646240234e-01 4.730014130473136902e-02 -2.857369780540466309e-01 -3.444389626383781433e-02 -3.685438632965087891e-02 2.012738138437271118e-01
2.823207676410675049e-01 4.140742495656013489e-02 1.644908785820007324e-01 2.478664182126522064e-02 2.545666396617889404e-01 1.264783460646867752e-02 -1.869259178638458252e-01 -1.078155264258384705e-01 1.924075931310653687e-01 1.988313496112823486e-01 -2.235396020114421844e-02 7.693203538656234741e-02 5.877328664064407349e-02 -1.015094071626663208e-01 4.975888878107070923e-02 -1.576782315969467163e-01 4.197757318615913391e-02 2.586269937455654144e-02 -1.172910183668136597e-01 1.210437417030334473e-01 4.166435003280639648e-01 3.854968352243304253e-03 -1.920991460792720318e-03 -2.873147130012512207e-01 -1.350976228713989258e-01 -2.716535329818725586e-01 -2.851468622684478760e-01 -2.019405812025070190e-01 -2.861059010028839111e-01 -2.684789299964904785e-01 -5.583292338997125626e-03 -1.432530954480171204e-02
7.625096291303634644e-02 3.252326250076293945e-01 -1.851130574941635132e-01 -3.474611341953277588e-01 2.225730866193771362e-01 -1.748832613229751587e-01 -1.727494993247091770e-03 -2.296272218227386475e-01 1.552880257368087769e-01 -4.795041866600513458e-03 -6.636651698499917984e-03 8.817645907402038574e-02 -2.515593171119689941e-01 -1.934159547090530396e-01 1.445996165275573730e-01 1.159483194351196289e-02 8.747416734695434570e-02 2.498176693916320801e-01 -6.176084280014038086e-02 1.469921767711639404e-01 3.238142728805541992e-01 -5.849028378725051880e-02 8.748833835124969482e-02 -3.084050714969635010e-01 -4.462771862745285034e-02 -1.927206814289093018e-01 -2.215988934040069580e-02 1.462985873222351074e-01 -1.111649498343467712e-01 -1.458816975355148315e-01 8.379223942756652832e-02 -1.966041028499603271e-01
7.815125584602355957e-02 7.672798354178667068e-03 -1.503687947988510132e-01 -1.476232558488845825e-01 -1.644680276513099670e-02 -2.227970585227012634e-02 6.949216127395629883e-02 2.721862494945526123e-01 1.736389845609664917e-01 1.402325779199600220e-01 1.915331780910491943e-01 -5.822587758302688599e-02 -3.003746569156646729e-01 -4.371888637542724609e-01 1.160636916756629944e-02 -2.480210810899734497e-01 4.159818217158317566e-02 5.258219689130783081e-02 -1.369981188327074051e-02 3.819651901721954346e-03 3.915464282035827637e-01 -8.036869019269943237e-02 1.153778284788131714e-01 -7.963275909423828125e-02 -3.027996718883514404e-01 -1.275688111782073975e-01 1.614069193601608276e-01 -2.152592092752456665e-01 1.201915144920349121e-01 1.466321013867855072e-02 -1.087806671857833862e-01 -2.142110019922256470e-01
7.763823866844177246e-02 -2.855870686471462250e-02 -7.685121893882751465e-02 -2.090418487787246704e-01 7.458187639713287354e-02 -4.197553172707557678e-02 -7.551060989499092102e-03 -1.349552869796752930e-01 1.695259958505630493e-01 5.697824805974960327e-02 -1.341765820980072021e-01 -3.406814932823181152e-01 -1.099375858902931213e-01 -1.673758924007415771e-01 1.250396762043237686e-02 -1.897059231996536255e-01 1.990083605051040649e-01 2.789415419101715088e-01 1.889795958995819092e-01 1.057651117444038391e-01 2.824781537055969238e-01 -1.536042988300323486e-01 -1.311693340539932251e-01 8.249983936548233032e-02 8.858108520507812500e-02 -1.700774729251861572e-01 -3.273431360721588135e-01 -2.736536860466003418e-01 -3.154961019754409790e-02 -2.726783752441406250e-01 -2.187397330999374390e-02 2.988426685333251953e-01
4.262490868568420410e-01 -2.312892228364944458e-01 2.147665945813059807e-03 -1.640490256249904633e-02 1.133493408560752869e-01 8.647288195788860321e-03 -1.662041246891021729e-01 1.341149806976318359e-01 2.046192735433578491e-01 1.396554410457611084e-01 -5.872386693954467773e-02 4.831475019454956055e-02 -2.381380647420883179e-01 -1.421454399824142456e-01 5.504063889384269714e-02 -4.318353906273841858e-02 1.071418225765228271e-01 2.145510911941528320e-01 1.207104232162237167e-02 4.800690710544586182e-02 1.901137083768844604e-01 -3.174076229333877563e-02 -1.288915276527404785e-01 -3.300219476222991943e-01 3.193655237555503845e-02 -3.394947946071624756e-01 -3.292305767536163330e-01 7.148546725511550903e-02 -2.683650851249694824e-01 -9.218018501996994019e-02 -9.703406691551208496e-02 -1.212129145860671997e-01
5.116266757249832153e-02 8.221191912889480591e-02 -1.759025752544403076e-01 -1.249832436442375183e-01 5.354948639869689941e-01 -1.174940764904022217e-01 -9.620653837919235229e-02 -1.788185685873031616e-01 2.008503675460815430e-01 -8.743624389171600342e-02 -1.151475589722394943e-03 -8.792484551668167114e-02 -3.285429179668426514e-01 -6.528467684984207153e-02 -1.054666340351104736e-01 -8.690991252660751343e-02 6.313085556030273438e-02 1.782811135053634644e-01 1.062256470322608948e-01 -3.092668019235134125e-03 3.668908178806304932e-01 -9.586468338966369629e-02 5.155244842171669006e-02 -2.381689995527267456e-01 -5.824889242649078369e-02 -2.321025431156158447e-01 -1.942635178565979004e-01 6.887140870094299316e-02 -8.098611980676651001e-02 -8.213929831981658936e-02 1.073703244328498840e-01 -2.021092623472213745e-01
1.204777508974075317e-01 -1.550208777189254761e-01 -2.636466324329376221e-01 -3.101586997509002686e-01 6.266734749078750610e-02 -3.230106458067893982e-02 -6.258838623762130737e-02 3.563747406005859375e-01 7.047080993652343750e-02 2.385866791009902954e-01 -4.983731731772422791e-02 -2.868978679180145264e-01 -4.760694131255149841e-02 -3.025923967361450195e-01 9.602266550064086914e-02 -5.390558391809463501e-02 1.096440572291612625e-02 3.987927362322807312e-02 8.165488392114639282e-02 3.470429405570030212e-02 4.303916096687316895e-01 1.161052063107490540e-01 -7.083762437105178833e-02 -1.625321358442306519e-01 -1.136939227581024170e-01 -1.014501899480819702e-01 2.471848130226135254e-01 -2.433514147996902466e-01 -7.652780413627624512e-02 -2.704869955778121948e-02 1.278745383024215698e-01 -3.167045861482620239e-02
2.430622130632400513e-01 -7.138913869857788086e-02 1.508451402187347412e-01 -1.445916444063186646e-01 1.407966613769531250e-01 -1.346745491027832031e-01 -6.160388514399528503e-02 4.611118137836456299e-02 6.957893073558807373e-02 1.984754651784896851e-01 -2.514058649539947510e-01 -1.793939024209976196e-01 -4.485011994838714600e-01 -2.384592145681381226e-01 1.335065811872482300e-01 -7.143627852201461792e-02 -6.619938462972640991e-02 -1.416638344526290894e-01 -3.108453452587127686e-01 5.511423945426940918e-02 2.136562913656234741e-01 -2.664362192153930664e-01 -2.996689639985561371e-02 -1.043447926640510559e-01 7.495792955160140991e-02 -2.526090741157531738e-01 1.213336014188826084e-03 -1.155545711517333984e-01 -9.761313349008560181e-02 -2.514050900936126709e-01 1.078027337789535522e-01 -8.967616409063339233e-02
2.307506054639816284e-01 -1.645063757896423340e-01 -1.026966869831085205e-01 -2.183866351842880249e-01 2.169447392225265503e-01 -1.403241008520126343e-01 1.381251662969589233e-01 1.043715924024581909e-01 2.702102623879909515e-02 -3.318279236555099487e-02 -1.953092068433761597e-01 -2.499603182077407837e-01 7.876338809728622437e-02 -3.934220969676971436e-02 2.535932064056396484e-01 3.495859354734420776e-02 1.349465250968933105e-01 -8.601171523332595825e-02 -5.509299412369728088e-02 -2.494175583124160767e-01 2.404243648052215576e-01 -8.519296534359455109e-03 1.652819812297821045e-01 -3.319722115993499756e-01 2.906396090984344482e-01 -1.638379842042922974e-01 -1.248863041400909424e-01 2.278311848640441895e-01 2.538219792768359184e-03 -9.370312839746475220e-02 -3.314438760280609131e-01 -7.260528206825256348e-02
6.867413222789764404e-02 4.153839312493801117e-03 -2.038202583789825439e-01 -1.699484288692474365e-01 1.873050630092620850e-01 -1.322721838951110840e-01 -1.169410720467567444e-02 -5.034695193171501160e-02 2.649091780185699463e-01 -2.785960026085376740e-02 4.556402564048767090e-02 -1.637661755084991455e-01 -2.132087647914886475e-01 1.348847299814224243e-01 1.271773967891931534e-02 -2.009758204221725464e-01 -8.380122482776641846e-02 3.914553821086883545e-01 5.495192948728799820e-03 -1.642282456159591675e-01 2.527701258659362793e-01 -2.774274162948131561e-02 8.065495640039443970e-02 -6.982192397117614746e-02 3.109761513769626617e-03 -4.265179336071014404e-01 -2.241183817386627197e-01 2.634784877300262451e-01 -7.106916606426239014e-02 -7.319458574056625366e-02 -3.002554476261138916e-01 -9.741906076669692993e-03
8.068280667066574097e-02 -1.331056654453277588e-01 6.416477262973785400e-02 -3.217069208621978760e-01 -1.883491277694702148e-01 1.662168800830841064e-01 4.228744804859161377e-01 -9.521429985761642456e-02 1.184300780296325684e-01 -6.841291487216949463e-02 -1.227952912449836731e-01 -1.473742425441741943e-01 3.140624176012352109e-05 -3.607510328292846680e-01 -1.410688087344169617e-02 -1.567718223668634892e-03 -1.844130009412765503e-01 -7.263292372226715088e-02 4.128669202327728271e-02 5.542832985520362854e-02 1.761099994182586670e-01 -6.544621288776397705e-02 1.240140572190284729e-02 -3.889664113521575928e-01 -2.424095720052719116e-01 -2.057589888572692871e-01 5.497798696160316467e-02 8.384699933230876923e-03 -2.089038491249084473e-01 1.541082113981246948e-01 8.460389822721481323e-02 1.475636959075927734e-01
1.838817596435546875e-01 1.699441522359848022e-01 6.532883644104003906e-02 -2.572140395641326904e-01 -7.706931978464126587e-02 9.926142543554306030e-02 3.086335659027099609e-01 4.645752906799316406e-02 3.094843029975891113e-01 3.992680460214614868e-03 -1.892245858907699585e-01 -2.188213020563125610e-01 -1.742967218160629272e-02 -1.727075725793838501e-01 1.087089106440544128e-01 1.410325318574905396e-01 -3.781005274504423141e-03 1.486754715442657471e-01 -1.385075598955154419e-01 3.279511332511901855e-01 4.096917510032653809e-01 -1.299006044864654541e-01 -4.405328258872032166e-02 -9.630295634269714355e-02 3.853255137801170349e-02 -4.344093799591064453e-02 -3.514648228883743286e-02 -1.736132204532623291e-01 -7.695670425891876221e-02 -3.486989438533782959e-01 6.228366121649742126e-02 3.764250874519348145e-02
-2.827362902462482452e-02 -8.356660604476928711e-02 3.535695075988769531e-01 -2.288876622915267944e-01 1.678477227687835693e-01 5.965757369995117188e-02 1.306269019842147827e-01 6.349420547485351562e-02 5.548228323459625244e-02 4.703515022993087769e-02 8.691086620092391968e-02 -2.595019042491912842e-01 -1.745459996163845062e-02 -1.353228539228439331e-01 1.043055802583694458e-01 2.164635956287384033e-01 -1.550488471984863281e-01 -9.358409792184829712e-02 8.721290528774261475e-02 1.401915103197097778e-01 5.566552877426147461e-01 1.212620809674263000e-01 3.706198558211326599e-02 -1.484889239072799683e-01 2.585645020008087158e-01 -1.457118690013885498e-01 -2.723694033920764923e-02 2.442250400781631470e-02 -1.760363429784774780e-01 3.033620491623878479e-02 -2.752434611320495605e-01 1.752244867384433746e-02
2.483755499124526978e-01 1.512655466794967651e-01 -5.603529512882232666e-02 -6.902500241994857788e-02 1.203188486397266388e-02 -1.744836419820785522e-01 8.822881430387496948e-02 -8.997298032045364380e-02 1.557466238737106323e-01 1.725874543190002441e-01 -1.875687092542648315e-01 8.185743540525436401e-02 -3.945067226886749268e-01 -6.286765635013580322e-02 9.528945386409759521e-02 1.175104267895221710e-02 1.279332935810089111e-01 2.840104699134826660e-01 -8.434852212667465210e-02 1.453547328710556030e-01 2.695612907409667969e-01 -1.225601043552160263e-02 1.648335531353950500e-02 -3.269223272800445557e-01 9.551629424095153809e-02 -2.383143901824951172e-01 -1.017484292387962341e-01 2.213550955057144165e-01 -1.668024063110351562e-01 -3.601364195346832275e-01 5.331583321094512939e-02 7.386633753776550293e-02
1.751909106969833374e-01 2.329224906861782074e-02 1.409535706043243408e-01 5.303935334086418152e-02 9.816499054431915283e-02 5.694043263792991638e-02 1.210937127470970154e-01 9.135979413986206055e-02 4.088019430637359619e-01 -2.164102196693420410e-01 -2.850635647773742676e-01 -1.245768219232559204e-01 -3.702352754771709442e-03 -3.183468878269195557e-01 1.149699613451957703e-01 8.933845907449722290e-02 8.374439552426338196e-03 4.218241199851036072e-02 1.778283715248107910e-02 2.237493842840194702e-01 3.081953227519989014e-01 -3.291441500186920166e-01 2.591274380683898926e-01 -2.859053015708923340e-01 5.590579006820917130e-03 2.467675879597663879e-02 1.327291131019592285e-01 1.478175818920135498e-02 -1.150552257895469666e-01 8.196713030338287354e-02 -1.335548907518386841e-01 -1.272680610418319702e-01
1.638806760311126709e-01 -5.778951197862625122e-02 -1.362992674112319946e-01 -7.266679406166076660e-02 3.088034093379974365e-01 -4.658032581210136414e-02 -4.465364292263984680e-02 -9.278242290019989014e-02 2.503336369991302490e-01 -1.751479059457778931e-01 -2.179466933012008667e-01 -1.609978526830673218e-01 6.382416933774948120e-02 -2.600065767765045166e-01 -1.300978809595108032e-01 -3.705621510744094849e-02 -2.010485082864761353e-01 3.834965825080871582e-02 7.313079386949539185e-02 4.838449656963348389e-01 2.170277088880538940e-01 3.982596471905708313e-02 1.333737969398498535e-01 -2.496517598628997803e-01 -6.200702046044170856e-04 -1.254859119653701782e-01 -2.376301027834415436e-02 -2.617368400096893311e-01 -6.884671002626419067e-02 -1.454297360032796860e-02 -2.305930852890014648e-01 1.672836691141128540e-01
2.455485761165618896e-01 5.850371345877647400e-02 -2.028476893901824951e-01 2.013170868158340454e-01 2.976287528872489929e-02 -1.640662401914596558e-01 1.258176863193511963e-01 1.334904227405786514e-02 -3.218670608475804329e-03 2.107845991849899292e-01 -1.229778155684471130e-01 1.560098975896835327e-01 -3.185123503208160400e-01 -2.261993885040283203e-01 -4.226125404238700867e-02 -1.187292337417602539e-01 4.088125005364418030e-02 3.592133224010467529e-01 1.368424445390701294e-01 2.674186974763870239e-02 2.537620365619659424e-01 -5.340382829308509827e-02 -5.274919047951698303e-02 -3.373729884624481201e-01 3.860158845782279968e-02 -3.777343630790710449e-01 -1.386180818080902100e-01 1.125106140971183777e-01 -1.175085976719856262e-01 1.700468477793037891e-03 -8.583936840295791626e-02 -1.648356616497039795e-01
1.075101867318153381e-01 -1.806169897317886353e-01 6.558717228472232819e-03 -9.997402317821979523e-03 6.508561223745346069e-02 -1.733017861843109131e-01 8.516736328601837158e-02 -6.944306194782257080e-02 1.505284383893013000e-02 3.207311779260635376e-02 5.994935333728790283e-02 2.318799123167991638e-02 -1.857012510299682617e-01 -4.149782955646514893e-01 3.389667719602584839e-02 -1.100941970944404602e-01 3.277549445629119873e-01 1.367724388837814331e-01 -1.559916734695434570e-01 1.431096792221069336e-01 2.494647055864334106e-01 -8.912810124456882477e-03 -1.085533574223518372e-01 -1.348167359828948975e-01 -3.611814603209495544e-02 -2.053821533918380737e-01 -5.751528739929199219e-01 1.621971428394317627e-01 4.611030686646699905e-03 -8.775090426206588745e-02 -1.108880639076232910e-01 1.240759529173374176e-02
1.262939572334289551e-01 -3.524770960211753845e-02 -1.236663460731506348e-01 -7.830621302127838135e-02 -2.241770774126052856e-01 7.441636919975280762e-02 -1.024281531572341919e-01 4.472442269325256348e-01 4.254662394523620605e-01 9.335614740848541260e-02 -8.738489449024200439e-02 -7.622467726469039917e-02 1.652907580137252808e-01 -2.110409289598464966e-01 -5.193545296788215637e-02 -1.883741170167922974e-01 2.185530494898557663e-03 1.909598261117935181e-01 -1.054996103048324585e-01 -4.510864242911338806e-02 3.908744156360626221e-01 -4.145456477999687195e-02 2.655189037322998047e-01 -2.341675460338592529e-01 -6.479275226593017578e-02 9.346656501293182373e-02 9.768708050251007080e-02 -8.100458979606628418e-02 -3.679156675934791565e-02 -1.467753201723098755e-01 1.281616836786270142e-02 1.657683961093425751e-02
-2.797191739082336426e-01 -9.082736074924468994e-02 -2.330348789691925049e-01 -1.656347364187240601e-01 1.434170007705688477e-01 5.211154744029045105e-02 7.899890094995498657e-02 1.221008226275444031e-01 -1.154678463935852051e-01 -1.707053626887500286e-03 -1.151209101080894470e-01 -1.438512355089187622e-01 -2.812586426734924316e-01 -2.867435514926910400e-01 2.662155330181121826e-01 -6.281493604183197021e-02 1.528086364269256592e-01 -4.574010521173477173e-02 1.077113114297389984e-02 6.653700023889541626e-02 2.446964383125305176e-01 -3.954994305968284607e-02 3.299577534198760986e-01 -8.648784458637237549e-02 -1.443065851926803589e-01 -3.118920028209686279e-01 -5.782155692577362061e-02 -2.602773346006870270e-02 -2.505161762237548828e-01 -3.711978346109390259e-02 -3.220845758914947510e-01 -7.831078767776489258e-02
-1.617007404565811157e-01 -1.130574494600296021e-01 -1.000106409192085266e-01 -1.126636639237403870e-01 -4.378606099635362625e-03 1.467791646718978882e-01 -5.802013725042343140e-02 1.097471565008163452e-01 3.944906592369079590e-01 2.178624719381332397e-01 4.805614799261093140e-02 3.001601807773113251e-02 8.775630593299865723e-02 -1.586110144853591919e-01 4.374574422836303711e-01 -7.474420964717864990e-02 -8.238593488931655884e-02 9.522321075201034546e-02 -1.422445476055145264e-01 3.150944709777832031e-01 3.354659080505371094e-01 -2.085176855325698853e-01 1.956585347652435303e-01 -1.909228116273880005e-01 -1.795463711023330688e-01 -1.405401527881622314e-01 -8.299325406551361084e-02 1.543933153152465820e-01 1.184437517076730728e-02 1.103939190506935120e-01 6.224679574370384216e-02 1.583929918706417084e-02
-2.203606367111206055e-01 5.109579768031835556e-03 3.865626826882362366e-02 -9.824402630329132080e-02 -1.538831889629364014e-01 3.828640282154083252e-02 7.579709589481353760e-02 -2.229368127882480621e-02 1.190964281558990479e-01 7.850576937198638916e-02 -7.349894940853118896e-02 -2.220431109890341759e-03 7.333838939666748047e-02 -2.356029450893402100e-01 2.654027342796325684e-01 -3.280297666788101196e-02 7.916419208049774170e-02 5.577474366873502731e-04 -2.919538021087646484e-01 2.519546449184417725e-01 5.608373880386352539e-01 -1.133843734860420227e-01 3.173258155584335327e-02 -3.167957067489624023e-01 1.227241158485412598e-01 -6.602950859814882278e-03 -2.752390503883361816e-01 -9.001725353300571442e-03 7.348110526800155640e-02 -7.378328591585159302e-03 2.069720327854156494e-01 1.665667742490768433e-01
2.116784453392028809e-02 -2.740760445594787598e-01 -1.391338109970092773e-01 -2.150554507970809937e-01 -2.760539352893829346e-01 -9.747771918773651123e-02 2.040570825338363647e-01 3.229051455855369568e-02 1.736261695623397827e-01 6.633064150810241699e-02 -3.806751966476440430e-01 -4.670549929141998291e-02 3.873657900840044022e-03 -3.267099559307098389e-01 1.097112745046615601e-01 -6.351430714130401611e-02 -3.168329298496246338e-01 -1.578930765390396118e-02 3.615684434771537781e-02 1.581269800662994385e-01 3.341324999928474426e-02 3.418141230940818787e-02 2.922389507293701172e-01 -2.532439231872558594e-01 -1.204113010317087173e-02 -2.731707096099853516e-01 -7.509509474039077759e-02 -6.340428255498409271e-03 -1.249914094805717468e-01 -9.370135515928268433e-02 -1.100061759352684021e-01 1.739428490400314331e-01
5.402164161205291748e-02 -1.283152848482131958e-01 5.584798753261566162e-02 -1.299395114183425903e-01 -9.690304100513458252e-02 -8.403958380222320557e-02 1.069104745984077454e-01 1.760836392641067505e-01 2.271596342325210571e-01 9.945397824048995972e-02 -1.063472107052803040e-01 -1.776371896266937256e-02 2.418207526206970215e-01 -2.662894725799560547e-01 9.506907314062118530e-02 -3.073385357856750488e-01 6.650526076555252075e-02 3.171521127223968506e-01 3.117306232452392578e-01 -3.368998318910598755e-02 3.325219452381134033e-01 -1.078934445977210999e-01 4.019002243876457214e-02 1.436318904161453247e-01 2.380491346120834351e-01 8.681726455688476562e-02 -3.305088281631469727e-01 -1.524751186370849609e-01 -9.355053305625915527e-02 -1.370942313224077225e-02 -1.758635789155960083e-01 1.067307293415069580e-01
1.558732390403747559e-01 -1.019819304347038269e-01 -1.070910766720771790e-01 -4.512254893779754639e-01 1.968747377395629883e-02 1.980939209461212158e-01 4.544667154550552368e-02 8.297642320394515991e-02 1.758819073438644409e-01 4.228620529174804688e-01 -9.151682257652282715e-02 -3.766423836350440979e-02 -5.955062434077262878e-02 -1.726905554533004761e-01 -3.826864808797836304e-02 1.886170804500579834e-01 -1.346264779567718506e-01 2.013282179832458496e-01 2.536005675792694092e-01 2.713410854339599609e-01 2.207188904285430908e-01 1.193354185670614243e-02 1.730634719133377075e-01 -2.008570879697799683e-01 -1.296222954988479614e-01 2.245151810348033905e-02 -1.162001937627792358e-01 1.642054170370101929e-01 -7.728692144155502319e-02 -1.501681059598922729e-01 -5.086732283234596252e-02 -8.406959474086761475e-02
3.791236132383346558e-02 -2.778340280055999756e-01 6.389283388853073120e-02 -8.873849362134933472e-02 -5.766693502664566040e-02 6.670249253511428833e-02 3.582035899162292480e-01 -5.666760727763175964e-03 -2.829511836171150208e-02 -1.143226213753223419e-02 2.504202723503112793e-01 -1.471106112003326416e-01 -1.992985457181930542e-01 -2.805023789405822754e-01 -4.598992317914962769e-02 -6.543900072574615479e-02 1.492249071598052979e-01 1.880700141191482544e-02 -9.125861525535583496e-02 1.507672220468521118e-01 4.023464620113372803e-01 1.761251837015151978e-01 8.794099837541580200e-02 -4.001060724258422852e-01 -2.496803179383277893e-02 -6.720472127199172974e-02 -1.905291527509689331e-01 1.395833939313888550e-01 6.724835187196731567e-02 -9.049914032220840454e-02 9.194587171077728271e-02 2.583068013191223145e-01
1.109594404697418213e-01 -7.571101933717727661e-02 -3.757654130458831787e-01 -1.024183854460716248e-01 -2.842659950256347656e-01 1.084358338266611099e-02 1.007839813828468323e-01 1.143885105848312378e-01 1.003246530890464783e-01 -1.990185976028442383e-01 -2.995324879884719849e-02 -5.518997460603713989e-02 9.489858150482177734e-02 -2.058718651533126831e-01 2.652745544910430908e-01 -3.218405246734619141e-01 -2.473953217267990112e-01 1.576888561248779297e-01 2.026211023330688477e-01 -9.577257931232452393e-02 3.971171379089355469e-01 -8.227875083684921265e-02 2.349809110164642334e-01 6.380536407232284546e-02 -6.769736111164093018e-02 -1.117340028285980225e-01 -1.523523479700088501e-01 -8.777038753032684326e-02 -8.808194845914840698e-02 -4.968595504760742188e-02 -9.565737098455429077e-02 -1.404488533735275269e-01
-8.952334523200988770e-02 1.635111868381500244e-01 1.377470344305038452e-01 -2.398041039705276489e-01 1.193972006440162659e-01 -2.394272834062576294e-01 -9.277211874723434448e-02 -2.784670591354370117e-01 1.504239588975906372e-01 1.635863631963729858e-01 1.698361039161682129e-01 -8.862809836864471436e-02 -1.065095067024230957e-01 -3.272283673286437988e-01 6.522600352764129639e-02 -7.200577855110168457e-02 -1.355158090591430664e-01 2.992511689662933350e-01 -4.428951814770698547e-02 1.424543652683496475e-02 1.473650187253952026e-01 -1.504371017217636108e-01 7.091201841831207275e-02 -2.289277911186218262e-01 -6.532941758632659912e-02 -3.292616307735443115e-01 -1.398373693227767944e-01 -7.702645659446716309e-02 -3.073156177997589111e-01 1.476627141237258911e-01 4.617936164140701294e-02 -2.206255644559860229e-01
2.637983262538909912e-01 -8.404228091239929199e-02 -1.895142346620559692e-01 3.709049150347709656e-02 -9.156896173954010010e-02 -1.110398843884468079e-01 5.003744363784790039e-02 1.708863675594329834e-01 -1.563049107789993286e-01 -8.226610720157623291e-02 -1.100658327341079712e-01 -1.592943519353866577e-01 -1.648187190294265747e-01 -2.697152197360992432e-01 3.774133324623107910e-01 -1.130361258983612061e-01 2.112747281789779663e-01 2.389990091323852539e-01 1.159864068031311035e-01 2.633085548877716064e-01 2.806775569915771484e-01 1.280626952648162842e-01 -1.236557145603001118e-03 -8.589885383844375610e-02 1.655818149447441101e-02 -8.536313474178314209e-02 -3.698899447917938232e-01 1.629267930984497070e-01 -2.023671567440032959e-01 -3.886955231428146362e-02 8.284140378236770630e-02 -4.964984953403472900e-02
5.163112655282020569e-03 -1.690689921379089355e-01 2.230251133441925049e-01 -1.591226011514663696e-01 -1.588898152112960815e-01 1.264981832355260849e-02 -1.465122215449810028e-02 1.159021332859992981e-01 2.469275146722793579e-01 -7.255236059427261353e-02 -1.624252051115036011e-01 -2.082204371690750122e-01 4.212279245257377625e-02 -2.011894881725311279e-01 3.161436021327972412e-01 -9.149020165205001831e-02 1.023570001125335693e-01 3.261616080999374390e-02 -1.347522139549255371e-01 2.193066626787185669e-01 5.098312497138977051e-01 -9.706807881593704224e-02 -1.208683755248785019e-02 -2.869707047939300537e-01 -1.482681334018707275e-01 1.682962626218795776e-01 -1.301845312118530273e-01 2.026672959327697754e-01 7.901159115135669708e-03 7.878879457712173462e-02 9.757070988416671753e-02 -1.302662640810012817e-01
-1.236351802945137024e-01 -2.524449527263641357e-01 2.326952964067459106e-01 -2.705617547035217285e-01 -1.622242182493209839e-01 -6.915007531642913818e-02 2.982359230518341064e-01 -7.272674888372421265e-02 2.041490282863378525e-03 -1.501825600862503052e-01 -2.166775986552238464e-02 -1.195791214704513550e-01 -1.447703987360000610e-01 -2.148629724979400635e-01 1.619088500738143921e-01 -1.093321815133094788e-01 8.801346272230148315e-02 8.750727027654647827e-02 -1.437000334262847900e-01 3.122340738773345947e-01 5.024448633193969727e-01 -5.639024451375007629e-02 8.942955173552036285e-03 -2.564930319786071777e-01 -9.011410921812057495e-02 -2.603839710354804993e-02 -8.039347827434539795e-02 1.060361191630363464e-01 -1.875107362866401672e-02 -1.262315828353166580e-02 1.923761814832687378e-01 8.133152127265930176e-02
3.989103250205516815e-03 2.736753225326538086e-01 -7.759196311235427856e-02 -1.015918552875518799e-01 1.329598426818847656e-01 5.427843425422906876e-03 -1.537494659423828125e-01 -2.148832380771636963e-01 1.982004493474960327e-01 1.946688294410705566e-01 -6.149473413825035095e-02 -3.106595575809478760e-01 1.024035736918449402e-01 -2.404934763908386230e-01 1.005843728780746460e-01 3.461286425590515137e-02 -3.315033018589019775e-01 -1.981795392930507660e-02 4.448319971561431885e-02 7.734327018260955811e-02 3.555637300014495850e-01 4.064418077468872070e-01 1.378554105758666992e-01 -1.094213277101516724e-01 1.345533430576324463e-01 -1.575733907520771027e-02 -1.966723799705505371e-01 -1.404306292533874512e-01 4.099311679601669312e-02 -1.162569671869277954e-01 -1.642719507217407227e-01 -6.582601368427276611e-02
2.352520674467086792e-01 1.383548602461814880e-02 -5.976267158985137939e-02 -1.241360455751419067e-01 -3.341265916824340820e-01 -2.193400561809539795e-01 4.845626279711723328e-02 3.510043397545814514e-02 3.526767194271087646e-01 1.859300732612609863e-01 -8.939049392938613892e-02 2.547238022089004517e-03 2.364251017570495605e-01 -2.222378998994827271e-01 7.105362415313720703e-02 1.956187039613723755e-01 1.428655982017517090e-01 -1.550521105527877808e-01 -9.449175745248794556e-02 3.216337561607360840e-01 3.560772240161895752e-01 -1.994286105036735535e-02 -2.263019233942031860e-02 -2.068993747234344482e-01 4.743647575378417969e-02 -2.569911256432533264e-02 -2.195627838373184204e-01 -6.401638966053724289e-03 -1.134759485721588135e-01 -2.127803266048431396e-01 -9.515818953514099121e-02 2.999619394540786743e-02
2.345684468746185303e-01 -1.616613119840621948e-01 -7.612359523773193359e-02 -1.556845474988222122e-02 2.092904150485992432e-01 2.330893427133560181e-01 -8.463059365749359131e-02 2.369431219995021820e-02 -1.045424584299325943e-02 2.003563940525054932e-01 -3.413932025432586670e-02 -1.819646358489990234e-01 -1.936392039060592651e-01 -3.757494091987609863e-01 1.470230817794799805e-01 -8.194296807050704956e-02 -2.353288829326629639e-01 -8.817188441753387451e-03 -1.504962705075740814e-02 6.360214203596115112e-02 2.178431004285812378e-01 -2.127179875969886780e-02 1.138261184096336365e-01 2.847616793587803841e-03 -1.332994699478149414e-01 -3.671103119850158691e-01 -1.772217154502868652e-01 2.012807279825210571e-01 -1.638339459896087646e-01 -1.424005776643753052e-01 -2.209040373563766479e-01 2.905622422695159912e-01
3.792008385062217712e-02 2.608221210539340973e-02 -2.422262430191040039e-01 1.734920442104339600e-01 5.724597722291946411e-03 -5.127747729420661926e-02 -7.022743672132492065e-02 3.341607004404067993e-02 -9.831829927861690521e-03 2.566329240798950195e-01 -3.350008279085159302e-02 8.592465519905090332e-02 -5.248513072729110718e-02 -3.755957782268524170e-01 5.570003762841224670e-02 -3.330111131072044373e-02 4.866689443588256836e-02 -7.459043711423873901e-02 3.074617683887481689e-01 9.528530389070510864e-02 3.077168762683868408e-01 -3.679113388061523438e-01 2.041294425725936890e-01 -1.517256647348403931e-01 -4.699236527085304260e-02 -6.803161650896072388e-02 -3.718243837356567383e-01 -1.349521428346633911e-01 -1.581560969352722168e-01 -2.797061800956726074e-01 -1.961081102490425110e-02 6.840795278549194336e-02
3.044280409812927246e-01 8.290860801935195923e-02 2.077858522534370422e-02 1.315731834620237350e-02 1.203668713569641113e-01 -3.814247548580169678e-01 5.809877812862396240e-02 4.195405170321464539e-02 9.482727944850921631e-02 2.584633231163024902e-01 -2.643741481006145477e-02 3.351275920867919922e-01 -2.930035889148712158e-01 -1.464586108922958374e-01 1.264681518077850342e-01 -1.093339100480079651e-01 -1.852995604276657104e-01 9.778633713722229004e-02 1.181193143129348755e-01 1.235897280275821686e-02 2.940389215946197510e-01 -2.827998436987400055e-02 -2.886105142533779144e-02 -2.983366250991821289e-01 4.670086503028869629e-02 -1.990191191434860229e-01 -2.418464124202728271e-01 1.604024320840835571e-01 -1.381228566169738770e-01 1.179659515619277954e-01 -1.287520229816436768e-01 -1.820248086005449295e-03
-1.118261553347110748e-02 -2.441797852516174316e-01 1.495536789298057556e-02 -5.020840764045715332e-01 -9.732906520366668701e-02 5.452764406800270081e-02 1.455748081207275391e-01 -3.814425319433212280e-02 -1.878574141301214695e-03 -1.018805056810379028e-01 -1.832898706197738647e-01 -6.551569793373346329e-03 -1.676983088254928589e-01 -3.560652434825897217e-01 2.175774872303009033e-01 -8.653504401445388794e-02 -3.388612568378448486e-01 1.798379719257354736e-01 1.324685066938400269e-01 -5.620739981532096863e-02 9.707446396350860596e-02 -2.475484162569046021e-01 1.918837577104568481e-01 -8.306142687797546387e-02 7.594753056764602661e-03 3.875091206282377243e-03 1.586242020130157471e-02 1.210498139262199402e-01 -1.739058196544647217e-01 -1.072237864136695862e-01 -1.484048515558242798e-01 1.950679421424865723e-01
-5.019079521298408508e-02 7.795304059982299805e-02 -9.144960343837738037e-02 -1.879558563232421875e-01 -1.069882791489362717e-02 1.753997206687927246e-01 -7.201367616653442383e-02 1.898048669099807739e-01 -1.837061531841754913e-02 2.191876992583274841e-02 3.122345507144927979e-01 -9.788417816162109375e-02 -6.465639919042587280e-02 -2.441882640123367310e-01 5.916456505656242371e-02 2.006895691156387329e-01 -1.368861496448516846e-01 2.443777024745941162e-01 -6.742038764059543610e-03 1.025599762797355652e-01 3.419359028339385986e-01 -3.853676915168762207e-01 1.653183549642562866e-01 -1.885333657264709473e-01 5.260967835783958435e-02 -3.451975584030151367e-01 -6.056936457753181458e-02 -2.682984471321105957e-01 -1.832349300384521484e-01 -4.607417061924934387e-02 -5.675760656595230103e-02 -7.950343191623687744e-02
-1.245588585734367371e-01 -1.578815281391143799e-01 1.313229948282241821e-01 -1.925785243511199951e-01 -5.467726290225982666e-02 1.903924904763698578e-02 1.152913421392440796e-01 1.247470825910568237e-01 2.482946515083312988e-01 8.374073356389999390e-02 -1.813887357711791992e-01 4.984657745808362961e-03 1.906706951558589935e-02 -2.043316066265106201e-01 2.658480107784271240e-01 3.362615033984184265e-02 5.660183355212211609e-02 1.041375994682312012e-01 -2.175178378820419312e-01 3.030405938625335693e-01 5.871005058288574219e-01 -2.715523540973663330e-01 -3.476377576589584351e-02 -2.209135442972183228e-01 -2.295778319239616394e-02 6.191837415099143982e-02 -1.033880636096000671e-01 -2.188266254961490631e-02 1.130190119147300720e-01 6.829054653644561768e-02 -5.324048548936843872e-02 -8.636075071990489960e-03
7.792763411998748779e-02 -2.908095419406890869e-01 -2.748549282550811768e-01 -6.998283416032791138e-02 -1.866816282272338867e-01 -5.791625380516052246e-02 7.549718767404556274e-02 -2.334958408027887344e-03 1.349343657493591309e-01 1.162493899464607239e-01 3.143921121954917908e-02 -2.235480993986129761e-01 1.131043490022420883e-02 -3.491332530975341797e-01 -1.818147152662277222e-01 -1.862188130617141724e-01 1.504302471876144409e-01 2.673103213310241699e-01 7.758258283138275146e-02 -1.050518378615379333e-01 2.250250726938247681e-01 2.133098989725112915e-01 2.703092694282531738e-01 -2.596803903579711914e-01 8.510046638548374176e-03 -1.607004553079605103e-01 -3.457375243306159973e-02 -2.321271896362304688e-01 9.522759914398193359e-02 -1.157162487506866455e-01 4.103326797485351562e-02 2.442747801542282104e-01
-1.478609591722488403e-01 -3.428379893302917480e-01 -7.902652025222778320e-02 -1.767956614494323730e-01 -4.691253975033760071e-02 -8.250805549323558807e-03 1.343485713005065918e-01 -1.708346419036388397e-02 2.951832413673400879e-01 -1.252395212650299072e-01 -1.432679295539855957e-01 -1.441297531127929688e-01 -1.664972603321075439e-01 -3.059552907943725586e-01 3.117679357528686523e-01 -3.663350939750671387e-01 -1.069987267255783081e-01 1.034617349505424500e-01 3.508273884654045105e-02 -5.839183554053306580e-02 1.354214400053024292e-01 3.153950273990631104e-01 1.463054865598678589e-01 1.130469888448715210e-01 -9.117317944765090942e-02 -2.131208777427673340e-01 -3.391738235950469971e-02 1.130807176232337952e-01 -1.026524901390075684e-01 -3.720131516456604004e-02 -1.755044311285018921e-01 -1.282734274864196777e-01
3.807735815644264221e-02 5.415384098887443542e-02 -1.178924553096294403e-02 -4.092310741543769836e-02 9.023861587047576904e-02 1.107585430145263672e-01 -2.213807255029678345e-01 2.015786170959472656e-01 1.207654848694801331e-01 -1.710218191146850586e-01 -1.105971783399581909e-01 2.622855603694915771e-01 -3.314903080463409424e-01 -4.477663338184356689e-01 5.183680355548858643e-02 -7.025966793298721313e-02 -4.660786315798759460e-02 5.119072739034891129e-03 2.723776921629905701e-02 1.551495939493179321e-01 4.220630228519439697e-01 -3.068782016634941101e-02 1.534484028816223145e-01 -3.608793020248413086e-01 1.642660051584243774e-01 -1.198660880327224731e-01 1.106619238853454590e-01 -6.833148002624511719e-02 -4.171587899327278137e-02 6.305198371410369873e-02 -4.738229140639305115e-02 1.216130331158638000e-01
1.726797372102737427e-01 -2.770743668079376221e-01 -3.714894875884056091e-03 -6.183700561523437500e-01 8.944991976022720337e-02 4.511396959424018860e-02 -1.898995190858840942e-01 9.678411483764648438e-02 1.723971664905548096e-01 2.619011104106903076e-01 -5.871765688061714172e-02 -3.173765540122985840e-02 -3.916544839739799500e-02 -6.546408683061599731e-02 7.227528374642133713e-03 1.555549651384353638e-01 3.166300058364868164e-02 -3.492256253957748413e-02 1.964757740497589111e-01 1.268454194068908691e-01 2.684412002563476562e-01 -1.691193692386150360e-02 3.062072023749351501e-02 -2.052506804466247559e-01 -1.567867845296859741e-01 -1.149974241852760315e-01 -1.183682829141616821e-01 1.890131980180740356e-01 -2.015411108732223511e-01 7.833367586135864258e-02 1.488715037703514099e-02 -1.259627193212509155e-01
2.353460527956485748e-02 -2.547488510608673096e-01 -1.290788948535919189e-01 -2.345059812068939209e-01 7.274208217859268188e-02 1.327712833881378174e-01 8.864484727382659912e-02 8.087961375713348389e-02 2.466738522052764893e-01 -2.454181909561157227e-01 -1.749995797872543335e-01 -1.829367727041244507e-01 -2.084065228700637817e-01 -2.698051929473876953e-01 2.455444037914276123e-01 -1.684041172266006470e-01 1.579451709985733032e-01 -1.829272806644439697e-01 1.734728552401065826e-02 1.898360550403594971e-01 3.424049913883209229e-01 5.569803528487682343e-03 2.015201598405838013e-01 -2.115436643362045288e-01 -9.256186336278915405e-02 8.537653088569641113e-02 -2.577224075794219971e-01 9.567379206418991089e-02 -1.304976046085357666e-01 -7.279576361179351807e-02 1.217398941516876221e-01 9.780190885066986084e-02
-1.320457756519317627e-01 -5.201133713126182556e-02 -1.038841307163238525e-01 -2.361708879470825195e-01 7.606401294469833374e-02 -1.186413839459419250e-01 -5.368877574801445007e-02 1.255545318126678467e-01 2.402850687503814697e-01 5.105473101139068604e-02 -1.517786532640457153e-01 8.984834700822830200e-02 5.349022522568702698e-02 -5.975490063428878784e-02 3.819314241409301758e-01 -2.168911248445510864e-01 1.701276451349258423e-01 6.744586676359176636e-02 -1.475663632154464722e-01 2.689883410930633545e-01 4.212712645530700684e-01 -3.057514131069183350e-01 1.683378517627716064e-01 -7.081355899572372437e-02 -2.697679102420806885e-01 -1.681337803602218628e-01 -1.248799357563257217e-02 8.284746110439300537e-02 -4.910536576062440872e-03 -9.114890545606613159e-02 -1.693670302629470825e-01 8.351326733827590942e-02
-2.865118905901908875e-02 2.992644906044006348e-01 -2.509450018405914307e-01 -3.570884168148040771e-01 2.076480984687805176e-01 -2.774393558502197266e-01 -1.307852268218994141e-01 -2.078414708375930786e-01 5.167768523097038269e-02 1.291717886924743652e-01 -1.887024492025375366e-01 1.130473683588206768e-03 -2.404372692108154297e-01 -8.360772579908370972e-02 1.830044537782669067e-01 7.433120161294937134e-02 -8.779616653919219971e-02 1.438696980476379395e-01 -1.204218864440917969e-01 -5.022394470870494843e-03 3.192441761493682861e-01 -6.419732421636581421e-02 9.265980124473571777e-02 -1.481748074293136597e-01 7.351762149482965469e-03 -3.109647035598754883e-01 -1.049020439386367798e-01 9.992282837629318237e-02 -7.564841210842132568e-02 -1.425820142030715942e-01 2.005777508020401001e-01 -1.281410008668899536e-01
2.975006699562072754e-01 -5.959032475948333740e-02 -1.458569467067718506e-01 6.206971406936645508e-02 -1.007594540715217590e-01 -1.674223840236663818e-01 4.060485213994979858e-02 4.459981992840766907e-02 -5.388112366199493408e-02 2.737599611282348633e-01 -1.207477748394012451e-01 -4.393864050507545471e-02 -2.657328248023986816e-01 -1.756711304187774658e-01 4.662667633965611458e-04 -1.199180185794830322e-01 2.038691192865371704e-01 1.922192871570587158e-01 -7.461108267307281494e-02 -2.881490252912044525e-02 2.533345222473144531e-01 2.096717655658721924e-01 -2.741379104554653168e-02 -4.627285003662109375e-01 1.270415820181369781e-02 -2.269071191549301147e-01 -1.774679422378540039e-01 2.850155830383300781e-01 -2.365463674068450928e-01 1.571086980402469635e-02 4.303158819675445557e-02 -2.084054611623287201e-02
4.442366957664489746e-02 4.378804564476013184e-02 1.039951294660568237e-01 -1.400023251771926880e-01 2.594521939754486084e-01 -2.753514349460601807e-01 3.860168904066085815e-02 1.408035494387149811e-02 3.039719723165035248e-02 3.122524917125701904e-01 -9.818943589925765991e-02 3.618359863758087158e-01 -3.641323149204254150e-01 -3.089057803153991699e-01 2.398826926946640015e-01 -3.395392894744873047e-01 -8.772044628858566284e-02 3.668461367487907410e-02 4.547030851244926453e-02 -7.377017289400100708e-02 1.670204997062683105e-01 4.672195762395858765e-02 1.068344041705131531e-01 -6.386026740074157715e-02 4.681804031133651733e-02 -1.107676699757575989e-01 -2.658711671829223633e-01 9.542246907949447632e-02 -1.101942136883735657e-01 4.702476039528846741e-02 -6.194575503468513489e-02 8.041782677173614502e-02
-1.159336566925048828e-01 -4.706216976046562195e-02 -2.516695298254489899e-02 -2.154991328716278076e-01 -9.640131890773773193e-02 -1.191756203770637512e-01 2.337011843919754028e-01 8.630803972482681274e-02 2.467661350965499878e-01 -6.418791413307189941e-02 -8.879592269659042358e-02 -2.630663216114044189e-01 -1.352714300155639648e-01 -1.618339866399765015e-01 4.391527548432350159e-02 -2.836842238903045654e-01 -3.192886412143707275e-01 3.271452486515045166e-01 5.771356821060180664e-02 1.619925955310463905e-03 3.653463423252105713e-01 -5.275191739201545715e-02 -1.303989887237548828e-01 -1.587966531515121460e-01 -2.331172078847885132e-01 2.200364470481872559e-01 5.731239169836044312e-02 -4.522130265831947327e-02 -2.522033154964447021e-01 6.172485183924436569e-03 -1.400092095136642456e-01 -2.436181902885437012e-02
-1.064123734831809998e-01 7.594866678118705750e-03 -2.102985978126525879e-01 -1.513729896396398544e-02 1.626201122999191284e-01 9.964733570814132690e-02 6.817745417356491089e-02 2.430726736783981323e-01 3.320079296827316284e-02 2.955260127782821655e-02 -2.654682397842407227e-01 -1.257124841213226318e-01 3.594845160841941833e-02 -2.632808983325958252e-01 1.497021615505218506e-01 -1.621737033128738403e-01 2.328545413911342621e-02 1.610468775033950806e-01 -6.804387271404266357e-02 1.564888358116149902e-01 9.853893518447875977e-02 4.682106897234916687e-02 4.088771343231201172e-01 -2.084092050790786743e-01 -7.840020209550857544e-02 -2.000371664762496948e-01 -5.922827124595642090e-02 -2.074564620852470398e-02 -2.505814433097839355e-01 1.096501871943473816e-01 -4.650855064392089844e-01 1.309625506401062012e-01
1.431754827499389648e-01 -2.055020779371261597e-01 -5.264073982834815979e-02 -2.094865888357162476e-01 -1.098732873797416687e-01 -2.382118850946426392e-01 1.251799166202545166e-01 2.125719338655471802e-01 7.040890306234359741e-02 1.445588022470474243e-01 5.012902244925498962e-02 -3.929693698883056641e-01 7.923273742198944092e-02 -3.197828531265258789e-01 2.180861979722976685e-01 3.942434489727020264e-02 2.199127376079559326e-01 5.780943110585212708e-02 1.565347164869308472e-01 8.912590332329273224e-03 2.037951946258544922e-01 5.678682774305343628e-02 -8.495561778545379639e-02 -2.710523642599582672e-02 -8.256115764379501343e-02 -4.976911097764968872e-02 -4.471603631973266602e-01 -6.558424327522516251e-03 -6.754539906978607178e-03 -2.077964842319488525e-01 1.856210678815841675e-01 6.729406863451004028e-02
1.595736742019653320e-01 -1.184637397527694702e-01 -1.580838412046432495e-01 9.275584667921066284e-02 1.150823757052421570e-02 4.662782326340675354e-02 9.005021303892135620e-02 4.507125914096832275e-02 3.653216361999511719e-02 -8.175632357597351074e-02 -1.667283661663532257e-02 -2.347058504819869995e-01 4.077040031552314758e-02 -2.604465186595916748e-01 2.394562363624572754e-01 -1.288799792528152466e-01 -8.621870540082454681e-03 1.175280511379241943e-01 -2.617503749206662178e-03 3.886881470680236816e-01 5.002238750457763672e-01 -2.372669279575347900e-01 1.579141020774841309e-01 -1.963213384151458740e-01 -2.642014622688293457e-01 -1.606262624263763428e-01 7.269444316625595093e-02 1.234318464994430542e-01 -1.225327029824256897e-01 1.827361136674880981e-01 9.019105695188045502e-03 8.973208814859390259e-02
5.543241277337074280e-02 6.268694251775741577e-02 1.115096658468246460e-01 -1.479433178901672363e-01 1.958737075328826904e-01 -2.298183292150497437e-01 1.097298189997673035e-01 -3.209344148635864258e-01 -6.064975634217262268e-02 9.601075202226638794e-02 4.644814506173133850e-02 -1.875657215714454651e-02 -4.390792455524206161e-03 -2.017800211906433105e-01 -2.910044230520725250e-02 -4.025639295578002930e-01 -2.659928798675537109e-02 -1.098929494619369507e-01 -8.965368033386766911e-04 -2.641094103455543518e-02 3.414632081985473633e-01 -1.638352423906326294e-01 -1.087759900838136673e-02 -3.860481679439544678e-01 -8.095225691795349121e-02 -2.140347212553024292e-01 -2.226853668689727783e-01 -3.567600622773170471e-02 -1.460719406604766846e-01 -1.662960797548294067e-01 -1.524341255426406860e-01 2.277778387069702148e-01
-5.982890725135803223e-02 1.288691014051437378e-01 -8.041057735681533813e-02 -2.344009578227996826e-01 2.961887512356042862e-03 1.448763608932495117e-01 7.589284330606460571e-02 4.348474368453025818e-02 5.745587944984436035e-01 2.856545150279998779e-01 5.950812622904777527e-02 -2.286160439252853394e-01 -9.296719916164875031e-03 -1.697167754173278809e-01 -9.128581732511520386e-02 4.534119367599487305e-02 1.960974633693695068e-01 -1.215641647577285767e-01 4.964855033904314041e-03 1.272870153188705444e-01 2.273290306329727173e-01 3.870926424860954285e-02 -9.449271112680435181e-02 -1.884538680315017700e-01 -2.577200904488563538e-02 1.128058582544326782e-01 -3.015305399894714355e-01 7.994324900209903717e-03 -5.607406422495841980e-02 -1.954102069139480591e-01 -1.927865743637084961e-01 -1.816688477993011475e-01
1.186359450221061707e-01 1.919919624924659729e-02 -1.565504521131515503e-01 -3.088478744029998779e-01 -1.736830472946166992e-01 -9.595844894647598267e-03 -1.077385321259498596e-01 1.691036969423294067e-01 2.456831485033035278e-01 -2.555709779262542725e-01 3.333458676934242249e-02 -2.467015981674194336e-01 -4.880329221487045288e-02 -1.183921098709106445e-01 6.920660287141799927e-02 -3.522251546382904053e-01 1.094571352005004883e-01 3.737801313400268555e-01 1.140671521425247192e-01 -1.907004714012145996e-01 3.851248621940612793e-01 5.190493073314428329e-03 2.402673214673995972e-01 5.931589007377624512e-02 -6.146721914410591125e-02 -2.110685780644416809e-02 1.804291605949401855e-01 -4.116911813616752625e-02 -1.036970093846321106e-01 4.572644084692001343e-02 3.786867950111627579e-03 1.741057820618152618e-02
1.968146264553070068e-01 -2.446325272321701050e-01 -2.184238582849502563e-01 -3.382608294486999512e-01 -6.249675527215003967e-02 1.562232989817857742e-02 2.942503690719604492e-01 2.060179859399795532e-01 -4.658059403300285339e-02 2.188724428415298462e-01 1.872354894876480103e-01 -2.203115820884704590e-02 1.035577580332756042e-01 -3.828545510768890381e-01 1.751872599124908447e-01 -1.394023448228836060e-01 4.573080688714981079e-02 -1.138159558176994324e-01 -1.519894450902938843e-01 1.913325744681060314e-03 2.018200606107711792e-01 -2.069160640239715576e-01 3.669166192412376404e-02 -2.781824171543121338e-01 -9.786896407604217529e-02 -9.952602535486221313e-02 -6.677395105361938477e-02 -1.046008765697479248e-01 4.542797431349754333e-02 1.871827393770217896e-01 -1.419939696788787842e-01 -1.431637853384017944e-01
-4.140761122107505798e-02 -1.473208069801330566e-01 3.355430811643600464e-02 -1.393492072820663452e-01 -7.102891802787780762e-02 -3.649941831827163696e-02 8.859524875879287720e-02 1.014683917164802551e-01 2.228871285915374756e-01 -5.444122478365898132e-02 -1.637627370655536652e-02 -3.685965761542320251e-02 -5.917748436331748962e-03 -2.185612618923187256e-01 4.160954952239990234e-01 -8.371697366237640381e-02 -1.504305563867092133e-02 6.351509690284729004e-02 -9.004754014313220978e-03 3.611102104187011719e-01 4.153790473937988281e-01 -2.179531008005142212e-01 -3.179478272795677185e-02 -3.004012405872344971e-01 -3.261553049087524414e-01 2.181830443441867828e-02 -1.882984638214111328e-01 -8.470767736434936523e-02 -4.001377150416374207e-02 -8.611191995441913605e-03 2.270476222038269043e-01 -2.345529571175575256e-02
-1.359564960002899170e-01 2.078431099653244019e-01 1.138768568634986877e-01 -4.582443088293075562e-02 1.327786296606063843e-01 -3.477548658847808838e-01 6.228640675544738770e-03 -1.918036192655563354e-01 2.554961144924163818e-01 1.792850792407989502e-01 3.063279390335083008e-01 -5.738184601068496704e-02 -2.805167734622955322e-01 -2.818514108657836914e-01 1.138923838734626770e-01 -1.655995696783065796e-01 -1.819286793470382690e-01 1.613047569990158081e-01 2.142900414764881134e-02 1.214851215481758118e-01 1.865202188491821289e-01 -2.124415636062622070e-01 3.540157340466976166e-03 -2.254358530044555664e-01 -7.611817866563796997e-02 -2.726064324378967285e-01 -6.141828373074531555e-02 -1.138794422149658203e-01 -1.786828935146331787e-01 5.342916399240493774e-02 -8.312594145536422729e-02 -1.056004837155342102e-01
2.757464349269866943e-02 8.036531507968902588e-03 8.832316100597381592e-02 -1.495627313852310181e-01 -2.122927308082580566e-01 -9.323599934577941895e-02 -1.387784630060195923e-01 -1.513175368309020996e-01 6.428436189889907837e-02 2.205300033092498779e-01 -1.744455099105834961e-01 6.011385470628738403e-02 1.661447435617446899e-01 -4.657217562198638916e-01 9.164246916770935059e-02 -1.667286157608032227e-01 5.069753527641296387e-02 1.121142581105232239e-01 -5.162449181079864502e-02 1.038231775164604187e-01 1.830931305885314941e-01 -2.418630421161651611e-01 -1.721662729978561401e-01 -2.051224559545516968e-01 2.176534086465835571e-01 -1.576548516750335693e-01 -1.384328305721282959e-01 -2.877570390701293945e-01 -1.787052750587463379e-01 -2.764134109020233154e-01 -9.714899957180023193e-02 1.458894461393356323e-01
-8.194065839052200317e-02 -9.940464794635772705e-02 -9.478676319122314453e-02 -2.886406481266021729e-01 -1.870757490396499634e-01 1.918635964393615723e-01 1.034009382128715515e-01 -2.206769734621047974e-01 -1.011262685060501099e-01 1.316587030887603760e-01 -9.849620610475540161e-02 -2.439720183610916138e-01 -4.321737587451934814e-02 -2.031084448099136353e-01 4.071083068847656250e-01 -7.357721775770187378e-02 -2.436307370662689209e-01 -6.358336657285690308e-02 1.252323538064956665e-01 4.109353572130203247e-02 2.296440154314041138e-01 -3.152877092361450195e-02 1.665065623819828033e-02 -2.172533981502056122e-02 1.351725608110427856e-01 -2.248797565698623657e-01 3.709631040692329407e-02 9.424267709255218506e-02 -1.366872936487197876e-01 -2.598358094692230225e-01 -3.849909305572509766e-01 9.210287593305110931e-03
-2.011163979768753052e-01 3.041182644665241241e-02 -1.630312651395797729e-01 -1.954727470874786377e-01 -2.997128292918205261e-02 5.740309134125709534e-02 -1.459064036607742310e-01 2.330390512943267822e-01 1.963066160678863525e-01 -7.564321160316467285e-03 3.878806158900260925e-02 -1.757118105888366699e-01 -1.323280334472656250e-01 -1.313823759555816650e-01 1.552008092403411865e-01 -6.301930546760559082e-02 2.106204777956008911e-01 2.383184581995010376e-01 1.571928523480892181e-02 3.304005414247512817e-02 1.665037125349044800e-01 -1.446169987320899963e-02 1.369321793317794800e-01 -1.430715173482894897e-01 -1.683923602104187012e-01 -3.729451000690460205e-01 -1.112230941653251648e-01 -3.072654902935028076e-01 -1.597351431846618652e-01 2.866914570331573486e-01 -3.269973397254943848e-01 -1.474335044622421265e-01
-9.146845340728759766e-02 3.227761387825012207e-01 7.061972469091415405e-02 -2.577580511569976807e-01 1.702882796525955200e-01 1.742168068885803223e-01 2.266757339239120483e-01 -1.263095289468765259e-01 2.796995341777801514e-01 1.027570292353630066e-01 -1.808464974164962769e-01 -4.248552024364471436e-02 9.726306796073913574e-02 -2.991795837879180908e-01 1.267450302839279175e-01 1.037461459636688232e-01 -5.253856256604194641e-02 -2.530067227780818939e-02 3.664655610918998718e-02 1.072560027241706848e-01 4.787946939468383789e-01 -9.000028669834136963e-02 1.537478063255548477e-02 1.169450394809246063e-02 1.107980310916900635e-01 -7.275629788637161255e-02 -9.959667176008224487e-02 -1.414943933486938477e-01 2.567168138921260834e-02 -1.745283454656600952e-01 -3.244176208972930908e-01 4.898164421319961548e-02
-1.428539864718914032e-02 9.626972675323486328e-02 -1.217758432030677795e-01 -7.300227135419845581e-02 5.628991127014160156e-02 3.762941434979438782e-02 -1.839091926813125610e-01 1.557417064905166626e-01 1.657528132200241089e-01 1.242821291089057922e-02 1.500462591648101807e-01 -1.598799079656600952e-01 -2.230575531721115112e-01 -2.945010662078857422e-01 1.069450750946998596e-01 8.156792819499969482e-02 -1.670005172491073608e-01 1.096643682103604078e-04 -8.264546841382980347e-02 1.123253554105758667e-01 1.471922919154167175e-02 -8.733095973730087280e-02 -6.466778367757797241e-02 -3.689801990985870361e-01 2.029820233583450317e-01 -3.771539926528930664e-01 -3.906190991401672363e-01 -4.531352594494819641e-02 -2.565074265003204346e-01 2.310501635074615479e-01 -1.504257470369338989e-01 4.502294212579727173e-02
2.909084856510162354e-01 -2.655182480812072754e-01 -3.894770890474319458e-02 -1.246309429407119751e-01 -3.269189596176147461e-02 -8.078084141016006470e-02 -1.558110117912292480e-02 1.659461408853530884e-01 4.767446313053369522e-03 4.314909577369689941e-01 9.679029136896133423e-02 -8.371435850858688354e-02 -1.908872090280056000e-02 -1.488036513328552246e-01 9.860429912805557251e-02 -1.604375690221786499e-01 -8.302606642246246338e-02 2.055788189172744751e-01 6.042766571044921875e-02 3.604711964726448059e-02 -6.365428119897842407e-02 -7.362628728151321411e-02 -8.410924673080444336e-02 -4.886559545993804932e-01 -3.276445716619491577e-02 -3.686693310737609863e-01 -1.584264636039733887e-01 5.080712214112281799e-02 -4.940770938992500305e-02 1.417085379362106323e-01 -1.710762977600097656e-01 7.742496579885482788e-02
-1.885797455906867981e-02 -1.860324442386627197e-01 -1.677598506212234497e-01 -1.857230514287948608e-01 -5.395138170570135117e-03 7.899168878793716431e-03 8.135049790143966675e-02 1.915214508771896362e-01 1.561456918716430664e-01 1.170115545392036438e-01 -2.739509940147399902e-01 -1.871019303798675537e-01 -1.098964810371398926e-01 -3.157926499843597412e-01 -9.721589833498001099e-02 1.452870815992355347e-01 -1.084344759583473206e-01 -1.116542443633079529e-01 2.089681625366210938e-01 -1.376640647649765015e-01 2.544221878051757812e-01 9.332479536533355713e-02 3.350843787193298340e-01 -2.330117225646972656e-01 -7.290948927402496338e-02 -5.335788056254386902e-02 -2.781160473823547363e-01 1.211788207292556763e-01 -1.698527783155441284e-01 -7.055843621492385864e-02 -1.089750230312347412e-01 3.094502091407775879e-01
1.713684946298599243e-01 1.235864385962486267e-01 8.641301840543746948e-02 -3.373260200023651123e-01 -3.112190961837768555e-01 -2.233475148677825928e-01 1.064477637410163879e-01 -2.610196769237518311e-01 2.422280907630920410e-01 1.983926147222518921e-01 4.824301227927207947e-02 -1.497281640768051147e-01 -2.331849485635757446e-01 -1.369430124759674072e-01 8.353094011545181274e-02 -1.349547356367111206e-01 7.761524617671966553e-02 -1.278993636369705200e-01 -4.816113784909248352e-02 -4.754628986120223999e-02 2.481719553470611572e-01 -2.312527298927307129e-01 5.753821507096290588e-02 -2.807749211788177490e-01 1.021506730467081070e-03 -2.811345458030700684e-01 -2.132012844085693359e-01 4.718627408146858215e-02 1.035773977637290955e-01 1.188522484153509140e-02 4.424941539764404297e-02 -1.519182324409484863e-01
2.638010680675506592e-01 -4.240413755178451538e-02 -7.590547204017639160e-02 -3.968645930290222168e-01 1.813133805990219116e-02 7.582905143499374390e-02 -1.506457626819610596e-01 -1.852163672447204590e-02 2.580458223819732666e-01 3.861328661441802979e-01 -1.678336597979068756e-02 -1.637356006540358067e-03 -1.564219743013381958e-01 -2.149253040552139282e-01 3.300415873527526855e-01 3.262516260147094727e-01 -6.315897405147552490e-02 2.298382520675659180e-01 6.986941397190093994e-02 7.799915969371795654e-02 2.111346423625946045e-01 1.895406842231750488e-02 2.535855770111083984e-01 -4.939226433634757996e-02 4.188805818557739258e-02 -1.765997335314750671e-02 1.774668321013450623e-02 4.181547835469245911e-02 -7.951869070529937744e-02 -1.979687437415122986e-02 -1.457006782293319702e-01 -1.506536602973937988e-01
3.390243351459503174e-01 9.821611456573009491e-03 -5.542840226553380489e-04 -2.359957247972488403e-01 9.547861665487289429e-02 -2.048639953136444092e-02 7.378186285495758057e-02 -2.609728276729583740e-01 4.676469266414642334e-01 1.524892747402191162e-01 1.981792002916336060e-01 -1.118277087807655334e-01 -4.979056492447853088e-02 -2.317218035459518433e-01 -2.335206568241119385e-01 1.487199515104293823e-01 1.215191334486007690e-01 2.886837907135486603e-02 8.013171702623367310e-02 1.863611638545989990e-01 2.897318005561828613e-01 -1.559927612543106079e-01 -3.666475415229797363e-02 -2.456901818513870239e-01 -4.828622564673423767e-02 -3.908859938383102417e-02 -2.547847852110862732e-02 1.553153097629547119e-01 -1.905001401901245117e-01 -1.286642551422119141e-01 -5.760568007826805115e-02 -9.001103043556213379e-02
1.697952449321746826e-01 5.971045792102813721e-02 -3.722688555717468262e-02 3.137695193290710449e-01 -4.632877930998802185e-02 -2.601180374622344971e-01 2.417700365185737610e-02 1.020068302750587463e-01 3.801183402538299561e-01 2.512888014316558838e-01 -1.228134781122207642e-01 -1.168107613921165466e-01 1.001165956258773804e-01 -4.416718482971191406e-01 1.502515077590942383e-01 -1.336487978696823120e-01 1.587966084480285645e-02 6.749150156974792480e-02 1.050430685281753540e-01 3.665969520807266235e-02 1.866102367639541626e-01 -2.229845523834228516e-01 -1.067131832242012024e-01 -8.188266307115554810e-02 1.553052067756652832e-01 -1.388585288077592850e-02 -1.552629172801971436e-01 -2.172326892614364624e-01 -1.064446046948432922e-01 1.871938705444335938e-01 -8.940115571022033691e-02 1.878126859664916992e-01
-5.368864908814430237e-02 -9.136059321463108063e-03 -2.564744651317596436e-01 2.073379233479499817e-02 1.365564204752445221e-02 -1.390306949615478516e-01 -7.874257862567901611e-02 1.094437539577484131e-01 1.001823395490646362e-01 2.872541844844818115e-01 -1.129117533564567566e-01 1.136118769645690918e-01 1.790186166763305664e-01 -2.378213256597518921e-01 2.643741071224212646e-01 -8.035658299922943115e-02 -8.619823306798934937e-02 2.396408282220363617e-02 2.072399407625198364e-01 -4.275168105959892273e-02 1.966221630573272705e-01 -2.944445908069610596e-01 1.494328528642654419e-01 1.447400916367769241e-02 5.661812052130699158e-02 -2.443432956933975220e-01 -4.557979106903076172e-01 -1.760731190443038940e-01 -4.843890666961669922e-02 -2.946544885635375977e-01 2.259107492864131927e-02 -1.339634060859680176e-01
3.314306214451789856e-02 1.176313981413841248e-01 -2.114490717649459839e-01 -1.331097036600112915e-01 -9.785669296979904175e-02 1.740047037601470947e-01 -8.183705806732177734e-02 2.839572494849562645e-03 4.293737411499023438e-01 1.116691008210182190e-01 -2.352551929652690887e-02 -2.544690966606140137e-01 -3.508388530462980270e-03 -2.627023160457611084e-01 -7.804469019174575806e-02 5.692366883158683777e-02 3.056219518184661865e-01 -2.647081613540649414e-01 5.345965176820755005e-02 1.328649669885635376e-01 3.434655070304870605e-01 -1.401988714933395386e-01 -1.544279009103775024e-01 -2.156892567873001099e-01 6.491271406412124634e-02 6.414800882339477539e-02 -1.704772561788558960e-01 9.560263156890869141e-02 3.669003397226333618e-02 -2.254371345043182373e-01 -1.923629641532897949e-01 -8.886955678462982178e-02
2.515099644660949707e-01 1.674559563398361206e-01 -1.069808974862098694e-01 -6.847480684518814087e-02 -3.117376472800970078e-03 -2.695888578891754150e-01 -8.684046566486358643e-02 1.904313117265701294e-01 1.709539070725440979e-02 3.149968981742858887e-01 -1.498481482267379761e-01 1.142899915575981140e-01 -3.631955981254577637e-01 -2.057446241378784180e-01 -1.856876164674758911e-02 -7.086592912673950195e-02 1.002276912331581116e-01 -9.130978584289550781e-02 9.612065739929676056e-03 3.897137503372505307e-05 3.520876169204711914e-01 -6.830579135566949844e-03 -2.792421355843544006e-02 -9.484639018774032593e-02 -9.897692501544952393e-02 -4.056906402111053467e-01 -2.678765654563903809e-01 8.625287562608718872e-02 -8.967489004135131836e-02 -8.719165623188018799e-02 -1.922800838947296143e-01 5.455300211906433105e-02
1.121995374560356140e-01 2.606164216995239258e-01 -4.377306997776031494e-01 -2.145663946866989136e-01 2.713500335812568665e-02 8.501344919204711914e-02 5.888143926858901978e-02 2.764850258827209473e-01 9.336178749799728394e-02 5.574096739292144775e-02 1.434664279222488403e-01 -2.383246719837188721e-01 -1.637062579393386841e-01 -2.765751779079437256e-01 2.019158899784088135e-01 1.866698637604713440e-02 -9.210684895515441895e-02 2.832879684865474701e-02 -5.994689185172319412e-03 -1.223384812474250793e-01 3.412045240402221680e-01 -2.117899060249328613e-01 -5.965152010321617126e-02 -2.418469935655593872e-01 6.328265368938446045e-02 -1.496657133102416992e-01 -1.507659554481506348e-01 -7.374741882085800171e-02 1.943178474903106689e-01 1.154171396046876907e-02 1.418496370315551758e-01 1.231807097792625427e-02
1.690770238637924194e-01 -3.750631809234619141e-01 -1.874902546405792236e-01 -2.075237631797790527e-01 -1.037812680006027222e-01 9.990249574184417725e-02 1.575134694576263428e-02 2.457463741302490234e-02 1.856272965669631958e-01 2.040250003337860107e-01 -1.611279249191284180e-01 -7.889257371425628662e-02 4.453191906213760376e-02 -3.719200193881988525e-02 -2.587319351732730865e-02 -1.575898751616477966e-02 6.803933531045913696e-02 6.503959745168685913e-02 8.843648433685302734e-02 3.709540888667106628e-02 2.608911693096160889e-01 6.679584830999374390e-02 -3.406617045402526855e-02 -2.734341919422149658e-01 1.248507946729660034e-01 -3.455767333507537842e-01 -2.378752678632736206e-01 1.560761034488677979e-01 -2.006420195102691650e-01 -1.271818205714225769e-02 -4.283050894737243652e-01 1.097088605165481567e-01
2.420424520969390869e-01 -5.251665413379669189e-02 -2.640318870544433594e-01 -3.066990673542022705e-01 1.806014180183410645e-01 -9.527705609798431396e-02 -2.082124538719654083e-02 -7.428514957427978516e-02 1.799332536756992340e-02 7.309854030609130859e-03 -3.815424814820289612e-02 4.238472320139408112e-03 -2.605386078357696533e-01 -3.558081761002540588e-02 -4.859982430934906006e-02 -2.192414402961730957e-01 -1.724184155464172363e-01 3.245971500873565674e-01 -9.524905681610107422e-02 -1.814750730991363525e-01 2.690173089504241943e-01 9.699267894029617310e-02 9.231428056955337524e-02 -2.810336090624332428e-02 1.270004659891128540e-01 -4.344706535339355469e-01 -2.694078385829925537e-01 1.213587671518325806e-01 -1.605648696422576904e-01 -7.201164215803146362e-02 -1.197446212172508240e-01 1.065106038004159927e-02
7.350789755582809448e-02 1.218335330486297607e-01 -1.336933225393295288e-01 -1.102896481752395630e-01 -4.694307595491409302e-02 -9.011637419462203979e-02 -3.354747593402862549e-02 1.917157135903835297e-02 1.779040098190307617e-01 9.869480878114700317e-02 1.489395946264266968e-01 7.733322679996490479e-02 -1.111887767910957336e-01 -3.697675764560699463e-01 1.404475569725036621e-01 -1.441068351268768311e-01 -1.491950005292892456e-01 9.732723981142044067e-02 3.262038901448249817e-02 -8.890382200479507446e-02 5.249596238136291504e-01 -3.986326158046722412e-01 2.044335752725601196e-01 -6.472121179103851318e-02 -1.715587824583053589e-01 -1.604098826646804810e-01 2.261163443326950073e-01 -1.509983986616134644e-01 -6.627142895013093948e-03 1.639374941587448120e-01 2.208230085670948029e-02 3.299271687865257263e-02
-3.163319081068038940e-02 -7.716846466064453125e-02 -6.399089936167001724e-03 -1.441567540168762207e-01 -3.189432248473167419e-02 -1.685049831867218018e-01 -1.103984657675027847e-02 8.403560146689414978e-03 1.482391506433486938e-01 7.983512431383132935e-02 -2.417905926704406738e-01 -2.080356925725936890e-01 7.767108827829360962e-02 -4.867187142372131348e-01 3.293739557266235352e-01 -1.100362837314605713e-01 -2.808258235454559326e-01 1.739591211080551147e-01 1.790989190340042114e-02 -1.498466432094573975e-01 8.543702960014343262e-02 6.176665797829627991e-02 3.041667342185974121e-01 -2.491357475519180298e-01 -8.510078489780426025e-02 9.919691830873489380e-02 1.068296432495117188e-01 -3.658762946724891663e-02 1.689539104700088501e-01 1.788979917764663696e-01 -2.262618243694305420e-01 -9.913282096385955811e-02
-9.053491055965423584e-02 -1.735690683126449585e-01 -1.361294537782669067e-01 -5.788974091410636902e-02 1.068294942378997803e-01 9.033780544996261597e-02 9.351369738578796387e-02 2.918967008590698242e-01 2.806008234620094299e-02 9.302143752574920654e-02 -8.944828063249588013e-02 1.720678657293319702e-01 -1.391503512859344482e-01 -2.352418750524520874e-01 -1.494091656059026718e-02 -8.131077140569686890e-02 -1.890905946493148804e-01 -1.570609509944915771e-01 1.455111801624298096e-01 4.957067780196666718e-03 4.516787528991699219e-01 -1.312024444341659546e-01 1.734776198863983154e-01 -3.016968071460723877e-01 1.674791127443313599e-01 -4.099264144897460938e-01 -1.395293623208999634e-01 4.556956514716148376e-02 7.881680876016616821e-02 -1.076751202344894409e-01 1.351571083068847656e-01 -1.414768844842910767e-01
2.027717232704162598e-01 -9.961603581905364990e-02 -1.728016883134841919e-01 -2.028673440217971802e-01 -1.127656456083059311e-02 -1.609185338020324707e-01 -6.282455474138259888e-02 -3.576731309294700623e-02 6.648537516593933105e-02 -1.502955611795186996e-02 -2.280901819467544556e-01 -2.433536499738693237e-01 1.932184845209121704e-01 -1.200226470828056335e-01 -2.362237870693206787e-02 1.245273947715759277e-01 1.242945902049541473e-02 -8.536449819803237915e-02 1.613706499338150024e-01 -3.433292359113693237e-02 2.699852287769317627e-01 -7.814528048038482666e-02 2.091951072216033936e-01 -2.296533733606338501e-01 2.441751211881637573e-01 -4.350394308567047119e-01 -2.382029145956039429e-01 1.837258636951446533e-01 -1.053480133414268494e-01 -5.993654951453208923e-02 -2.952792644500732422e-01 1.076133921742439270e-01
-1.866261847317218781e-02 -6.935826689004898071e-02 -1.279405355453491211e-01 -1.029833853244781494e-01 -7.638217508792877197e-02 -5.475401505827903748e-02 1.510590910911560059e-01 3.160510957241058350e-02 1.860903054475784302e-01 1.043757200241088867e-01 1.144199818372726440e-01 -2.471371740102767944e-01 1.886650733649730682e-02 -1.385414004325866699e-01 2.145036160945892334e-01 -1.373155564069747925e-01 -8.249772340059280396e-02 3.240038752555847168e-01 9.116985835134983063e-03 1.344001442193984985e-01 3.787363767623901367e-01 -3.788873553276062012e-01 2.906052768230438232e-01 -2.132695466279983521e-01 -8.216287195682525635e-02 -9.467288851737976074e-02 2.533425390720367432e-01 1.367093324661254883e-01 8.238600194454193115e-02 1.123861372470855713e-01 -1.462868154048919678e-01 2.117557525634765625e-01
-7.676454633474349976e-02 3.066793382167816162e-01 2.451306432485580444e-01 -1.362628787755966187e-01 -6.029691547155380249e-02 -3.953941762447357178e-01 -9.890780597925186157e-02 5.099140107631683350e-02 3.349627554416656494e-01 7.401289790868759155e-02 -1.647792607545852661e-01 -2.359272539615631104e-01 -1.894810944795608521e-01 -3.205592036247253418e-01 -1.252134144306182861e-01 -7.699573040008544922e-02 4.625177755951881409e-02 1.502609401941299438e-01 9.402518719434738159e-02 -1.527840504422783852e-03 1.168143153190612793e-01 5.924807488918304443e-02 1.488772332668304443e-01 -1.985619515180587769e-01 -1.639135330915451050e-01 -6.954324245452880859e-02 -2.139683812856674194e-01 1.344863623380661011e-01 -9.980411082506179810e-02 -8.567347377538681030e-02 -4.568766802549362183e-02 2.470110654830932617e-01
-9.997867047786712646e-02 -6.558840721845626831e-02 -2.249969094991683960e-01 -2.461277097463607788e-01 -3.603557124733924866e-02 3.053944408893585205e-01 4.519708082079887390e-02 9.372440725564956665e-02 1.195253282785415649e-01 -1.114242523908615112e-01 1.746040419675409794e-03 -3.641545474529266357e-01 -2.553169429302215576e-01 -2.700829505920410156e-01 2.681498527526855469e-01 -2.058936804533004761e-01 -3.895530477166175842e-03 -1.523581296205520630e-01 5.260721594095230103e-02 6.984489411115646362e-02 2.204023599624633789e-01 3.344037756323814392e-02 1.663075834512710571e-01 -2.457430660724639893e-01 -6.072726473212242126e-02 -5.871434882283210754e-02 -2.485485672950744629e-01 9.882901608943939209e-02 -3.823310136795043945e-02 -2.501730024814605713e-01 1.775303632020950317e-01 1.204399690032005310e-01
-2.698473632335662842e-01 -7.780501246452331543e-02 -3.137687221169471741e-02 -2.504429034888744354e-02 -3.012409508228302002e-01 8.400560170412063599e-02 2.167386747896671295e-02 7.727902382612228394e-02 2.484621256589889526e-01 2.437456324696540833e-02 -2.735259830951690674e-01 -1.121040731668472290e-01 -2.557379007339477539e-01 -3.432258963584899902e-01 -2.545015141367912292e-02 -1.604352444410324097e-01 -2.587231993675231934e-01 -7.546331733465194702e-02 2.193103432655334473e-01 6.783542782068252563e-02 3.171465396881103516e-01 6.977671384811401367e-02 1.896747946739196777e-01 -9.494594298303127289e-03 -1.111538708209991455e-01 -9.554617851972579956e-02 -2.907122075557708740e-01 2.309554517269134521e-01 -7.881871610879898071e-02 9.993816167116165161e-02 3.422101214528083801e-02 1.114003360271453857e-01
-1.358018666505813599e-01 8.905109018087387085e-02 -2.558651193976402283e-02 -1.820135116577148438e-01 -2.227804213762283325e-01 -4.740438982844352722e-02 -1.400106213986873627e-02 1.958425194025039673e-01 9.145697951316833496e-02 -5.266329646110534668e-02 -2.736431062221527100e-01 -2.557103037834167480e-01 4.696657136082649231e-02 -3.165360987186431885e-01 2.012401074171066284e-01 -2.404266893863677979e-01 8.167544007301330566e-02 3.994437865912914276e-03 -1.434421837329864502e-01 1.970030926167964935e-02 2.841295897960662842e-01 1.759106107056140900e-02 -2.213663309812545776e-01 -4.439205229282379150e-01 -1.880145967006683350e-01 -9.450015425682067871e-02 1.124040707945823669e-01 7.445351034402847290e-02 -5.057904124259948730e-02 -1.354748159646987915e-01 -5.213163048028945923e-02 2.376144081354141235e-01
1.989715993404388428e-01 -2.036496549844741821e-01 1.260939091444015503e-01 -5.736355856060981750e-02 -1.872457377612590790e-02 -7.635652087628841400e-03 1.377756595611572266e-01 -1.578579992055892944e-01 1.200965046882629395e-01 1.935479789972305298e-02 -7.414968311786651611e-02 -7.638369500637054443e-02 1.272527128458023071e-02 -1.421739440411329269e-02 -4.931001365184783936e-02 5.728633329272270203e-02 8.477562665939331055e-02 1.996176987886428833e-01 3.255479633808135986e-01 -3.557565063238143921e-02 5.461385846138000488e-01 1.305205225944519043e-01 2.903346717357635498e-01 -1.931073218584060669e-01 -7.639439404010772705e-02 -2.931753695011138916e-01 1.163241192698478699e-01 2.862089276313781738e-01 -1.586403697729110718e-01 -1.256984770298004150e-01 5.295874550938606262e-02 -3.246549516916275024e-02
-4.923798609524965286e-03 -1.268404871225357056e-01 2.414191514253616333e-02 -1.613579392433166504e-01 -5.643006041646003723e-02 1.555538922548294067e-01 1.282444037497043610e-02 -2.578254640102386475e-01 2.310392707586288452e-01 -1.769454926252365112e-01 -8.421446382999420166e-02 -1.327556073665618896e-01 -1.274854987859725952e-01 -3.275183737277984619e-01 1.523896604776382446e-01 -2.686835229396820068e-01 -2.939688265323638916e-01 3.024297952651977539e-01 6.769106537103652954e-02 -1.766964048147201538e-01 3.399342894554138184e-01 -7.319008558988571167e-02 -1.905715614557266235e-01 -2.668116390705108643e-01 -4.792289435863494873e-02 9.141631424427032471e-02 1.130038052797317505e-01 -1.256707459688186646e-01 -9.774881601333618164e-02 -1.051195040345191956e-01 5.435207113623619080e-02 1.732920557260513306e-01
4.745124280452728271e-01 1.439597904682159424e-01 -2.689935564994812012e-01 -1.974514871835708618e-01 1.313371509313583374e-01 7.749336957931518555e-02 -7.661207020282745361e-02 1.326478570699691772e-01 -9.306710958480834961e-02 1.582927070558071136e-02 -3.676629066467285156e-02 7.666879892349243164e-02 -6.886772811412811279e-02 -2.821694612503051758e-01 1.789449341595172882e-02 -1.009914278984069824e-01 2.164200097322463989e-01 7.092088460922241211e-02 -8.821778930723667145e-03 -8.796934038400650024e-02 2.222214639186859131e-01 -8.423478901386260986e-02 -1.132491081953048706e-01 -3.682449460029602051e-01 -1.622586697340011597e-02 -1.664903014898300171e-01 -3.517104089260101318e-01 1.573545783758163452e-01 -8.680258691310882568e-02 -7.108903676271438599e-02 -1.770318001508712769e-01 -7.905959151685237885e-03
-4.014459997415542603e-02 2.860114276409149170e-01 1.074305400252342224e-01 -3.012463450431823730e-01 -5.566491931676864624e-02 -3.422021269798278809e-01 9.758164733648300171e-02 -2.658565640449523926e-01 2.406139522790908813e-01 5.963579937815666199e-02 9.194075316190719604e-02 -1.097831428050994873e-01 -1.893955618143081665e-01 -2.079898864030838013e-01 2.028275430202484131e-01 -1.086062565445899963e-01 -4.919700697064399719e-02 1.050963476300239563e-01 9.812009520828723907e-03 1.021373420953750610e-01 2.271405905485153198e-01 -2.238742858171463013e-01 -4.933865368366241455e-02 -1.946715861558914185e-01 -1.791530251502990723e-01 -3.439831137657165527e-01 -1.161990240216255188e-01 1.077955588698387146e-01 -1.351159811019897461e-01 6.837397813796997070e-02 2.002945728600025177e-02 -1.869705468416213989e-01
-2.013974338769912720e-01 3.689476475119590759e-02 -2.199749201536178589e-01 -1.323285605758428574e-02 -4.433082416653633118e-02 -9.087862074375152588e-02 2.407198585569858551e-02 2.741730213165283203e-02 1.718488037586212158e-01 1.865359097719192505e-01 -7.690391968935728073e-03 -5.336049944162368774e-02 6.707491725683212280e-02 -2.199778258800506592e-01 2.676441669464111328e-01 -4.764080792665481567e-02 2.818178236484527588e-01 2.388880252838134766e-01 1.362296789884567261e-01 2.582816183567047119e-01 3.989646136760711670e-01 -8.676446229219436646e-02 1.019942909479141235e-01 -5.404563620686531067e-02 -3.545771539211273193e-01 -1.729332506656646729e-01 -1.159359216690063477e-01 1.625260561704635620e-01 -7.155000418424606323e-02 -2.195908427238464355e-01 -1.320509016513824463e-01 1.894384622573852539e-01
7.819693535566329956e-02 -8.784835040569305420e-02 -1.948539167642593384e-01 -2.661562263965606689e-01 5.112184584140777588e-02 -1.289074718952178955e-01 1.369401812553405762e-01 2.391542047262191772e-01 -5.300629138946533203e-02 8.917652070522308350e-03 -8.767592161893844604e-02 -2.491776198148727417e-01 -1.818065196275711060e-01 -2.526015043258666992e-01 7.322540879249572754e-02 3.241068124771118164e-02 2.654888629913330078e-01 2.252873182296752930e-01 1.732777953147888184e-01 1.153515949845314026e-01 3.150672614574432373e-01 -4.294683039188385010e-02 8.692996948957443237e-02 -1.568577587604522705e-01 -1.828739345073699951e-01 -4.744017496705055237e-02 -4.440316557884216309e-01 7.660809904336929321e-02 1.987054944038391113e-01 4.266606643795967102e-03 1.452663391828536987e-01 9.523636102676391602e-02
9.838917851448059082e-02 -1.531905382871627808e-01 -3.367567658424377441e-01 -3.747725486755371094e-01 -1.567491590976715088e-01 1.221761256456375122e-01 5.115541070699691772e-02 1.570848822593688965e-01 1.235874295234680176e-01 1.870500892400741577e-01 7.393152266740798950e-02 -9.243722259998321533e-02 1.310540884733200073e-01 -1.285690665245056152e-01 3.514112234115600586e-01 -3.680862113833427429e-02 -8.814229071140289307e-02 -3.321604430675506592e-02 -5.968892946839332581e-02 -1.284962520003318787e-02 2.299169301986694336e-01 4.468408972024917603e-02 -6.221738830208778381e-02 -4.100223779678344727e-01 -8.583457022905349731e-02 -1.664919257164001465e-01 1.373315006494522095e-01 -2.159509658813476562e-01 -9.124189615249633789e-03 2.121472060680389404e-01 -7.249253243207931519e-02 -1.816751062870025635e-01
2.017165097640827298e-04 2.251293137669563293e-02 2.519383840262889862e-02 -1.891039460897445679e-01 7.327195256948471069e-02 2.917206473648548126e-02 1.736584156751632690e-01 6.280756741762161255e-02 -1.391642838716506958e-01 -1.121299490332603455e-01 -1.675904095172882080e-01 -3.354960307478904724e-02 1.412847638130187988e-01 -1.155687868595123291e-01 -2.255753241479396820e-02 1.566277295351028442e-01 -7.315197028219699860e-03 1.334514282643795013e-02 6.879530102014541626e-02 -7.368325442075729370e-02 5.436706542968750000e-01 -2.538587432354688644e-03 3.977282047271728516e-01 -3.336969017982482910e-01 2.097699344158172607e-01 -2.882750332355499268e-01 -1.295997947454452515e-01 -7.528799027204513550e-02 -1.877259314060211182e-01 1.507510691881179810e-01 -1.407889276742935181e-01 1.969170942902565002e-02
-7.739067077636718750e-02 2.788025140762329102e-01 -1.425755172967910767e-01 -3.300874233245849609e-01 4.276774358004331589e-03 -2.772239148616790771e-01 1.365183759480714798e-02 -2.626983225345611572e-01 3.546399772167205811e-01 1.456663161516189575e-01 1.174486503005027771e-01 -1.270752400159835815e-01 -2.771595120429992676e-01 -2.695325911045074463e-01 1.912414878606796265e-01 -1.179143264889717102e-01 -2.059749327600002289e-02 -6.241877004504203796e-02 -9.953375160694122314e-02 1.231057867407798767e-01 1.985841542482376099e-01 -1.545912027359008789e-01 -1.739866286516189575e-01 -1.366429179906845093e-01 -1.250015050172805786e-01 -1.375552266836166382e-01 -1.734936833381652832e-01 1.155899316072463989e-01 -1.101801991462707520e-01 -5.963720753788948059e-02 -1.099231019616127014e-01 -1.288680583238601685e-01
3.742386400699615479e-01 -2.052716165781021118e-01 -5.457853898406028748e-02 -3.922396302223205566e-01 -5.315407644957304001e-03 -4.622842743992805481e-02 2.584785819053649902e-01 1.329548209905624390e-01 9.921253472566604614e-02 1.702444404363632202e-01 -1.837147176265716553e-01 1.877903789281845093e-01 -2.387103736400604248e-01 -1.000479757785797119e-01 6.782406568527221680e-02 6.123654544353485107e-02 5.430699512362480164e-02 1.690569669008255005e-01 -7.749806391075253487e-04 7.384990900754928589e-02 2.670973837375640869e-01 9.707607328891754150e-02 -6.547651439905166626e-02 -2.853912068530917168e-03 8.362945169210433960e-02 -3.496436476707458496e-01 -3.088433742523193359e-01 4.438596963882446289e-02 2.855267003178596497e-02 4.142311215400695801e-02 -1.962872296571731567e-01 3.791033104062080383e-02
-7.667507231235504150e-02 -1.415045559406280518e-01 -3.601113259792327881e-01 -2.329960763454437256e-01 -2.689739316701889038e-02 8.619070053100585938e-02 -7.023376971483230591e-02 2.558545172214508057e-01 4.538910835981369019e-02 1.386103481054306030e-01 -3.816203773021697998e-02 -7.552778720855712891e-02 4.370234161615371704e-02 -4.472621977329254150e-01 -4.411168396472930908e-02 -1.815999448299407959e-01 8.643922209739685059e-02 -2.600695379078388214e-02 2.958203665912151337e-03 -9.769610315561294556e-02 1.429497152566909790e-01 -1.874183565378189087e-01 4.203778225928544998e-03 -4.144321978092193604e-01 -2.667714059352874756e-01 6.603592634201049805e-02 2.221595495939254761e-02 1.397272348403930664e-01 -2.742732316255569458e-02 -2.205049544572830200e-01 -8.207120001316070557e-02 -2.226730585098266602e-01
1.175916120409965515e-01 -6.745313876308500767e-04 -1.551757454872131348e-01 -1.619806289672851562e-01 -2.336330711841583252e-01 4.681020230054855347e-02 4.329242184758186340e-02 3.603282272815704346e-01 1.642390936613082886e-01 1.111656129360198975e-01 -1.986083574593067169e-02 -9.375560283660888672e-02 8.539693057537078857e-02 -3.026540577411651611e-01 3.774318099021911621e-01 1.633026301860809326e-01 -1.542196124792098999e-01 1.243672147393226624e-01 -2.093284130096435547e-01 2.149043530225753784e-01 1.265649348497390747e-01 -1.505687087774276733e-01 1.280626375228166580e-02 -1.358656734228134155e-01 -7.081179320812225342e-02 1.500384956598281860e-01 -1.769800931215286255e-01 -9.407392702996730804e-03 -3.747333884239196777e-01 -6.631706375628709793e-03 -9.758768975734710693e-02 1.879941672086715698e-01
2.228298485279083252e-01 2.094848155975341797e-01 -1.150291115045547485e-01 9.285580366849899292e-02 8.600869774818420410e-02 -2.107028961181640625e-01 3.585062921047210693e-02 2.937296405434608459e-02 6.829475611448287964e-02 2.762106955051422119e-01 -6.109734997153282166e-02 1.838590502738952637e-01 -3.291130363941192627e-01 -1.442104727029800415e-01 -4.893665015697479248e-02 -2.216895669698715210e-01 -4.485915228724479675e-02 -2.570865675806999207e-02 7.151642441749572754e-02 -6.954417377710342407e-02 3.897103369235992432e-01 -4.166398197412490845e-02 -2.768393047153949738e-02 -1.274405270814895630e-01 2.312294207513332367e-02 -4.260456562042236328e-01 -3.612730205059051514e-01 2.979706600308418274e-02 -1.223239824175834656e-01 4.131440445780754089e-02 -1.034481227397918701e-01 -8.632577955722808838e-02
-5.457371473312377930e-02 -1.114640161395072937e-01 -1.142702475190162659e-01 1.441528648138046265e-01 6.827034801244735718e-02 -1.694795638322830200e-01 7.065377384424209595e-02 1.552565544843673706e-01 3.043328523635864258e-01 1.278760959394276142e-03 -2.272775024175643921e-01 -1.345860958099365234e-01 -2.600035071372985840e-01 -2.007623165845870972e-01 1.736558824777603149e-01 1.475812345743179321e-01 2.235915660858154297e-01 1.145085692405700684e-01 -7.655644416809082031e-02 2.074700146913528442e-01 3.325485587120056152e-01 -7.341084629297256470e-02 -1.631091237068176270e-01 -1.461400389671325684e-01 -1.030974909663200378e-01 -6.329800188541412354e-02 -3.306665718555450439e-01 -1.610786169767379761e-01 7.084747403860092163e-02 -1.178252249956130981e-01 -3.163455128669738770e-01 -1.455961167812347412e-01
1.989765837788581848e-02 -2.745104953646659851e-02 -1.921383142471313477e-01 -6.404743343591690063e-02 -2.533693565055727959e-03 -5.743987392634153366e-03 7.783609628677368164e-02 1.076235994696617126e-01 2.754871547222137451e-01 8.405537158250808716e-02 3.448008373379707336e-02 1.238239463418722153e-03 1.490590274333953857e-01 -1.246331632137298584e-01 2.449834644794464111e-01 -1.918436139822006226e-01 -9.911808371543884277e-02 3.144884705543518066e-01 4.597811400890350342e-02 4.112321734428405762e-01 4.342391490936279297e-01 -2.420731633901596069e-01 1.491741985082626343e-01 -2.439133226871490479e-01 -7.731573283672332764e-02 -1.206450015306472778e-01 1.009497418999671936e-01 1.664078086614608765e-01 1.309106349945068359e-01 1.837503463029861450e-01 -5.682399868965148926e-02 4.419408272951841354e-03
1.839638315141201019e-02 1.669994294643402100e-01 -3.440824151039123535e-01 -7.796523720026016235e-02 9.905762225389480591e-02 5.610425770282745361e-02 1.215279325842857361e-01 3.129249215126037598e-01 1.270055919885635376e-01 1.304855793714523315e-01 9.653055667877197266e-02 -2.078792005777359009e-01 -1.853616386651992798e-01 -2.154540717601776123e-01 2.452434003353118896e-01 5.362106021493673325e-03 -2.579129338264465332e-01 7.003884017467498779e-02 1.171743124723434448e-02 -3.689159825444221497e-02 4.621950984001159668e-01 -9.652283042669296265e-02 -6.268613040447235107e-02 -1.588812470436096191e-01 -6.580664962530136108e-02 -2.940680980682373047e-01 -1.409450918436050415e-01 -7.201484590768814087e-02 1.569708436727523804e-01 -1.096302419900894165e-01 1.251501888036727905e-01 4.234428703784942627e-02
1.241816878318786621e-01 -2.308390587568283081e-01 -1.983816921710968018e-01 -3.515653610229492188e-01 -1.109878346323966980e-01 2.187638543546199799e-02 -2.089169621467590332e-01 2.800419330596923828e-01 2.370824068784713745e-01 6.255141645669937134e-02 2.610846757888793945e-01 -6.723129749298095703e-02 2.775781452655792236e-01 -3.173448741436004639e-01 -1.375850103795528412e-02 -1.049605607986450195e-01 1.064371317625045776e-02 7.619292289018630981e-02 1.125626340508460999e-01 -8.395113795995712280e-02 2.085840106010437012e-01 2.181523144245147705e-01 1.002056598663330078e-01 -2.267376929521560669e-01 -3.556403517723083496e-02 -1.152304410934448242e-01 -6.577283143997192383e-02 -7.843922078609466553e-02 4.244058206677436829e-02 -2.775110304355621338e-01 -3.575886040925979614e-02 1.685321927070617676e-01
1.609765887260437012e-01 -4.107580520212650299e-03 1.300256550312042236e-01 -1.599684804677963257e-01 2.764569818973541260e-01 -1.845358987338840961e-03 -1.244060099124908447e-01 -2.034498453140258789e-01 2.716161608695983887e-01 1.244578585028648376e-01 -1.030319258570671082e-01 -4.026992022991180420e-01 1.760398596525192261e-01 -3.099687695503234863e-01 8.023507893085479736e-02 -3.107951022684574127e-02 -2.264470010995864868e-01 4.732630401849746704e-02 -4.800305142998695374e-02 1.325569599866867065e-01 2.127279639244079590e-01 3.207755982875823975e-01 -3.856774047017097473e-02 -2.376726567745208740e-01 6.774345785379409790e-02 -1.629662513732910156e-01 -1.520279347896575928e-01 -5.863100662827491760e-02 5.924756987951695919e-04 6.372985988855361938e-02 -1.299062222242355347e-01 -2.087980359792709351e-01
-7.202714681625366211e-02 4.636048525571823120e-02 -3.897368013858795166e-01 -1.453088074922561646e-01 -1.559389680624008179e-01 -2.411062568426132202e-01 1.130348369479179382e-01 1.990719288587570190e-01 6.599576771259307861e-02 -5.585298314690589905e-02 -1.731312721967697144e-01 -2.589139342308044434e-01 -1.730638444423675537e-01 -1.321061998605728149e-01 4.656153265386819839e-03 -7.905174046754837036e-02 1.922851055860519409e-01 1.307082027196884155e-01 3.093255758285522461e-01 1.506716161966323853e-01 3.175547122955322266e-01 -6.053208932280540466e-02 1.457085609436035156e-01 -6.674387305974960327e-02 -3.044058680534362793e-01 -2.000946253538131714e-01 2.329437620937824249e-02 1.771251112222671509e-01 -1.169599220156669617e-01 -6.857296079397201538e-02 -1.879446953535079956e-01 7.538359612226486206e-02
1.238747015595436096e-01 1.414830535650253296e-01 -1.716730743646621704e-01 -1.730644255876541138e-01 4.664986953139305115e-02 -1.498944908380508423e-01 -2.934424579143524170e-01 -2.140294574201107025e-02 -1.189868301153182983e-01 1.526393145322799683e-01 6.663186009973287582e-03 -2.582344599068164825e-02 -2.228764630854129791e-02 -3.916845321655273438e-01 -8.040736615657806396e-02 -3.814048320055007935e-02 -9.965178370475769043e-02 4.407180845737457275e-02 -2.415806055068969727e-02 -4.976648092269897461e-02 3.112337887287139893e-01 -1.932179927825927734e-01 -2.514953315258026123e-01 -3.036914169788360596e-01 1.040946394205093384e-01 1.228113099932670593e-01 -3.567803204059600830e-01 3.531152904033660889e-01 -9.555441141128540039e-02 1.428704522550106049e-02 -2.917983569204807281e-02 3.610960766673088074e-02
9.887433797121047974e-02 -2.085662782192230225e-01 -2.788785398006439209e-01 -2.111740112304687500e-01 -1.330006420612335205e-01 4.273702204227447510e-02 8.617431670427322388e-02 3.534952998161315918e-01 -6.834086030721664429e-02 -1.048615649342536926e-01 1.988807618618011475e-01 -1.689318120479583740e-01 -7.092913985252380371e-02 -3.901914656162261963e-01 1.323717534542083740e-01 -1.380515694618225098e-01 -8.416490256786346436e-02 8.969017863273620605e-02 -1.743597686290740967e-01 1.571403890848159790e-01 2.812147438526153564e-01 -4.704883322119712830e-02 -6.396534852683544159e-03 -2.490824162960052490e-01 -2.590953707695007324e-01 -3.087372183799743652e-01 -2.592573873698711395e-02 -2.801392786204814911e-02 1.243101283907890320e-01 -1.173547469079494476e-02 -3.800506144762039185e-02 -1.717696711421012878e-02
-1.433611288666725159e-02 -1.584826409816741943e-01 1.801641657948493958e-02 -6.916142255067825317e-02 8.615080267190933228e-02 6.501297652721405029e-02 1.754371523857116699e-01 1.739659346640110016e-02 2.443451732397079468e-01 7.775897532701492310e-02 -7.856044173240661621e-02 -2.505427598953247070e-02 9.646662324666976929e-02 -3.201838433742523193e-01 3.466266095638275146e-01 -1.487668752670288086e-01 2.513291835784912109e-01 -6.954022496938705444e-02 -4.440002515912055969e-02 3.157187700271606445e-01 5.065249800682067871e-01 1.822189427912235260e-02 -6.999150384217500687e-03 -2.170443534851074219e-01 -1.362819075584411621e-01 1.189313530921936035e-01 -1.533281803131103516e-01 5.208297446370124817e-02 -6.244410201907157898e-02 1.004221513867378235e-01 2.016940712928771973e-01 -1.134551763534545898e-01
-1.527375727891921997e-01 -1.890595108270645142e-01 -9.014135226607322693e-03 -2.709389030933380127e-01 2.139583379030227661e-01 3.628396987915039062e-02 6.632590293884277344e-02 -6.767369061708450317e-02 1.529883295297622681e-01 1.350792348384857178e-01 -4.080245271325111389e-02 3.644431009888648987e-02 -1.055765524506568909e-01 -1.410982608795166016e-01 8.824769407510757446e-02 -1.881653815507888794e-01 -1.530950516462326050e-01 2.783435285091400146e-01 -2.592647671699523926e-01 2.862494811415672302e-02 3.551297187805175781e-01 -2.373808920383453369e-01 1.351947337388992310e-01 -1.048556864261627197e-01 -2.115632146596908569e-01 -1.473671197891235352e-01 -4.063265025615692139e-01 -1.157288178801536560e-01 7.787989079952239990e-02 1.632327288389205933e-01 1.072206795215606689e-01 1.503465473651885986e-01
4.644689336419105530e-02 1.097981631755828857e-01 -3.105968832969665527e-01 -9.467751532793045044e-02 4.810116253793239594e-03 -1.706877350807189941e-02 2.075901022180914879e-03 1.559311747550964355e-01 1.529416441917419434e-01 1.105908006429672241e-01 8.523935824632644653e-02 -1.587231606245040894e-01 -2.678228020668029785e-01 -3.117676675319671631e-01 -3.376003727316856384e-02 -1.221000030636787415e-01 -9.969212859869003296e-02 1.042649820446968079e-01 -1.038349941372871399e-01 -2.103316038846969604e-01 5.424242615699768066e-01 -2.480705678462982178e-01 1.734502166509628296e-01 3.748156130313873291e-02 -1.352297663688659668e-01 -1.841535568237304688e-01 1.418513711541891098e-02 -2.787869274616241455e-01 -5.660319328308105469e-02 -3.502242267131805420e-02 5.848644301295280457e-02 -4.006286337971687317e-02
1.144037693738937378e-01 4.620581492781639099e-02 3.886472433805465698e-02 -2.213964760303497314e-01 -8.931094408035278320e-02 -2.050991803407669067e-01 -2.212272584438323975e-02 -3.096422255039215088e-01 1.503237634897232056e-01 7.173909991979598999e-02 1.264231204986572266e-01 -2.635862678289413452e-02 -4.372033178806304932e-01 -2.093152999877929688e-01 1.071271393448114395e-02 -2.875167727470397949e-01 -6.102814897894859314e-02 -1.273912787437438965e-01 2.665176615118980408e-02 8.991193026304244995e-02 3.953437805175781250e-01 -2.679938673973083496e-01 -8.766148239374160767e-02 -2.666743993759155273e-01 -1.762163452804088593e-02 -1.831427663564682007e-01 -1.626811772584915161e-01 8.847304433584213257e-02 1.202257648110389709e-01 -6.907682120800018311e-02 -4.179192706942558289e-02 -2.995139919221401215e-02
1.566410660743713379e-01 -9.703054279088973999e-02 -8.834726363420486450e-02 7.236680388450622559e-02 8.391463011503219604e-02 -1.751801073551177979e-01 1.038176938891410828e-02 1.973495446145534515e-02 -6.866875290870666504e-02 1.790614575147628784e-01 -1.021810322999954224e-01 -6.534583866596221924e-02 -3.664929866790771484e-01 -3.086611330509185791e-01 5.349882412701845169e-03 -5.972082540392875671e-02 -5.015257000923156738e-02 4.138812124729156494e-01 -8.638315647840499878e-02 1.313837468624114990e-01 1.089635044336318970e-01 -7.817342877388000488e-02 1.566453278064727783e-01 -3.918278217315673828e-01 -5.052710324525833130e-02 -2.895464301109313965e-01 -1.173012852668762207e-01 2.375691235065460205e-01 -4.701932892203330994e-02 -1.459983885288238525e-01 -2.080178409814834595e-01 1.101444810628890991e-01
4.270666837692260742e-02 2.591586709022521973e-01 -9.152545779943466187e-02 -9.031029790639877319e-02 -6.530308723449707031e-02 -1.722726225852966309e-02 7.358494400978088379e-02 2.060158848762512207e-01 6.969311088323593140e-02 1.587752848863601685e-01 -2.202943898737430573e-02 -1.375837996602058411e-02 -2.200521528720855713e-01 -3.488225638866424561e-01 7.511566579341888428e-02 -3.386342525482177734e-02 -1.370134800672531128e-01 1.907865107059478760e-01 2.563101425766944885e-02 -1.060083061456680298e-01 5.022428631782531738e-01 -2.649119794368743896e-01 2.670728266239166260e-01 1.148117426782846451e-02 -1.485869288444519043e-01 -2.389104813337326050e-01 8.385282754898071289e-02 -3.237588405609130859e-01 -1.637922227382659912e-02 6.729194894433021545e-03 3.670514002442359924e-02 -2.845784276723861694e-02
-5.978629365563392639e-02 7.333578076213598251e-03 -5.541431531310081482e-02 -1.023572385311126709e-01 -2.947898022830486298e-02 -1.690260320901870728e-02 -7.195819914340972900e-02 -1.234972774982452393e-01 -1.194738075137138367e-01 8.939886838197708130e-02 -1.248723268508911133e-02 3.437070921063423157e-02 -2.950789630413055420e-01 -1.552518159151077271e-01 -1.538417190313339233e-01 -3.204757571220397949e-01 -1.317131966352462769e-01 -1.710610240697860718e-01 2.971614897251129150e-02 1.551025062799453735e-01 4.324406385421752930e-01 -4.098984599113464355e-02 -1.329035460948944092e-01 -1.816015243530273438e-01 -6.447119265794754028e-02 -3.125073909759521484e-01 -3.928987085819244385e-01 1.977623105049133301e-01 2.485857158899307251e-02 -1.757943034172058105e-01 -1.924943178892135620e-01 -1.591844856739044189e-01
2.906754910945892334e-01 5.336005240678787231e-02 1.385637074708938599e-01 -1.916477382183074951e-01 3.473790585994720459e-01 4.143445193767547607e-02 -3.081183731555938721e-01 8.918570727109909058e-02 2.395376563072204590e-01 6.134826689958572388e-02 1.156884506344795227e-01 -1.404693871736526489e-01 -9.815685451030731201e-02 -1.497954130172729492e-01 4.124717041850090027e-02 3.560985252261161804e-02 8.562871068716049194e-02 5.928691849112510681e-02 2.075404226779937744e-01 -4.632585868239402771e-02 3.925733566284179688e-01 2.678305283188819885e-02 1.279525011777877808e-01 -2.126673310995101929e-01 -3.053687885403633118e-02 -1.676707565784454346e-01 -1.207531690597534180e-01 -1.935160160064697266e-01 2.276248782873153687e-01 -2.271953970193862915e-01 9.311083704233169556e-03 2.122768312692642212e-01
2.030669301748275757e-01 -2.776337601244449615e-02 -7.943742722272872925e-02 -3.792189061641693115e-01 1.106700524687767029e-01 -8.114834874868392944e-02 2.063304483890533447e-01 1.527369320392608643e-01 1.942213326692581177e-01 -1.960302516818046570e-02 6.566755473613739014e-02 7.837265729904174805e-02 -1.794017404317855835e-01 -9.591417759656906128e-02 1.432701200246810913e-01 1.176740080118179321e-01 -9.300567954778671265e-02 1.220164820551872253e-01 -2.925257012248039246e-02 1.097331941127777100e-01 1.188339889049530029e-01 2.461384795606136322e-02 -1.976446658372879028e-01 -2.267629504203796387e-01 1.840639859437942505e-01 -4.541424214839935303e-01 -1.510983109474182129e-01 -9.571523219347000122e-02 -2.745346426963806152e-01 1.393687576055526733e-01 -2.997691631317138672e-01 -2.011489123106002808e-02
-2.832493185997009277e-01 -1.874108910560607910e-01 -1.797470748424530029e-01 -2.699325084686279297e-01 -3.602235019207000732e-02 1.251144111156463623e-01 1.500684171915054321e-01 3.498131036758422852e-02 -8.203101903200149536e-02 2.971369586884975433e-02 -2.067880779504776001e-01 -9.924205392599105835e-02 -1.584798097610473633e-01 -2.874940335750579834e-01 1.100993305444717407e-01 -1.545788347721099854e-01 1.068479847162961960e-02 -1.157360225915908813e-01 2.027286142110824585e-01 1.170188095420598984e-02 2.634846270084381104e-01 -1.118429228663444519e-01 3.888850212097167969e-01 -1.889597326517105103e-01 -2.652982473373413086e-01 -1.941757798194885254e-01 1.759946718811988831e-02 1.097040101885795593e-01 -8.760274946689605713e-02 -1.209561005234718323e-01 -2.557236552238464355e-01 5.500155314803123474e-02
2.363179028034210205e-01 -7.676509767770767212e-02 -2.848060727119445801e-01 -3.225199878215789795e-02 -3.540888428688049316e-02 -1.980426758527755737e-01 1.145117059350013733e-01 2.486873790621757507e-02 -1.355902701616287231e-01 1.717298477888107300e-01 -1.804385930299758911e-01 1.597049236297607422e-01 -3.746700286865234375e-01 -2.933159768581390381e-01 1.182540655136108398e-01 -1.061608046293258667e-01 6.120325252413749695e-02 3.015713393688201904e-01 -6.959795951843261719e-03 1.370339244604110718e-01 2.671187818050384521e-01 1.123366579413414001e-01 -4.267173260450363159e-02 -3.516026139259338379e-01 -5.281707644462585449e-02 -2.405687570571899414e-01 2.626612596213817596e-02 -5.432554986327886581e-03 -1.528076678514480591e-01 2.771903062239289284e-03 -1.680012345314025879e-01 9.162309765815734863e-02
2.551883459091186523e-01 1.124409660696983337e-01 -1.899599283933639526e-02 -1.540022939443588257e-01 -8.827636018395423889e-03 -1.084828153252601624e-01 -1.782975941896438599e-01 1.508062779903411865e-01 -4.344617947936058044e-02 3.374432027339935303e-01 1.262364834547042847e-01 -1.948171295225620270e-02 -2.938587069511413574e-01 -9.937209635972976685e-02 -6.562086939811706543e-02 -1.883342564105987549e-01 -1.870467141270637512e-02 8.860144019126892090e-02 -3.387824073433876038e-02 2.118784040212631226e-01 1.817414164543151855e-01 -1.612270623445510864e-01 -1.090688258409500122e-01 -3.336004614830017090e-01 -6.851781159639358521e-02 -3.456805944442749023e-01 -1.216383725404739380e-01 1.942688822746276855e-01 -1.919367760419845581e-01 -7.697009295225143433e-02 -3.064366579055786133e-01 -1.177366599440574646e-01
8.325204998254776001e-02 -1.847994923591613770e-01 -8.283217996358871460e-02 -1.686424463987350464e-01 -3.972854465246200562e-02 -2.474159896373748779e-01 8.893329650163650513e-02 -2.592543605715036392e-03 -8.723215013742446899e-02 2.451031804084777832e-01 -3.137301281094551086e-02 -2.906286716461181641e-02 -3.776925206184387207e-01 -2.328817248344421387e-01 3.250753134489059448e-02 -1.821522861719131470e-01 8.710895478725433350e-02 4.137508571147918701e-01 -2.587741799652576447e-02 1.543854176998138428e-01 1.093955263495445251e-01 4.690363258123397827e-02 -7.830077409744262695e-02 -3.462765514850616455e-01 -1.696839779615402222e-01 -2.347536385059356689e-01 -1.049425750970840454e-01 1.176180616021156311e-01 -8.706867694854736328e-02 -6.808979809284210205e-02 -2.898438870906829834e-01 -6.171507015824317932e-02
3.211237788200378418e-01 6.675159186124801636e-02 -5.959093943238258362e-02 -9.854772128164768219e-03 1.373409032821655273e-01 -1.313232183456420898e-01 -4.374402761459350586e-02 1.981981843709945679e-01 -3.531202673912048340e-02 1.528209298849105835e-01 -7.674425095319747925e-02 1.456261128187179565e-01 -4.479904472827911377e-01 -1.771019548177719116e-01 4.155408591032028198e-02 -1.398386061191558838e-01 2.043502032756805420e-01 4.134234040975570679e-02 -3.994154930114746094e-02 -5.960719659924507141e-03 3.793966472148895264e-01 -1.002840846776962280e-01 7.125941663980484009e-02 -1.706577241420745850e-01 1.081601083278656006e-01 -3.966150581836700439e-01 -2.830144464969635010e-01 4.978795535862445831e-03 -1.540751010179519653e-01 1.619907282292842865e-02 -2.287627197802066803e-03 -9.245701949112117290e-04
-7.117476314306259155e-02 -2.471381574869155884e-01 -1.020730212330818176e-01 -3.416961729526519775e-01 -2.049656808376312256e-01 -6.940333545207977295e-02 -2.192286550998687744e-01 1.033027842640876770e-01 2.696346640586853027e-01 1.531051546335220337e-01 -6.973787676542997360e-03 -1.235231757164001465e-01 -1.867386139929294586e-02 -2.501465380191802979e-01 -1.323399543762207031e-01 -1.001216322183609009e-01 -7.762850075960159302e-02 -1.851149834692478180e-02 4.165250808000564575e-02 -1.066553965210914612e-01 2.160467654466629028e-01 1.417001932859420776e-01 2.915081381797790527e-02 -2.226065099239349365e-01 5.019486322999000549e-02 -1.156648173928260803e-01 -3.917731940746307373e-01 -3.375119268894195557e-01 9.636525809764862061e-02 -8.389418572187423706e-02 1.217435747385025024e-01 2.193819284439086914e-01
2.884407155215740204e-02 -3.091535270214080811e-01 4.426569864153862000e-02 -1.074227616190910339e-01 -2.290073931217193604e-01 -1.240021884441375732e-01 9.401593357324600220e-02 1.344747394323348999e-01 1.680805534124374390e-01 8.010579645633697510e-02 -4.062812328338623047e-01 -1.356918215751647949e-01 -1.804509386420249939e-02 -3.114264905452728271e-01 -1.061229594051837921e-02 -2.010999470949172974e-01 -1.659411489963531494e-01 -1.394558101892471313e-01 -3.763052076101303101e-02 1.111471131443977356e-01 6.605138629674911499e-02 7.528197485953569412e-03 2.666003108024597168e-01 -1.986947208642959595e-01 -1.012102589011192322e-01 -2.412897497415542603e-01 -1.988910734653472900e-01 1.073743328452110291e-01 -2.736156880855560303e-01 -2.489081472158432007e-01 -8.420506864786148071e-02 -1.215574331581592560e-02
1.860186643898487091e-02 1.679583340883255005e-01 7.885378785431385040e-03 -1.247787997126579285e-01 -1.009138822555541992e-01 -1.197827085852622986e-01 5.806801095604896545e-02 -6.954444944858551025e-02 1.806317120790481567e-01 -2.133999317884445190e-01 -1.715255230665206909e-01 -2.578086853027343750e-01 2.051552291959524155e-03 -3.443250656127929688e-01 4.480221569538116455e-01 -1.718529760837554932e-01 -3.439674675464630127e-01 3.748624920845031738e-01 3.400838375091552734e-02 -8.973465114831924438e-02 2.219153791666030884e-01 5.661981180310249329e-02 -1.063376013189554214e-02 -1.196946203708648682e-01 -2.020976990461349487e-01 2.673503197729587555e-02 -6.897771358489990234e-02 9.761168807744979858e-02 5.255514755845069885e-02 -2.186289243400096893e-02 7.781665772199630737e-02 -1.100423187017440796e-02
1.018402203917503357e-01 -2.468442469835281372e-01 -1.522658206522464752e-02 -2.085968255996704102e-01 2.825405895709991455e-01 3.280541673302650452e-02 7.634215801954269409e-02 -1.859619170427322388e-01 2.635718286037445068e-01 -1.159530356526374817e-01 -5.109586194157600403e-02 1.353017985820770264e-01 -8.634877204895019531e-02 5.037402361631393433e-02 1.375721842050552368e-01 4.326643422245979309e-02 -8.127435296773910522e-02 -4.715317115187644958e-02 8.612799458205699921e-03 2.106449306011199951e-01 3.162604570388793945e-01 1.386287156492471695e-02 2.280364781618118286e-01 -4.137444794178009033e-01 1.791300922632217407e-01 -8.790946006774902344e-02 -1.078978329896926880e-01 -3.721363842487335205e-03 -3.630198240280151367e-01 -2.317507006227970123e-02 -2.015339136123657227e-01 -1.671287268400192261e-01
4.336289688944816589e-02 -2.483944967389106750e-02 2.091742306947708130e-02 -1.394532322883605957e-01 3.678717464208602905e-02 1.489447057247161865e-01 -4.189034458249807358e-03 -4.547059908509254456e-02 1.818658709526062012e-01 1.016954109072685242e-01 1.453176438808441162e-01 1.498384866863489151e-02 -1.161605492234230042e-02 -2.772358953952789307e-01 1.809669137001037598e-01 -2.513283193111419678e-01 -2.736242711544036865e-01 1.140934228897094727e-01 -1.223651021718978882e-01 -6.664732843637466431e-02 4.513474106788635254e-01 -4.295622706413269043e-01 2.014294862747192383e-01 -6.150824576616287231e-02 -1.335719674825668335e-01 -1.869235783815383911e-01 2.344413846731185913e-01 4.741379618644714355e-02 -7.738362252712249756e-02 1.335697323083877563e-01 3.445847705006599426e-02 1.985430121421813965e-01
-1.172352954745292664e-01 -4.845434054732322693e-02 -1.251254826784133911e-01 1.874867379665374756e-01 -2.235406935214996338e-01 9.830500930547714233e-04 2.353382706642150879e-01 3.358717635273933411e-02 2.118564397096633911e-01 2.238775342702865601e-01 1.236190646886825562e-01 -2.621209323406219482e-01 -4.523259028792381287e-02 -1.818385273218154907e-01 3.073909282684326172e-01 -2.384971678256988525e-01 -1.386775374412536621e-01 2.243512272834777832e-01 6.477507762610912323e-03 1.911020129919052124e-01 4.179148972034454346e-01 -1.056646406650543213e-01 4.174915701150894165e-02 -1.660641282796859741e-01 -2.770009078085422516e-02 -1.621483564376831055e-01 -1.802777126431465149e-02 2.666292339563369751e-02 -9.778831154108047485e-02 2.917298376560211182e-01 -5.631025135517120361e-02 1.180763989686965942e-01
1.243532299995422363e-01 -4.935824871063232422e-02 6.628619879484176636e-02 1.359293460845947266e-01 -9.819013625383377075e-02 -1.030539274215698242e-01 -1.079875007271766663e-01 -9.807853400707244873e-02 3.054506480693817139e-01 8.145578205585479736e-02 5.505931377410888672e-02 -1.531391441822052002e-01 -2.693124674260616302e-02 -5.147478580474853516e-01 5.972259864211082458e-02 -2.039151638746261597e-01 2.313786596059799194e-01 1.039009466767311096e-01 -2.065554708242416382e-01 -1.331933736801147461e-01 3.028016686439514160e-01 -1.638508290052413940e-01 -2.400407567620277405e-02 2.421624958515167236e-02 1.007343642413616180e-02 4.260779824107885361e-03 -2.485175728797912598e-01 1.054999828338623047e-01 -3.336330354213714600e-01 -6.884904205799102783e-02 -7.482307404279708862e-02 2.033077627420425415e-01
1.256935894489288330e-01 6.365243345499038696e-02 -1.290950477123260498e-01 -1.872515976428985596e-01 1.417512446641921997e-01 1.670604199171066284e-01 -1.460008621215820312e-01 -8.858316391706466675e-02 1.589682996273040771e-01 2.722309231758117676e-01 -1.898601353168487549e-01 -7.839181274175643921e-02 -2.799961268901824951e-01 -2.751324474811553955e-01 -5.005125701427459717e-02 -1.226138696074485779e-01 -1.417596451938152313e-02 -1.324524581432342529e-01 2.189254015684127808e-01 -1.921206563711166382e-01 1.954570412635803223e-01 -1.582428514957427979e-01 -2.273308932781219482e-01 -2.629711627960205078e-01 -2.247665077447891235e-01 -1.355948448181152344e-01 -2.006045430898666382e-01 -2.570313811302185059e-01 4.372772201895713806e-02 -7.353676110506057739e-02 -2.001167275011539459e-02 -2.616352736949920654e-01
3.652273118495941162e-01 -3.070284128189086914e-01 -1.371476501226425171e-01 9.585022926330566406e-03 -1.081446260213851929e-01 -1.154827475547790527e-01 -4.471742734313011169e-02 1.933028548955917358e-01 8.704920113086700439e-02 3.626897037029266357e-01 8.580525964498519897e-02 -4.106327891349792480e-02 -1.520355641841888428e-01 -7.915508002042770386e-02 4.295668005943298340e-02 -2.148793488740921021e-01 -1.010041534900665283e-01 1.921463757753372192e-01 1.453472524881362915e-01 1.898032277822494507e-01 6.185502931475639343e-02 7.209418341517448425e-03 -1.100432053208351135e-01 -3.963813185691833496e-01 -6.362970918416976929e-02 -2.633886635303497314e-01 -9.940323978662490845e-02 3.189556300640106201e-02 -2.134061008691787720e-01 3.566546365618705750e-02 -2.026608288288116455e-01 1.178563460707664490e-01
-1.021688058972358704e-01 5.466208979487419128e-02 -3.312058448791503906e-01 -2.662357687950134277e-01 -2.900694012641906738e-01 -1.592327207326889038e-01 -7.474718987941741943e-02 1.089617386460304260e-01 4.673029854893684387e-02 -3.700433671474456787e-02 -1.549861282110214233e-01 -1.601241230964660645e-01 -1.360623687505722046e-01 -1.219261288642883301e-01 2.193119972944259644e-01 -3.726564645767211914e-01 5.047797784209251404e-02 1.829270869493484497e-01 1.433816403150558472e-01 2.138353288173675537e-01 2.182141393423080444e-01 -5.004956573247909546e-02 2.696337401866912842e-01 -3.853355348110198975e-02 -2.264978736639022827e-01 -1.222316324710845947e-01 -2.215155959129333496e-02 -2.309001684188842773e-01 -2.239364981651306152e-01 3.173486143350601196e-02 -3.150564059615135193e-02 -8.171936869621276855e-02
-1.013352945446968079e-01 -2.815120518207550049e-01 -1.612368822097778320e-01 -7.864848524332046509e-02 -1.442282646894454956e-01 6.979770213365554810e-02 2.055797278881072998e-01 1.880061477422714233e-01 2.066113203763961792e-01 -1.830256357789039612e-02 2.011169865727424622e-02 -1.141461655497550964e-01 -1.886881142854690552e-01 -1.971954852342605591e-02 2.779889851808547974e-02 -3.992735221982002258e-02 -2.324277162551879883e-01 -1.585639715194702148e-01 2.312481552362442017e-01 -5.060778185725212097e-02 4.511153399944305420e-01 -1.146021187305450439e-01 1.144890338182449341e-01 -1.312736868858337402e-01 -1.051361486315727234e-01 -2.306426912546157837e-01 -3.848280310630798340e-01 1.422560662031173706e-01 -2.112249583005905151e-01 -1.314026266336441040e-01 -2.402323670685291290e-02 -5.459333956241607666e-02
-1.624150387942790985e-02 3.342453241348266602e-01 -2.197173535823822021e-01 -3.257924318313598633e-01 1.281083077192306519e-01 -1.976466476917266846e-01 2.139139622449874878e-01 -2.667509913444519043e-01 2.691738307476043701e-01 1.005134508013725281e-01 1.459120362997055054e-01 5.350350961089134216e-02 -1.633873432874679565e-01 -1.536320894956588745e-01 6.917132437229156494e-02 -1.735854148864746094e-02 1.808149069547653198e-01 1.007315330207347870e-02 1.442526429891586304e-01 1.204421296715736389e-01 3.492357134819030762e-01 2.693936601281166077e-02 -1.345735937356948853e-01 -2.516555190086364746e-01 -9.149482846260070801e-02 -2.626687586307525635e-01 3.049973025918006897e-02 3.890568390488624573e-02 -1.958574056625366211e-01 5.377646163105964661e-02 5.468001589179039001e-02 -5.309779569506645203e-02
9.369243867695331573e-03 2.255185246467590332e-01 -8.679127693176269531e-02 -3.634348809719085693e-01 3.608607500791549683e-02 -3.425671458244323730e-01 1.724434271454811096e-02 -2.727786600589752197e-01 3.983740806579589844e-01 7.855044305324554443e-02 8.678980916738510132e-02 -1.499323099851608276e-01 -1.684602946043014526e-01 -1.908398717641830444e-01 1.420444548130035400e-01 -8.906166255474090576e-02 1.118157058954238892e-01 -3.465177863836288452e-02 -7.658575475215911865e-02 5.617954209446907043e-02 2.082758992910385132e-01 -1.950419694185256958e-01 -5.946518108248710632e-02 -1.437515318393707275e-01 -1.740120351314544678e-01 -2.713792324066162109e-01 -1.574508398771286011e-01 1.660990417003631592e-01 -1.622876077890396118e-01 1.222382998093962669e-03 -2.259480580687522888e-02 -1.295491456985473633e-01
1.408679187297821045e-01 -1.516793016344308853e-02 -6.325931847095489502e-02 -2.486615180969238281e-01 1.179811805486679077e-01 -8.958051353693008423e-02 -1.111357584595680237e-01 -3.450738191604614258e-01 1.948180943727493286e-01 1.340254545211791992e-01 -6.077368557453155518e-02 9.798217564821243286e-02 -1.769331693649291992e-01 5.896178260445594788e-02 7.980917394161224365e-02 7.579324394464492798e-02 5.311242491006851196e-02 1.431920528411865234e-01 -3.560630371794104576e-03 -1.555466558784246445e-02 3.485374748706817627e-01 -6.946520507335662842e-02 1.549771279096603394e-01 -3.919817805290222168e-01 5.631176009774208069e-02 -1.722792834043502808e-01 -2.515305876731872559e-01 2.688612937927246094e-01 -4.426698759198188782e-02 3.040221929550170898e-01 -1.989360451698303223e-01 -1.212149932980537415e-01
2.337839603424072266e-01 -8.788644522428512573e-02 1.821759045124053955e-01 1.035858690738677979e-01 1.455161422491073608e-01 -3.034444153308868408e-01 -1.219408437609672546e-01 2.609927579760551453e-02 2.587065398693084717e-01 -4.714682325720787048e-02 2.628318369388580322e-01 -2.995219640433788300e-02 -1.415140181779861450e-01 -1.842592209577560425e-01 4.963664710521697998e-02 -1.237640529870986938e-01 1.490916311740875244e-01 1.667245775461196899e-01 -1.761403530836105347e-01 6.435939669609069824e-02 3.525849580764770508e-01 -1.568960100412368774e-01 -1.252648327499628067e-02 -2.689775526523590088e-01 1.474632918834686279e-01 -8.761642128229141235e-02 -1.491785198450088501e-01 1.518702693283557892e-02 -2.112261205911636353e-01 -1.834505200386047363e-01 -3.242447078227996826e-01 1.098492816090583801e-01
2.591747045516967773e-01 2.705931365489959717e-01 -1.549735516309738159e-01 6.533940881490707397e-02 1.190056577324867249e-01 -1.702318191528320312e-01 1.145459618419408798e-02 1.211305558681488037e-01 1.295331716537475586e-01 2.524922192096710205e-01 -1.111885532736778259e-01 2.000089734792709351e-01 -3.174774646759033203e-01 -1.682899147272109985e-01 -1.441793441772460938e-01 -1.905684322118759155e-01 -7.191752642393112183e-02 8.442667126655578613e-02 9.443991631269454956e-02 1.859341003000736237e-02 4.082852602005004883e-01 -3.688578307628631592e-02 2.308391220867633820e-02 -1.246299147605895996e-01 -2.364034578204154968e-02 -2.813263237476348877e-01 -2.777746021747589111e-01 6.572832912206649780e-02 -1.856581717729568481e-01 2.877419814467430115e-02 -1.358344405889511108e-01 -1.834226101636886597e-01
1.141203120350837708e-01 1.797839701175689697e-01 2.435474246740341187e-01 -2.143286019563674927e-01 6.169739738106727600e-02 -3.133863508701324463e-01 -5.186068359762430191e-03 -2.926271855831146240e-01 6.324178725481033325e-02 5.280089005827903748e-02 4.806260019540786743e-02 -6.334309582598507404e-04 -2.556808292865753174e-01 -2.981823086738586426e-01 2.846537530422210693e-02 -6.783798336982727051e-02 7.287960499525070190e-02 6.743058562278747559e-02 2.798671275377273560e-02 -5.652788653969764709e-02 3.166025876998901367e-01 -1.674043089151382446e-01 -3.368039056658744812e-02 -2.934930026531219482e-01 -2.574153058230876923e-02 -2.703737914562225342e-01 -3.782037794589996338e-01 1.563686430454254150e-01 2.961473772302269936e-03 7.883376628160476685e-02 1.261580586433410645e-01 -1.294010970741510391e-02
3.433516025543212891e-01 -6.205604225397109985e-02 5.064355954527854919e-02 9.632578492164611816e-02 4.805640317499637604e-03 1.603491157293319702e-01 -1.069067493081092834e-01 3.362565860152244568e-02 2.330040335655212402e-01 2.868731915950775146e-01 1.861231587827205658e-02 -1.167328506708145142e-01 -5.085757747292518616e-02 -2.639191448688507080e-01 1.909138113260269165e-01 -9.352046996355056763e-02 -1.878930330276489258e-01 1.086199209094047546e-01 9.383898973464965820e-02 9.997721016407012939e-02 8.295405656099319458e-02 2.756736800074577332e-02 2.586629707366228104e-03 -2.998132109642028809e-01 1.253535319119691849e-02 -5.673032999038696289e-01 -1.388446539640426636e-01 -5.624303966760635376e-02 -8.422113955020904541e-02 -1.154671534895896912e-01 9.753946959972381592e-02 1.493864208459854126e-01
4.674652591347694397e-02 2.344927042722702026e-01 -1.857034415006637573e-01 -2.751730978488922119e-01 5.136911198496818542e-02 2.181314304471015930e-02 -1.647857427597045898e-01 3.424368798732757568e-02 1.462895870208740234e-01 5.048185959458351135e-02 -1.481215842068195343e-02 -2.590217292308807373e-01 8.851433545351028442e-02 -1.881743669509887695e-01 -1.745113581418991089e-01 -3.424515426158905029e-01 -3.158625364303588867e-01 1.789498701691627502e-02 5.323763489723205566e-01 -9.837207198143005371e-02 1.529745906591415405e-01 -1.094776205718517303e-02 3.177010640501976013e-02 -2.475000470876693726e-01 -2.859294414520263672e-02 -5.290217325091362000e-02 8.101628045551478863e-04 -1.795468777418136597e-01 -2.231179364025592804e-02 -1.735038869082927704e-02 -5.730503425002098083e-02 5.782339256256818771e-03
-1.827174425125122070e-01 -8.363056182861328125e-02 -4.569494724273681641e-02 -1.120234653353691101e-01 -1.447844803333282471e-01 -1.435597389936447144e-01 -6.962433923035860062e-03 6.084995344281196594e-02 2.182203084230422974e-01 1.534168273210525513e-01 -7.884516566991806030e-02 -2.849248945713043213e-01 3.630605293437838554e-03 -3.369514644145965576e-01 -1.720867455005645752e-01 8.164140582084655762e-02 -2.327270358800888062e-01 3.133561611175537109e-01 -1.420987248420715332e-01 3.131283074617385864e-02 2.802789509296417236e-01 1.563501358032226562e-01 -1.638493835926055908e-01 -2.806932628154754639e-01 1.800865232944488525e-01 7.855109125375747681e-02 -8.828353136777877808e-02 -1.005862206220626831e-01 -2.767566442489624023e-01 -4.797729849815368652e-02 -7.810065150260925293e-02 2.600064575672149658e-01
1.422304213047027588e-01 1.491394173353910446e-02 2.583578601479530334e-02 -2.305429130792617798e-01 -1.911461055278778076e-01 -1.693545132875442505e-01 4.815545305609703064e-02 -2.324867248535156250e-01 2.378823310136795044e-01 1.653694510459899902e-01 9.107380360364913940e-02 -1.102666258811950684e-01 -2.901612818241119385e-01 -1.532331556081771851e-01 1.517321020364761353e-01 -2.701499164104461670e-01 1.876699477434158325e-01 -1.421218216419219971e-01 -5.434623919427394867e-03 2.186212129890918732e-02 2.723688185214996338e-01 -3.142850995063781738e-01 -6.876237690448760986e-02 -2.801510095596313477e-01 -1.302425116300582886e-01 -2.217793017625808716e-01 -2.297728210687637329e-01 1.798435896635055542e-01 -3.850996494293212891e-02 1.276081055402755737e-01 2.468881011009216309e-02 -1.196424141526222229e-01
1.393673270940780640e-01 -3.569013997912406921e-02 -3.814794123172760010e-02 1.064340025186538696e-01 -3.598492592573165894e-02 -1.119197756052017212e-01 2.975160628557205200e-02 1.407057512551546097e-02 -1.860029846429824829e-01 3.421664834022521973e-01 2.411104179918766022e-02 1.237875670194625854e-01 -4.003188014030456543e-01 -3.273901641368865967e-01 2.218624055385589600e-01 -1.131081059575080872e-01 9.054268896579742432e-02 2.614172995090484619e-01 7.366160303354263306e-02 -2.198434062302112579e-02 1.753373444080352783e-01 3.382514044642448425e-02 2.249179594218730927e-02 -4.395995438098907471e-01 1.800413802266120911e-02 -2.779618203639984131e-01 -5.652833357453346252e-02 4.440662264823913574e-02 -1.049628108739852905e-01 9.641242772340774536e-02 -2.039313167333602905e-01 -4.286923259496688843e-02
-3.173150122165679932e-02 -3.400914743542671204e-02 -1.609718203544616699e-01 -7.363965362310409546e-02 1.157361119985580444e-01 1.402412503957748413e-01 -1.129216998815536499e-01 -2.763625979423522949e-02 3.486353456974029541e-01 2.401478141546249390e-01 -3.939551766961812973e-03 -2.372081577777862549e-01 3.125189840793609619e-01 -5.718572139739990234e-01 -6.769245117902755737e-02 -5.390805006027221680e-02 -1.375588178634643555e-01 8.971937932074069977e-03 -7.447570562362670898e-02 -1.096498891711235046e-01 1.518821716308593750e-01 6.069643050432205200e-02 -1.165834292769432068e-01 -1.016764417290687561e-01 2.744599245488643646e-02 -2.676483392715454102e-01 -1.970939040184020996e-01 1.116025298833847046e-01 1.479128748178482056e-01 -3.523993492126464844e-02 1.036544889211654663e-01 8.623853325843811035e-02
-1.471555083990097046e-01 -1.475318521261215210e-01 -5.476282536983489990e-02 1.165549606084823608e-01 4.239215049892663956e-03 -2.112094461917877197e-01 -1.453207340091466904e-02 4.211664795875549316e-01 6.696501374244689941e-02 1.118225455284118652e-01 -2.994111925363540649e-02 -8.598825894296169281e-03 2.192035503685474396e-02 -9.947256743907928467e-02 2.722468376159667969e-01 -1.024886849336326122e-03 -4.552761092782020569e-03 2.748117446899414062e-01 -3.030428588390350342e-01 -5.225846171379089355e-02 3.948918282985687256e-01 5.543044209480285645e-02 6.640812009572982788e-02 -1.366045922040939331e-01 -2.335684141144156456e-03 -1.386113762855529785e-01 -2.602427601814270020e-01 -1.269880235195159912e-01 -6.787014752626419067e-02 -2.409844473004341125e-02 -3.543042540550231934e-01 1.712938994169235229e-01
3.231697678565979004e-01 9.029133617877960205e-02 -2.320373654365539551e-01 -2.770544588565826416e-01 1.970551013946533203e-01 -7.607463002204895020e-02 -1.563263088464736938e-01 -1.565824151039123535e-01 1.179506182670593262e-01 2.371084131300449371e-02 5.202230066061019897e-02 -2.953789941966533661e-02 -3.712255656719207764e-01 8.330858498811721802e-02 -3.611939400434494019e-02 -2.927424311637878418e-01 -1.087428480386734009e-01 2.606146335601806641e-01 -8.403688669204711914e-02 -9.141587466001510620e-02 3.257954120635986328e-01 -1.426677405834197998e-02 4.606460034847259521e-02 -8.127654343843460083e-02 1.650409102439880371e-01 -2.021090090274810791e-01 -2.036837637424468994e-01 2.397854775190353394e-01 -9.135750681161880493e-02 1.672956347465515137e-02 -1.432797908782958984e-01 8.345935493707656860e-02
-1.039534732699394226e-01 -9.382931888103485107e-02 -4.097060486674308777e-02 -1.544311046600341797e-01 -1.222077012062072754e-01 -7.831507176160812378e-02 1.608284562826156616e-01 -1.393714696168899536e-01 2.834180593490600586e-01 -1.382027268409729004e-01 -6.715457886457443237e-02 -2.330055981874465942e-01 -1.369783282279968262e-01 -1.978739649057388306e-01 1.071364209055900574e-01 -3.883204460144042969e-01 -2.672192752361297607e-01 3.086204826831817627e-01 1.060612574219703674e-01 -1.120170056819915771e-01 4.366772472858428955e-01 2.535937726497650146e-02 -1.389041543006896973e-01 -1.902154386043548584e-01 -5.683471634984016418e-02 2.076280564069747925e-01 1.910842210054397583e-02 -5.895836278796195984e-02 -1.423591524362564087e-01 2.545532956719398499e-02 -1.973021775484085083e-02 -3.672308102250099182e-02
-2.861934900283813477e-01 -1.947355717420578003e-01 4.162295162677764893e-02 -3.148464560508728027e-01 1.834333688020706177e-01 -1.860732957720756531e-02 -2.681289985775947571e-02 5.800030380487442017e-02 2.927414476871490479e-01 3.027141094207763672e-01 5.324700102210044861e-02 -5.880247429013252258e-02 -7.699883729219436646e-02 -1.541905105113983154e-01 2.799085080623626709e-01 -1.066492721438407898e-01 -4.380962252616882324e-02 2.947922646999359131e-01 -2.612302079796791077e-02 2.083129808306694031e-02 2.042658776044845581e-01 -3.474247455596923828e-01 3.506428748369216919e-02 -2.115783840417861938e-01 -2.854722738265991211e-01 -1.012916937470436096e-01 -1.351943463087081909e-01 -9.905890375375747681e-02 5.866862833499908447e-02 5.971025675535202026e-02 9.837830811738967896e-02 5.735120177268981934e-02
4.843366891145706177e-02 3.044087290763854980e-01 3.434254229068756104e-02 -1.534587293863296509e-01 1.427811831235885620e-01 -1.045760214328765869e-01 -2.084026038646697998e-01 1.160782948136329651e-01 1.390562802553176880e-01 7.133060693740844727e-02 1.290736347436904907e-01 -2.633872330188751221e-01 -1.463992148637771606e-01 -2.474793344736099243e-01 2.038571238517761230e-01 1.703621298074722290e-01 -1.543901264667510986e-01 3.364737331867218018e-02 -4.938067123293876648e-02 3.247049152851104736e-01 4.843363165855407715e-02 1.606079339981079102e-01 5.481680110096931458e-02 -2.536576390266418457e-01 -6.269051134586334229e-02 -2.660802304744720459e-01 -2.517842352390289307e-01 -8.217018097639083862e-02 -2.243231683969497681e-01 1.179650500416755676e-01 -2.804221212863922119e-01 -1.106238812208175659e-01
2.995142042636871338e-01 1.153994724154472351e-01 2.396505922079086304e-01 3.235260024666786194e-02 1.818252727389335632e-02 -2.377675920724868774e-01 2.170233242213726044e-02 -4.704215563833713531e-03 1.627661585807800293e-01 -3.766679391264915466e-02 1.881043314933776855e-01 1.136857718229293823e-01 -7.715848088264465332e-02 -3.509301245212554932e-01 1.710196882486343384e-01 -1.396387070417404175e-01 -1.329833418130874634e-01 1.731999814510345459e-01 5.143635347485542297e-02 1.663320809602737427e-01 3.880284354090690613e-02 -1.460662782192230225e-01 5.754191055893898010e-02 -3.898477852344512939e-01 -6.521150469779968262e-02 -2.169234156608581543e-01 -8.161509409546852112e-03 -2.705384790897369385e-01 -1.330941617488861084e-01 -1.586609929800033569e-01 -5.106953904032707214e-02 -3.176109790802001953e-01
9.260562807321548462e-02 -5.144967511296272278e-02 -6.124769523739814758e-02 -2.240760810673236847e-02 -6.159733980894088745e-02 -2.012615837156772614e-02 2.032581865787506104e-01 1.667910963296890259e-01 2.703296244144439697e-01 2.024359535425901413e-03 1.808925271034240723e-01 -9.729947894811630249e-02 1.270875781774520874e-01 -1.614785790443420410e-01 2.551503777503967285e-01 -2.348234504461288452e-01 8.423086255788803101e-02 1.506830155849456787e-01 5.833023190498352051e-01 -1.399294100701808929e-02 1.981170326471328735e-01 3.758887201547622681e-02 3.655961155891418457e-02 -2.056922167539596558e-01 1.183993667364120483e-01 -1.022901013493537903e-01 -1.901107281446456909e-01 1.267984211444854736e-01 6.614250689744949341e-02 -1.627648472785949707e-01 2.586942017078399658e-01 6.641732901334762573e-02
-6.827987730503082275e-02 2.407169342041015625e-01 6.103175878524780273e-02 -1.167870312929153442e-01 2.308398485183715820e-01 -1.054026857018470764e-01 1.508519947528839111e-01 3.197678029537200928e-01 2.228316515684127808e-01 1.590330339968204498e-02 -1.757811158895492554e-01 -1.294779330492019653e-01 -2.154498919844627380e-02 -2.492911815643310547e-01 2.313925512135028839e-02 3.510605171322822571e-02 -1.185295060276985168e-01 4.018729329109191895e-01 -1.211117506027221680e-01 1.675536781549453735e-01 3.034162819385528564e-01 2.273652330040931702e-02 2.787795662879943848e-01 -1.121157035231590271e-02 -5.941694229841232300e-02 -2.794231288135051727e-02 -1.978045850992202759e-01 -2.300319969654083252e-01 -1.206202805042266846e-01 8.727406710386276245e-02 -1.756959408521652222e-01 -1.748512834310531616e-01
1.092266663908958435e-01 -2.790255844593048096e-01 -3.037807345390319824e-02 -1.294287592172622681e-01 -2.122815400362014771e-01 -7.404130697250366211e-02 9.236249327659606934e-02 1.752090454101562500e-01 1.579599380493164062e-01 -1.372839361429214478e-01 -3.235047161579132080e-01 -1.261411309242248535e-01 1.781058162450790405e-01 -1.704817265272140503e-01 -1.229935064911842346e-01 -9.908927977085113525e-02 -1.675449013710021973e-01 -1.549992710351943970e-01 2.992079127579927444e-03 5.237288773059844971e-02 3.731223642826080322e-01 3.644497320055961609e-02 2.275339663028717041e-01 -1.974696666002273560e-01 -6.260895729064941406e-02 -3.877612948417663574e-01 -1.215702146291732788e-01 7.693286240100860596e-02 -1.142139732837677002e-01 -1.226307824254035950e-01 -1.976322680711746216e-01 -1.561644673347473145e-01
3.102058470249176025e-01 -2.103269696235656738e-01 1.025411933660507202e-01 -1.793387830257415771e-01 3.738952055573463440e-02 4.990524426102638245e-02 -9.062334895133972168e-02 6.881078332662582397e-02 7.306578755378723145e-02 2.935764789581298828e-01 -1.423091292381286621e-01 -2.199150472879409790e-01 -1.095863878726959229e-01 -4.278355538845062256e-01 -6.297728419303894043e-02 -3.433513641357421875e-02 -1.826700717210769653e-01 2.419161051511764526e-01 1.864084005355834961e-01 2.343344241380691528e-01 -3.266855329275131226e-02 9.018097072839736938e-03 1.062419861555099487e-01 -2.006113380193710327e-01 -2.226281762123107910e-01 -2.961857318878173828e-01 -8.959072083234786987e-02 1.538410186767578125e-01 -1.242547407746315002e-01 1.255221217870712280e-01 -1.843088679015636444e-02 -7.023657113313674927e-02
1.687054783105850220e-01 -1.325709968805313110e-01 -1.042656898498535156e-01 -3.267891108989715576e-01 5.023223161697387695e-02 3.264480084180831909e-02 -1.755303144454956055e-01 1.205125451087951660e-02 1.861687600612640381e-01 3.886416852474212646e-01 -2.248186618089675903e-01 -1.611581742763519287e-01 -1.676143854856491089e-01 -2.302875667810440063e-01 -1.399445533752441406e-01 1.602438688278198242e-01 5.931234732270240784e-02 2.193737477064132690e-01 2.242888212203979492e-01 2.678683102130889893e-01 4.100468009710311890e-02 3.025704622268676758e-02 9.245096147060394287e-02 -1.435486972332000732e-01 -1.551929116249084473e-01 -1.546907424926757812e-01 -1.573760956525802612e-01 1.701117157936096191e-01 -2.456495165824890137e-01 1.143387518823146820e-02 9.593828581273555756e-03 -2.131009697914123535e-01
1.056180708110332489e-02 -6.454394757747650146e-02 -1.436946988105773926e-01 -1.813149899244308472e-01 1.292869448661804199e-01 2.733556181192398071e-02 1.111109480261802673e-01 2.969847619533538818e-02 4.143827259540557861e-01 2.554239630699157715e-01 2.576865442097187042e-02 -8.083224296569824219e-03 2.112781815230846405e-02 -2.495522648096084595e-01 3.389749228954315186e-01 -2.053845971822738647e-01 -7.733187079429626465e-02 3.110238537192344666e-02 -4.418364167213439941e-02 8.034501224756240845e-02 2.808802127838134766e-01 -2.893047928810119629e-01 3.028551936149597168e-01 -1.503713726997375488e-01 -1.593616306781768799e-01 -7.543647289276123047e-02 -9.485888876952230930e-04 -1.892187893390655518e-01 1.618582159280776978e-01 2.373684942722320557e-01 3.320879861712455750e-02 -1.058335825800895691e-01
-1.762812137603759766e-01 -2.369665503501892090e-01 4.029197245836257935e-02 -2.258345484733581543e-01 -2.494774162769317627e-01 -6.218425929546356201e-02 -2.136297225952148438e-01 2.844325006008148193e-01 3.160308003425598145e-01 9.750067442655563354e-02 -1.359585672616958618e-01 -9.990673512220382690e-02 3.894655033946037292e-02 -2.461418062448501587e-01 -3.764997422695159912e-02 -8.784061670303344727e-02 -1.145380432717502117e-03 2.990732155740261078e-02 -4.312749579548835754e-02 -1.120161339640617371e-01 2.173831760883331299e-01 6.724724918603897095e-02 8.733318001031875610e-02 -4.075132608413696289e-01 2.049369215965270996e-01 -1.678512841463088989e-01 -1.951939910650253296e-01 -2.361827492713928223e-01 1.377998739480972290e-01 -5.613693222403526306e-02 -3.021346637979149818e-03 1.773053407669067383e-01
1.806607395410537720e-01 1.002439036965370178e-01 -1.622017025947570801e-01 -1.287780106067657471e-01 6.574029475450515747e-02 -8.380243927240371704e-02 2.872119247913360596e-01 1.954375207424163818e-01 4.759056568145751953e-01 1.729688793420791626e-01 -1.732040941715240479e-01 -9.947731345891952515e-02 2.431228458881378174e-01 -1.691307425498962402e-01 4.577616602182388306e-02 -1.978376507759094238e-01 -9.078013710677623749e-03 8.619625121355056763e-02 -1.337109953165054321e-01 -3.642708435654640198e-02 3.764157593250274658e-01 -9.503848105669021606e-02 1.692703366279602051e-01 -2.015473693609237671e-01 -1.799877583980560303e-01 4.811624810099601746e-02 1.073759570717811584e-01 -2.469442933797836304e-01 4.637920111417770386e-02 -2.026490308344364166e-02 2.281298302114009857e-02 -1.108991634100675583e-02
1.017451565712690353e-02 1.874469220638275146e-01 -2.934873104095458984e-01 -1.054724752902984619e-01 -1.131199598312377930e-01 1.658126711845397949e-02 1.389940828084945679e-01 1.340107768774032593e-01 1.597977876663208008e-01 -2.470407932996749878e-01 3.569593280553817749e-02 8.021438121795654297e-02 -1.479170471429824829e-01 -3.239212036132812500e-01 2.652772367000579834e-01 -2.713687717914581299e-01 8.038552105426788330e-02 1.863923668861389160e-01 2.066428065299987793e-01 -2.257107347249984741e-01 4.359509944915771484e-01 1.059633791446685791e-01 1.862539947032928467e-01 1.167400553822517395e-01 -3.897471353411674500e-02 -1.050764918327331543e-01 -1.148613914847373962e-01 4.571743775159120560e-03 -1.699052751064300537e-02 1.756384819746017456e-01 6.625117361545562744e-02 7.943189144134521484e-02
1.823143661022186279e-01 -2.295040786266326904e-01 -1.399293243885040283e-01 -4.261034727096557617e-01 -2.212696336209774017e-02 -1.248934958130121231e-02 -4.283169284462928772e-02 -2.454316616058349609e-02 3.947377204895019531e-01 3.963874280452728271e-01 -9.667968750000000000e-02 3.400705521926283836e-03 -5.751309916377067566e-02 -7.334929704666137695e-02 -7.163029909133911133e-02 6.573876738548278809e-02 4.341143742203712463e-02 2.244409322738647461e-01 1.695132404565811157e-01 2.367035597562789917e-01 1.797435283660888672e-01 5.566345155239105225e-02 7.617815583944320679e-02 -9.718513488769531250e-02 -1.000309586524963379e-01 3.424966335296630859e-02 -1.810944378376007080e-01 1.864866912364959717e-01 -2.595304250717163086e-01 -1.101767877116799355e-03 -6.791165471076965332e-02 -1.761415302753448486e-01
-5.278772488236427307e-02 3.024447336792945862e-02 1.446802914142608643e-01 1.509589981287717819e-02 -3.389600217342376709e-01 -1.029929295182228088e-01 -7.256770879030227661e-02 1.108879875391721725e-02 2.128127813339233398e-01 1.879440993070602417e-01 -1.415726244449615479e-01 -4.981603920459747314e-01 -2.126354128122329712e-01 -1.708260178565979004e-01 1.928267031908035278e-01 -1.337684988975524902e-01 -2.131226658821105957e-01 1.033061146736145020e-01 6.228537485003471375e-02 -2.469500303268432617e-01 1.695614904165267944e-01 -3.847086057066917419e-02 -1.932662278413772583e-01 -2.526850998401641846e-01 1.196210607886314392e-01 5.576692149043083191e-02 -2.544785141944885254e-01 5.041774734854698181e-02 -1.444505304098129272e-01 -3.102305717766284943e-02 -5.234145000576972961e-02 6.541752815246582031e-02
2.019197791814804077e-01 2.349921874701976776e-02 -8.083696663379669189e-02 8.366793394088745117e-02 2.077213823795318604e-01 -1.600734889507293701e-02 1.671843044459819794e-02 -2.049030959606170654e-01 3.497869074344635010e-01 -7.744928449392318726e-02 8.680268377065658569e-02 3.715885058045387268e-02 1.066763550043106079e-01 -9.941402822732925415e-04 2.392334491014480591e-01 -1.559075862169265747e-01 1.496540457010269165e-01 1.636345833539962769e-01 -5.374515801668167114e-02 3.222057521343231201e-01 4.037244915962219238e-01 3.946899622678756714e-02 1.333149671554565430e-01 -2.195008397102355957e-01 7.245023548603057861e-02 -1.340989619493484497e-01 -3.850986957550048828e-01 3.081856295466423035e-02 -2.055621147155761719e-01 -1.241630911827087402e-01 -8.716697990894317627e-02 7.177320867776870728e-02
1.849671155214309692e-01 -1.891470849514007568e-01 -6.600192934274673462e-02 -1.795169711112976074e-01 -4.692002385854721069e-02 7.194837927818298340e-02 -4.459604248404502869e-02 -7.135161664336919785e-03 1.906256526708602905e-01 2.972757518291473389e-01 1.014313008636236191e-02 -3.263733088970184326e-01 -2.481747567653656006e-01 -3.957059085369110107e-01 -5.601898580789566040e-02 2.893244475126266479e-02 -4.662875086069107056e-02 1.331601589918136597e-01 2.398803979158401489e-01 2.026431709527969360e-01 -9.416660666465759277e-02 8.483801782131195068e-02 -7.079029455780982971e-03 -2.973616123199462891e-01 -2.019886821508407593e-01 -3.361595571041107178e-01 -5.905934423208236694e-02 4.380082339048385620e-02 -1.229599639773368835e-01 -1.474800556898117065e-01 -6.899841129779815674e-02 -8.146600425243377686e-02
2.847540080547332764e-01 8.371604606509208679e-03 2.419945299625396729e-01 -2.079361230134963989e-01 1.554905474185943604e-01 4.228402674198150635e-02 1.377104818820953369e-01 2.018729746341705322e-01 -6.672102957963943481e-02 -1.479416806250810623e-02 -1.254206448793411255e-01 -2.595850527286529541e-01 7.883220911026000977e-02 -4.707320630550384521e-01 2.023047506809234619e-01 -7.301451265811920166e-02 -1.575623638927936554e-02 2.626776099205017090e-01 3.230982720851898193e-01 -3.644511848688125610e-02 1.770870536565780640e-01 1.971629112958908081e-01 -7.596995681524276733e-02 -1.306163072586059570e-01 1.355389058589935303e-01 -1.276646852493286133e-01 -6.823622435331344604e-02 -1.060977280139923096e-01 -1.830294430255889893e-01 3.039988502860069275e-02 -1.224597543478012085e-01 3.849109262228012085e-02
2.124910801649093628e-01 1.437547653913497925e-01 3.520519286394119263e-02 -1.535189300775527954e-01 -9.085781872272491455e-03 -3.712624907493591309e-01 1.269372552633285522e-01 -1.670807600021362305e-01 9.205289185047149658e-02 8.259016275405883789e-02 6.107088923454284668e-02 1.035950034856796265e-01 -2.047057896852493286e-01 -2.427025735378265381e-01 1.424354314804077148e-01 -3.358649015426635742e-01 1.007154658436775208e-01 -4.609670490026473999e-02 -1.779520064592361450e-01 -4.172684997320175171e-02 2.637435793876647949e-01 -1.569543182849884033e-01 3.730194643139839172e-02 -2.346856743097305298e-01 1.466558724641799927e-01 -2.329842746257781982e-01 -3.087570667266845703e-01 2.273585498332977295e-01 2.676992909982800484e-03 -1.923090517520904541e-01 7.414979487657546997e-02 -4.612611606717109680e-02
-3.895025700330734253e-02 2.073293328285217285e-01 -4.986227303743362427e-02 -3.054098784923553467e-01 -7.127507776021957397e-02 -2.652461528778076172e-01 4.948478564620018005e-02 -2.757474482059478760e-01 2.510942518711090088e-01 -3.430404514074325562e-02 -5.137937515974044800e-02 -5.633339658379554749e-02 -2.515127062797546387e-01 -2.445120811462402344e-01 2.869966253638267517e-02 -2.520123422145843506e-01 5.522906035184860229e-02 -1.472848001867532730e-03 -4.118987417314201593e-04 9.500595927238464355e-02 2.081626653671264648e-01 -2.430677115917205811e-01 -1.467204540967941284e-01 -2.288460582494735718e-01 1.189923658967018127e-02 -3.910604417324066162e-01 -1.158173754811286926e-01 -3.235562145709991455e-02 -1.787130385637283325e-01 9.599654376506805420e-02 2.978923544287681580e-02 -2.245808839797973633e-01
9.402552247047424316e-02 1.001053974032402039e-01 2.968021035194396973e-01 -2.472333908081054688e-01 -1.570624113082885742e-01 1.625317037105560303e-01 1.545463055372238159e-01 -7.480162382125854492e-02 3.987749218940734863e-01 -1.802419275045394897e-01 -7.212717086076736450e-02 1.285904087126255035e-03 7.127352058887481689e-02 -2.274435311555862427e-01 3.277467936277389526e-02 -4.280823469161987305e-02 3.643056377768516541e-02 1.202598735690116882e-01 1.161991730332374573e-01 1.644559651613235474e-01 5.039290785789489746e-01 -1.112164333462715149e-01 2.963613905012607574e-02 -9.039217978715896606e-02 -1.089901104569435120e-01 -4.864305630326271057e-02 -1.969836419448256493e-03 -2.248868644237518311e-01 2.870107628405094147e-02 -1.662927307188510895e-02 -3.007733821868896484e-01 8.269982039928436279e-02
1.789089888334274292e-01 2.318361960351467133e-02 3.867784515023231506e-02 -4.954456910490989685e-02 1.057868897914886475e-01 -2.607700228691101074e-01 1.066052913665771484e-01 6.124568730592727661e-02 -4.214274138212203979e-02 1.590217500925064087e-01 4.027783125638961792e-02 -1.473873406648635864e-01 -3.298904001712799072e-01 2.567450329661369324e-02 1.134061440825462341e-01 -1.840722858905792236e-01 7.010330446064472198e-04 2.064426839351654053e-01 7.032603025436401367e-02 5.113373324275016785e-02 2.392149418592453003e-01 -1.100431233644485474e-01 -7.521489262580871582e-02 -2.665361464023590088e-01 -9.721839427947998047e-02 -4.056497514247894287e-01 -4.597778022289276123e-01 2.406547777354717255e-02 1.208042204380035400e-01 -1.978607773780822754e-01 -1.631512790918350220e-01 -2.422497374936938286e-03
-9.463740140199661255e-02 2.989716827869415283e-01 2.108045071363449097e-01 3.515586955472826958e-03 -2.843915671110153198e-02 -3.455967307090759277e-01 5.355012603104114532e-03 -2.807897888123989105e-02 2.082712948322296143e-01 5.480248481035232544e-02 -2.795917987823486328e-01 -8.852051198482513428e-02 -1.042195856571197510e-01 -5.315213203430175781e-01 3.336014226078987122e-02 -9.767102450132369995e-02 1.228279620409011841e-01 2.194609344005584717e-01 1.214285790920257568e-01 3.829811140894889832e-02 2.331840842962265015e-01 1.376106590032577515e-01 1.716348677873611450e-01 -1.482723504304885864e-01 -3.974691405892372131e-02 2.799335122108459473e-02 -1.169114559888839722e-01 2.204128950834274292e-01 -1.664476692676544189e-01 2.825609594583511353e-02 -4.839613288640975952e-02 -7.349689491093158722e-03
7.456374913454055786e-02 -1.986721754074096680e-01 -1.374873071908950806e-01 -1.617630869150161743e-01 2.033898532390594482e-01 -7.515991572290658951e-03 7.772267609834671021e-02 -4.190239310264587402e-02 2.649421393871307373e-01 1.042102724313735962e-01 9.171645343303680420e-02 1.950090882019139826e-05 -1.760229766368865967e-01 6.313849706202745438e-03 -3.674721810966730118e-03 -1.028175428509712219e-01 -1.099157854914665222e-01 2.722018063068389893e-01 2.557307295501232147e-02 2.382378326728940010e-03 2.603404223918914795e-01 2.142102569341659546e-01 5.438904836773872375e-02 -9.370142966508865356e-02 1.677200198173522949e-01 -4.610407948493957520e-01 -1.889906823635101318e-01 2.232594788074493408e-02 -1.387893557548522949e-01 3.300707787275314331e-02 -4.277692437171936035e-01 1.926778703927993774e-01
2.115515172481536865e-01 -9.834825992584228516e-02 -8.147876709699630737e-02 -1.792982667684555054e-01 -8.505604416131973267e-02 -2.093020230531692505e-01 -2.185398489236831665e-01 3.133761882781982422e-01 3.588664531707763672e-01 4.031265676021575928e-01 7.029281556606292725e-02 -1.376743465662002563e-01 -1.344713661819696426e-02 -2.118696868419647217e-01 1.272774636745452881e-01 3.325715288519859314e-02 9.620457142591476440e-02 -9.626439213752746582e-02 8.350110054016113281e-02 -1.282251328229904175e-01 3.569728434085845947e-01 2.015339955687522888e-02 -6.125832721590995789e-02 1.068409085273742676e-01 -7.805787492543458939e-03 -2.467540800571441650e-01 3.745299950242042542e-02 2.011441141366958618e-01 -2.431599795818328857e-02 1.910248696804046631e-01 -4.408027604222297668e-02 7.375386357307434082e-02
2.295729517936706543e-01 -1.226011663675308228e-01 5.900429561734199524e-02 -1.317229270935058594e-01 4.459957778453826904e-02 3.645924851298332214e-02 2.995468080043792725e-01 -8.055937290191650391e-02 2.858415246009826660e-01 2.234283834695816040e-01 -2.445242255926132202e-01 -3.323644995689392090e-01 8.238559216260910034e-02 -2.386689186096191406e-01 2.227360568940639496e-02 -2.599921077489852905e-02 8.323863893747329712e-02 -1.609068810939788818e-01 1.328034512698650360e-02 2.556408643722534180e-01 7.668601721525192261e-02 -3.130551278591156006e-01 1.758287996053695679e-01 -1.777146011590957642e-01 4.285509139299392700e-02 -1.077921688556671143e-01 -4.674546420574188232e-02 9.209624491631984711e-03 -3.373993337154388428e-01 2.368721179664134979e-03 -1.962249130010604858e-01 -1.108407080173492432e-01
-1.784987002611160278e-01 -7.341235131025314331e-02 -5.885424464941024780e-02 -8.337644487619400024e-02 -4.095529392361640930e-02 -1.046741679310798645e-01 -6.731684505939483643e-02 3.571732342243194580e-01 1.962835192680358887e-01 -1.791108101606369019e-01 -1.601330935955047607e-01 -1.522768139839172363e-01 -6.233131885528564453e-02 -4.162523448467254639e-01 3.207864761352539062e-01 -3.400799632072448730e-01 -1.873134672641754150e-01 2.523559629917144775e-01 -4.995401576161384583e-02 -3.821065276861190796e-02 2.729524672031402588e-01 -4.062943533062934875e-02 -1.315907239913940430e-01 -1.229651942849159241e-01 -1.713270843029022217e-01 2.020216174423694611e-02 -1.130290627479553223e-01 -7.182648777961730957e-02 -1.424697414040565491e-02 1.410598009824752808e-01 4.992806911468505859e-02 -1.041245386004447937e-01
-1.037625074386596680e-01 6.541556119918823242e-02 -1.070656105875968933e-01 -2.315348535776138306e-01 -1.707184612751007080e-01 7.695920020341873169e-02 -1.097181439399719238e-01 -1.709956824779510498e-01 3.448127210140228271e-01 1.867324113845825195e-02 -2.268794775009155273e-01 -2.067313939332962036e-01 9.629497677087783813e-02 -2.262457609176635742e-01 -1.543864756822586060e-01 1.608359664678573608e-01 -2.069844678044319153e-02 -2.752366065979003906e-01 5.725373327732086182e-02 1.987775117158889771e-01 2.984180748462677002e-01 -1.286205798387527466e-01 4.528798162937164307e-03 -2.854347229003906250e-01 1.842069998383522034e-02 -1.148129031062126160e-01 -2.074733376502990723e-01 -1.112681329250335693e-01 -7.015797495841979980e-02 -2.333004325628280640e-01 -2.924251854419708252e-01 -6.527687422931194305e-03
2.308606505393981934e-01 -3.137505427002906799e-02 -6.357102096080780029e-02 8.779775351285934448e-02 -3.614664822816848755e-02 1.256064604967832565e-02 -2.424587868154048920e-02 1.675312779843807220e-02 2.622309327125549316e-01 1.813437640666961670e-01 -8.215889334678649902e-02 -3.561018109321594238e-01 5.518143996596336365e-02 -5.844063758850097656e-01 1.238352209329605103e-01 6.961608678102493286e-02 -2.300480902194976807e-01 2.440002113580703735e-01 -2.071892023086547852e-01 -4.127313569188117981e-02 1.367963850498199463e-01 1.255021989345550537e-01 1.954558491706848145e-02 1.448837816715240479e-01 4.042014107108116150e-02 -3.438120335340499878e-02 -1.674662977457046509e-01 1.885896772146224976e-01 -1.146931424736976624e-01 -9.607197344303131104e-02 9.515640139579772949e-02 -1.444898396730422974e-01
2.892009317874908447e-01 -5.263022705912590027e-02 -5.105445533990859985e-02 -5.794319510459899902e-02 5.678357556462287903e-02 -2.576279640197753906e-01 1.416132133454084396e-02 1.567977853119373322e-02 -2.159865051507949829e-01 1.475938875228166580e-02 -7.593316584825515747e-02 -4.959371685981750488e-02 -4.420398473739624023e-01 -2.920088469982147217e-01 1.375159919261932373e-01 -1.141869276762008667e-01 8.886951953172683716e-02 3.461069166660308838e-01 -3.721965942531824112e-03 9.780097752809524536e-02 1.709119677543640137e-01 -2.232209034264087677e-02 -1.031203940510749817e-01 -3.852626383304595947e-01 -5.540279299020767212e-02 -2.201190739870071411e-01 -8.530590683221817017e-02 8.112795650959014893e-02 -1.231540888547897339e-01 -1.354100108146667480e-01 -2.118024975061416626e-01 -9.696516208350658417e-03
-8.655600249767303467e-02 6.387408077716827393e-02 6.709484010934829712e-02 1.016813144087791443e-02 1.130658760666847229e-01 3.734481707215309143e-02 1.366505622863769531e-01 1.188946887850761414e-01 2.814968526363372803e-01 8.663120120763778687e-02 -2.136470526456832886e-01 -1.653954684734344482e-01 -1.151084750890731812e-01 -3.315162956714630127e-01 3.415823727846145630e-02 -3.519658148288726807e-01 -2.378965020179748535e-01 1.883735209703445435e-01 9.597673267126083374e-02 -1.622802764177322388e-01 2.992789149284362793e-01 4.814739152789115906e-02 -6.293239444494247437e-02 -3.867844045162200928e-01 2.206277549266815186e-01 9.684977121651172638e-03 8.753094077110290527e-02 -6.419101729989051819e-03 1.121038943529129028e-02 -9.440263360738754272e-02 9.343528654426336288e-05 3.005065619945526123e-01
-1.136557236313819885e-01 -1.469814330339431763e-01 4.932810738682746887e-02 -2.589353621006011963e-01 -1.205165460705757141e-01 -4.697987437248229980e-02 -4.889961704611778259e-02 2.600530982017517090e-01 8.026503026485443115e-02 4.648841172456741333e-02 -2.626698017120361328e-01 -1.484587788581848145e-01 -6.010916456580162048e-02 -1.170561984181404114e-01 2.575527429580688477e-01 -3.174582123756408691e-02 1.711108535528182983e-01 2.098502069711685181e-01 -6.235910579562187195e-02 1.724935024976730347e-01 4.668899774551391602e-01 -2.319023460149765015e-01 1.085382401943206787e-01 -1.169568672776222229e-01 -9.085761010646820068e-02 -1.464091688394546509e-01 -2.891680598258972168e-01 7.754570990800857544e-02 2.035594880580902100e-01 -1.542453169822692871e-01 -6.971155107021331787e-02 1.770856082439422607e-01
4.861554130911827087e-02 -1.458290070295333862e-01 -1.010047420859336853e-01 -2.768660187721252441e-01 -2.113522887229919434e-01 -8.570863306522369385e-02 -2.814478278160095215e-01 2.326862514019012451e-01 4.107615947723388672e-01 3.578008115291595459e-01 5.170173570513725281e-02 -1.707241833209991455e-01 -9.009139239788055420e-02 -2.221383750438690186e-01 1.661310195922851562e-01 -6.158881634473800659e-02 -7.373469881713390350e-03 3.123057074844837189e-03 6.603174656629562378e-02 -4.024151340126991272e-02 2.776435315608978271e-01 6.095534935593605042e-02 -1.286792457103729248e-01 5.038536712527275085e-02 1.000800654292106628e-01 -3.264603912830352783e-01 -4.530654847621917725e-02 6.589326262474060059e-02 1.479088962078094482e-01 1.367908269166946411e-01 -9.123916178941726685e-02 9.422643482685089111e-02
4.177184030413627625e-02 -1.868242919445037842e-01 -1.500074714422225952e-01 -2.359972149133682251e-01 -6.348559260368347168e-02 1.118224263191223145e-01 -1.242197230458259583e-01 3.364442586898803711e-01 3.502552509307861328e-01 -6.493588536977767944e-02 1.440118551254272461e-01 -1.837760955095291138e-01 2.209288626909255981e-01 -2.250920236110687256e-01 1.015615556389093399e-02 -2.310207188129425049e-01 -4.565975069999694824e-02 2.625589668750762939e-01 9.019265323877334595e-02 -1.418136805295944214e-01 3.678006827831268311e-01 -5.339275300502777100e-02 1.594574898481369019e-01 -2.047003656625747681e-01 8.501040935516357422e-02 8.270931988954544067e-02 -6.848133355379104614e-02 -9.298682212829589844e-02 -8.240947872400283813e-02 -1.761683970689773560e-01 1.160933896899223328e-01 1.490088850259780884e-01
2.688946127891540527e-01 -1.287754625082015991e-01 2.215885818004608154e-01 -4.256508871912956238e-02 -3.903927281498908997e-02 -2.817473709583282471e-01 8.796837925910949707e-02 1.592590063810348511e-01 6.404810398817062378e-02 -5.183785781264305115e-02 -3.557411432266235352e-01 -1.884048134088516235e-01 9.723191708326339722e-02 -1.220830455422401428e-01 1.840151101350784302e-02 1.796124130487442017e-02 9.661638177931308746e-03 -3.890537470579147339e-02 3.125340640544891357e-01 -1.319159418344497681e-01 3.181351721286773682e-01 -1.650557368993759155e-01 2.331598252058029175e-01 -1.760596334934234619e-01 -4.434559494256973267e-02 -2.753568887710571289e-01 3.834592550992965698e-02 2.681711129844188690e-02 -5.446657910943031311e-02 -1.258501261472702026e-01 -3.304767608642578125e-01 -1.176320612430572510e-01
1.862244904041290283e-01 2.397451363503932953e-02 8.355140686035156250e-02 -1.292456686496734619e-01 1.480719298124313354e-01 4.337844625115394592e-02 -1.018692329525947571e-01 -1.476465463638305664e-01 3.908035159111022949e-01 -5.534415133297443390e-03 1.363193243741989136e-01 -6.646576523780822754e-02 -1.249626651406288147e-01 -4.202211275696754456e-02 -6.413143128156661987e-02 2.136234343051910400e-01 -8.972691372036933899e-03 -5.224074423313140869e-02 2.814406715333461761e-02 2.329335063695907593e-01 4.064259827136993408e-01 -9.803474694490432739e-02 1.955096274614334106e-01 -2.112742066383361816e-01 1.969502866268157959e-01 -2.647858262062072754e-01 -2.924522161483764648e-01 -8.736611902713775635e-02 -1.726233810186386108e-01 1.007940713316202164e-02 -1.459185779094696045e-01 -2.709620594978332520e-01
5.477672070264816284e-02 -2.923689223825931549e-02 -1.136429831385612488e-01 -1.896452903747558594e-01 1.777860894799232483e-02 -1.736987531185150146e-01 -1.495127659291028976e-02 -5.665167793631553650e-02 1.736485511064529419e-01 1.276149004697799683e-01 -1.402260363101959229e-01 -9.655132144689559937e-02 -9.669755399227142334e-02 -4.672913253307342529e-01 -1.247123330831527710e-01 -7.636886835098266602e-02 -3.002423048019409180e-01 2.983730733394622803e-01 -2.201533615589141846e-01 1.031352579593658447e-01 1.600987762212753296e-01 9.980473667383193970e-02 -2.487388998270034790e-02 -1.815977841615676880e-01 1.118048802018165588e-01 2.269196659326553345e-01 -2.588378489017486572e-01 -1.212927512824535370e-02 -2.678890824317932129e-01 -9.541731327772140503e-02 -4.618069902062416077e-02 2.592654228210449219e-01
9.519530832767486572e-02 -1.004361175000667572e-02 -3.368598967790603638e-02 7.560408860445022583e-02 3.016418516635894775e-01 -1.044983714818954468e-01 -4.948448762297630310e-02 -1.847831755876541138e-01 1.010351032018661499e-01 2.025153636932373047e-01 5.907965078949928284e-02 -2.388960123062133789e-02 3.127213418483734131e-01 -2.767925560474395752e-01 3.446524590253829956e-02 -1.053507551550865173e-01 4.761863127350807190e-02 9.686037153005599976e-02 4.506472963839769363e-03 1.107709556818008423e-01 4.732016623020172119e-01 1.442677378654479980e-01 6.269268691539764404e-03 -2.808801531791687012e-01 -2.171708503738045692e-03 -1.870902776718139648e-01 -4.211588948965072632e-02 -1.187688857316970825e-02 1.257898807525634766e-01 9.971423447132110596e-02 -2.823767662048339844e-01 -3.368633389472961426e-01
2.340520471334457397e-01 -4.686035960912704468e-02 1.215941384434700012e-01 -9.228240698575973511e-03 9.359252452850341797e-02 -5.794909968972206116e-02 -1.201914697885513306e-01 -1.453746259212493896e-01 -1.298507601022720337e-01 1.387430727481842041e-01 8.434501290321350098e-02 2.456511184573173523e-02 2.711280584335327148e-01 -3.023032844066619873e-01 -6.489437073469161987e-02 -2.523100189864635468e-02 3.682086989283561707e-02 9.285227954387664795e-02 2.543153427541255951e-02 2.955481708049774170e-01 5.110721588134765625e-01 -5.326040089130401611e-02 9.217850863933563232e-03 -2.325188964605331421e-01 4.142528772354125977e-02 -2.711956202983856201e-01 -2.324338257312774658e-02 3.123085759580135345e-02 7.475039362907409668e-02 1.670152097940444946e-01 -3.640574514865875244e-01 -8.904741704463958740e-02
2.579226195812225342e-01 -3.427111506462097168e-01 -1.677985638380050659e-01 -2.054009139537811279e-01 -2.873794175684452057e-02 6.210730597376823425e-02 -2.153220213949680328e-02 -4.353434313088655472e-03 2.155596315860748291e-01 2.625481188297271729e-01 -2.109979987144470215e-01 -1.378590315580368042e-01 8.616817183792591095e-03 -6.856074184179306030e-02 2.665062434971332550e-02 -1.124227568507194519e-01 4.781955480575561523e-02 3.503578156232833862e-02 4.194097965955734253e-02 4.547062516212463379e-02 2.111691087484359741e-01 6.032548844814300537e-02 -2.114564329385757446e-01 -2.492399513721466064e-01 6.756661087274551392e-02 -4.890823364257812500e-01 -2.816259264945983887e-01 1.017955616116523743e-01 -2.012465149164199829e-02 1.597858965396881104e-02 -1.080352887511253357e-01 1.878443658351898193e-01
6.031984928995370865e-03 -8.826301246881484985e-02 1.802813634276390076e-02 -1.701616942882537842e-01 -2.643696069717407227e-01 9.375933557748794556e-02 2.687167227268218994e-01 1.908455602824687958e-02 5.172295123338699341e-02 -2.790263295173645020e-01 -2.766059711575508118e-02 -1.463597565889358521e-01 -2.070429548621177673e-02 -3.042223751544952393e-01 2.169943451881408691e-01 -1.283277422189712524e-01 -1.081410795450210571e-01 1.229646131396293640e-01 1.911157369613647461e-01 2.526826858520507812e-01 3.928262293338775635e-01 7.067319937050342560e-03 2.476496398448944092e-01 -1.387014985084533691e-01 -1.621299982070922852e-01 -6.338469684123992920e-02 -2.176288515329360962e-01 -2.375319004058837891e-01 -1.558294445276260376e-01 3.532232344150543213e-02 -5.103259906172752380e-02 -1.674657464027404785e-01
1.380712836980819702e-01 2.250212430953979492e-01 -4.571524560451507568e-01 -9.746234863996505737e-02 9.775709360837936401e-03 8.676806837320327759e-02 1.376355737447738647e-01 3.317655622959136963e-01 1.694030165672302246e-01 2.500922679901123047e-01 2.139091491699218750e-02 -1.174838542938232422e-01 -2.612701356410980225e-01 -3.490163385868072510e-01 2.029371410608291626e-01 4.312009736895561218e-02 -8.135059475898742676e-02 4.231001064181327820e-02 -6.990226358175277710e-02 -5.105174705386161804e-02 2.785774767398834229e-01 -7.697220146656036377e-02 -1.807645149528980255e-02 -1.859336644411087036e-01 1.727261953055858612e-02 -2.489584535360336304e-01 -2.613708004355430603e-02 -4.624939709901809692e-02 6.049816310405731201e-02 -9.005232155323028564e-02 1.316295266151428223e-01 -8.961965888738632202e-02
-1.444298774003982544e-01 3.900962322950363159e-02 -3.232122957706451416e-01 -5.913894623517990112e-02 1.631118655204772949e-01 2.973590493202209473e-01 -1.532704681158065796e-01 -1.839702203869819641e-02 7.292708754539489746e-02 9.273517876863479614e-02 -1.239269375801086426e-01 -1.846008747816085815e-01 -1.780725121498107910e-01 -1.620925217866897583e-01 1.771271526813507080e-01 -2.340455204248428345e-01 7.591439783573150635e-02 6.972894817590713501e-02 -1.634431332349777222e-01 -9.081766009330749512e-02 3.574720919132232666e-01 -1.424462050199508667e-01 2.878217697143554688e-01 -2.222610116004943848e-01 -1.951992064714431763e-01 1.313482224941253662e-01 -2.174019217491149902e-01 -4.028881713747978210e-02 -1.650294065475463867e-01 2.050755172967910767e-01 -1.406161785125732422e-01 -6.400979310274124146e-02
-7.950859516859054565e-02 -1.467916518449783325e-01 -2.453314810991287231e-01 -4.663105309009552002e-02 3.278195112943649292e-02 -2.359864488244056702e-02 -1.090587228536605835e-01 1.068082973361015320e-01 2.959532141685485840e-01 -3.707766532897949219e-03 -6.539201736450195312e-02 -2.129110880196094513e-02 4.995116218924522400e-02 -3.281095921993255615e-01 2.791898548603057861e-01 -1.157510429620742798e-01 -2.873226106166839600e-01 9.621934592723846436e-02 -1.501255631446838379e-01 1.810130476951599121e-01 4.652250409126281738e-01 -1.830119341611862183e-01 1.874502152204513550e-01 -9.013812988996505737e-02 -3.670895099639892578e-01 1.235182490199804306e-02 -1.787665300071239471e-02 -4.136930033564567566e-02 8.810357749462127686e-02 1.846516877412796021e-02 4.929350316524505615e-02 -5.683491006493568420e-02
-6.693028658628463745e-02 3.307739971205592155e-03 -3.167963325977325439e-01 -8.631416410207748413e-02 -9.327511489391326904e-02 -4.163115471601486206e-02 1.330873668193817139e-01 1.021438091993331909e-01 2.068949192762374878e-01 -1.496184319257736206e-01 -3.036416880786418915e-02 -1.049810573458671570e-01 -2.165410434827208519e-03 -2.770321071147918701e-01 1.808616220951080322e-01 -6.688699126243591309e-02 -2.394528687000274658e-01 3.033514022827148438e-01 1.257920861244201660e-01 5.355623736977577209e-02 4.024469256401062012e-01 3.606504797935485840e-01 -1.578920632600784302e-01 -2.518950998783111572e-01 -2.618181891739368439e-02 2.235060036182403564e-01 -1.103433147072792053e-01 2.513873204588890076e-02 -1.482905298471450806e-01 -8.044419437646865845e-02 -1.313816010951995850e-01 -2.035625651478767395e-02
2.502505481243133545e-02 4.142126813530921936e-02 -2.211863547563552856e-01 3.312403336167335510e-03 7.681792974472045898e-02 -5.030003935098648071e-02 1.189438179135322571e-01 1.300066858530044556e-01 2.539451122283935547e-01 -1.513202488422393799e-01 -2.607032060623168945e-01 -2.132432162761688232e-01 1.060091257095336914e-01 -1.898266226053237915e-01 5.380745232105255127e-02 1.712128520011901855e-01 1.528859138488769531e-01 1.418355405330657959e-01 1.392643898725509644e-01 -1.846540868282318115e-01 2.693022489547729492e-01 9.526815265417098999e-02 1.337688118219375610e-01 -4.100751280784606934e-01 -1.083890795707702637e-01 -1.365362256765365601e-01 -4.876003041863441467e-02 1.659597158432006836e-01 1.653447151184082031e-01 5.410421639680862427e-02 -4.161160588264465332e-01 -2.386109344661235809e-02
-7.752119004726409912e-02 1.447383612394332886e-01 -3.402330577373504639e-01 -1.170732155442237854e-01 -1.285067945718765259e-01 -2.137942314147949219e-01 4.875856917351484299e-03 9.656737744808197021e-02 7.937291264533996582e-02 -1.785343512892723083e-02 -2.326034009456634521e-01 -1.552648097276687622e-01 2.198897898197174072e-01 -3.520086407661437988e-01 2.715310454368591309e-01 -1.115226373076438904e-01 1.585737317800521851e-01 1.548627316951751709e-01 -1.724341511726379395e-01 8.370902389287948608e-03 1.566440761089324951e-01 -1.276021152734756470e-01 -3.209958970546722412e-01 -3.204198777675628662e-01 -1.694941222667694092e-01 -1.600061357021331787e-01 -1.178372278809547424e-02 5.181695893406867981e-02 -1.368769556283950806e-01 1.237941533327102661e-01 -7.593452930450439453e-02 7.942447811365127563e-02
6.933202594518661499e-02 -1.783547699451446533e-01 -1.913820505142211914e-01 -3.636893332004547119e-01 -1.230606883764266968e-01 -1.967895179986953735e-01 6.796251237392425537e-02 1.412696093320846558e-01 1.934510469436645508e-01 1.636482179164886475e-01 7.125172019004821777e-02 -5.037802830338478088e-02 1.430425643920898438e-01 -4.161476194858551025e-01 -6.049356237053871155e-02 -1.771229058504104614e-01 1.025509983301162720e-01 2.284156382083892822e-01 -1.288725584745407104e-01 2.070516943931579590e-01 2.606137394905090332e-01 8.733396232128143311e-02 2.943282127380371094e-01 -1.344726681709289551e-01 1.584968864917755127e-01 -8.227834850549697876e-02 1.164157316088676453e-01 -1.983433961868286133e-01 1.137374415993690491e-01 -1.417633797973394394e-02 1.194588467478752136e-01 -3.049466572701931000e-02
-1.523917727172374725e-02 3.956765532493591309e-01 -5.318502709269523621e-02 -1.873043030500411987e-01 2.680642716586589813e-02 -1.756706535816192627e-01 -2.835532464087009430e-02 -2.145251482725143433e-01 2.674012482166290283e-01 2.160403877496719360e-03 2.602321803569793701e-01 -1.255112588405609131e-01 -1.569442301988601685e-01 -2.119927108287811279e-01 8.112784475088119507e-02 2.065258473157882690e-01 -7.822580635547637939e-02 1.169291138648986816e-01 1.500167250633239746e-01 1.720290333032608032e-01 2.647664546966552734e-01 -2.623772621154785156e-02 -1.202598884701728821e-01 -3.315777182579040527e-01 -5.152072384953498840e-02 -3.611211478710174561e-01 -8.640016615390777588e-02 3.207587078213691711e-02 -1.949109584093093872e-01 6.300022453069686890e-02 -4.051279649138450623e-02 -2.931598015129566193e-02
1.471178233623504639e-01 -1.434685587882995605e-01 -1.310886442661285400e-01 -2.357643544673919678e-01 8.561909198760986328e-02 1.874118484556674957e-02 -9.676336497068405151e-02 -7.238768506795167923e-03 1.103802770376205444e-01 1.081611439585685730e-01 -1.091394647955894470e-01 -1.138028805144131184e-03 -1.599831730127334595e-01 -4.988437592983245850e-01 3.281582891941070557e-02 -2.175964117050170898e-01 -1.202784851193428040e-01 1.936416923999786377e-01 -6.201852485537528992e-02 1.122548952698707581e-01 1.965722739696502686e-01 4.099231362342834473e-01 3.725704550743103027e-02 -1.003585532307624817e-01 -8.694936335086822510e-02 2.760555148124694824e-01 -1.424115430563688278e-02 2.350652357563376427e-03 -2.470369488000869751e-01 -5.014144629240036011e-02 -2.638919949531555176e-01 7.444321364164352417e-02
5.961680039763450623e-02 -9.337811917066574097e-02 -6.093348190188407898e-02 -1.495368927717208862e-01 1.706733405590057373e-01 3.244866058230400085e-02 9.452923387289047241e-02 -6.543348729610443115e-02 1.209436953067779541e-01 2.969782613217830658e-02 -7.361797988414764404e-02 1.149908918887376785e-02 1.864190399646759033e-02 -5.756161212921142578e-01 -1.035675182938575745e-01 -1.029606536030769348e-01 -1.411569025367498398e-02 1.264530718326568604e-01 1.310726553201675415e-01 9.593738242983818054e-03 1.454069167375564575e-01 1.427474915981292725e-01 -5.868754535913467407e-02 -2.023779749870300293e-01 2.557844854891300201e-02 2.853442430496215820e-01 -2.182665467262268066e-01 -6.500781327486038208e-02 -1.322092413902282715e-01 1.815797574818134308e-02 -4.814821183681488037e-01 2.030369192361831665e-01
4.650078713893890381e-02 1.803261339664459229e-01 -2.561089396476745605e-01 -3.075943589210510254e-01 -5.577875301241874695e-02 2.726506069302558899e-02 -6.777623668313026428e-03 7.018272578716278076e-02 5.025284886360168457e-01 1.851812154054641724e-01 -1.394104510545730591e-01 -1.280544400215148926e-01 1.288245171308517456e-01 -1.445702165365219116e-01 -1.057722046971321106e-01 2.280084602534770966e-02 2.510292232036590576e-01 -2.864096760749816895e-01 -9.725090861320495605e-02 1.420635879039764404e-01 3.794351518154144287e-01 3.394023329019546509e-02 -1.094342172145843506e-01 -9.575141221284866333e-02 -6.863542646169662476e-02 -2.905317954719066620e-02 -1.886084824800491333e-01 4.303174838423728943e-02 -1.084085032343864441e-01 -4.625581577420234680e-02 -1.583557426929473877e-01 -3.901541233062744141e-02
7.409237325191497803e-02 6.850257515907287598e-02 -6.094615161418914795e-02 -9.296508878469467163e-02 -2.728314101696014404e-01 3.254021704196929932e-02 2.863108813762664795e-01 -7.582667469978332520e-02 -6.867312639951705933e-02 -1.824602335691452026e-01 -2.615030668675899506e-02 -3.003355860710144043e-01 7.935233414173126221e-02 -2.762366533279418945e-01 2.698296494781970978e-02 -1.613908559083938599e-01 -5.249221622943878174e-02 1.583779603242874146e-01 8.291607350111007690e-02 2.082601487636566162e-01 5.438327789306640625e-01 -1.252806484699249268e-01 2.379800081253051758e-01 -1.314928531646728516e-01 -9.020610153675079346e-02 -1.701246798038482666e-01 -8.738007396459579468e-02 -1.470935046672821045e-01 1.950995251536369324e-02 9.654418379068374634e-02 2.022672630846500397e-02 -1.898616850376129150e-01
1.999410837888717651e-01 -3.749437928199768066e-01 -2.433183193206787109e-01 -2.839729487895965576e-01 -1.231126207858324051e-02 -1.196441873908042908e-01 1.000366806983947754e-01 1.347237545996904373e-02 3.459008038043975830e-01 3.536155223846435547e-01 -5.748357251286506653e-02 4.100418090820312500e-02 -1.257083266973495483e-01 2.677650889381766319e-03 -1.600491106510162354e-01 -2.379126474261283875e-02 4.665940627455711365e-02 2.081183344125747681e-01 1.615998297929763794e-01 1.557787358760833740e-01 1.290562450885772705e-01 -1.253077760338783264e-02 -9.170582145452499390e-02 -2.646730840206146240e-01 -4.969402775168418884e-02 -1.731670051813125610e-01 -2.147467136383056641e-01 1.611685603857040405e-01 -1.906494945287704468e-01 4.469439852982759476e-03 -1.356713473796844482e-01 -1.131588965654373169e-01
3.463992774486541748e-01 -2.210974246263504028e-01 -9.202588349580764771e-02 -1.560109704732894897e-01 -1.180050224065780640e-01 2.249349802732467651e-01 4.830648377537727356e-02 8.104261942207813263e-03 7.331785559654235840e-02 2.041965536773204803e-02 1.802578568458557129e-01 -6.946122646331787109e-02 -1.796277612447738647e-01 -3.684618473052978516e-01 1.819057464599609375e-01 -4.299489781260490417e-02 -1.089964900165796280e-02 1.405508164316415787e-02 -7.046018540859222412e-02 -2.402233481407165527e-01 3.613563179969787598e-01 -1.233260706067085266e-01 5.883290246129035950e-02 -1.612004637718200684e-01 4.810038208961486816e-02 1.092216148972511292e-01 1.597034931182861328e-02 -9.208605438470840454e-02 -4.318972826004028320e-01 1.117766648530960083e-01 4.634340852499008179e-02 -1.514548659324645996e-01
-3.404846787452697754e-02 -5.980356037616729736e-02 -7.049072533845901489e-02 -2.071372568607330322e-01 1.909314841032028198e-02 -6.643604487180709839e-02 -3.082160055637359619e-01 7.335890084505081177e-02 4.057453870773315430e-01 8.748000115156173706e-02 -1.652592569589614868e-01 -3.175172209739685059e-01 5.287467688322067261e-02 -3.108227252960205078e-01 -1.013191323727369308e-02 -2.394329458475112915e-01 -1.719596982002258301e-02 -1.012674942612648010e-01 2.286309935152530670e-02 3.485178202390670776e-02 2.064742594957351685e-01 2.105761319398880005e-01 -1.166464108973741531e-02 -2.385640591382980347e-01 3.235556781291961670e-01 -2.135521965101361275e-03 -1.649423986673355103e-01 -2.071279287338256836e-01 2.251187413930892944e-01 -2.554182149469852448e-02 -4.916322603821754456e-02 1.121872942894697189e-02
1.120844855904579163e-01 -2.386977337300777435e-02 2.505962178111076355e-02 9.543118625879287720e-02 8.852776139974594116e-02 -2.139586955308914185e-02 -1.156311035156250000e-01 3.085741996765136719e-01 9.141043573617935181e-02 7.552016526460647583e-02 -2.180364578962326050e-01 1.176635921001434326e-01 -2.491757720708847046e-01 -2.376570999622344971e-01 -5.976390093564987183e-03 -1.300467550754547119e-01 -7.424485683441162109e-02 -6.514859199523925781e-02 -7.232405990362167358e-02 1.137958690524101257e-01 2.964895963668823242e-01 -1.428371667861938477e-01 -4.262163490056991577e-02 -1.888556182384490967e-01 -1.128903683274984360e-02 -4.757143557071685791e-01 -3.540421426296234131e-01 1.198048610240221024e-02 -2.893747091293334961e-01 -1.748819649219512939e-01 -7.297564297914505005e-02 -6.317565590143203735e-02
-8.750034868717193604e-02 -1.367352902889251709e-01 -2.772521227598190308e-02 -8.034902065992355347e-02 -1.019674167037010193e-01 -1.588865518569946289e-01 3.565501887351274490e-03 6.549757719039916992e-02 1.192147210240364075e-01 2.388962209224700928e-01 -3.154554963111877441e-01 -1.335115134716033936e-01 4.608022794127464294e-02 -2.183292806148529053e-01 2.076577693223953247e-01 7.596575468778610229e-02 -1.736570298671722412e-01 3.636783361434936523e-01 8.278468996286392212e-02 -1.471445858478546143e-01 9.498368948698043823e-02 -8.013556152582168579e-02 2.032127082347869873e-01 -4.117381274700164795e-01 -5.003042146563529968e-02 -6.341807544231414795e-02 -2.165078185498714447e-02 2.041497528553009033e-01 4.452474787831306458e-02 -1.492921113967895508e-01 -2.951887249946594238e-01 2.488057464361190796e-01
8.839325606822967529e-02 6.916626542806625366e-02 -1.691233925521373749e-02 9.232818335294723511e-02 1.357544362545013428e-01 7.952284067869186401e-03 -3.397194296121597290e-02 -1.429653614759445190e-01 1.877537369728088379e-01 1.300229728221893311e-01 3.480460047721862793e-01 4.799516126513481140e-02 1.578245759010314941e-01 -1.694056391716003418e-01 1.405335366725921631e-01 4.977284464985132217e-03 -2.333292365074157715e-01 2.418017536401748657e-01 8.141858875751495361e-02 1.964395493268966675e-01 3.888534605503082275e-01 5.089558288455009460e-02 -2.160182036459445953e-02 -3.007079362869262695e-01 -1.744116842746734619e-01 -3.601625859737396240e-01 -8.452471345663070679e-02 -1.666620820760726929e-01 -2.377931028604507446e-01 -1.417741179466247559e-02 1.096939295530319214e-01 -1.512421965599060059e-01
6.952992640435695648e-03 -1.044980362057685852e-01 2.653500624001026154e-02 -2.015043646097183228e-01 1.209742948412895203e-01 -1.784753203392028809e-01 7.168307900428771973e-02 1.305010765790939331e-01 1.732221990823745728e-01 8.353339135646820068e-02 9.347824752330780029e-02 -2.480054944753646851e-01 -2.714321017265319824e-01 -8.561123162508010864e-03 -1.020891591906547546e-01 -1.073121353983879089e-01 -3.055758476257324219e-01 4.387340843677520752e-01 6.050436571240425110e-02 -1.061000004410743713e-01 2.570168673992156982e-01 -6.539238989353179932e-02 3.088099509477615356e-02 7.826513051986694336e-02 1.984323561191558838e-01 -3.096294403076171875e-01 -8.929637819528579712e-02 1.786901354789733887e-01 -2.309917062520980835e-01 -1.750728860497474670e-02 -2.392844706773757935e-01 1.090206876397132874e-01
-2.073387354612350464e-01 -9.916586428880691528e-02 -1.656333059072494507e-01 -7.227551192045211792e-02 2.451412193477153778e-02 -1.705177575349807739e-01 6.299645453691482544e-02 8.317286521196365356e-02 3.246062695980072021e-01 1.588784530758857727e-02 -2.409861832857131958e-01 1.692219227552413940e-01 7.185592502355575562e-02 -1.391760855913162231e-01 1.769172400236129761e-01 -1.178405582904815674e-01 -4.311455786228179932e-02 -2.903300523757934570e-01 1.111457347869873047e-01 2.570399045944213867e-01 4.556185007095336914e-01 -1.340913325548171997e-01 5.163681507110595703e-02 -2.017826586961746216e-01 1.851537823677062988e-01 -1.150361169129610062e-02 -3.391875326633453369e-01 -1.303781867027282715e-01 8.709018677473068237e-02 4.112589359283447266e-02 5.112904310226440430e-02 5.289570894092321396e-03
-1.343859732151031494e-01 -2.250720374286174774e-02 1.031411737203598022e-01 -3.990986645221710205e-01 1.169094219803810120e-01 -6.101207435131072998e-02 -9.287892282009124756e-02 1.584430336952209473e-01 2.089295536279678345e-01 1.964358687400817871e-01 2.990273013710975647e-02 4.269447177648544312e-03 -7.797570526599884033e-02 -2.970916591584682465e-02 1.441732943058013916e-01 -2.231675386428833008e-01 -8.557383716106414795e-02 1.759732663631439209e-01 -1.145435273647308350e-01 9.698338061571121216e-02 3.131793737411499023e-01 -3.366866707801818848e-01 1.368521004915237427e-01 -2.035564035177230835e-01 -2.482676953077316284e-01 -4.983620718121528625e-02 -2.767853438854217529e-01 1.087669432163238525e-01 2.555097639560699463e-01 2.025011479854583740e-01 4.818628355860710144e-02 -7.809132337570190430e-02
1.089843288064002991e-01 2.502232789993286133e-01 -1.426745951175689697e-02 -2.891538739204406738e-01 3.725118637084960938e-01 -1.196821108460426331e-01 -1.310172975063323975e-01 -2.456105500459671021e-01 3.598209097981452942e-02 -1.023519039154052734e-01 -1.036105006933212280e-01 -2.195613086223602295e-02 -2.542841136455535889e-01 -8.892383426427841187e-02 4.607826471328735352e-03 4.379190132021903992e-02 -1.233918815851211548e-01 2.895871102809906006e-01 1.172563433647155762e-01 -1.497679054737091064e-01 4.312587678432464600e-01 -1.846388429403305054e-01 -7.411229610443115234e-02 -1.564851403236389160e-01 -9.786350280046463013e-02 -1.533201783895492554e-01 -1.467332541942596436e-01 9.663428179919719696e-03 -3.315487131476402283e-02 -2.504193186759948730e-01 -9.002931416034698486e-02 -4.097962751984596252e-02
1.378006637096405029e-01 2.389984726905822754e-01 1.284025162458419800e-01 -3.770954608917236328e-01 -1.947329938411712646e-01 -1.358170295134186745e-03 7.558552920818328857e-02 1.942336112260818481e-01 2.889285087585449219e-01 4.208583012223243713e-02 -3.019526042044162750e-02 -2.392265647649765015e-01 1.496763378381729126e-01 -2.568407356739044189e-01 4.615832865238189697e-02 -2.163128852844238281e-01 -3.768411874771118164e-01 2.744998931884765625e-01 2.560034394264221191e-01 -1.039450839161872864e-01 4.484465345740318298e-02 -2.184192091226577759e-02 5.155653506517410278e-02 -1.818747967481613159e-01 2.899928949773311615e-02 -6.840689480304718018e-02 9.112337976694107056e-02 -1.172637492418289185e-01 -1.025576144456863403e-01 -1.766097843647003174e-01 -4.411005228757858276e-02 7.213503067760029808e-06
-5.138029344379901886e-03 1.795231550931930542e-02 1.682544797658920288e-01 -5.308738723397254944e-02 -1.705628782510757446e-01 -2.008768171072006226e-01 -4.138045758008956909e-02 -1.108090132474899292e-01 1.695307791233062744e-01 1.204488128423690796e-01 1.281430386006832123e-02 3.752682358026504517e-02 -6.417021155357360840e-02 -4.142747819423675537e-01 2.341233044862747192e-01 3.860931843519210815e-02 2.407415062189102173e-01 2.322361469268798828e-01 4.509003087878227234e-02 -1.312453746795654297e-01 2.546807527542114258e-01 -3.860361501574516296e-02 -1.575354188680648804e-01 -2.403840795159339905e-02 8.103616535663604736e-02 -1.252265870571136475e-01 -3.167979717254638672e-01 1.326263695955276489e-01 -3.406510949134826660e-01 -1.895345449447631836e-01 1.652529239654541016e-01 2.566159367561340332e-01
2.297513559460639954e-02 -1.486079394817352295e-01 -1.393569111824035645e-01 -6.117137521505355835e-02 -2.076421082019805908e-01 1.611824482679367065e-01 2.629503607749938965e-01 1.770977824926376343e-01 1.498221047222614288e-02 -5.013020336627960205e-02 -2.779689803719520569e-02 1.664035604335367680e-03 8.870805799961090088e-02 -3.749689757823944092e-01 2.311154827475547791e-02 -2.416880428791046143e-01 1.145529896020889282e-01 5.217432603240013123e-02 1.270186156034469604e-01 2.229515463113784790e-01 3.728608787059783936e-01 -4.788226913660764694e-03 1.806292682886123657e-01 -1.931210607290267944e-01 -2.054101228713989258e-01 -1.997704803943634033e-01 -1.396362334489822388e-01 -2.170671969652175903e-01 -3.313405811786651611e-01 1.518938243389129639e-01 3.062340058386325836e-02 -2.285483106970787048e-02
-7.162899710237979889e-03 4.139482229948043823e-02 2.112809568643569946e-01 -2.479046583175659180e-01 -1.242707148194313049e-01 -1.631741374731063843e-01 -7.889266312122344971e-02 1.535994261503219604e-01 3.697868287563323975e-01 1.311158984899520874e-01 -1.986466050148010254e-01 -1.593807041645050049e-01 -3.453187644481658936e-02 -3.946928977966308594e-01 2.056058347225189209e-01 -2.229780405759811401e-01 -1.779763102531433105e-01 2.716092169284820557e-01 1.898371428251266479e-01 1.685662008821964264e-02 1.873474866151809692e-01 9.488184005022048950e-02 4.093671683222055435e-03 -5.097644031047821045e-02 -2.667067013680934906e-02 1.896198540925979614e-01 9.866755455732345581e-02 3.161490261554718018e-01 8.737922459840774536e-02 -7.127908617258071899e-02 -2.592326328158378601e-02 -6.528501212596893311e-02
7.283768057823181152e-02 1.438286900520324707e-01 -1.572767039760947227e-03 -3.675327897071838379e-01 1.803551800549030304e-02 2.542704343795776367e-01 -2.237949818372726440e-01 2.855746746063232422e-01 1.415044516324996948e-01 2.512393519282341003e-02 2.406110912561416626e-01 8.529566973447799683e-02 -1.373225897550582886e-01 -1.988318711519241333e-01 -7.156462222337722778e-02 4.942124709486961365e-02 -2.685699425637722015e-02 6.916180998086929321e-02 9.879517555236816406e-02 1.526584327220916748e-01 2.330373525619506836e-01 1.245893537998199463e-02 1.342282295227050781e-01 -2.298216819763183594e-01 1.304343491792678833e-01 -1.804317682981491089e-01 -3.537604510784149170e-01 -1.045225486159324646e-01 -2.205913662910461426e-01 2.073900550603866577e-01 -1.724087744951248169e-01 -1.400969773530960083e-01
9.826183319091796875e-02 3.425224125385284424e-02 -4.308184143155813217e-03 -3.077714145183563232e-01 2.691185288131237030e-02 -3.511052429676055908e-01 8.699961751699447632e-02 -2.244698852300643921e-01 5.474411323666572571e-02 1.554073542356491089e-01 1.706571280956268311e-01 -4.846675321459770203e-02 -2.436368912458419800e-01 -1.796905994415283203e-01 7.197169214487075806e-02 -3.231359124183654785e-01 2.604256733320653439e-04 -1.182806268334388733e-01 -8.282065391540527344e-02 1.109236013144254684e-02 3.814354538917541504e-01 -2.745267748832702637e-01 -1.516156047582626343e-01 -2.626392841339111328e-01 1.902370713651180267e-02 -1.510955244302749634e-01 -1.672777831554412842e-01 1.525739431381225586e-01 -7.164418697357177734e-02 -8.194746077060699463e-02 -8.845182508230209351e-02 -1.571226418018341064e-01
2.294558882713317871e-01 2.291660159826278687e-01 -1.357884556055068970e-01 -1.202402561902999878e-01 2.085132151842117310e-01 -2.016874700784683228e-01 1.292410790920257568e-01 -2.614092826843261719e-01 -1.748704016208648682e-01 3.974186629056930542e-02 -8.088821172714233398e-02 -1.940390020608901978e-01 5.192661192268133163e-03 -1.109458431601524353e-01 1.349824368953704834e-01 -2.892616093158721924e-01 6.149726454168558121e-03 5.289208516478538513e-02 -7.170826941728591919e-02 -5.642459541559219360e-02 4.571051299571990967e-01 -6.511457264423370361e-02 -1.551362574100494385e-01 -2.023631930351257324e-01 -2.153320312500000000e-01 -1.772040873765945435e-01 -1.503145247697830200e-01 -1.605151891708374023e-01 -2.721595764160156250e-01 -8.506458997726440430e-02 7.817935198545455933e-03 -7.280431687831878662e-02
2.049296498298645020e-01 -2.829967997968196869e-02 -1.965889036655426025e-01 -2.600553035736083984e-01 1.272744592279195786e-02 2.122887969017028809e-01 1.031633019447326660e-01 2.232129424810409546e-01 3.572880625724792480e-01 -1.281381305307149887e-02 2.784261703491210938e-01 -2.217835336923599243e-01 -2.990306913852691650e-02 -3.603955209255218506e-01 1.364736557006835938e-01 -1.339060515165328979e-01 -6.242379173636436462e-02 -6.168674444779753685e-04 -1.359833031892776489e-01 -9.865536540746688843e-02 3.177749514579772949e-01 -6.603661179542541504e-02 2.029889822006225586e-01 -1.181404069066047668e-01 -1.201895698904991150e-01 -9.390918165445327759e-02 -2.587015624158084393e-04 -2.248886078596115112e-01 4.761244729161262512e-02 1.917947381734848022e-01 -6.377011537551879883e-02 -1.174125000834465027e-01
3.082754276692867279e-02 -4.037872422486543655e-03 -1.281448602676391602e-01 8.734676986932754517e-02 -1.626349836587905884e-01 -1.662539839744567871e-01 -4.230064153671264648e-02 -1.119648516178131104e-01 -2.821327559649944305e-02 3.889638185501098633e-01 -2.470919191837310791e-01 5.230661854147911072e-02 1.965354084968566895e-01 -5.076531171798706055e-01 9.284090250730514526e-02 -1.761191934347152710e-01 1.972746253013610840e-01 1.098876520991325378e-01 2.397433817386627197e-01 -1.295670270919799805e-01 3.608010709285736084e-01 -1.458794623613357544e-01 -1.347659528255462646e-01 -4.876160249114036560e-02 1.434568315744400024e-01 -1.828405261039733887e-02 -1.299453675746917725e-01 -5.618439242243766785e-02 -7.941434532403945923e-02 -3.932744637131690979e-02 1.296594366431236267e-02 9.208321571350097656e-02
1.449131071567535400e-01 4.226005822420120239e-02 3.999127540737390518e-03 -3.367692232131958008e-01 2.553138434886932373e-01 -1.248156875371932983e-01 4.996028169989585876e-02 -3.206619322299957275e-01 -1.065573841333389282e-01 1.207077503204345703e-01 -2.981116808950901031e-02 -1.025693397969007492e-02 -2.773643098771572113e-02 -1.143334954977035522e-01 8.192651718854904175e-02 -3.882430493831634521e-01 -9.986434131860733032e-02 -6.318343430757522583e-02 -1.692646443843841553e-01 3.283149003982543945e-02 3.189764916896820068e-01 -1.432417929172515869e-01 -7.595372200012207031e-02 -4.469643235206604004e-01 -1.298308968544006348e-01 -1.037164628505706787e-01 -1.762722730636596680e-01 -2.985343802720308304e-03 -2.169530987739562988e-01 1.532462611794471741e-02 4.084783419966697693e-02 -1.805776916444301605e-02
2.557901293039321899e-02 -7.470925897359848022e-02 -6.792440265417098999e-02 -9.477034211158752441e-02 -2.277043759822845459e-01 1.293535716831684113e-02 1.864031702280044556e-01 1.908973604440689087e-01 2.858780026435852051e-01 -8.285234868526458740e-02 -3.499415814876556396e-01 -2.334482520818710327e-01 1.635266691446304321e-01 -3.518226742744445801e-01 1.369409859180450439e-01 -8.083495497703552246e-02 -1.837617019191384315e-03 -1.197027787566184998e-01 -1.330235898494720459e-01 -1.437115818262100220e-01 2.667748034000396729e-01 2.371331751346588135e-01 2.537028193473815918e-01 -2.180885374546051025e-01 -1.586563438177108765e-01 -2.323206812143325806e-01 -5.226470530033111572e-02 4.547845572233200073e-02 -1.596075296401977539e-01 -5.877385288476943970e-02 2.793847396969795227e-02 -9.973026067018508911e-02
6.180267035961151123e-02 -3.249505758285522461e-01 -1.934939473867416382e-01 -4.594564437866210938e-01 -1.342417895793914795e-01 -7.471005618572235107e-02 -2.078671306371688843e-01 6.113666296005249023e-02 2.900264561176300049e-01 5.186863616108894348e-02 -1.538709737360477448e-03 -1.098329015076160431e-02 1.445111334323883057e-01 -2.726159095764160156e-01 -2.972541563212871552e-02 -1.489211767911911011e-01 -3.348619118332862854e-02 1.295829862356185913e-01 -2.931406535208225250e-02 -5.036088079214096069e-02 2.487718909978866577e-01 1.221885383129119873e-01 6.714361160993576050e-02 -1.276293694972991943e-01 2.732164859771728516e-01 -2.035567015409469604e-01 -2.036442458629608154e-01 -2.113698124885559082e-01 9.995965659618377686e-02 -2.728206478059291840e-02 1.531423181295394897e-01 1.047024652361869812e-01
-2.462919987738132477e-02 -9.572793543338775635e-02 -2.639679014682769775e-01 -2.819363400340080261e-02 -1.266508847475051880e-01 -6.919669359922409058e-02 -2.821508236229419708e-02 -3.754914551973342896e-02 3.551905602216720581e-02 9.516954421997070312e-02 9.361272305250167847e-02 -1.285715848207473755e-01 1.078735366463661194e-01 -2.617210447788238525e-01 3.241497874259948730e-01 -2.584608495235443115e-01 -1.016312614083290100e-01 1.865599304437637329e-01 -7.236780133098363876e-03 3.433361947536468506e-01 4.804979860782623291e-01 -2.592365741729736328e-01 1.158135905861854553e-01 -1.858885437250137329e-01 -1.052837520837783813e-01 -1.089663207530975342e-01 1.782366633415222168e-01 1.816459447145462036e-01 8.488240092992782593e-02 3.183240443468093872e-02 -5.632806569337844849e-02 2.950540371239185333e-02
2.790310233831405640e-02 -9.111177176237106323e-02 -1.903753168880939484e-02 -3.077625529840588570e-03 6.360124051570892334e-02 -1.735650151968002319e-01 1.966302245855331421e-01 -7.960065267980098724e-03 -1.116970740258693695e-02 1.908074617385864258e-01 -2.412644214928150177e-02 1.074882522225379944e-01 -3.532420694828033447e-01 -3.515015244483947754e-01 -4.027042165398597717e-02 -1.997348666191101074e-02 -4.976305738091468811e-02 3.573499023914337158e-01 2.504261396825313568e-02 -1.248108744621276855e-01 8.246544003486633301e-02 7.080997526645660400e-02 1.147641316056251526e-01 -4.799927473068237305e-01 5.878437659703195095e-04 -2.840851545333862305e-01 -8.662334829568862915e-02 3.146541416645050049e-01 -1.182402670383453369e-01 -8.381342142820358276e-02 3.852143883705139160e-02 8.465263247489929199e-02
-8.584566414356231689e-03 2.138670086860656738e-01 2.663091123104095459e-01 -3.139743804931640625e-01 2.134367525577545166e-01 1.790230572223663330e-01 2.010410875082015991e-01 -1.975514926016330719e-02 2.506893873214721680e-01 7.030379027128219604e-02 -8.711449801921844482e-02 6.387676298618316650e-02 7.727963384240865707e-03 -2.088084965944290161e-01 4.883859306573867798e-03 -2.609940804541110992e-02 1.286941170692443848e-01 7.714391686022281647e-03 1.123899444937705994e-01 1.724229753017425537e-01 4.627654552459716797e-01 1.056903600692749023e-01 1.106227487325668335e-01 -2.359830290079116821e-01 2.534832954406738281e-01 3.365472704172134399e-02 -1.160317882895469666e-01 8.583655208349227905e-02 6.793636362999677658e-03 -1.673172563314437866e-01 -2.612695097923278809e-01 8.775276690721511841e-02
-1.058743298053741455e-01 -6.634373217821121216e-02 2.269734442234039307e-02 -3.416369259357452393e-01 -1.074613928794860840e-01 -5.142156779766082764e-02 1.611812263727188110e-01 -1.959567219018936157e-01 3.575435578823089600e-01 1.032539233565330505e-01 -1.307273358106613159e-01 -3.631122410297393799e-02 1.462355554103851318e-01 -2.241634577512741089e-01 -4.416373744606971741e-02 -9.437622129917144775e-02 3.056276589632034302e-02 1.277893781661987305e-01 4.089751243591308594e-01 -5.564301460981369019e-02 1.786784231662750244e-01 1.564981415867805481e-03 4.297315478324890137e-01 -1.329564601182937622e-01 -2.326841279864311218e-02 -1.909844279289245605e-01 1.579732447862625122e-01 2.898074872791767120e-02 -1.123615801334381104e-01 -1.536018550395965576e-01 -1.679962128400802612e-01 -6.327732000499963760e-03
-1.481280922889709473e-01 1.405925899744033813e-01 7.758506387472152710e-02 -3.149683773517608643e-01 7.134338468313217163e-02 -2.779308557510375977e-01 3.043728694319725037e-02 -2.215362340211868286e-01 2.599115073680877686e-01 7.114333100616931915e-03 1.010606512427330017e-01 -2.124376893043518066e-01 -2.408643364906311035e-01 -2.505157887935638428e-01 9.305452927947044373e-03 -1.504588574171066284e-01 -3.519270941615104675e-02 2.735854312777519226e-02 -1.409866102039813995e-02 9.732805937528610229e-02 2.084707021713256836e-01 -2.513143122196197510e-01 -1.535049080848693848e-01 -2.460822165012359619e-01 -6.036560982465744019e-02 -2.625114619731903076e-01 -2.329192608594894409e-01 2.648383937776088715e-02 -3.473268821835517883e-02 1.429007798433303833e-01 -1.002716422080993652e-01 -3.044553101062774658e-01
3.042160868644714355e-01 -3.019772469997406006e-01 -1.877448558807373047e-01 -2.591802179813385010e-01 -6.112441793084144592e-02 6.664490699768066406e-02 2.659941613674163818e-01 3.520359992980957031e-01 1.913850903511047363e-01 1.938474178314208984e-01 -1.379124913364648819e-02 -7.727708667516708374e-02 -2.167677134275436401e-01 -1.803261339664459229e-01 1.221344098448753357e-01 6.925520300865173340e-02 -1.118084043264389038e-01 6.511399894952774048e-02 1.957627385854721069e-01 -2.692980878055095673e-02 1.107076928019523621e-01 -1.084065288305282593e-01 -5.359528586268424988e-02 -1.312853544950485229e-01 -6.886268407106399536e-02 -1.747013181447982788e-01 -3.451971113681793213e-01 1.115075796842575073e-01 -1.244082748889923096e-01 1.758799515664577484e-02 -3.437726292759180069e-03 -2.209796309471130371e-01
2.631395161151885986e-01 -3.073897212743759155e-02 -2.297862470149993896e-01 9.962084889411926270e-02 -9.579673409461975098e-03 -1.753956079483032227e-01 -6.145884748548269272e-03 1.304566580802202225e-02 2.247131913900375366e-01 -7.223881036043167114e-02 2.012132406234741211e-01 -2.995843887329101562e-01 3.073899745941162109e-01 -2.817849218845367432e-01 1.364316418766975403e-02 1.139744520187377930e-01 1.481364369392395020e-01 2.355397790670394897e-01 -4.747259616851806641e-02 -1.255895346403121948e-01 2.244898825883865356e-01 -5.528701096773147583e-02 8.579275012016296387e-02 -1.617950648069381714e-01 1.027888506650924683e-01 -3.995982706546783447e-01 -1.974818855524063110e-01 1.507781296968460083e-01 -9.273745864629745483e-02 -1.571120470762252808e-01 -1.147915795445442200e-01 4.609177634119987488e-02
-1.369320414960384369e-02 4.471591114997863770e-02 -1.070147231221199036e-01 -1.819005608558654785e-01 -5.749394372105598450e-02 2.269617654383182526e-02 -6.407184153795242310e-02 3.659020736813545227e-02 6.866080313920974731e-02 4.048230499029159546e-02 -1.281025558710098267e-01 3.857067495118826628e-04 -1.135654300451278687e-01 -2.611407041549682617e-01 2.919908761978149414e-01 -1.043010279536247253e-01 1.621766388416290283e-01 1.864954680204391479e-01 -2.502115964889526367e-01 4.230212867259979248e-01 5.393376946449279785e-01 -1.333601772785186768e-01 9.357601404190063477e-02 -1.726980507373809814e-02 -2.825830280780792236e-01 -1.235392764210700989e-01 -9.507188573479652405e-03 8.083561062812805176e-02 -5.463718622922897339e-02 6.799003481864929199e-02 -1.165082752704620361e-01 2.709868736565113068e-02
2.402862459421157837e-01 1.653932183980941772e-01 -1.636085286736488342e-02 -1.430290490388870239e-01 1.355907768011093140e-01 -1.301876604557037354e-01 3.112541139125823975e-02 -1.068847328424453735e-01 -1.334068179130554199e-02 1.324614882469177246e-02 -7.263719290494918823e-02 7.696156203746795654e-02 -2.013040632009506226e-01 3.656722372397780418e-03 1.064342260360717773e-01 -3.836323022842407227e-01 -4.571850225329399109e-02 -1.413669735193252563e-01 1.223771199584007263e-01 1.526706069707870483e-01 4.275069236755371094e-01 -3.608978986740112305e-01 -9.516049176454544067e-02 -3.916122913360595703e-01 -1.603980362415313721e-02 -1.108045801520347595e-01 -1.187515556812286377e-01 1.183028668165206909e-01 -1.076018735766410828e-01 -6.595050543546676636e-02 -1.791953444480895996e-01 -1.068122833967208862e-01
2.233208119869232178e-01 -9.255984425544738770e-02 -1.330233514308929443e-01 -5.648925155401229858e-02 2.288386523723602295e-01 -1.352971345186233521e-01 -1.327750235795974731e-01 -3.621936589479446411e-02 3.658120036125183105e-01 -5.117182154208421707e-03 -1.133375242352485657e-02 -2.592614889144897461e-01 6.854809820652008057e-02 -1.928850859403610229e-01 1.140548288822174072e-02 -8.182021230459213257e-02 -2.338813692331314087e-01 -1.809494569897651672e-02 -7.882894575595855713e-02 2.396572381258010864e-01 1.627611070871353149e-01 2.795694768428802490e-01 -1.765203103423118591e-02 -1.731764525175094604e-01 1.816541999578475952e-01 -1.167766377329826355e-01 -1.885568797588348389e-01 -5.342509970068931580e-02 -2.344198673963546753e-01 -6.216871738433837891e-02 -4.268153905868530273e-01 -3.849088028073310852e-02
2.693507373332977295e-01 -4.555502533912658691e-02 -9.361811727285385132e-02 -8.919148147106170654e-02 -1.954740434885025024e-01 3.694799542427062988e-02 3.832538798451423645e-02 8.296699821949005127e-02 1.513819545507431030e-01 -1.470085978507995605e-01 -3.136899769306182861e-01 -1.709029525518417358e-01 8.786949515342712402e-02 -2.597829401493072510e-01 1.234871372580528259e-01 6.083477288484573364e-02 -1.166202500462532043e-02 -1.960237771272659302e-01 4.555465281009674072e-02 1.413230597972869873e-01 2.532325088977813721e-01 7.017321139574050903e-02 3.491610884666442871e-01 -2.716238796710968018e-01 1.402033120393753052e-02 -4.059024453163146973e-01 -6.097270548343658447e-02 1.343745458871126175e-02 -2.928605675697326660e-01 -4.368713498115539551e-02 -1.098881140351295471e-01 2.183562517166137695e-02
1.434649378061294556e-01 -3.208780288696289062e-01 -1.196033135056495667e-01 -1.023284494876861572e-01 9.868652559816837311e-04 -3.332455456256866455e-02 -1.163596138358116150e-01 2.505733370780944824e-01 8.826544135808944702e-02 3.256059587001800537e-01 -9.048836678266525269e-02 6.781806051731109619e-02 5.485329404473304749e-02 -3.544868230819702148e-01 2.702764570713043213e-01 -5.258683487772941589e-02 -2.830815911293029785e-01 1.743765324354171753e-01 5.368023738265037537e-02 2.961619058623909950e-03 3.418923616409301758e-01 -1.031736806035041809e-01 -1.848323196172714233e-01 -8.593167364597320557e-02 2.685834420844912529e-03 -1.423013359308242798e-01 1.986754834651947021e-01 -4.826851934194564819e-02 -9.252024441957473755e-02 1.176893264055252075e-01 2.056615501642227173e-01 1.840591579675674438e-01
-4.616963211447000504e-03 -2.396948039531707764e-01 5.093723535537719727e-02 -1.631896197795867920e-01 1.114548183977603912e-03 -9.644854068756103516e-02 1.233478933572769165e-01 1.162112876772880554e-01 2.436192333698272705e-01 8.508297801017761230e-02 -4.682733863592147827e-02 -8.347697556018829346e-02 -5.518801137804985046e-02 -2.579959332942962646e-01 2.369023710489273071e-01 8.186966925859451294e-02 -6.730840355157852173e-02 8.412812650203704834e-02 2.923970818519592285e-01 2.586006820201873779e-01 2.486739754676818848e-01 -1.593342125415802002e-01 -2.191135287284851074e-02 -1.734630763530731201e-01 -4.330322146415710449e-01 -7.374370098114013672e-02 -3.088100850582122803e-01 -1.523473113775253296e-01 4.390537738800048828e-02 -1.029129773378372192e-01 1.974492669105529785e-01 1.492827683687210083e-01
-2.900208830833435059e-01 -5.303973332047462463e-02 -2.855536341667175293e-01 -1.356136500835418701e-01 -2.740601450204849243e-02 1.105317263863980770e-03 -4.737047851085662842e-02 7.669211179018020630e-02 2.000488936901092529e-01 2.109986245632171631e-01 -5.404329858720302582e-03 8.745349198579788208e-02 -5.444044247269630432e-02 -2.125259190797805786e-01 3.609063923358917236e-01 -2.283132225275039673e-01 -4.644768312573432922e-02 8.525843173265457153e-02 3.551964461803436279e-02 2.916513681411743164e-01 3.031894862651824951e-01 -3.632442355155944824e-01 1.063838750123977661e-01 -2.268673777580261230e-01 -6.288641691207885742e-02 -8.703002333641052246e-02 -4.538955911993980408e-02 2.241259217262268066e-01 -5.216274410486221313e-02 6.815751641988754272e-02 1.291413009166717529e-01 1.061390787363052368e-01
8.904165774583816528e-02 5.857669189572334290e-02 -1.787999123334884644e-01 -2.060568630695343018e-01 -2.799993157386779785e-01 8.279233425855636597e-02 -1.318523734807968140e-01 -1.265995670109987259e-02 2.524820268154144287e-01 3.445862233638763428e-01 -2.371442168951034546e-01 -1.193449050188064575e-01 1.224609762430191040e-01 -3.947888612747192383e-01 1.695820242166519165e-01 -9.494230896234512329e-02 -9.028770774602890015e-02 2.795364148914813995e-02 8.110874146223068237e-02 9.523397311568260193e-03 2.081208527088165283e-01 8.611925691366195679e-02 -3.308385238051414490e-02 4.070647060871124268e-02 1.366398390382528305e-02 -1.193944886326789856e-01 -3.337540924549102783e-01 1.261853985488414764e-02 3.053406476974487305e-01 -6.796957552433013916e-02 1.640330255031585693e-01 1.731483936309814453e-01
2.077848017215728760e-01 -1.133105834014713764e-03 8.186642080545425415e-02 -1.341010630130767822e-01 2.680264711380004883e-01 -9.465402364730834961e-02 9.280356019735336304e-02 -2.107945680618286133e-01 1.072426289319992065e-01 -8.355621993541717529e-02 1.060335412621498108e-01 1.075470745563507080e-01 -8.895299583673477173e-02 -2.305987477302551270e-01 -1.417279429733753204e-02 -3.715999424457550049e-01 -6.157423555850982666e-02 -1.155474781990051270e-01 1.047280505299568176e-01 -5.121450871229171753e-02 2.397048175334930420e-01 -1.007304787635803223e-01 1.959873288869857788e-01 -2.662875652313232422e-01 -2.159083783626556396e-01 1.238248543813824654e-03 -2.523500323295593262e-01 -1.093352511525154114e-01 -3.632710278034210205e-01 -1.212312728166580200e-01 -2.584208250045776367e-01 1.194618791341781616e-01
-3.787612542510032654e-02 2.138884216547012329e-01 -1.681139878928661346e-02 -2.302672527730464935e-02 3.896302729845046997e-02 -9.747843444347381592e-02 9.505932778120040894e-02 2.517455220222473145e-01 3.636379539966583252e-01 1.399209648370742798e-01 -9.698859602212905884e-02 -1.705883145332336426e-01 -1.629648730158805847e-02 -2.677933573722839355e-01 1.160115599632263184e-01 1.825775057077407837e-01 -4.023840650916099548e-02 1.106044724583625793e-01 8.329209685325622559e-02 7.787756621837615967e-02 3.299104273319244385e-01 3.491890132427215576e-01 3.277479410171508789e-01 -1.228152737021446228e-01 -1.803993433713912964e-01 -3.340388834476470947e-02 -1.834455877542495728e-01 -2.627554535865783691e-01 -2.912269346415996552e-02 -1.593656241893768311e-01 2.836815081536769867e-02 -1.262869238853454590e-01
-9.609685838222503662e-02 -1.924299001693725586e-01 -4.266214370727539062e-02 -3.241215273737907410e-02 1.947732567787170410e-01 -1.214349549263715744e-02 1.476682573556900024e-01 5.168367177248001099e-02 3.151291310787200928e-01 1.414203494787216187e-01 -2.596414983272552490e-01 -1.873556226491928101e-01 -9.312691539525985718e-02 -2.792513966560363770e-01 -2.299784682691097260e-02 -2.246380783617496490e-02 -1.108726486563682556e-01 4.041813910007476807e-01 -7.893955707550048828e-02 -5.817885510623455048e-03 2.163451015949249268e-01 2.815160155296325684e-01 6.624549860134720802e-04 -3.489591777324676514e-01 -1.651712357997894287e-01 1.773790270090103149e-01 -1.720450371503829956e-01 -1.222030818462371826e-02 -9.853586554527282715e-02 1.811183989048004150e-03 -2.022402137517929077e-01 9.968674927949905396e-02
1.785594224929809570e-02 2.578381001949310303e-01 -5.507142283022403717e-03 -2.187985926866531372e-01 -2.757389843463897705e-01 1.464032530784606934e-01 -1.307529509067535400e-01 2.269610762596130371e-02 8.066744357347488403e-02 -7.583943754434585571e-02 2.434728592634201050e-01 -4.724858328700065613e-03 -2.196715027093887329e-01 -1.228276565670967102e-01 2.010950148105621338e-01 1.245195791125297546e-01 -6.117026135325431824e-02 5.787981301546096802e-02 7.429087907075881958e-02 2.837104499340057373e-01 4.322111904621124268e-01 -4.901304841041564941e-02 -8.535721339285373688e-03 1.618556492030620575e-02 9.643467515707015991e-02 -2.989701330661773682e-01 -2.705485224723815918e-01 -7.844606041908264160e-02 -2.564357519149780273e-01 -8.973728120326995850e-02 -2.056439220905303955e-01 5.091685429215431213e-02
2.192089892923831940e-02 -2.069993615150451660e-01 -2.805328927934169769e-02 -3.100055456161499023e-01 -1.730633378028869629e-01 -5.153743550181388855e-02 -1.169585995376110077e-02 1.110010668635368347e-01 1.796046048402786255e-01 3.079030215740203857e-01 2.354702353477478027e-01 -1.114159747958183289e-01 3.161370158195495605e-01 -1.357628852128982544e-01 -2.460807748138904572e-02 -2.333615571260452271e-01 4.065398499369621277e-02 1.765961349010467529e-01 3.349072039127349854e-01 -1.500898152589797974e-01 9.637853503227233887e-02 -4.187412559986114502e-02 2.184469848871231079e-01 -4.038630127906799316e-01 1.347879618406295776e-01 -1.184325739741325378e-01 -7.117229700088500977e-02 5.091731250286102295e-02 1.054037958383560181e-01 -2.286113984882831573e-02 6.492523942142724991e-03 7.371302694082260132e-02
9.902849048376083374e-02 -1.595609039068222046e-01 -1.811818927526473999e-01 -3.989226818084716797e-01 -4.729212820529937744e-02 -2.290303120389580727e-03 -7.507553696632385254e-02 1.621944159269332886e-01 -2.860898524522781372e-02 3.329947590827941895e-01 -3.798420727252960205e-02 -1.870894730091094971e-01 -1.561323106288909912e-01 -3.043544590473175049e-01 1.751063391566276550e-02 5.914215929806232452e-03 -1.899365633726119995e-01 2.712759422138333321e-03 3.633367642760276794e-02 1.177976876497268677e-01 4.428958296775817871e-01 1.438550949096679688e-01 -2.986111864447593689e-02 -1.982668787240982056e-01 1.065237596631050110e-01 -1.724230051040649414e-01 2.288309335708618164e-01 -4.672728851437568665e-02 7.648691534996032715e-02 2.206772118806838989e-01 1.144622191786766052e-01 3.841969743371009827e-02
-5.590656027197837830e-02 -1.671115010976791382e-01 7.554093003273010254e-02 -1.418938040733337402e-01 7.226403802633285522e-02 -1.504368484020233154e-01 -1.760613471269607544e-01 3.593903779983520508e-01 2.209941148757934570e-01 8.963817358016967773e-02 -5.998103693127632141e-02 -1.592647284269332886e-01 6.686634570360183716e-02 -3.247395157814025879e-01 1.505667567253112793e-01 -1.078050658106803894e-01 -1.119176074862480164e-01 1.615912765264511108e-01 2.819990515708923340e-01 -3.800707757472991943e-01 1.327559798955917358e-01 -6.005100533366203308e-02 1.189733967185020447e-01 -2.483135163784027100e-01 -7.372152805328369141e-02 -6.237154081463813782e-02 -2.077680826187133789e-01 -2.526491284370422363e-01 -7.072700560092926025e-02 3.429734706878662109e-02 2.059272974729537964e-01 -2.172773517668247223e-02
-2.964456565678119659e-02 -5.257321149110794067e-02 2.722646668553352356e-02 -2.459350824356079102e-01 1.290594190359115601e-01 -2.227724343538284302e-01 6.325505673885345459e-03 8.115369826555252075e-02 3.332696259021759033e-01 -5.565211549401283264e-02 -1.361059546470642090e-01 -1.305675357580184937e-01 9.758067317306995392e-03 -2.355990111827850342e-01 3.966737911105155945e-02 -4.622628390789031982e-01 -1.575046926736831665e-01 1.950089335441589355e-01 1.717463135719299316e-01 -1.348706334829330444e-01 1.915696114301681519e-01 -1.830668896436691284e-01 1.074986383318901062e-01 -1.063151732087135315e-01 -2.603217661380767822e-01 2.196374535560607910e-01 -6.196718662977218628e-03 2.504738569259643555e-01 -8.261322230100631714e-02 7.730813231319189072e-03 -9.914613515138626099e-02 -2.062242627143859863e-01
5.223607644438743591e-02 -8.821838349103927612e-02 -1.323716938495635986e-01 -3.226461410522460938e-01 3.726824000477790833e-02 3.394012572243809700e-03 3.397265672683715820e-01 9.062847495079040527e-02 1.658328920602798462e-01 2.382583618164062500e-01 5.954349786043167114e-02 -3.112045489251613617e-02 -5.892869457602500916e-02 -2.836560904979705811e-01 8.836116641759872437e-02 -2.401146292686462402e-01 1.085674464702606201e-01 4.877311363816261292e-02 -5.894922465085983276e-02 6.147006154060363770e-02 2.172673940658569336e-01 -3.302765190601348877e-01 1.296707093715667725e-01 -3.661143183708190918e-01 -2.233056277036666870e-01 -1.461175382137298584e-01 -3.630834817886352539e-02 -3.017838113009929657e-02 1.622537225484848022e-01 2.453576922416687012e-01 8.653542399406433105e-02 -9.294927865266799927e-02
4.348016902804374695e-02 -1.042879745364189148e-02 -2.276502549648284912e-01 -1.541510820388793945e-01 7.819201797246932983e-03 3.144576251506805420e-01 -8.720725029706954956e-02 5.311529710888862610e-02 -1.613754034042358398e-02 -7.042819261550903320e-02 -1.437444090843200684e-01 -2.912191860377788544e-02 -7.794386148452758789e-02 -1.111229211091995239e-01 3.097195923328399658e-01 -4.089976847171783447e-02 1.437672693282365799e-02 4.062794893980026245e-02 1.375760533846914768e-03 -7.860172539949417114e-02 3.775378763675689697e-01 -3.094915151596069336e-01 2.986728549003601074e-01 -3.209565579891204834e-01 -1.682670861482620239e-01 -4.475342109799385071e-02 -1.022290289402008057e-01 -4.052877426147460938e-02 -1.626422852277755737e-01 1.608356088399887085e-01 -3.009384870529174805e-01 -2.154492437839508057e-01
4.851493835449218750e-01 -2.147481292486190796e-01 6.890591233968734741e-02 -5.848293751478195190e-02 1.330054700374603271e-01 -1.202245801687240601e-01 -1.501258909702301025e-01 1.364573389291763306e-01 2.970093190670013428e-01 3.291671276092529297e-01 -1.781683564186096191e-01 1.488106045871973038e-02 8.225788176059722900e-02 -3.338024020195007324e-02 2.285982072353363037e-01 1.282823458313941956e-02 -2.216716110706329346e-01 9.270588308572769165e-02 1.958945579826831818e-02 -1.374548077583312988e-01 2.758657932281494141e-01 -2.190264174714684486e-03 1.862581074237823486e-01 -2.166345119476318359e-01 -3.230031952261924744e-02 -9.690704941749572754e-02 -1.879299581050872803e-01 -9.776798635721206665e-02 2.107893228530883789e-01 -9.834375232458114624e-02 -2.407997660338878632e-02 -5.895162373781204224e-02
2.583197653293609619e-01 1.243860051035881042e-01 2.637506723403930664e-01 -1.572522670030593872e-01 1.693665236234664917e-01 1.251775473356246948e-01 -1.529339104890823364e-01 1.499561965465545654e-01 9.580145031213760376e-02 3.140739202499389648e-01 -9.497763216495513916e-02 -1.118282973766326904e-02 1.876748166978359222e-02 -1.920776218175888062e-01 1.339425444602966309e-01 1.866256743669509888e-01 -1.308179944753646851e-01 2.465293705463409424e-01 6.155596673488616943e-02 -2.016881257295608521e-01 5.121402740478515625e-01 7.055891305208206177e-02 1.925039589405059814e-01 -5.659636110067367554e-02 6.353555619716644287e-02 -4.309515468776226044e-03 -8.556382358074188232e-02 -9.990609437227249146e-02 -5.471715703606605530e-02 -8.187125623226165771e-02 -1.840542554855346680e-01 1.774249225854873657e-01
2.455957978963851929e-01 -3.305290266871452332e-02 -8.900339901447296143e-02 -2.013821387663483620e-03 1.124616190791130066e-01 1.702920645475387573e-01 -1.192382723093032837e-01 -4.799360875040292740e-03 1.079922914505004883e-01 3.786858916282653809e-01 2.084095031023025513e-02 6.769634783267974854e-02 -1.271976679563522339e-01 -1.023510396480560303e-01 7.011046260595321655e-02 -3.299137111753225327e-03 4.164457693696022034e-02 -1.436121910810470581e-01 7.933267951011657715e-02 1.349645853042602539e-02 5.001749992370605469e-01 -6.628473103046417236e-02 -2.031700015068054199e-01 -3.186587393283843994e-01 -2.856257259845733643e-01 -1.850223094224929810e-01 -1.420426666736602783e-01 -2.285740822553634644e-01 5.579938739538192749e-02 -8.490202575922012329e-02 -6.712032854557037354e-02 -2.319994270801544189e-01
2.820567488670349121e-01 -6.998816132545471191e-02 -3.764600157737731934e-01 -3.134491145610809326e-01 -9.504791349172592163e-02 2.706347405910491943e-02 2.036514729261398315e-01 1.094416826963424683e-01 3.450171351432800293e-01 6.461755931377410889e-02 1.153413653373718262e-01 5.338722374290227890e-03 1.793653666973114014e-01 -1.665456444025039673e-01 -9.029540419578552246e-02 -2.543937861919403076e-01 -4.982307180762290955e-02 2.123083621263504028e-01 4.745541140437126160e-02 -1.620646193623542786e-02 2.430948317050933838e-01 -1.511861663311719894e-02 2.843816280364990234e-01 -1.553243547677993774e-01 1.045481488108634949e-01 -9.692519903182983398e-02 -1.648073941469192505e-01 -1.114774197340011597e-01 1.586714833974838257e-01 1.411535870283842087e-02 1.885864734649658203e-01 -8.822515606880187988e-02
-1.504040360450744629e-01 1.896900385618209839e-01 -3.539533019065856934e-01 -2.529638111591339111e-01 5.981633812189102173e-02 5.810193344950675964e-02 -2.060278691351413727e-02 8.243253082036972046e-02 1.314155459403991699e-01 1.862698048353195190e-02 -3.507031500339508057e-02 2.665505371987819672e-02 4.440204240381717682e-03 -2.674342691898345947e-01 1.960198879241943359e-01 3.476310148835182190e-02 -8.999282866716384888e-02 -4.801291599869728088e-02 1.783261001110076904e-01 1.964970119297504425e-02 5.625593066215515137e-01 -3.431495428085327148e-01 2.124490588903427124e-01 -3.662078455090522766e-02 -5.118299275636672974e-02 -9.998196363449096680e-02 -1.476227343082427979e-01 -1.528517156839370728e-01 1.306851655244827271e-01 -5.462697148323059082e-02 3.256528079509735107e-02 -7.094266265630722046e-02
1.136195808649063110e-01 -1.743971705436706543e-01 2.382935732603073120e-01 -2.528342008590698242e-01 1.923820376396179199e-01 -1.629824191331863403e-01 -7.100224494934082031e-02 1.856174170970916748e-01 2.145501226186752319e-02 2.388379573822021484e-01 -1.768706887960433960e-01 -1.019474193453788757e-01 3.388877585530281067e-02 -1.586727797985076904e-01 2.587561011314392090e-01 -1.269729435443878174e-01 1.768274307250976562e-01 3.796634376049041748e-01 -1.315489858388900757e-01 -2.220033705234527588e-01 2.354137897491455078e-01 -2.174468189477920532e-01 -2.264212071895599365e-02 -6.038339808583259583e-02 1.403538286685943604e-01 -5.198343470692634583e-02 -3.271192014217376709e-01 2.180735208094120026e-02 -4.741174727678298950e-02 -2.729707024991512299e-02 -3.308751061558723450e-02 2.036635726690292358e-01
3.410120308399200439e-02 2.774857357144355774e-02 -2.637482434511184692e-02 -5.292677879333496094e-02 -1.949642226099967957e-02 2.581546455621719360e-02 6.198481097817420959e-02 -2.227916382253170013e-02 4.229805991053581238e-02 3.967140614986419678e-02 -4.244867339730262756e-02 -1.837707459926605225e-01 2.930040359497070312e-01 -2.228244245052337646e-01 -8.868729695677757263e-03 -1.422708183526992798e-01 6.936997920274734497e-02 -7.414962351322174072e-02 4.379491209983825684e-01 1.149788405746221542e-02 3.112818896770477295e-01 3.496905043721199036e-02 1.597165614366531372e-01 -3.306498825550079346e-01 2.366241514682769775e-01 -3.123787939548492432e-01 -2.371023744344711304e-01 2.260274253785610199e-02 -2.265633195638656616e-01 1.558583676815032959e-01 -1.780731081962585449e-01 -2.039472311735153198e-01
2.697195410728454590e-01 -3.360561793670058250e-03 -2.088424563407897949e-01 -1.445041000843048096e-01 1.564550399780273438e-01 6.808764487504959106e-02 -4.926367849111557007e-02 -5.083645507693290710e-02 1.656878553330898285e-02 1.503261029720306396e-01 -1.782647217623889446e-03 1.663386076688766479e-01 -1.746045500040054321e-01 -2.754594981670379639e-01 -6.146164238452911377e-02 -4.085165262222290039e-02 2.112744748592376709e-01 2.233725041151046753e-01 -3.036860823631286621e-01 -1.147151887416839600e-01 3.444108664989471436e-01 -2.171564996242523193e-01 -9.258200228214263916e-02 -3.389623463153839111e-01 -5.748814344406127930e-02 3.640874475240707397e-02 -2.886083126068115234e-01 1.608134210109710693e-01 -1.102831587195396423e-01 -2.072440460324287415e-02 -1.232891529798507690e-01 -1.884800493717193604e-01
-1.537540405988693237e-01 -1.049013659358024597e-01 -6.928588449954986572e-02 -3.786208331584930420e-01 1.829651892185211182e-01 6.554741412401199341e-02 9.824919700622558594e-02 1.803389936685562134e-01 2.090972661972045898e-01 2.120875120162963867e-01 1.970745325088500977e-01 4.658471792936325073e-02 -1.607794761657714844e-01 -1.721599102020263672e-01 1.997992247343063354e-01 -2.035997956991195679e-01 -6.174811627715826035e-03 1.994155049324035645e-01 -1.629893183708190918e-01 1.422480791807174683e-01 2.580554783344268799e-01 -4.512881636619567871e-01 1.821334473788738251e-02 -2.021480202674865723e-01 -3.706623241305351257e-02 -1.375768482685089111e-01 -1.388290822505950928e-01 -9.144650772213935852e-03 6.744319945573806763e-02 1.624933630228042603e-01 4.476347938179969788e-02 3.396961838006973267e-03
7.475955784320831299e-02 2.203636318445205688e-01 1.786436140537261963e-01 3.579587116837501526e-02 2.786783576011657715e-01 -1.981348842382431030e-01 4.651073738932609558e-02 -1.567077785730361938e-01 2.943737804889678955e-01 2.989083528518676758e-01 1.282778382301330566e-01 -2.839684784412384033e-01 -6.732136756181716919e-02 -7.908683270215988159e-02 5.284275487065315247e-02 -7.560979574918746948e-02 -1.609738171100616455e-01 9.102141112089157104e-02 4.848541691899299622e-02 1.507796645164489746e-01 2.503872513771057129e-01 9.257946908473968506e-02 4.729762673377990723e-02 -3.085322976112365723e-01 -6.998631358146667480e-02 -2.090585380792617798e-01 -2.933871746063232422e-01 -2.134693115949630737e-01 8.913027704693377018e-04 -6.070205941796302795e-02 -2.514341771602630615e-01 -3.865974768996238708e-02
-9.823603928089141846e-02 2.863539010286331177e-02 -1.772577166557312012e-01 4.273605719208717346e-02 -6.821933388710021973e-02 5.580206587910652161e-02 -1.038109138607978821e-01 -6.985668558627367020e-03 2.547654211521148682e-01 3.025586009025573730e-01 4.863826185464859009e-02 8.758959919214248657e-02 -2.150238864123821259e-02 -2.579907774925231934e-01 9.513084590435028076e-02 -1.879173070192337036e-01 -1.137259230017662048e-01 5.822824314236640930e-02 2.058172821998596191e-01 4.858765378594398499e-02 4.808200597763061523e-01 -3.843000233173370361e-01 2.963486909866333008e-01 -5.742178857326507568e-02 -1.879013925790786743e-01 -1.467691957950592041e-01 1.208633631467819214e-01 -4.487215727567672729e-02 -1.705192625522613525e-01 1.530855745077133179e-01 5.218775197863578796e-02 -8.695781230926513672e-03
1.160583198070526123e-01 3.668283522129058838e-01 2.381132543087005615e-01 -2.060151696205139160e-01 -1.553106158971786499e-01 -8.124361187219619751e-02 -6.665968894958496094e-02 1.359342038631439209e-01 2.042493224143981934e-01 -6.516923010349273682e-02 -2.856171131134033203e-01 -2.492033839225769043e-01 -8.441764861345291138e-02 -3.100209236145019531e-01 4.166250675916671753e-02 -1.281973570585250854e-01 -1.264393627643585205e-01 7.425742596387863159e-02 6.055263057351112366e-02 2.016531080007553101e-01 3.152958452701568604e-01 9.151557087898254395e-02 2.634126842021942139e-01 -2.409681528806686401e-01 -3.420587256550788879e-02 1.726353913545608521e-01 -1.520858029834926128e-03 -4.729800391942262650e-03 -1.214625313878059387e-01 -9.489192068576812744e-02 5.944534018635749817e-02 -1.696195006370544434e-01
-3.888829797506332397e-02 -7.123458385467529297e-02 -3.764940053224563599e-02 -7.966313511133193970e-02 6.659813970327377319e-02 -1.664377450942993164e-01 1.414525508880615234e-01 2.088690400123596191e-01 2.667778134346008301e-01 -6.787256896495819092e-02 -4.384873062372207642e-02 1.113035753369331360e-01 -7.114180177450180054e-02 -4.383766055107116699e-01 -9.072079509496688843e-02 -7.726359367370605469e-02 8.053267747163772583e-02 1.482366621494293213e-01 3.310283273458480835e-02 2.786965370178222656e-01 3.387717604637145996e-01 -2.711150348186492920e-01 4.675531759858131409e-03 1.013445481657981873e-01 -1.284850090742111206e-01 -1.300875544548034668e-01 -1.731562614440917969e-02 -2.242702543735504150e-01 -3.969939649105072021e-01 -1.947117000818252563e-01 -1.839330792427062988e-02 -5.178668349981307983e-02
-7.596980035305023193e-02 -8.750030398368835449e-02 -1.496906131505966187e-01 -1.445396691560745239e-01 -1.145154312252998352e-01 1.031344905495643616e-01 -1.061004400253295898e-02 6.431096047163009644e-02 1.227222457528114319e-01 -3.097454309463500977e-01 2.418484538793563843e-02 -1.460620313882827759e-01 -1.387403905391693115e-01 -2.541345357894897461e-01 1.513855010271072388e-01 -3.478936851024627686e-01 -2.953503429889678955e-01 2.008913308382034302e-01 2.001474350690841675e-01 -3.540662676095962524e-02 4.963575601577758789e-01 2.442688494920730591e-01 4.337845835834741592e-03 -1.036122143268585205e-01 -1.229106634855270386e-01 2.097887359559535980e-02 6.767377257347106934e-02 -7.832343131303787231e-02 -1.249731779098510742e-01 1.042669191956520081e-01 -1.046306565403938293e-01 7.196115702390670776e-02
1.794783920049667358e-01 1.539786010980606079e-01 -3.804428875446319580e-02 -2.590065300464630127e-01 4.066427052021026611e-02 -3.904223442077636719e-01 -3.097522556781768799e-01 -3.636745037510991096e-03 6.906614173203706741e-03 -4.576387628912925720e-02 -1.603425443172454834e-01 -6.032376363873481750e-02 -1.079956665635108948e-01 -3.166584372520446777e-01 -9.256057441234588623e-02 -1.232656836509704590e-01 -2.132502645254135132e-01 -1.502709928900003433e-03 1.343596633523702621e-02 -1.880159229040145874e-02 3.069557547569274902e-01 -1.030264049768447876e-01 -2.478277981281280518e-01 -1.882390379905700684e-01 4.233556985855102539e-02 -4.264479130506515503e-02 -2.893394529819488525e-01 3.293090760707855225e-01 -2.243429981172084808e-02 1.671729795634746552e-02 -6.551938503980636597e-02 9.882402420043945312e-02
4.315055310726165771e-01 9.555038809776306152e-02 -1.406920254230499268e-01 -7.371673732995986938e-02 7.119131833314895630e-02 -5.640028044581413269e-02 5.260657519102096558e-03 6.107085198163986206e-02 -1.205951198935508728e-01 1.252901554107666016e-01 -3.943642368540167809e-04 -1.292719990015029907e-01 -3.990393280982971191e-01 -2.969520986080169678e-01 1.256981045007705688e-01 -6.961929798126220703e-02 1.512206196784973145e-01 1.868767477571964264e-02 3.029957413673400879e-02 -1.486810296773910522e-01 9.787050634622573853e-02 -8.083216845989227295e-02 1.846641451120376587e-01 -3.436782360076904297e-01 7.654233276844024658e-02 -2.546319067478179932e-01 -1.025316491723060608e-01 2.968568205833435059e-01 -1.709676682949066162e-01 -6.330182403326034546e-02 -1.856173276901245117e-01 2.887097746133804321e-02
1.955031305551528931e-01 -1.344160735607147217e-01 -1.849970072507858276e-01 -4.603548645973205566e-01 -5.655051395297050476e-02 -2.114456892013549805e-01 3.363502398133277893e-02 -4.534323513507843018e-02 1.932403743267059326e-01 2.037555575370788574e-01 1.501671820878982544e-01 -2.895582020282745361e-01 1.049303486943244934e-01 -3.466860949993133545e-01 -1.824783682823181152e-01 -8.096617460250854492e-02 1.163992807269096375e-01 1.976507902145385742e-01 -5.028935521841049194e-02 8.046302944421768188e-02 1.114414632320404053e-01 -9.765030443668365479e-02 1.188116222620010376e-01 -2.787872254848480225e-01 2.559091746807098389e-01 -1.453300416469573975e-01 9.569022804498672485e-02 -8.950923383235931396e-02 4.837461933493614197e-02 -3.715689480304718018e-02 8.383509516716003418e-02 1.480307616293430328e-02
[truncated: 3,277,728 more chars]
