# Supplementary material for: The Language of Innovation
Source: PLoS One. 2020 Apr 30;15(4):e0230107. doi: 10.1371/journal.pone.0230107 (PMC7194493; doi:10.1371/journal.pone.0230107)
Supplement: S10 File — (GZ) [file pone.0230107.s010.tar.gz › 1988-1992/V2Run_13_VS_4500_embeddings1988-1992ED32.txt]

3.402728438377380371e-01 9.051656723022460938e-02 -3.902255371212959290e-02 3.249751403927803040e-02 -6.586889177560806274e-02 -4.253945872187614441e-02 -3.994362801313400269e-02 2.015532851219177246e-01 2.866873145103454590e-01 1.804061830043792725e-01 2.535369433462619781e-02 -6.228881329298019409e-02 -1.003582924604415894e-01 2.043091356754302979e-01 4.690350964665412903e-02 1.930325180292129517e-01 -8.006087690591812134e-02 3.590527474880218506e-01 -2.332601845264434814e-01 3.883178532123565674e-01 8.613315224647521973e-02 -4.370711743831634521e-02 4.756011068820953369e-02 1.243386641144752502e-01 -2.595935761928558350e-02 -5.481806397438049316e-02 3.460701107978820801e-01 -1.337895244359970093e-01 1.151457801461219788e-01 -2.800278365612030029e-01 -1.867427304387092590e-02 1.165917813777923584e-01
4.973576962947845459e-02 -2.950062975287437439e-02 -3.385202884674072266e-01 2.467892020940780640e-01 -3.214572668075561523e-01 -1.363716833293437958e-02 8.277294109575450420e-04 2.981505692005157471e-01 -7.543981075286865234e-03 1.968215703964233398e-01 3.136767446994781494e-02 6.023390963673591614e-02 -2.169282883405685425e-01 1.647695004940032959e-01 3.257256373763084412e-02 1.296360045671463013e-01 -1.429954916238784790e-01 2.989279925823211670e-01 -2.903537154197692871e-01 1.500411480665206909e-01 2.668051421642303467e-02 1.397714763879776001e-01 7.990525662899017334e-02 1.366751641035079956e-01 -5.097751691937446594e-02 3.224479034543037415e-02 1.163496151566505432e-01 1.652129739522933960e-01 9.698171168565750122e-02 -2.338047474622726440e-01 -1.172425001859664917e-01 3.302061557769775391e-01
4.341239035129547119e-01 -4.963453486561775208e-02 -9.248431771993637085e-02 1.575821340084075928e-01 -2.065936475992202759e-01 1.842472553253173828e-01 5.732478201389312744e-02 -9.151757508516311646e-02 3.207112848758697510e-01 1.420493274927139282e-01 9.684073925018310547e-02 1.856627464294433594e-01 1.847729533910751343e-01 -1.095578670501708984e-01 -2.412793487310409546e-01 2.000148445367813110e-01 3.985466063022613525e-02 2.718826532363891602e-01 -6.083116680383682251e-02 9.829080849885940552e-02 -5.647058039903640747e-02 2.092206478118896484e-01 -1.158599182963371277e-01 3.960936795920133591e-03 2.306337468326091766e-02 -9.014188498258590698e-02 -7.229222357273101807e-02 2.260366976261138916e-01 2.106343209743499756e-01 -1.705732345581054688e-01 1.936776936054229736e-01 2.256743460893630981e-01
2.332643270492553711e-01 1.214566640555858612e-02 -2.680427432060241699e-01 -4.097399301826953888e-03 -2.223865985870361328e-01 2.282015383243560791e-01 -1.114942803978919983e-01 4.625442028045654297e-01 2.097908407449722290e-01 1.659701764583587646e-01 1.363176405429840088e-01 1.923313140869140625e-01 1.586640030145645142e-01 4.116471484303474426e-02 -1.177731081843376160e-01 7.656459510326385498e-02 -8.859117329120635986e-02 2.161816805601119995e-01 -5.311114946380257607e-04 3.916814550757408142e-02 -6.518221646547317505e-02 1.155955046415328979e-01 -1.076644584536552429e-01 1.226415708661079407e-01 2.198385298252105713e-01 -1.794135123491287231e-01 1.517556160688400269e-01 -1.148918047547340393e-01 2.286305129528045654e-01 -2.548197507858276367e-01 9.788419306278228760e-02 1.674446016550064087e-01
-1.629056781530380249e-02 2.747211977839469910e-02 -2.289730161428451538e-01 1.303066611289978027e-01 -1.026327833533287048e-01 1.999917328357696533e-01 4.108891263604164124e-02 2.546609938144683838e-01 3.217233419418334961e-01 1.513363420963287354e-01 -1.304232031106948853e-01 -1.353940665721893311e-01 8.517844974994659424e-02 -1.742846220731735229e-01 -5.281191784888505936e-03 2.260677069425582886e-01 2.161763757467269897e-01 1.916590034961700439e-01 -9.039387106895446777e-02 1.504992395639419556e-01 -2.700242102146148682e-01 -2.196509018540382385e-02 -6.278178840875625610e-02 1.293222606182098389e-01 3.087077140808105469e-01 -3.950026631355285645e-01 -1.128289997577667236e-01 1.253431290388107300e-02 1.058144643902778625e-01 -1.541577279567718506e-01 -1.469669342041015625e-01 1.812786310911178589e-01
1.289654225111007690e-01 -1.738344132900238037e-02 -1.154446154832839966e-01 2.599683403968811035e-01 -2.760046124458312988e-01 9.417001903057098389e-02 2.678176164627075195e-01 2.735029160976409912e-01 2.527426369488239288e-02 -1.999356448650360107e-01 -2.551410198211669922e-01 -3.990586847066879272e-03 -6.304033100605010986e-02 2.164963781833648682e-01 -5.076774209737777710e-02 3.500281274318695068e-01 1.001015678048133850e-01 2.950475811958312988e-01 -1.256171911954879761e-01 -8.891616016626358032e-02 6.878031045198440552e-02 -1.093974784016609192e-01 5.423026159405708313e-02 3.776611760258674622e-02 2.713940441608428955e-01 -1.272234618663787842e-01 -2.115046232938766479e-02 1.056318804621696472e-01 2.585625946521759033e-01 -3.923728689551353455e-02 -3.184976521879434586e-03 2.779117822647094727e-01
2.517363131046295166e-01 1.178916841745376587e-01 -1.688273996114730835e-01 8.967463672161102295e-02 -1.601246297359466553e-01 3.171309083700180054e-02 1.547985076904296875e-01 2.933059632778167725e-01 2.722397446632385254e-01 1.535706967115402222e-01 -2.637919485569000244e-01 -1.333424448966979980e-01 6.814416497945785522e-02 6.783488392829895020e-02 -1.706605404615402222e-01 2.073159068822860718e-02 -1.826224103569984436e-02 1.020177155733108521e-01 -2.456421256065368652e-01 -1.968229115009307861e-01 -2.664585411548614502e-01 -7.022112607955932617e-02 -1.090634614229202271e-01 -3.982503712177276611e-02 3.737608492374420166e-01 -8.909004926681518555e-02 6.012180075049400330e-02 1.205737367272377014e-01 2.789428830146789551e-01 -1.506614536046981812e-01 1.602670997381210327e-01 1.856660842895507812e-01
1.315788179636001587e-01 -1.463894695043563843e-01 -9.255881607532501221e-02 2.869477272033691406e-01 -3.305111229419708252e-01 -8.626364916563034058e-02 -5.916276201605796814e-02 1.513480395078659058e-01 2.801908552646636963e-01 4.115618020296096802e-02 4.985701292753219604e-02 -1.689618080854415894e-01 4.367151483893394470e-02 2.987181842327117920e-01 1.512895338237285614e-03 2.624033093452453613e-01 6.628078967332839966e-02 2.750414609909057617e-01 -3.367397785186767578e-01 -1.188783347606658936e-01 -7.944560796022415161e-02 1.994373500347137451e-01 -9.822877496480941772e-02 -9.795043617486953735e-02 -1.768011897802352905e-01 -2.921472117304801941e-02 1.625193357467651367e-01 -4.418918490409851074e-02 1.054551303386688232e-01 -4.484576731920242310e-02 5.074290931224822998e-02 3.270359337329864502e-01
1.499388813972473145e-01 -3.892517983913421631e-01 -1.301169395446777344e-01 1.041783913969993591e-01 -3.124366998672485352e-01 8.469703793525695801e-02 5.956304445862770081e-02 8.406293392181396484e-02 4.322069138288497925e-02 -2.766213566064834595e-02 -1.761107295751571655e-01 6.565502285957336426e-02 -1.354424804449081421e-01 7.223538309335708618e-02 2.125500701367855072e-02 3.526517450809478760e-01 -3.413764014840126038e-02 2.236852198839187622e-01 -1.451058387756347656e-01 2.323207072913646698e-02 -1.348747462034225464e-01 7.084818184375762939e-02 2.622216008603572845e-02 -1.950311101973056793e-02 3.929381072521209717e-01 5.611570924520492554e-02 1.352071017026901245e-01 -1.753652095794677734e-02 3.352167308330535889e-01 -8.089920133352279663e-02 -3.052124679088592529e-01 1.058056280016899109e-01
1.446837335824966431e-01 -1.783248484134674072e-01 3.317856788635253906e-02 1.049198806285858154e-01 -3.866220638155937195e-02 -1.009933203458786011e-01 1.083370521664619446e-01 -7.449969649314880371e-02 3.160018622875213623e-01 1.144544258713722229e-01 2.075174823403358459e-02 2.793093323707580566e-01 6.712350994348526001e-02 -8.085519075393676758e-02 4.122545942664146423e-02 1.173563022166490555e-02 2.096295505762100220e-01 1.807852685451507568e-01 -2.143325209617614746e-01 -1.850066632032394409e-01 1.061633322387933731e-02 -6.836310029029846191e-02 6.583893299102783203e-02 4.869099333882331848e-02 2.846007347106933594e-01 8.941191434860229492e-02 7.766035944223403931e-02 2.033191621303558350e-01 2.356371581554412842e-01 -5.214630365371704102e-01 -1.619609147310256958e-01 2.087279409170150757e-01
-1.959839463233947754e-02 -2.931845784187316895e-01 1.012772670947015285e-03 1.814321130514144897e-01 -3.435455858707427979e-01 -1.876753866672515869e-01 2.081261575222015381e-01 2.678849101066589355e-01 2.213504165410995483e-01 2.174801938235759735e-02 2.605607733130455017e-02 7.266762107610702515e-02 -6.006444618105888367e-02 2.811968699097633362e-02 -2.543646469712257385e-02 3.734569847583770752e-01 -6.256815046072006226e-02 4.158408045768737793e-01 -3.730760887265205383e-02 -1.124407723546028137e-02 -5.718045681715011597e-02 1.292658969759941101e-02 4.302672669291496277e-02 1.207470521330833435e-01 8.919145911931991577e-02 -6.721901893615722656e-02 8.524423837661743164e-02 1.420820057392120361e-01 -1.234288811683654785e-01 1.122248768806457520e-01 6.113983690738677979e-03 3.826918900012969971e-01
2.239221483469009399e-01 -3.668235614895820618e-02 -1.727087348699569702e-01 2.589207887649536133e-01 -8.091548830270767212e-02 1.413118541240692139e-01 1.874930709600448608e-01 1.597423702478408813e-01 1.648371666669845581e-02 1.849924921989440918e-01 -1.619353145360946655e-01 1.903478801250457764e-01 -2.868698239326477051e-01 8.557799458503723145e-02 -2.348814159631729126e-02 3.785967528820037842e-01 -9.968479722738265991e-02 1.386297214776277542e-02 -3.138194233179092407e-02 -1.019559726119041443e-01 -1.409678906202316284e-01 -1.261343806982040405e-01 1.163282990455627441e-01 9.968212246894836426e-02 7.444760203361511230e-02 -4.078377783298492432e-01 1.795317083597183228e-01 2.245623171329498291e-01 -1.355680972337722778e-01 -1.106601729989051819e-01 -1.774382591247558594e-01 1.913127601146697998e-01
2.870445847511291504e-01 5.891670659184455872e-02 1.534682214260101318e-01 2.127280384302139282e-01 -2.253419309854507446e-01 2.875977456569671631e-01 -2.634127810597419739e-02 2.434257715940475464e-01 1.361154168844223022e-01 -5.987266823649406433e-02 -7.844825834035873413e-02 2.616001069545745850e-01 1.827807128429412842e-01 1.502095162868499756e-01 1.623911783099174500e-02 2.089083343744277954e-01 -1.464367061853408813e-01 3.391593098640441895e-01 2.363621443510055542e-02 -4.145762324333190918e-02 -1.936702132225036621e-01 1.937407553195953369e-01 -3.038557060062885284e-02 -4.752326011657714844e-02 2.195980548858642578e-01 -1.106686145067214966e-01 1.197905689477920532e-01 2.381796687841415405e-01 1.573938131332397461e-01 -1.720498502254486084e-01 -1.232364624738693237e-01 1.929279118776321411e-01
2.665104269981384277e-01 1.948921829462051392e-01 -1.115910410881042480e-01 2.096964716911315918e-01 -2.675590217113494873e-01 9.171446412801742554e-02 7.575119286775588989e-02 2.949898540973663330e-01 9.950818866491317749e-02 2.898811101913452148e-01 -7.154383510351181030e-02 -2.853224053978919983e-03 1.394147705286741257e-02 3.875658214092254639e-01 -1.505352854728698730e-01 1.195583269000053406e-01 7.771445065736770630e-02 -3.910667728632688522e-03 -1.613899618387222290e-01 -1.014767065644264221e-01 -2.899565100669860840e-01 -6.038714945316314697e-02 5.774306878447532654e-02 1.154535189270973206e-01 3.774041235446929932e-01 -9.345019236207008362e-03 8.151745796203613281e-02 4.711516946554183960e-02 -4.206369444727897644e-02 -1.737965457141399384e-02 -2.627237737178802490e-01 7.826659828424453735e-02
3.981694206595420837e-02 2.219918556511402130e-02 2.871112339198589325e-02 1.601831763982772827e-01 -1.602441668510437012e-01 -4.473853856325149536e-02 7.690817862749099731e-02 1.769142001867294312e-01 3.478421270847320557e-01 -8.644594997167587280e-02 -6.292532384395599365e-02 1.731467545032501221e-01 -1.705247014760971069e-01 9.215588122606277466e-02 -1.969247907400131226e-01 3.955076038837432861e-01 6.681746244430541992e-02 1.902146190404891968e-01 -2.258238494396209717e-01 3.016817867755889893e-01 -9.333574771881103516e-02 9.261458367109298706e-02 1.004024967551231384e-01 2.027392946183681488e-02 -5.259953439235687256e-03 -1.110764965415000916e-01 2.320632189512252808e-01 -1.887456513941287994e-02 -4.977330565452575684e-02 1.781350970268249512e-01 -5.875178426504135132e-02 4.434977769851684570e-01
6.684633344411849976e-02 5.567517131567001343e-02 -1.623108685016632080e-01 1.877650916576385498e-01 -4.834574460983276367e-02 1.432056874036788940e-01 5.471533630043268204e-03 2.978356480598449707e-01 1.671564579010009766e-01 2.090575248003005981e-01 -5.177845805883407593e-02 1.748820245265960693e-01 -2.763404697179794312e-02 -3.018848830834031105e-03 -2.582096457481384277e-01 9.233397990465164185e-02 3.160819113254547119e-01 -5.584917217493057251e-02 9.312967769801616669e-03 -6.917987763881683350e-02 -1.644568890333175659e-01 -3.580821156501770020e-01 -9.137568622827529907e-02 2.818997800350189209e-01 1.821683496236801147e-01 -1.555356532335281372e-01 1.382665187120437622e-01 1.692696288228034973e-02 2.576677501201629639e-01 -3.586735948920249939e-02 -9.299170225858688354e-02 3.664365112781524658e-01
1.934253424406051636e-01 6.137037649750709534e-02 -1.161891296505928040e-01 1.220019161701202393e-01 -2.562343180179595947e-01 3.966098278760910034e-02 2.138956263661384583e-02 7.475169748067855835e-02 4.619748890399932861e-02 3.709354400634765625e-01 3.139289841055870056e-02 -9.983903914690017700e-02 9.122543036937713623e-02 1.312453448772430420e-01 -3.157514333724975586e-01 1.991134136915206909e-01 1.262217015027999878e-01 2.381525337696075439e-01 -1.660174578428268433e-01 -9.714089334011077881e-02 -3.189176693558692932e-02 8.927217870950698853e-02 1.631557382643222809e-02 2.152335597202181816e-03 5.135024785995483398e-01 2.720518037676811218e-02 6.355080008506774902e-02 -1.384142637252807617e-01 2.325412780046463013e-01 -1.240600720047950745e-01 -1.087674647569656372e-01 2.318736314773559570e-01
5.082508176565170288e-02 1.837015599012374878e-01 -1.070930287241935730e-01 7.478300482034683228e-02 -4.053401648998260498e-01 2.478804737329483032e-01 2.503106556832790375e-02 4.556492716073989868e-02 1.880826205015182495e-01 1.721298545598983765e-01 -1.490591913461685181e-01 2.582155764102935791e-01 -8.776004612445831299e-02 -1.029052361845970154e-01 -4.508081078529357910e-02 1.580233424901962280e-01 -6.954720616340637207e-02 2.733510434627532959e-01 -3.142515420913696289e-01 8.160972595214843750e-02 5.499310791492462158e-02 -3.361451029777526855e-01 -1.914373338222503662e-01 9.289269149303436279e-02 -6.289884448051452637e-02 -1.187237501144409180e-01 1.138679757714271545e-01 -3.683584509417414665e-03 -2.516134083271026611e-01 -5.449440702795982361e-02 6.489205360412597656e-02 2.667968273162841797e-01
1.248018816113471985e-02 -6.917060166597366333e-02 -7.275885343551635742e-02 3.136567175388336182e-01 -1.973894536495208740e-01 1.329088956117630005e-01 2.102983295917510986e-01 7.557331770658493042e-02 1.718723177909851074e-01 2.389384061098098755e-01 -6.747499108314514160e-02 1.941768825054168701e-01 -2.066218256950378418e-01 1.004715114831924438e-01 -1.031237542629241943e-01 -3.315985798835754395e-01 2.552258670330047607e-01 -5.914517492055892944e-02 -2.689258456230163574e-01 1.395318061113357544e-01 -2.194060236215591431e-01 1.961382851004600525e-02 -2.997076511383056641e-02 -1.801171526312828064e-02 1.874857395887374878e-01 8.756333589553833008e-02 1.015150919556617737e-01 -1.040391847491264343e-01 2.825059592723846436e-01 -3.579257130622863770e-01 1.738988794386386871e-02 1.439547166228294373e-02
9.157729148864746094e-02 3.904510438442230225e-01 -1.737955510616302490e-01 1.354087889194488525e-01 -2.875549495220184326e-01 -5.090635642409324646e-02 1.604954153299331665e-02 2.143219262361526489e-01 1.395386308431625366e-01 3.412372469902038574e-01 -5.969459936022758484e-02 -2.515748888254165649e-02 1.358284652233123779e-01 1.478663086891174316e-01 -1.809962689876556396e-01 3.380122184753417969e-01 8.682991564273834229e-02 -2.092001028358936310e-02 -2.614743709564208984e-01 -7.771541178226470947e-02 4.961741715669631958e-02 6.294251419603824615e-03 8.989658206701278687e-02 -8.606353402137756348e-02 2.754745185375213623e-01 2.606173977255821228e-02 2.021003961563110352e-01 1.090111806988716125e-01 1.440266817808151245e-01 -2.670412063598632812e-01 -8.916027098894119263e-02 4.518081620335578918e-02
4.030381441116333008e-01 2.718481123447418213e-01 -1.352116912603378296e-01 9.707219898700714111e-02 -3.099220097064971924e-01 3.119887784123420715e-02 9.919387847185134888e-02 1.560797691345214844e-01 1.311530917882919312e-01 8.103713393211364746e-02 6.926485151052474976e-02 3.025546669960021973e-01 2.216212153434753418e-01 -2.651580981910228729e-02 -2.009392976760864258e-01 2.770001888275146484e-01 -4.480349645018577576e-02 2.870464324951171875e-01 -8.407088369131088257e-02 -4.093667492270469666e-02 -2.001632452011108398e-01 8.240466564893722534e-02 -3.103446587920188904e-02 7.057171314954757690e-02 -1.056675687432289124e-01 -2.551652491092681885e-01 2.287987768650054932e-01 1.196382045745849609e-01 5.662149563431739807e-02 -1.028056293725967407e-01 5.919259786605834961e-02 1.074088811874389648e-01
7.951579988002777100e-03 -1.128411665558815002e-01 -1.446193009614944458e-01 1.864688396453857422e-01 -1.692650020122528076e-01 -1.008548215031623840e-01 2.085679024457931519e-01 1.119802370667457581e-01 8.777017891407012939e-02 1.199659705162048340e-01 4.958340898156166077e-02 -1.407064776867628098e-02 6.793081015348434448e-02 8.533270657062530518e-02 -1.002695783972740173e-01 2.036170959472656250e-01 1.669310778379440308e-01 1.257431805133819580e-01 -2.790474295616149902e-01 2.191285490989685059e-01 -2.368345707654953003e-01 -2.510145008563995361e-01 -2.329020574688911438e-02 -2.692826390266418457e-01 3.326326906681060791e-01 -1.001874059438705444e-01 7.588002830743789673e-03 1.303429454565048218e-01 2.503872513771057129e-01 -7.568152993917465210e-02 -1.924426108598709106e-01 3.789363205432891846e-01
2.936850488185882568e-01 -2.379158735275268555e-01 1.179559826850891113e-01 2.461490333080291748e-01 -8.661757409572601318e-02 8.640569448471069336e-02 1.736857444047927856e-01 9.439993649721145630e-02 1.708755642175674438e-01 3.345272541046142578e-01 1.505000889301300049e-02 -3.430644050240516663e-02 -2.342332005500793457e-01 7.587717846035957336e-03 2.627846971154212952e-02 3.471357226371765137e-01 8.348641544580459595e-02 -1.556838396936655045e-02 1.197206079959869385e-01 2.501261830329895020e-01 1.704532653093338013e-02 1.160082593560218811e-01 -9.960450977087020874e-02 8.547137677669525146e-02 -2.658003196120262146e-02 -1.151254996657371521e-01 -3.501401469111442566e-02 1.286797076463699341e-01 4.036856070160865784e-02 -1.476636230945587158e-01 -2.981922924518585205e-01 3.883140087127685547e-01
3.083218336105346680e-01 1.961498260498046875e-01 -7.212793827056884766e-02 -1.414078027009963989e-01 -8.570722490549087524e-02 7.320849597454071045e-02 1.143252775073051453e-01 2.899292111396789551e-01 2.224348038434982300e-01 2.067633718252182007e-01 1.228420361876487732e-01 -1.933429390192031860e-02 6.470290571451187134e-02 2.960582077503204346e-01 -3.206201791763305664e-01 2.235355377197265625e-01 5.872398614883422852e-02 1.622858941555023193e-01 -1.837930679321289062e-01 -4.491878673434257507e-02 -8.622460067272186279e-02 -1.747765392065048218e-01 9.955647587776184082e-02 -8.054475300014019012e-03 3.513489663600921631e-01 -6.023027747869491577e-02 -4.185653477907180786e-02 1.375975012779235840e-01 2.095105946063995361e-01 -1.491892039775848389e-01 -1.443382501602172852e-01 1.756419390439987183e-01
-2.442650496959686279e-02 -6.952744722366333008e-02 -2.085757441818714142e-03 6.472103297710418701e-02 -4.085663557052612305e-01 3.412170410156250000e-01 2.239452674984931946e-02 8.644818514585494995e-02 1.560252010822296143e-01 1.615026593208312988e-01 -2.150730490684509277e-01 1.953990161418914795e-01 -7.874428480863571167e-02 -9.570857137441635132e-02 -1.254146099090576172e-01 2.062850445508956909e-01 -1.431389003992080688e-01 2.723200023174285889e-01 -1.703146398067474365e-01 -2.270643562078475952e-01 1.323603838682174683e-01 -1.768627315759658813e-01 -7.601377367973327637e-02 -4.990188172087073326e-04 -2.640865556895732880e-02 -2.420058697462081909e-01 -2.413533776998519897e-01 1.170522421598434448e-01 -4.478399176150560379e-03 -2.119099050760269165e-01 -4.497964307665824890e-02 2.873713672161102295e-01
7.440424058586359024e-03 -1.517259422689676285e-02 -1.582130938768386841e-01 -6.361286342144012451e-02 -3.471226096153259277e-01 6.576422601938247681e-02 2.959125339984893799e-01 1.459951102733612061e-01 6.201837956905364990e-02 4.064719676971435547e-01 6.956323236227035522e-02 3.170635551214218140e-02 -3.576421737670898438e-02 2.288070023059844971e-01 -3.715017139911651611e-01 3.330840170383453369e-01 7.391675561666488647e-02 1.083308160305023193e-01 -1.644396930932998657e-01 -1.622497290372848511e-01 -6.909052282571792603e-02 -7.357553392648696899e-02 4.090184718370437622e-02 -1.599425449967384338e-02 1.783315837383270264e-01 -6.664763391017913818e-02 1.023652255535125732e-01 2.264412790536880493e-01 9.054669737815856934e-02 -2.131327986717224121e-01 1.097716297954320908e-02 1.581615954637527466e-01
1.983938366174697876e-01 -2.208767533302307129e-01 -1.199744567275047302e-01 1.516643017530441284e-01 -3.848794996738433838e-01 2.480016201734542847e-01 -2.128707943484187126e-03 2.938297092914581299e-01 2.973035871982574463e-01 1.246901005506515503e-01 -1.324674207717180252e-02 2.524511814117431641e-01 -1.813589036464691162e-01 -2.765605226159095764e-02 1.737429052591323853e-01 3.103223741054534912e-01 1.749036312103271484e-01 4.740749672055244446e-02 -3.744157031178474426e-02 -1.931083947420120239e-01 -1.854044646024703979e-01 -6.186757609248161316e-02 1.641688942909240723e-01 -7.502482831478118896e-02 4.161686077713966370e-02 3.652083128690719604e-02 1.311641186475753784e-02 -3.621353302150964737e-03 9.156775474548339844e-02 1.741856103762984276e-04 -4.775565862655639648e-02 3.070231974124908447e-01
1.318166255950927734e-01 6.010023877024650574e-02 -7.432876736856997013e-05 -3.931532800197601318e-02 -3.088193833827972412e-01 -3.574569895863533020e-02 -3.140391036868095398e-02 2.524014115333557129e-01 1.056402474641799927e-01 1.416900902986526489e-01 -9.849257022142410278e-02 -4.251968115568161011e-02 -3.045579232275485992e-02 1.335936337709426880e-01 -3.588774502277374268e-01 1.821378022432327271e-01 4.497053474187850952e-02 3.092027306556701660e-01 -2.346633374691009521e-01 -2.645016312599182129e-01 2.869628835469484329e-03 -1.017966493964195251e-01 -6.577888131141662598e-02 -8.536446094512939453e-02 3.681147694587707520e-01 -1.279361248016357422e-01 8.966322243213653564e-02 1.048223450779914856e-01 2.033836245536804199e-01 -3.005615174770355225e-01 -1.564345508813858032e-01 1.446420252323150635e-01
2.244442552328109741e-01 1.500359475612640381e-01 -4.032731428742408752e-02 4.465151727199554443e-01 -3.895006775856018066e-01 1.303508132696151733e-01 1.849782466888427734e-02 2.829110622406005859e-01 1.612997204065322876e-01 1.692215949296951294e-01 -1.562145948410034180e-01 2.745095873251557350e-03 8.833338320255279541e-02 -2.810947224497795105e-02 -2.682448923587799072e-01 1.083215773105621338e-01 3.026450872421264648e-01 -1.608074235264211893e-04 1.409786380827426910e-02 3.281520679593086243e-02 -1.875299364328384399e-01 -1.651018559932708740e-01 1.686968058347702026e-01 7.759691029787063599e-02 1.167161241173744202e-01 -8.463568240404129028e-02 1.177094504237174988e-01 1.045569702982902527e-01 -7.823762483894824982e-03 -1.228317394852638245e-01 6.682269275188446045e-03 2.348200082778930664e-01
1.125148087739944458e-01 -1.007981821894645691e-01 7.956185727380216122e-04 4.995181560516357422e-01 -3.305043280124664307e-01 2.378434315323829651e-02 1.136220693588256836e-01 2.829724848270416260e-01 1.216204315423965454e-01 1.524999737739562988e-01 -6.296194344758987427e-02 2.188232094049453735e-01 -3.676510229706764221e-02 2.157592624425888062e-01 -7.242589443922042847e-02 2.355928346514701843e-02 4.166807234287261963e-02 -2.072435319423675537e-01 -1.313480287790298462e-01 1.647033542394638062e-01 -9.963124990463256836e-02 -1.905759871006011963e-01 -8.820892125368118286e-02 -6.398234516382217407e-02 1.207948252558708191e-01 -2.632972300052642822e-01 -1.886381804943084717e-01 6.381078809499740601e-02 1.795572973787784576e-02 -3.311126232147216797e-01 2.119014039635658264e-02 -1.064543146640062332e-02
-3.596607595682144165e-02 3.907947242259979248e-02 -2.076366692781448364e-01 2.121206745505332947e-02 5.097131058573722839e-02 -7.963869720697402954e-02 2.443326264619827271e-01 2.174837291240692139e-01 3.421764075756072998e-01 1.561269760131835938e-01 -3.174082636833190918e-01 1.298740059137344360e-01 -8.355260640382766724e-02 5.596891790628433228e-02 -2.502155900001525879e-01 2.370725125074386597e-01 1.567649692296981812e-01 -1.063960045576095581e-02 -1.227761581540107727e-01 -4.913246631622314453e-02 2.598158121109008789e-01 9.094088524580001831e-02 2.450346201658248901e-01 3.403287529945373535e-01 -2.225189656019210815e-01 1.794089972972869873e-01 1.798104941844940186e-01 6.814522203058004379e-03 8.253879845142364502e-02 -1.604207418859004974e-02 -1.019817441701889038e-01 1.559185385704040527e-01
3.092472851276397705e-01 -1.334378123283386230e-01 3.226218372583389282e-02 9.798134863376617432e-02 -4.013470187783241272e-02 7.643453776836395264e-02 3.963246196508407593e-02 7.168121635913848877e-02 2.795083820819854736e-01 -1.889206096529960632e-02 -2.422335147857666016e-01 2.218479961156845093e-01 1.025887485593557358e-02 -1.013977751135826111e-01 2.840751111507415771e-01 2.247917056083679199e-01 1.554718017578125000e-01 3.663560450077056885e-01 -4.375241398811340332e-01 -1.532488465309143066e-01 3.038203716278076172e-02 7.020302116870880127e-02 9.367744624614715576e-02 1.308136284351348877e-01 -4.430058598518371582e-02 -9.930734336376190186e-02 -2.797407098114490509e-02 2.435324154794216156e-02 -6.494649499654769897e-02 -1.686451733112335205e-01 -2.372403293848037720e-01 1.630423665046691895e-01
2.024600654840469360e-01 4.625176265835762024e-02 4.983737319707870483e-02 3.290596008300781250e-01 9.435052424669265747e-02 2.215257883071899414e-01 2.128670662641525269e-01 -8.784303069114685059e-02 -1.282544285058975220e-01 2.153628021478652954e-01 -1.311229765415191650e-01 2.947205901145935059e-01 -1.096588596701622009e-01 1.507428139448165894e-01 3.993538767099380493e-02 4.267377555370330811e-01 7.110884785652160645e-02 -5.823682621121406555e-02 -2.124995142221450806e-01 -2.093228101730346680e-01 6.130873039364814758e-02 -1.368019580841064453e-01 2.040915489196777344e-01 1.400216966867446899e-01 1.929703503847122192e-01 3.459390625357627869e-02 -2.358995378017425537e-02 -3.852428495883941650e-02 -9.069904685020446777e-03 -2.035384774208068848e-01 2.615149319171905518e-01 1.350628137588500977e-01
-1.348310708999633789e-01 -1.268551647663116455e-01 -2.847717106342315674e-01 5.947948247194290161e-02 -4.537327587604522705e-02 1.823468059301376343e-01 2.689096033573150635e-01 1.980316638946533203e-02 3.913127481937408447e-01 4.593459516763687134e-02 -3.417326137423515320e-02 2.470764964818954468e-01 2.876959741115570068e-01 2.606184482574462891e-01 2.212263941764831543e-01 2.033767998218536377e-01 -4.746156558394432068e-02 1.821560859680175781e-01 -3.370991647243499756e-01 2.067091614007949829e-01 -2.072761803865432739e-01 1.007577478885650635e-01 5.914040282368659973e-02 1.015496328473091125e-01 -6.040304899215698242e-02 -5.796300619840621948e-02 -1.623250544071197510e-01 -9.364445507526397705e-02 6.427350640296936035e-02 -7.932376116514205933e-02 -5.691723152995109558e-02 1.115128118544816971e-02
2.209784090518951416e-01 -3.958247974514961243e-02 1.284447759389877319e-01 -2.097737416625022888e-02 5.394013971090316772e-02 -1.457024272531270981e-02 1.925619095563888550e-01 2.049498558044433594e-01 4.195987880229949951e-01 -9.192507714033126831e-03 -4.305403530597686768e-01 1.315107941627502441e-01 -3.203084468841552734e-01 1.325970888137817383e-01 -9.452139586210250854e-02 9.825252741575241089e-02 7.868649810552597046e-02 3.473164439201354980e-01 -2.890949845314025879e-01 -1.201993897557258606e-01 -1.427638232707977295e-01 7.937879860401153564e-02 -2.360061742365360260e-02 1.936563290655612946e-02 -1.900469511747360229e-01 4.688237980008125305e-02 -1.085386052727699280e-01 -5.328732728958129883e-02 -7.341630011796951294e-02 -4.686032235622406006e-02 -6.694868952035903931e-02 1.241757944226264954e-01
2.280095368623733521e-01 1.528938394039869308e-02 1.795222461223602295e-01 3.372414410114288330e-01 -7.014250010251998901e-02 -4.636954516172409058e-02 -7.866833359003067017e-02 3.317192196846008301e-02 3.165911436080932617e-01 1.546141505241394043e-01 -1.256748735904693604e-01 7.133590430021286011e-02 -7.988675683736801147e-02 2.888357266783714294e-02 -5.468242242932319641e-02 5.253887176513671875e-01 -2.104955166578292847e-01 1.002226769924163818e-01 -2.618545293807983398e-01 -1.776157319545745850e-01 -7.933205366134643555e-02 -1.173232793807983398e-01 -5.028251931071281433e-02 1.784657537937164307e-01 -1.617053896188735962e-01 -4.366753995418548584e-02 -1.735219657421112061e-01 -5.045219138264656067e-02 -3.938499838113784790e-02 9.566048532724380493e-02 -2.738955318927764893e-01 2.939972095191478729e-02
-3.774636192247271538e-03 5.266863107681274414e-02 1.196258366107940674e-01 2.811516523361206055e-01 2.002677619457244873e-01 -9.906658530235290527e-02 2.209453471004962921e-02 2.146309167146682739e-01 3.002132177352905273e-01 1.857240945100784302e-01 -1.451053470373153687e-01 3.218734860420227051e-01 -1.132636889815330505e-01 -6.631390750408172607e-02 -6.109092384576797485e-02 2.791188061237335205e-01 -1.549829095602035522e-01 2.207333594560623169e-01 -2.656314671039581299e-01 -3.669951856136322021e-02 -1.371733248233795166e-01 -2.390504479408264160e-01 5.277322232723236084e-02 1.305765211582183838e-01 -2.640994489192962646e-01 -1.346555054187774658e-01 -1.450455039739608765e-01 2.116300463676452637e-01 -9.471243619918823242e-02 -1.108974739909172058e-01 -5.783298239111900330e-02 2.011670917272567749e-01
2.137776911258697510e-01 5.168967694044113159e-02 -2.326910346746444702e-01 6.602390855550765991e-02 -3.478213548660278320e-01 9.228117763996124268e-02 1.829507574439048767e-02 1.483213901519775391e-01 2.870731949806213379e-01 2.133159190416336060e-01 -2.853537499904632568e-01 5.216378346085548401e-02 7.115551829338073730e-02 1.242284998297691345e-01 -2.186378538608551025e-01 4.365760833024978638e-02 1.496720761060714722e-01 8.101335912942886353e-02 6.058465316891670227e-02 -3.366665169596672058e-02 3.707137191668152809e-03 -5.321004241704940796e-02 1.165170520544052124e-01 2.220911085605621338e-01 3.342452049255371094e-01 -3.052162528038024902e-01 2.362352013587951660e-01 7.052069902420043945e-02 2.981050610542297363e-01 -4.387722164392471313e-02 5.534467101097106934e-02 -2.856239152606576681e-04
-4.831240978091955185e-03 -1.254854202270507812e-01 -1.515505462884902954e-01 3.094377815723419189e-01 2.096814066171646118e-01 -2.997675910592079163e-02 3.210449218750000000e-01 8.052610605955123901e-02 1.729239076375961304e-01 1.397022753953933716e-01 -7.860337197780609131e-02 4.636462628841400146e-01 -1.779341101646423340e-01 5.967909470200538635e-02 -4.908883944153785706e-02 1.325368583202362061e-01 1.800741851329803467e-01 -1.186341196298599243e-01 -1.833683252334594727e-01 1.132339835166931152e-01 -2.230933606624603271e-01 5.056942254304885864e-02 -2.314989222213625908e-03 2.278060764074325562e-01 7.102467864751815796e-02 -2.871052734553813934e-02 1.301188766956329346e-01 1.442916505038738251e-02 5.558649450540542603e-02 -2.411281019449234009e-01 1.743207424879074097e-01 -2.711536288261413574e-01
6.806064397096633911e-02 -1.433079987764358521e-01 -1.584743894636631012e-02 1.855500042438507080e-01 -4.541674852371215820e-01 -2.733114734292030334e-02 -1.065060496330261230e-01 -1.360416561365127563e-01 1.976020485162734985e-01 1.750783920288085938e-01 -8.710703998804092407e-02 1.303149908781051636e-01 2.696107923984527588e-01 8.625902980566024780e-02 -3.951275646686553955e-01 1.384900063276290894e-01 -9.857237339019775391e-02 1.801889985799789429e-01 -1.913442313671112061e-01 -1.086336076259613037e-01 -2.192177623510360718e-01 -1.703761331737041473e-02 2.365176975727081299e-01 9.933626651763916016e-02 -1.015054360032081604e-01 5.556620284914970398e-02 -2.381295561790466309e-01 -1.232623234391212463e-01 8.853148669004440308e-02 -1.004697829484939575e-01 -2.117901444435119629e-01 2.737605944275856018e-02
3.517602086067199707e-01 -2.055236399173736572e-01 1.328433603048324585e-01 -6.456104665994644165e-02 1.298330724239349365e-01 -8.885301649570465088e-02 1.206551343202590942e-01 4.803306609392166138e-02 4.281018674373626709e-02 8.018898963928222656e-02 9.421047754585742950e-03 2.591272443532943726e-02 -1.181091591715812683e-01 2.795057892799377441e-01 1.181454360485076904e-01 -1.021591722965240479e-01 -1.274676322937011719e-01 4.520905613899230957e-01 -1.017199531197547913e-01 -3.134267777204513550e-02 -2.434391975402832031e-01 -1.220321431756019592e-01 1.243416070938110352e-01 1.636278629302978516e-01 1.606445461511611938e-01 -8.058653026819229126e-02 -7.373345643281936646e-02 2.557407133281230927e-02 9.054621309041976929e-02 -4.831690788269042969e-01 4.266733303666114807e-02 1.220082715153694153e-01
1.761122345924377441e-01 -1.932476907968521118e-01 -4.451764747500419617e-03 1.171040907502174377e-01 3.518798574805259705e-02 1.774718463420867920e-01 2.536495625972747803e-01 -4.473030567169189453e-02 3.124320805072784424e-01 2.719589509069919586e-02 5.695920437574386597e-02 -2.040084451436996460e-02 -8.729867637157440186e-02 2.222981005907058716e-01 -7.032079249620437622e-02 5.126179382205009460e-02 1.634290516376495361e-01 3.768951594829559326e-01 -1.720231324434280396e-01 -1.948404610157012939e-01 -1.954232305288314819e-01 1.745140850543975830e-01 3.795595169067382812e-01 2.077335119247436523e-02 2.518697679042816162e-01 4.303494840860366821e-02 -7.652836851775646210e-03 2.989180199801921844e-02 5.318066850304603577e-02 -3.140121102333068848e-01 -1.311357319355010986e-01 -1.337242424488067627e-01
-4.573641717433929443e-02 3.488236665725708008e-02 -1.058817952871322632e-01 1.347614377737045288e-01 2.442231215536594391e-02 -3.625058010220527649e-02 2.686599791049957275e-01 2.968106567859649658e-01 2.939222939312458038e-02 1.893616169691085815e-01 -2.494384050369262695e-01 1.635249406099319458e-01 1.530948728322982788e-01 1.678252965211868286e-01 -2.106269448995590210e-01 2.774969935417175293e-01 -1.589301675558090210e-01 1.083010509610176086e-01 -3.462495207786560059e-01 -3.903029114007949829e-02 -1.061016246676445007e-01 3.669578135013580322e-01 -1.601623743772506714e-01 1.125027164816856384e-01 1.591868698596954346e-01 -2.448918297886848450e-02 -8.728233724832534790e-02 -7.762394100427627563e-02 1.316434890031814575e-01 1.057031229138374329e-01 -1.794452816247940063e-01 2.521291375160217285e-01
8.040373027324676514e-02 1.861827224493026733e-01 1.132501289248466492e-01 1.083724759519100189e-02 -2.492010593414306641e-01 -1.512416899204254150e-01 2.109169214963912964e-01 4.313817247748374939e-02 3.776584863662719727e-01 1.313287466764450073e-01 -4.363650083541870117e-02 1.990530341863632202e-01 -1.406186074018478394e-01 3.124476671218872070e-01 1.166568771004676819e-01 -6.229064613580703735e-02 1.842461228370666504e-01 1.906826198101043701e-01 -8.146062493324279785e-02 -2.084871679544448853e-01 7.304035127162933350e-02 -1.155292689800262451e-01 1.191704124212265015e-01 1.177919954061508179e-01 2.751548588275909424e-01 -2.421434037387371063e-03 7.858430594205856323e-02 -3.846823424100875854e-02 2.367403805255889893e-01 -3.426141440868377686e-01 2.282202690839767456e-01 4.761041700839996338e-02
2.867637276649475098e-01 1.175620406866073608e-02 -2.173158973455429077e-01 3.683851286768913269e-02 -1.337161511182785034e-01 5.745386704802513123e-03 1.960518211126327515e-01 2.782376706600189209e-01 8.878052234649658203e-02 1.683700382709503174e-01 -4.121262431144714355e-01 1.103269308805465698e-01 -2.196644842624664307e-01 6.183797493577003479e-02 -2.252433001995086670e-01 1.693244725465774536e-01 1.447536051273345947e-01 2.490650862455368042e-01 1.031712740659713745e-01 7.138739526271820068e-02 -1.961627453565597534e-01 1.066791415214538574e-01 -8.699854463338851929e-02 -1.480446010828018188e-01 1.109042689204216003e-01 -3.113788664340972900e-01 5.757346749305725098e-02 -9.741868823766708374e-02 6.987327337265014648e-02 -5.738784372806549072e-02 -8.466715365648269653e-02 2.647029757499694824e-01
-3.805517032742500305e-02 2.221719622611999512e-01 9.499650448560714722e-02 9.760822355747222900e-02 -2.515459358692169189e-01 2.291342318058013916e-01 1.098051294684410095e-01 1.439991891384124756e-01 3.281629681587219238e-01 1.539721935987472534e-01 -1.651007384061813354e-01 -3.103929571807384491e-02 -2.094385325908660889e-01 -3.116178559139370918e-03 -1.530328840017318726e-01 2.212872952222824097e-01 -1.264752298593521118e-01 1.862599253654479980e-01 3.143311711028218269e-03 6.320257484912872314e-02 -4.163637012243270874e-02 -3.505735695362091064e-01 -6.315611302852630615e-02 2.011872082948684692e-01 4.571450054645538330e-01 -1.097297891974449158e-01 9.796313941478729248e-02 -4.452006891369819641e-02 1.095373108983039856e-01 3.519932553172111511e-02 -1.484168618917465210e-01 1.205318495631217957e-01
2.916878163814544678e-01 3.917491063475608826e-02 -1.124016009271144867e-02 -5.112387984991073608e-02 -2.325687408447265625e-01 2.246194332838058472e-01 2.355154044926166534e-02 2.616849839687347412e-01 2.325850576162338257e-01 3.133160471916198730e-01 -1.145766079425811768e-01 2.227862924337387085e-01 1.879211664199829102e-01 2.229591906070709229e-01 -2.230804562568664551e-01 1.131797507405281067e-01 2.179946303367614746e-01 2.076605558395385742e-01 -1.071000695228576660e-01 -1.496276725083589554e-02 -2.555004060268402100e-01 2.833421230316162109e-01 -6.867966800928115845e-02 -5.892599374055862427e-02 2.504047751426696777e-01 3.399699181318283081e-02 6.621187925338745117e-02 6.626094132661819458e-02 1.905739158391952515e-01 4.068041220307350159e-02 8.332403004169464111e-02 2.834758907556533813e-02
-1.041952613741159439e-02 -1.213079541921615601e-01 3.293793648481369019e-02 -1.718791574239730835e-01 -5.604128912091255188e-02 4.749152436852455139e-02 1.421477794647216797e-01 2.174243479967117310e-01 4.404944926500320435e-02 2.955043315887451172e-01 -2.624415978789329529e-02 1.168214678764343262e-01 8.071985095739364624e-02 2.377684712409973145e-01 -2.838830053806304932e-01 3.405253589153289795e-01 1.253468692302703857e-01 1.373944282531738281e-01 -8.229102939367294312e-02 -2.294382601976394653e-01 -1.672061532735824585e-02 -3.254081904888153076e-01 4.105566442012786865e-02 2.642439901828765869e-01 2.653112411499023438e-01 -2.395980805158615112e-01 -7.388537377119064331e-02 -1.635908782482147217e-01 1.192369163036346436e-01 4.657278954982757568e-02 2.826262824237346649e-02 2.637999951839447021e-01
1.189738065004348755e-01 1.355986017733812332e-02 -1.420942693948745728e-01 8.533806353807449341e-02 -1.729795187711715698e-01 8.284771442413330078e-02 7.475785166025161743e-02 7.057971507310867310e-02 -2.290481887757778168e-02 3.644320070743560791e-01 -1.416032463312149048e-01 -3.325456753373146057e-02 7.162505388259887695e-02 9.926406294107437134e-02 -2.581636011600494385e-01 3.717501759529113770e-01 -1.770377606153488159e-01 5.921236798167228699e-02 9.750623255968093872e-03 -1.130783278495073318e-02 -2.424452602863311768e-01 -2.106370180845260620e-01 1.721840053796768188e-01 -4.594868980348110199e-03 1.333469003438949585e-01 1.298383772373199463e-01 -7.818818092346191406e-02 2.232922166585922241e-01 2.765426635742187500e-01 -1.639307290315628052e-01 -3.584796488285064697e-01 2.148322463035583496e-01
1.224646624177694321e-02 1.611246466636657715e-01 2.435137704014778137e-02 1.610299386084079742e-02 -2.247591763734817505e-01 -8.438193798065185547e-02 1.511326581239700317e-01 4.039793312549591064e-01 1.296168118715286255e-01 1.612779051065444946e-01 -9.219243377447128296e-02 -1.520183086395263672e-01 9.850665926933288574e-02 1.804621219635009766e-01 -3.111345171928405762e-01 3.085895180702209473e-01 2.035125158727169037e-02 3.686697483062744141e-01 -9.461726248264312744e-02 1.656163036823272705e-01 -2.098460048437118530e-01 1.567203551530838013e-02 -4.678450524806976318e-02 -1.217494457960128784e-01 3.241890668869018555e-01 -2.151069045066833496e-01 -6.723235856043174863e-05 1.938249170780181885e-02 -3.873081132769584656e-02 -1.156105250120162964e-01 2.080835774540901184e-02 1.399548202753067017e-01
2.745454311370849609e-01 -3.246674686670303345e-02 -4.970963299274444580e-02 5.276703834533691406e-01 -3.650662004947662354e-01 1.817384362220764160e-01 -1.285790950059890747e-01 1.706092357635498047e-01 1.545131355524063110e-01 1.637986600399017334e-01 -7.736340165138244629e-02 1.521327197551727295e-01 9.313289821147918701e-02 1.531104147434234619e-01 -1.573005765676498413e-01 1.603007763624191284e-01 2.111594378948211670e-02 -1.634136289358139038e-01 -9.671374410390853882e-02 6.885809451341629028e-02 -2.657560072839260101e-02 -1.415886282920837402e-01 3.703291760757565498e-03 -1.793669909238815308e-02 2.922663465142250061e-02 -1.803117692470550537e-01 3.249038755893707275e-02 -1.122980937361717224e-01 2.678486406803131104e-01 1.972775720059871674e-02 -2.874690294265747070e-01 6.475897878408432007e-02
5.306717380881309509e-02 -1.477869227528572083e-02 4.011048749089241028e-02 -9.326914697885513306e-02 -6.697734445333480835e-02 -1.172916684299707413e-02 1.333882808685302734e-01 2.912525832653045654e-01 1.096796020865440369e-01 3.597641736268997192e-02 -1.921842992305755615e-01 -7.320815324783325195e-02 7.819936424493789673e-02 2.441288530826568604e-02 -1.683338433504104614e-01 3.045624196529388428e-01 6.679013371467590332e-02 2.188902646303176880e-01 -1.643115729093551636e-01 -6.440886855125427246e-02 -1.971817761659622192e-01 -3.873665332794189453e-01 -2.478160709142684937e-01 1.765428036451339722e-01 1.260672807693481445e-01 -2.503201961517333984e-01 5.462394654750823975e-02 -2.743641734123229980e-01 4.241095855832099915e-02 -9.507349133491516113e-02 -8.382276445627212524e-02 3.953210711479187012e-01
1.330695301294326782e-01 2.409245222806930542e-01 8.170583099126815796e-02 -1.393361538648605347e-01 -1.842946410179138184e-01 -4.924944043159484863e-02 3.243933022022247314e-01 2.855303287506103516e-01 9.104893356561660767e-02 1.854270100593566895e-01 -1.365153118968009949e-03 2.923709340393543243e-02 1.823118627071380615e-01 -5.624905973672866821e-02 -1.500637084245681763e-01 3.927111625671386719e-01 6.123366951942443848e-02 1.893240511417388916e-01 -2.729634940624237061e-02 -2.293075919151306152e-01 -3.080343268811702728e-02 -1.150739416480064392e-01 2.798062562942504883e-02 1.466211378574371338e-01 1.821881681680679321e-01 -2.173285931348800659e-01 9.366258978843688965e-02 4.341854900121688843e-02 5.988789722323417664e-02 -2.176075875759124756e-01 -2.310809195041656494e-01 3.058176338672637939e-01
5.024453625082969666e-02 -1.992917247116565704e-02 -1.165744848549365997e-02 1.545252799987792969e-01 1.293070018291473389e-01 1.122294664382934570e-01 1.625324487686157227e-01 8.255640417337417603e-02 4.738223552703857422e-01 9.321273863315582275e-02 -2.947994768619537354e-01 2.264990508556365967e-01 -2.311306744813919067e-01 -4.862684756517410278e-02 1.673408746719360352e-01 2.437594234943389893e-01 5.207680165767669678e-02 2.793254554271697998e-01 -3.545141518115997314e-01 -7.524220645427703857e-02 -1.293437331914901733e-01 1.216806396842002869e-01 4.249622300267219543e-02 -1.605575978755950928e-01 -1.251851171255111694e-01 -6.273046135902404785e-02 -1.036821603775024414e-01 6.547166407108306885e-02 5.858390405774116516e-02 -1.322113871574401855e-01 1.601638644933700562e-02 2.624796926975250244e-01
1.324359476566314697e-01 1.647639423608779907e-01 1.520777344703674316e-01 1.705850809812545776e-01 -8.085853606462478638e-02 7.888435572385787964e-02 2.336949259042739868e-01 4.668297246098518372e-02 1.674194782972335815e-01 3.311148881912231445e-01 -1.917356550693511963e-01 2.198581695556640625e-01 -2.402439862489700317e-01 5.554488673806190491e-02 3.682993724942207336e-02 -9.481640905141830444e-02 1.436790674924850464e-01 1.374863684177398682e-01 6.687603145837783813e-02 -8.325656503438949585e-02 3.818442299962043762e-02 -2.082626819610595703e-01 -4.187542479485273361e-03 -3.216661885380744934e-02 2.109634578227996826e-01 2.776268497109413147e-02 -7.067546248435974121e-02 -5.745624378323554993e-02 4.396465718746185303e-01 -4.352068901062011719e-01 7.078921049833297729e-02 3.880560398101806641e-02
1.995491236448287964e-01 4.063015803694725037e-02 -9.732607752084732056e-02 1.176109686493873596e-01 6.326804310083389282e-02 9.570655971765518188e-02 1.297365576028823853e-01 8.669127523899078369e-02 3.070386052131652832e-01 -3.004690259695053101e-02 -3.286580145359039307e-01 2.732502520084381104e-01 -5.796124041080474854e-02 1.557606272399425507e-02 2.557682096958160400e-01 2.083709388971328735e-01 3.058988414704799652e-02 3.755582273006439209e-01 -4.179469048976898193e-01 6.892090290784835815e-02 1.287739910185337067e-02 7.943238317966461182e-02 3.545443713665008545e-01 6.992285139858722687e-03 -3.763968124985694885e-02 -7.863936573266983032e-02 -1.722036153078079224e-01 7.937062531709671021e-02 3.432326391339302063e-02 1.016539987176656723e-02 -9.198579192161560059e-02 2.207000553607940674e-02
1.599313914775848389e-01 1.603942364454269409e-01 -7.811427861452102661e-02 7.307034730911254883e-02 -6.752254068851470947e-02 9.874971210956573486e-02 3.228393793106079102e-01 -7.113727182149887085e-02 3.260580003261566162e-01 5.144868418574333191e-02 5.744212772697210312e-03 3.031730651855468750e-01 -1.358639597892761230e-01 2.037818729877471924e-01 -2.848375774919986725e-02 -7.198152691125869751e-02 1.558900922536849976e-01 1.533863693475723267e-01 -3.762096911668777466e-02 2.504431409761309624e-03 6.242361292243003845e-02 -2.101687490940093994e-01 1.519993394613265991e-01 -8.189424872398376465e-02 1.354013681411743164e-01 1.700942665338516235e-01 -4.930964857339859009e-02 2.726196125149726868e-02 3.067260086536407471e-01 -4.648285210132598877e-01 4.932236298918724060e-02 2.379568517208099365e-01
3.075191518291831017e-03 -8.387235552072525024e-02 -9.866636991500854492e-02 1.226631030440330505e-01 -3.036499619483947754e-01 6.578554213047027588e-02 2.626843750476837158e-02 6.338507682085037231e-02 4.788568317890167236e-01 2.374498546123504639e-01 -1.885507851839065552e-01 1.836731284856796265e-01 -7.804223895072937012e-02 2.384388595819473267e-01 -1.716564595699310303e-02 7.164571434259414673e-02 2.542035877704620361e-01 5.587354674935340881e-02 -4.972163140773773193e-01 -1.704381257295608521e-01 2.310028821229934692e-01 8.805763721466064453e-02 3.737515583634376526e-02 1.156878285109996796e-02 2.481329441070556641e-02 -1.012432947754859924e-01 -1.060459241271018982e-01 -3.190948441624641418e-02 -9.720342606306076050e-02 5.249615013599395752e-02 3.953073546290397644e-02 -5.704562179744243622e-03
2.048587501049041748e-01 1.970521807670593262e-01 5.035946890711784363e-02 -7.039815187454223633e-02 4.163810983300209045e-02 -9.413252025842666626e-02 -4.843555018305778503e-02 2.920292615890502930e-01 2.334778755903244019e-01 8.664035797119140625e-02 -1.157843321561813354e-01 8.616150915622711182e-02 3.249015808105468750e-01 7.653650362044572830e-03 -2.321504801511764526e-02 3.347181081771850586e-01 1.837053000926971436e-01 1.073190495371818542e-01 -1.287957727909088135e-01 -1.932592317461967468e-02 -3.453387692570686340e-02 -1.808474212884902954e-01 1.699048578739166260e-01 2.557186782360076904e-01 2.518132328987121582e-01 -1.859458833932876587e-01 4.501748771872371435e-04 -1.843883842229843140e-02 -2.352725155651569366e-02 -5.407613702118396759e-03 3.060619533061981201e-02 4.713980257511138916e-01
6.420467048883438110e-02 -6.827866286039352417e-02 1.406258046627044678e-01 1.902084425091743469e-02 -9.725962579250335693e-02 -9.171597659587860107e-02 3.174490332603454590e-01 1.387795526534318924e-02 2.927896976470947266e-01 2.326575666666030884e-01 1.711852476000785828e-02 2.127995938062667847e-01 -1.699229478836059570e-01 2.791235148906707764e-01 7.448054850101470947e-02 -6.515362113714218140e-02 3.469761833548545837e-02 1.313843429088592529e-01 -9.354346245527267456e-02 7.125451695173978806e-03 4.682212695479393005e-02 2.455588988959789276e-02 2.255805432796478271e-01 -8.269282430410385132e-02 2.120564132928848267e-02 2.270596027374267578e-01 -2.098042704164981842e-02 1.230956614017486572e-01 3.634563386440277100e-01 -4.856086671352386475e-01 -1.449988484382629395e-01 7.685051113367080688e-02
-9.916523844003677368e-02 -1.192812398076057434e-01 -1.872118264436721802e-01 9.465707838535308838e-02 -2.899177372455596924e-01 3.203596472740173340e-01 1.386952120810747147e-02 1.305896788835525513e-01 2.536529004573822021e-01 9.452553093433380127e-02 -2.181083858013153076e-01 1.061367541551589966e-01 -5.391393974423408508e-02 1.848136335611343384e-01 -1.315252631902694702e-01 2.570848762989044189e-01 1.511785387992858887e-01 1.039518415927886963e-01 7.579740136861801147e-02 -5.784499645233154297e-02 -2.325441986322402954e-01 -4.846981540322303772e-02 -2.314441800117492676e-01 2.192882448434829712e-01 3.009387254714965820e-01 -2.906973361968994141e-01 5.095178261399269104e-02 -2.133737504482269287e-02 1.861336827278137207e-01 -2.476823180913925171e-01 -2.062969468533992767e-02 8.093100972473621368e-03
2.727618515491485596e-01 5.547215417027473450e-02 1.495574265718460083e-01 -7.193764299154281616e-02 -2.062784135341644287e-01 8.007728308439254761e-02 2.369844466447830200e-01 1.400565207004547119e-01 1.725455969572067261e-01 2.088260948657989502e-01 -5.992750450968742371e-02 1.770869642496109009e-01 3.483290374279022217e-01 8.513889461755752563e-02 -1.999445706605911255e-01 3.249535262584686279e-01 5.104219168424606323e-02 -9.379182755947113037e-02 -1.291745156049728394e-01 -2.040141969919204712e-01 -1.151632070541381836e-01 -1.523953527212142944e-01 -1.495708972215652466e-01 1.609320640563964844e-01 2.880904376506805420e-01 -1.512868255376815796e-01 -7.542193052358925343e-04 -5.506654456257820129e-02 5.563095957040786743e-02 -2.213466465473175049e-01 4.362546280026435852e-02 2.652894556522369385e-01
2.606656849384307861e-01 3.583745658397674561e-02 3.267796635627746582e-01 1.894197613000869751e-01 -1.315931826829910278e-01 2.213293462991714478e-01 1.034267544746398926e-01 1.247642636299133301e-01 1.641993820667266846e-01 1.011474728584289551e-01 3.931583836674690247e-02 -5.254662036895751953e-02 4.172802343964576721e-02 1.135673597455024719e-01 7.094354927539825439e-02 -4.777276888489723206e-02 3.320409217849373817e-03 -2.286926098167896271e-02 -2.914888858795166016e-01 2.110896259546279907e-01 -8.963811397552490234e-02 -7.158383727073669434e-02 5.863067880272865295e-02 2.839732170104980469e-01 1.063974127173423767e-01 -5.618362501263618469e-02 1.228246912360191345e-01 1.138850376009941101e-01 2.658892571926116943e-01 -2.126256376504898071e-01 -1.858100444078445435e-01 4.602425098419189453e-01
3.854648023843765259e-02 5.401386693120002747e-02 2.103332988917827606e-02 1.724602580070495605e-01 2.846405468881130219e-02 -1.655869334936141968e-01 1.860982775688171387e-01 3.682746589183807373e-01 2.134746909141540527e-01 3.270016312599182129e-01 1.690479740500450134e-02 1.235238984227180481e-01 1.299878358840942383e-01 2.205714285373687744e-01 -5.636283010244369507e-02 2.190837562084197998e-01 1.504895463585853577e-02 1.289718300104141235e-01 -2.880769371986389160e-01 2.539896965026855469e-01 -3.544624149799346924e-02 1.190806478261947632e-01 -1.413547843694686890e-01 -1.001226454973220825e-01 1.358305513858795166e-01 -1.595592200756072998e-01 3.541642799973487854e-02 1.082054618746042252e-02 8.584187179803848267e-02 9.553025662899017334e-02 1.248946636915206909e-01 4.415647983551025391e-01
1.809549033641815186e-01 -1.926785707473754883e-01 -2.202915996313095093e-01 3.589486181735992432e-01 -1.105325222015380859e-01 1.755562871694564819e-01 1.636408567428588867e-01 8.205830119550228119e-03 4.412437379360198975e-01 -8.838377147912979126e-02 -1.996594667434692383e-02 1.586325317621231079e-01 -2.338655292987823486e-01 1.596917957067489624e-01 2.638842537999153137e-02 2.499622106552124023e-01 5.390791967511177063e-02 1.617426872253417969e-01 -1.716022640466690063e-01 2.287754565477371216e-01 2.077511884272098541e-02 -8.443778008222579956e-02 -2.770043015480041504e-01 -3.014031983911991119e-02 1.237344369292259216e-01 7.420787215232849121e-02 -1.665158271789550781e-01 1.143974438309669495e-02 1.608616411685943604e-01 -2.753007598221302032e-02 -5.507658794522285461e-02 1.924464255571365356e-01
1.791290640830993652e-01 5.276038311421871185e-03 -3.093589097261428833e-02 1.605103909969329834e-01 -2.165107578039169312e-01 1.370970904827117920e-01 -4.762478545308113098e-02 3.497569859027862549e-01 7.283376902341842651e-02 1.043615788221359253e-01 -9.902770817279815674e-02 4.409396648406982422e-01 1.105209626257419586e-02 5.064214393496513367e-02 -1.731070429086685181e-01 1.472278386354446411e-01 2.144111096858978271e-01 2.636455297470092773e-01 -5.104066431522369385e-02 -3.830377757549285889e-02 -2.027863413095474243e-01 8.107740432024002075e-02 -1.314229518175125122e-01 1.323915570974349976e-01 8.269167505204677582e-03 -2.063839435577392578e-01 -2.500192523002624512e-01 2.775752842426300049e-01 2.838082313537597656e-01 -1.010116562247276306e-01 1.974578201770782471e-02 -2.692380733788013458e-02
7.697048038244247437e-02 1.558941900730133057e-01 -4.932545125484466553e-02 1.960698664188385010e-01 -3.123510442674160004e-02 -2.685629203915596008e-02 4.011033177375793457e-01 -1.198752894997596741e-01 2.967459261417388916e-01 2.042678892612457275e-01 -1.160644963383674622e-01 4.279053211212158203e-01 8.944730460643768311e-02 -1.832611300051212311e-02 -3.052824176847934723e-02 1.597036421298980713e-01 -1.192635670304298401e-02 5.696676671504974365e-02 -1.004968658089637756e-01 -2.233987301588058472e-01 7.822646200656890869e-02 8.556101471185684204e-02 1.059625968337059021e-01 2.370714396238327026e-02 9.153819084167480469e-02 -3.426914513111114502e-01 9.369774907827377319e-02 -1.247006952762603760e-01 3.362739086151123047e-02 -3.285594880580902100e-01 -1.962161958217620850e-01 6.678856909275054932e-02
-6.633359938859939575e-02 -6.139134243130683899e-02 6.604738533496856689e-02 3.375993371009826660e-01 2.774235904216766357e-01 -4.014997277408838272e-03 1.046908786520361900e-03 2.841946482658386230e-01 3.414812088012695312e-01 4.963449016213417053e-02 -1.007724106311798096e-01 1.206839978694915771e-01 -2.596630714833736420e-02 -9.609530866146087646e-02 -1.032205373048782349e-01 3.576756119728088379e-01 2.750401571393013000e-02 3.455542325973510742e-01 -1.492634564638137817e-01 -1.984700858592987061e-01 -2.260937243700027466e-01 -1.060875952243804932e-01 -1.064908951520919800e-01 -9.464016556739807129e-02 2.851267158985137939e-02 5.736745148897171021e-02 -2.973301112651824951e-01 -7.014702260494232178e-02 9.952862560749053955e-02 4.989508166909217834e-02 -1.733558773994445801e-01 1.381254941225051880e-01
2.428270280361175537e-01 9.715168923139572144e-02 -1.228033937513828278e-02 3.709113970398902893e-02 -8.292042464017868042e-02 1.380990445613861084e-02 1.975667178630828857e-01 1.967239528894424438e-01 1.595989242196083069e-02 1.038475409150123596e-01 -2.569917030632495880e-02 2.800078094005584717e-01 2.975208759307861328e-01 2.550714910030364990e-01 -1.222296580672264099e-01 3.071851730346679688e-01 -4.420661181211471558e-02 3.978798165917396545e-02 4.453081637620925903e-02 -9.335628896951675415e-02 5.044476687908172607e-02 -1.722583025693893433e-01 8.309092372655868530e-02 1.195955052971839905e-01 4.039919376373291016e-01 -6.888479739427566528e-02 2.433894947171211243e-02 -1.203128769993782043e-01 8.875394240021705627e-03 -2.381825894117355347e-01 -1.001653969287872314e-01 4.180409312248229980e-01
2.600096166133880615e-01 -2.829765528440475464e-02 5.242713168263435364e-02 2.626647055149078369e-01 -1.171515807509422302e-01 7.419046014547348022e-02 -1.146714761853218079e-01 -3.565106540918350220e-02 1.075877621769905090e-01 -7.791119068861007690e-02 -3.043179810047149658e-01 1.347795873880386353e-02 -7.968354970216751099e-03 8.635381609201431274e-02 -2.895742952823638916e-01 7.635061442852020264e-02 1.097129285335540771e-01 1.843308210372924805e-01 -3.971143066883087158e-01 1.787794195115566254e-02 -1.557641774415969849e-01 1.798415929079055786e-01 -1.314366795122623444e-02 -4.480661451816558838e-02 1.983008235692977905e-01 1.654798090457916260e-01 -4.019844830036163330e-01 -2.248478084802627563e-01 5.622192285954952240e-03 -2.533586323261260986e-01 -9.801563620567321777e-02 5.531546473503112793e-02
1.293437033891677856e-01 -7.526677101850509644e-02 1.123310923576354980e-01 1.765017025172710419e-02 -6.537110358476638794e-02 1.495137363672256470e-01 8.261031657457351685e-02 1.890464872121810913e-01 4.473584890365600586e-01 -1.524608135223388672e-01 8.907102793455123901e-02 1.723290234804153442e-01 -8.708036504685878754e-03 1.454845070838928223e-01 1.978479325771331787e-01 -5.552596971392631531e-02 7.473690807819366455e-02 2.460779696702957153e-01 -2.026435285806655884e-01 5.718539282679557800e-02 -5.031108856201171875e-02 -1.243660673499107361e-01 2.974067926406860352e-01 1.292046755552291870e-01 1.852515935897827148e-01 8.405290544033050537e-02 -1.739146113395690918e-01 -3.333768621087074280e-02 1.705993562936782837e-01 -4.486155807971954346e-01 -1.720668822526931763e-01 -6.845556199550628662e-02
1.592961400747299194e-01 1.280237138271331787e-01 2.685534581542015076e-02 3.031455576419830322e-01 -2.501331865787506104e-01 1.976655423641204834e-01 -4.345700889825820923e-02 2.961278259754180908e-01 1.223858445882797241e-01 1.324511468410491943e-01 -1.783582568168640137e-01 1.015138700604438782e-01 -2.018432617187500000e-01 1.178173406515270472e-04 -7.030428200960159302e-02 4.062611162662506104e-01 1.197234839200973511e-01 2.137199230492115021e-02 -9.968018531799316406e-02 1.423313617706298828e-01 -1.088239368982613087e-03 -4.864501953125000000e-02 -1.334998756647109985e-01 2.180016189813613892e-01 -1.304772943258285522e-01 -3.057839274406433105e-01 -2.467751130461692810e-02 -9.194106794893741608e-03 4.025402963161468506e-01 4.175292700529098511e-02 6.673306692391633987e-03 -3.578345477581024170e-02
1.767990738153457642e-01 1.104384884238243103e-01 -9.091692976653575897e-03 4.337280690670013428e-01 -2.731046676635742188e-01 5.420051515102386475e-02 4.125864505767822266e-01 1.031315848231315613e-01 9.707757830619812012e-02 9.550318121910095215e-02 -1.114084348082542419e-01 1.652031838893890381e-01 -8.266169577836990356e-02 2.221932560205459595e-01 -1.302159111946821213e-02 4.861433431506156921e-02 2.522670328617095947e-01 -1.378802806138992310e-01 -2.547129690647125244e-01 3.640347123146057129e-01 -5.970513075590133667e-02 -1.341807544231414795e-01 6.655555963516235352e-02 -5.714578181505203247e-02 8.396062999963760376e-02 -1.750538498163223267e-01 7.283838093280792236e-02 6.293398141860961914e-02 1.607325822114944458e-01 -8.401041850447654724e-03 7.524143904447555542e-02 -7.162638753652572632e-02
2.375814467668533325e-01 4.968113498762249947e-04 8.536383509635925293e-02 1.209247484803199768e-01 7.597361691296100616e-03 1.303843557834625244e-01 3.714942038059234619e-01 6.009764596819877625e-02 -1.250988151878118515e-02 1.492703557014465332e-01 2.338991314172744751e-02 1.226701885461807251e-01 1.402614116668701172e-01 1.776200234889984131e-01 -2.276230305433273315e-01 -5.245015397667884827e-02 5.697384942322969437e-03 3.911591470241546631e-01 -3.670667707920074463e-01 9.999208152294158936e-02 -1.801473349332809448e-01 -3.229657113552093506e-01 -1.966682374477386475e-01 3.760650008916854858e-02 1.183541044592857361e-01 -9.037257730960845947e-02 1.650190651416778564e-01 1.498452872037887573e-01 -1.775639131665229797e-02 -1.796160042285919189e-01 -2.521131932735443115e-02 -1.986189633607864380e-01
7.906432263553142548e-03 -9.620833396911621094e-02 -2.446810714900493622e-02 2.583726942539215088e-01 5.261405557394027710e-02 -6.743909418582916260e-02 -2.339265868067741394e-02 3.719179332256317139e-02 3.285611569881439209e-01 1.695978492498397827e-01 -2.051996588706970215e-01 1.788033992052078247e-01 -2.668913900852203369e-01 -8.590910583734512329e-02 2.172341197729110718e-02 2.080585062503814697e-01 -2.059503495693206787e-01 1.394100189208984375e-01 -1.123978793621063232e-01 -3.295035660266876221e-01 -1.757760643959045410e-01 -1.413869708776473999e-01 -8.283918350934982300e-02 1.921115815639495850e-01 -1.276525408029556274e-01 1.182777583599090576e-01 -1.602228730916976929e-01 9.504607319831848145e-02 2.176867425441741943e-01 -3.236322849988937378e-02 -3.558403253555297852e-01 2.513046860694885254e-01
3.687312304973602295e-01 -5.576246231794357300e-02 1.102724000811576843e-01 7.169543951749801636e-02 -2.791046798229217529e-01 4.424353130161762238e-03 1.551256794482469559e-02 8.876429498195648193e-02 5.136592388153076172e-01 -7.547581568360328674e-03 -5.792075023055076599e-02 2.405770868062973022e-01 -4.523090720176696777e-01 2.668338641524314880e-02 -9.961833804845809937e-02 9.965202957391738892e-02 3.436143696308135986e-02 1.378162503242492676e-01 -7.123328000307083130e-02 -7.055690884590148926e-02 -1.017752438783645630e-01 1.335636526346206665e-01 -7.244231551885604858e-02 1.242321729660034180e-01 1.384998410940170288e-01 -4.103634506464004517e-02 2.348189800977706909e-01 2.037140727043151855e-01 9.085801243782043457e-02 -1.807760819792747498e-02 1.359724439680576324e-02 4.388730227947235107e-02
2.437691390514373779e-01 -1.365774124860763550e-01 1.608647406101226807e-01 1.292637586593627930e-01 7.455325871706008911e-02 -1.133686453104019165e-01 1.246704012155532837e-01 9.666379541158676147e-02 4.681454002857208252e-01 2.315522171556949615e-03 -1.883337646722793579e-01 3.814209997653961182e-01 -7.238470762968063354e-02 -7.667902857065200806e-02 1.249850094318389893e-01 -3.084677830338478088e-02 1.719859093427658081e-01 2.219204902648925781e-01 -4.205223321914672852e-01 7.047434151172637939e-02 7.003928720951080322e-02 4.997462779283523560e-02 1.795176267623901367e-01 3.594758361577987671e-02 -1.264064460992813110e-01 -1.194473728537559509e-01 -2.106661796569824219e-01 -7.306318730115890503e-02 1.360971778631210327e-01 4.815020784735679626e-02 -2.507703565061092377e-02 7.239124923944473267e-02
1.199316792190074921e-02 -1.845224499702453613e-01 -6.045727059245109558e-02 1.438703536987304688e-01 6.675259768962860107e-02 -3.762377053499221802e-02 1.471968889236450195e-01 3.193300068378448486e-01 4.066174924373626709e-01 -3.635493665933609009e-02 -2.856924533843994141e-01 3.983174860477447510e-01 -7.157979905605316162e-02 1.887678802013397217e-01 -7.153912633657455444e-02 9.545813500881195068e-02 -1.261041760444641113e-01 3.045977056026458740e-01 -3.216512501239776611e-01 -1.571680158376693726e-01 3.475045785307884216e-02 6.855438649654388428e-02 -1.215629056096076965e-01 -3.498424962162971497e-02 -1.420026421546936035e-01 1.171337515115737915e-01 3.132128715515136719e-02 -9.637790732085704803e-03 -3.989787027239799500e-02 2.959726564586162567e-02 9.675601124763488770e-02 2.109016031026840210e-01
4.232404287904500961e-03 1.756366342306137085e-02 2.095585018396377563e-01 2.922276854515075684e-01 4.979678243398666382e-02 -3.665285417810082436e-03 1.235869750380516052e-01 2.149656116962432861e-01 9.425466507673263550e-02 1.231508627533912659e-01 -9.781355038285255432e-03 2.774888873100280762e-01 1.038672178983688354e-01 3.909929096698760986e-02 -2.476283609867095947e-01 1.231839209794998169e-01 -4.241914022713899612e-03 2.807977795600891113e-01 -1.430151015520095825e-01 -1.985724419355392456e-01 3.779172897338867188e-02 -2.924433350563049316e-01 1.530360132455825806e-01 -8.339504897594451904e-02 1.952043622732162476e-01 -1.621370315551757812e-01 2.272388786077499390e-01 4.864271357655525208e-02 4.091157913208007812e-01 1.022117286920547485e-01 -1.635996252298355103e-01 -1.933061182498931885e-01
1.454500555992126465e-01 2.214268036186695099e-02 -1.060498580336570740e-01 -1.061487570405006409e-01 -1.729271113872528076e-01 1.122997030615806580e-01 1.752813756465911865e-01 2.087195813655853271e-01 5.684524402022361755e-02 1.573966443538665771e-01 -4.022444486618041992e-01 -5.860525742173194885e-02 -1.856244206428527832e-01 2.107260078191757202e-01 -1.222244277596473694e-01 1.225150302052497864e-01 6.606846302747726440e-02 3.465459644794464111e-01 5.363743752241134644e-02 6.255655735731124878e-02 -2.367843240499496460e-01 1.110402867197990417e-01 -1.276838779449462891e-01 2.853971533477306366e-02 1.996195018291473389e-01 -3.289662003517150879e-01 9.784501791000366211e-02 6.300339009612798691e-03 3.373430669307708740e-01 -1.510441601276397705e-01 -1.103249341249465942e-01 1.172879412770271301e-01
2.607709169387817383e-01 2.788355946540832520e-01 -1.061458587646484375e-01 -5.591645836830139160e-02 1.420201547443866730e-02 -6.335350871086120605e-02 2.456859648227691650e-01 3.282969892024993896e-01 4.244725406169891357e-02 2.885932326316833496e-01 -1.654071658849716187e-01 1.066770032048225403e-01 8.585203438997268677e-03 1.532906740903854370e-01 -2.457253187894821167e-01 3.310606181621551514e-01 -1.240417212247848511e-01 -7.960493117570877075e-02 -2.799096144735813141e-02 1.087771654129028320e-01 -1.006556004285812378e-01 -2.500057518482208252e-01 -1.712438166141510010e-01 2.369803190231323242e-01 2.117987424135208130e-01 -1.266783326864242554e-01 4.559592530131340027e-02 -1.030899956822395325e-02 2.282675653696060181e-01 -5.838758870959281921e-02 -1.001538932323455811e-01 1.703631728887557983e-01
2.063538581132888794e-01 -1.825532913208007812e-01 -2.311163544654846191e-01 -7.813473790884017944e-02 -8.205989748239517212e-02 1.825545579195022583e-01 1.273963600397109985e-01 3.190829455852508545e-01 -1.267128041945397854e-03 -2.562638185918331146e-02 -1.047607958316802979e-01 8.837140351533889771e-02 1.629711687564849854e-01 2.123232334852218628e-01 -1.931666582822799683e-01 3.537712395191192627e-01 6.066399067640304565e-02 2.233167290687561035e-01 -2.285137921571731567e-01 2.082123756408691406e-01 1.565717719495296478e-02 -1.642126590013504028e-01 7.720270007848739624e-02 -3.190385550260543823e-02 3.431392014026641846e-01 -1.949500739574432373e-01 2.014078199863433838e-02 2.225173711776733398e-01 1.800862252712249756e-01 -3.137517347931861877e-02 -1.090858355164527893e-01 1.364645510911941528e-01
-4.519849270582199097e-02 -7.709780335426330566e-02 -1.430374979972839355e-01 9.361816942691802979e-02 7.653196156024932861e-02 -7.933910936117172241e-02 1.038588881492614746e-01 3.021123707294464111e-01 1.772818714380264282e-01 2.573068737983703613e-01 -2.846409678459167480e-01 -7.551053166389465332e-02 -2.917235530912876129e-02 -1.406233310699462891e-01 -1.352257877588272095e-01 2.307562232017517090e-01 7.465933263301849365e-02 4.433769881725311279e-01 -3.323019146919250488e-01 2.578781247138977051e-01 -7.745116949081420898e-03 -3.244320675730705261e-02 -9.581824392080307007e-02 -9.511247277259826660e-02 -1.287367790937423706e-01 -3.836256638169288635e-02 9.230587631464004517e-02 1.216705143451690674e-01 1.709229350090026855e-01 6.968830246478319168e-03 1.888844519853591919e-01 -2.594757080078125000e-01
2.872985601425170898e-01 -1.352696269750595093e-01 8.061085641384124756e-02 2.142555564641952515e-01 -2.926435172557830811e-01 4.600953683257102966e-02 5.435622856020927429e-02 3.156518638134002686e-01 2.893418073654174805e-01 7.383897155523300171e-02 -2.490710914134979248e-01 7.742194086313247681e-02 -3.097717463970184326e-01 3.389683365821838379e-02 -2.599656023085117340e-02 2.807772159576416016e-01 2.524324506521224976e-02 9.471395611763000488e-02 8.240833878517150879e-02 1.045752093195915222e-01 7.150310277938842773e-02 9.386361390352249146e-02 -1.435555815696716309e-01 1.649882495403289795e-01 -1.652119010686874390e-01 -4.136982858180999756e-01 -1.322783716022968292e-02 4.697761684656143188e-02 6.925170868635177612e-02 -1.299642324447631836e-01 -6.729342788457870483e-02 8.040023595094680786e-02
1.376097649335861206e-01 -1.042846962809562683e-02 9.192082285881042480e-02 8.877333998680114746e-02 1.306403521448373795e-02 8.102297782897949219e-02 9.481742978096008301e-02 2.829140424728393555e-01 4.697577655315399170e-01 3.649207577109336853e-02 -3.157415091991424561e-01 2.598263323307037354e-01 -1.714322119951248169e-01 7.351601868867874146e-02 -2.211979627609252930e-01 1.176594197750091553e-01 9.161986410617828369e-02 2.046937197446823120e-01 -3.163971304893493652e-01 -1.069036405533552170e-02 2.777610905468463898e-02 1.379212141036987305e-01 -1.649186462163925171e-01 5.531492829322814941e-02 -2.753369510173797607e-01 -2.008832246065139771e-02 -1.148157566785812378e-01 3.262822329998016357e-02 -5.031139776110649109e-02 -1.447313129901885986e-01 8.220919221639633179e-02 2.466200292110443115e-01
4.099873006343841553e-01 -1.381557881832122803e-01 -3.314879834651947021e-01 1.805002093315124512e-01 -1.774899661540985107e-01 -1.152680888772010803e-01 1.552888453006744385e-01 2.580168247222900391e-01 1.705583650618791580e-03 -1.310475170612335205e-01 -2.221642583608627319e-01 1.339733451604843140e-01 -1.375603228807449341e-01 -2.722685458138585091e-03 -8.343032002449035645e-02 3.673586547374725342e-01 5.895209312438964844e-02 8.119507879018783569e-02 -9.974326193332672119e-02 1.320231854915618896e-01 4.742698278278112411e-03 -2.073623612523078918e-02 -4.512717574834823608e-02 2.456063926219940186e-01 1.719274371862411499e-02 -1.633710861206054688e-01 -6.140331178903579712e-02 1.069991141557693481e-01 7.061567902565002441e-02 -1.422165483236312866e-01 -2.445216327905654907e-01 2.491797059774398804e-01
2.196720540523529053e-01 8.836212009191513062e-02 4.563830047845840454e-02 1.356850564479827881e-01 -4.701853170990943909e-02 -4.152027890086174011e-02 1.163780465722084045e-01 1.316541135311126709e-01 9.684839844703674316e-02 -1.551120281219482422e-01 -2.212522476911544800e-01 3.803696632385253906e-01 -9.117781370878219604e-02 3.326368331909179688e-02 -1.889293938875198364e-01 1.648151129484176636e-02 -9.544657915830612183e-02 3.549385368824005127e-01 -1.858134567737579346e-01 -7.440339773893356323e-02 -1.004474684596061707e-01 1.639435142278671265e-01 8.420263975858688354e-02 2.725738286972045898e-01 -9.928563982248306274e-02 1.817204356193542480e-01 -3.107456862926483154e-01 -2.250463217496871948e-01 6.938731670379638672e-02 -2.780347168445587158e-01 9.414234757423400879e-02 2.039507329463958740e-01
2.828374318778514862e-02 -1.983683742582798004e-02 -1.026104912161827087e-01 4.069041907787322998e-01 -1.559638679027557373e-01 -1.432447880506515503e-01 -9.640587121248245239e-02 -7.279511075466871262e-03 4.039328992366790771e-01 -2.920518256723880768e-02 -1.982268393039703369e-01 2.883002161979675293e-01 1.455990821123123169e-01 8.993907272815704346e-02 7.286818325519561768e-02 2.047190964221954346e-01 2.655770182609558105e-01 1.606189012527465820e-01 -1.489533185958862305e-01 2.327281385660171509e-01 1.449933946132659912e-01 -1.844232827425003052e-01 -2.386415153741836548e-01 1.631582826375961304e-01 -7.618276029825210571e-02 -1.547981053590774536e-01 4.212522506713867188e-02 -1.210385113954544067e-01 1.859963685274124146e-01 4.906187951564788818e-02 -1.494269445538520813e-02 -1.043158471584320068e-01
1.349250525236129761e-01 5.971192568540573120e-02 1.695132814347743988e-02 -1.360859870910644531e-01 -1.102265343070030212e-01 -1.034912616014480591e-01 3.263725936412811279e-01 4.175766706466674805e-01 2.365292459726333618e-01 1.568585634231567383e-01 -3.704750537872314453e-02 2.663399092853069305e-02 7.739549875259399414e-02 2.084316313266754150e-01 -2.697422504425048828e-01 2.873258590698242188e-01 1.797700077295303345e-01 5.667929723858833313e-02 1.351213902235031128e-01 -2.527002990245819092e-01 -1.986042857170104980e-01 -1.126589104533195496e-01 2.182252146303653717e-02 5.298787355422973633e-02 2.321605235338211060e-01 -6.785382330417633057e-02 1.655966788530349731e-01 -6.664424389600753784e-02 7.030466943979263306e-02 -1.985079348087310791e-01 -1.058652549982070923e-01 2.220430523157119751e-01
1.158596947789192200e-01 -2.592265605926513672e-01 -1.199931502342224121e-01 2.034994512796401978e-01 -3.292645886540412903e-02 1.616044640541076660e-01 1.657333970069885254e-01 1.873628795146942139e-01 3.275487422943115234e-01 1.438037753105163574e-01 -3.603922426700592041e-01 1.991426646709442139e-01 -3.140663206577301025e-01 1.235609501600265503e-02 1.790329515933990479e-01 9.100126475095748901e-02 2.918121032416820526e-02 2.188761085271835327e-01 -2.665878236293792725e-01 -1.688690930604934692e-01 7.793886214494705200e-02 2.303632497787475586e-01 1.683239787817001343e-01 -9.233756363391876221e-02 8.588581345975399017e-03 7.391482591629028320e-02 2.989896759390830994e-02 -1.924301236867904663e-01 9.729733318090438843e-02 -1.525067389011383057e-01 -1.289075165987014771e-01 3.883342957124114037e-03
1.935131996870040894e-01 -2.173165380954742432e-01 -2.470726333558559418e-02 1.368859261274337769e-01 -2.825547158718109131e-01 -4.795905668288469315e-03 -1.467379275709390640e-02 3.070430457592010498e-01 1.015852019190788269e-01 1.205814778804779053e-01 9.041396528482437134e-02 1.188862621784210205e-01 2.020075917243957520e-01 2.539602220058441162e-01 -2.704972326755523682e-01 7.894761115312576294e-02 3.738079592585563660e-02 1.605862230062484741e-01 -2.093317061662673950e-01 -7.192354649305343628e-02 -1.860749423503875732e-01 -6.408830173313617706e-03 -1.241115555167198181e-01 5.496337637305259705e-02 -1.364189237356185913e-01 2.159489244222640991e-01 1.591637916862964630e-02 -2.360932901501655579e-02 4.155572503805160522e-02 -4.745993018150329590e-02 -3.660041689872741699e-01 3.955931067466735840e-01
3.310336768627166748e-01 1.904344707727432251e-01 2.932635881006717682e-02 -1.046918779611587524e-01 -2.025116384029388428e-01 1.245317012071609497e-01 -8.817120641469955444e-02 1.360917836427688599e-01 3.838107287883758545e-01 3.749998286366462708e-02 -1.097038537263870239e-01 6.363876909017562866e-02 -1.990971565246582031e-01 1.379647254943847656e-01 -2.109915614128112793e-01 1.632845997810363770e-01 -5.440263077616691589e-02 1.478235051035881042e-02 -4.878750741481781006e-01 -6.983819603919982910e-02 -7.741793990135192871e-02 9.504585713148117065e-02 5.698658153414726257e-02 -3.386195003986358643e-02 1.611543744802474976e-01 -6.994694471359252930e-02 -7.041696459054946899e-02 -7.147200405597686768e-02 2.037591338157653809e-01 1.311308518052101135e-02 1.011607572436332703e-01 3.263581693172454834e-01
1.105167269706726074e-01 -3.813963234424591064e-01 -5.979269742965698242e-02 3.665971159934997559e-01 -4.694892093539237976e-02 5.176205560564994812e-02 1.201179549098014832e-01 1.246268153190612793e-01 4.053631424903869629e-01 1.859633177518844604e-01 -1.921510100364685059e-01 5.434568971395492554e-02 -1.224823109805583954e-02 1.096377447247505188e-01 1.415833383798599243e-01 1.124626845121383667e-01 -4.535692185163497925e-02 8.417885750532150269e-02 -8.461895585060119629e-02 3.134695589542388916e-01 -2.532535791397094727e-01 7.505926489830017090e-02 -1.413907259702682495e-01 6.427636370062828064e-03 3.809257969260215759e-02 8.054441213607788086e-02 1.001136079430580139e-01 2.305933646857738495e-02 -1.706085205078125000e-01 -2.021166980266571045e-01 1.364245451986789703e-02 3.047311305999755859e-01
4.788560420274734497e-02 -6.721852719783782959e-02 1.852261461317539215e-02 2.152699232101440430e-01 -1.511779874563217163e-01 2.566410601139068604e-02 1.540193110704421997e-01 -1.417246758937835693e-01 3.344692587852478027e-01 1.990757137537002563e-01 -2.928056120872497559e-01 3.719690442085266113e-02 -1.772078424692153931e-01 2.471377104520797729e-01 5.776368454098701477e-02 -1.270276904106140137e-01 1.833587884902954102e-01 2.143831104040145874e-01 -4.291412234306335449e-02 -1.867439001798629761e-01 -1.846464537084102631e-02 2.375022158958017826e-04 8.559713512659072876e-02 5.384938791394233704e-02 2.395992279052734375e-01 1.075445339083671570e-01 2.121863514184951782e-02 -1.270684748888015747e-01 2.843782305717468262e-01 -4.171088039875030518e-01 2.293653786182403564e-01 9.337438642978668213e-02
7.203301787376403809e-02 1.002916619181632996e-01 -2.443583607673645020e-01 -5.302342027425765991e-02 -2.625356018543243408e-01 2.232022881507873535e-01 -9.480736404657363892e-02 8.741511031985282898e-03 3.869594037532806396e-01 6.221774220466613770e-02 -3.808510899543762207e-01 -3.924714028835296631e-02 1.218867599964141846e-01 -1.385660842061042786e-02 -3.553475439548492432e-01 1.721751987934112549e-01 -2.084019780158996582e-02 2.353285551071166992e-01 -1.283049434423446655e-01 9.357171505689620972e-02 -1.115196645259857178e-01 -1.377115845680236816e-01 -2.312935292720794678e-01 9.469469636678695679e-02 1.817673295736312866e-01 -1.417070161551237106e-02 2.629279159009456635e-02 -1.925736367702484131e-01 2.375679910182952881e-01 2.728630416095256805e-02 -1.377034038305282593e-01 3.467325121164321899e-02
5.055105686187744141e-02 7.851217687129974365e-02 -1.777296811342239380e-01 1.728638559579849243e-01 -3.528300225734710693e-01 1.940564364194869995e-01 2.946063317358493805e-02 7.498730719089508057e-02 5.179614573717117310e-02 -6.104733049869537354e-02 -6.749871652573347092e-03 -9.609639644622802734e-02 -1.612069308757781982e-01 1.633630394935607910e-01 -1.008160263299942017e-01 3.655233383178710938e-01 1.312571763992309570e-01 2.553042471408843994e-01 -3.074442744255065918e-01 9.572356194257736206e-02 -1.814925372600555420e-01 -4.667450860142707825e-02 1.274501383304595947e-01 9.728546440601348877e-02 4.025152623653411865e-01 -4.374620690941810608e-02 6.627652794122695923e-02 1.397806704044342041e-01 1.586293727159500122e-01 -2.681082785129547119e-01 -7.851283997297286987e-02 1.050897389650344849e-01
2.776176631450653076e-01 5.942027270793914795e-02 -1.321383267641067505e-01 1.117753461003303528e-01 -2.142103761434555054e-01 1.506459712982177734e-01 1.118882000446319580e-01 2.768883407115936279e-01 2.332440167665481567e-01 1.575392186641693115e-01 -1.973839253187179565e-01 9.074611216783523560e-02 -2.672905921936035156e-01 -4.637432470917701721e-02 -6.525014340877532959e-02 2.872781455516815186e-01 2.002475596964359283e-02 -8.452137559652328491e-02 7.027522195130586624e-03 -6.866208463907241821e-02 -5.860201269388198853e-02 5.246248841285705566e-02 -9.415482729673385620e-02 1.841694414615631104e-01 -1.719935685396194458e-01 -3.432150483131408691e-01 8.031428605318069458e-02 6.230562552809715271e-02 4.163656830787658691e-01 -1.029520332813262939e-01 -1.041154563426971436e-01 1.763242930173873901e-01
1.902631223201751709e-01 -3.678581491112709045e-02 2.246448993682861328e-01 3.094947338104248047e-01 8.151207119226455688e-02 -1.165994107723236084e-01 -4.901911690831184387e-02 2.799599170684814453e-01 2.744347155094146729e-01 1.316736787557601929e-01 -3.016077280044555664e-01 2.581235468387603760e-01 -1.495708227157592773e-01 1.897472701966762543e-02 -1.813975572586059570e-01 2.788136601448059082e-01 -1.781462132930755615e-02 6.825928390026092529e-02 -2.950929403305053711e-01 -8.025640249252319336e-02 -1.411742866039276123e-01 2.910154312849044800e-02 -1.336588561534881592e-01 -2.896537072956562042e-02 -2.174562662839889526e-01 2.255994230508804321e-01 -3.426446020603179932e-02 1.088166609406471252e-01 1.403722614049911499e-01 -1.658763140439987183e-01 -9.985560923814773560e-02 1.587047576904296875e-01
1.989170163869857788e-01 -1.449117511510848999e-01 4.164154827594757080e-02 1.525236964225769043e-01 -2.045017853379249573e-02 1.747163534164428711e-01 3.228008449077606201e-01 6.880144774913787842e-02 2.104739658534526825e-02 2.291921675205230713e-01 1.715159565210342407e-01 1.750261783599853516e-01 1.754371970891952515e-01 5.851297080516815186e-02 -3.371313214302062988e-01 1.404298990964889526e-01 9.703756123781204224e-02 2.846153974533081055e-01 -1.332334727048873901e-01 1.729047149419784546e-01 -1.480073779821395874e-01 -3.298677504062652588e-01 -1.707826703786849976e-01 -1.571278125047683716e-01 1.329984664916992188e-01 1.867719925940036774e-02 3.357220590114593506e-01 -4.374027997255325317e-02 4.788931459188461304e-02 -1.253228336572647095e-01 -1.434176713228225708e-01 9.010374546051025391e-03
4.817610606551170349e-02 1.260691136121749878e-01 6.614320725202560425e-02 1.481240093708038330e-01 -6.100025773048400879e-02 3.844851627945899963e-02 3.769969344139099121e-01 -6.522495299577713013e-02 2.382418513298034668e-01 2.022119909524917603e-01 1.623350661247968674e-03 1.073514595627784729e-01 -5.570748448371887207e-02 2.480375021696090698e-01 5.559081956744194031e-02 -5.448949337005615234e-02 2.362647503614425659e-01 2.775660455226898193e-01 1.188753172755241394e-02 8.175668120384216309e-02 1.071846559643745422e-01 -6.354403495788574219e-02 1.737811863422393799e-01 -9.727658331394195557e-02 2.470732033252716064e-01 7.628888636827468872e-02 -1.565015017986297607e-01 -1.001019552350044250e-01 3.373474180698394775e-01 -4.148710668087005615e-01 5.279053468257188797e-03 2.045055925846099854e-01
2.853150963783264160e-01 -2.356142848730087280e-01 -1.742384769022464752e-02 -1.251272857189178467e-01 -7.846495509147644043e-02 2.677905857563018799e-01 3.743904232978820801e-01 2.283577173948287964e-01 1.065234690904617310e-01 5.211388692259788513e-02 1.754617691040039062e-02 -1.843955069780349731e-01 5.066173896193504333e-02 9.019709378480911255e-02 -1.906530708074569702e-01 2.258302271366119385e-01 -5.933572351932525635e-02 1.659949421882629395e-01 -7.080934196710586548e-02 1.202752906829118729e-02 7.758571300655603409e-03 -3.047323971986770630e-02 5.805655196309089661e-02 1.000436246395111084e-01 1.493252813816070557e-01 -2.657565176486968994e-01 -7.324854284524917603e-02 -9.973123669624328613e-02 2.153640836477279663e-01 -1.811979264020919800e-01 -1.990195065736770630e-01 3.909643590450286865e-01
3.084772229194641113e-01 -1.626057177782058716e-01 1.470143049955368042e-01 4.816859215497970581e-02 -3.612873852252960205e-01 5.873841047286987305e-02 -4.786786437034606934e-02 1.886794418096542358e-01 1.377270668745040894e-01 2.389785945415496826e-01 -1.609337925910949707e-01 4.281239211559295654e-01 -3.616144657135009766e-01 -9.096851944923400879e-02 6.016960740089416504e-02 1.587381213903427124e-01 1.641083359718322754e-01 8.579922467470169067e-02 -7.817498594522476196e-02 -1.917503327131271362e-01 -8.518308401107788086e-02 2.586948871612548828e-02 -1.541794836521148682e-01 1.621869802474975586e-01 1.499553620815277100e-01 6.350553012453019619e-04 -1.801219284534454346e-01 2.562875114381313324e-02 -6.468378007411956787e-02 -1.478958725929260254e-01 -4.816004075109958649e-03 1.123732402920722961e-01
8.415275812149047852e-02 2.971061468124389648e-01 -8.091330528259277344e-02 3.778841579332947731e-03 -3.342877328395843506e-01 1.543207615613937378e-01 -7.168476283550262451e-02 4.622548073530197144e-02 3.185368180274963379e-01 2.286092638969421387e-01 -2.771067023277282715e-01 1.260699629783630371e-01 -3.713213279843330383e-02 -2.360535040497779846e-02 -7.020384818315505981e-02 2.160788178443908691e-01 7.305707037448883057e-02 9.919743239879608154e-02 -2.283424288034439087e-01 6.143666803836822510e-03 1.435556560754776001e-01 -2.967646121978759766e-01 -1.494404226541519165e-01 1.884023994207382202e-01 3.084087073802947998e-01 -1.867350339889526367e-01 2.406277926638722420e-03 8.640135079622268677e-02 2.389306873083114624e-01 -5.046817660331726074e-02 1.321216374635696411e-01 8.290565013885498047e-02
-7.120420783758163452e-02 -1.221516653895378113e-01 1.104846969246864319e-01 1.105565670877695084e-02 2.424669563770294189e-01 9.751741588115692139e-02 1.780520007014274597e-02 3.235010802745819092e-01 4.108513593673706055e-01 1.895648054778575897e-02 -2.632200419902801514e-01 2.081092596054077148e-01 -1.733509600162506104e-01 1.517356932163238525e-01 -1.781158149242401123e-01 3.256753385066986084e-01 5.452162027359008789e-02 2.411425411701202393e-01 -4.239242672920227051e-01 -1.499257195973768830e-04 7.096931803971529007e-03 6.608719006180763245e-03 -2.872433513402938843e-02 6.342682987451553345e-02 -1.088059842586517334e-01 1.032581627368927002e-01 -1.139084324240684509e-01 3.646249696612358093e-02 -2.590654045343399048e-02 -1.618258953094482422e-01 9.333753585815429688e-02 6.034381315112113953e-02
2.675554156303405762e-01 -2.438951879739761353e-01 -3.844294250011444092e-01 3.804863095283508301e-01 -1.489372700452804565e-01 7.602316141128540039e-02 1.677938252687454224e-01 1.387946456670761108e-01 3.253057599067687988e-01 1.258428208529949188e-02 -2.430849894881248474e-02 1.115672960877418518e-01 -1.199307069182395935e-01 1.984874606132507324e-01 2.211253643035888672e-01 3.150288760662078857e-01 -3.615724295377731323e-02 9.748619794845581055e-02 -3.109681233763694763e-02 9.846895188093185425e-02 4.480300098657608032e-02 -3.604726493358612061e-02 -1.572761535644531250e-01 4.135490581393241882e-02 1.175696104764938354e-01 -4.218977876007556915e-03 -1.200571507215499878e-01 -2.579668760299682617e-01 1.057373434305191040e-01 -9.541015326976776123e-02 -1.131053566932678223e-01 -3.079456649720668793e-02
3.206592798233032227e-01 -8.748034015297889709e-03 6.926938146352767944e-02 7.063294947147369385e-02 -4.222571551799774170e-01 -1.273068338632583618e-01 -3.262317180633544922e-02 1.829441934823989868e-01 3.701747953891754150e-01 1.813658475875854492e-01 -2.221789024770259857e-02 1.338011324405670166e-01 2.540884912014007568e-01 -1.954082697629928589e-01 -1.175278518348932266e-02 1.846279948949813843e-01 -1.500049699097871780e-02 1.638415157794952393e-01 -2.322833687067031860e-01 6.955339573323726654e-03 -3.198992013931274414e-01 1.722863167524337769e-01 1.542401150800287724e-03 6.414429098367691040e-02 -2.325760200619697571e-02 -2.372773364186286926e-03 -1.390724182128906250e-01 2.037675827741622925e-01 1.441850960254669189e-01 -4.907324165105819702e-02 -1.141285374760627747e-01 -1.346955895423889160e-01
2.730489671230316162e-01 -5.894745141267776489e-02 -2.913318760693073273e-02 2.032061666250228882e-01 -1.070041060447692871e-01 -7.672304660081863403e-02 3.337378427386283875e-02 -6.542529165744781494e-02 1.756453216075897217e-01 4.820404201745986938e-02 9.757395088672637939e-02 3.527482450008392334e-01 -2.770758271217346191e-01 2.371649891138076782e-01 -1.473639858886599541e-03 2.259823977947235107e-01 3.118912577629089355e-01 2.230660021305084229e-01 -2.478732764720916748e-01 -1.954619139432907104e-01 6.930655986070632935e-02 -4.707143828272819519e-02 2.378309220075607300e-01 6.834769994020462036e-02 -1.816232800483703613e-01 -2.740559875965118408e-01 -1.115538552403450012e-01 -1.307493261992931366e-02 8.322799205780029297e-02 -1.035895645618438721e-01 -1.311584860086441040e-01 1.880893409252166748e-01
-1.226854845881462097e-01 -1.487645357847213745e-01 8.819891512393951416e-02 6.363917887210845947e-02 4.643068090081214905e-02 1.548832207918167114e-01 -4.259746521711349487e-02 3.336836993694305420e-01 3.914394080638885498e-01 1.424543708562850952e-01 -1.611420065164566040e-01 2.382066696882247925e-01 -1.321649104356765747e-01 1.114125177264213562e-01 1.490028798580169678e-01 1.825865209102630615e-01 1.631580442190170288e-01 1.561127752065658569e-01 -3.625090718269348145e-01 -9.063047915697097778e-02 1.531465947628021240e-01 -1.928168535232543945e-01 1.493040472269058228e-01 -5.399496876634657383e-05 -3.571660444140434265e-02 -2.511393427848815918e-01 -9.431854705326259136e-04 1.402870118618011475e-01 -1.668557375669479370e-01 -2.526278793811798096e-01 -1.427333801984786987e-01 -2.079424262046813965e-02
1.903492212295532227e-01 -1.483161747455596924e-02 -1.078686192631721497e-01 1.900947391986846924e-01 -6.561673432588577271e-02 -1.828674972057342529e-01 1.106504723429679871e-01 1.012140512466430664e-01 3.679334521293640137e-01 8.252160996198654175e-02 -1.411109417676925659e-02 1.227028965950012207e-01 -1.457055062055587769e-01 6.924243271350860596e-02 1.251154690980911255e-01 1.126326620578765869e-01 -2.249248325824737549e-02 2.421119213104248047e-01 -4.315530061721801758e-01 -1.193490177392959595e-01 1.887913346290588379e-01 7.600355893373489380e-03 2.535893321037292480e-01 4.214201122522354126e-02 -2.753976173698902130e-02 -1.481298804283142090e-01 1.677921861410140991e-01 1.962301507592201233e-02 -4.515669122338294983e-02 2.397471852600574493e-02 -3.488053083419799805e-01 3.268460035324096680e-01
1.197008602321147919e-02 1.231967210769653320e-01 -2.353270351886749268e-02 1.071835905313491821e-01 -1.497151106595993042e-01 -8.059977740049362183e-02 3.156668543815612793e-01 -1.552125662565231323e-01 3.413384556770324707e-01 -1.226224079728126526e-01 -4.212950542569160461e-02 4.193982183933258057e-01 1.896377652883529663e-02 -3.145409747958183289e-02 1.578488200902938843e-01 2.663753330707550049e-01 -5.191554501652717590e-02 2.058683037757873535e-01 -1.844368726015090942e-01 -2.603195793926715851e-02 -8.792650699615478516e-02 -4.673369601368904114e-02 -9.983804076910018921e-02 1.436682492494583130e-01 2.500063180923461914e-01 -1.597460359334945679e-01 1.753721684217453003e-01 -3.155076503753662109e-01 -3.541207406669855118e-03 -2.658766210079193115e-01 -5.818413943052291870e-02 2.906918153166770935e-02
9.981559962034225464e-02 6.045026332139968872e-02 2.157802693545818329e-02 -5.441834032535552979e-02 -4.096505343914031982e-01 2.833954803645610809e-02 6.367739289999008179e-02 1.864895969629287720e-01 3.641830980777740479e-01 4.841260612010955811e-02 -2.335747331380844116e-01 2.605226635932922363e-01 1.496506929397583008e-01 -1.489996016025543213e-01 -1.706157922744750977e-01 1.335981637239456177e-01 1.011295169591903687e-01 1.556939631700515747e-01 -3.223906457424163818e-02 2.015700042247772217e-01 -4.102982282638549805e-01 1.159956082701683044e-01 1.351797282695770264e-01 1.019191890954971313e-01 -6.758172810077667236e-02 8.760299533605575562e-02 -8.401771634817123413e-02 2.506163120269775391e-01 1.304711252450942993e-01 -1.130135431885719299e-01 -1.544477790594100952e-01 -6.475156545639038086e-02
2.476201020181179047e-02 2.214780896902084351e-01 -7.004930637776851654e-03 -7.055114209651947021e-02 -4.634981751441955566e-01 2.021964043378829956e-01 2.590367197990417480e-02 -6.161605939269065857e-02 3.343163728713989258e-01 2.486091256141662598e-01 -1.942649036645889282e-01 7.523638010025024414e-02 -4.780154675245285034e-02 -1.979632675647735596e-01 -3.558267951011657715e-01 2.031923979520797729e-01 8.628039062023162842e-02 1.805204451084136963e-01 -1.697597950696945190e-01 8.359249681234359741e-02 6.309724599123001099e-02 -4.056407883763313293e-02 -2.268099486827850342e-01 1.145350411534309387e-01 1.496749967336654663e-01 7.368265092372894287e-02 -2.179158153012394905e-03 -3.671561926603317261e-02 1.664481014013290405e-01 1.244039647281169891e-02 -2.151469290256500244e-01 9.705932438373565674e-02
1.331376284360885620e-01 -4.817502200603485107e-02 -2.931795120239257812e-01 2.214861810207366943e-01 -4.170295298099517822e-01 1.101302355527877808e-01 3.526276051998138428e-01 1.944156885147094727e-01 9.096027910709381104e-02 6.264576315879821777e-02 -1.175618842244148254e-01 2.723956704139709473e-01 -1.028163731098175049e-02 1.735041439533233643e-01 6.725373119115829468e-02 -9.090720862150192261e-02 4.535600170493125916e-02 1.935875564813613892e-01 -9.913720190525054932e-02 -7.701554894447326660e-02 -7.792404294013977051e-02 -5.756656639277935028e-03 -2.084693610668182373e-01 1.440729796886444092e-01 3.843708708882331848e-02 1.494952291250228882e-02 -1.862271577119827271e-01 -9.950090944766998291e-02 2.893552482128143311e-01 7.581068668514490128e-03 -3.000465035438537598e-01 -8.850923925638198853e-02
3.104982674121856689e-01 1.672246456146240234e-01 2.915238440036773682e-01 2.246811687946319580e-01 7.314392924308776855e-02 -6.353815644979476929e-02 4.217839837074279785e-01 2.014885842800140381e-01 -4.804155975580215454e-02 9.348877938464283943e-04 -2.700646780431270599e-02 2.706919908523559570e-01 4.826866462826728821e-02 4.273581504821777344e-02 -1.325364969670772552e-02 1.633689850568771362e-01 -1.882883012294769287e-01 2.161708623170852661e-01 -2.043188810348510742e-01 8.961544185876846313e-02 1.137415915727615356e-01 -1.719107329845428467e-01 -4.361145943403244019e-02 2.152545750141143799e-01 1.905601322650909424e-01 5.028394237160682678e-02 -6.134356930851936340e-02 1.447776705026626587e-01 1.835393607616424561e-01 5.525396019220352173e-02 -2.857681214809417725e-01 -1.685439795255661011e-02
2.823345959186553955e-01 -6.548464298248291016e-02 2.168167382478713989e-02 -6.447689980268478394e-02 -4.057097062468528748e-02 -1.248427778482437134e-01 2.385530024766921997e-01 4.178865849971771240e-01 7.323364913463592529e-02 2.202627211809158325e-01 1.176015660166740417e-01 1.014928817749023438e-01 7.996649481356143951e-03 1.654532179236412048e-02 1.019306667149066925e-02 2.193031460046768188e-01 2.461711317300796509e-02 1.337966471910476685e-01 -8.549942821264266968e-02 -1.735914647579193115e-01 1.055758912116289139e-02 -1.623748987913131714e-01 -5.623218417167663574e-02 5.946701392531394958e-02 3.594653308391571045e-01 -1.873799860477447510e-01 -6.349946558475494385e-02 2.071305923163890839e-02 2.848088443279266357e-01 -1.949524432420730591e-01 1.252242922782897949e-01 3.786015510559082031e-01
3.561515212059020996e-01 -8.081882447004318237e-02 -1.505551338195800781e-01 1.644905060529708862e-01 -1.375039815902709961e-01 7.624170929193496704e-02 2.880536913871765137e-01 4.244694709777832031e-01 2.171371132135391235e-01 -4.876896366477012634e-02 1.067695915699005127e-01 7.861046493053436279e-02 -1.965275555849075317e-01 7.857054471969604492e-02 -1.395183503627777100e-01 2.473724037408828735e-01 2.404789905995130539e-03 6.444057077169418335e-02 -6.307798624038696289e-02 9.532705694437026978e-02 5.394776910543441772e-02 1.341842710971832275e-01 1.471591461449861526e-02 1.534327864646911621e-01 4.884759336709976196e-02 -2.362618446350097656e-01 5.592072010040283203e-02 1.157312989234924316e-01 3.362036049365997314e-01 9.701839648187160492e-03 -2.882965207099914551e-01 6.002493202686309814e-02
8.076602220535278320e-02 1.751109585165977478e-02 4.290024191141128540e-02 9.583746641874313354e-02 -9.474194049835205078e-02 -5.801559612154960632e-02 1.266588866710662842e-01 -1.475032418966293335e-01 3.484445512294769287e-01 1.110591366887092590e-01 -2.258919924497604370e-01 3.440930843353271484e-01 -9.296891093254089355e-02 1.415493935346603394e-01 4.942046850919723511e-02 2.380624413490295410e-01 9.733906388282775879e-02 9.300977736711502075e-02 -1.526142507791519165e-01 -2.558577656745910645e-01 -5.703498795628547668e-02 -7.930061966180801392e-02 1.725765615701675415e-01 -3.157554566860198975e-02 1.232900246977806091e-01 -2.499221712350845337e-01 1.730697453022003174e-01 -1.987415403127670288e-01 6.235752254724502563e-02 -4.547878205776214600e-01 -1.868007332086563110e-01 3.322337195277214050e-02
1.197700053453445435e-01 9.910887479782104492e-02 -3.145178034901618958e-02 8.622696250677108765e-02 -2.183632105588912964e-01 1.313816308975219727e-01 3.529440378770232201e-03 2.109492570161819458e-01 1.919526755809783936e-01 1.383205503225326538e-01 -5.130835622549057007e-02 1.144636496901512146e-01 -1.409595012664794922e-01 1.130023039877414703e-02 -4.028277397155761719e-01 1.099319532513618469e-01 1.021488755941390991e-01 1.961286664009094238e-01 -4.235789477825164795e-01 -2.110597938299179077e-01 1.031453348696231842e-02 -2.852517366409301758e-02 1.491428315639495850e-01 1.167663559317588806e-01 2.658636569976806641e-01 -1.497061699628829956e-01 -2.387950941920280457e-02 3.888283157721161842e-03 4.785405844449996948e-02 1.545489579439163208e-01 -1.695418506860733032e-01 3.655439913272857666e-01
-1.084340065717697144e-01 4.347555711865425110e-02 2.840624153614044189e-01 1.777870506048202515e-01 -3.910657018423080444e-03 2.168485820293426514e-01 1.113119944930076599e-01 4.629366993904113770e-01 3.476023375988006592e-01 5.242804437875747681e-02 -4.117683693766593933e-02 2.787391655147075653e-02 2.166363447904586792e-01 3.585386872291564941e-01 1.825925856828689575e-01 7.895633578300476074e-02 -2.734035998582839966e-02 -2.980801463127136230e-02 4.450695589184761047e-02 2.444873750209808350e-02 -1.433428376913070679e-01 -1.657119393348693848e-02 2.248873412609100342e-01 2.348908632993698120e-01 -3.601681441068649292e-02 -6.922598462551832199e-03 -5.571309104561805725e-02 3.469472378492355347e-02 1.875524520874023438e-01 -2.685876786708831787e-01 -9.827752411365509033e-02 7.614332437515258789e-02
2.717768251895904541e-01 3.677623346447944641e-02 -3.954571858048439026e-02 -7.812593132257461548e-02 -1.170235946774482727e-01 9.044831991195678711e-02 -1.351235405309125781e-04 2.667929232120513916e-01 3.505053818225860596e-01 1.693176925182342529e-01 9.029591828584671021e-02 3.933794498443603516e-01 1.480126678943634033e-01 -5.199153907597064972e-03 -2.015936970710754395e-01 3.883373737335205078e-02 -4.733256995677947998e-02 2.926317155361175537e-01 -1.136723384261131287e-01 -5.208256095647811890e-02 -2.477359473705291748e-01 7.608773559331893921e-02 4.977997764945030212e-02 1.332086920738220215e-01 1.697575300931930542e-01 8.422263711690902710e-02 2.558811195194721222e-02 2.641297280788421631e-01 3.616839349269866943e-01 4.433792456984519958e-02 5.133885517716407776e-02 1.136547923088073730e-01
1.471222788095474243e-01 -7.295342534780502319e-02 -1.486306935548782349e-01 -9.247510880231857300e-02 -1.231566369533538818e-01 3.918980807065963745e-02 2.157774567604064941e-01 -8.507262915372848511e-02 -1.207864582538604736e-01 -8.831503242254257202e-02 -1.294680684804916382e-01 3.959209099411964417e-02 1.730683743953704834e-01 2.939910292625427246e-01 -1.886346042156219482e-01 2.515035569667816162e-01 1.639969199895858765e-01 5.065224766731262207e-01 -2.365738749504089355e-01 6.242295727133750916e-02 -2.610901892185211182e-01 7.605348713696002960e-03 -1.801898628473281860e-01 1.834961324930191040e-01 1.195956487208604813e-02 -4.914031922817230225e-02 -6.837234646081924438e-02 4.333200678229331970e-02 2.274622470140457153e-01 -1.564354300498962402e-01 -5.132598802447319031e-02 2.242895066738128662e-01
1.332558840513229370e-01 -1.956259906291961670e-01 4.487910494208335876e-02 2.822246849536895752e-01 5.444239079952239990e-02 1.251584291458129883e-01 3.014707863330841064e-01 1.050638481974601746e-01 3.292030692100524902e-01 3.641734719276428223e-01 3.290334343910217285e-02 4.376488178968429565e-02 7.966068573296070099e-03 -1.360387057065963745e-01 -3.985637426376342773e-02 1.805829405784606934e-01 -3.981764987111091614e-02 2.888364791870117188e-01 -3.944027125835418701e-01 1.412818301469087601e-02 1.344722956418991089e-01 1.588718742132186890e-01 -1.656928658485412598e-02 8.324892818927764893e-02 -1.461999863386154175e-01 1.178686171770095825e-01 -3.713573329150676727e-03 -1.014584600925445557e-01 1.388324201107025146e-01 2.400749772787094116e-01 -1.557467877864837646e-01 -8.341238647699356079e-02
3.820182085037231445e-01 -1.261135339736938477e-01 9.026203304529190063e-02 3.452879786491394043e-01 2.349459826946258545e-01 4.541980475187301636e-02 -3.361002355813980103e-02 1.143400669097900391e-01 2.966291308403015137e-01 1.671016514301300049e-01 -9.754615277051925659e-02 2.914696931838989258e-01 -1.012296043336391449e-02 3.311699628829956055e-02 7.691009342670440674e-02 2.889389693737030029e-01 -1.335038840770721436e-01 6.764456629753112793e-02 -3.581925928592681885e-01 -4.723377898335456848e-02 -1.880214177072048187e-02 -2.229252308607101440e-01 -3.819819772616028786e-03 -2.855865657329559326e-02 -2.136139422655105591e-01 2.812611125409603119e-02 -1.127851232886314392e-01 9.501159191131591797e-02 1.088102255016565323e-02 -1.236598715186119080e-01 -2.323520369827747345e-02 2.245163470506668091e-01
2.906433045864105225e-01 1.464630812406539917e-01 2.596503868699073792e-02 1.313905119895935059e-01 -3.654992282390594482e-01 7.945355027914047241e-02 -1.239616945385932922e-01 2.462281733751296997e-01 2.502323389053344727e-01 3.793051242828369141e-01 -1.012605130672454834e-01 1.621697470545768738e-02 1.502016186714172363e-02 2.651550173759460449e-01 -4.802556335926055908e-02 4.311823844909667969e-02 2.544426023960113525e-01 1.807439625263214111e-01 3.719909489154815674e-02 -1.942558400332927704e-02 -1.810766756534576416e-01 -1.187415868043899536e-01 -5.157774686813354492e-02 1.365481615066528320e-01 2.118867337703704834e-01 -8.514694124460220337e-02 6.078328192234039307e-02 2.340794801712036133e-01 1.995980441570281982e-01 -1.842600256204605103e-01 1.208953186869621277e-01 4.616409540176391602e-02
9.096048027276992798e-02 -6.144008040428161621e-02 -2.929659001529216766e-02 1.876223981380462646e-01 -3.171487748622894287e-01 2.196151614189147949e-01 2.977278530597686768e-01 3.301033973693847656e-01 2.941400706768035889e-01 2.219920903444290161e-01 -3.481599316000938416e-02 2.070581912994384766e-01 4.602110758423805237e-02 -1.793763414025306702e-02 -1.076521575450897217e-01 1.945234984159469604e-01 2.270618453621864319e-02 -4.084884002804756165e-02 -9.462523274123668671e-03 -2.333371341228485107e-01 -5.288707464933395386e-02 1.440211832523345947e-01 -1.985243111848831177e-01 1.758061349391937256e-01 -1.603816002607345581e-01 -3.067257106304168701e-01 1.993701048195362091e-02 1.095598936080932617e-01 2.902216911315917969e-01 6.027015671133995056e-02 -3.934744745492935181e-02 3.901803866028785706e-02
1.338604092597961426e-01 -1.369227468967437744e-01 1.111758723855018616e-01 2.139444500207901001e-01 -1.688607782125473022e-02 -1.617441475391387939e-01 2.459738589823246002e-02 1.947831660509109497e-01 6.316727399826049805e-02 -2.013265937566757202e-01 -2.609811723232269287e-01 2.739746272563934326e-01 -1.561225354671478271e-01 1.865678429603576660e-01 -1.873604655265808105e-01 3.660390377044677734e-01 -4.838470369577407837e-02 1.748246252536773682e-01 -1.785726696252822876e-01 2.789755463600158691e-01 -1.500706225633621216e-01 3.267793953418731689e-01 -1.164031699299812317e-01 6.790945678949356079e-02 2.044730447232723236e-02 -9.654650837182998657e-02 2.660678699612617493e-02 4.789417609572410583e-02 1.920735687017440796e-01 -1.341018229722976685e-01 3.187853097915649414e-02 -2.559746205806732178e-01
1.786299645900726318e-01 1.437757909297943115e-01 -3.017359226942062378e-02 1.226520165801048279e-01 -1.223928928375244141e-01 1.115856170654296875e-01 3.820321261882781982e-01 -1.040730997920036316e-01 1.992150247097015381e-01 1.684654951095581055e-01 -1.272409260272979736e-01 1.719527989625930786e-01 -9.758105874061584473e-02 3.042889535427093506e-01 1.060813516378402710e-01 -8.215312659740447998e-02 8.521872013807296753e-02 3.461494147777557373e-01 -4.199747368693351746e-02 -1.183623149991035461e-01 1.459920555353164673e-01 -4.737342521548271179e-02 1.192448958754539490e-01 4.819186031818389893e-02 1.046998724341392517e-01 5.652059987187385559e-02 5.289424955844879150e-02 -4.252203553915023804e-02 2.293408662080764771e-01 -4.887351393699645996e-01 2.820400707423686981e-02 1.390723586082458496e-01
3.335445746779441833e-02 2.731050550937652588e-02 -7.691713422536849976e-02 7.855596393346786499e-02 -2.597689628601074219e-01 1.436333917081356049e-02 2.848061621189117432e-01 1.903357505798339844e-01 4.046107828617095947e-01 -1.068506166338920593e-01 -2.755295038223266602e-01 -5.744551494717597961e-02 4.667040333151817322e-02 1.639548987150192261e-01 7.775222416967153549e-03 -1.118118464946746826e-01 4.206096008419990540e-02 -1.311721056699752808e-01 -3.441302478313446045e-01 2.818158268928527832e-01 -1.431950032711029053e-01 -4.776959866285324097e-02 -2.363249361515045166e-01 5.916446447372436523e-03 8.800072222948074341e-02 -1.895561581477522850e-03 1.305176764726638794e-01 -7.237362116575241089e-02 2.579759061336517334e-01 -2.304411083459854126e-01 -2.442481219768524170e-01 1.536955218762159348e-02
1.733396053314208984e-01 1.610558778047561646e-01 -9.416363388299942017e-02 2.197307050228118896e-01 -3.056490421295166016e-01 1.295285532251000404e-03 2.172985523939132690e-01 -6.369669735431671143e-02 3.248507380485534668e-01 1.605847328901290894e-01 -1.889812946319580078e-01 9.104762971401214600e-02 1.638387516140937805e-02 7.102114707231521606e-02 1.551410257816314697e-01 -4.734580591320991516e-02 1.217292472720146179e-01 1.905946135520935059e-01 -8.241422474384307861e-02 -1.897124499082565308e-01 -4.113424569368362427e-02 -2.662893198430538177e-02 2.621737718582153320e-01 2.391317300498485565e-02 1.223333552479743958e-02 1.139237284660339355e-01 7.183200865983963013e-02 1.262428611516952515e-01 2.333119213581085205e-01 -4.481819570064544678e-01 -2.744318544864654541e-01 -6.892222166061401367e-02
2.164681255817413330e-01 -1.119002625346183777e-01 5.327843502163887024e-02 4.552600160241127014e-02 -1.311501115560531616e-01 -3.674105927348136902e-02 -4.212896153330802917e-02 1.626273691654205322e-01 5.541438460350036621e-01 -8.977100253105163574e-02 -2.554210722446441650e-01 1.345312893390655518e-01 -1.436656266450881958e-01 -2.509986758232116699e-01 1.214689984917640686e-01 2.360136657953262329e-01 1.336000859737396240e-01 2.119233012199401855e-01 -3.237184286117553711e-01 1.101609505712985992e-02 -2.044001221656799316e-02 -6.918523460626602173e-02 2.056041508913040161e-01 2.185514941811561584e-02 5.336845293641090393e-03 -2.371520996093750000e-01 -7.712151855230331421e-02 -7.801613211631774902e-02 -2.226736163720488548e-03 -9.258804470300674438e-02 -5.337543413043022156e-02 2.024970799684524536e-01
4.990727454423904419e-02 -2.211343199014663696e-01 -3.128746151924133301e-01 1.234236508607864380e-01 -1.030175536870956421e-01 3.224806189537048340e-01 2.897084355354309082e-01 4.858632758259773254e-02 3.387517333030700684e-01 1.074776872992515564e-01 -9.671647846698760986e-02 2.310496866703033447e-01 -3.158375248312950134e-02 2.867454588413238525e-01 2.177331969141960144e-02 3.917420506477355957e-01 -5.908020958304405212e-02 1.678558737039566040e-01 -2.654790878295898438e-01 2.205232158303260803e-02 -3.354377299547195435e-02 1.035875603556632996e-01 1.574671640992164612e-02 7.363179326057434082e-02 -1.081641688942909241e-01 1.667807698249816895e-01 5.080454796552658081e-02 -3.803363442420959473e-02 -7.511285692453384399e-02 -1.704045012593269348e-02 7.914762198925018311e-02 1.802561283111572266e-01
1.004604697227478027e-01 -2.661788463592529297e-01 1.157370805740356445e-01 8.053977042436599731e-02 -1.950293928384780884e-01 2.282261401414871216e-01 2.301677912473678589e-01 2.477385848760604858e-01 1.963358372449874878e-01 1.617522090673446655e-01 -9.026622772216796875e-02 8.983647567220032215e-04 5.579898133873939514e-02 -1.665931195020675659e-02 -9.302876889705657959e-02 3.115744143724441528e-02 -4.690591618418693542e-02 9.915543347597122192e-02 -3.520625531673431396e-01 8.025526255369186401e-02 -8.723002672195434570e-02 -3.284392654895782471e-01 -1.187784224748611450e-01 -7.715962082147598267e-02 3.141789138317108154e-02 -1.718287318944931030e-01 1.342228204011917114e-01 2.865186631679534912e-01 4.117975234985351562e-01 5.378986243158578873e-03 -1.240226700901985168e-01 1.234910264611244202e-01
6.707388162612915039e-02 -1.676595509052276611e-01 4.587255418300628662e-03 1.701789498329162598e-01 -2.205023616552352905e-01 2.123354077339172363e-01 -1.205422431230545044e-01 6.116998940706253052e-02 3.796158730983734131e-02 2.834517359733581543e-01 -4.180470705032348633e-01 7.959185540676116943e-02 -2.385364286601543427e-02 -1.578810065984725952e-01 -1.559186577796936035e-01 2.336249947547912598e-01 1.915504038333892822e-01 1.833757758140563965e-01 -5.044439807534217834e-02 -2.810455672442913055e-02 -3.714635074138641357e-01 2.482984401285648346e-02 -1.373884826898574829e-01 1.496294140815734863e-01 8.379971235990524292e-02 -1.147091835737228394e-01 -1.389995813369750977e-01 -2.297614365816116333e-01 2.436472326517105103e-01 -1.845276914536952972e-02 1.333504617214202881e-01 1.893705874681472778e-01
5.390588194131851196e-02 -2.680266741663217545e-03 1.828233599662780762e-01 2.199931740760803223e-01 -5.887130647897720337e-02 1.240802630782127380e-01 1.149548143148422241e-01 7.851324230432510376e-02 3.861829936504364014e-01 1.566863954067230225e-01 9.531681239604949951e-02 1.110336333513259888e-01 -7.031644880771636963e-02 2.824973464012145996e-01 1.280041784048080444e-01 -8.153097704052925110e-03 1.712805330753326416e-01 3.081697225570678711e-01 -2.014642357826232910e-01 -3.079197555780410767e-02 1.362927816808223724e-02 -6.315673887729644775e-02 1.499417126178741455e-01 -2.543411403894424438e-02 5.001151934266090393e-02 -2.464609220623970032e-02 -5.993849039077758789e-02 2.274850755929946899e-01 1.739585213363170624e-02 -5.589550733566284180e-01 -1.110324114561080933e-01 -6.375552713871002197e-02
1.154184639453887939e-01 6.208988651633262634e-02 1.344014145433902740e-02 1.495152264833450317e-01 -1.901626288890838623e-01 -1.186774298548698425e-01 1.143426001071929932e-01 -4.215529188513755798e-02 3.435476422309875488e-01 1.241142898797988892e-01 -9.494391083717346191e-02 2.529120147228240967e-01 -1.307035535573959351e-01 9.369035065174102783e-02 1.147026792168617249e-01 2.569807507097721100e-02 6.436374783515930176e-02 2.481554895639419556e-01 -1.076587662100791931e-01 2.103340346366167068e-03 -5.014741793274879456e-02 -3.729994967579841614e-02 1.472723633050918579e-01 -4.322788491845130920e-02 3.024323880672454834e-01 1.420471370220184326e-01 3.572773421183228493e-03 1.354794651269912720e-01 2.004206925630569458e-01 -5.440536141395568848e-01 -2.795505523681640625e-01 -2.309888513991609216e-04
2.658476829528808594e-01 -3.917349278926849365e-01 2.023545280098915100e-02 1.114468052983283997e-01 -2.274519801139831543e-01 5.957864597439765930e-02 2.082410901784896851e-01 1.402818113565444946e-01 1.574894636869430542e-01 8.100385963916778564e-02 5.096064880490303040e-03 2.619138685986399651e-03 -2.419190853834152222e-01 1.581369936466217041e-01 3.882121294736862183e-03 3.674984872341156006e-01 1.758234389126300812e-02 2.957369573414325714e-02 -3.521557152271270752e-02 2.540564909577369690e-02 -4.553470388054847717e-02 7.620053738355636597e-02 -2.871438562870025635e-01 1.950221359729766846e-01 -1.263239830732345581e-01 -2.181632518768310547e-01 -3.677957877516746521e-02 8.068069815635681152e-02 3.837158083915710449e-01 -1.337077170610427856e-01 -8.054526150226593018e-02 1.423346996307373047e-01
1.382436836138367653e-03 1.441376954317092896e-01 5.305803567171096802e-02 6.528271734714508057e-02 -5.037450231611728668e-03 1.437532046111300588e-04 1.973786801099777222e-01 -1.756564229726791382e-01 -2.693211100995540619e-02 5.818191170692443848e-02 -2.513022124767303467e-01 1.657366901636123657e-01 -1.673565357923507690e-01 4.188021421432495117e-01 -1.195439025759696960e-01 4.620988667011260986e-01 3.844055831432342529e-01 1.888333857059478760e-01 -9.282746165990829468e-02 1.469729840755462646e-01 1.060772035270929337e-02 1.428078953176736832e-02 -3.235302120447158813e-02 -4.357429221272468567e-02 7.223777472972869873e-02 -4.438771307468414307e-02 2.076127976179122925e-01 -1.500340104103088379e-01 1.492296755313873291e-01 -2.349358238279819489e-02 -1.142718046903610229e-01 2.252955436706542969e-01
7.654391229152679443e-02 -1.308515965938568115e-01 -8.491222746670246124e-03 3.825079416856169701e-03 -3.004277944564819336e-01 -1.492666602134704590e-01 1.364183872938156128e-01 1.964305639266967773e-01 3.804095461964607239e-02 1.098870784044265747e-01 -1.216418668627738953e-02 -6.261935830116271973e-02 -1.588691323995590210e-01 2.836928665637969971e-01 -4.808234050869941711e-02 3.544834256172180176e-01 -5.595493689179420471e-02 1.933259963989257812e-01 -2.056074887514114380e-01 6.216304749250411987e-02 -5.110245198011398315e-02 -1.917163133621215820e-01 -4.009615629911422729e-02 1.526190638542175293e-01 5.242562890052795410e-01 -3.672353923320770264e-02 -6.527088582515716553e-02 2.322977334260940552e-01 9.482998400926589966e-02 -2.209583371877670288e-01 -7.579837739467620850e-02 8.383961021900177002e-02
-1.577333062887191772e-01 -1.813581138849258423e-01 -1.274206936359405518e-01 2.624132037162780762e-01 -2.586087584495544434e-01 -1.936748474836349487e-01 -1.007416695356369019e-01 2.612538076937198639e-02 3.628991842269897461e-01 7.043478079140186310e-03 -2.842159010469913483e-02 3.602623939514160156e-01 -6.131998822093009949e-02 6.267352402210235596e-02 -1.657452881336212158e-01 7.656616717576980591e-02 5.446974933147430420e-02 3.847700655460357666e-01 1.042490601539611816e-01 1.025987863540649414e-01 2.324827760457992554e-02 -5.681331828236579895e-02 -2.240481227636337280e-01 2.305245995521545410e-01 -2.080956101417541504e-02 8.709392696619033813e-02 1.529491394758224487e-01 -2.063593640923500061e-02 3.362889885902404785e-01 -1.011964455246925354e-01 2.855443023145198822e-02 -5.520730838179588318e-02
1.267129033803939819e-01 7.824480533599853516e-02 -5.503430962562561035e-02 1.577204465866088867e-01 9.001331031322479248e-02 -7.000245153903961182e-02 1.346965432167053223e-01 3.710573911666870117e-01 2.513937354087829590e-01 1.130845099687576294e-01 -3.230527639389038086e-01 4.551306739449501038e-02 3.729686886072158813e-02 3.023105487227439880e-02 -3.207629323005676270e-01 3.061238825321197510e-01 -1.489363908767700195e-01 7.539032399654388428e-02 -2.055937945842742920e-01 1.581375747919082642e-01 -1.038954034447669983e-01 1.309295743703842163e-01 -2.207262367010116577e-01 8.434731513261795044e-02 3.235470652580261230e-01 -2.036141976714134216e-02 1.324064135551452637e-01 -9.181155264377593994e-02 -3.568379906937479973e-04 6.015741080045700073e-02 -7.206615805625915527e-02 2.845637500286102295e-01
2.368063926696777344e-01 4.182399064302444458e-02 -2.911144793033599854e-01 2.873869538307189941e-01 -1.688201576471328735e-01 2.521127834916114807e-02 3.449188768863677979e-01 -6.886304356157779694e-03 1.627660393714904785e-01 -4.617957770824432373e-02 -3.240245878696441650e-01 -7.703518122434616089e-02 2.031818963587284088e-02 9.167157113552093506e-02 6.751833111047744751e-02 1.875940412282943726e-01 -2.831257134675979614e-02 1.733984202146530151e-01 -3.081690669059753418e-01 2.355212569236755371e-01 -2.749084830284118652e-01 -5.194073542952537537e-02 -8.354618400335311890e-02 1.917122602462768555e-01 -5.831030011177062988e-02 6.715153157711029053e-02 1.533035039901733398e-01 1.493790745735168457e-01 -5.869681760668754578e-02 -1.428489387035369873e-01 -8.169476687908172607e-02 2.258321791887283325e-01
2.625917196273803711e-01 -6.904033571481704712e-02 1.208778750151395798e-02 3.208309710025787354e-01 -3.872045874595642090e-01 3.995142132043838501e-02 1.623779684305191040e-01 2.377828359603881836e-01 2.417046427726745605e-01 2.513304650783538818e-01 -2.487769126892089844e-01 1.147141121327877045e-02 4.514087364077568054e-02 1.023804321885108948e-01 7.967607676982879639e-02 -5.291767418384552002e-02 -4.461335390806198120e-02 1.996224746108055115e-02 -2.304199635982513428e-01 3.542847335338592529e-01 2.254303917288780212e-02 -2.438264787197113037e-01 -4.244632646441459656e-02 -7.130032032728195190e-02 1.333211064338684082e-01 -4.103302210569381714e-02 6.909697502851486206e-02 1.663348078727722168e-01 2.499512583017349243e-01 6.450782716274261475e-02 -1.295038759708404541e-01 -1.841624826192855835e-02
6.138618662953376770e-02 3.460001572966575623e-02 6.469117105007171631e-02 4.909151494503021240e-01 -2.832168042659759521e-01 -5.514331907033920288e-02 2.714315652847290039e-01 9.793458878993988037e-02 5.063689500093460083e-02 1.755446493625640869e-01 1.153497099876403809e-01 1.354872137308120728e-01 -1.018725112080574036e-01 1.477534621953964233e-01 2.459445223212242126e-02 -7.522568851709365845e-02 -5.518899485468864441e-02 -1.931066624820232391e-02 -3.626025617122650146e-01 1.072061732411384583e-01 -6.291646510362625122e-02 -2.641814351081848145e-01 3.361734747886657715e-02 8.573389798402786255e-02 6.794538348913192749e-02 -9.285815060138702393e-02 -1.861735731363296509e-01 -1.837741732597351074e-01 3.101109266281127930e-01 -1.645815223455429077e-01 1.354742199182510376e-01 1.670710891485214233e-01
1.059746295213699341e-01 -1.161729171872138977e-01 -2.245972901582717896e-01 1.378991752862930298e-01 -1.594060808420181274e-01 6.229156255722045898e-02 5.301691889762878418e-01 1.934143365360796452e-03 3.397591710090637207e-01 -4.758954420685768127e-02 -3.293976932764053345e-02 -1.535791531205177307e-02 -1.673985719680786133e-01 2.879828810691833496e-01 1.895358264446258545e-01 2.525329291820526123e-01 -1.052155122160911560e-01 2.211910784244537354e-01 -3.464899212121963501e-02 2.678100252524018288e-03 -1.672763228416442871e-01 -3.755876049399375916e-02 -1.469507347792387009e-02 2.229923456907272339e-01 -7.193122059106826782e-03 -6.093550100922584534e-02 -9.283369034528732300e-02 1.616353243589401245e-01 9.251705557107925415e-02 -8.455985039472579956e-02 -2.454206943511962891e-01 1.038135886192321777e-01
-7.496733218431472778e-03 1.283274590969085693e-01 -1.196987926959991455e-01 6.719467788934707642e-02 -2.962155044078826904e-01 3.479959666728973389e-01 3.838586807250976562e-02 7.849977165460586548e-02 3.238765001296997070e-01 2.741017043590545654e-01 -1.250869333744049072e-01 -3.106116503477096558e-02 -1.302818506956100464e-01 -5.428646504878997803e-02 -2.542918920516967773e-01 8.647367358207702637e-02 1.710757054388523102e-02 2.433164417743682861e-01 -2.543919980525970459e-01 1.294420063495635986e-01 1.066270098090171814e-01 -6.507173180580139160e-02 -9.603872150182723999e-02 1.541284173727035522e-01 1.323504894971847534e-01 4.356774315237998962e-02 -2.457497715950012207e-01 1.436984241008758545e-01 3.466666936874389648e-01 4.018982499837875366e-02 -2.082206755876541138e-01 -6.554576009511947632e-02
2.116180770099163055e-02 5.962735787034034729e-02 -3.864283859729766846e-02 6.306717544794082642e-02 -7.411348819732666016e-02 -3.270808234810829163e-02 1.060089543461799622e-01 2.736065387725830078e-01 3.512025177478790283e-01 2.441414296627044678e-01 -4.297475218772888184e-01 2.225534431636333466e-02 -7.643149793148040771e-02 -1.962377727031707764e-01 -1.659180223941802979e-01 1.595669388771057129e-01 -1.641903370618820190e-01 1.767334640026092529e-01 -1.660132259130477905e-01 9.250362054444849491e-04 -2.293590307235717773e-01 -1.142175197601318359e-01 -2.627301812171936035e-01 1.668924987316131592e-01 3.356812894344329834e-01 3.811115399003028870e-02 -7.771614938974380493e-02 -1.152615994215011597e-02 2.429579757153987885e-02 1.619579941034317017e-01 -3.642208874225616455e-02 1.888305842876434326e-01
3.466988727450370789e-02 8.282480388879776001e-02 6.551319360733032227e-02 7.675562053918838501e-02 -2.340279519557952881e-01 -9.096783399581909180e-02 1.906338334083557129e-01 -3.679790347814559937e-02 3.035887777805328369e-01 2.375036180019378662e-01 -1.003040075302124023e-01 3.349834084510803223e-01 1.546479761600494385e-02 5.500021576881408691e-02 1.708279252052307129e-01 -7.248240523040294647e-03 2.992947772145271301e-02 2.541195154190063477e-01 -5.647394433617591858e-02 -8.978296071290969849e-02 -2.225278764963150024e-01 -6.359677016735076904e-02 2.338906973600387573e-01 1.444716006517410278e-02 2.536370456218719482e-01 1.524537205696105957e-01 6.740772724151611328e-02 1.063918992877006531e-01 9.744353592395782471e-02 -3.732123970985412598e-01 -3.362451791763305664e-01 1.648852229118347168e-01
3.062721490859985352e-01 2.125073969364166260e-02 -1.164918988943099976e-01 4.375808537006378174e-01 -2.477234303951263428e-01 5.886492505669593811e-02 -6.125289946794509888e-02 2.621122598648071289e-01 1.932012587785720825e-01 6.619726121425628662e-02 -1.275569498538970947e-01 -6.662771105766296387e-02 5.653492361307144165e-02 1.333764791488647461e-01 -3.676495254039764404e-01 8.872215636074542999e-03 2.537359297275543213e-01 -1.125944554805755615e-01 -1.585832536220550537e-01 5.953670293092727661e-02 -6.459949165582656860e-02 -2.216642051935195923e-01 4.431409388780593872e-02 1.488122940063476562e-01 1.938278079032897949e-01 -1.042664870619773865e-01 2.587705384939908981e-03 8.125998079776763916e-02 9.152590483427047729e-02 -2.433819323778152466e-01 -1.182859092950820923e-01 1.579201668500900269e-01
-7.308558374643325806e-02 -1.768658757209777832e-01 -5.637758970260620117e-02 1.460307538509368896e-01 -2.014254778623580933e-02 -8.994719386100769043e-02 7.835210859775543213e-02 1.247496455907821655e-01 4.611000120639801025e-01 2.549684047698974609e-01 -3.701758682727813721e-01 -3.673584666103124619e-03 8.848553895950317383e-02 1.091759353876113892e-01 -2.899867594242095947e-01 3.642562031745910645e-01 1.487081050872802734e-01 -4.503308981657028198e-02 -4.518685489892959595e-02 -4.199835285544395447e-02 9.796515107154846191e-02 1.939942538738250732e-01 1.465582102537155151e-01 2.020031064748764038e-01 1.335816085338592529e-01 1.979687958955764771e-01 -3.677126765251159668e-02 8.109786361455917358e-02 -8.645020425319671631e-02 -1.912394464015960693e-01 8.263923972845077515e-02 6.467317789793014526e-02
2.150445580482482910e-01 -7.259958423674106598e-03 1.000644490122795105e-01 3.219021558761596680e-01 -3.110178411006927490e-01 -2.361861430108547211e-02 2.401647120714187622e-01 7.143845409154891968e-02 2.635624408721923828e-01 2.855280935764312744e-01 9.273572824895381927e-03 1.407772600650787354e-01 -3.382391482591629028e-02 9.308723360300064087e-02 1.021800041198730469e-01 -1.341077089309692383e-01 1.525923460721969604e-01 -2.987442351877689362e-02 -5.733279883861541748e-02 -2.712538652122020721e-02 4.738514870405197144e-02 -8.521653711795806885e-02 2.923250570893287659e-02 -1.317657381296157837e-01 1.766202151775360107e-01 -1.095311716198921204e-03 1.104981265962123871e-02 -2.854057550430297852e-01 2.047944813966751099e-01 -4.255601167678833008e-01 2.335161715745925903e-02 2.803224027156829834e-01
1.027038618922233582e-01 -1.098870262503623962e-01 -2.421197146177291870e-01 4.672300443053245544e-02 -2.431389838457107544e-01 -1.748297214508056641e-01 1.765547990798950195e-01 1.901347339153289795e-01 1.311229467391967773e-01 6.520421802997589111e-02 -1.705978065729141235e-01 2.328890711069107056e-01 -5.474738031625747681e-02 -1.869644969701766968e-01 1.004418954253196716e-01 -6.925735622644424438e-02 6.118448451161384583e-02 3.027997016906738281e-01 -1.376438289880752563e-01 -2.991655766963958740e-01 9.527666866779327393e-02 -2.289810031652450562e-01 2.314680516719818115e-01 2.373447120189666748e-01 6.736127287149429321e-02 1.063522696495056152e-02 -1.967511884868144989e-02 -6.136331707239151001e-02 5.228044837713241577e-02 -3.849529623985290527e-01 -2.209357619285583496e-01 1.345670521259307861e-01
-5.646268650889396667e-02 -5.695438757538795471e-02 1.358532309532165527e-01 2.691841423511505127e-01 1.187780722975730896e-01 -1.571982651948928833e-01 3.056776821613311768e-01 3.004312813282012939e-01 3.099719285964965820e-01 1.433078199625015259e-01 -1.216084361076354980e-01 1.744852811098098755e-01 1.196338608860969543e-01 2.299610525369644165e-01 -1.636245474219322205e-02 1.526656448841094971e-01 1.243227794766426086e-01 9.619727730751037598e-02 -1.680461764335632324e-01 9.471936523914337158e-02 -2.284645885229110718e-01 7.771001756191253662e-02 -1.782215237617492676e-01 4.557643085718154907e-02 8.071392029523849487e-02 -9.187904745340347290e-02 5.302491039037704468e-02 1.245211213827133179e-01 7.666772603988647461e-02 8.926030248403549194e-02 -5.088068917393684387e-02 4.730839133262634277e-01
-3.899471089243888855e-02 -1.233966350555419922e-01 -1.199769526720046997e-01 6.784502416849136353e-03 5.158467218279838562e-02 -3.943854942917823792e-03 2.338246256113052368e-01 1.379193961620330811e-01 2.823263704776763916e-01 6.715014576911926270e-02 -1.764216572046279907e-01 2.479184865951538086e-01 -9.896728396415710449e-02 3.359938785433769226e-02 1.157925948500633240e-01 9.129894524812698364e-02 1.594455391168594360e-01 2.376966178417205811e-01 -1.741406321525573730e-01 -2.543445862829685211e-02 5.988764390349388123e-02 4.045234248042106628e-02 2.305439561605453491e-01 -1.516602486371994019e-01 1.970016211271286011e-01 -4.391708374023437500e-01 1.709066182374954224e-01 -5.089578777551651001e-02 1.256016641855239868e-01 -4.574762582778930664e-01 2.184285782277584076e-03 -1.240244694054126740e-02
4.948889091610908508e-02 -6.546197831630706787e-02 -1.562274694442749023e-01 3.269199654459953308e-02 1.284061968326568604e-01 -1.873480230569839478e-01 2.881441712379455566e-01 2.848299741744995117e-01 4.811229184269905090e-02 2.371032685041427612e-01 3.480648621916770935e-02 2.734002172946929932e-01 -1.278540790081024170e-01 -1.418481469154357910e-01 -2.537779211997985840e-01 4.776086807250976562e-01 5.414947122335433960e-02 1.837729960680007935e-01 -7.267957925796508789e-02 2.591055333614349365e-01 8.673983812332153320e-02 4.298422858119010925e-02 8.780153095722198486e-02 3.126164674758911133e-01 1.009403318166732788e-01 8.125530928373336792e-02 -8.667820692062377930e-02 1.074392069131135941e-02 1.489709913730621338e-01 6.419601291418075562e-02 1.128680631518363953e-01 -3.419725969433784485e-02
2.595700025558471680e-01 -1.461487263441085815e-01 2.571555040776729584e-02 1.417407393455505371e-01 -1.401521731168031693e-02 -1.356907561421394348e-02 4.879561066627502441e-02 1.984481811523437500e-01 4.188570976257324219e-01 8.981673419475555420e-02 -2.072986811399459839e-01 2.428179532289505005e-01 -1.837061196565628052e-01 -8.443173766136169434e-02 3.239066004753112793e-01 1.079160347580909729e-01 5.525830760598182678e-02 3.278156816959381104e-01 -3.718248307704925537e-01 7.573658972978591919e-02 4.328734055161476135e-02 1.313883364200592041e-01 2.084950506687164307e-01 8.952638506889343262e-02 7.838128134608268738e-03 -1.470630615949630737e-01 -1.208225041627883911e-01 -1.054771151393651962e-02 -9.025695733726024628e-03 -1.484824419021606445e-01 2.621791325509548187e-02 1.454205065965652466e-01
4.607903584837913513e-02 5.329561606049537659e-02 2.125467360019683838e-01 4.493325576186180115e-02 -1.365222781896591187e-01 2.592794969677925110e-02 2.863421142101287842e-01 1.742342859506607056e-01 2.521331012248992920e-01 4.564122557640075684e-01 1.040899232029914856e-01 2.245572805404663086e-01 2.235260009765625000e-01 5.551089718937873840e-02 -2.306937472894787788e-03 2.346892654895782471e-01 2.514361403882503510e-02 2.796159386634826660e-01 -8.247675001621246338e-02 -1.434572190046310425e-01 2.143513783812522888e-02 -2.560854554176330566e-01 -2.802578210830688477e-01 5.572689697146415710e-02 -4.772986844182014465e-02 -1.376502960920333862e-01 2.356596738100051880e-01 -7.494301348924636841e-02 -9.176386147737503052e-02 -1.367738097906112671e-01 2.896647155284881592e-02 -1.033167690038681030e-01
1.539903134107589722e-01 -4.232556819915771484e-01 -1.460307538509368896e-01 -2.948992326855659485e-02 -6.928549706935882568e-02 6.340127903968095779e-03 9.392614662647247314e-02 2.087544500827789307e-01 2.253160327672958374e-01 1.905920505523681641e-01 -1.799423545598983765e-01 8.778099715709686279e-02 2.709629535675048828e-01 1.254304498434066772e-01 -3.143088817596435547e-01 1.503406167030334473e-01 3.712288439273834229e-01 1.476137489080429077e-01 2.228621579706668854e-02 7.428892701864242554e-02 2.904493175446987152e-02 -9.961417317390441895e-02 2.852014005184173584e-01 6.719651073217391968e-02 -8.769429475069046021e-02 2.449286878108978271e-01 -8.265490829944610596e-02 -1.233803480863571167e-02 1.642351150512695312e-01 -9.573016315698623657e-02 6.880058348178863525e-02 4.700038209557533264e-02
-1.143880933523178101e-02 -1.255981624126434326e-01 -7.367911189794540405e-02 3.286935091018676758e-01 -3.543058633804321289e-01 1.833051145076751709e-01 9.883047640323638916e-02 1.747220382094383240e-02 4.325299859046936035e-01 1.816780120134353638e-01 -1.923428475856781006e-01 1.293227914720773697e-02 -1.356515437364578247e-01 -8.062738180160522461e-02 -9.098220616579055786e-02 5.120553448796272278e-02 -1.236935704946517944e-01 1.295950114727020264e-01 -2.459426969289779663e-01 -1.485334038734436035e-01 1.899855136871337891e-01 2.252321131527423859e-02 -2.594644129276275635e-01 1.876004338264465332e-01 1.641174852848052979e-01 -2.436874061822891235e-01 -1.381668150424957275e-01 1.380375474691390991e-01 8.526816219091415405e-02 -1.442981660366058350e-01 2.169923298060894012e-02 3.971771523356437683e-02
3.859431743621826172e-01 -1.229941323399543762e-01 -1.658270061016082764e-01 2.349230796098709106e-01 -1.690142303705215454e-01 2.738535031676292419e-02 1.819113940000534058e-01 2.535191774368286133e-01 1.302095353603363037e-01 2.488055527210235596e-01 -1.030138507485389709e-01 4.567355290055274963e-02 -4.532141610980033875e-02 1.306044012308120728e-01 5.325586535036563873e-03 4.456326961517333984e-01 -1.916774660348892212e-01 6.884435564279556274e-02 -9.658186137676239014e-02 -1.269093714654445648e-02 1.230466458946466446e-02 2.329235672950744629e-01 -5.479344353079795837e-02 1.562595665454864502e-01 2.275726497173309326e-01 -2.799575328826904297e-01 -6.631045043468475342e-02 -4.804489389061927795e-02 6.486058235168457031e-02 1.313142031431198120e-01 -4.237958043813705444e-02 1.560703665018081665e-01
9.128479659557342529e-02 5.970155820250511169e-02 -1.962140575051307678e-02 9.272500127553939819e-02 4.057134687900543213e-02 -9.914701431989669800e-02 -1.474168151617050171e-02 3.215153217315673828e-01 1.540277898311614990e-01 4.448528587818145752e-01 -2.740519940853118896e-01 3.080008625984191895e-01 -4.836495593190193176e-02 2.380760461091995239e-01 1.097436919808387756e-01 3.065390884876251221e-01 5.138437449932098389e-02 7.701677083969116211e-02 1.944682747125625610e-01 -1.593722403049468994e-02 1.462145894765853882e-01 1.454122811555862427e-01 -9.707251191139221191e-02 1.884683221578598022e-02 1.242578923702239990e-01 -2.654947042465209961e-01 -2.307772785425186157e-01 -1.250002533197402954e-01 1.590433567762374878e-01 -9.704500436782836914e-02 -5.164380744099617004e-02 1.276765316724777222e-01
2.132925838232040405e-01 9.083785116672515869e-02 1.996078528463840485e-02 2.274488657712936401e-01 7.746928930282592773e-02 -2.842322178184986115e-02 7.399772107601165771e-02 2.567774951457977295e-01 2.572646737098693848e-01 5.153979733586311340e-02 5.760553851723670959e-02 1.589641720056533813e-01 2.080070376396179199e-01 1.589774489402770996e-01 -3.056427538394927979e-01 4.902876168489456177e-02 -1.661489903926849365e-01 2.069197297096252441e-01 -3.106793463230133057e-01 7.367467880249023438e-02 2.030334770679473877e-01 -1.839383989572525024e-01 2.130631916224956512e-02 -1.071273982524871826e-01 2.042886465787887573e-01 -1.104210317134857178e-01 3.671033978462219238e-01 -9.092627465724945068e-02 2.536439001560211182e-01 -8.381109684705734253e-02 -1.150292530655860901e-02 -1.621847450733184814e-01
5.624108389019966125e-02 -1.919976472854614258e-01 9.915349632501602173e-02 2.799173891544342041e-01 -8.327443152666091919e-02 1.992118358612060547e-01 1.304232329130172729e-01 -1.554819047451019287e-01 4.505867660045623779e-01 -7.183848321437835693e-02 -1.844425350427627563e-01 1.376651227474212646e-01 -1.077332650311291218e-03 2.134948223829269409e-01 4.703411459922790527e-02 -3.649783879518508911e-02 8.384530432522296906e-03 2.346558272838592529e-01 -2.168387025594711304e-01 5.196694284677505493e-02 2.675547599792480469e-01 -2.428911030292510986e-01 -1.014967039227485657e-01 3.381071388721466064e-01 5.528023466467857361e-02 -1.266310214996337891e-01 1.879640519618988037e-01 4.564840719103813171e-02 2.206405065953731537e-02 1.141906380653381348e-01 -1.730810254812240601e-01 1.168614178895950317e-01
-7.723052799701690674e-02 -1.122886463999748230e-01 1.411071270704269409e-01 2.430966198444366455e-01 2.340529710054397583e-01 -2.496270090341567993e-02 -5.806577205657958984e-02 1.856707930564880371e-01 4.993260800838470459e-01 2.984396815299987793e-01 -1.714303791522979736e-01 5.357439070940017700e-02 -1.121605187654495239e-01 1.858672499656677246e-02 -6.182982772588729858e-02 3.624351918697357178e-01 -1.736046075820922852e-01 2.131677865982055664e-01 -3.143374621868133545e-01 1.666971249505877495e-03 -5.329718813300132751e-02 -6.381019204854965210e-02 -3.191883442923426628e-03 -2.945755794644355774e-02 -2.419112473726272583e-01 -3.962566331028938293e-02 -3.733391314744949341e-02 -5.463595315814018250e-02 9.367392212152481079e-02 -1.216121092438697815e-01 1.127292984165251255e-03 1.421113461256027222e-01
9.592705219984054565e-02 -1.602424681186676025e-01 -8.485234528779983521e-02 5.874011665582656860e-02 3.472225274890661240e-03 3.372004330158233643e-01 -5.295043066143989563e-02 3.648011088371276855e-01 -1.201460286974906921e-01 2.210510969161987305e-01 -9.964814037084579468e-02 -3.282291069626808167e-02 1.191370114684104919e-01 1.930747479200363159e-01 -1.078510507941246033e-01 2.149751782417297363e-01 2.129178494215011597e-01 1.170070916414260864e-01 -3.703702092170715332e-01 9.046397358179092407e-02 1.290691178292036057e-02 -3.122250735759735107e-01 1.572103053331375122e-01 2.161265760660171509e-01 5.163276195526123047e-02 -2.769791185855865479e-01 6.533146649599075317e-02 1.549260318279266357e-02 1.884572058916091919e-01 -9.807531535625457764e-02 -8.436610549688339233e-02 1.079045012593269348e-01
2.084963321685791016e-01 1.428812742233276367e-01 -1.353586912155151367e-01 1.717208325862884521e-01 3.762531280517578125e-01 7.486509531736373901e-02 8.641561865806579590e-02 2.349431216716766357e-01 2.686138153076171875e-01 4.000692963600158691e-01 -1.323377490043640137e-01 2.107307165861129761e-01 -8.022676408290863037e-02 4.778856039047241211e-02 -2.558388710021972656e-01 2.408767193555831909e-01 1.299093663692474365e-02 1.802990883588790894e-01 -3.616748750209808350e-02 8.614058792591094971e-02 1.196827366948127747e-01 8.964879810810089111e-02 -1.351303756237030029e-01 -2.963083237409591675e-02 -2.608661353588104248e-01 -6.834600120782852173e-02 2.136745117604732513e-02 -1.934728026390075684e-01 -6.043314188718795776e-02 -1.419748663902282715e-01 -1.609699428081512451e-01 9.437930583953857422e-02
1.982278227806091309e-01 1.239001005887985229e-01 -1.435670442879199982e-02 -1.828443557024002075e-01 -1.706982105970382690e-01 1.431746035814285278e-02 2.893678843975067139e-01 3.857653737068176270e-01 2.703633308410644531e-01 6.138588115572929382e-02 1.018191948533058167e-01 -2.174645289778709412e-02 7.872895896434783936e-02 7.081335783004760742e-02 -9.732718020677566528e-02 3.736477792263031006e-01 8.291906863451004028e-02 1.254200339317321777e-01 2.019083686172962189e-02 5.985051393508911133e-02 1.089682430028915405e-02 -2.743480503559112549e-01 -2.368189767003059387e-02 7.263685762882232666e-02 2.171492427587509155e-01 -6.202074512839317322e-02 6.720251590013504028e-02 -1.242113783955574036e-01 7.429945282638072968e-03 -3.464604020118713379e-01 -1.261325646191835403e-02 3.206400573253631592e-01
1.186147108674049377e-01 -1.281907409429550171e-01 -7.535080611705780029e-02 4.277734756469726562e-01 -1.510965824127197266e-01 2.481395751237869263e-01 2.924961596727371216e-02 3.469618856906890869e-01 1.048859208822250366e-01 -2.044880948960781097e-02 -4.413014277815818787e-02 1.898020654916763306e-01 1.066994741559028625e-01 4.173307418823242188e-01 -1.449289768934249878e-01 3.009498119354248047e-01 -2.131480127573013306e-01 1.212555319070816040e-01 6.646521389484405518e-02 7.349478453397750854e-02 -5.817998200654983521e-02 -1.654581166803836823e-02 -4.056103155016899109e-02 -8.162530511617660522e-02 -1.613290458917617798e-01 -6.333105266094207764e-02 5.427082534879446030e-03 -5.803151056170463562e-02 2.741302549839019775e-01 -6.723275035619735718e-02 -1.514651328325271606e-01 1.034735292196273804e-01
1.266827583312988281e-01 9.189244359731674194e-02 -1.541794091463088989e-01 1.920280158519744873e-01 -1.664259284734725952e-01 9.034307301044464111e-02 1.522962301969528198e-01 2.169518023729324341e-01 4.208515584468841553e-01 3.359024412930011749e-03 -9.698983281850814819e-02 2.264507114887237549e-01 -1.705811619758605957e-01 1.841056942939758301e-01 -2.958438731729984283e-02 2.870327830314636230e-01 3.280001878738403320e-01 2.060577571392059326e-01 -2.302964329719543457e-01 -1.147131770849227905e-01 1.018767356872558594e-01 -1.606824845075607300e-01 -1.103196293115615845e-01 -6.832959502935409546e-02 -2.800122797489166260e-01 1.206956282258033752e-01 -6.389289349317550659e-02 -9.084449708461761475e-02 -1.746779829263687134e-01 -1.335924714803695679e-01 2.440555393695831299e-02 3.359225764870643616e-02
1.209370717406272888e-01 1.729466393589973450e-02 -2.995551377534866333e-02 3.957271575927734375e-02 -1.690744459629058838e-01 1.377318501472473145e-01 2.544052302837371826e-01 -2.713395096361637115e-02 3.569872677326202393e-01 4.028961658477783203e-01 1.225780621170997620e-01 6.148316711187362671e-02 -7.462638616561889648e-02 1.728537678718566895e-01 1.220559701323509216e-01 -5.643390491604804993e-02 5.326785147190093994e-02 6.599295884370803833e-02 -1.505396962165832520e-01 1.057985797524452209e-01 1.406982988119125366e-01 -1.072589233517646790e-01 1.360858678817749023e-01 -3.761624172329902649e-02 1.885343492031097412e-01 8.743129670619964600e-02 -3.528775880113244057e-03 7.361864298582077026e-02 3.303616940975189209e-01 -4.914957284927368164e-01 -3.770384937524795532e-02 1.202649027109146118e-01
-1.696257479488849640e-02 1.416246443986892700e-01 5.880017951130867004e-02 1.024981364607810974e-01 -3.069686591625213623e-01 -5.203989893198013306e-02 6.969404965639114380e-02 1.391984671354293823e-01 2.697737812995910645e-01 2.364109903573989868e-01 -1.211449801921844482e-01 -8.596112579107284546e-02 1.813865453004837036e-01 3.680986166000366211e-01 -4.246196150779724121e-01 1.257733702659606934e-01 -3.674766421318054199e-02 -1.397836357355117798e-01 -1.307123154401779175e-01 -1.851147711277008057e-01 -3.247918784618377686e-01 -2.016117870807647705e-01 1.407484859228134155e-01 1.506853401660919189e-01 3.931668400764465332e-02 -1.683603525161743164e-01 -2.182745933532714844e-02 -8.115050196647644043e-02 1.135147139430046082e-01 -8.814557641744613647e-02 -1.482946518808603287e-02 1.026835143566131592e-01
2.666315138339996338e-01 1.422225683927536011e-02 2.223305404186248779e-01 -1.979816555976867676e-01 -7.556631416082382202e-02 -7.545016705989837646e-02 -3.044413961470127106e-02 2.166213244199752808e-01 1.633053123950958252e-01 3.028453886508941650e-01 -4.512564092874526978e-02 1.455510407686233521e-01 4.806297644972801208e-02 1.326713562011718750e-01 -7.425311952829360962e-02 3.489403426647186279e-01 1.791909337043762207e-01 4.255356267094612122e-02 -1.761282235383987427e-01 5.709907039999961853e-02 -7.082996424287557602e-03 -1.207395270466804504e-01 -1.759584844112396240e-01 1.293001621961593628e-01 3.396191000938415527e-01 -1.258957087993621826e-01 7.324223220348358154e-02 -2.387416064739227295e-01 -2.862382680177688599e-04 -2.795531451702117920e-01 1.447327085770666599e-03 2.996970117092132568e-01
1.613356620073318481e-01 3.505580825731158257e-03 -1.970510035753250122e-01 2.790332734584808350e-01 -1.271278411149978638e-01 1.055555301718413830e-03 2.071024626493453979e-01 -1.742435991764068604e-01 2.982964813709259033e-01 1.302400380373001099e-01 -3.739306628704071045e-01 1.498954296112060547e-01 8.835072070360183716e-02 2.121434062719345093e-01 9.622807055711746216e-02 2.670635879039764404e-01 -3.105379082262516022e-02 3.762503713369369507e-02 -4.998639225959777832e-02 2.345897257328033447e-01 -2.081449776887893677e-01 6.420651823282241821e-02 -1.386640667915344238e-01 1.440858840942382812e-01 1.692835800349712372e-02 1.485574841499328613e-01 1.950326003134250641e-02 -8.953447639942169189e-02 -1.246332004666328430e-01 -1.906741112470626831e-01 -1.368304491043090820e-01 3.428030312061309814e-01
2.889517843723297119e-01 5.146463215351104736e-02 -1.156310667283833027e-03 1.440535783767700195e-01 2.919803261756896973e-01 -1.410866621881723404e-02 2.160349637269973755e-01 2.085697203874588013e-01 6.859505921602249146e-02 3.295299708843231201e-01 -2.078607678413391113e-01 -1.265009641647338867e-01 2.424433678388595581e-01 2.733199298381805420e-01 -1.719048768281936646e-01 2.569655478000640869e-01 1.095940023660659790e-01 1.195402890443801880e-01 -2.342044562101364136e-01 1.084025129675865173e-01 -1.373088061809539795e-01 -1.235777288675308228e-01 -2.072059065103530884e-01 -1.524419039487838745e-01 2.636864483356475830e-01 -5.853992328047752380e-02 6.202003732323646545e-02 -4.964467138051986694e-02 6.635791063308715820e-02 -3.632886102423071861e-03 -1.482415944337844849e-01 1.305764764547348022e-01
-1.119413524866104126e-01 -2.524501383304595947e-01 1.401382535696029663e-01 9.287002682685852051e-02 -2.345394045114517212e-01 -1.472847014665603638e-01 2.043695151805877686e-01 2.458722703158855438e-02 2.436731010675430298e-01 1.103122532367706299e-02 -1.313524097204208374e-01 1.454744338989257812e-01 1.722780019044876099e-01 2.281198352575302124e-01 -4.472816735506057739e-02 1.308629661798477173e-01 1.882826834917068481e-01 3.452115952968597412e-01 -2.902607917785644531e-01 1.785140782594680786e-01 -1.202140152454376221e-01 1.958893053233623505e-02 -3.349897861480712891e-01 1.322105973958969116e-01 1.237381249666213989e-01 -1.474411040544509888e-01 -1.383300721645355225e-01 1.467065233737230301e-02 -1.008073166012763977e-01 -9.067076444625854492e-02 -2.260433584451675415e-01 1.910251677036285400e-01
2.370775341987609863e-01 8.292894810438156128e-03 -5.461594834923744202e-02 9.726567566394805908e-02 -2.383050322532653809e-01 -8.810140192508697510e-02 -1.525095850229263306e-01 2.118962109088897705e-01 3.154486417770385742e-01 1.856725513935089111e-01 -2.550228498876094818e-02 3.345592319965362549e-01 1.537837237119674683e-01 -8.232432603836059570e-02 -2.693995535373687744e-01 1.912692189216613770e-01 1.599173992872238159e-01 9.738639742136001587e-02 -1.488250344991683960e-01 1.271961927413940430e-01 -4.315102696418762207e-01 1.856099930591881275e-03 1.896629631519317627e-01 1.701877415180206299e-01 -7.105129212141036987e-02 3.461747244000434875e-02 6.622481346130371094e-02 2.474085688591003418e-01 7.051311433315277100e-02 -2.127812243998050690e-02 -6.997085642069578171e-03 -1.028553023934364319e-01
2.919934689998626709e-02 -6.256895512342453003e-02 -1.350877881050109863e-01 -1.425067707896232605e-02 8.996621519327163696e-02 1.344739049673080444e-01 1.271241903305053711e-01 3.273493945598602295e-01 4.300947189331054688e-01 5.299946665763854980e-02 -1.977801620960235596e-01 6.360093504190444946e-02 6.620354950428009033e-02 3.814679384231567383e-01 -1.615475118160247803e-01 3.422180116176605225e-01 -3.442711383104324341e-02 2.601380050182342529e-01 5.660988762974739075e-02 4.251938313245773315e-02 1.919445246458053589e-01 9.102185070514678955e-02 2.208805531263351440e-01 1.594237238168716431e-01 -1.835429519414901733e-01 1.195475235581398010e-01 -3.574134409427642822e-02 -4.474529251456260681e-02 -9.045904874801635742e-02 -1.969486474990844727e-01 7.904876768589019775e-02 7.443541288375854492e-02
-3.859075531363487244e-02 -1.526285409927368164e-01 1.787243187427520752e-01 3.254517912864685059e-01 -1.428302675485610962e-01 2.700802981853485107e-01 4.529306665062904358e-02 1.858197748661041260e-01 -4.266013577580451965e-02 2.099719494581222534e-01 -1.591589152812957764e-01 5.580588430166244507e-02 1.963565796613693237e-01 2.420746386051177979e-01 -7.428237050771713257e-02 -8.074846863746643066e-02 -3.118964470922946930e-02 8.780425041913986206e-02 -2.785702049732208252e-01 8.485191315412521362e-02 2.541392743587493896e-01 -2.837935686111450195e-01 7.651170343160629272e-02 3.205477595329284668e-01 -1.122172027826309204e-01 -7.824120670557022095e-02 1.911456510424613953e-02 1.695578172802925110e-02 2.714855670928955078e-01 -1.275510042905807495e-01 4.523511976003646851e-02 2.555003464221954346e-01
1.949158012866973877e-01 -1.712686717510223389e-01 -1.573599725961685181e-01 1.517242193222045898e-01 2.930986881256103516e-01 -8.328580856323242188e-02 1.243996620178222656e-01 1.992355138063430786e-01 3.062388300895690918e-01 2.943665981292724609e-01 -7.125629484653472900e-02 9.592587500810623169e-02 9.929092600941658020e-03 -1.551576107740402222e-01 -3.138273060321807861e-01 1.128045469522476196e-01 9.218098223209381104e-02 4.593007564544677734e-01 -6.681674625724554062e-03 1.240816432982683182e-03 2.156633436679840088e-01 -1.608501374721527100e-01 -1.556365489959716797e-01 -4.936555773019790649e-02 2.930409833788871765e-02 -6.277003139257431030e-02 -1.748417466878890991e-01 -8.659973740577697754e-02 1.247078329324722290e-01 2.523363567888736725e-02 -1.708205789327621460e-01 -8.258055313490331173e-04
1.768038570880889893e-01 5.424872972071170807e-03 -1.770154535770416260e-01 1.118589043617248535e-01 -2.386080473661422729e-01 -1.248603984713554382e-01 3.388239070773124695e-02 2.041150033473968506e-01 3.643719553947448730e-01 2.836327552795410156e-01 -5.099692568182945251e-02 1.461046561598777771e-02 3.427856266498565674e-01 9.894978255033493042e-02 -2.343566566705703735e-01 6.077625229954719543e-02 -1.773562133312225342e-01 2.945994772017002106e-02 -1.299546509981155396e-01 -8.703788369894027710e-02 -8.923337608575820923e-02 -9.619163721799850464e-02 2.170412540435791016e-01 3.277949988842010498e-01 9.752410650253295898e-02 1.755587942898273468e-02 -3.776681423187255859e-01 6.242222711443901062e-02 6.239378359168767929e-03 7.058495283126831055e-02 -1.276190876960754395e-01 -3.708403185009956360e-02
9.650708734989166260e-02 -4.076312109827995300e-02 1.467261016368865967e-01 3.990178182721138000e-02 -4.661701247096061707e-02 7.134861499071121216e-02 2.746024131774902344e-01 -1.274170875549316406e-01 6.970245391130447388e-02 3.100447356700897217e-01 1.837404072284698486e-02 4.217728674411773682e-01 1.295795738697052002e-01 1.498323678970336914e-01 -1.253975927829742432e-01 2.397339344024658203e-01 2.092593461275100708e-01 2.627355456352233887e-01 -2.388960421085357666e-01 1.716384887695312500e-01 -1.858114451169967651e-01 -2.475284188985824585e-01 -1.732491701841354370e-01 6.789899617433547974e-02 -1.033229753375053406e-02 -2.605244331061840057e-02 1.973868459463119507e-01 -2.634186446666717529e-01 -1.270299684256315231e-02 -1.742028445005416870e-02 8.962591737508773804e-02 -1.671490371227264404e-01
7.573835551738739014e-02 -1.435633748769760132e-01 -4.990650340914726257e-02 2.101520448923110962e-02 -7.372261490672826767e-03 6.808381993323564529e-03 1.326653212308883667e-01 3.220260143280029297e-01 2.648287117481231689e-01 1.252460777759552002e-01 -3.382210135459899902e-01 1.704851537942886353e-01 -1.964272260665893555e-01 1.475939750671386719e-01 -7.798200100660324097e-02 3.022129833698272705e-01 8.730131387710571289e-02 1.579013168811798096e-01 -3.119270503520965576e-01 2.378671020269393921e-01 -1.577185243368148804e-01 1.241097673773765564e-01 -2.335949391126632690e-01 1.744368672370910645e-01 1.576765775680541992e-01 5.418425425887107849e-02 9.731636196374893188e-02 1.164076924324035645e-01 -1.773091703653335571e-01 1.101972535252571106e-01 1.253502070903778076e-01 2.010919153690338135e-01
8.055177517235279083e-03 7.506785541772842407e-02 1.011960059404373169e-01 1.432672888040542603e-01 -1.300759166479110718e-01 -5.432119220495223999e-02 8.603373914957046509e-02 2.640986740589141846e-01 2.410213500261306763e-01 -2.668656781315803528e-02 -5.422422662377357483e-02 1.443603038787841797e-01 -7.373359799385070801e-02 8.774721622467041016e-02 1.910874247550964355e-01 2.634079754352569580e-01 5.661481618881225586e-02 4.266301393508911133e-01 -3.771512806415557861e-01 -1.715915277600288391e-02 2.184242010116577148e-01 1.442966163158416748e-01 2.885240912437438965e-01 1.241830661892890930e-01 1.714429445564746857e-02 -1.514790058135986328e-01 -1.320978105068206787e-01 -3.852557763457298279e-02 -2.184260822832584381e-02 1.442004647105932236e-02 -1.830780059099197388e-01 3.058835864067077637e-01
1.889007538557052612e-01 -1.446658521890640259e-01 -1.617654263973236084e-01 3.447526693344116211e-01 -2.660037279129028320e-01 4.958498850464820862e-02 1.513371765613555908e-01 1.438108980655670166e-01 -1.005001366138458252e-02 7.790315896272659302e-02 -4.120645672082901001e-02 2.486634552478790283e-01 -1.652154028415679932e-01 -1.239493787288665771e-01 -2.015620917081832886e-01 2.875422239303588867e-01 1.746131330728530884e-01 -1.119697093963623047e-01 -9.371992945671081543e-02 2.675885260105133057e-01 7.818561047315597534e-02 -1.043467689305543900e-02 -1.036410778760910034e-01 2.355075776576995850e-01 9.600018709897994995e-02 -2.829091548919677734e-01 9.137101471424102783e-02 9.080491028726100922e-03 2.738983035087585449e-01 -1.556448936462402344e-01 -1.142242699861526489e-01 2.001928240060806274e-01
-1.629057973623275757e-01 1.164610311388969421e-01 2.071013748645782471e-01 1.813526153564453125e-01 -1.863925457000732422e-01 3.186566755175590515e-02 2.579413652420043945e-01 1.697372198104858398e-01 1.799622327089309692e-01 1.056469231843948364e-01 -1.144766137003898621e-01 1.511446088552474976e-01 1.916842758655548096e-01 -2.329371422529220581e-01 -6.750792264938354492e-02 2.333305329084396362e-01 2.957035042345523834e-02 4.581765532493591309e-01 -1.582908630371093750e-01 1.303597390651702881e-01 1.132787168025970459e-01 1.388290524482727051e-01 -2.390314638614654541e-01 -1.444335728883743286e-01 1.160096377134323120e-01 -2.195467054843902588e-02 -1.130105033516883850e-01 -3.688505291938781738e-02 3.277264535427093506e-01 -1.341400109231472015e-02 1.224985532462596893e-02 1.573450416326522827e-01
9.319822490215301514e-02 -1.416783928871154785e-01 1.418292671442031860e-01 7.852543145418167114e-02 -2.406723201274871826e-01 -1.551878601312637329e-01 3.554226830601692200e-02 1.238969713449478149e-01 2.735646069049835205e-01 -5.007763952016830444e-02 -2.938025891780853271e-01 1.598838716745376587e-01 -4.686472564935684204e-02 3.894161880016326904e-01 1.120903789997100830e-01 3.293169140815734863e-01 -1.627288013696670532e-01 1.618460267782211304e-01 -2.779099643230438232e-01 1.769053786993026733e-01 -9.508367627859115601e-02 5.628233402967453003e-02 -6.427248567342758179e-02 1.372883915901184082e-01 7.363433949649333954e-03 -1.316062361001968384e-01 1.991472393274307251e-01 -1.410527825355529785e-01 -1.849799603223800659e-01 3.066077642142772675e-02 -1.833873242139816284e-01 2.003636062145233154e-01
2.071614116430282593e-01 7.899937033653259277e-02 3.811300545930862427e-02 2.171272784471511841e-01 -7.476332038640975952e-02 7.935426384210586548e-02 2.932872474193572998e-01 -8.451861888170242310e-02 4.476068913936614990e-01 2.877922952175140381e-01 -7.085460424423217773e-02 1.291901022195816040e-01 -6.698475033044815063e-02 1.393714398145675659e-01 1.149522364139556885e-01 -1.877293586730957031e-01 1.024523302912712097e-01 9.735219925642013550e-02 5.134478583931922913e-02 -1.759445071220397949e-01 8.209545165300369263e-02 -2.895139902830123901e-02 1.332019269466400146e-01 1.295814961194992065e-01 -1.007663980126380920e-01 2.658579871058464050e-02 -1.875955015420913696e-01 -6.550467014312744141e-02 3.114420771598815918e-01 -4.111251533031463623e-01 5.949766375124454498e-03 8.869561553001403809e-02
4.646188020706176758e-02 -1.324324309825897217e-01 -1.406331546604633331e-02 2.195094376802444458e-01 1.233040317893028259e-01 -1.487623201683163643e-03 -1.508535891771316528e-01 1.215791776776313782e-01 4.299792349338531494e-01 2.109164595603942871e-01 -2.138506025075912476e-01 2.778442203998565674e-01 -2.040016204118728638e-01 -3.786199167370796204e-02 -9.268874675035476685e-02 4.267628192901611328e-01 -2.137555778026580811e-01 2.203754335641860962e-01 -2.581474184989929199e-01 -6.472861766815185547e-02 -1.666475534439086914e-01 -1.851884424686431885e-01 5.374082247726619244e-04 -3.627048060297966003e-02 -1.610801517963409424e-01 7.976715452969074249e-03 -1.136641856282949448e-02 1.191869750618934631e-01 2.992806397378444672e-02 -5.793466046452522278e-02 -5.461798608303070068e-02 1.306213438510894775e-01
6.617210805416107178e-02 2.500359117984771729e-01 1.698154769837856293e-02 1.181120797991752625e-01 1.023910790681838989e-01 -1.705616116523742676e-01 3.327549248933792114e-02 4.354453086853027344e-02 2.074894011020660400e-01 2.176664620637893677e-01 -2.049416750669479370e-01 1.957804262638092041e-01 2.958964370191097260e-02 -9.012822806835174561e-02 -2.088337689638137817e-01 1.743074208498001099e-01 9.439879655838012695e-02 1.343607306480407715e-01 -2.678875923156738281e-01 4.596860962919890881e-04 1.329614073038101196e-01 -2.613080143928527832e-01 8.401433005928993225e-03 -7.374919205904006958e-02 -1.582188606262207031e-01 7.217029342427849770e-04 1.988076567649841309e-01 -1.696293503046035767e-01 4.374355375766754150e-01 -8.821812272071838379e-02 -1.840791404247283936e-01 -3.255506753921508789e-01
1.762779206037521362e-01 2.302309721708297729e-01 -1.861732006072998047e-01 7.004394382238388062e-02 1.028518155217170715e-01 -1.451515257358551025e-01 3.997615277767181396e-01 1.282324194908142090e-01 2.365421205759048462e-01 1.143384948372840881e-01 2.129255048930644989e-02 -3.079496137797832489e-02 8.030278980731964111e-02 -1.857057586312294006e-02 -1.770845353603363037e-01 3.556627631187438965e-01 2.069346010684967041e-01 2.220286875963211060e-01 -1.632012724876403809e-01 -1.152510046958923340e-01 -1.325685381889343262e-01 5.315253883600234985e-02 -1.847505010664463043e-02 3.564333319664001465e-01 -7.859345525503158569e-03 1.009809449315071106e-01 -7.683935016393661499e-02 -4.733280837535858154e-02 2.026762068271636963e-01 2.369802258908748627e-02 3.057747185230255127e-01 -3.822753671556711197e-03
6.270697712898254395e-02 -1.514136493206024170e-01 7.409486919641494751e-02 4.507576674222946167e-02 3.445815443992614746e-01 -1.670816689729690552e-01 3.065648674964904785e-01 3.822791576385498047e-01 2.239367663860321045e-01 9.740997850894927979e-02 -1.619358509778976440e-01 1.348507553339004517e-01 1.509740501642227173e-01 3.078621812164783478e-02 -1.588698327541351318e-01 2.624576985836029053e-01 2.643492817878723145e-01 7.780829817056655884e-02 -1.314945518970489502e-01 2.261504381895065308e-01 -1.284654438495635986e-01 1.282533854246139526e-01 1.982755362987518311e-01 4.442710056900978088e-02 3.961255773901939392e-02 -1.053734198212623596e-01 5.884987488389015198e-02 9.339550882577896118e-02 1.569251716136932373e-01 7.787786424160003662e-02 7.784293964505195618e-03 2.876113653182983398e-01
1.397628039121627808e-01 3.668817877769470215e-02 -9.458640217781066895e-02 6.714106351137161255e-02 -1.459188908338546753e-01 2.034921199083328247e-01 -8.387807011604309082e-02 2.206125259399414062e-01 3.718345761299133301e-01 3.261317312717437744e-01 -8.554013073444366455e-02 9.686514735221862793e-02 -2.292102277278900146e-01 -1.738944500684738159e-01 -1.517624706029891968e-01 -8.840957656502723694e-03 -1.734550297260284424e-01 2.155101895332336426e-01 -3.073486983776092529e-01 1.804704666137695312e-01 -7.290469110012054443e-02 -1.221485361456871033e-01 -2.235831618309020996e-01 1.586966067552566528e-01 3.045351207256317139e-01 1.032720133662223816e-01 -2.160571515560150146e-01 5.178432911634445190e-02 -7.288020849227905273e-02 -2.951449714601039886e-02 -1.537260040640830994e-02 1.479460746049880981e-01
9.404231607913970947e-02 1.236410662531852722e-01 1.073866039514541626e-01 2.830441296100616455e-02 -1.970931738615036011e-01 -2.270678617060184479e-02 1.757619827985763550e-01 1.076450645923614502e-01 2.423181533813476562e-01 1.983075439929962158e-01 -1.854455620050430298e-01 3.152451813220977783e-01 -4.582480341196060181e-02 4.615820571780204773e-02 2.038891613483428955e-01 6.380506604909896851e-02 7.238957565277814865e-03 2.030214667320251465e-01 -3.975786268711090088e-02 -7.508036494255065918e-02 -7.162547111511230469e-02 -6.159914657473564148e-02 1.780244559049606323e-01 6.591306626796722412e-02 2.698479890823364258e-01 1.141786351799964905e-01 2.648999541997909546e-02 2.724206149578094482e-01 9.693767130374908447e-02 -4.484423696994781494e-01 -3.642926216125488281e-01 5.082588270306587219e-02
-2.637337148189544678e-01 -2.560911327600479126e-02 -1.079187691211700439e-01 3.342075347900390625e-01 2.126362770795822144e-01 4.467997327446937561e-02 1.484397947788238525e-01 -1.861773990094661713e-02 6.997943669557571411e-02 5.691423267126083374e-02 -3.347088992595672607e-01 2.184925824403762817e-01 -1.181502044200897217e-01 3.036193549633026123e-01 1.106175966560840607e-02 2.702257335186004639e-01 1.888988167047500610e-01 2.536344230175018311e-01 -1.111393421888351440e-01 3.498123586177825928e-01 -8.457569777965545654e-02 -9.005397558212280273e-02 -6.184738595038652420e-03 -1.077507287263870239e-01 7.534844428300857544e-02 -1.029175296425819397e-01 9.966470301151275635e-02 1.227523572742938995e-02 -4.775223135948181152e-02 -3.050055503845214844e-01 -7.908185571432113647e-02 -1.006883196532726288e-02
-8.905883133411407471e-02 4.445014521479606628e-02 -7.742892205715179443e-02 3.136947751045227051e-01 -1.241911202669143677e-01 1.384963542222976685e-01 8.649747073650360107e-02 2.978651411831378937e-02 3.991591036319732666e-01 3.907590806484222412e-01 -1.955713927745819092e-01 2.859833538532257080e-01 8.721008896827697754e-02 -2.094304710626602173e-01 8.099365234375000000e-02 2.617993056774139404e-01 -1.291583925485610962e-01 1.883810311555862427e-01 -1.212407946586608887e-01 1.499886512756347656e-01 1.268630176782608032e-01 -2.271263860166072845e-02 -8.869270980358123779e-02 -1.269627064466476440e-01 -8.295467495918273926e-02 -5.300182104110717773e-02 1.554624587297439575e-01 -2.197225689888000488e-01 1.664437353610992432e-01 1.903481930494308472e-01 5.098180472850799561e-02 7.392538338899612427e-02
2.081239819526672363e-01 9.042699635028839111e-02 -3.438596427440643311e-02 2.982792556285858154e-01 2.037189006805419922e-01 -1.054744645953178406e-01 1.991057842969894409e-01 1.556888222694396973e-01 9.710530936717987061e-02 -1.840864308178424835e-02 1.422143261879682541e-02 1.490128487348556519e-01 2.477338314056396484e-01 6.896609812974929810e-02 -2.344192564487457275e-01 3.426936268806457520e-01 2.165054827928543091e-01 1.317174285650253296e-01 -3.022290766239166260e-01 -6.016858294606208801e-02 1.226827949285507202e-01 8.232185989618301392e-02 -3.003258705139160156e-01 1.570071429014205933e-01 2.248529642820358276e-01 -7.910501956939697266e-02 -1.076673865318298340e-01 -5.367108061909675598e-02 2.195045351982116699e-01 -4.583150893449783325e-02 -5.572037398815155029e-02 -2.249725461006164551e-01
5.090319365262985229e-02 8.958230167627334595e-02 -3.630287945270538330e-02 4.341861903667449951e-01 2.124068699777126312e-02 1.143095716834068298e-01 1.266213506460189819e-01 3.913942575454711914e-01 9.173920750617980957e-02 7.666134275496006012e-03 -1.235183179378509521e-01 -1.610929965972900391e-01 3.615668043494224548e-02 6.119253113865852356e-02 5.566380172967910767e-02 2.282371073961257935e-01 -3.005396202206611633e-02 -2.774576283991336823e-02 7.574179023504257202e-02 -9.454463608562946320e-03 -1.907233893871307373e-01 -8.530315756797790527e-02 -4.519774019718170166e-02 3.363099694252014160e-01 -2.167082624509930611e-03 -1.148371100425720215e-01 3.850856423377990723e-02 -7.930174469947814941e-02 2.719209194183349609e-01 -4.454371035099029541e-01 -1.890965923666954041e-02 2.165819257497787476e-01
1.042928025126457214e-01 -5.599670857191085815e-02 -1.702950447797775269e-01 3.752629831433296204e-02 1.870465278625488281e-02 -8.916259743273258209e-03 2.485450059175491333e-01 3.497448563575744629e-01 4.739013910293579102e-01 2.546000480651855469e-01 -1.486288756132125854e-01 1.100771129131317139e-01 -6.181960925459861755e-02 2.507562458049505949e-04 -2.739188969135284424e-01 3.850968182086944580e-01 -2.163508683443069458e-01 -9.513884782791137695e-02 -8.242942392826080322e-03 1.069822683930397034e-01 1.656692773103713989e-01 1.334930211305618286e-01 7.149873767048120499e-03 1.936055952683091164e-03 -1.242529787123203278e-02 7.845967262983322144e-02 -7.275632768869400024e-02 -2.480541355907917023e-02 -7.628523558378219604e-02 -2.725732028484344482e-01 -1.193424984812736511e-01 -3.190876916050910950e-02
1.237187981605529785e-01 -5.040637217462062836e-03 7.883268594741821289e-02 -1.111852228641510010e-01 -4.717605188488960266e-02 2.254263609647750854e-01 2.440522760152816772e-01 1.423330605030059814e-01 8.462721854448318481e-02 8.647471666336059570e-02 5.782187730073928833e-02 -7.429821789264678955e-02 -1.555498838424682617e-01 4.986050724983215332e-02 -2.920966148376464844e-01 3.946121335029602051e-01 1.890220791101455688e-01 1.669892817735671997e-01 -1.505640745162963867e-01 1.090592518448829651e-02 -1.551394462585449219e-01 -2.502191364765167236e-01 -1.196047365665435791e-01 1.741918027400970459e-01 3.150834441184997559e-01 6.763349287211894989e-03 5.227287858724594116e-02 -2.988050319254398346e-02 4.786759614944458008e-02 -3.268210589885711670e-01 -1.927997171878814697e-01 2.739554345607757568e-01
2.163243144750595093e-01 -5.085045471787452698e-03 1.024428978562355042e-01 7.500825822353363037e-02 2.297899574041366577e-01 -4.963133856654167175e-02 2.323889881372451782e-01 1.227765753865242004e-01 5.408311486244201660e-01 1.818228662014007568e-01 -1.273296177387237549e-01 1.591757982969284058e-01 -1.407229304313659668e-01 5.134221911430358887e-02 2.920861542224884033e-01 2.818402051925659180e-01 1.551478356122970581e-01 1.731918603181838989e-01 -1.626264005899429321e-01 -1.831679493188858032e-01 -2.237336635589599609e-01 -6.180075556039810181e-02 7.028393447399139404e-02 4.967777803540229797e-02 -6.483571231365203857e-02 4.685578495264053345e-02 -1.401375532150268555e-01 -6.812383234500885010e-02 -1.424401700496673584e-01 -1.193350851535797119e-01 -2.256466262042522430e-02 1.317233741283416748e-01
7.775279134511947632e-02 -5.709922686219215393e-02 -8.934728056192398071e-02 1.345756053924560547e-01 -1.352033913135528564e-01 -7.921006530523300171e-02 1.756101101636886597e-01 -2.795873880386352539e-01 3.183051943778991699e-01 -4.925541114062070847e-03 -1.272219717502593994e-01 3.437498211860656738e-01 9.699329733848571777e-02 -2.449721470475196838e-02 5.046877637505531311e-02 1.934335678815841675e-01 2.213702201843261719e-01 1.803239881992340088e-01 -1.996551454067230225e-01 -1.453136354684829712e-01 -1.744800992310047150e-02 -2.715540491044521332e-02 1.858694255352020264e-01 -1.594951935112476349e-02 1.709366738796234131e-01 -2.833722829818725586e-01 8.927010744810104370e-02 -2.541812360286712646e-01 3.592215478420257568e-02 -3.398592174053192139e-01 -2.212420105934143066e-01 1.385376304388046265e-01
3.570756316184997559e-02 -1.624323986470699310e-02 2.064888924360275269e-01 -1.894152760505676270e-01 -9.709583967924118042e-02 9.301391988992691040e-02 5.037262663245201111e-02 -1.981957703828811646e-01 3.259161710739135742e-01 2.713819444179534912e-01 -1.872087717056274414e-01 2.127463519573211670e-01 -2.356573641300201416e-01 -4.664845392107963562e-02 -2.816181257367134094e-02 3.662108480930328369e-01 1.199448183178901672e-01 9.088534116744995117e-02 -3.110973536968231201e-01 1.663668304681777954e-01 -2.171523123979568481e-01 8.915013074874877930e-02 2.247257381677627563e-01 1.140838861465454102e-01 -1.555069535970687866e-01 -5.863221362233161926e-02 -2.744575403630733490e-02 1.012699753046035767e-01 -2.009811438620090485e-02 -2.679570913314819336e-01 -1.559876799583435059e-01 7.977087795734405518e-02
1.159339118748903275e-02 -1.585115492343902588e-01 1.138647198677062988e-01 2.382583022117614746e-01 -2.970513701438903809e-01 -2.446792274713516235e-01 -7.814344763755798340e-02 2.206855416297912598e-01 2.427074015140533447e-01 3.482986986637115479e-01 -1.567144542932510376e-01 5.709068104624748230e-02 1.178775262087583542e-02 1.926774680614471436e-01 -3.055218756198883057e-01 2.083584666252136230e-01 6.332693248987197876e-02 1.141477897763252258e-01 -1.478482782840728760e-01 1.902199685573577881e-01 -1.709739267826080322e-01 -1.501784380525350571e-02 2.515694685280323029e-02 -7.574495673179626465e-02 -1.535004377365112305e-01 1.774802803993225098e-01 -3.223582729697227478e-02 1.217304542660713196e-01 1.587705612182617188e-01 1.138223148882389069e-02 -3.305033147335052490e-01 -6.028000637888908386e-02
4.723474755883216858e-02 2.621005475521087646e-02 1.258071511983871460e-01 -3.861536830663681030e-02 -1.456983201205730438e-02 5.546230822801589966e-02 4.466649591922760010e-01 3.845778852701187134e-02 3.221769332885742188e-01 -5.763627588748931885e-02 2.369522303342819214e-02 2.907520830631256104e-01 -1.471856981515884399e-01 2.643519341945648193e-01 1.597252488136291504e-01 1.603842824697494507e-01 1.301152706146240234e-01 6.076465174555778503e-02 -3.429004549980163574e-01 1.032270193099975586e-01 5.461490899324417114e-02 8.010458201169967651e-03 5.312931537628173828e-02 2.250354140996932983e-01 3.892961889505386353e-02 -7.976369559764862061e-02 -9.182097762823104858e-02 -2.753925025463104248e-01 1.913391798734664917e-02 -3.281907737255096436e-01 1.827794909477233887e-01 -3.852667659521102905e-02
-1.254522502422332764e-01 2.227279171347618103e-02 -9.555010497570037842e-02 2.110875993967056274e-01 -5.752870067954063416e-02 3.595454990863800049e-02 3.990507125854492188e-01 2.083810269832611084e-01 1.958401352167129517e-01 3.045246601104736328e-01 1.475940197706222534e-01 1.549316793680191040e-01 -1.464717835187911987e-02 -3.680605590343475342e-01 -1.335456222295761108e-01 3.495630919933319092e-01 7.442157715559005737e-02 1.814215630292892456e-01 -7.875774800777435303e-02 5.051413900218904018e-04 2.613212727010250092e-02 8.477150648832321167e-02 -4.353938251733779907e-02 6.375574972480535507e-03 8.464159816503524780e-02 1.456520408391952515e-01 1.476633995771408081e-01 -1.023373827338218689e-01 3.034656643867492676e-01 4.645450785756111145e-02 2.059237211942672729e-01 1.358396559953689575e-01
8.147025108337402344e-02 1.140980347990989685e-01 4.325540363788604736e-02 9.549930691719055176e-02 -2.535973191261291504e-01 1.075900346040725708e-01 2.484891265630722046e-01 1.678754389286041260e-02 3.147800564765930176e-01 1.218370795249938965e-01 -2.148488610982894897e-01 1.265102177858352661e-01 6.307255476713180542e-02 7.299322634935379028e-02 2.374806106090545654e-01 -9.160295128822326660e-02 4.246184974908828735e-02 2.739527225494384766e-01 -1.220036447048187256e-01 -1.807501316070556641e-01 -4.854142665863037109e-02 -3.425036370754241943e-02 1.773773133754730225e-01 -6.010648980736732483e-02 2.625234723091125488e-01 7.359109073877334595e-02 6.208190321922302246e-02 3.812476247549057007e-02 1.960682421922683716e-01 -4.765371978282928467e-01 -2.375684380531311035e-01 1.289296299219131470e-01
2.421939074993133545e-01 5.773325636982917786e-02 8.340078592300415039e-02 4.090973138809204102e-01 -1.046269387006759644e-01 1.467879265546798706e-01 3.482916355133056641e-01 -4.499738290905952454e-02 1.647553294897079468e-01 2.389917820692062378e-01 -1.257321685552597046e-01 4.541172087192535400e-02 -9.741634130477905273e-02 -1.191765516996383667e-01 1.770026981830596924e-01 2.582552731037139893e-01 9.130087494850158691e-02 9.595471620559692383e-02 3.145071491599082947e-02 7.107204198837280273e-02 -7.433707825839519501e-03 1.099370606243610382e-02 3.005899190902709961e-01 2.077509313821792603e-01 9.698809683322906494e-02 8.321602642536163330e-02 -6.682588905096054077e-02 -1.507051587104797363e-01 1.537872552871704102e-01 -2.153334170579910278e-01 3.287779390811920166e-01 -7.154577225446701050e-02
3.618156015872955322e-01 -1.137233972549438477e-01 -2.920792996883392334e-02 7.255983352661132812e-02 -3.024048209190368652e-01 -1.085600852966308594e-01 -7.612164318561553955e-02 2.040970474481582642e-01 2.176435291767120361e-01 5.605077371001243591e-03 -1.126475334167480469e-01 1.992437243461608887e-01 2.118941247463226318e-01 -1.651886850595474243e-01 -2.222169041633605957e-01 1.504459977149963379e-01 1.410651355981826782e-01 1.641770452260971069e-01 -1.462361365556716919e-01 4.118362814188003540e-02 -4.071671068668365479e-01 1.854123771190643311e-01 1.820862144231796265e-01 1.920569092035293579e-01 5.547365173697471619e-02 -1.867327839136123657e-02 -1.725528761744499207e-02 2.065996825695037842e-02 2.900611460208892822e-01 -5.383922159671783447e-02 -6.625422090291976929e-02 -1.401893794536590576e-01
2.409406453371047974e-01 -2.312734574079513550e-01 -2.146267332136631012e-02 1.533086150884628296e-01 -5.400175973773002625e-02 1.182996630668640137e-01 2.034569382667541504e-01 9.324260056018829346e-02 1.469432562589645386e-01 7.489367853850126266e-03 -3.404097557067871094e-01 1.334077715873718262e-01 -4.265205189585685730e-02 -1.734987087547779083e-02 1.183704808354377747e-01 1.755651831626892090e-01 1.849442422389984131e-01 3.110893964767456055e-01 -3.541426658630371094e-01 1.435759961605072021e-01 -1.450424939393997192e-01 3.750529512763023376e-02 1.106184814125299454e-02 7.864670455455780029e-02 -1.103690192103385925e-01 -1.192764937877655029e-01 9.562219679355621338e-02 -1.998377889394760132e-01 -2.136685103178024292e-01 5.405936017632484436e-02 -3.067525327205657959e-01 2.670055627822875977e-01
1.194049194455146790e-01 -2.058823034167289734e-02 5.084815248847007751e-02 1.415818780660629272e-01 -4.863766580820083618e-02 -5.055409297347068787e-02 1.710115522146224976e-01 1.788174062967300415e-01 -5.398195609450340271e-02 3.601590991020202637e-01 -3.277074098587036133e-01 1.340132951736450195e-01 1.428336948156356812e-01 7.780378684401512146e-03 -2.261931300163269043e-01 2.524802982807159424e-01 -6.080570444464683533e-02 2.505908608436584473e-01 -1.060377210378646851e-01 -3.769915550947189331e-02 2.842465043067932129e-01 -2.174386531114578247e-01 1.869676411151885986e-01 -1.782841086387634277e-01 1.705105453729629517e-01 -7.311405986547470093e-02 -5.359945818781852722e-02 -2.927818298339843750e-01 1.295778006315231323e-01 8.935426175594329834e-02 -2.081116884946823120e-01 -1.952403783798217773e-01
9.816443175077438354e-02 -2.861405257135629654e-03 7.036904990673065186e-02 9.144274145364761353e-02 -2.939329147338867188e-01 -8.303656429052352905e-02 1.523195672780275345e-02 -4.864482209086418152e-02 5.092934370040893555e-01 9.995316714048385620e-02 -1.177713796496391296e-01 9.728696942329406738e-02 -9.308320283889770508e-02 3.117084801197052002e-01 5.082828924059867859e-02 -1.021719630807638168e-02 -1.818132251501083374e-01 2.746484875679016113e-01 -1.713702231645584106e-01 3.758005499839782715e-01 9.663052856922149658e-03 -1.569001190364360809e-02 -3.089503645896911621e-01 1.060933843255043030e-01 3.210530802607536316e-02 -3.785895556211471558e-02 1.681107096374034882e-02 -6.142743676900863647e-02 3.878580464515835047e-04 9.566848725080490112e-02 -2.483112514019012451e-01 1.283503770828247070e-01
9.731665998697280884e-02 1.322118937969207764e-01 9.798360615968704224e-02 9.413750469684600830e-02 8.122462034225463867e-02 -1.119539048522710800e-02 8.551012724637985229e-02 2.032866775989532471e-01 -3.208994120359420776e-02 3.413245677947998047e-01 -5.996732711791992188e-01 2.605904042720794678e-01 1.675207167863845825e-01 -1.779221445322036743e-01 -1.478921324014663696e-01 7.036438584327697754e-02 9.277166426181793213e-02 3.769080340862274170e-01 -1.645832359790802002e-01 1.439214032143354416e-02 -1.366502493619918823e-01 -1.522060781717300415e-01 -3.487694263458251953e-02 2.082198671996593475e-02 7.823947817087173462e-03 1.319431960582733154e-01 -2.514914423227310181e-02 1.132029145956039429e-01 1.445520669221878052e-02 -6.799127161502838135e-02 -5.439614504575729370e-02 -8.647016435861587524e-02
2.722084224224090576e-01 -1.415156573057174683e-01 2.539521753787994385e-01 3.019133210182189941e-01 -7.300828117877244949e-03 -1.284812986850738525e-01 2.450327575206756592e-01 1.615585088729858398e-01 1.904512941837310791e-01 -3.654263913631439209e-02 -1.691887974739074707e-01 -1.379086971282958984e-01 -9.732368588447570801e-02 -1.968498080968856812e-01 -2.070008367300033569e-01 3.393949568271636963e-01 6.023476831614971161e-03 1.253615021705627441e-01 -6.505241990089416504e-02 1.872067153453826904e-01 8.648956567049026489e-02 -6.966748088598251343e-02 3.630656003952026367e-01 2.700883150100708008e-01 1.865352392196655273e-01 1.821398735046386719e-01 7.491972297430038452e-02 -2.211866527795791626e-02 -4.500445723533630371e-02 9.309369139373302460e-03 2.576977573335170746e-02 8.391504734754562378e-02
2.525048851966857910e-01 -8.991161733865737915e-02 1.047996710985898972e-02 2.532162964344024658e-01 3.814349696040153503e-02 5.494980514049530029e-02 4.820793494582176208e-02 -6.396817043423652649e-04 3.227543234825134277e-01 1.526529490947723389e-01 1.024603936821222305e-02 2.595509886741638184e-01 -2.256172895431518555e-01 6.380164623260498047e-02 2.591473460197448730e-01 2.403044402599334717e-01 1.656360477209091187e-01 3.489329516887664795e-01 -3.805194497108459473e-01 -3.598304837942123413e-02 -5.697007104754447937e-02 -1.004395335912704468e-01 2.614199817180633545e-01 5.320239439606666565e-02 -9.821205586194992065e-02 -1.727895885705947876e-01 -1.803283095359802246e-01 4.850946366786956787e-02 -1.015235781669616699e-01 -1.053920611739158630e-01 1.328184921294450760e-02 8.098974078893661499e-02
3.577056527137756348e-01 -1.792026609182357788e-01 -4.744510352611541748e-02 3.497455120086669922e-01 -4.543582201004028320e-01 9.207601845264434814e-02 -5.362648144364356995e-02 1.890196204185485840e-01 2.178796231746673584e-01 1.143045648932456970e-01 9.958295524120330811e-02 8.461765944957733154e-02 -8.695137500762939453e-02 1.866600811481475830e-01 -4.204943403601646423e-02 1.860093176364898682e-01 1.272246539592742920e-01 2.013767361640930176e-01 -5.331273749470710754e-02 -2.625164091587066650e-01 -7.331513613462448120e-02 -6.841885298490524292e-02 6.045861914753913879e-02 4.036375880241394043e-02 3.525490686297416687e-02 -2.338953316211700439e-03 -4.401095211505889893e-02 9.889218211174011230e-02 1.663936525583267212e-01 2.329119481146335602e-02 -9.142877161502838135e-02 3.347573578357696533e-01
2.849177420139312744e-01 -9.861893206834793091e-02 -5.275533348321914673e-02 3.911314904689788818e-01 -2.414183616638183594e-01 6.886487454175949097e-02 1.275442093610763550e-01 2.510113120079040527e-01 3.297513723373413086e-01 3.075425028800964355e-01 -1.658834964036941528e-01 -5.149428173899650574e-02 2.129600942134857178e-01 4.242447391152381897e-02 -1.777097769081592560e-02 -4.068283364176750183e-02 -3.787894092965871096e-05 5.202663596719503403e-03 -1.681182533502578735e-01 1.299334466457366943e-01 -1.249300688505172729e-01 -3.073619604110717773e-01 5.053167417645454407e-02 -2.162577658891677856e-01 -3.591713309288024902e-02 -6.500396132469177246e-02 2.454305253922939301e-02 1.615629047155380249e-01 2.702248394489288330e-01 3.392646461725234985e-02 -1.221822276711463928e-01 5.025014281272888184e-02
1.262738406658172607e-01 -1.312277168035507202e-01 -1.359574645757675171e-01 3.086991012096405029e-01 -2.008928507566452026e-01 1.425493955612182617e-01 -9.270003996789455414e-03 3.209241032600402832e-01 2.488599568605422974e-01 5.556369572877883911e-02 -1.307792663574218750e-01 2.496694922447204590e-01 -2.754101753234863281e-01 2.577290534973144531e-01 -8.286789059638977051e-02 2.138997465372085571e-01 2.831569314002990723e-01 2.647535800933837891e-01 -1.602887660264968872e-01 -7.374974340200424194e-02 -1.211645752191543579e-01 -8.794958889484405518e-02 -7.436340302228927612e-02 -1.070619001984596252e-01 -1.261058300733566284e-01 8.896256238222122192e-02 -8.782380819320678711e-02 -8.704236894845962524e-02 -1.879422664642333984e-01 -1.762767732143402100e-01 1.612890698015689850e-02 -1.528789848089218140e-01
-2.480236254632472992e-02 1.402906924486160278e-01 1.611119359731674194e-01 1.410603430122137070e-02 -3.420049250125885010e-01 2.639611624181270599e-02 -4.373718984425067902e-03 2.023196965456008911e-01 2.616207003593444824e-01 2.330538779497146606e-01 -9.907217323780059814e-02 1.035577356815338135e-01 -6.655938178300857544e-02 5.192674323916435242e-02 -4.757923483848571777e-01 1.844978332519531250e-01 4.156359657645225525e-02 7.160506397485733032e-02 -3.639096617698669434e-01 -6.168194487690925598e-02 -1.069854348897933960e-01 3.759602829813957214e-02 -3.016486577689647675e-02 1.034430041909217834e-01 2.983531653881072998e-01 -1.278508752584457397e-01 -6.556240469217300415e-02 8.380138128995895386e-02 1.214938536286354065e-01 1.430399250239133835e-02 -1.729079708456993103e-02 2.908301949501037598e-01
3.405739665031433105e-01 -9.905431419610977173e-03 -8.900293707847595215e-02 -6.448892876505851746e-03 -1.075774356722831726e-01 -2.980602979660034180e-01 4.738975316286087036e-02 1.021794602274894714e-01 3.265945985913276672e-02 3.205398917198181152e-01 -2.643522322177886963e-01 2.425151765346527100e-01 2.107621729373931885e-01 7.886564731597900391e-02 -3.504399955272674561e-01 8.128442615270614624e-02 1.553871631622314453e-01 1.921131610870361328e-01 -1.942980289459228516e-01 2.077615112066268921e-01 -4.957130923867225647e-02 -3.750778362154960632e-02 1.477296948432922363e-01 -3.898679092526435852e-02 4.019965603947639465e-02 7.610940933227539062e-02 -7.385682314634323120e-02 -2.120854407548904419e-01 1.777450144290924072e-01 1.041129156947135925e-01 -2.211383432149887085e-01 -1.786859631538391113e-01
1.462096869945526123e-01 -1.011248230934143066e-01 -2.116129994392395020e-01 4.718090966343879700e-02 -7.658748421818017960e-03 2.867684885859489441e-02 4.677025973796844482e-01 -6.925819814205169678e-02 3.889528512954711914e-01 1.532831639051437378e-01 8.785589784383773804e-02 2.027024477720260620e-01 1.147497147321701050e-01 5.918002128601074219e-02 -2.074095308780670166e-01 1.997858732938766479e-01 -1.410056836903095245e-03 1.331777572631835938e-01 -1.198313906788825989e-01 -2.288586460053920746e-03 -8.895613253116607666e-02 -2.719942927360534668e-01 -1.150321811437606812e-01 1.058659851551055908e-01 -2.159157022833824158e-02 -1.869080588221549988e-02 2.105541825294494629e-01 -2.697389423847198486e-01 2.627207338809967041e-02 -1.235710550099611282e-02 2.738457024097442627e-01 -2.039556950330734253e-01
3.538431823253631592e-01 1.245223209261894226e-01 1.343956440687179565e-01 1.344944238662719727e-01 -1.369950771331787109e-01 4.533324390649795532e-02 -2.275712043046951294e-02 1.991939991712570190e-01 3.720285296440124512e-01 9.405256062746047974e-02 -8.299974724650382996e-03 2.659203708171844482e-01 5.122112482786178589e-02 1.250751912593841553e-01 -2.171990275382995605e-01 -2.496599033474922180e-02 -6.733074784278869629e-02 2.481357455253601074e-01 -1.460967306047677994e-02 2.386677563190460205e-01 -3.168568909168243408e-01 -6.419550627470016479e-02 -1.587958075106143951e-02 -5.799242481589317322e-02 2.397269457578659058e-01 -5.772659927606582642e-02 -1.334624439477920532e-01 1.327264457941055298e-01 3.281423747539520264e-01 1.907437574118375778e-03 1.989076733589172363e-01 -5.593809112906455994e-02
3.115944266319274902e-01 -9.818343073129653931e-02 -2.197851389646530151e-01 6.703332811594009399e-02 2.959765121340751648e-02 -2.440358549356460571e-01 4.647112488746643066e-01 5.404021963477134705e-02 2.859413921833038330e-01 9.127762168645858765e-02 8.341992646455764771e-02 -1.038290932774543762e-01 -1.012152433395385742e-01 6.796044856309890747e-02 -2.643892765045166016e-01 3.625512123107910156e-01 1.547749638557434082e-01 5.762669444084167480e-02 -9.330892562866210938e-02 1.089488863945007324e-01 -1.279781609773635864e-01 4.310005903244018555e-02 -1.704155467450618744e-02 2.384268641471862793e-01 4.500213265419006348e-02 1.422357410192489624e-01 -1.583101898431777954e-01 3.979406133294105530e-02 1.493091285228729248e-01 -3.336480632424354553e-02 1.797755956649780273e-01 -9.626989811658859253e-02
1.839502453804016113e-01 1.693358179181814194e-03 -2.312247306108474731e-01 3.121183812618255615e-01 -6.667658686637878418e-02 3.040038943290710449e-01 3.015883564949035645e-01 -1.073466762900352478e-01 3.464917242527008057e-01 4.954952001571655273e-02 -1.014865562319755554e-01 7.495411485433578491e-02 1.322138160467147827e-01 2.048377096652984619e-01 1.380148828029632568e-01 2.414277195930480957e-01 -1.316291093826293945e-01 1.373120844364166260e-01 -1.463475376367568970e-01 1.663363575935363770e-01 -2.293860912322998047e-01 -1.140627451241016388e-02 -1.203412860631942749e-01 1.217237561941146851e-01 8.392266929149627686e-03 4.883670806884765625e-02 2.086486667394638062e-01 -4.635785892605781555e-02 -9.248152375221252441e-02 -1.800379753112792969e-01 -1.241979673504829407e-01 2.624624967575073242e-01
-3.041321039199829102e-02 1.176931783556938171e-01 8.111000806093215942e-02 2.230513095855712891e-01 -3.855807483196258545e-01 -9.517638385295867920e-02 7.878927141427993774e-02 3.834790289402008057e-01 3.922374546527862549e-02 2.855618298053741455e-01 -5.763374269008636475e-02 6.785990297794342041e-02 2.284934818744659424e-01 1.433709263801574707e-01 -2.115288972854614258e-01 2.582383751869201660e-01 -1.643661409616470337e-02 4.863480478525161743e-02 1.447024662047624588e-02 -2.424775250256061554e-02 -2.712031081318855286e-02 -1.091664955019950867e-01 9.123099595308303833e-02 -7.792617194354534149e-03 -7.652998715639114380e-02 -4.878733889199793339e-04 -2.760747373104095459e-01 2.564257755875587463e-02 3.694854676723480225e-01 -1.395851671695709229e-01 -2.304449379444122314e-01 -1.624228805303573608e-01
-1.396642327308654785e-01 -2.915924787521362305e-01 -1.899877935647964478e-01 7.239983230829238892e-02 1.357959061861038208e-01 1.283288896083831787e-01 2.472908794879913330e-01 4.105087369680404663e-02 3.221769332885742188e-01 -3.823928907513618469e-02 -2.231703549623489380e-01 2.921574935317039490e-02 -6.523722410202026367e-02 1.735908538103103638e-01 7.392349094152450562e-02 2.711646854877471924e-01 2.565369904041290283e-01 2.523842155933380127e-01 -4.588124528527259827e-02 9.850764647126197815e-03 -7.154878973960876465e-02 -1.689471006393432617e-01 3.721957802772521973e-01 3.197134435176849365e-01 3.901679010596126318e-04 7.735005021095275879e-02 -4.504999890923500061e-02 -1.725659966468811035e-01 5.740322545170783997e-02 -2.885812520980834961e-02 -1.248269528150558472e-02 1.971929222345352173e-01
-1.749996840953826904e-01 -4.759804904460906982e-02 -7.479449361562728882e-02 3.813106417655944824e-01 -1.866510510444641113e-01 -1.796578466892242432e-01 2.218775264918804169e-02 1.342904567718505859e-01 3.906391263008117676e-01 5.896580964326858521e-02 -1.290543004870414734e-02 1.715873032808303833e-01 2.853938564658164978e-02 1.587089151144027710e-01 3.072733059525489807e-02 4.272715002298355103e-02 1.024240162223577499e-02 5.581767559051513672e-01 1.289560347795486450e-01 2.719892859458923340e-01 -1.430162042379379272e-02 -2.477537244558334351e-01 -4.143278114497661591e-03 1.697932332754135132e-01 -2.487918920814990997e-02 -4.265337437391281128e-02 5.558960139751434326e-02 5.652330070734024048e-02 8.440663665533065796e-02 8.042496629059314728e-03 8.060774207115173340e-02 -3.001122921705245972e-02
5.406742915511131287e-02 2.151054563000798225e-03 4.978546872735023499e-02 2.186381220817565918e-01 1.095737889409065247e-01 -7.407899200916290283e-02 1.976404711604118347e-02 3.247719407081604004e-01 5.927372574806213379e-01 2.401423268020153046e-02 -1.574285626411437988e-01 1.865240633487701416e-01 -1.167333200573921204e-01 -3.664476051926612854e-02 -9.706781059503555298e-02 1.791069060564041138e-01 -1.550736427307128906e-01 2.481845170259475708e-01 -2.193304598331451416e-01 -9.275239706039428711e-02 -9.301678836345672607e-02 -1.034765988588333130e-01 -3.474149480462074280e-02 -8.898103982210159302e-02 -1.790610253810882568e-01 9.045199304819107056e-02 -2.170832753181457520e-01 3.016436705365777016e-03 6.256758421659469604e-02 -1.575272530317306519e-01 -4.314204677939414978e-03 2.617367804050445557e-01
5.018116533756256104e-02 -4.070986434817314148e-02 -8.605311065912246704e-02 2.337920814752578735e-01 -3.765511885285377502e-02 3.039533495903015137e-01 -4.535096138715744019e-02 2.197770178318023682e-01 2.426043152809143066e-01 3.015938103199005127e-01 -1.257196813821792603e-01 6.819169968366622925e-02 -4.963854444213211536e-04 5.300887301564216614e-02 -6.426242738962173462e-02 1.649705022573471069e-01 1.206147149205207825e-01 -1.118498295545578003e-01 1.020027026534080505e-01 2.465862482786178589e-01 -1.775769442319869995e-01 -5.223402380943298340e-02 7.894295454025268555e-02 3.981267809867858887e-01 -1.112518459558486938e-01 -2.312520146369934082e-01 1.774520426988601685e-02 -2.325387895107269287e-01 2.543306052684783936e-01 -1.461748778820037842e-01 -1.896329820156097412e-01 2.136547863483428955e-01
-2.443025819957256317e-02 -2.776257395744323730e-01 -1.953756362199783325e-01 1.687551885843276978e-01 1.685380749404430389e-02 5.696359090507030487e-03 -1.514259427785873413e-01 -1.332607418298721313e-01 2.841052412986755371e-01 7.196969538927078247e-02 -2.895654737949371338e-01 3.619705438613891602e-01 8.698262274265289307e-02 3.761999607086181641e-01 -7.639250252395868301e-04 2.042684257030487061e-01 -1.355009675025939941e-01 2.769608199596405029e-01 -2.866928875446319580e-01 1.254291236400604248e-01 -2.419156208634376526e-02 -1.642448604106903076e-01 -1.267120540142059326e-01 2.136104553937911987e-01 -1.388278156518936157e-01 3.294565156102180481e-02 6.258258968591690063e-02 -2.978659793734550476e-02 1.105167157948017120e-02 -9.062790125608444214e-02 -8.571276813745498657e-02 1.680698944255709648e-03
2.222680747509002686e-01 -1.275044679641723633e-01 -1.153280362486839294e-01 2.768827974796295166e-01 -3.022379875183105469e-01 -1.113749518990516663e-01 2.231156677007675171e-01 4.314189404249191284e-02 2.471933513879776001e-01 8.913180232048034668e-02 1.183096021413803101e-01 3.544047176837921143e-01 -2.853415310382843018e-01 1.763827800750732422e-01 1.781480461359024048e-01 2.773402631282806396e-01 1.712290011346340179e-02 -1.464921701699495316e-02 2.003526687622070312e-02 5.162698030471801758e-02 -7.004339247941970825e-02 -7.831559330224990845e-02 -9.273528307676315308e-02 1.743579655885696411e-01 7.082498073577880859e-02 -1.054847314953804016e-01 -4.205001518130302429e-02 -2.995976805686950684e-01 -1.883157528936862946e-02 -2.655521333217620850e-01 1.460393220186233521e-01 7.524682581424713135e-02
1.250422745943069458e-01 4.139288887381553650e-02 3.648866713047027588e-02 1.510217189788818359e-01 -3.442182019352912903e-02 1.438022106885910034e-01 2.207296639680862427e-01 -1.629586517810821533e-02 2.794589102268218994e-01 6.473909318447113037e-02 1.936422437429428101e-01 1.545472145080566406e-01 -1.618522405624389648e-01 4.218763113021850586e-02 1.243611127138137817e-01 9.361722320318222046e-02 -3.599977120757102966e-02 4.625904858112335205e-01 -3.200062215328216553e-01 -2.161465585231781006e-01 -3.167292103171348572e-03 -4.045964032411575317e-02 2.989028692245483398e-01 9.780051559209823608e-02 2.523495852947235107e-01 1.615795940160751343e-01 2.896660380065441132e-02 8.448991179466247559e-02 1.682532876729965210e-01 -2.785141468048095703e-01 -1.379681676626205444e-01 -6.434366106986999512e-02
8.796305954456329346e-02 4.990039393305778503e-02 1.845139712095260620e-01 3.392952382564544678e-01 -3.983024060726165771e-01 1.976962760090827942e-02 -1.263585835695266724e-01 1.935291886329650879e-01 2.234812378883361816e-01 1.918481886386871338e-01 -1.556983590126037598e-01 4.568674415349960327e-02 1.817550361156463623e-01 1.707648336887359619e-01 -3.898183703422546387e-01 8.345461636781692505e-02 2.605091333389282227e-01 1.934558036737143993e-03 -1.286057382822036743e-01 -1.611903905868530273e-01 -1.047076750546693802e-02 -2.794576436281204224e-02 -3.670567646622657776e-02 3.597374632954597473e-02 1.628748625516891479e-01 -1.960878819227218628e-01 3.094520792365074158e-02 8.851590752601623535e-02 1.634218394756317139e-01 -2.057193815708160400e-01 8.047906681895256042e-03 1.927874982357025146e-01
-1.532557606697082520e-01 -1.789988577365875244e-01 -1.557862609624862671e-01 4.645960927009582520e-01 -9.270597249269485474e-02 -1.611476093530654907e-01 1.793026775121688843e-01 1.207922324538230896e-01 2.038631737232208252e-01 3.490086272358894348e-02 -1.423939410597085953e-02 4.058593809604644775e-01 2.489032223820686340e-02 1.815294027328491211e-01 -2.731632292270660400e-01 1.957956701517105103e-01 -1.097692921757698059e-01 9.820967167615890503e-02 -1.216504350304603577e-01 -1.411998271942138672e-01 -1.274200528860092163e-01 1.994807720184326172e-01 -1.690858043730258942e-02 -4.994992911815643311e-02 -5.226037651300430298e-02 8.167856931686401367e-02 1.361481696367263794e-01 -1.101350113749504089e-01 1.807261705398559570e-01 -3.405522182583808899e-02 -7.442509382963180542e-02 2.723073661327362061e-01
1.531461626291275024e-01 9.412562102079391479e-02 -7.739962637424468994e-02 2.493241131305694580e-01 -6.910865008831024170e-02 1.514997333288192749e-01 1.244061216711997986e-01 2.249862700700759888e-01 3.413277864456176758e-01 -1.169072650372982025e-02 -1.724393218755722046e-01 3.343940079212188721e-01 -3.542340099811553955e-01 8.836830407381057739e-02 9.696668386459350586e-02 1.970434635877609253e-01 1.069841980934143066e-01 1.205725818872451782e-01 -4.031972289085388184e-01 -4.938774928450584412e-02 2.532572858035564423e-02 -2.966888062655925751e-02 -6.707940995693206787e-02 -7.258703559637069702e-02 -1.879177242517471313e-01 -6.771200895309448242e-02 -1.743249148130416870e-01 -8.166910149157047272e-03 -1.238594390451908112e-02 -2.722538113594055176e-01 3.811988979578018188e-02 1.327828466892242432e-01
6.153074279427528381e-02 -2.907183952629566193e-02 1.174976769834756851e-02 3.222823739051818848e-01 -9.090945124626159668e-02 4.581391811370849609e-02 1.371603310108184814e-01 7.398650050163269043e-02 3.371170461177825928e-01 2.600603923201560974e-02 1.988883912563323975e-01 2.122459113597869873e-01 -2.840865552425384521e-01 -8.734625764191150665e-03 -1.194505468010902405e-01 2.149303853511810303e-01 1.239711791276931763e-01 2.385935485363006592e-01 -1.001004055142402649e-01 -2.348333746194839478e-01 1.404687464237213135e-01 9.929961711168289185e-02 3.619567453861236572e-01 -3.663380816578865051e-02 2.251596897840499878e-01 4.658253863453865051e-02 1.151922270655632019e-01 -2.171647399663925171e-01 1.036686673760414124e-01 -2.982380688190460205e-01 -3.805899620056152344e-02 5.189279466867446899e-02
3.397125005722045898e-01 -3.860816732048988342e-02 -3.412811085581779480e-02 1.229615211486816406e-01 -2.898440361022949219e-01 6.497048586606979370e-02 -4.880266264081001282e-02 3.089574575424194336e-01 2.716680169105529785e-01 1.595453321933746338e-01 -1.086660325527191162e-01 3.503349125385284424e-01 2.978089153766632080e-01 -1.421873569488525391e-01 -1.667824387550354004e-01 1.040342375636100769e-01 -8.350065350532531738e-02 -2.851491421461105347e-02 -1.987269371747970581e-01 9.398581832647323608e-02 -2.712868750095367432e-01 3.588141128420829773e-02 3.870667889714241028e-02 8.005682379007339478e-02 5.284603685140609741e-02 6.421956419944763184e-02 -5.929491948336362839e-03 2.182752192020416260e-01 2.891313135623931885e-01 -1.284527778625488281e-01 7.774712983518838882e-03 7.582430541515350342e-02
1.757443137466907501e-02 -1.285584867000579834e-01 -1.166622564196586609e-01 3.382381424307823181e-02 -3.825140297412872314e-01 1.860856562852859497e-01 2.068849503993988037e-01 1.595214158296585083e-01 2.629518806934356689e-01 4.447980225086212158e-02 -6.571992300450801849e-03 5.546705722808837891e-01 -9.434274584054946899e-02 -1.609932184219360352e-01 2.184696868062019348e-02 2.818750739097595215e-01 2.068211734294891357e-01 4.003196209669113159e-02 -1.034896522760391235e-01 -1.311929672956466675e-01 2.960477024316787720e-02 1.312243640422821045e-01 -4.606497287750244141e-02 1.457593441009521484e-01 2.080230228602886200e-02 8.217838476411998272e-04 7.056238502264022827e-02 2.832033038139343262e-01 -2.946549840271472931e-02 -1.494429558515548706e-01 -2.446381747722625732e-02 4.961471632122993469e-02
2.734422087669372559e-01 4.644152149558067322e-02 7.902155816555023193e-02 -1.238218098878860474e-01 4.833696410059928894e-02 9.483761340379714966e-02 1.795284748077392578e-01 3.598054870963096619e-02 2.909260988235473633e-01 2.554429173469543457e-01 -2.431136220693588257e-01 5.408224090933799744e-02 9.115798771381378174e-02 1.929967850446701050e-01 -1.316381841897964478e-01 3.775342404842376709e-01 3.791045397520065308e-02 2.705457806587219238e-01 -1.798179298639297485e-01 -4.722546413540840149e-02 1.201148182153701782e-01 2.412310838699340820e-01 1.273350268602371216e-01 2.387849241495132446e-01 -1.361259222030639648e-01 2.676084637641906738e-01 5.105014890432357788e-02 1.310683935880661011e-01 -1.153692528605461121e-01 -1.321845781058073044e-02 1.825116425752639771e-01 1.659211516380310059e-01
-1.198514699935913086e-01 -5.013821274042129517e-02 1.453706622123718262e-01 -2.917109802365303040e-02 -8.632323704659938812e-03 1.459896713495254517e-01 5.871217325329780579e-02 -2.113240659236907959e-01 4.457037150859832764e-01 1.071195751428604126e-01 -4.528619349002838135e-02 2.464591860771179199e-01 -2.462958246469497681e-01 6.185052543878555298e-02 -1.284076422452926636e-01 2.681476175785064697e-01 9.289117157459259033e-02 2.709440588951110840e-01 -3.484835028648376465e-01 3.492061048746109009e-02 1.064802631735801697e-01 1.832780689001083374e-01 1.005554497241973877e-01 1.207961738109588623e-01 5.031742155551910400e-02 9.195218980312347412e-02 -1.346984952688217163e-01 -1.600637584924697876e-01 6.603571772575378418e-02 -2.203657478094100952e-01 -2.428902685642242432e-01 1.576297134160995483e-01
6.417843699455261230e-02 9.407541900873184204e-02 4.330454021692276001e-02 -5.540058389306068420e-02 1.752555817365646362e-01 -4.054480418562889099e-02 2.598552107810974121e-01 2.001221030950546265e-01 3.010125458240509033e-01 1.227795854210853577e-01 -1.453976929187774658e-01 3.669978678226470947e-01 5.296321958303451538e-02 1.042459681630134583e-01 -6.058280467987060547e-01 6.415100395679473877e-02 -5.317083001136779785e-02 5.161884054541587830e-02 -1.200124546885490417e-01 6.527912616729736328e-02 5.481750518083572388e-02 -1.093364804983139038e-01 -1.244152113795280457e-01 2.343728765845298767e-02 1.113603413105010986e-01 -1.045859083533287048e-01 8.092446625232696533e-02 3.827536478638648987e-02 5.628660786896944046e-03 -1.846125125885009766e-01 -2.682092785835266113e-01 5.728034302592277527e-02
3.379605412483215332e-01 -7.570032775402069092e-02 -2.963762730360031128e-02 1.770082414150238037e-01 -1.841413229703903198e-01 -1.674097478389739990e-01 2.904975712299346924e-01 1.665723770856857300e-01 -2.131941765546798706e-01 -3.564094379544258118e-02 -2.021704167127609253e-01 1.097189560532569885e-01 1.492671966552734375e-01 -2.964112441986799240e-03 -1.829033941030502319e-01 3.790869116783142090e-01 -3.386083617806434631e-02 2.512952387332916260e-01 -1.295148879289627075e-01 -4.132401198148727417e-02 -2.794738709926605225e-01 1.887647211551666260e-01 -1.198130324482917786e-01 2.471979893743991852e-02 1.076150014996528625e-01 -3.901486471295356750e-02 4.141503572463989258e-02 2.513865940272808075e-02 2.344470620155334473e-01 -2.243106961250305176e-01 1.095882132649421692e-01 -1.745485961437225342e-01
2.898696660995483398e-01 1.151875481009483337e-01 2.515786886215209961e-01 2.076178938150405884e-01 3.492705151438713074e-02 1.243784874677658081e-01 1.858103089034557343e-02 1.327016800642013550e-01 1.495540887117385864e-01 -3.831228986382484436e-02 -1.337654739618301392e-01 5.023111030459403992e-02 1.404258981347084045e-02 1.211893185973167419e-01 -1.715248823165893555e-01 5.397165417671203613e-01 -2.896454185247421265e-03 3.187007084488868713e-02 -3.008528053760528564e-02 2.263692915439605713e-01 1.496557295322418213e-01 1.372724920511245728e-01 1.954950839281082153e-01 1.807467043399810791e-01 2.240733057260513306e-01 3.229529857635498047e-01 6.401227414608001709e-02 -1.906045079231262207e-01 -2.740319631993770599e-02 -8.099237829446792603e-02 -1.109173223376274109e-01 4.435384273529052734e-02
1.215803623199462891e-01 -3.151119351387023926e-01 -9.716931730508804321e-02 2.905704081058502197e-01 9.041547775268554688e-02 1.757572889328002930e-01 1.184140741825103760e-01 1.787138134241104126e-01 2.907176315784454346e-01 2.196897938847541809e-02 6.668072193861007690e-02 1.980990767478942871e-01 -1.611669212579727173e-01 -8.684381842613220215e-02 1.236827298998832703e-01 1.723795086145401001e-01 6.622879952192306519e-02 3.030813038349151611e-01 -4.710104167461395264e-01 3.484883904457092285e-02 1.542220264673233032e-01 1.134201213717460632e-01 2.195271253585815430e-01 -1.525231152772903442e-01 9.543460607528686523e-02 -8.817433565855026245e-02 -4.254466388374567032e-03 1.276795268058776855e-01 6.572155654430389404e-02 -1.723306924104690552e-01 -6.745734065771102905e-02 -2.493360824882984161e-02
1.749169230461120605e-01 3.674751892685890198e-02 -1.648523658514022827e-01 -3.625309094786643982e-02 -1.041421666741371155e-01 -1.994504630565643311e-01 3.505479991436004639e-01 7.939688116312026978e-02 1.006083860993385315e-01 6.945435702800750732e-02 4.703885689377784729e-02 -5.366011522710323334e-03 1.601294279098510742e-01 -1.466371417045593262e-01 -1.485632658004760742e-01 3.715012669563293457e-01 1.056774184107780457e-01 5.345970764756202698e-02 -3.452111184597015381e-01 -3.626653924584388733e-02 5.616595223546028137e-02 3.942920360714197159e-03 9.098120033740997314e-02 2.543594241142272949e-01 2.639944553375244141e-01 -1.564520746469497681e-01 -4.665436595678329468e-02 1.753180921077728271e-01 4.313528835773468018e-01 -6.055568531155586243e-02 4.920956864953041077e-02 -7.374481111764907837e-02
1.661436855792999268e-01 -6.976206600666046143e-02 6.885531544685363770e-02 1.145982220768928528e-01 5.278796702623367310e-02 -1.490184664726257324e-01 1.258772164583206177e-01 1.400503963232040405e-01 2.385629713535308838e-01 2.366686463356018066e-01 1.236663237214088440e-01 3.685523867607116699e-01 -5.787933990359306335e-02 4.969394207000732422e-02 -5.391725152730941772e-02 3.850595951080322266e-01 2.619539387524127960e-02 -1.762685179710388184e-01 -3.403754532337188721e-01 2.503649890422821045e-01 3.367890417575836182e-02 -9.020128846168518066e-02 -1.875821053981781006e-01 2.373987436294555664e-01 1.132468432188034058e-01 -2.374219620833173394e-04 -1.179345026612281799e-01 -1.164191216230392456e-02 1.371859163045883179e-01 -9.606071747839450836e-03 3.099823892116546631e-01 -1.231927797198295593e-01
2.760694324970245361e-01 -1.762367784976959229e-01 -1.988671533763408661e-02 1.767589594237506390e-03 -1.983068138360977173e-02 8.418733626604080200e-02 1.860650777816772461e-01 2.076429277658462524e-01 3.322597146034240723e-01 1.147998869419097900e-01 -8.224026858806610107e-02 3.111664056777954102e-01 -2.294036149978637695e-01 -4.920046031475067139e-02 2.289151102304458618e-01 2.351472973823547363e-01 2.551993429660797119e-01 2.105310559272766113e-01 -3.562660515308380127e-01 -6.672758609056472778e-02 7.969438284635543823e-02 -6.469104439020156860e-02 3.132988512516021729e-01 6.250077486038208008e-02 -1.558126807212829590e-01 -1.003921553492546082e-01 1.614730618894100189e-02 6.796943396329879761e-02 1.055078431963920593e-01 -2.862584777176380157e-02 -1.941342093050479889e-02 1.105116531252861023e-01
1.311303079128265381e-01 -1.603584289550781250e-01 -6.001278385519981384e-02 3.003131151199340820e-01 8.386689424514770508e-02 1.594885736703872681e-01 1.154906377196311951e-01 -3.785305842757225037e-02 1.759077459573745728e-01 -2.451544255018234253e-02 -2.226188033819198608e-01 2.882204651832580566e-01 -5.797279626131057739e-02 2.028044909238815308e-01 4.335324093699455261e-02 2.977664470672607422e-01 2.028570324182510376e-01 4.017151594161987305e-01 -3.457292020320892334e-01 3.894876316189765930e-02 -5.669460445642471313e-02 7.607915252447128296e-02 6.934930384159088135e-02 -8.238804340362548828e-02 4.076430201530456543e-02 -2.139430344104766846e-01 1.291708797216415405e-01 1.872936934232711792e-01 -1.792460083961486816e-01 -3.214042633771896362e-02 -5.579776316881179810e-02 1.928876042366027832e-01
2.221862524747848511e-01 1.551912128925323486e-01 -1.361639052629470825e-01 2.146942019462585449e-01 -2.438229769468307495e-01 2.553526684641838074e-02 1.230347082018852234e-01 1.908948123455047607e-01 -2.709640376269817352e-02 3.074694871902465820e-01 -3.027018010616302490e-01 -2.786412462592124939e-02 1.207159385085105896e-01 6.681134551763534546e-02 -1.267026513814926147e-01 2.806230485439300537e-01 -1.893216371536254883e-02 3.813027590513229370e-02 -1.890392005443572998e-01 5.082353577017784119e-02 -6.747175753116607666e-02 -1.871750056743621826e-01 -1.745913624763488770e-01 4.571809247136116028e-02 4.740634560585021973e-02 -7.643126416951417923e-03 -3.007881045341491699e-01 1.011519432067871094e-01 3.502119183540344238e-01 -1.672465912997722626e-02 -2.715059518814086914e-01 -1.917663216590881348e-01
2.828983962535858154e-02 -1.504496186971664429e-01 1.284869760274887085e-01 7.836961001157760620e-02 1.664416790008544922e-01 3.245107233524322510e-01 -5.656440928578376770e-02 2.923265397548675537e-01 7.364972680807113647e-02 2.275902330875396729e-01 -4.173486828804016113e-01 1.427905559539794922e-01 1.369346380233764648e-01 5.210173130035400391e-02 -9.722331911325454712e-02 1.923935413360595703e-01 8.947932720184326172e-02 1.409736722707748413e-01 -1.233067363500595093e-01 1.012273281812667847e-01 8.944041281938552856e-02 3.289485350251197815e-02 -1.350951939821243286e-01 4.576240181922912598e-01 2.095290273427963257e-01 -2.272837981581687927e-02 -1.643766299821436405e-03 2.929085679352283478e-02 1.108259111642837524e-01 -7.553903013467788696e-02 1.094566956162452698e-01 2.172392606735229492e-01
2.013556510210037231e-01 -1.099596023559570312e-01 -1.265835613012313843e-01 -1.521400213241577148e-01 -2.393179833889007568e-01 1.516604125499725342e-01 2.796038687229156494e-01 2.009790539741516113e-01 6.209506839513778687e-02 -2.481119520962238312e-02 -1.103880330920219421e-01 5.692769959568977356e-02 -1.603963822126388550e-01 1.112565249204635620e-01 -2.035947442054748535e-01 2.711004018783569336e-01 1.210115030407905579e-01 1.810571849346160889e-01 -2.356450557708740234e-01 1.816555112600326538e-01 -3.588560223579406738e-02 -2.772524952888488770e-01 -5.692329257726669312e-02 1.265186667442321777e-01 4.091942310333251953e-01 -1.714382134377956390e-02 2.161051630973815918e-01 2.117874622344970703e-01 1.470374763011932373e-01 -1.037899926304817200e-01 -8.529882878065109253e-02 6.392960995435714722e-02
7.166467607021331787e-02 2.522100694477558136e-02 -1.899808794260025024e-01 1.784414798021316528e-02 -1.412976831197738647e-01 -5.912840738892555237e-02 1.999957561492919922e-01 1.330153793096542358e-01 -2.949398756027221680e-02 -1.515069454908370972e-01 -2.208791077136993408e-01 8.312815427780151367e-02 1.666953265666961670e-01 2.762210369110107422e-01 -1.199101805686950684e-01 3.795940279960632324e-01 4.239775240421295166e-02 4.297000169754028320e-01 -2.086770385503768921e-01 1.223483011126518250e-01 -2.229417711496353149e-01 -5.617635324597358704e-02 -2.055059224367141724e-01 1.165005266666412354e-01 2.098383605480194092e-01 -2.262908667325973511e-01 4.914532415568828583e-03 1.680915057659149170e-01 1.410484164953231812e-01 -1.691126972436904907e-01 -8.923690766096115112e-02 3.150111436843872070e-02
1.439648717641830444e-01 -8.158183842897415161e-02 -2.372266948223114014e-01 2.726456522941589355e-01 3.799018859863281250e-01 -1.637271605432033539e-02 1.460024565458297729e-01 2.332893908023834229e-01 4.501948952674865723e-01 2.335315197706222534e-01 -2.134682796895503998e-02 1.195132434368133545e-01 5.575294047594070435e-02 -1.147391647100448608e-01 -3.118353486061096191e-01 1.109266430139541626e-01 -4.874740168452262878e-02 7.129966467618942261e-02 -1.645592153072357178e-01 1.444827616214752197e-01 1.383469402790069580e-01 -1.814785450696945190e-01 -1.290890425443649292e-01 -5.303100869059562683e-02 4.194273799657821655e-02 -3.600601479411125183e-02 -1.744580119848251343e-01 1.117660552263259888e-01 1.324091702699661255e-01 -2.644368261098861694e-02 -1.438328474760055542e-01 1.096967309713363647e-01
-9.783685207366943359e-02 -2.101710140705108643e-01 -2.723761498928070068e-01 4.388341307640075684e-01 -2.971291355788707733e-02 -7.306031137704849243e-02 1.855716407299041748e-01 1.966209262609481812e-01 7.784946262836456299e-02 1.557605415582656860e-01 -1.625408977270126343e-01 1.500799953937530518e-01 2.536074221134185791e-01 2.339882701635360718e-01 -1.591895669698715210e-01 2.412796616554260254e-01 -3.771689720451831818e-03 4.838859289884567261e-02 1.099061500281095505e-02 1.288608908653259277e-01 2.001598291099071503e-02 -1.262585222721099854e-01 -1.389737427234649658e-01 3.480852395296096802e-02 -2.042875736951828003e-01 1.090858727693557739e-01 -4.213283304125070572e-03 1.811680197715759277e-02 3.129449188709259033e-01 -2.539710998535156250e-01 -1.131477504968643188e-01 1.819851249456405640e-01
4.647936820983886719e-01 1.575938463211059570e-01 1.497995257377624512e-01 3.234068155288696289e-01 2.105077495798468590e-03 -3.891870006918907166e-02 4.231745377182960510e-02 1.801937818527221680e-01 2.070046216249465942e-01 3.587933629751205444e-02 -1.808432191610336304e-01 1.315413713455200195e-01 -8.437419310212135315e-03 1.218834668397903442e-01 -3.193217515945434570e-01 3.330102562904357910e-02 -5.933362618088722229e-02 1.859119236469268799e-01 -1.740258187055587769e-01 -5.963999032974243164e-02 -1.373455524444580078e-01 -7.241755723953247070e-02 -1.526619195938110352e-01 1.623871177434921265e-01 1.234603822231292725e-01 1.932594925165176392e-01 -1.854964196681976318e-01 -3.349756300449371338e-01 -1.408178210258483887e-01 -8.951286971569061279e-02 2.453489229083061218e-02 1.039681136608123779e-01
5.014510825276374817e-02 1.881648749113082886e-01 8.416955173015594482e-02 9.891574829816818237e-02 2.500658333301544189e-01 9.999145567417144775e-02 3.428788622841238976e-03 1.147473603487014771e-01 -1.097918823361396790e-01 1.193612590432167053e-01 -1.582292765378952026e-01 2.391105145215988159e-01 -9.354190528392791748e-02 3.866890370845794678e-01 -2.109095752239227295e-01 4.103414714336395264e-01 1.209121868014335632e-01 2.621398568153381348e-01 -3.050258457660675049e-01 1.815938502550125122e-01 -1.103586703538894653e-01 1.123766973614692688e-01 -1.045864745974540710e-01 -1.650357097387313843e-01 1.041938439011573792e-01 -1.232283655554056168e-02 9.206934273242950439e-02 -5.696818605065345764e-02 -8.946696668863296509e-02 -1.555480509996414185e-01 -1.671007722616195679e-01 1.570291072130203247e-01
3.833293020725250244e-01 2.477184496819972992e-02 -5.690385401248931885e-02 -9.694406390190124512e-02 -1.663670875132083893e-02 9.077943861484527588e-03 -4.924826696515083313e-02 1.256827414035797119e-01 2.811679840087890625e-01 2.575446963310241699e-01 -1.669189333915710449e-01 -1.181814819574356079e-01 9.141924977302551270e-02 1.900547295808792114e-01 -2.183601409196853638e-01 6.968866288661956787e-02 3.196333050727844238e-01 -2.110105194151401520e-02 -2.155758440494537354e-01 6.344947218894958496e-02 1.755980588495731354e-02 -1.718575805425643921e-01 1.897198110818862915e-01 1.438361853361129761e-01 9.532912820577621460e-02 -4.071470499038696289e-01 1.104219332337379456e-01 1.308549474924802780e-02 1.895300149917602539e-01 -7.987076789140701294e-02 -2.604059576988220215e-01 5.530713591724634171e-03
3.118214905261993408e-01 5.086351558566093445e-02 5.535185802727937698e-03 1.605859547853469849e-01 -9.955476969480514526e-02 1.577571965754032135e-02 3.050787150859832764e-01 -7.885871082544326782e-02 3.095908164978027344e-01 1.286004036664962769e-01 6.320644915103912354e-02 1.389758586883544922e-01 -1.777784228324890137e-01 2.409667670726776123e-01 6.724773347377777100e-02 -1.119263768196105957e-01 1.482165604829788208e-01 1.223778426647186279e-01 -5.907913669943809509e-02 -4.490930587053298950e-02 -4.840281233191490173e-02 -2.464109510183334351e-01 7.458271086215972900e-02 -4.819617792963981628e-02 1.459672898054122925e-01 8.922557532787322998e-02 -2.189913019537925720e-02 -1.242124140262603760e-01 3.950854539871215820e-01 -3.983270227909088135e-01 -1.923769563436508179e-01 1.102551072835922241e-01
2.616195976734161377e-01 -2.271857671439647675e-02 2.560931257903575897e-02 2.812466025352478027e-01 7.994128018617630005e-02 -5.971565097570419312e-02 2.757700979709625244e-01 1.482642740011215210e-01 1.947738528251647949e-01 2.703184783458709717e-01 -1.521106809377670288e-01 1.194172352552413940e-01 1.336702704429626465e-01 2.053743153810501099e-01 9.602213650941848755e-02 7.351870089769363403e-02 1.315735578536987305e-01 1.038359850645065308e-01 -3.731218576431274414e-01 1.399106830358505249e-01 -7.212841510772705078e-02 -3.451139479875564575e-02 -1.089406898245215416e-03 9.105452895164489746e-02 -2.284525781869888306e-01 -3.195500969886779785e-01 -2.749345824122428894e-02 8.849666267633438110e-02 -1.786467432975769043e-01 9.646484255790710449e-02 1.150983050465583801e-01 3.182525038719177246e-01
6.772620230913162231e-02 1.245893388986587524e-01 -1.858730614185333252e-01 -1.740340143442153931e-02 -9.712694585323333740e-02 -7.125927507877349854e-02 3.468892872333526611e-01 2.331478754058480263e-03 -8.690662682056427002e-03 1.940271817147731781e-02 -9.417803585529327393e-02 1.646269261837005615e-01 2.311401665210723877e-01 1.741441935300827026e-01 -2.312408238649368286e-01 3.612483739852905273e-01 4.100777208805084229e-02 2.357792407274246216e-01 -2.708602845668792725e-01 3.244133591651916504e-01 4.108161106705665588e-02 -1.231049299240112305e-01 -1.075658798217773438e-01 -4.579603299498558044e-02 1.633063703775405884e-01 -1.252724230289459229e-01 -3.355817869305610657e-02 1.784354895353317261e-01 3.076007068157196045e-01 -1.164503693580627441e-01 -4.885201156139373779e-02 2.318530380725860596e-01
-1.346502751111984253e-01 1.278147846460342407e-01 -5.773146077990531921e-02 2.840228192508220673e-02 9.566828608512878418e-02 1.154798269271850586e-01 1.157856434583663940e-01 1.171373724937438965e-01 -1.438990384340286255e-01 2.500331997871398926e-01 -4.061209410429000854e-02 1.901801824569702148e-01 8.386479318141937256e-02 4.298432767391204834e-01 -3.175816833972930908e-01 4.365208446979522705e-01 1.079857200384140015e-01 1.677012443542480469e-01 -1.983544826507568359e-01 2.521925270557403564e-01 5.006130412220954895e-02 6.176567077636718750e-02 -8.834189176559448242e-02 -6.497251335531473160e-03 1.667963862419128418e-01 -1.368286609649658203e-01 9.852768480777740479e-02 -3.564328700304031372e-02 7.847067713737487793e-02 -1.522507965564727783e-01 -2.106982767581939697e-01 1.392054706811904907e-01
2.712690830230712891e-01 -2.164493352174758911e-01 2.623744308948516846e-01 2.781309187412261963e-01 1.129955146461725235e-02 7.493947446346282959e-02 1.715999394655227661e-01 4.294098168611526489e-02 1.367729902267456055e-01 3.227853477001190186e-01 -1.652544438838958740e-01 4.592207074165344238e-02 -4.286652058362960815e-02 8.782506734132766724e-02 9.687723964452743530e-02 3.793595135211944580e-01 -1.117666289210319519e-01 -6.176926568150520325e-02 -2.463805228471755981e-01 8.947640657424926758e-02 -3.905357420444488525e-02 1.708317175507545471e-02 -1.048317085951566696e-02 1.106529012322425842e-01 2.087639570236206055e-01 2.750668227672576904e-01 -4.250556603074073792e-02 -2.022104337811470032e-02 1.410083323717117310e-01 -1.291774809360504150e-01 7.879436016082763672e-02 -3.431336581707000732e-01
1.100440397858619690e-01 -1.642726510763168335e-01 -7.738615572452545166e-02 1.915672719478607178e-01 -8.597821928560733795e-03 -3.155915737152099609e-01 6.360658910125494003e-03 1.318386495113372803e-01 1.466262191534042358e-01 -2.504690289497375488e-01 -1.603794991970062256e-01 -6.811767816543579102e-02 -8.277203142642974854e-02 3.818856477737426758e-01 -1.354864090681076050e-01 2.374175041913986206e-01 -1.124049350619316101e-01 2.556924223899841309e-01 -2.519676983356475830e-01 1.570411175489425659e-01 -1.578845679759979248e-01 -5.550539121031761169e-02 -2.296282947063446045e-01 1.384982466697692871e-01 2.783541567623615265e-03 -1.489879488945007324e-01 -8.608262985944747925e-02 -1.094577834010124207e-01 2.216178178787231445e-01 -2.974210679531097412e-01 1.286672614514827728e-02 -1.170434579253196716e-01
3.813514485955238342e-02 -1.397549957036972046e-01 6.467161327600479126e-02 3.275805413722991943e-01 2.463180720806121826e-01 1.129332035779953003e-01 -1.821531802415847778e-01 2.923544347286224365e-01 3.871452808380126953e-01 2.361020147800445557e-01 -1.464789509773254395e-01 1.693865358829498291e-01 -1.748615950345993042e-01 1.740829087793827057e-02 -1.819894532673060894e-03 3.907740712165832520e-01 -9.398210793733596802e-02 1.290295571088790894e-01 -1.601272523403167725e-01 -2.451807707548141479e-01 -5.683491379022598267e-02 -5.495400726795196533e-02 2.555965259671211243e-02 1.993124634027481079e-01 -5.948182195425033569e-03 2.052783221006393433e-02 -7.016407698392868042e-02 1.257694512605667114e-01 -3.174916654825210571e-02 -6.503056734800338745e-02 -2.152665704488754272e-01 7.379540801048278809e-02
1.028914079070091248e-01 -1.932923495769500732e-02 -1.245300993323326111e-01 2.201307117938995361e-01 -4.308027401566505432e-02 1.519950479269027710e-01 2.360694557428359985e-01 4.912827536463737488e-02 2.188564687967300415e-01 2.395703084766864777e-02 -3.213320374488830566e-01 2.219033986330032349e-01 -8.292688429355621338e-02 1.856354624032974243e-01 7.713561505079269409e-02 4.941595718264579773e-02 2.037976309657096863e-02 3.707848489284515381e-01 1.834797263145446777e-01 -8.223865926265716553e-02 -5.414697155356407166e-02 -1.439748704433441162e-01 5.248902365565299988e-02 2.752899527549743652e-01 6.522387266159057617e-02 -2.328401207923889160e-01 1.647561788558959961e-01 7.824976742267608643e-02 1.828447133302688599e-01 2.232745587825775146e-01 -1.404930204153060913e-01 3.405782282352447510e-01
2.657044529914855957e-01 2.642417512834072113e-02 2.701882645487785339e-02 -9.365960955619812012e-03 -4.132968932390213013e-02 7.341552525758743286e-02 1.984702199697494507e-01 5.511729046702384949e-02 1.048866882920265198e-01 8.396024256944656372e-02 -8.277648687362670898e-02 3.087594807147979736e-01 -2.835371494293212891e-01 1.260488778352737427e-01 1.497281789779663086e-01 1.245241090655326843e-01 3.403097987174987793e-01 3.728238940238952637e-01 -3.576425611972808838e-01 -5.606607720255851746e-02 -2.942539576906710863e-04 -9.585498273372650146e-02 2.239862680435180664e-01 -2.083182334899902344e-02 -1.037585809826850891e-01 -2.588811814785003662e-01 -8.198747038841247559e-02 -1.821553707122802734e-01 7.151301950216293335e-02 -1.109700128436088562e-01 -1.454605311155319214e-01 1.482915729284286499e-01
8.297736197710037231e-02 1.214018613100051880e-01 8.769425004720687866e-02 2.204247862100601196e-01 2.771944999694824219e-01 1.267548501491546631e-01 -7.946922630071640015e-02 2.984044253826141357e-01 2.830217480659484863e-01 8.497440814971923828e-02 -1.709029823541641235e-01 1.506847292184829712e-01 1.014344766736030579e-01 -6.267984211444854736e-02 -3.236371278762817383e-01 1.528846174478530884e-01 1.959491893649101257e-02 2.531726658344268799e-01 6.649389863014221191e-02 2.201192975044250488e-01 9.713778644800186157e-02 -5.321247130632400513e-02 2.891045808792114258e-02 2.738130986690521240e-01 1.197138950228691101e-01 -6.329366564750671387e-02 2.675864845514297485e-03 2.360207214951515198e-02 1.849016100168228149e-01 -6.803131848573684692e-02 -4.174996018409729004e-01 -1.217014640569686890e-01
1.593868434429168701e-01 8.807422220706939697e-02 2.243640087544918060e-02 1.374089270830154419e-01 -3.072474002838134766e-01 7.754089683294296265e-02 -9.361127763986587524e-02 1.985089480876922607e-01 4.498333111405372620e-02 -7.736268639564514160e-02 -2.757622599601745605e-01 6.535875797271728516e-02 1.079164445400238037e-01 2.469078600406646729e-01 2.896020375192165375e-02 -2.574350684881210327e-02 1.777386963367462158e-01 7.156222313642501831e-02 -2.272977121174335480e-02 -6.003903597593307495e-02 -1.767658144235610962e-01 -1.294409390538930893e-02 5.792541801929473877e-02 4.525718390941619873e-01 5.273585021495819092e-02 -4.132402688264846802e-02 -1.015766523778438568e-02 -9.834876656532287598e-02 4.626719653606414795e-01 -1.356833428144454956e-01 -2.315304130315780640e-01 2.359357923269271851e-01
2.102899700403213501e-01 8.072873204946517944e-02 -3.667493760585784912e-01 -4.388256464153528214e-03 -1.678622514009475708e-01 -6.412820518016815186e-02 1.986640691757202148e-01 9.075742214918136597e-02 5.679820850491523743e-02 -6.447180360555648804e-02 -4.624827578663825989e-02 8.776209503412246704e-02 1.010576859116554260e-01 2.019493728876113892e-01 -1.016694754362106323e-01 3.249837458133697510e-01 2.421872131526470184e-02 3.869298100471496582e-01 -2.743959426879882812e-01 2.828968763351440430e-01 -8.088834583759307861e-02 -1.154886111617088318e-01 -1.941285729408264160e-01 6.026178970932960510e-02 2.392125725746154785e-01 -1.115151718258857727e-01 6.813294440507888794e-02 4.475675895810127258e-02 2.831186354160308838e-01 -8.615018427371978760e-02 1.693617552518844604e-02 1.399277597665786743e-01
1.893032900989055634e-02 -1.425611078739166260e-01 -1.269797384738922119e-01 3.612854480743408203e-01 -2.111926227807998657e-01 -1.859869211912155151e-01 -9.653715044260025024e-02 2.229207009077072144e-01 2.218729257583618164e-01 3.796129226684570312e-01 -1.330330371856689453e-01 -7.596957497298717499e-03 9.526154398918151855e-02 1.528949439525604248e-01 -3.991050422191619873e-01 2.198800742626190186e-01 -5.184881016612052917e-02 9.215422719717025757e-02 -1.462038308382034302e-01 1.239253878593444824e-01 -8.039966225624084473e-02 4.842437431216239929e-02 -1.542544066905975342e-01 -2.936933375895023346e-02 -3.958642110228538513e-02 1.637757867574691772e-01 -5.766616016626358032e-02 -5.334972962737083435e-02 1.407207548618316650e-01 -9.376782923936843872e-02 -3.072275817394256592e-01 -6.605378538370132446e-02
4.638711512088775635e-01 -1.476332545280456543e-01 1.019634231925010681e-01 6.278680264949798584e-02 2.461992502212524414e-01 2.221762239933013916e-01 -1.927656382322311401e-01 1.139014586806297302e-01 1.169838663190603256e-02 1.205804869532585144e-01 -1.848980188369750977e-01 2.369905263185501099e-02 -8.122206665575504303e-03 1.945039778947830200e-01 -3.576899170875549316e-01 2.513155341148376465e-01 1.351060271263122559e-01 2.201698273420333862e-01 -2.103786766529083252e-01 2.317663878202438354e-01 1.490121036767959595e-01 -1.329367309808731079e-01 -1.175792142748832703e-01 3.408443182706832886e-02 -8.680886775255203247e-02 -1.493536531925201416e-01 1.336526870727539062e-01 -3.925723209977149963e-02 1.053740531206130981e-01 -6.733438372611999512e-02 -1.603136658668518066e-01 -2.175268484279513359e-03
3.934559226036071777e-02 2.396361716091632843e-02 -1.114007756114006042e-01 2.243434190750122070e-01 -6.066133081912994385e-02 3.357258439064025879e-01 -1.138159409165382385e-01 2.274996489286422729e-01 -3.290967270731925964e-02 1.415199339389801025e-01 -3.838400542736053467e-01 1.398618668317794800e-01 5.711859092116355896e-02 -6.194175407290458679e-02 -8.678728342056274414e-02 3.696707487106323242e-01 2.218793779611587524e-01 8.588951826095581055e-02 -1.267007589340209961e-01 1.035115960985422134e-02 -2.407814115285873413e-01 -9.903923422098159790e-02 -1.089223027229309082e-01 -1.300361845642328262e-02 -1.175161227583885193e-01 -1.062441617250442505e-01 1.750957965850830078e-02 -2.477247864007949829e-01 2.115275859832763672e-01 -2.701352238655090332e-01 -2.347739785909652710e-01 5.049359425902366638e-02
3.158930838108062744e-01 -1.183988377451896667e-01 -5.173863843083381653e-02 1.054857224225997925e-01 3.926932811737060547e-02 -3.088535740971565247e-03 -1.711335964500904083e-02 2.103023082017898560e-01 3.200053870677947998e-01 -7.147387415170669556e-02 -2.132415473461151123e-01 1.665958948433399200e-02 -1.046190410852432251e-01 -8.605498075485229492e-02 -3.502869307994842529e-01 -5.183266103267669678e-02 1.120493281632661819e-02 2.466884106397628784e-01 -1.596714109182357788e-01 2.304069697856903076e-02 -2.257064729928970337e-01 -1.522368043661117554e-01 -1.312494874000549316e-01 1.561668813228607178e-01 1.139188259840011597e-01 2.710129916667938232e-01 -1.018223464488983154e-01 -2.208910733461380005e-01 8.396245539188385010e-02 -3.197263181209564209e-01 1.191017031669616699e-01 2.398572266101837158e-01
1.224649101495742798e-01 -1.359767913818359375e-01 8.640380203723907471e-02 -9.325280040502548218e-02 4.730747267603874207e-02 -1.275286227464675903e-01 4.735041037201881409e-02 1.756839454174041748e-01 9.780707210302352905e-02 5.519432574510574341e-02 -4.849842190742492676e-01 2.441509962081909180e-01 2.255528271198272705e-01 2.269100844860076904e-01 -2.248656749725341797e-01 1.810590177774429321e-01 -1.519173104315996170e-02 2.281978726387023926e-01 -1.886287927627563477e-01 5.987416952848434448e-02 2.500419318675994873e-02 7.649508304893970490e-03 -9.860901534557342529e-02 -3.389299660921096802e-02 2.904829978942871094e-01 -1.600961685180664062e-01 4.562291316688060760e-03 1.296707987785339355e-01 2.799220085144042969e-01 -1.575578004121780396e-02 -5.056146904826164246e-02 3.075171113014221191e-01
-6.132740061730146408e-03 -2.268875390291213989e-01 -7.297524064779281616e-02 -2.439793571829795837e-02 -1.699657142162322998e-01 2.994448319077491760e-02 1.209636628627777100e-01 3.628177046775817871e-01 2.480605058372020721e-02 -6.293862313032150269e-02 -1.581905782222747803e-01 2.007840946316719055e-02 -1.164238993078470230e-02 5.533327907323837280e-02 -8.920837193727493286e-03 3.365996479988098145e-01 8.474290370941162109e-02 3.573099374771118164e-01 -1.458676159381866455e-01 1.185900270938873291e-01 5.355139076709747314e-02 -2.533868253231048584e-01 -2.157263308763504028e-01 2.113383859395980835e-01 2.993087470531463623e-01 6.222674250602722168e-02 -3.638479113578796387e-02 7.995915412902832031e-02 1.818413436412811279e-01 -1.055712997913360596e-01 -3.033754527568817139e-01 2.324627637863159180e-01
1.097158268094062805e-01 -6.474706530570983887e-02 2.173409610986709595e-02 4.792639240622520447e-02 -5.999919399619102478e-02 2.372002005577087402e-01 3.690163791179656982e-01 1.514846272766590118e-02 3.365513980388641357e-01 9.074106812477111816e-02 1.553591936826705933e-01 1.957810372114181519e-01 -8.156496286392211914e-02 3.997849766165018082e-03 6.465238332748413086e-02 1.630886644124984741e-01 1.257694233208894730e-02 4.536390602588653564e-01 -1.659442037343978882e-01 -3.008231222629547119e-01 1.755521297454833984e-01 1.576611655764281750e-03 1.236913278698921204e-01 4.756054282188415527e-02 2.055844962596893311e-01 4.422244429588317871e-02 3.479914367198944092e-02 1.259320080280303955e-01 9.067614376544952393e-02 -2.886198461055755615e-01 -1.534718424081802368e-01 -1.207952573895454407e-01
2.604824006557464600e-01 -1.414960771799087524e-01 -4.068560432642698288e-03 1.910433769226074219e-01 2.553048077970743179e-03 -1.127230599522590637e-01 9.065198153257369995e-02 1.857382804155349731e-01 4.116180241107940674e-01 2.248562872409820557e-01 -1.503475457429885864e-01 2.755223810672760010e-01 -1.396155655384063721e-01 -1.632274091243743896e-01 1.597994416952133179e-01 7.928337156772613525e-02 2.364365905523300171e-01 1.900848001241683960e-01 -4.148855507373809814e-01 1.124741435050964355e-01 1.146059408783912659e-01 8.260545320808887482e-03 7.667507976293563843e-02 5.371922999620437622e-02 1.393119897693395615e-02 -1.754028201103210449e-01 -2.640486061573028564e-01 5.930341314524412155e-03 -9.135006368160247803e-02 -9.123189747333526611e-02 8.687714487314224243e-02 2.165711950510740280e-03
3.069465160369873047e-01 2.839457301888614893e-04 3.117789141833782196e-02 -9.925107657909393311e-02 -8.884990215301513672e-02 -2.057364284992218018e-01 2.341085672378540039e-01 -3.012233972549438477e-02 1.779343038797378540e-01 8.042065054178237915e-02 1.046662628650665283e-01 4.563018083572387695e-01 -1.552628874778747559e-01 1.011989116668701172e-01 5.139765143394470215e-02 1.514835357666015625e-01 2.169206440448760986e-01 2.637475728988647461e-01 -9.686870872974395752e-02 3.231424838304519653e-03 1.622270941734313965e-01 6.737494468688964844e-02 1.074427291750907898e-01 8.287071436643600464e-02 -1.499363183975219727e-01 -2.239351570606231689e-01 4.977992549538612366e-02 -2.569175362586975098e-01 1.251956671476364136e-01 -6.084195524454116821e-02 -1.876647323369979858e-01 3.175020217895507812e-01
1.934963315725326538e-01 5.276544392108917236e-02 2.032785443589091301e-03 2.654053829610347748e-02 9.782610833644866943e-02 1.293183863162994385e-01 2.467395216226577759e-01 4.403802379965782166e-02 2.269168347120285034e-01 2.049908339977264404e-01 6.116943433880805969e-02 1.279096007347106934e-01 3.440267741680145264e-01 2.864156104624271393e-02 -2.637277841567993164e-01 1.914613246917724609e-01 1.053039878606796265e-01 1.950243115425109863e-01 -2.560537457466125488e-01 1.006806343793869019e-01 -8.364366739988327026e-02 -3.954523503780364990e-01 1.095408648252487183e-01 -1.425549387931823730e-02 2.305995225906372070e-01 -4.177338257431983948e-02 2.148068696260452271e-01 -9.241829067468643188e-02 2.101838588714599609e-01 4.904264956712722778e-02 -9.103561192750930786e-02 -2.570508122444152832e-01
6.699492782354354858e-02 -1.995265185832977295e-01 -5.979821085929870605e-02 1.487476229667663574e-01 2.344855219125747681e-01 2.944351434707641602e-01 1.396699398756027222e-01 2.465723454952239990e-01 2.203471958637237549e-01 1.961233764886856079e-01 -2.028750330209732056e-01 -2.403310388326644897e-01 2.222950011491775513e-01 -1.136087812483310699e-02 -1.365512311458587646e-01 2.279892265796661377e-01 1.735702529549598694e-02 1.511028259992599487e-01 -3.235800564289093018e-01 5.541728436946868896e-02 1.449735015630722046e-01 -6.330506503582000732e-02 -1.207266151905059814e-01 3.793091773986816406e-01 -4.488694481551647186e-03 -2.228610217571258545e-03 1.829769089818000793e-02 1.210249066352844238e-01 1.166556254029273987e-01 -1.413853615522384644e-01 1.965804845094680786e-01 1.676984131336212158e-02
3.357867524027824402e-02 -4.909537266939878464e-03 1.370623856782913208e-01 3.594249486923217773e-01 -1.155173853039741516e-01 -1.756219416856765747e-01 1.226370185613632202e-01 2.547467052936553955e-01 5.308452248573303223e-02 1.503164023160934448e-01 -1.652981489896774292e-01 2.046340405941009521e-01 1.822983622550964355e-01 1.994773000478744507e-01 4.688274487853050232e-02 2.180418670177459717e-01 1.352380067110061646e-01 2.494578659534454346e-01 -1.244878321886062622e-01 1.186863109469413757e-01 -2.906880676746368408e-01 8.612571656703948975e-02 -1.313739567995071411e-01 -9.171582758426666260e-02 -1.085010468959808350e-01 2.540182694792747498e-02 1.684739813208580017e-02 4.980527237057685852e-02 8.859539777040481567e-02 6.909254007041454315e-03 -1.542819440364837646e-01 4.845668375492095947e-01
3.444403782486915588e-02 -1.676762700080871582e-01 -9.533740580081939697e-02 -5.839052051305770874e-02 -4.624601081013679504e-02 8.452086150646209717e-02 3.345860242843627930e-01 2.571661770343780518e-01 1.830020397901535034e-01 2.459680736064910889e-01 -1.222678571939468384e-01 -1.601225323975086212e-02 2.480004876852035522e-01 2.067520320415496826e-01 -7.781214267015457153e-02 3.753418028354644775e-01 1.691859960556030273e-01 -9.485979378223419189e-02 -1.228549033403396606e-01 -9.974405169486999512e-02 -1.262695640325546265e-01 -1.621530205011367798e-01 -1.672347933053970337e-01 2.543457746505737305e-01 2.380532771348953247e-01 -1.167571470141410828e-01 1.387598216533660889e-01 6.943272799253463745e-02 7.801494002342224121e-02 -1.828942298889160156e-01 -1.088671758770942688e-01 2.590856850147247314e-01
8.783939480781555176e-02 -2.284625777974724770e-03 -9.923481196165084839e-02 1.514275521039962769e-01 -1.359384506940841675e-01 -1.609603613615036011e-01 3.438810110092163086e-01 -1.543132066726684570e-01 3.868196010589599609e-01 -5.379152670502662659e-02 -7.466200739145278931e-02 3.590773344039916992e-01 9.547670185565948486e-02 3.939101845026016235e-02 6.171108782291412354e-02 2.207837998867034912e-01 6.382010132074356079e-02 1.370264887809753418e-01 -8.734489232301712036e-02 -8.677331358194351196e-02 -8.315150439739227295e-02 -2.257461473345756531e-02 1.254820674657821655e-01 7.723456621170043945e-02 1.402466893196105957e-01 -3.237532973289489746e-01 1.873804032802581787e-01 -2.867316007614135742e-01 -8.027730882167816162e-02 -2.746343314647674561e-01 -1.591456830501556396e-01 8.149641752243041992e-02
2.001043409109115601e-01 -1.072059292346239090e-02 1.398906260728836060e-01 2.140577733516693115e-01 -1.612234562635421753e-01 -2.827915549278259277e-01 1.099274158477783203e-01 -3.875095024704933167e-02 1.505107730627059937e-01 -7.281519006937742233e-03 -3.301776647567749023e-01 1.988500505685806274e-01 1.284509748220443726e-01 1.108594983816146851e-01 -1.212765946984291077e-01 1.875283420085906982e-01 -3.058152198791503906e-01 2.308686226606369019e-01 -5.846056342124938965e-02 -3.400297462940216064e-02 -1.468547284603118896e-01 2.112568765878677368e-01 -3.568502143025398254e-02 2.556283958256244659e-02 2.294060885906219482e-01 -3.230052068829536438e-02 -9.945486485958099365e-02 -2.991423904895782471e-01 1.498786211013793945e-01 -2.382730394601821899e-01 2.697801291942596436e-01 1.967669278383255005e-02
2.901271581649780273e-01 -4.917664825916290283e-02 -2.262133955955505371e-01 8.004073798656463623e-02 -1.880393475294113159e-01 -1.810988336801528931e-01 -1.188996136188507080e-01 1.924982368946075439e-01 9.047766774892807007e-02 2.887825667858123779e-01 2.999709174036979675e-02 -2.511356174945831299e-01 1.583651900291442871e-01 6.965568661689758301e-02 -1.509668380022048950e-01 1.733809560537338257e-01 2.157800495624542236e-01 2.078430503606796265e-01 -3.123299479484558105e-01 7.155304402112960815e-02 2.882853848859667778e-03 -2.341700345277786255e-01 2.896363101899623871e-02 9.603244066238403320e-02 -2.023786306381225586e-02 -1.797726303339004517e-01 9.427082724869251251e-03 -9.142128378152847290e-02 2.248484194278717041e-01 -1.128734350204467773e-01 -3.462863266468048096e-01 -1.281639486551284790e-01
6.851349025964736938e-02 9.227500110864639282e-02 8.486889302730560303e-02 9.276585653424263000e-03 -3.984778523445129395e-01 -1.278172880411148071e-01 -4.193362966179847717e-02 1.624573916196823120e-01 2.753663659095764160e-01 1.750501096248626709e-01 4.759843274950981140e-02 1.332945972681045532e-01 -6.600039452314376831e-02 -4.083396494388580322e-02 -4.915049970149993896e-01 1.072824299335479736e-01 -1.173364222049713135e-01 1.634672880172729492e-01 -2.387602478265762329e-01 -1.592248976230621338e-01 -1.012929603457450867e-01 -1.125005409121513367e-01 2.667545154690742493e-02 2.016636133193969727e-01 2.040677368640899658e-01 -2.388300746679306030e-01 -1.306313872337341309e-01 -7.265198975801467896e-02 1.960203647613525391e-01 -7.714942842721939087e-02 1.374446302652359009e-01 1.384886056184768677e-01
-3.870423138141632080e-02 -5.061932653188705444e-02 -1.715635955333709717e-01 1.271888613700866699e-01 -1.158619597554206848e-01 -3.513933857902884483e-03 2.898511886596679688e-01 5.836669355630874634e-02 4.452111944556236267e-02 1.133350282907485962e-01 -1.340242177248001099e-01 8.750746957957744598e-03 -5.486797913908958435e-02 2.870168089866638184e-01 -1.518984735012054443e-01 2.946439981460571289e-01 2.028191685676574707e-01 2.547842086642049253e-06 -3.085466921329498291e-01 2.607943713665008545e-01 -1.529496610164642334e-01 -2.401839941740036011e-01 -9.329418092966079712e-02 5.281869694590568542e-02 2.684095799922943115e-01 -1.399257183074951172e-01 7.343897223472595215e-02 2.957421541213989258e-01 2.796869277954101562e-01 -1.018842831254005432e-01 -1.137405708432197571e-01 1.959101855754852295e-01
1.550235152244567871e-01 -8.420115709304809570e-02 -5.567606911063194275e-02 1.395236253738403320e-01 -4.593981802463531494e-02 -5.498604848980903625e-02 2.309960722923278809e-01 -3.245418146252632141e-02 2.881052494049072266e-01 2.952152788639068604e-01 1.198184769600629807e-02 3.481471538543701172e-01 -1.966978609561920166e-01 3.417417109012603760e-01 1.465358734130859375e-01 -6.835581362247467041e-02 -1.181628089398145676e-02 4.015217721462249756e-02 -1.461014151573181152e-02 2.057842537760734558e-02 9.463442862033843994e-02 -1.564103066921234131e-01 3.111092932522296906e-02 -1.338265836238861084e-01 2.922424972057342529e-01 7.798758894205093384e-02 -8.380892127752304077e-02 -9.151328355073928833e-02 2.429171353578567505e-01 -3.942229151725769043e-01 -1.220419555902481079e-01 1.508243978023529053e-01
-1.721884869039058685e-02 -2.203986793756484985e-01 -1.287970840930938721e-01 2.870730459690093994e-01 -1.812744140625000000e-01 -2.133780419826507568e-01 3.864277899265289307e-02 -8.590553770773112774e-04 4.042712152004241943e-01 -1.137353554368019104e-01 1.054656207561492920e-01 3.798715472221374512e-01 -1.088723447173833847e-02 -2.900146646425127983e-03 2.377863042056560516e-02 1.948436051607131958e-01 3.779806196689605713e-02 2.416202723979949951e-01 6.429538130760192871e-02 2.396278679370880127e-01 5.938918143510818481e-02 -1.771910786628723145e-01 -1.405774652957916260e-01 1.769856214523315430e-01 -3.085431642830371857e-02 -2.882490679621696472e-02 8.504614233970642090e-03 -3.221992403268814087e-03 4.113012850284576416e-01 -1.099261641502380371e-01 -7.835834473371505737e-02 -7.182282209396362305e-02
1.524751633405685425e-02 -6.066249683499336243e-03 -8.513215929269790649e-02 1.389002203941345215e-01 3.714841902256011963e-01 1.002991124987602234e-01 -2.752635776996612549e-01 1.638921350240707397e-01 2.074201107025146484e-01 1.639512628316879272e-01 -1.338880807161331177e-01 1.196091994643211365e-01 -4.196570441126823425e-02 -7.592712342739105225e-02 -2.755090594291687012e-01 3.476098477840423584e-01 2.596043795347213745e-02 2.296530008316040039e-01 1.452845800668001175e-02 -3.867875039577484131e-02 1.216542534530162811e-02 7.493360340595245361e-02 -3.022615797817707062e-02 3.629317879676818848e-01 1.602397859096527100e-01 1.249045208096504211e-01 6.428010016679763794e-02 -4.709567502140998840e-02 2.654066681861877441e-01 -1.865360736846923828e-01 -2.515959441661834717e-01 8.010685443878173828e-02
1.254196465015411377e-01 -9.255088865756988525e-02 -4.222751408815383911e-02 3.427040530368685722e-03 -3.526499122381210327e-02 3.816138803958892822e-01 7.195170968770980835e-02 3.799290657043457031e-01 4.797530546784400940e-02 1.063038483262062073e-01 -1.761202067136764526e-01 4.090230166912078857e-02 2.512950003147125244e-01 1.796946525573730469e-01 4.945084452629089355e-02 -2.113162167370319366e-02 1.711161583662033081e-01 -9.628249704837799072e-02 -2.638745903968811035e-01 1.627658605575561523e-01 -4.853652417659759521e-02 -3.474991023540496826e-02 8.326059579849243164e-02 3.878462612628936768e-01 -3.479440882802009583e-02 -4.466086253523826599e-02 8.517628163099288940e-02 4.757789149880409241e-02 2.602065801620483398e-01 -3.946130275726318359e-01 -5.847494583576917648e-03 -3.331572189927101135e-02
2.319492250680923462e-01 -1.524812579154968262e-01 2.836100757122039795e-01 -5.260153114795684814e-02 -9.711998701095581055e-02 -1.765634678304195404e-02 2.572849094867706299e-01 5.499775707721710205e-02 5.742980167269706726e-02 -1.369122713804244995e-01 -1.739046722650527954e-01 1.944098621606826782e-01 2.352254837751388550e-01 -1.198366377502679825e-02 -1.428130418062210083e-01 5.099540948867797852e-01 3.814306110143661499e-02 4.149736464023590088e-02 -3.790132328867912292e-02 -1.439549177885055542e-01 1.774696074426174164e-02 4.736711829900741577e-02 8.342073857784271240e-02 2.194201648235321045e-01 2.295012027025222778e-01 1.058263853192329407e-01 6.509011238813400269e-02 -1.592823117971420288e-01 3.286945223808288574e-01 -2.067185193300247192e-01 8.592733740806579590e-02 1.206738501787185669e-02
-1.873243004083633423e-01 1.977760717272758484e-02 6.292937695980072021e-02 2.297129333019256592e-01 8.175226300954818726e-02 2.310831546783447266e-01 4.945695400238037109e-02 3.277163803577423096e-01 3.176114559173583984e-01 7.581977546215057373e-02 2.339201606810092926e-02 1.145262941718101501e-01 -1.618872880935668945e-01 1.194021403789520264e-01 1.023409441113471985e-01 1.533774137496948242e-01 6.823858618736267090e-02 1.890012295916676521e-03 -4.101207107305526733e-02 1.498026251792907715e-01 -5.878373235464096069e-02 -1.648036837577819824e-01 1.177167370915412903e-01 1.507046222686767578e-01 -2.146944552659988403e-01 9.173720329999923706e-02 1.564857065677642822e-01 1.046739816665649414e-01 2.901392877101898193e-01 -3.908033668994903564e-01 -1.451709121465682983e-01 3.149718940258026123e-01
1.679393500089645386e-01 -1.115560829639434814e-01 8.073806762695312500e-02 1.382220089435577393e-01 4.384731501340866089e-02 -1.137157622724771500e-02 -1.085210517048835754e-01 1.043392866849899292e-01 5.780072808265686035e-01 2.811942435801029205e-02 -2.030511647462844849e-01 1.735214143991470337e-01 -1.344599723815917969e-01 -6.863443553447723389e-02 -1.782944984734058380e-02 2.085428982973098755e-01 -6.899701058864593506e-02 2.550374567508697510e-01 -1.852389276027679443e-01 -2.292967401444911957e-03 -2.397937178611755371e-01 -2.554335296154022217e-01 4.761386662721633911e-02 -2.273827642202377319e-01 -2.170388549566268921e-01 -1.240724548697471619e-01 -1.445162892341613770e-01 -7.482551783323287964e-02 6.633257865905761719e-02 -1.740123927593231201e-01 -1.969511061906814575e-02 1.769150197505950928e-01
1.799774467945098877e-01 -1.834038496017456055e-01 -6.736186146736145020e-02 1.707044690847396851e-01 1.424181461334228516e-01 -1.470166295766830444e-01 1.244122311472892761e-01 4.280052185058593750e-01 3.697269856929779053e-01 3.120767474174499512e-01 -2.484433948993682861e-01 4.990990832448005676e-02 1.228642985224723816e-01 3.098245710134506226e-02 -2.560784220695495605e-01 2.005252093076705933e-01 2.071862518787384033e-01 2.321205139160156250e-01 6.305897980928421021e-02 -9.652961790561676025e-02 -2.744514122605323792e-02 1.521226763725280762e-01 -2.588965892791748047e-01 1.986378431320190430e-02 4.290229454636573792e-02 2.182593755424022675e-02 -1.036602482199668884e-01 -2.752965688705444336e-02 4.681407660245895386e-02 1.228839345276355743e-02 -1.469993293285369873e-01 -1.984656043350696564e-02
1.165962293744087219e-01 -5.285014584660530090e-02 -3.547296673059463501e-02 8.690482378005981445e-02 -3.091516196727752686e-01 -2.192677371203899384e-02 1.315203160047531128e-01 2.433913759887218475e-02 1.827591210603713989e-01 1.068004965782165527e-01 -2.193722277879714966e-01 4.757925271987915039e-01 -8.132476359605789185e-02 -9.970493614673614502e-02 6.062753964215517044e-03 -1.283382773399353027e-01 1.948304772377014160e-01 3.582582771778106689e-01 -9.994753450155258179e-02 1.258330494165420532e-01 9.199032932519912720e-02 -1.002106815576553345e-01 2.536829411983489990e-01 1.287752389907836914e-01 1.464809626340866089e-01 -3.159122914075851440e-02 1.003640666604042053e-01 2.118247300386428833e-01 2.852409332990646362e-02 -3.037194609642028809e-01 -2.155025005340576172e-01 3.493443829938769341e-03
2.433718144893646240e-01 2.027401030063629150e-01 9.415818005800247192e-02 2.967884540557861328e-01 -1.449584811925888062e-01 1.737408898770809174e-02 6.536139547824859619e-02 2.337262630462646484e-01 1.197631582617759705e-01 -1.980914324522018433e-01 -1.024439260363578796e-01 1.503933370113372803e-01 -1.242508292198181152e-01 -8.937475830316543579e-02 -3.765881657600402832e-01 2.169145038351416588e-03 2.104452624917030334e-02 3.555073440074920654e-01 -1.129278317093849182e-01 9.166771918535232544e-02 -1.965056806802749634e-01 -1.554735749959945679e-01 1.483633816242218018e-01 1.508317738771438599e-01 -4.059768281877040863e-03 2.585777342319488525e-01 -8.717192709445953369e-02 -1.970411986112594604e-01 1.050145179033279419e-01 -2.626366317272186279e-01 1.410563737154006958e-01 -4.264099150896072388e-02
2.368091493844985962e-01 4.686464741826057434e-02 -2.844920940697193146e-02 1.710203588008880615e-01 6.665956228971481323e-02 -1.893997341394424438e-01 2.313708961009979248e-01 -1.877570338547229767e-02 9.737002849578857422e-02 1.816990971565246582e-02 -1.360487788915634155e-01 1.982943564653396606e-01 -1.231414452195167542e-01 2.442802637815475464e-01 -2.503174170851707458e-02 -5.879169702529907227e-02 -2.163169384002685547e-01 3.165470361709594727e-01 -3.706374466419219971e-01 -1.177167296409606934e-01 -3.143433108925819397e-02 1.562114059925079346e-01 1.874695569276809692e-01 2.994849681854248047e-01 2.551407925784587860e-02 7.040859758853912354e-02 -1.157071739435195923e-01 3.790671750903129578e-02 2.811702899634838104e-02 -4.041543602943420410e-01 1.540539115667343140e-01 1.189906671643257141e-01
-5.514547228813171387e-02 -4.079171642661094666e-02 -6.212783232331275940e-02 4.776191711425781250e-01 -1.384030431509017944e-01 1.656550019979476929e-01 -7.035858184099197388e-02 -2.595580816268920898e-01 4.529274627566337585e-02 5.717727541923522949e-02 -2.362312376499176025e-01 7.855704426765441895e-02 1.408606022596359253e-01 8.511530607938766479e-02 -1.021884530782699585e-01 1.914633959531784058e-01 -1.447627320885658264e-02 3.690077066421508789e-01 -5.714124441146850586e-02 1.829217374324798584e-01 -2.926734387874603271e-01 -1.873373091220855713e-01 1.197857316583395004e-02 1.624865978956222534e-01 -7.011131197214126587e-02 1.010572835803031921e-01 2.145651578903198242e-01 -2.360708080232143402e-02 2.786025106906890869e-01 -1.515018939971923828e-01 -2.586523257195949554e-02 1.398147195577621460e-01
-5.876511707901954651e-02 -2.395390421152114868e-01 -2.380710989236831665e-01 1.989608258008956909e-01 -2.930575609207153320e-01 1.402448713779449463e-01 6.665356457233428955e-02 1.640806645154953003e-01 1.609342694282531738e-01 2.322786003351211548e-01 -2.621641196310520172e-02 2.827442586421966553e-01 -1.675563491880893707e-02 3.119607865810394287e-01 8.755251020193099976e-02 7.633939385414123535e-02 2.911422401666641235e-02 3.896670043468475342e-01 1.508988142013549805e-01 -8.903829753398895264e-02 -1.324851512908935547e-01 -2.180061787366867065e-01 -1.058512255549430847e-01 5.180369690060615540e-02 -4.156349599361419678e-02 -2.853910326957702637e-01 1.856081560254096985e-02 -1.251663118600845337e-01 9.449648112058639526e-02 2.335917577147483826e-02 -2.147194743156433105e-02 2.508651912212371826e-01
1.262274682521820068e-01 -2.361792176961898804e-01 5.266099795699119568e-02 4.783371114172041416e-04 -2.713299989700317383e-01 -3.493470549583435059e-01 2.694620005786418915e-02 -1.408916711807250977e-02 1.846353113651275635e-01 9.098519384860992432e-02 -1.580171436071395874e-01 9.421072900295257568e-03 5.304685980081558228e-02 1.320215761661529541e-01 -1.768527477979660034e-01 3.567376732826232910e-01 -3.504675254225730896e-02 2.231147885322570801e-01 4.657231271266937256e-02 -9.318058192729949951e-02 -1.576759368181228638e-01 1.999908983707427979e-01 -2.082479745149612427e-01 2.667460963129997253e-02 1.069123372435569763e-01 -1.628103107213973999e-01 -1.212080568075180054e-01 -2.718822658061981201e-01 1.408981084823608398e-01 -3.196975886821746826e-01 2.513736486434936523e-01 -1.106714177876710892e-02
1.551739871501922607e-01 8.376545272767543793e-03 -2.046270668506622314e-01 3.867497295141220093e-02 -1.079131588339805603e-01 5.723840743303298950e-02 -9.032635390758514404e-02 9.784752875566482544e-02 3.247931897640228271e-01 1.610823571681976318e-01 4.413126036524772644e-02 2.450908124446868896e-01 -1.654914319515228271e-01 1.538400053977966309e-01 1.607490479946136475e-01 4.117581844329833984e-01 1.898086071014404297e-01 1.942990273237228394e-01 -2.720168530941009521e-01 -2.297768294811248779e-01 1.904067397117614746e-01 2.565898001194000244e-02 1.645155251026153564e-01 -2.969232201576232910e-02 -1.317774057388305664e-01 -1.972430348396301270e-01 1.188726723194122314e-02 1.560759637504816055e-02 6.630766391754150391e-02 -1.983375698328018188e-01 -1.844751685857772827e-01 2.451189011335372925e-01
2.316956371068954468e-01 2.122697979211807251e-01 -1.842936314642429352e-02 1.177825555205345154e-01 -1.783526390790939331e-01 -2.815569378435611725e-02 -1.052575111389160156e-01 8.422912657260894775e-02 4.369761347770690918e-01 2.970128655433654785e-01 2.249873057007789612e-02 9.896771609783172607e-02 2.995529212057590485e-02 2.503075897693634033e-01 -1.835647970438003540e-01 1.061766818165779114e-01 -1.227272003889083862e-01 2.041013091802597046e-01 6.510536372661590576e-02 -2.856050059199333191e-02 -1.939414590597152710e-01 9.094294160604476929e-02 -1.165076494216918945e-01 1.167824417352676392e-01 3.928806483745574951e-01 -1.409131586551666260e-01 5.018870905041694641e-02 1.651321500539779663e-01 2.660854458808898926e-01 -9.196856617927551270e-02 1.112719476222991943e-01 8.816817402839660645e-02
1.214567199349403381e-01 -4.795477911829948425e-02 -6.417744606733322144e-02 5.237065255641937256e-03 1.752238273620605469e-01 5.488891899585723877e-02 9.570044279098510742e-02 3.018213510513305664e-01 4.857320487499237061e-01 -3.503411635756492615e-02 -2.225980460643768311e-01 2.329919636249542236e-01 -8.686545491218566895e-02 1.624976694583892822e-01 -2.692447602748870850e-01 2.925198674201965332e-01 -2.102192305028438568e-02 2.384434044361114502e-01 -2.575471401214599609e-01 1.755475252866744995e-02 -7.181539386510848999e-02 -2.165453508496284485e-02 -1.332348883152008057e-01 5.492246523499488831e-02 -2.593120932579040527e-01 2.222065925598144531e-01 -1.427039038389921188e-02 -7.799933850765228271e-02 -1.754397992044687271e-03 -1.449440270662307739e-01 8.978851884603500366e-02 9.752669185400009155e-02
-4.579285904765129089e-02 -6.260311231017112732e-03 9.387548267841339111e-02 -7.196301966905593872e-02 3.672885522246360779e-02 2.458174079656600952e-01 1.567519903182983398e-01 -4.499774426221847534e-02 3.780049383640289307e-01 1.432271450757980347e-01 -4.467821866273880005e-02 2.225871235132217407e-01 -3.335564434528350830e-01 -5.404879152774810791e-02 -2.116556018590927124e-01 2.486084252595901489e-01 1.734590083360671997e-01 3.812297880649566650e-01 -3.227902352809906006e-01 5.343924835324287415e-02 4.057224467396736145e-02 6.341680884361267090e-02 1.513852775096893311e-01 2.837979421019554138e-02 -7.266942411661148071e-02 3.012435324490070343e-02 -1.132533997297286987e-01 -9.577503055334091187e-02 -7.822950184345245361e-02 -2.288944721221923828e-01 -2.345097959041595459e-01 7.882920652627944946e-02
1.511682868003845215e-01 2.083290964365005493e-01 -1.219402253627777100e-02 2.968013882637023926e-01 -3.368600606918334961e-01 5.450094863772392273e-02 9.293052367866039276e-03 1.018492206931114197e-01 3.501790761947631836e-01 -1.815311051905155182e-02 4.756422713398933411e-02 2.395922131836414337e-02 1.375317126512527466e-01 1.302808970212936401e-01 -1.285811960697174072e-01 2.307179868221282959e-01 1.487102508544921875e-01 1.094295158982276917e-01 1.481278520077466965e-02 -1.708956509828567505e-01 5.183934699743986130e-03 -2.743065953254699707e-01 -1.128717064857482910e-01 2.912186086177825928e-01 2.445192635059356689e-01 -2.437566816806793213e-01 1.380545347929000854e-01 3.268899023532867432e-02 1.157157421112060547e-01 -2.786144018173217773e-01 -7.454998046159744263e-02 1.221370995044708252e-01
4.107215702533721924e-01 1.671907491981983185e-02 -6.061689183115959167e-02 1.880385279655456543e-01 -2.356869168579578400e-03 -7.202419638633728027e-02 2.251964658498764038e-01 2.319157719612121582e-01 -3.161764517426490784e-02 2.181432992219924927e-01 -1.607018411159515381e-01 -9.006578475236892700e-02 7.301272451877593994e-02 -2.158623933792114258e-01 8.722363039851188660e-03 -5.192311853170394897e-02 -1.742054969072341919e-01 4.315535128116607666e-01 -1.928902119398117065e-01 1.809402108192443848e-01 7.983481884002685547e-02 -1.052200272679328918e-01 5.084001645445823669e-02 1.094211935997009277e-01 -1.432929653674364090e-02 -2.125189155340194702e-01 6.147440522909164429e-02 -4.676043242216110229e-02 3.597360551357269287e-01 -1.256732642650604248e-01 -8.772013336420059204e-02 -1.493744850158691406e-01
9.847661852836608887e-02 -8.934906870126724243e-02 -6.311907619237899780e-02 -2.528646215796470642e-02 -1.221027523279190063e-01 1.117263659834861755e-01 -1.387240141630172729e-01 3.075524270534515381e-01 2.400164604187011719e-01 2.726665735244750977e-01 -3.787400424480438232e-01 1.377499699592590332e-01 -2.185361087322235107e-01 -3.917442634701728821e-02 -7.175031304359436035e-02 2.132295072078704834e-01 -3.338131122291088104e-03 2.336424440145492554e-01 1.666057407855987549e-01 -3.683775290846824646e-02 -2.155437618494033813e-01 3.717756271362304688e-02 -1.195647791028022766e-01 1.523508131504058838e-01 -8.441626280546188354e-02 -3.140860497951507568e-01 1.885805651545524597e-02 1.061972230672836304e-01 2.601147890090942383e-01 -1.495973765850067139e-01 9.486816078424453735e-02 2.380724847316741943e-01
9.240198135375976562e-02 -6.461005657911300659e-02 -1.773527562618255615e-01 3.978830203413963318e-02 1.276570707559585571e-01 -1.782533153891563416e-02 2.468861043453216553e-01 1.372893154621124268e-01 4.215649366378784180e-01 9.838441759347915649e-02 -2.351452708244323730e-01 3.052481450140476227e-02 2.622488141059875488e-02 2.444282919168472290e-01 -2.476700097322463989e-01 4.581444561481475830e-01 1.626872457563877106e-02 1.875309199094772339e-01 -1.995747350156307220e-02 9.670028835535049438e-02 1.300827562808990479e-01 1.081986576318740845e-01 1.523236632347106934e-01 2.433056384325027466e-01 -2.165391296148300171e-01 1.991204768419265747e-01 -2.523572184145450592e-02 2.486316487193107605e-02 -6.708485633134841919e-02 -1.305337548255920410e-01 7.660023123025894165e-02 1.055153086781501770e-01
8.897342532873153687e-02 1.740980744361877441e-01 5.306813493371009827e-02 -2.146730571985244751e-01 -1.593840867280960083e-01 1.177678182721138000e-01 3.011155128479003906e-01 2.555869221687316895e-01 1.783716827630996704e-01 1.762992292642593384e-01 -4.894816502928733826e-02 3.972292318940162659e-02 7.255940139293670654e-02 1.566109806299209595e-01 -1.032682359218597412e-01 3.353568911552429199e-01 3.274134397506713867e-01 -3.663741797208786011e-02 -5.395364016294479370e-02 -1.170153543353080750e-01 -7.134558260440826416e-02 -2.433410435914993286e-01 -2.196855843067169189e-02 1.084515303373336792e-01 3.113313913345336914e-01 7.678668200969696045e-02 3.205662965774536133e-02 -4.510335251688957214e-02 2.211715728044509888e-01 -1.472286432981491089e-01 -2.628429234027862549e-01 2.248407751321792603e-01
-1.975705623626708984e-01 -1.628375947475433350e-01 -7.022128906100988388e-03 -1.251296252012252808e-01 1.739336922764778137e-02 -7.913383096456527710e-02 2.961550652980804443e-01 1.882156729698181152e-01 3.528688549995422363e-01 2.852045893669128418e-01 1.590152084827423096e-01 2.750087082386016846e-01 5.196825414896011353e-02 -1.692833751440048218e-02 2.092354148626327515e-01 1.839909404516220093e-01 -1.285286396741867065e-01 2.748049497604370117e-01 -1.902813613414764404e-01 3.642677143216133118e-02 -7.840444147586822510e-02 1.961679570376873016e-02 -1.782262772321701050e-01 -3.736833110451698303e-02 1.842848360538482666e-01 1.073872447013854980e-01 -7.829060405492782593e-02 9.348988533020019531e-02 4.003236889839172363e-01 -7.936803251504898071e-02 -2.351832576096057892e-02 -7.009792327880859375e-02
2.350582033395767212e-01 -1.510344892740249634e-01 2.514851987361907959e-01 -2.389874868094921112e-02 -3.245937451720237732e-02 -1.488251145929098129e-03 -1.119241714477539062e-01 1.166564449667930603e-01 2.175073921680450439e-01 1.765719503164291382e-01 -3.556876480579376221e-01 7.797948271036148071e-02 9.447301179170608521e-02 2.978633940219879150e-01 -2.943429350852966309e-01 2.893754541873931885e-01 -1.571346819400787354e-01 1.977768689393997192e-01 -1.231252253055572510e-01 4.584912583231925964e-02 9.215532988309860229e-02 5.247719213366508484e-02 -1.337575018405914307e-01 -2.736391033977270126e-03 3.426404893398284912e-01 -1.470449417829513550e-01 5.641337484121322632e-02 1.614701896905899048e-01 1.562561839818954468e-01 8.510139584541320801e-02 -6.891380995512008667e-02 1.921519488096237183e-01
3.235373795032501221e-01 -1.227870434522628784e-01 -9.901633113622665405e-02 1.731814444065093994e-01 2.666002810001373291e-01 4.609068110585212708e-02 1.445610262453556061e-02 1.352015435695648193e-01 1.715486049652099609e-01 3.461945354938507080e-01 -1.544177085161209106e-01 8.142545819282531738e-03 -2.556848712265491486e-02 3.116843402385711670e-01 -1.207696273922920227e-01 1.122845262289047241e-01 8.411481976509094238e-02 1.469844132661819458e-01 -8.959162980318069458e-02 7.947119325399398804e-02 1.003882065415382385e-01 -1.704493910074234009e-02 -2.235601395368576050e-01 -4.908896237611770630e-02 1.594429463148117065e-01 -3.898277580738067627e-01 -1.637064367532730103e-01 -1.278324574232101440e-01 3.392484784126281738e-01 4.565763100981712341e-02 -8.198348432779312134e-02 -1.934506557881832123e-02
-2.638528309762477875e-02 1.115755811333656311e-01 1.737393438816070557e-01 3.046124242246150970e-02 -8.369074016809463501e-02 2.750168442726135254e-01 2.310420423746109009e-01 7.376272231340408325e-02 2.545758783817291260e-01 2.338900119066238403e-01 -6.388428807258605957e-02 3.397744521498680115e-02 2.328850477933883667e-01 -5.689188838005065918e-03 -1.306613683700561523e-01 3.444455862045288086e-01 -1.307811588048934937e-01 3.844481110572814941e-01 -1.079614609479904175e-01 2.317280471324920654e-01 9.876116365194320679e-02 8.196894824504852295e-02 -1.109281107783317566e-01 -1.828708946704864502e-01 1.073839738965034485e-01 8.124629035592079163e-03 -5.493380874395370483e-02 -9.877747297286987305e-02 4.191521406173706055e-01 7.788669317960739136e-02 -2.559801936149597168e-02 1.704511418938636780e-02
2.807711958885192871e-01 1.515379101037979126e-01 -4.979778081178665161e-02 1.343293637037277222e-01 -8.127985149621963501e-02 -4.316205084323883057e-01 5.608029663562774658e-02 2.183184623718261719e-01 3.348291516304016113e-01 8.164679259061813354e-02 -2.392150014638900757e-01 -2.544148452579975128e-02 -2.120725512504577637e-01 1.443658620119094849e-01 -5.777874216437339783e-02 1.312871724367141724e-01 2.305580824613571167e-01 6.108819693326950073e-02 -1.442801952362060547e-01 3.905079141259193420e-02 2.328755557537078857e-01 -4.135117307305335999e-02 1.121934577822685242e-01 2.483398765325546265e-01 -4.635394737124443054e-02 1.373615860939025879e-01 -2.990436553955078125e-01 4.278166964650154114e-02 1.455251574516296387e-01 -1.605381965637207031e-01 4.589131101965904236e-02 -1.297176349908113480e-02
9.673674404621124268e-02 1.153524667024612427e-01 -2.810440212488174438e-02 2.887454032897949219e-01 1.352211982011795044e-01 3.252265974879264832e-02 4.511883482336997986e-02 1.914849877357482910e-01 2.667602896690368652e-01 1.255459487438201904e-01 -8.926581591367721558e-02 1.072199866175651550e-01 1.582001894712448120e-01 1.820466816425323486e-01 -1.540190726518630981e-01 1.889184713363647461e-01 -8.658128976821899414e-02 2.321785092353820801e-01 -3.042791187763214111e-01 -5.005287751555442810e-02 1.331453472375869751e-01 -2.625126242637634277e-01 4.311863798648118973e-03 -1.521161645650863647e-01 2.265694439411163330e-01 -7.933799922466278076e-02 3.511410951614379883e-01 -2.474413625895977020e-02 3.103298544883728027e-01 2.583506703376770020e-02 -1.070318967103958130e-01 -2.343039661645889282e-01
1.479968428611755371e-01 -5.824289098381996155e-02 4.952647164463996887e-02 7.136023789644241333e-02 -1.025097221136093140e-01 2.190670371055603027e-01 -2.499615587294101715e-02 1.379681974649429321e-01 5.009277462959289551e-01 1.431768238544464111e-01 -8.807462453842163086e-02 1.201107576489448547e-01 -3.009478002786636353e-02 3.017673194408416748e-01 1.068030595779418945e-01 1.646608263254165649e-01 3.614750504493713379e-01 2.243171036243438721e-01 -1.704936474561691284e-01 -1.658816635608673096e-01 1.997791528701782227e-01 -1.677386611700057983e-01 4.840576555579900742e-03 2.359000407159328461e-02 8.182290941476821899e-02 -1.595181077718734741e-01 -1.397719532251358032e-01 -1.687344312667846680e-01 -2.154523134231567383e-01 -3.260615095496177673e-02 -1.689725816249847412e-01 5.021585524082183838e-02
2.730146609246730804e-02 5.379835516214370728e-02 2.932913973927497864e-02 1.390634030103683472e-01 -2.092398256063461304e-01 -4.649354517459869385e-02 3.054583370685577393e-01 4.459114372730255127e-02 3.945337235927581787e-01 1.440581530332565308e-01 -1.408410668373107910e-01 2.454562485218048096e-01 2.085686847567558289e-02 8.446186035871505737e-02 1.794916540384292603e-01 -1.536081582307815552e-01 1.246089264750480652e-01 2.494290024042129517e-01 -2.341275475919246674e-02 -9.808541834354400635e-02 -3.280358389019966125e-02 -1.070575937628746033e-01 1.281196027994155884e-01 -1.285056168853770941e-05 2.333482205867767334e-01 1.129766628146171570e-01 -3.411492099985480309e-03 7.784625887870788574e-02 1.919433623552322388e-01 -4.617925286293029785e-01 -2.638803124427795410e-01 7.191511988639831543e-02
5.237301066517829895e-02 -2.368919998407363892e-01 -1.224206164479255676e-01 -1.207683458924293518e-01 -1.956627517938613892e-01 -1.878470629453659058e-01 1.436151266098022461e-01 3.643923699855804443e-01 1.390692293643951416e-01 2.671007253229618073e-02 -2.385846674442291260e-01 1.249660477042198181e-01 8.276576548814773560e-02 2.194759845733642578e-01 7.227768748998641968e-02 1.672259718179702759e-01 1.047018100507557392e-03 1.239416897296905518e-01 -4.049904346466064453e-01 -4.880830179899930954e-03 -1.576018705964088440e-02 -4.718777537345886230e-02 -1.318275630474090576e-01 3.565499782562255859e-01 1.499542742967605591e-01 -1.634898409247398376e-02 9.828713536262512207e-02 -2.056614458560943604e-01 1.389111727476119995e-01 8.918578922748565674e-02 -1.713067144155502319e-01 2.147010564804077148e-01
4.265674203634262085e-02 -4.658685997128486633e-02 1.871611028909683228e-01 1.735001802444458008e-01 -1.847097091376781464e-02 -7.161186635494232178e-02 1.522944271564483643e-01 3.973601758480072021e-01 1.187810227274894714e-01 2.574030160903930664e-01 -1.937672495841979980e-02 1.325486302375793457e-01 4.035871475934982300e-02 2.005783021450042725e-01 -1.126587837934494019e-01 1.734530925750732422e-01 4.677220433950424194e-02 2.368198931217193604e-01 -3.171836137771606445e-01 1.148910149931907654e-01 -2.009818106889724731e-01 1.970609277486801147e-01 1.313687860965728760e-02 -9.703435748815536499e-02 2.213983237743377686e-01 -1.197660714387893677e-01 1.755043417215347290e-01 -3.450851514935493469e-02 9.112510085105895996e-02 1.942296326160430908e-01 -1.719100400805473328e-02 3.984999060630798340e-01
-9.328307583928108215e-03 1.614586333744227886e-03 5.441691353917121887e-02 -5.524086579680442810e-02 -1.519621759653091431e-01 -1.966596767306327820e-02 -3.574631409719586372e-03 1.664221584796905518e-01 2.343140244483947754e-01 1.609404534101486206e-01 1.235354170203208923e-01 1.238195374608039856e-01 1.820529699325561523e-01 -1.465873420238494873e-01 -4.420029819011688232e-01 -4.120133817195892334e-02 -6.790004670619964600e-02 2.827672660350799561e-01 -2.167997211217880249e-01 1.027684956789016724e-01 -3.536303639411926270e-01 -3.564257174730300903e-03 1.859873831272125244e-01 5.238588526844978333e-02 1.165031939744949341e-01 -2.149056494235992432e-01 2.011234499514102936e-02 1.811150908470153809e-01 2.688245475292205811e-01 -2.805961966514587402e-01 1.062033604830503464e-02 1.760807484388351440e-01
1.563024371862411499e-01 -1.761610954999923706e-01 4.439585376530885696e-03 -2.768488228321075439e-02 2.877004072070121765e-02 8.293167501688003540e-02 2.001956254243850708e-01 2.059991657733917236e-01 3.124739527702331543e-01 1.952113062143325806e-01 -2.936763465404510498e-01 -1.203412041068077087e-01 5.137257277965545654e-02 2.321022301912307739e-01 -3.445156514644622803e-01 3.106654286384582520e-01 1.726600900292396545e-02 -2.288870885968208313e-02 1.840399205684661865e-02 2.968036383390426636e-02 1.367790400981903076e-01 1.343175619840621948e-01 2.356020808219909668e-01 3.210075497627258301e-01 1.934812068939208984e-01 1.473672837018966675e-01 -9.153047204017639160e-02 1.122028306126594543e-01 1.689008176326751709e-01 -1.397453099489212036e-01 1.349051296710968018e-01 -4.026275128126144409e-02
3.853874653577804565e-02 1.165380403399467468e-01 -2.808199077844619751e-02 9.262181818485260010e-02 -1.198294162750244141e-01 -4.584589973092079163e-02 1.613620519638061523e-01 1.955384016036987305e-02 3.094836175441741943e-01 1.866634190082550049e-01 -7.596668601036071777e-02 3.235132992267608643e-01 -5.762385576963424683e-02 1.395148932933807373e-01 2.142432630062103271e-01 -1.389288436621427536e-02 -1.816300116479396820e-02 3.153374195098876953e-01 -1.682241410017013550e-01 -3.816281259059906006e-02 -1.040881946682929993e-01 1.895741210319101810e-03 1.527007967233657837e-01 2.692060545086860657e-02 2.317756712436676025e-01 3.346152231097221375e-02 -2.053284784778952599e-03 1.148818209767341614e-01 8.586981892585754395e-02 -5.924117565155029297e-01 -1.769904941320419312e-01 2.561054378747940063e-02
2.595551311969757080e-01 2.573570609092712402e-02 1.172244250774383545e-01 1.008096262812614441e-01 -2.462311647832393646e-02 1.278346031904220581e-01 1.556675136089324951e-01 3.241680264472961426e-01 3.479929268360137939e-01 -5.964811891317367554e-03 7.234703749418258667e-02 5.619753524661064148e-02 -1.200645118951797485e-01 5.296682566404342651e-02 -2.235675454139709473e-01 1.934476196765899658e-01 3.544423878192901611e-01 1.911479085683822632e-01 -3.777992129325866699e-01 -2.526011131703853607e-02 -4.731894657015800476e-02 7.712136209011077881e-02 1.491396874189376831e-01 -2.119514644145965576e-01 -1.702360510826110840e-01 5.704043060541152954e-02 -1.606222093105316162e-01 5.625905469059944153e-02 -1.584107801318168640e-02 -8.644581586122512817e-02 -5.562520027160644531e-02 2.733871638774871826e-01
-3.197460249066352844e-02 2.327294945716857910e-01 4.708167538046836853e-02 5.838237702846527100e-02 -3.327063322067260742e-01 2.135364562273025513e-01 -1.136930733919143677e-01 1.282185167074203491e-01 3.174233138561248779e-01 2.264004200696945190e-01 -2.352317273616790771e-01 1.835415959358215332e-01 2.161890827119350433e-02 -1.525290310382843018e-01 -2.496773898601531982e-01 1.497644782066345215e-01 -1.322533339262008667e-01 2.383840829133987427e-01 -1.816572844982147217e-01 1.026441529393196106e-01 4.060434550046920776e-02 -1.249287277460098267e-01 -1.202335953712463379e-01 3.868677094578742981e-02 3.185972273349761963e-01 -5.245324969291687012e-02 -2.649791836738586426e-01 -9.684953838586807251e-02 2.104002386331558228e-01 -1.083089318126440048e-02 -1.556350588798522949e-01 -2.182138338685035706e-02
6.594843417406082153e-02 1.099464669823646545e-01 1.728238612413406372e-01 2.220705598592758179e-01 -2.375205159187316895e-01 -4.288213700056076050e-02 1.520532369613647461e-01 9.244939684867858887e-02 2.354617267847061157e-01 -6.983694434165954590e-02 -4.032215178012847900e-01 7.633554935455322266e-02 1.825028471648693085e-02 1.499469876289367676e-01 -6.372410804033279419e-02 -3.886251524090766907e-02 3.365551307797431946e-02 2.661489844322204590e-01 -1.832873523235321045e-01 3.416176140308380127e-01 -3.096327483654022217e-01 -5.227782949805259705e-02 -2.421012371778488159e-01 3.007680177688598633e-01 1.093700379133224487e-01 3.310664743185043335e-02 5.288668442517518997e-03 3.528073802590370178e-02 1.406226009130477905e-01 1.600193828344345093e-01 -8.434472233057022095e-02 -1.434042453765869141e-01
2.821295857429504395e-01 -1.150370836257934570e-01 -7.548639923334121704e-02 -5.792059027953655459e-07 -7.750511914491653442e-02 1.105290800333023071e-01 5.818872526288032532e-02 7.950762659311294556e-02 2.320166230201721191e-01 9.995035827159881592e-02 2.018406242132186890e-02 2.690850496292114258e-01 -3.824983239173889160e-01 1.754673868417739868e-01 1.381795257329940796e-01 2.866486907005310059e-01 2.220951467752456665e-01 4.656889662146568298e-02 -2.900363802909851074e-01 -1.271877735853195190e-01 2.200346738100051880e-01 -1.195278838276863098e-01 1.589903980493545532e-01 -5.682786554098129272e-02 -1.960299909114837646e-02 -2.060645371675491333e-01 7.249572128057479858e-02 -2.011302858591079712e-02 2.051050812005996704e-01 -2.266497164964675903e-01 -1.911281198263168335e-01 1.925403177738189697e-01
1.864820122718811035e-01 -3.950645327568054199e-01 -2.640673331916332245e-02 6.653735041618347168e-02 -2.091812342405319214e-01 -2.382671646773815155e-02 1.327717751264572144e-01 7.967374473810195923e-02 1.722831726074218750e-01 -1.230379492044448853e-01 -1.432429999113082886e-01 2.747598588466644287e-01 2.681687474250793457e-02 1.844141185283660889e-01 -1.212576106190681458e-01 2.284246534109115601e-01 -6.547538563609123230e-03 2.324210256338119507e-01 -2.159009426832199097e-01 2.626655399799346924e-01 -7.584905251860618591e-03 1.282990872859954834e-01 -1.098563224077224731e-01 -1.493046879768371582e-01 1.532828509807586670e-01 -1.218064203858375549e-01 3.547966182231903076e-01 -1.721607595682144165e-01 4.514074325561523438e-02 -3.730598092079162598e-02 1.938754767179489136e-01 1.945921778678894043e-01
1.121761277318000793e-01 -5.521671101450920105e-02 -7.089154422283172607e-02 -1.570682823657989502e-01 -1.850221008062362671e-01 1.547503620386123657e-01 3.206322789192199707e-01 3.466680049896240234e-01 2.082557380199432373e-01 1.576941460371017456e-01 5.391696095466613770e-02 -1.515116393566131592e-01 -1.930379867553710938e-02 1.104753091931343079e-01 -1.979503035545349121e-01 4.515681266784667969e-01 1.083232760429382324e-01 1.541991233825683594e-01 -9.171622246503829956e-02 5.265083163976669312e-02 -6.354676187038421631e-02 -2.281214743852615356e-01 -1.268485188484191895e-01 1.537828296422958374e-01 2.323697954416275024e-01 -1.309005822986364365e-02 1.868233978748321533e-01 7.793833315372467041e-02 9.797144681215286255e-02 -1.913188993930816650e-01 -1.222190037369728088e-01 1.579081714153289795e-01
3.382196128368377686e-01 9.354341775178909302e-02 1.662960648536682129e-02 1.017718240618705750e-01 -3.467485606670379639e-01 1.925436109304428101e-01 4.739699512720108032e-02 2.198337316513061523e-01 2.803105413913726807e-01 2.334071546792984009e-01 -1.113647520542144775e-01 2.213210314512252808e-01 5.699284002184867859e-02 1.024061143398284912e-01 -1.598935723304748535e-01 1.273989379405975342e-01 -2.796171419322490692e-02 2.421671599149703979e-01 1.501315534114837646e-01 1.782354526221752167e-02 -1.748110800981521606e-01 1.957383155822753906e-01 -1.631227694451808929e-02 -1.602536183781921864e-03 3.155016005039215088e-01 -1.453115493059158325e-01 1.666809320449829102e-01 1.045950725674629211e-01 2.652673721313476562e-01 -5.720802396535873413e-02 4.400485008955001831e-02 1.482972949743270874e-01
3.851460665464401245e-02 -2.585340738296508789e-01 8.083570003509521484e-02 1.303256750106811523e-01 -3.279960751533508301e-01 -7.405979186296463013e-02 -6.261181086301803589e-02 2.278894633054733276e-01 4.137497395277023315e-02 1.604889333248138428e-01 -1.904250681400299072e-01 1.345567256212234497e-01 4.168886691331863403e-02 1.059420523233711720e-03 -2.781013846397399902e-01 1.734655499458312988e-01 5.424095690250396729e-02 2.416865229606628418e-01 -1.105975732207298279e-01 1.664061099290847778e-01 -2.047435939311981201e-01 -1.523243263363838196e-02 1.934515833854675293e-01 1.327485144138336182e-01 -9.009636193513870239e-02 1.092445179820060730e-01 -3.576218187808990479e-01 1.206941902637481689e-01 3.467733263969421387e-01 6.395243853330612183e-02 -2.399866729974746704e-01 -7.286679744720458984e-02
1.462909132242202759e-01 -7.820419222116470337e-02 1.716316044330596924e-01 2.722466289997100830e-01 1.165831908583641052e-01 3.811005502939224243e-02 1.904327124357223511e-01 -1.048820745199918747e-02 5.563103407621383667e-02 3.509684503078460693e-01 -1.445474028587341309e-01 5.833380296826362610e-02 -5.863391794264316559e-03 5.140522029250860214e-03 1.238130182027816772e-01 4.466874003410339355e-01 -2.016577869653701782e-01 -1.877413317561149597e-02 -2.821261584758758545e-01 1.132539883255958557e-01 -2.852964699268341064e-01 -1.263028085231781006e-01 1.792088896036148071e-01 9.110553562641143799e-02 1.249511167407035828e-01 1.785950660705566406e-01 -1.386603116989135742e-01 -1.770983189344406128e-01 3.979320451617240906e-02 -2.471525818109512329e-01 1.179497167468070984e-01 -7.820764183998107910e-02
1.443370133638381958e-01 -1.739865243434906006e-01 4.954790696501731873e-02 -2.628771960735321045e-01 -5.733639001846313477e-02 7.452224940061569214e-02 4.509273543953895569e-02 2.946187853813171387e-01 7.573869824409484863e-02 3.258908689022064209e-01 -3.366248309612274170e-01 2.464442104101181030e-01 5.615312233567237854e-02 1.927601248025894165e-01 -2.144068107008934021e-02 3.471062183380126953e-01 1.117889061570167542e-01 -8.833359926939010620e-02 -2.940151989459991455e-01 -5.383049696683883667e-02 1.436412036418914795e-01 -8.313624560832977295e-02 -1.798676550388336182e-01 8.698225021362304688e-02 1.063165366649627686e-01 3.648672997951507568e-02 -8.784036338329315186e-02 -1.613703519105911255e-01 1.777907609939575195e-01 6.515656411647796631e-02 -1.691160798072814941e-01 2.108704149723052979e-01
-5.805154331028461456e-03 1.445423960685729980e-01 -2.830145657062530518e-01 1.629125922918319702e-01 -5.223745480179786682e-02 1.677567213773727417e-01 9.221532195806503296e-02 -3.587267827242612839e-03 2.313747853040695190e-01 2.622189223766326904e-01 -2.193808406591415405e-01 3.406714200973510742e-01 -3.967931494116783142e-02 2.959676319733262062e-03 1.578220129013061523e-01 4.152169451117515564e-02 2.780168652534484863e-01 2.913146317005157471e-01 -2.955654859542846680e-01 -2.435910999774932861e-01 -1.127394288778305054e-01 -1.987660676240921021e-01 4.889846593141555786e-02 3.157159313559532166e-02 1.424045413732528687e-01 -3.031460940837860107e-02 8.138474822044372559e-02 -2.525584995746612549e-01 -7.162584923207759857e-03 1.041412726044654846e-01 -1.804715842008590698e-01 -1.371939033269882202e-01
2.595378458499908447e-01 -3.758399561047554016e-02 2.117234915494918823e-01 9.505746513605117798e-02 -3.309809267520904541e-01 2.343092560768127441e-01 -9.402153640985488892e-02 1.514406949281692505e-01 2.344325780868530273e-01 2.297625094652175903e-01 1.957861520349979401e-02 6.079657375812530518e-02 1.495885662734508514e-02 1.161953061819076538e-02 -3.323954939842224121e-01 2.281080037355422974e-01 -8.471623063087463379e-02 -1.742775924503803253e-02 -2.969210147857666016e-01 4.856008291244506836e-02 -1.969197019934654236e-02 -6.447107344865798950e-02 -5.106678605079650879e-02 8.006612211465835571e-02 2.158640474081039429e-01 -1.768932491540908813e-01 -1.732971519231796265e-01 7.258389145135879517e-02 2.009364962577819824e-01 1.144918240606784821e-02 -1.200666353106498718e-01 3.560316562652587891e-01
1.617673188447952271e-01 -1.027641594409942627e-01 -1.649595648050308228e-01 -7.287304848432540894e-02 -9.929274767637252808e-02 -1.991674900054931641e-01 1.621257960796356201e-01 3.024051897227764130e-02 -9.855865687131881714e-02 9.791946411132812500e-02 -2.763712704181671143e-01 2.540007829666137695e-01 2.129434645175933838e-01 2.769443690776824951e-01 -1.065537482500076294e-01 2.883639633655548096e-01 2.238927185535430908e-01 1.431812345981597900e-01 -2.739626765251159668e-01 8.979075402021408081e-02 -1.172485724091529846e-01 -1.704572439193725586e-01 -1.921840608119964600e-01 1.026359423995018005e-01 2.168051600456237793e-01 -2.812234498560428619e-02 1.722055375576019287e-01 2.825784385204315186e-01 1.452222615480422974e-01 -1.528445035219192505e-01 -2.197898738086223602e-02 1.761234104633331299e-01
7.142210006713867188e-02 2.430402860045433044e-02 -8.759104460477828979e-02 9.084749221801757812e-02 -3.411210179328918457e-01 -5.827286466956138611e-02 -3.214202076196670532e-02 3.764779269695281982e-01 2.098390460014343262e-02 5.159125104546546936e-02 2.384149096906185150e-02 -1.186141371726989746e-01 -1.770527809858322144e-01 1.433685570955276489e-01 -1.496681123971939087e-01 4.360208511352539062e-01 7.713386416435241699e-02 3.848945498466491699e-01 -9.862091392278671265e-02 1.773634999990463257e-01 -5.697401985526084900e-02 -3.238096460700035095e-02 2.446342408657073975e-01 -4.971152171492576599e-02 3.182525932788848877e-01 -4.549233242869377136e-02 -3.657114878296852112e-02 -1.230681873857975006e-02 1.535437703132629395e-01 -1.735583841800689697e-01 1.603840664029121399e-02 1.140619888901710510e-01
3.530952930450439453e-01 1.327905356884002686e-01 -6.251922249794006348e-02 2.323450893163681030e-01 -2.536993324756622314e-01 2.811964750289916992e-01 -2.612316049635410309e-02 2.688649892807006836e-01 1.822955459356307983e-01 1.993908286094665527e-01 -1.474642455577850342e-01 1.315228790044784546e-01 1.669782847166061401e-01 2.566851675510406494e-01 -8.570316433906555176e-02 7.034527510404586792e-02 2.808496654033660889e-01 8.553584665060043335e-02 -1.446865405887365341e-02 -6.780643761157989502e-02 -1.903980225324630737e-01 -1.895355731248855591e-01 1.224065106362104416e-02 1.121984049677848816e-01 2.633022964000701904e-01 -7.855623960494995117e-02 1.623086184263229370e-01 7.433242350816726685e-02 2.039951384067535400e-01 -1.046329662203788757e-01 -1.874177833087742329e-03 1.716085672378540039e-01
1.145093813538551331e-01 -2.618600428104400635e-01 -7.943379878997802734e-02 -3.328500082716345787e-03 -2.181801646947860718e-01 -9.226469695568084717e-02 1.845023185014724731e-01 8.955769985914230347e-02 1.989585161209106445e-01 2.152570188045501709e-01 -2.949312329292297363e-01 3.556181788444519043e-01 -1.486385017633438110e-01 1.403247565031051636e-01 2.105084247887134552e-02 1.507438905537128448e-02 6.499622762203216553e-02 2.027700394392013550e-01 -8.280522376298904419e-02 -4.053403064608573914e-02 5.811993405222892761e-02 1.808148622512817383e-02 2.248490452766418457e-01 -9.690629318356513977e-03 1.713943183422088623e-01 -1.027785688638687134e-01 2.061053514480590820e-01 1.345803290605545044e-01 6.322090327739715576e-02 -4.504612684249877930e-01 -2.373708337545394897e-01 3.432212164625525475e-03
1.495606452226638794e-01 -6.657516211271286011e-02 9.398406744003295898e-02 1.042756289243698120e-01 -5.933604389429092407e-02 2.065126970410346985e-02 -2.078559249639511108e-02 9.309843927621841431e-02 3.880916535854339600e-01 1.153026744723320007e-01 -2.941607236862182617e-01 2.012978047132492065e-01 -7.243248075246810913e-02 -9.988791495561599731e-02 2.877798974514007568e-01 3.096207976341247559e-01 -2.219322137534618378e-02 3.418529033660888672e-01 -3.858919143676757812e-01 9.483926743268966675e-02 -3.089067898690700531e-02 1.751540303230285645e-01 2.579955160617828369e-01 1.371191591024398804e-01 -1.447381228208541870e-01 -1.293790489435195923e-01 -2.885655872523784637e-02 6.664890050888061523e-02 4.593415185809135437e-02 -1.757104881107807159e-02 -7.961687445640563965e-02 1.076984032988548279e-01
3.331352472305297852e-01 6.617648154497146606e-02 3.953122999519109726e-03 2.739699482917785645e-01 -3.294618129730224609e-01 2.578199803829193115e-01 8.397600054740905762e-02 3.235541284084320068e-01 2.275426983833312988e-01 1.192631646990776062e-01 -7.317448407411575317e-02 9.616978466510772705e-02 1.139747053384780884e-01 1.865652054548263550e-01 -1.562615185976028442e-01 -4.761991649866104126e-02 2.436716407537460327e-01 1.537622809410095215e-01 -5.865134671330451965e-02 -6.995715200901031494e-02 -1.594859361648559570e-01 -1.614925861358642578e-01 -1.427773293107748032e-02 2.694537639617919922e-01 1.514270454645156860e-01 -1.721006184816360474e-01 1.267038583755493164e-01 1.466420888900756836e-01 1.574245691299438477e-01 -1.136824637651443481e-01 7.994038052856922150e-03 1.554742306470870972e-01
1.057162508368492126e-01 -5.935751274228096008e-02 -1.549923866987228394e-01 -5.990960076451301575e-02 -2.246365994215011597e-01 -8.282160013914108276e-02 2.472393363714218140e-01 -2.034372463822364807e-02 3.641196489334106445e-01 -2.244900725781917572e-02 -1.849647760391235352e-01 4.271759837865829468e-02 -2.567436695098876953e-01 -6.912264972925186157e-02 -2.493009157478809357e-02 6.848010420799255371e-02 3.967797756195068359e-02 2.257513701915740967e-01 -2.145683914422988892e-01 -1.410035938024520874e-01 -2.062469571828842163e-01 1.389227658510208130e-01 1.116812154650688171e-01 -3.734939964488148689e-03 -1.041793003678321838e-01 -3.555621802806854248e-01 1.598451435565948486e-01 1.268442124128341675e-01 1.885091960430145264e-01 -3.229511380195617676e-01 -2.739549577236175537e-01 8.432663977146148682e-02
1.128747090697288513e-01 -1.543191075325012207e-01 -4.111060872673988342e-02 5.383403301239013672e-01 -2.277463078498840332e-01 -3.898700000718235970e-03 -9.715884923934936523e-03 3.750057816505432129e-01 7.745556533336639404e-02 1.542841792106628418e-01 8.326192200183868408e-02 1.749260723590850830e-01 -2.897133827209472656e-01 4.072618111968040466e-02 -1.140952780842781067e-01 3.485455513000488281e-01 -9.372542798519134521e-02 4.530363529920578003e-02 -1.877358257770538330e-01 -6.026572361588478088e-02 -7.044224441051483154e-02 -2.046701684594154358e-02 2.104359567165374756e-01 -7.455060724169015884e-03 1.471500992774963379e-01 9.676118940114974976e-02 1.684433780610561371e-02 -1.582919508218765259e-01 6.884203851222991943e-02 -3.322826325893402100e-02 2.881287597119808197e-02 -1.715967655181884766e-01
1.802638322114944458e-01 1.114256903529167175e-01 2.582797408103942871e-01 8.773122727870941162e-02 2.292691171169281006e-01 9.136895835399627686e-02 -4.210984334349632263e-02 1.560577601194381714e-01 2.846224606037139893e-01 -5.537531152367591858e-02 8.758997917175292969e-02 1.723441928625106812e-01 -2.045900970697402954e-01 2.789575755596160889e-01 -1.461406946182250977e-01 9.740803390741348267e-02 3.239465951919555664e-01 1.448915004730224609e-01 -2.845327556133270264e-01 7.547657936811447144e-02 -2.191724628210067749e-01 1.390269375406205654e-03 2.070573121309280396e-01 1.020343750715255737e-01 -1.312821209430694580e-01 5.517552047967910767e-02 1.110533401370048523e-01 6.275320053100585938e-02 4.611497372388839722e-02 -3.910685479640960693e-01 1.429365947842597961e-02 1.262726932764053345e-01
6.542751193046569824e-02 3.567086998373270035e-03 -2.364446371793746948e-01 9.748256951570510864e-02 2.460735887289047241e-01 8.576224744319915771e-02 -7.399523258209228516e-02 2.916505634784698486e-01 1.881381124258041382e-01 2.900289893150329590e-01 -2.809385657310485840e-01 9.685514867305755615e-02 2.404849827289581299e-01 5.422775447368621826e-02 -2.903410494327545166e-01 2.984374463558197021e-01 9.662728011608123779e-02 1.206391379237174988e-01 -1.490827351808547974e-01 8.277915418148040771e-03 2.453407831490039825e-02 -1.212784796953201294e-01 -2.082896530628204346e-01 3.231339156627655029e-01 1.888727247714996338e-01 -2.442144304513931274e-01 -4.310337081551551819e-02 -1.197170391678810120e-01 9.393404470756649971e-04 4.805657640099525452e-02 -5.985623970627784729e-02 5.662328377366065979e-02
3.527018129825592041e-01 -4.956875741481781006e-02 -5.682454444468021393e-03 6.689264439046382904e-03 -2.740271389484405518e-02 -1.168484091758728027e-01 -6.554701179265975952e-02 1.284475326538085938e-01 2.197753638029098511e-01 1.261766254901885986e-01 -9.661318361759185791e-02 3.536893129348754883e-01 -5.814697593450546265e-03 -2.080037444829940796e-01 9.680526703596115112e-02 3.468560576438903809e-01 2.599290013313293457e-01 2.311401963233947754e-01 -4.281835258007049561e-01 -4.163547232747077942e-02 2.131734043359756470e-02 -7.310977578163146973e-02 3.050913512706756592e-01 9.109998494386672974e-02 -9.314854443073272705e-02 -6.420024484395980835e-02 -1.079780757427215576e-01 7.089351862668991089e-02 1.957806386053562164e-02 2.473233640193939209e-02 -9.360931813716888428e-02 1.172682046890258789e-01
2.766970694065093994e-01 1.591504663228988647e-01 2.209149152040481567e-01 2.376532256603240967e-01 -1.639789044857025146e-01 8.721618354320526123e-02 -4.647270962595939636e-02 -1.383981108665466309e-01 4.227515459060668945e-01 9.261340647935867310e-02 -1.967216879129409790e-01 1.076742038130760193e-01 -1.619695872068405151e-01 -5.632629618048667908e-02 1.671684831380844116e-01 2.951575219631195068e-01 7.303775846958160400e-02 1.473451405763626099e-01 -1.804231256246566772e-01 -8.225119858980178833e-02 1.467276364564895630e-01 2.702362276613712311e-02 1.895412355661392212e-01 -2.755106054246425629e-02 -4.216749593615531921e-02 -2.280701994895935059e-01 -4.494813829660415649e-02 2.101988904178142548e-02 -5.545641481876373291e-02 -3.117533028125762939e-01 -6.754993647336959839e-02 2.618524134159088135e-01
2.607527673244476318e-01 -6.163772568106651306e-02 2.774575054645538330e-01 9.538062661886215210e-02 -5.017767474055290222e-02 -9.583440423011779785e-02 1.690409332513809204e-02 5.927620083093643188e-02 4.063899517059326172e-01 1.505457907915115356e-01 -2.533646523952484131e-01 3.430784642696380615e-01 -9.705966711044311523e-02 -2.221208065748214722e-01 2.324078083038330078e-01 3.749035298824310303e-01 1.226613074541091919e-01 2.530034184455871582e-01 -2.678575813770294189e-01 5.134522169828414917e-02 5.294121801853179932e-02 4.532423242926597595e-02 1.403620690107345581e-01 1.834836974740028381e-02 -3.002091497182846069e-02 -9.162201732397079468e-02 -2.692902460694313049e-02 4.293523728847503662e-02 -2.878526039421558380e-02 -4.600601643323898315e-02 -2.389340661466121674e-02 9.936510026454925537e-02
1.852524578571319580e-01 -1.259149461984634399e-01 -1.855954527854919434e-02 9.412588179111480713e-02 -1.239232569932937622e-01 2.007923647761344910e-02 2.138423733413219452e-02 8.893308788537979126e-02 3.233902454376220703e-01 1.086321622133255005e-01 4.192044585943222046e-02 2.326210141181945801e-01 -3.138900995254516602e-01 1.216929405927658081e-01 6.170209124684333801e-02 3.121174275875091553e-01 3.090254068374633789e-01 2.338937669992446899e-01 -1.480520367622375488e-01 -6.843713670969009399e-02 1.026257425546646118e-01 -2.237317115068435669e-01 2.101783305406570435e-01 -5.072114616632461548e-02 -1.158082038164138794e-01 -2.752865254878997803e-01 -6.913487613201141357e-02 6.709494441747665405e-02 -2.739863842725753784e-02 -1.002905517816543579e-01 -2.364459037780761719e-01 2.834626436233520508e-01
1.397079676389694214e-01 -1.886971890926361084e-01 -2.010270953178405762e-02 3.501790016889572144e-02 -3.457709252834320068e-01 -1.023428589105606079e-01 2.632300183176994324e-02 1.933558881282806396e-01 2.612423300743103027e-01 2.772469818592071533e-01 -1.671513617038726807e-01 5.241999030113220215e-02 5.511260405182838440e-02 1.407973319292068481e-01 9.583671577274799347e-03 3.183751702308654785e-01 -2.134440988302230835e-01 1.825315058231353760e-01 -6.342864129692316055e-03 1.353559195995330811e-01 -1.165486350655555725e-01 5.021208198741078377e-05 1.978301815688610077e-02 -1.090589836239814758e-01 -4.794023931026458740e-02 2.474350780248641968e-01 -3.535430729389190674e-01 -1.073228102177381516e-02 3.064737617969512939e-01 -2.432361058890819550e-02 -2.409269958734512329e-01 1.035214588046073914e-01
2.260058969259262085e-01 -1.996653974056243896e-01 -1.416844874620437622e-01 2.113513946533203125e-01 1.907623410224914551e-01 1.646946966648101807e-01 6.601236015558242798e-02 5.016431212425231934e-02 3.382741808891296387e-01 2.893324494361877441e-01 -8.610507100820541382e-02 6.003965064883232117e-02 -3.998351469635963440e-02 5.408019945025444031e-02 -3.458493649959564209e-01 3.333792984485626221e-01 -1.260221302509307861e-01 1.217551082372665405e-01 -1.823791563510894775e-01 1.235515624284744263e-02 3.697402179241180420e-01 -4.652202595025300980e-03 -1.014140546321868896e-01 -1.073152720928192139e-01 -5.943347141146659851e-02 -6.053168699145317078e-02 -9.232604503631591797e-02 1.553458273410797119e-01 9.186176955699920654e-02 -1.093557775020599365e-01 -1.729650944471359253e-01 1.290940344333648682e-01
2.167584002017974854e-01 1.295438706874847412e-01 1.892686486244201660e-01 8.094247430562973022e-02 -5.732120200991630554e-02 2.705074101686477661e-02 2.923578619956970215e-01 8.699987083673477173e-02 2.235483750700950623e-02 2.546658813953399658e-01 -1.656068265438079834e-01 6.599352508783340454e-02 1.650393754243850708e-01 6.919668614864349365e-02 -7.994546741247177124e-02 -8.846263587474822998e-02 2.921388149261474609e-01 3.597320914268493652e-01 -3.477583527565002441e-01 1.074084788560867310e-01 1.185638010501861572e-01 -4.952099919319152832e-02 -9.591428097337484360e-04 6.772504001855850220e-02 1.168116778135299683e-01 -1.165570318698883057e-01 3.437120318412780762e-01 -6.252188235521316528e-02 2.383680641651153564e-01 4.568294808268547058e-02 -2.482552677392959595e-01 -1.236351951956748962e-01
1.789740771055221558e-01 1.372992843389511108e-01 -6.527303904294967651e-02 -1.225735992193222046e-02 1.396711021661758423e-01 7.040989398956298828e-02 3.192585706710815430e-01 1.131773069500923157e-01 2.724764943122863770e-01 -1.286401152610778809e-01 1.285731494426727295e-01 1.907597184181213379e-01 -3.585409224033355713e-01 -3.945664316415786743e-02 -2.072701156139373779e-01 1.869058907032012939e-01 7.980284839868545532e-02 1.148339658975601196e-01 -3.146153390407562256e-01 7.664608955383300781e-02 1.562143675982952118e-02 7.113959640264511108e-02 1.044136434793472290e-01 3.162919282913208008e-01 1.850218921899795532e-01 4.922981932759284973e-02 -5.669037625193595886e-02 -5.000554025173187256e-02 3.466860204935073853e-02 -3.899054825305938721e-01 1.254536211490631104e-01 -4.233410209417343140e-02
1.143775507807731628e-02 7.163417339324951172e-02 -5.090191494673490524e-03 1.577202379703521729e-01 -2.531564235687255859e-01 5.870596691966056824e-02 1.822520494461059570e-01 3.045022785663604736e-01 3.448021709918975830e-01 -8.126617968082427979e-02 -1.330778300762176514e-01 1.957927271723747253e-02 1.765834093093872070e-01 1.849636286497116089e-01 -2.428476810455322266e-01 1.944391727447509766e-01 2.070431560277938843e-01 7.963676750659942627e-02 1.067328751087188721e-01 -2.226725779473781586e-02 9.660985320806503296e-02 -2.563266456127166748e-01 -1.236650645732879639e-01 1.380724608898162842e-01 3.929086029529571533e-01 -4.546706378459930420e-02 -3.221172466874122620e-02 1.188423112034797668e-01 1.050791740417480469e-01 -2.869833409786224365e-01 -1.647421866655349731e-01 8.925414830446243286e-02
3.735261261463165283e-01 7.919099926948547363e-02 1.119512971490621567e-02 -9.464366734027862549e-02 -8.643630892038345337e-02 7.986903935670852661e-02 2.568608522415161133e-01 3.502309024333953857e-01 1.598902642726898193e-01 8.512088656425476074e-02 6.687282025814056396e-02 6.601966917514801025e-02 6.893570721149444580e-02 2.512251138687133789e-01 -6.510773301124572754e-02 2.772975265979766846e-01 1.933882087469100952e-01 1.111897230148315430e-01 -2.643260359764099121e-02 -2.160384356975555420e-01 1.788947880268096924e-01 -2.149550616741180420e-01 -1.069915592670440674e-01 2.290651015937328339e-02 1.461146324872970581e-01 -8.965017646551132202e-02 7.181167602539062500e-02 -1.060286536812782288e-01 1.426321268081665039e-01 -2.230328321456909180e-01 9.790476411581039429e-03 3.856311738491058350e-01
-6.907926499843597412e-02 -1.740193963050842285e-01 -1.345288604497909546e-01 2.710679471492767334e-01 -8.752159029245376587e-02 1.082002520561218262e-01 -1.512177381664514542e-02 -2.926502227783203125e-01 3.090983033180236816e-01 1.810853183269500732e-01 -1.997129917144775391e-01 2.642049491405487061e-01 1.394479721784591675e-01 4.344230592250823975e-01 9.996710717678070068e-02 2.677091956138610840e-01 6.726223509758710861e-03 2.488213330507278442e-01 -2.336373180150985718e-01 1.384946554899215698e-01 1.391426473855972290e-01 -3.153657540678977966e-02 -1.516854763031005859e-01 9.081139415502548218e-02 -1.693769171833992004e-02 2.283411659300327301e-02 -4.490632936358451843e-02 5.671562254428863525e-02 1.921005994081497192e-01 -6.328324228525161743e-02 5.870489403605461121e-02 5.044984444975852966e-02
3.115930855274200439e-01 -1.921982318162918091e-01 1.236415747553110123e-02 -2.273599989712238312e-02 -2.869066894054412842e-01 3.302245438098907471e-01 1.994188427925109863e-01 3.337107971310615540e-02 6.312572211027145386e-02 1.221223641186952591e-02 -2.627043128013610840e-01 3.620399236679077148e-01 -4.529556259512901306e-02 -1.620865464210510254e-01 4.764452576637268066e-02 8.015894144773483276e-02 1.256709098815917969e-01 2.145982533693313599e-01 -3.750474750995635986e-02 -2.704055607318878174e-01 -2.141273021697998047e-01 -1.007710322737693787e-01 1.646336019039154053e-01 2.010112255811691284e-01 -1.935491710901260376e-02 5.604404956102371216e-02 1.265708357095718384e-01 9.706987440586090088e-02 1.318508237600326538e-01 -1.659594774246215820e-01 6.458081305027008057e-02 2.321044653654098511e-01
2.866867780685424805e-01 2.488063462078571320e-02 1.892237961292266846e-01 1.565348505973815918e-01 1.853081397712230682e-02 9.403776493854820728e-04 -1.726132482290267944e-01 7.671876996755599976e-02 4.944620132446289062e-01 -6.038365513086318970e-02 -3.305884301662445068e-01 1.686353087425231934e-01 -1.463902890682220459e-01 4.035430029034614563e-02 6.124284863471984863e-02 1.829549819231033325e-01 5.122644081711769104e-02 1.644288897514343262e-01 -3.155521452426910400e-01 1.001939028501510620e-01 -2.084976434707641602e-01 -8.435751497745513916e-02 -7.065935432910919189e-02 -1.595191359519958496e-01 -1.562646627426147461e-01 -1.625806540250778198e-01 -1.525705903768539429e-01 -4.279923066496849060e-02 3.926970995962619781e-03 -2.462314367294311523e-01 -7.343619316816329956e-02 1.114088594913482666e-01
1.779946684837341309e-01 -2.185763269662857056e-01 4.394697956740856171e-03 -1.750479489564895630e-01 -2.117985785007476807e-01 8.465782552957534790e-02 -4.647286608815193176e-02 2.714071571826934814e-01 6.909302622079849243e-02 2.573719024658203125e-01 -4.673144966363906860e-02 -5.034499615430831909e-02 7.909340411424636841e-02 -3.185293823480606079e-02 -1.908530890941619873e-01 8.842288702726364136e-02 2.389455586671829224e-01 1.054192855954170227e-01 -4.435414969921112061e-01 1.846888512372970581e-01 1.562750786542892456e-01 -1.417346745729446411e-01 -1.064380281604826450e-03 1.442669928073883057e-01 1.581195741891860962e-01 -3.201227784156799316e-01 -4.008601233363151550e-02 -1.973576694726943970e-01 2.631425559520721436e-01 -1.728912591934204102e-01 -5.302111804485321045e-02 -2.078015916049480438e-02
2.854391634464263916e-01 -9.393936395645141602e-02 -1.433160901069641113e-01 -7.634431868791580200e-02 8.037406951189041138e-02 -6.921096937730908394e-04 1.731643639504909515e-02 1.349534839391708374e-01 2.449143528938293457e-01 2.697496116161346436e-01 -3.266489207744598389e-01 8.764941990375518799e-02 -1.522037684917449951e-01 3.113075792789459229e-01 -3.155184388160705566e-01 1.669789254665374756e-01 4.817941691726446152e-03 1.092612743377685547e-01 1.782812294550240040e-03 -7.973098754882812500e-02 3.328412771224975586e-02 2.359511703252792358e-01 -3.731430321931838989e-02 1.167211979627609253e-01 -2.822278765961527824e-03 -4.001752436161041260e-01 -7.654936518520116806e-03 -7.005824893712997437e-02 2.359758913516998291e-01 -1.357821654528379440e-02 -5.831745266914367676e-02 2.218418419361114502e-01
1.036904528737068176e-01 -7.528898864984512329e-02 1.390715390443801880e-01 4.455318301916122437e-02 1.306522823870182037e-02 7.131123449653387070e-03 1.889427602291107178e-01 2.543735317885875702e-02 2.356694191694259644e-01 1.342629939317703247e-01 -7.729209028184413910e-03 2.180846184492111206e-01 6.023622676730155945e-02 2.574315667152404785e-01 7.266949117183685303e-02 -6.269924342632293701e-02 8.469756692647933960e-02 3.709174394607543945e-01 -2.821404933929443359e-01 -5.498400703072547913e-02 7.835210859775543213e-02 5.872744694352149963e-02 1.525903940200805664e-01 2.842556871473789215e-02 3.559404909610748291e-01 1.243158429861068726e-01 1.405487582087516785e-02 1.939599364995956421e-01 1.500197201967239380e-01 -4.804137349128723145e-01 2.341642603278160095e-02 -1.746710985898971558e-01
4.165044426918029785e-02 -6.153408437967300415e-02 -2.096810750663280487e-02 5.876318551599979401e-03 -1.932795792818069458e-01 -3.479485958814620972e-02 1.977852433919906616e-01 5.517229437828063965e-03 3.220472335815429688e-01 2.129561156034469604e-01 -7.573308050632476807e-02 2.411539405584335327e-01 -2.899146080017089844e-02 -3.440943732857704163e-02 1.715082526206970215e-01 2.835155464708805084e-02 -7.452171295881271362e-02 2.865242063999176025e-01 -6.346388906240463257e-02 -8.294808678328990936e-03 -1.559570282697677612e-01 -1.799951866269111633e-02 1.306399852037429810e-01 -3.114876151084899902e-02 3.297948241233825684e-01 1.594224572181701660e-01 9.100599586963653564e-02 1.762085705995559692e-01 1.286761909723281860e-01 -5.538523197174072266e-01 -1.991624683141708374e-01 1.309928297996520996e-02
1.169679611921310425e-01 -2.403225451707839966e-01 -6.352807581424713135e-02 1.560666039586067200e-02 1.056866794824600220e-01 1.443645507097244263e-01 7.625702023506164551e-02 1.616300940513610840e-01 1.382075399160385132e-01 2.377151697874069214e-01 -2.262365072965621948e-01 1.093795076012611389e-01 -3.287463486194610596e-01 -2.547260932624340057e-02 2.844332531094551086e-02 1.508658193051815033e-02 1.274423748254776001e-01 2.552561759948730469e-01 -2.410014420747756958e-01 -1.628875285387039185e-01 1.686787009239196777e-01 1.485484465956687927e-02 2.603652477264404297e-01 2.836237251758575439e-01 1.471088081598281860e-01 1.095691248774528503e-01 -6.943076848983764648e-03 -6.838230788707733154e-02 -8.304769545793533325e-02 -4.486974775791168213e-01 -1.337706744670867920e-01 6.640031188726425171e-02
9.953071922063827515e-02 -2.923374064266681671e-02 -1.818675696849822998e-01 1.684935539960861206e-01 7.171353790909051895e-03 1.016121879220008850e-01 2.658889293670654297e-01 -2.808066904544830322e-01 2.056509852409362793e-01 1.326253116130828857e-01 -9.796776622533798218e-02 2.625878751277923584e-01 -3.636123239994049072e-01 2.190465629100799561e-01 7.199440151453018188e-02 2.887474000453948975e-01 -1.104437559843063354e-01 2.370570749044418335e-01 -2.723956704139709473e-01 3.242432773113250732e-01 -8.332189917564392090e-02 2.640115842223167419e-02 6.571234762668609619e-02 3.154446557164192200e-02 4.647568985819816589e-02 -2.285769954323768616e-02 -5.072829499840736389e-02 -2.737227380275726318e-01 4.299406334757804871e-02 -8.051371574401855469e-02 -1.061197444796562195e-01 -1.448057591915130615e-02
2.170566320419311523e-01 -1.936839669942855835e-01 -5.928966030478477478e-02 -2.981584705412387848e-02 -1.445604581385850906e-02 1.121014058589935303e-01 1.411864310503005981e-01 1.149982959032058716e-01 2.100910544395446777e-01 1.099415421485900879e-01 2.847910299897193909e-02 2.794020771980285645e-01 -4.079476892948150635e-01 4.975278675556182861e-02 5.892352759838104248e-02 2.722925245761871338e-01 3.694241344928741455e-01 9.603409469127655029e-02 -2.739996314048767090e-01 -1.347960233688354492e-01 1.474786847829818726e-01 -1.009830459952354431e-01 2.131280750036239624e-01 6.602661311626434326e-02 -1.042237281799316406e-01 -8.599469065666198730e-02 8.664237707853317261e-02 -8.193036913871765137e-02 2.375776171684265137e-01 -1.448760479688644409e-01 -1.647407859563827515e-01 1.603089720010757446e-01
1.559070944786071777e-01 -4.365395754575729370e-02 3.017607517540454865e-02 2.053927332162857056e-01 -8.955585956573486328e-02 9.677540510892868042e-02 1.737596541643142700e-01 -7.423400133848190308e-02 2.205122858285903931e-01 1.397032737731933594e-01 -2.406508773565292358e-01 4.374590218067169189e-01 -5.757987499237060547e-02 8.941588550806045532e-02 2.338272333145141602e-01 -2.487944997847080231e-02 6.358660012483596802e-02 2.863100469112396240e-01 -6.637744605541229248e-02 -3.098421357572078705e-02 2.122282832860946655e-01 -1.379326451569795609e-02 3.779236674308776855e-01 -2.188172936439514160e-02 1.837671995162963867e-01 -7.027038931846618652e-02 -2.591920644044876099e-02 -1.246415153145790100e-01 9.390284866094589233e-02 -2.589924037456512451e-01 -2.798261940479278564e-01 6.737127900123596191e-02
2.401067167520523071e-01 -7.973828166723251343e-02 -8.154715411365032196e-03 4.246449768543243408e-01 1.282061338424682617e-01 -1.346443593502044678e-01 -8.644900470972061157e-02 1.516542583703994751e-02 3.364210724830627441e-01 2.112667411565780640e-01 -1.639425009489059448e-01 1.502195745706558228e-01 -2.753602862358093262e-01 9.877236187458038330e-02 4.464585334062576294e-02 2.803834974765777588e-01 -4.034164547920227051e-02 1.360054910182952881e-01 -1.053560078144073486e-01 -1.558256000280380249e-01 -1.858705729246139526e-01 -2.282968759536743164e-01 -1.030397322028875351e-02 2.462365664541721344e-02 -3.112215995788574219e-01 -2.792581915855407715e-02 -1.349260360002517700e-01 8.939510583877563477e-02 1.707541644573211670e-01 -1.354366838932037354e-01 -3.981667384505271912e-02 1.551815420389175415e-01
-4.646829888224601746e-02 -2.741166353225708008e-01 2.532069385051727295e-02 5.460775271058082581e-02 -1.029604151844978333e-01 -7.992046326398849487e-02 -3.112747333943843842e-02 1.865328401327133179e-01 8.201566338539123535e-02 3.522822856903076172e-01 -1.864439845085144043e-01 1.816844195127487183e-01 1.143479868769645691e-01 -5.996433645486831665e-02 -2.129767388105392456e-01 -2.212943974882364273e-03 1.210850942879915237e-02 2.433671206235885620e-01 -4.339963942766189575e-02 2.043093442916870117e-01 2.006247639656066895e-01 -2.639277279376983643e-01 2.485035061836242676e-01 -7.776901125907897949e-02 2.432794719934463501e-01 3.971574455499649048e-02 -1.243898943066596985e-01 -2.534485161304473877e-01 2.997973561286926270e-01 -1.174829751253128052e-01 1.107677295804023743e-01 -2.618384361267089844e-01
-1.348285935819149017e-02 -1.964671164751052856e-02 1.355901211500167847e-01 4.126605093479156494e-01 5.255084484815597534e-02 9.026156365871429443e-02 9.998691827058792114e-02 2.076844871044158936e-01 2.067301124334335327e-01 4.323967993259429932e-01 -5.444274097681045532e-02 2.098043859004974365e-01 2.802166342735290527e-01 1.554100960493087769e-01 1.234516054391860962e-01 3.270204663276672363e-01 -4.426107183098793030e-02 1.806194186210632324e-01 8.160904049873352051e-02 1.142013967037200928e-01 -5.645409226417541504e-02 -2.327395975589752197e-01 -1.420986354351043701e-01 5.650645494461059570e-02 -8.818801492452621460e-02 -1.086654514074325562e-01 1.355311721563339233e-01 2.013867907226085663e-02 2.881450392305850983e-02 -3.724667429924011230e-02 -1.536842435598373413e-01 -2.143765389919281006e-01
1.716662347316741943e-01 4.152832925319671631e-02 8.115367591381072998e-02 1.474771350622177124e-01 -2.759380936622619629e-01 -1.460383236408233643e-01 6.109938398003578186e-02 6.358492374420166016e-02 2.491598427295684814e-01 2.737505137920379639e-01 -1.837351620197296143e-01 4.231118559837341309e-01 3.621179983019828796e-02 -9.531579166650772095e-02 3.214549645781517029e-02 -2.260133065283298492e-02 1.281096190214157104e-01 2.282789945602416992e-01 7.629858329892158508e-03 -5.573328584432601929e-02 1.295149177312850952e-01 -2.214972488582134247e-02 3.425111174583435059e-01 -1.459389226511120796e-03 1.707182973623275757e-01 -7.712199538946151733e-02 5.636534467339515686e-02 1.334888339042663574e-01 5.761120002716779709e-03 -3.804106414318084717e-01 -2.085602283477783203e-01 1.512697339057922363e-01
2.833861410617828369e-01 -2.481029555201530457e-02 1.013620048761367798e-01 1.067091822624206543e-01 -2.985803876072168350e-03 -1.010084077715873718e-01 1.186218360089696944e-04 2.562789022922515869e-01 3.001266717910766602e-01 4.798430204391479492e-02 -1.644249558448791504e-01 4.386665523052215576e-01 -2.082963436841964722e-01 -1.672236323356628418e-01 2.239879220724105835e-01 1.586674004793167114e-01 2.601497769355773926e-01 2.428868263959884644e-01 -1.929891258478164673e-01 -3.915781900286674500e-02 7.395761087536811829e-03 -5.192100256681442261e-02 2.372581660747528076e-01 2.574555873870849609e-01 -1.559326052665710449e-01 -9.646525979042053223e-02 -2.098744735121726990e-03 -5.196355283260345459e-02 1.167102456092834473e-01 3.070945106446743011e-02 -1.070249825716018677e-01 9.933117032051086426e-02
1.963088661432266235e-01 -1.802078187465667725e-01 5.522771924734115601e-02 -1.828943379223346710e-02 -1.819246709346771240e-01 3.856837004423141479e-02 -1.715861856937408447e-01 -8.713231235742568970e-02 8.525995910167694092e-02 2.177783548831939697e-01 -2.683005630970001221e-01 2.620100080966949463e-01 1.932705193758010864e-01 3.677013888955116272e-02 -7.701966911554336548e-02 4.291715919971466064e-01 -3.879489004611968994e-01 2.580313682556152344e-01 -9.303747117519378662e-02 -7.548598200082778931e-02 1.526990346610546112e-02 -2.815260589122772217e-01 6.871175952255725861e-03 -3.408524906262755394e-03 -1.478896737098693848e-01 1.694290935993194580e-01 1.704784296452999115e-02 -4.292936064302921295e-03 7.248127460479736328e-02 -5.336222425103187561e-02 -1.131124049425125122e-01 2.169305384159088135e-01
2.073688805103302002e-01 -1.455431580543518066e-01 1.652562175877392292e-03 1.022548973560333252e-01 -3.379823267459869385e-01 2.770864069461822510e-01 2.214897274971008301e-01 2.196497321128845215e-01 2.136943936347961426e-01 5.886198487132787704e-03 -2.704315483570098877e-01 4.993622750043869019e-02 2.078491263091564178e-03 -8.829128928482532501e-03 6.178580969572067261e-02 2.446418106555938721e-01 -2.244147211313247681e-01 2.633140683174133301e-01 -1.253634244203567505e-01 2.633831202983856201e-01 -1.779412627220153809e-01 2.308806963264942169e-02 8.691157400608062744e-02 2.806897163391113281e-01 -2.789150923490524292e-02 -9.595628827810287476e-02 7.589999586343765259e-02 -3.268034383654594421e-02 1.188316866755485535e-01 3.105794489383697510e-01 -3.208629786968231201e-02 -1.495976932346820831e-02
-9.145375341176986694e-02 -1.184989288449287415e-01 2.098216116428375244e-01 -2.851897478103637695e-02 -1.705675385892391205e-02 1.976981163024902344e-01 1.363445371389389038e-01 -1.655349582433700562e-01 2.611511349678039551e-01 2.783527374267578125e-01 -7.489329576492309570e-02 1.791740655899047852e-01 -3.698948919773101807e-01 -4.797514900565147400e-02 -1.594891995191574097e-01 2.596761584281921387e-01 6.728812307119369507e-02 3.656647205352783203e-01 -2.576209902763366699e-01 -1.026756465435028076e-01 1.092947646975517273e-01 1.389126777648925781e-01 1.943968832492828369e-01 3.932213783264160156e-02 9.137544035911560059e-02 8.048287592828273773e-03 -1.768898814916610718e-01 -1.151793673634529114e-01 -2.560692094266414642e-02 -2.199709862470626831e-01 -2.083564251661300659e-01 2.915843762457370758e-02
1.164082959294319153e-01 1.525466740131378174e-01 1.572628766298294067e-01 6.640012562274932861e-02 7.849380373954772949e-02 8.648715168237686157e-02 7.393646985292434692e-02 1.821563243865966797e-01 1.905577778816223145e-01 5.782726034522056580e-02 -4.386186599731445312e-02 -5.133938509970903397e-03 1.546962708234786987e-01 1.993092000484466553e-01 -2.739306092262268066e-01 1.500638872385025024e-01 1.023216694593429565e-01 3.380855917930603027e-01 -2.045025825500488281e-01 6.169478222727775574e-02 2.441888302564620972e-02 -3.588628768920898438e-01 7.323212455958127975e-03 -7.806463539600372314e-02 2.343862950801849365e-01 -9.500943869352340698e-02 2.401951700448989868e-01 -2.029881328344345093e-01 3.162012398242950439e-01 -6.824024021625518799e-02 -1.765531897544860840e-01 -2.726393043994903564e-01
-1.077913939952850342e-01 1.669286340475082397e-01 -1.161144524812698364e-01 4.272611066699028015e-02 -4.455370306968688965e-01 -2.059822529554367065e-01 1.139759421348571777e-01 2.907118797302246094e-01 1.072282865643501282e-01 3.229064866900444031e-02 -4.655487369745969772e-03 9.206674247980117798e-02 -1.375267207622528076e-01 2.544192373752593994e-01 -2.510539293289184570e-01 2.402010411024093628e-01 1.477497965097427368e-01 2.511913180351257324e-01 -1.763831079006195068e-01 1.423449665307998657e-01 5.037983134388923645e-02 -7.968228310346603394e-02 3.875968605279922485e-02 8.490059524774551392e-02 3.743397295475006104e-01 9.771025180816650391e-02 -4.744680598378181458e-02 7.042772322893142700e-02 1.294842660427093506e-01 -1.449104100465774536e-01 -1.659859567880630493e-01 7.254435122013092041e-02
-2.510070428252220154e-02 4.219141975045204163e-02 3.709988594055175781e-01 2.369528114795684814e-01 1.046207849867641926e-03 8.032052963972091675e-02 2.899805605411529541e-01 7.991037517786026001e-02 1.141388043761253357e-01 6.591841578483581543e-02 -1.181667856872081757e-02 2.104046791791915894e-01 -4.119803383946418762e-02 8.381494134664535522e-02 1.254231333732604980e-01 2.614231705665588379e-01 1.555686295032501221e-01 -1.922124773263931274e-01 -2.791159152984619141e-01 1.908659748733043671e-02 -1.229611188173294067e-01 -3.726393682882189751e-03 1.855237409472465515e-02 1.790233850479125977e-01 -6.712593138217926025e-02 1.530141085386276245e-01 -1.566547341644763947e-02 -3.019236773252487183e-02 2.745294868946075439e-01 -4.248215854167938232e-01 -2.198155075311660767e-01 1.792185008525848389e-01
1.160460859537124634e-01 -1.426991820335388184e-01 1.105666682124137878e-01 2.633082568645477295e-01 -3.128883242607116699e-02 2.741716429591178894e-02 3.248174488544464111e-01 -1.193158999085426331e-01 -3.054696135222911835e-02 1.970764547586441040e-01 6.283128261566162109e-02 3.641455471515655518e-01 -2.784050405025482178e-01 1.936289221048355103e-01 8.120203018188476562e-02 -8.966238796710968018e-02 2.001767903566360474e-01 5.523049039766192436e-04 -3.820199072360992432e-01 3.805011138319969177e-02 -2.302310913801193237e-01 -6.608922034502029419e-02 3.667578101158142090e-03 4.550231993198394775e-02 3.390140458941459656e-02 -5.351836606860160828e-02 -7.050833851099014282e-02 -1.880168467760086060e-01 3.283824622631072998e-01 -1.668702065944671631e-01 -1.465738266706466675e-01 9.363809227943420410e-02
2.526610493659973145e-01 -3.576780557632446289e-01 1.254909113049507141e-02 1.980187743902206421e-01 1.833841204643249512e-01 -1.608784645795822144e-01 3.448157012462615967e-02 2.050054520368576050e-01 -2.045925892889499664e-02 4.943306148052215576e-01 -1.493610292673110962e-01 2.058999240398406982e-01 4.637933522462844849e-02 3.519913256168365479e-01 -1.366537809371948242e-01 5.299467965960502625e-02 5.840463563799858093e-02 -6.032434105873107910e-02 -1.993846744298934937e-01 1.548763513565063477e-01 -1.749649196863174438e-01 -2.496803924441337585e-02 7.516618818044662476e-02 -8.434401452541351318e-02 -1.200826764106750488e-01 -5.864205956459045410e-02 -8.030446618795394897e-02 3.487931331619620323e-03 1.724671721458435059e-01 -6.250897422432899475e-03 -2.101529017090797424e-02 1.994469910860061646e-01
-2.179672755300998688e-02 -1.428390294313430786e-01 1.067120358347892761e-01 2.931918203830718994e-01 -3.511241972446441650e-01 1.554158031940460205e-01 4.727123975753784180e-01 1.542704105377197266e-01 6.934804376214742661e-03 6.951345503330230713e-02 -6.614121794700622559e-02 -2.044248953461647034e-02 1.857407204806804657e-02 -8.400373160839080811e-03 -2.432131618261337280e-01 2.446901351213455200e-01 -8.423215895891189575e-02 -4.749945923686027527e-02 -2.645305097103118896e-01 1.435436904430389404e-01 -4.501898586750030518e-02 -2.333900183439254761e-01 1.561549454927444458e-01 1.870665401220321655e-01 4.708857089281082153e-02 -2.363721095025539398e-02 2.800763547420501709e-01 -5.674183741211891174e-02 5.633093416690826416e-02 -1.647804975509643555e-01 -1.204353943467140198e-01 -1.135035827755928040e-01
6.257178634405136108e-02 -9.238034486770629883e-02 -4.593712091445922852e-02 -9.698323160409927368e-02 -3.196333348751068115e-02 6.021761149168014526e-02 2.048828452825546265e-01 1.930856853723526001e-01 2.770716547966003418e-01 1.855980455875396729e-01 -2.170060425996780396e-01 8.265697956085205078e-02 9.346161969006061554e-03 -8.404873311519622803e-02 -3.695190250873565674e-01 4.077319800853729248e-01 1.102467030286788940e-01 9.191393107175827026e-02 8.031565696001052856e-02 4.978162795305252075e-02 2.619427144527435303e-01 9.227166324853897095e-02 5.250366777181625366e-02 -1.603281795978546143e-01 9.411828592419624329e-03 -7.870220392942428589e-02 -2.601726651191711426e-01 1.677756011486053467e-01 2.195360213518142700e-01 -3.039767146110534668e-01 -9.446772187948226929e-02 1.740204542875289917e-01
2.455801814794540405e-01 9.374617040157318115e-02 1.821801215410232544e-01 2.363857179880142212e-01 5.256257578730583191e-02 -1.786659955978393555e-01 -1.180604025721549988e-01 -1.122448686510324478e-02 3.428051471710205078e-01 8.806681632995605469e-02 -1.121239215135574341e-01 1.113160625100135803e-01 -3.000908158719539642e-02 -1.510069817304611206e-01 -2.508798055350780487e-02 3.557992577552795410e-01 -1.382493376731872559e-01 1.674381643533706665e-01 -3.350380361080169678e-01 -7.857363671064376831e-02 7.871132344007492065e-02 -1.457271873950958252e-01 -1.067449897527694702e-01 -3.299092501401901245e-02 -4.212441295385360718e-02 4.216126352548599243e-02 -3.118391036987304688e-01 -2.358266860246658325e-01 8.189595490694046021e-02 -1.973500102758407593e-01 -1.259039044380187988e-01 2.617676854133605957e-01
2.349029332399368286e-01 1.391930431127548218e-01 7.986414432525634766e-02 2.210008800029754639e-01 4.085528105497360229e-02 -6.075369194149971008e-02 1.531730592250823975e-02 1.348181813955307007e-01 2.128347307443618774e-01 -1.449297070503234863e-01 -3.066547214984893799e-01 2.803843021392822266e-01 -1.258483529090881348e-01 1.379353925585746765e-02 -1.025942713022232056e-01 5.153318494558334351e-02 -1.442953199148178101e-01 2.772065699100494385e-01 -2.681261301040649414e-01 3.115673922002315521e-02 8.753812871873378754e-03 -2.218672335147857666e-01 -6.196332350373268127e-02 1.621256917715072632e-01 -1.715255348244681954e-04 2.091295421123504639e-01 -2.651674449443817139e-01 -2.373466789722442627e-01 1.753314398229122162e-02 -2.048576921224594116e-01 9.558842331171035767e-02 3.264103829860687256e-01
1.902994364500045776e-01 -5.198749247938394547e-03 -4.666160792112350464e-02 1.923779845237731934e-01 -2.735881805419921875e-01 6.448440253734588623e-02 6.615954637527465820e-02 1.838302314281463623e-01 1.720770597457885742e-01 1.343101114034652710e-01 3.902790322899818420e-02 -2.078847289085388184e-01 1.534251682460308075e-02 1.662045419216156006e-01 -3.392260968685150146e-01 1.697112023830413818e-01 1.436178833246231079e-01 1.335771083831787109e-01 -1.369355022907257080e-01 2.916945144534111023e-02 -1.359159499406814575e-01 -2.888977229595184326e-01 8.893123269081115723e-02 5.776673927903175354e-02 3.913175463676452637e-01 7.210083305835723877e-02 1.541625857353210449e-01 1.988194137811660767e-01 1.707861125469207764e-01 -2.636930942535400391e-01 -3.444525226950645447e-02 2.247328758239746094e-01
1.277997046709060669e-01 -4.787481576204299927e-02 -1.320439726114273071e-01 3.668611124157905579e-02 -3.171016275882720947e-01 -4.673496261239051819e-02 9.891971945762634277e-02 2.251375913619995117e-01 2.922434210777282715e-01 3.595856130123138428e-01 -1.342970430850982666e-01 1.110014505684375763e-02 1.210087835788726807e-01 -4.230547323822975159e-02 5.514026060700416565e-02 2.890332043170928955e-01 -1.729474812746047974e-01 1.443937867879867554e-01 -5.127909407019615173e-02 1.558713465929031372e-01 -4.472745582461357117e-02 8.072667568922042847e-02 3.897502273321151733e-02 -1.277445554733276367e-01 -7.252725213766098022e-02 1.487134695053100586e-01 -2.775171995162963867e-01 -7.808692753314971924e-02 4.644552469253540039e-01 -2.270845696330070496e-02 -1.700709611177444458e-01 6.176776438951492310e-02
2.760259807109832764e-01 1.397229433059692383e-01 -1.803077012300491333e-01 3.458106219768524170e-01 -1.382116675376892090e-01 -7.084685564041137695e-02 1.869150698184967041e-01 9.372080117464065552e-02 -1.012651845812797546e-01 3.515271842479705811e-01 3.797514364123344421e-02 -1.537658721208572388e-01 4.198424518108367920e-02 1.148511469364166260e-01 -2.241751253604888916e-01 2.342585325241088867e-01 -5.761480331420898438e-02 1.019065827131271362e-01 -1.593107730150222778e-01 -1.102870181202888489e-01 -1.238017976284027100e-01 -1.971902847290039062e-01 -1.364667117595672607e-01 1.022874638438224792e-01 1.468822211027145386e-01 -3.649735124781727791e-03 -1.099479570984840393e-01 1.848143041133880615e-01 3.506322801113128662e-01 -2.470775246620178223e-01 -2.161738835275173187e-02 -1.360777318477630615e-01
3.815044760704040527e-01 -1.149469986557960510e-01 -8.103498071432113647e-02 -3.636532649397850037e-02 -2.218131273984909058e-01 3.737147897481918335e-02 -6.348408758640289307e-02 -6.786989420652389526e-02 1.739097237586975098e-01 4.501897692680358887e-01 -2.414953410625457764e-01 -2.017519474029541016e-01 1.541059277951717377e-02 7.078539580106735229e-02 -2.084146291017532349e-01 1.085505932569503784e-01 3.265146911144256592e-01 1.286510527133941650e-01 -7.616227120161056519e-02 -5.830809101462364197e-02 4.557145759463310242e-02 -2.268137931823730469e-01 -5.922000855207443237e-02 2.423270642757415771e-01 -4.562320560216903687e-02 -2.025968581438064575e-01 1.199372336268424988e-01 -8.045124821364879608e-03 1.796203851699829102e-01 -4.060038551688194275e-02 -1.116710528731346130e-01 1.721564233303070068e-01
3.834361135959625244e-01 6.587716937065124512e-02 2.072980999946594238e-01 2.004181295633316040e-01 -1.068321093916893005e-01 -1.099433079361915588e-01 8.287902176380157471e-02 1.499894112348556519e-01 2.266543805599212646e-01 -7.195933163166046143e-02 -2.270297855138778687e-01 1.554189473390579224e-01 4.084215313196182251e-02 -6.320942193269729614e-02 -2.509589493274688721e-01 1.927630603313446045e-02 7.902211695909500122e-02 2.464759647846221924e-01 -2.183540910482406616e-01 -4.706965759396553040e-02 -1.594407558441162109e-01 -9.098635613918304443e-02 -2.336939983069896698e-02 1.161571741104125977e-01 6.399492174386978149e-02 1.901410371065139771e-01 -2.252231836318969727e-01 -1.911314576864242554e-01 -1.013699620962142944e-01 -3.425639271736145020e-01 2.283723950386047363e-01 1.986313313245773315e-01
1.309147626161575317e-01 1.061452180147171021e-01 -4.992389678955078125e-02 1.434653811156749725e-02 1.138557717204093933e-01 1.433293521404266357e-01 1.395574063062667847e-01 7.489441335201263428e-02 2.302335202693939209e-01 6.877829879522323608e-02 -2.956255078315734863e-01 4.516104236245155334e-02 1.668624877929687500e-01 3.171700537204742432e-01 5.376608669757843018e-02 9.298424422740936279e-02 6.104668229818344116e-02 3.445785045623779297e-01 -2.477625310420989990e-01 -1.471968144178390503e-01 -1.338418126106262207e-01 2.754309773445129395e-02 -9.804801642894744873e-02 -8.257124572992324829e-02 -2.264478355646133423e-01 -1.433188840746879578e-02 2.716180682182312012e-01 -2.400081604719161987e-01 3.888854086399078369e-01 -4.048219323158264160e-02 -1.849661171436309814e-01 -1.122072562575340271e-01
3.514003753662109375e-01 4.737634211778640747e-02 -1.897412389516830444e-01 1.985398530960083008e-01 -6.982541084289550781e-02 1.524118483066558838e-01 3.934864103794097900e-01 2.740851044654846191e-02 2.980285584926605225e-01 3.989861533045768738e-02 -1.417500618845224380e-02 1.160399168729782104e-01 3.585435450077056885e-02 1.785557717084884644e-01 2.546604275703430176e-01 3.262954056262969971e-01 -3.310117125511169434e-02 -2.620474249124526978e-02 -2.343697249889373779e-01 1.560328006744384766e-01 -9.463769197463989258e-02 2.131786346435546875e-01 -1.360717713832855225e-01 2.288004755973815918e-01 -5.636943131685256958e-02 5.326884239912033081e-02 2.273230999708175659e-02 -1.317670941352844238e-01 -9.826116263866424561e-02 -2.528904080390930176e-01 -5.167048051953315735e-02 -1.003592554479837418e-02
1.388390511274337769e-01 1.976292729377746582e-01 5.257046595215797424e-02 3.751572370529174805e-01 1.243973150849342346e-01 -3.659220645204186440e-03 -8.623783290386199951e-02 3.054700791835784912e-02 2.954235672950744629e-01 1.403977721929550171e-01 -3.613426387310028076e-01 8.218248933553695679e-02 -5.562637001276016235e-03 -1.199731677770614624e-01 1.892020576633512974e-03 2.743490636348724365e-01 -8.401508629322052002e-02 2.257566154003143311e-01 -2.544125318527221680e-01 -1.875431835651397705e-01 -1.246006265282630920e-01 -1.985782831907272339e-01 -4.557357635349035263e-03 1.102277543395757675e-02 -1.042102053761482239e-01 1.327736824750900269e-01 -1.769299358129501343e-01 -1.826148927211761475e-01 6.484928727149963379e-02 -1.517626047134399414e-01 -4.951995611190795898e-02 3.231760263442993164e-01
5.378066003322601318e-02 -6.539254635572433472e-02 1.296979337930679321e-01 4.809325635433197021e-01 9.677437692880630493e-02 -1.381165832281112671e-01 4.326539039611816406e-01 3.725278675556182861e-01 1.344328820705413818e-01 2.016190439462661743e-01 -6.856508553028106689e-02 2.750407904386520386e-02 -3.755772486329078674e-02 -1.166605576872825623e-01 -7.938075065612792969e-02 1.060787513852119446e-01 -1.072781234979629517e-01 6.550557166337966919e-02 -3.231493532657623291e-01 1.358599513769149780e-01 2.391987852752208710e-02 -1.288572996854782104e-01 1.973293423652648926e-01 1.422039717435836792e-01 -1.794419139623641968e-01 1.544900238513946533e-01 4.272419586777687073e-02 -5.264429375529289246e-02 4.680900275707244873e-02 5.349383875727653503e-02 -1.037052497267723083e-01 4.539283737540245056e-02
2.232534736394882202e-01 -7.762100547552108765e-02 -1.813061088323593140e-01 1.173555478453636169e-01 -2.410332709550857544e-01 1.227353140711784363e-01 3.193544149398803711e-01 -2.179965376853942871e-01 2.133413553237915039e-01 3.283340111374855042e-02 -2.643373422324657440e-02 2.722719013690948486e-01 2.413329295814037323e-02 4.774595052003860474e-02 7.457645982503890991e-02 2.226631715893745422e-02 1.319101005792617798e-01 3.548373579978942871e-01 -2.575314342975616455e-01 1.003076881170272827e-01 3.614118695259094238e-02 5.292221158742904663e-02 3.010938167572021484e-01 -1.523951590061187744e-01 -1.329793687909841537e-02 -2.014543414115905762e-01 5.357313901185989380e-02 -6.416149437427520752e-02 -3.122884221374988556e-02 -3.009107708930969238e-01 -2.228074520826339722e-01 1.337137371301651001e-01
1.287437081336975098e-01 1.419752277433872223e-02 -4.463495686650276184e-03 5.105897039175033569e-02 -2.047788649797439575e-01 -7.791492342948913574e-02 1.694031953811645508e-01 -2.316476963460445404e-02 2.477089911699295044e-01 1.170400157570838928e-01 -1.028878055512905121e-02 3.038567006587982178e-01 -6.022575125098228455e-02 1.623915433883666992e-01 9.362488240003585815e-02 -3.151241317391395569e-02 1.530691087245941162e-01 3.368743360042572021e-01 -1.081967949867248535e-01 2.298679202795028687e-02 -4.975407943129539490e-02 -7.736753323115408421e-04 1.447053551673889160e-01 -6.463179737329483032e-02 2.030116766691207886e-01 5.309160426259040833e-02 1.801399141550064087e-02 9.797636419534683228e-02 2.143447250127792358e-01 -5.282123088836669922e-01 -3.747158646583557129e-01 -6.705543957650661469e-03
4.014008939266204834e-01 -2.103394567966461182e-01 -1.210765913128852844e-02 -1.087449043989181519e-01 -6.080742180347442627e-02 -1.336408257484436035e-01 3.564096689224243164e-01 -5.941537767648696899e-02 1.032635495066642761e-01 -8.994386345148086548e-02 -2.282071411609649658e-01 2.152629494667053223e-01 -3.455900773406028748e-02 8.930929005146026611e-02 -2.333792448043823242e-01 2.430838048458099365e-01 -4.165226221084594727e-02 -2.841275557875633240e-02 -7.399434596300125122e-02 -4.758992698043584824e-03 -9.158735722303390503e-02 -1.791791468858718872e-01 -2.539995685219764709e-02 1.345089226961135864e-01 2.018769681453704834e-01 2.578491158783435822e-02 1.419405192136764526e-01 -1.019618287682533264e-01 4.898387193679809570e-01 -8.127967268228530884e-02 -8.722400292754173279e-03 -6.923356652259826660e-02
6.996683031320571899e-02 -9.297046344727277756e-04 3.090566210448741913e-02 1.571967452764511108e-01 -2.269227951765060425e-01 -7.276860624551773071e-02 1.609579175710678101e-01 8.331533521413803101e-02 3.349635601043701172e-01 8.377430588006973267e-02 -8.667544275522232056e-02 2.681522965431213379e-01 -3.062869310379028320e-01 9.070716053247451782e-02 1.797152012586593628e-01 2.514493763446807861e-01 1.137195825576782227e-01 2.728558778762817383e-01 -3.550956249237060547e-01 3.867145627737045288e-02 -1.116368174552917480e-01 1.946970969438552856e-01 -4.352088272571563721e-02 -2.292058318853378296e-01 8.292816579341888428e-03 -1.946684122085571289e-01 6.672599166631698608e-02 8.980808407068252563e-02 -4.161651432514190674e-02 -2.223134636878967285e-01 -2.204649150371551514e-01 1.165620088577270508e-01
-3.142366930842399597e-02 1.280231215059757233e-02 -1.399774253368377686e-01 -5.063332617282867432e-02 1.107568219304084778e-01 -9.322708100080490112e-02 1.594709008932113647e-01 1.822744309902191162e-01 2.394909709692001343e-01 2.366141378879547119e-01 1.980852484703063965e-01 3.517928123474121094e-01 1.428512632846832275e-01 -9.928394854068756104e-02 2.052363604307174683e-01 1.631881147623062134e-01 3.174442052841186523e-02 3.638746738433837891e-01 -1.579619795083999634e-01 1.648749262094497681e-01 5.885086953639984131e-02 1.304950565099716187e-01 -2.752154171466827393e-01 1.462008059024810791e-01 2.171383798122406006e-02 8.972252160310745239e-02 1.500711888074874878e-01 -2.710719965398311615e-02 3.587614595890045166e-01 -2.121294140815734863e-01 -7.142697274684906006e-02 8.931139856576919556e-02
-3.029342927038669586e-02 8.792457729578018188e-02 2.389114946126937866e-01 -1.341362893581390381e-01 3.264674246311187744e-01 2.453146725893020630e-01 1.023180335760116577e-01 -1.377731561660766602e-02 4.166569709777832031e-01 4.974142089486122131e-02 -7.017906755208969116e-02 1.796827167272567749e-01 -1.174638047814369202e-01 1.853950470685958862e-01 -1.367545574903488159e-01 4.156177937984466553e-01 6.770254671573638916e-02 1.882838606834411621e-01 -3.121101856231689453e-01 4.713102802634239197e-02 -9.720590710639953613e-02 -5.441950634121894836e-02 1.010855734348297119e-01 5.760225653648376465e-02 -1.038689613342285156e-01 6.282109022140502930e-02 -1.311123967170715332e-01 -9.747690707445144653e-02 1.420091092586517334e-01 -2.037181109189987183e-01 4.625825211405754089e-02 1.229378283023834229e-01
2.225368171930313110e-01 -5.712758377194404602e-02 -3.591228649020195007e-02 5.901263281702995300e-02 8.780770748853683472e-02 -1.170324441045522690e-02 -3.051624633371829987e-03 2.135989218950271606e-01 3.206151127815246582e-01 9.157008677721023560e-02 -1.088337376713752747e-01 8.021204918622970581e-02 1.624722033739089966e-02 1.814923882484436035e-01 -5.941290780901908875e-02 1.882652938365936279e-01 -6.934826076030731201e-02 1.945725381374359131e-01 1.305933445692062378e-01 9.614397771656513214e-03 -5.957816243171691895e-01 -2.208392322063446045e-01 1.866426467895507812e-01 -7.800811529159545898e-02 2.834456227719783783e-02 1.031558737158775330e-01 -2.791864573955535889e-01 4.071661084890365601e-02 1.808892041444778442e-01 -1.916557401418685913e-01 6.102938577532768250e-02 1.365273445844650269e-01
2.602331638336181641e-01 1.165617723017930984e-02 -2.129040211439132690e-01 1.446517407894134521e-01 2.012437283992767334e-01 -1.636584848165512085e-01 2.157455384731292725e-01 9.018225967884063721e-02 1.141122132539749146e-01 2.084872871637344360e-01 -1.942684352397918701e-01 2.157908827066421509e-01 -3.282272070646286011e-02 3.118014661595225334e-03 -2.352115809917449951e-01 3.206681907176971436e-01 -2.277292609214782715e-01 7.312948256731033325e-02 -3.222497403621673584e-01 -1.118320077657699585e-01 -3.587584197521209717e-02 1.571004837751388550e-01 -6.859032809734344482e-02 2.644180953502655029e-01 4.560107365250587463e-02 -6.485158205032348633e-02 -9.570264816284179688e-02 5.026980489492416382e-02 -1.824701279401779175e-01 -3.401883542537689209e-01 -4.837637394666671753e-02 -2.025889791548252106e-02
2.143311947584152222e-01 5.524051375687122345e-03 8.438050001859664917e-02 1.504935175180435181e-01 -3.531932532787322998e-01 2.827446758747100830e-01 1.992780119180679321e-01 1.293093860149383545e-01 2.068556696176528931e-01 1.814175248146057129e-01 -1.364688873291015625e-01 -1.277499347925186157e-01 1.992583572864532471e-01 -1.316695064306259155e-01 -2.033291608095169067e-01 1.785427629947662354e-01 1.529990285634994507e-01 1.581074297428131104e-01 -3.199496567249298096e-01 1.671611070632934570e-01 -1.558118313550949097e-02 -2.133043110370635986e-01 -1.593892723321914673e-01 -1.070910692214965820e-01 -9.098388254642486572e-02 -1.343463063240051270e-01 2.669082880020141602e-01 -3.475109115242958069e-02 1.521129161119461060e-01 -1.301623415201902390e-02 -1.926199346780776978e-01 4.143806546926498413e-02
-1.457868609577417374e-02 -1.234854534268379211e-01 -3.337216377258300781e-02 -2.760325558483600616e-03 3.492652624845504761e-02 -4.209878444671630859e-01 2.595566809177398682e-01 1.469573080539703369e-01 2.741117775440216064e-01 1.236713118851184845e-02 -1.281777024269104004e-01 2.756862640380859375e-01 -1.952926218509674072e-01 5.989009048789739609e-03 -3.019192516803741455e-01 2.389271259307861328e-01 -6.954733282327651978e-02 1.067478507757186890e-01 -2.264721877872943878e-02 -5.797494202852249146e-02 -1.984696090221405029e-01 7.930598407983779907e-02 4.508810117840766907e-02 7.915307767689228058e-03 1.189800649881362915e-01 -1.280294060707092285e-01 -1.593417078256607056e-01 -1.782056987285614014e-01 3.318039476871490479e-01 -9.121838212013244629e-02 2.794367372989654541e-01 -9.892530739307403564e-02
-1.768998950719833374e-01 6.695241667330265045e-03 1.100835576653480530e-01 2.861442565917968750e-01 -4.797418415546417236e-02 3.637475147843360901e-02 -1.152679845690727234e-01 -4.908348992466926575e-02 -8.237660676240921021e-02 3.378025591373443604e-01 -9.574710577726364136e-02 9.087084233760833740e-02 -5.814937129616737366e-02 1.747222244739532471e-01 1.046838238835334778e-01 3.210914433002471924e-01 -2.040983438491821289e-01 3.843607008457183838e-01 -2.535578906536102295e-01 -1.363023221492767334e-01 -1.447588950395584106e-01 -2.187518030405044556e-01 -1.750344932079315186e-01 1.722925603389739990e-01 -3.382376953959465027e-02 1.108748242259025574e-01 -1.722121983766555786e-01 -2.247757045552134514e-03 2.956759631633758545e-01 -9.981103241443634033e-02 -4.914852976799011230e-02 1.573690176010131836e-01
9.391636401414871216e-02 1.225144416093826294e-01 5.366585776209831238e-02 1.662371754646301270e-01 -7.055617123842239380e-02 -3.041471168398857117e-02 1.171962246298789978e-01 1.806502789258956909e-01 3.817228972911834717e-01 7.710287719964981079e-02 -2.015006691217422485e-01 3.042667508125305176e-01 -7.233352959156036377e-02 -1.353811472654342651e-01 3.161692321300506592e-01 2.798648774623870850e-01 2.059484124183654785e-01 3.070781826972961426e-01 -3.503772914409637451e-01 3.519386053085327148e-02 -4.534943401813507080e-02 1.259929686784744263e-01 2.327224910259246826e-01 -4.860995709896087646e-02 -6.371275335550308228e-02 -6.909342855215072632e-02 -2.629354968667030334e-02 -1.210717931389808655e-01 5.556118115782737732e-02 8.663614280521869659e-03 -2.099606841802597046e-01 1.001717429608106613e-02
-6.911271065473556519e-02 5.106237530708312988e-02 1.259311139583587646e-01 2.436567246913909912e-01 4.205009341239929199e-02 -4.309552256017923355e-03 -1.071908250451087952e-01 2.316518276929855347e-01 1.662814617156982422e-01 3.207282423973083496e-01 -1.121509522199630737e-01 1.270360052585601807e-01 1.320755034685134888e-01 -1.442396044731140137e-01 -1.504849642515182495e-01 3.250955641269683838e-01 -1.518977731466293335e-01 2.195607721805572510e-01 -1.697774380445480347e-01 6.855364143848419189e-02 1.687636226415634155e-01 -1.272411644458770752e-01 -3.364475816488265991e-02 -2.105401009321212769e-01 8.638105541467666626e-02 2.238594554364681244e-02 2.763417959213256836e-01 -2.244133502244949341e-01 4.100462496280670166e-01 -1.409079730510711670e-01 -2.256121858954429626e-02 -8.068575710058212280e-02
8.752859197556972504e-03 -1.097962856292724609e-01 -1.488761603832244873e-01 1.542964428663253784e-01 -9.532064199447631836e-02 2.431717887520790100e-02 1.397130638360977173e-01 3.789400160312652588e-01 2.066269963979721069e-01 -4.837111628148704767e-04 9.814833849668502808e-02 5.741550773382186890e-02 2.638932690024375916e-02 1.793264448642730713e-01 -1.660730540752410889e-01 3.301537334918975830e-01 -1.830298900604248047e-01 3.712022900581359863e-01 -2.783046960830688477e-01 8.581646531820297241e-02 -2.037198469042778015e-02 1.354177296161651611e-01 -7.979914546012878418e-02 8.976731449365615845e-02 2.100466340780258179e-01 -1.658967733383178711e-01 4.643512144684791565e-02 4.851383343338966370e-02 1.727904975414276123e-01 1.384893804788589478e-01 -2.603720128536224365e-01 2.485448718070983887e-01
9.363156557083129883e-02 -3.740499541163444519e-02 8.360471576452255249e-03 9.173336625099182129e-02 -6.162194162607192993e-02 -5.014702305197715759e-02 -7.404382526874542236e-02 3.012403845787048340e-01 3.385424315929412842e-01 7.051195204257965088e-02 2.139911055564880371e-02 1.329004615545272827e-01 4.029467329382896423e-02 6.964189559221267700e-02 -1.571293324232101440e-01 2.443053871393203735e-01 -1.652906984090805054e-01 1.830782890319824219e-01 7.277478277683258057e-02 1.170856580138206482e-01 -4.092537462711334229e-01 -2.000536173582077026e-01 2.833378612995147705e-01 -1.845144033432006836e-01 -2.362724579870700836e-02 1.220961213111877441e-01 -1.507952213287353516e-01 1.363524496555328369e-01 2.433217465877532959e-01 -2.121003419160842896e-01 7.789325714111328125e-02 2.855189442634582520e-01
1.322273463010787964e-01 -6.594576686620712280e-02 5.412885919213294983e-02 2.288585752248764038e-01 -3.736273348331451416e-01 -1.086784750223159790e-01 1.849018037319183350e-01 3.753695785999298096e-01 -4.516557604074478149e-02 4.121808111667633057e-01 -1.279878616333007812e-01 -4.280018620193004608e-03 2.098220288753509521e-01 1.406435272656381130e-03 -1.113986298441886902e-01 2.474429160356521606e-01 9.334457665681838989e-02 1.359130144119262695e-01 -1.311544328927993774e-02 2.983936853706836700e-02 -1.347705423831939697e-01 -1.309015005826950073e-01 -8.977832621894776821e-04 -2.111669816076755524e-02 -1.406597346067428589e-01 2.154729701578617096e-02 -2.126438915729522705e-01 8.590527623891830444e-02 3.188716769218444824e-01 -6.482224166393280029e-02 -2.048019319772720337e-01 -7.549889385700225830e-02
6.517434865236282349e-02 -4.006341099739074707e-02 -4.431836307048797607e-02 1.150823459029197693e-01 -1.254900097846984863e-01 -6.010288372635841370e-02 1.600133627653121948e-01 2.574462890625000000e-01 1.626814454793930054e-01 3.545696735382080078e-01 -3.822850883007049561e-01 5.227033793926239014e-02 -1.068978607654571533e-01 -1.622595079243183136e-02 -8.535584062337875366e-02 5.041227340698242188e-01 -3.255255520343780518e-02 2.599387802183628082e-02 -4.814874380826950073e-02 1.947524845600128174e-01 3.883797228336334229e-01 5.631525814533233643e-02 8.193951845169067383e-02 -3.708225116133689880e-02 9.394814819097518921e-02 1.685185432434082031e-01 -7.207369804382324219e-02 1.768901012837886810e-02 2.603431977331638336e-02 -1.098501682281494141e-01 1.618323773145675659e-01 8.816394209861755371e-02
1.759382486343383789e-01 5.452935397624969482e-02 3.131455183029174805e-02 2.016768306493759155e-01 -8.851058036088943481e-02 7.453145086765289307e-02 1.334433555603027344e-01 2.897293567657470703e-01 2.611450552940368652e-01 -1.046034917235374451e-01 3.063371963798999786e-02 -2.408315427601337433e-02 -2.376054972410202026e-01 1.115984320640563965e-01 -1.945255510509014130e-02 1.332393884658813477e-01 -5.206014961004257202e-02 -1.685290969908237457e-02 -2.459208965301513672e-01 -3.701144829392433167e-02 9.296318166889250278e-04 1.105496361851692200e-01 2.823171615600585938e-01 3.010044097900390625e-01 1.017359420657157898e-01 7.440743595361709595e-02 -1.311867833137512207e-01 -1.749537438154220581e-01 2.952776849269866943e-02 -5.690848827362060547e-01 -6.194129213690757751e-02 4.402641952037811279e-02
-1.282492578029632568e-01 -1.519134491682052612e-01 5.395087227225303650e-02 2.633859813213348389e-01 -6.646383553743362427e-02 -3.325395658612251282e-02 2.162139564752578735e-01 1.355278789997100830e-01 1.602059006690979004e-01 3.489152491092681885e-01 -6.150762364268302917e-02 1.296721845865249634e-01 1.387469023466110229e-01 2.122939527034759521e-01 -1.154107134789228439e-02 3.826472461223602295e-01 -2.786201611161231995e-02 2.974905073642730713e-01 -3.406303375959396362e-02 -1.406147778034210205e-01 1.469444856047630310e-02 -2.338316291570663452e-01 -2.754773199558258057e-01 1.805052608251571655e-01 -1.753206253051757812e-01 -9.528560936450958252e-02 2.145347744226455688e-01 -9.086178243160247803e-02 -1.200894489884376526e-01 -1.696309447288513184e-01 -5.473669990897178650e-02 -1.575182527303695679e-01
2.125056535005569458e-01 -1.882270276546478271e-01 -1.052643433213233948e-01 2.215810418128967285e-01 3.729474730789661407e-03 3.517832979559898376e-02 -1.215419918298721313e-02 -7.003513723611831665e-02 3.001663684844970703e-01 3.460988402366638184e-01 -3.515566885471343994e-02 6.737214326858520508e-02 -5.577877163887023926e-02 8.167002350091934204e-02 1.729525029659271240e-01 2.726030349731445312e-01 -4.585335031151771545e-02 -9.285543113946914673e-02 -1.208321154117584229e-01 8.474270999431610107e-02 -3.007813729345798492e-02 -5.959155783057212830e-02 3.356897830963134766e-01 2.537048459053039551e-01 2.343380898237228394e-01 6.817695498466491699e-02 1.587154567241668701e-01 -2.056246995925903320e-01 8.862268179655075073e-02 -2.472645789384841919e-01 3.364050984382629395e-01 7.137164939194917679e-03
2.128214240074157715e-01 -2.207215130329132080e-01 -1.043686941266059875e-01 2.375366538763046265e-01 5.524322018027305603e-02 4.552315548062324524e-02 4.869462177157402039e-02 -1.218922212719917297e-01 3.835728168487548828e-01 6.613484118133783340e-03 -2.411485761404037476e-01 1.340084522962570190e-01 -1.588944047689437866e-01 1.600160263478755951e-02 2.902238443493843079e-02 2.200581580400466919e-01 -8.086206018924713135e-02 -2.348570525646209717e-02 -1.134948208928108215e-01 -1.393050700426101685e-02 -1.213760748505592346e-01 -3.158122003078460693e-01 2.873656153678894043e-01 4.158112704753875732e-01 3.473720699548721313e-02 -2.040367759764194489e-02 -5.970516707748174667e-03 -1.015077605843544006e-01 1.822309494018554688e-01 -1.336350888013839722e-01 2.531294524669647217e-01 3.239130973815917969e-02
6.536591053009033203e-02 4.269532114267349243e-02 1.863815635442733765e-02 2.231243699789047241e-01 2.319454029202461243e-02 6.685127317905426025e-02 8.512298017740249634e-02 2.516657710075378418e-01 5.085649490356445312e-01 3.327651182189583778e-03 -1.086288914084434509e-01 2.364681065082550049e-01 -9.345614165067672729e-02 1.658410131931304932e-01 -2.565169334411621094e-01 2.143648713827133179e-01 -9.866838902235031128e-02 2.620217204093933105e-01 -3.015230000019073486e-01 -2.291338052600622177e-03 -1.867437958717346191e-01 -1.002978440374135971e-02 -4.287479817867279053e-02 -1.616786867380142212e-01 -3.048796951770782471e-01 7.662905007600784302e-02 -1.065987423062324524e-01 4.757623001933097839e-02 -1.660497672855854034e-02 -9.049054980278015137e-02 8.555973321199417114e-02 1.825574189424514771e-01
3.297483921051025391e-01 1.069553792476654053e-01 8.082301169633865356e-02 1.235417425632476807e-01 6.338006258010864258e-02 -1.954168267548084259e-02 2.397831678390502930e-01 1.758076846599578857e-01 -8.963982015848159790e-02 1.421011388301849365e-01 -2.625451982021331787e-01 1.328361332416534424e-01 7.609140127897262573e-02 1.401638388633728027e-01 -3.627349436283111572e-01 7.550150901079177856e-02 1.326908022165298462e-01 -1.534120440483093262e-01 -2.278395891189575195e-01 2.976173460483551025e-01 7.291728979907929897e-04 -1.974939554929733276e-01 -7.543588429689407349e-02 1.364031732082366943e-01 1.102730259299278259e-01 -1.948111355304718018e-01 1.548836529254913330e-01 -1.108786910772323608e-01 2.458520531654357910e-01 -2.433091551065444946e-01 -9.261694550514221191e-02 1.678315997123718262e-01
3.571532070636749268e-01 1.385634392499923706e-01 3.445791453123092651e-02 1.185230389237403870e-01 -2.415504306554794312e-01 1.565246880054473877e-01 -1.430676225572824478e-02 3.021910786628723145e-01 2.892417609691619873e-01 2.362485527992248535e-01 -1.308317631483078003e-01 3.004900217056274414e-01 2.699861861765384674e-02 2.301040738821029663e-01 -2.216786444187164307e-01 1.038063839077949524e-01 -4.700447246432304382e-02 1.041421368718147278e-01 -1.567021757364273071e-02 -4.157835990190505981e-02 -2.669464647769927979e-01 1.250076889991760254e-01 3.308357298374176025e-02 8.256689459085464478e-02 2.730992138385772705e-01 -1.057046279311180115e-01 -5.595735274255275726e-03 1.573895812034606934e-01 2.280643135309219360e-01 3.834720700979232788e-05 1.612010747194290161e-01 6.906247884035110474e-02
3.421270754188299179e-03 3.873906135559082031e-01 -2.150507643818855286e-02 6.163026019930839539e-02 -1.110257655382156372e-01 4.575827717781066895e-02 1.433221846818923950e-01 2.682568430900573730e-01 1.170818731188774109e-01 1.146392598748207092e-01 -3.917023539543151855e-01 -5.816242471337318420e-02 1.178574860095977783e-01 2.147287875413894653e-01 -1.756766112521290779e-03 9.781254827976226807e-02 -7.637070119380950928e-02 2.284207344055175781e-01 -2.439209222793579102e-01 -2.734575569629669189e-01 8.865025639533996582e-02 -1.476239711046218872e-01 4.911490250378847122e-03 3.194533884525299072e-01 1.964257210493087769e-01 -2.129315286874771118e-01 -1.271102763712406158e-02 4.891743138432502747e-02 9.232161566615104675e-03 -4.196374863386154175e-02 -2.282519191503524780e-01 1.451399326324462891e-01
1.474617421627044678e-01 -8.920970559120178223e-02 9.145243093371391296e-03 5.519155040383338928e-02 -3.996556997299194336e-01 8.339904993772506714e-02 1.774563044309616089e-01 2.237428128719329834e-01 2.438273876905441284e-01 3.150315489619970322e-03 -1.728172600269317627e-01 -7.632781565189361572e-02 1.320746988058090210e-01 1.567733585834503174e-01 -2.175462245941162109e-01 1.894533187150955200e-01 6.819935142993927002e-02 9.894517809152603149e-02 -1.116805449128150940e-01 3.370463103055953979e-02 2.232169173657894135e-02 -3.319002687931060791e-01 -1.688733696937561035e-01 2.085923403501510620e-01 3.059222698211669922e-01 -3.949716314673423767e-02 2.555896937847137451e-01 1.909725666046142578e-01 9.785564988851547241e-02 -2.929001674056053162e-02 -2.734704017639160156e-01 7.511023432016372681e-02
2.622590959072113037e-01 -7.803788781166076660e-02 1.406008601188659668e-01 1.301146745681762695e-01 -1.683809049427509308e-02 1.668977886438369751e-01 2.881686091423034668e-01 2.177388221025466919e-01 1.489802747964859009e-01 2.663742601871490479e-01 2.158304601907730103e-01 1.299511343240737915e-01 1.333355754613876343e-01 -1.325505524873733521e-01 -1.889698654413223267e-01 1.303093880414962769e-01 -4.132085293531417847e-02 4.155053794384002686e-01 -3.034870326519012451e-01 1.129607781767845154e-01 5.733735859394073486e-02 -2.926751971244812012e-01 -8.252754807472229004e-02 7.553572207689285278e-02 1.127773225307464600e-01 -1.418907046318054199e-01 6.619810312986373901e-02 -1.059025302529335022e-01 -3.783895075321197510e-02 1.136297434568405151e-01 -8.463730663061141968e-02 -1.858708411455154419e-01
1.719451099634170532e-01 -2.132863104343414307e-01 -9.697120636701583862e-02 -1.005407199263572693e-01 2.835807856172323227e-03 -3.579420968890190125e-02 3.666142821311950684e-01 2.540239989757537842e-01 3.817279934883117676e-01 8.799674361944198608e-02 -4.418157339096069336e-01 -1.425995975732803345e-01 1.966641396284103394e-01 -7.933618873357772827e-02 -3.280511125922203064e-02 1.333489269018173218e-01 -3.746097534894943237e-02 1.316040158271789551e-01 -1.626867651939392090e-01 4.408856853842735291e-03 1.385486423969268799e-01 5.717967450618743896e-02 4.246165230870246887e-02 9.129539877176284790e-02 -9.189953655004501343e-02 6.086356565356254578e-02 1.482957601547241211e-01 5.341418460011482239e-02 2.582843899726867676e-01 -1.926397532224655151e-01 2.282601892948150635e-01 -4.065945744514465332e-02
-1.165367886424064636e-01 1.905297636985778809e-01 2.637539207935333252e-01 3.869666159152984619e-02 -2.617585361003875732e-01 4.075717553496360779e-02 2.126067429780960083e-01 1.235744580626487732e-01 3.276996910572052002e-01 1.574939638376235962e-01 -4.076882323715835810e-04 1.017327085137367249e-01 7.431507855653762817e-02 1.510038077831268311e-01 4.581057932227849960e-03 1.262090057134628296e-01 -2.690806239843368530e-02 4.026745259761810303e-01 -1.649851053953170776e-01 2.617877721786499023e-01 1.675252467393875122e-01 -5.036272574216127396e-03 -1.780259311199188232e-01 5.360527336597442627e-02 -5.251883715391159058e-02 -1.407723873853683472e-01 -8.126940578222274780e-02 -8.064468950033187866e-02 3.989886343479156494e-01 7.152698189020156860e-02 1.849075257778167725e-01 7.825949043035507202e-02
1.794459819793701172e-01 -2.059897407889366150e-02 -1.695913635194301605e-02 1.556882411241531372e-01 -4.153694510459899902e-01 -1.651474684476852417e-01 -6.024904549121856689e-02 5.197463557124137878e-02 1.971399337053298950e-01 2.441035509109497070e-01 6.564044207334518433e-02 1.374114602804183960e-01 2.023071050643920898e-01 2.274370789527893066e-01 -3.659920692443847656e-01 2.035619318485260010e-01 -4.913134872913360596e-02 3.959082812070846558e-02 -2.681970894336700439e-01 1.537450700998306274e-01 -1.395073384046554565e-01 -1.241047605872154236e-01 7.757548242807388306e-02 1.502866148948669434e-01 -1.263727545738220215e-01 -1.094461381435394287e-01 -1.736725866794586182e-01 7.825020700693130493e-02 9.449777752161026001e-02 -5.783340707421302795e-02 -3.055443763732910156e-01 -1.189300641417503357e-01
-9.155135601758956909e-02 1.414480656385421753e-01 1.254539042711257935e-01 3.144717514514923096e-01 4.269095137715339661e-02 -1.429254934191703796e-02 1.192782521247863770e-01 7.429972756654024124e-03 3.320314288139343262e-01 1.068706884980201721e-01 3.863266110420227051e-02 2.204953879117965698e-01 -8.341173082590103149e-02 1.592113971710205078e-01 1.349913030862808228e-01 -3.870048001408576965e-02 1.645998060703277588e-01 1.747345924377441406e-01 -1.279459297657012939e-01 -3.523713676258921623e-03 -5.509627982974052429e-02 -7.967785745859146118e-02 2.778978049755096436e-01 4.570787400007247925e-02 2.290707528591156006e-01 1.622438579797744751e-01 -5.447234585881233215e-02 5.394994840025901794e-02 3.271493613719940186e-01 -5.078138113021850586e-01 4.659215360879898071e-02 4.911641031503677368e-02
1.547356843948364258e-01 -1.016798913478851318e-01 9.891795925796031952e-03 1.325386613607406616e-01 1.943013668060302734e-01 6.437021493911743164e-02 1.890234798192977905e-01 1.116596609354019165e-01 1.895047426223754883e-01 3.602616488933563232e-01 1.256794035434722900e-01 3.882001712918281555e-02 6.222134828567504883e-02 -2.079914510250091553e-01 -1.456650346517562866e-01 3.744626641273498535e-01 -9.258411824703216553e-02 2.668552994728088379e-01 -2.131253927946090698e-01 3.100593015551567078e-02 -2.995336651802062988e-01 -2.104697823524475098e-01 -2.182244807481765747e-01 1.980188339948654175e-01 3.331254934892058372e-03 9.207751601934432983e-02 1.156261563301086426e-01 -1.588919758796691895e-01 -1.036844030022621155e-01 -1.679414361715316772e-01 -2.850349247455596924e-02 -1.802577227354049683e-01
9.056575596332550049e-02 -2.407322973012924194e-01 -9.744378924369812012e-02 1.493188738822937012e-01 1.285542547702789307e-01 1.189954578876495361e-02 2.358902096748352051e-01 1.962500959634780884e-01 1.871843338012695312e-01 2.455595433712005615e-01 1.191917583346366882e-01 1.206172853708267212e-01 2.107784599065780640e-01 -8.252082765102386475e-02 -1.978034824132919312e-01 9.411652386188507080e-02 -2.065698802471160889e-01 2.890024185180664062e-01 -3.044292628765106201e-01 1.149602979421615601e-01 -4.711691290140151978e-03 -6.870651990175247192e-02 -2.539603412151336670e-01 2.337225824594497681e-01 -1.662821918725967407e-01 -4.255237057805061340e-02 1.753494739532470703e-01 -3.075787127017974854e-01 5.740856006741523743e-02 -1.301971673965454102e-01 1.789025217294692993e-01 -6.997906416654586792e-02
1.820395141839981079e-01 -7.576590031385421753e-02 3.365752100944519043e-02 9.598809480667114258e-02 6.633515655994415283e-02 -4.014907181262969971e-01 5.141932144761085510e-02 4.361423663794994354e-03 1.500060856342315674e-01 1.876111514866352081e-02 -7.450851798057556152e-02 2.995651662349700928e-01 7.815197110176086426e-02 1.194510906934738159e-01 -2.396323382854461670e-01 2.564297914505004883e-01 -3.034447506070137024e-02 1.492311358451843262e-01 3.028971701860427856e-02 -4.119151830673217773e-02 -1.845988482236862183e-01 7.554401457309722900e-02 5.296710133552551270e-02 -6.722968071699142456e-02 1.199267134070396423e-01 -1.517658680677413940e-01 -2.243911325931549072e-01 -1.960480511188507080e-01 2.614895105361938477e-01 -4.435624778270721436e-01 2.376889139413833618e-01 8.938807062804698944e-03
2.580100893974304199e-01 9.473818540573120117e-02 -5.092437937855720520e-02 -7.645773142576217651e-02 -6.716600060462951660e-02 -6.513550132513046265e-02 2.392899692058563232e-01 1.320333033800125122e-01 1.498998850584030151e-01 2.777793109416961670e-01 -2.309926301240921021e-01 1.950916200876235962e-01 2.153928875923156738e-01 4.972285032272338867e-02 -2.530743777751922607e-01 1.540608257055282593e-01 7.397841662168502808e-03 -2.354994416236877441e-01 -8.734017610549926758e-02 5.409039184451103210e-02 -9.202081710100173950e-02 -2.824309766292572021e-01 5.858712829649448395e-03 5.902623012661933899e-02 1.706069111824035645e-01 -3.046250939369201660e-01 1.163776889443397522e-01 -1.291341185569763184e-01 2.355237454175949097e-01 -2.563779056072235107e-01 -8.786249160766601562e-02 2.569177150726318359e-01
1.936323642730712891e-01 -3.966948762536048889e-02 5.957561731338500977e-02 2.112559229135513306e-02 -8.424566686153411865e-02 -7.392203062772750854e-02 -5.438511073589324951e-02 1.737573444843292236e-01 4.181161224842071533e-01 -1.431215107440948486e-01 -2.315085083246231079e-01 2.533549964427947998e-01 -1.053711473941802979e-01 3.336082398891448975e-02 -2.027707248926162720e-01 8.305571042001247406e-03 2.299249172210693359e-02 3.198893964290618896e-01 -3.517576158046722412e-01 4.266201052814722061e-03 -1.140437275171279907e-01 9.792486578226089478e-02 9.246671572327613831e-03 1.496263779699802399e-02 -1.133788004517555237e-01 1.567114591598510742e-01 -1.501073241233825684e-01 -1.636765897274017334e-01 -9.591593407094478607e-03 -3.121748566627502441e-01 2.207635641098022461e-01 2.494074404239654541e-01
1.695854514837265015e-01 3.527154922485351562e-01 1.522644162178039551e-01 6.017835810780525208e-02 -1.948924660682678223e-01 6.362248212099075317e-02 -8.825308829545974731e-02 -5.753827840089797974e-02 1.757514029741287231e-01 1.512435525655746460e-01 -2.109877765178680420e-01 -6.023919209837913513e-02 -1.703823655843734741e-01 2.464848384261131287e-02 -2.937584221363067627e-01 1.888688057661056519e-01 -1.106897220015525818e-01 1.637129485607147217e-01 -2.488968372344970703e-01 6.290853023529052734e-02 -9.738048911094665527e-02 -1.093179546296596527e-02 2.409589737653732300e-01 4.451046586036682129e-01 -1.022146120667457581e-01 -1.324305087327957153e-01 1.533902138471603394e-01 1.428106576204299927e-01 2.197675108909606934e-01 -1.032700613141059875e-01 -7.277149707078933716e-02 8.046798408031463623e-02
2.149798721075057983e-01 -1.077781245112419128e-01 -7.276637852191925049e-02 6.407151371240615845e-02 -3.008889555931091309e-01 8.502747863531112671e-03 5.620857700705528259e-02 1.281515955924987793e-01 4.379878565669059753e-02 3.296885490417480469e-01 -7.748242467641830444e-02 1.723993122577667236e-01 3.331694006919860840e-02 -4.680875316262245178e-02 7.345183193683624268e-02 3.803198933601379395e-01 -2.507871389389038086e-01 1.131432503461837769e-01 -1.539610773324966431e-01 2.171289622783660889e-01 6.781236827373504639e-02 -6.663717329502105713e-02 1.608934104442596436e-01 -1.340973973274230957e-01 -7.639735937118530273e-02 2.697434723377227783e-01 -2.056751102209091187e-01 -9.689535200595855713e-02 4.270448386669158936e-01 -7.210026681423187256e-02 7.072162628173828125e-02 2.434247732162475586e-02
9.808840602636337280e-02 -6.053894758224487305e-02 -1.755451560020446777e-01 1.493977010250091553e-01 -6.088728085160255432e-02 2.488621622323989868e-01 7.636166363954544067e-02 1.927607953548431396e-01 2.685051858425140381e-01 1.576237566769123077e-02 -1.346775591373443604e-01 2.882456481456756592e-01 -3.337755799293518066e-01 4.588831588625907898e-02 1.149049103260040283e-01 3.531711995601654053e-01 5.993385985493659973e-02 9.693111479282379150e-02 -2.470814436674118042e-02 -1.322255730628967285e-01 1.097286120057106018e-01 -1.155530810356140137e-01 -2.885891869664192200e-02 7.099451869726181030e-02 -2.133640944957733154e-01 -3.362345099449157715e-01 -1.448818016797304153e-02 -1.373836304992437363e-02 1.313803791999816895e-01 -2.547896206378936768e-01 -2.403466254472732544e-01 1.966441720724105835e-01
1.412275284528732300e-01 -9.447659365832805634e-03 -3.159768134355545044e-02 2.546434104442596436e-01 1.575598567724227905e-01 -6.610538065433502197e-02 1.678113043308258057e-01 3.005114495754241943e-01 2.587187290191650391e-01 1.924596577882766724e-01 -4.137091040611267090e-01 9.395147114992141724e-02 -7.979048788547515869e-02 -1.824004352092742920e-01 -1.023099645972251892e-01 1.489315330982208252e-01 -2.463470585644245148e-02 5.240538120269775391e-01 6.342312693595886230e-02 1.181052401661872864e-01 -2.150321006774902344e-02 -5.552871897816658020e-02 -9.957198798656463623e-02 2.319191955029964447e-02 -8.147294819355010986e-02 -5.625041946768760681e-02 1.231180503964424133e-01 8.819288760423660278e-02 1.871281564235687256e-01 8.865514397621154785e-02 7.176815532147884369e-03 -1.653586030006408691e-01
2.133222669363021851e-01 1.251551695168018341e-02 3.038962371647357941e-02 3.419264256954193115e-01 -1.831157505512237549e-01 8.717364072799682617e-02 3.031020164489746094e-01 -5.693931016139686108e-04 6.995388120412826538e-02 2.640779018402099609e-01 3.540157899260520935e-02 1.049723476171493530e-01 -2.107561826705932617e-01 3.407623246312141418e-02 1.015356257557868958e-01 6.315961480140686035e-03 1.065361946821212769e-01 8.837852627038955688e-03 -1.725855767726898193e-01 -2.112270332872867584e-02 1.131690572947263718e-02 -1.981557346880435944e-03 -6.868159398436546326e-03 2.328153103590011597e-01 6.496649701148271561e-03 -6.845851987600326538e-02 -2.066712379455566406e-01 -5.780981481075286865e-02 3.073925673961639404e-01 -4.199807345867156982e-01 3.304249644279479980e-01 1.838087290525436401e-01
7.954880595207214355e-02 -4.820901155471801758e-02 3.096660673618316650e-01 -5.512462928891181946e-02 1.275618374347686768e-01 2.669792771339416504e-01 -6.075113639235496521e-02 -2.283921390771865845e-01 3.808605372905731201e-01 1.227321401238441467e-01 -1.678440421819686890e-01 2.380415499210357666e-01 -5.293329805135726929e-02 -5.921932682394981384e-02 -2.469547539949417114e-01 3.109734952449798584e-01 9.318796545267105103e-02 1.946068853139877319e-01 -2.060007452964782715e-01 3.043580055236816406e-01 6.339254230260848999e-02 -1.580800712108612061e-01 8.550892025232315063e-02 5.604485422372817993e-02 -5.271309241652488708e-02 -2.326719462871551514e-02 9.782021865248680115e-03 1.015813797712326050e-01 4.856692254543304443e-02 -2.579897642135620117e-01 -1.075312122702598572e-01 1.573446094989776611e-01
1.937737464904785156e-01 4.670290276408195496e-02 -2.679411768913269043e-01 -2.558449655771255493e-02 -4.202936962246894836e-02 -7.864690572023391724e-02 6.176708638668060303e-02 7.830291986465454102e-02 8.073879778385162354e-02 1.479340940713882446e-01 -1.733582019805908203e-01 1.792508661746978760e-01 5.880253016948699951e-02 3.201034963130950928e-01 1.108931675553321838e-01 3.535819947719573975e-01 2.460619956254959106e-01 1.879194229841232300e-01 -1.380677819252014160e-01 2.105414122343063354e-01 -1.021743714809417725e-01 3.383715823292732239e-02 -1.864787042140960693e-01 1.006539389491081238e-01 8.134751021862030029e-02 -4.527792632579803467e-01 -1.651162952184677124e-01 1.660725921392440796e-01 2.020059674978256226e-01 -1.117075681686401367e-01 -2.449554763734340668e-02 -8.147145854309201241e-04
-1.003084853291511536e-01 4.315781220793724060e-02 -2.084210664033889771e-01 3.450318798422813416e-02 -3.891362845897674561e-01 6.869244575500488281e-02 1.801876723766326904e-01 2.593184709548950195e-01 4.251505061984062195e-02 2.744871564209461212e-02 8.000649511814117432e-02 -1.016347855329513550e-01 -1.931236535310745239e-01 1.431286931037902832e-01 -2.410875409841537476e-01 2.657054960727691650e-01 -2.474200725555419922e-02 3.973810672760009766e-01 -2.915174365043640137e-01 9.259907901287078857e-02 -5.929978936910629272e-02 -5.013107880949974060e-02 2.453271299600601196e-01 1.020491197705268860e-01 2.732345461845397949e-01 -1.429329812526702881e-01 -2.522946149110794067e-02 8.885626681149005890e-03 2.075174897909164429e-01 -8.644559979438781738e-02 -7.696904987096786499e-02 -2.857735194265842438e-02
-4.125605896115303040e-02 -1.708246916532516479e-01 1.283650845289230347e-01 2.584451436996459961e-01 -1.090840473771095276e-01 1.084661632776260376e-01 1.773011386394500732e-01 3.949790075421333313e-02 2.496287822723388672e-01 -2.535665780305862427e-02 3.601145744323730469e-02 1.110836118459701538e-01 -2.962251007556915283e-01 2.239267900586128235e-02 -1.272393465042114258e-01 2.106711417436599731e-01 2.058525830507278442e-01 3.095056414604187012e-01 -3.158532977104187012e-01 -1.776556521654129028e-01 8.959582448005676270e-02 1.641516759991645813e-02 1.255090087652206421e-01 -1.383721232414245605e-01 1.708924621343612671e-01 4.169818758964538574e-02 1.980861723423004150e-01 -2.329756617546081543e-01 1.482701748609542847e-01 -2.875860631465911865e-01 -2.045680135488510132e-01 -1.417104303836822510e-01
1.210224349051713943e-02 -7.034020498394966125e-03 5.565430596470832825e-02 1.109718903899192810e-01 3.749274462461471558e-02 -1.455192118883132935e-01 1.504480391740798950e-01 7.046864926815032959e-02 -4.586081579327583313e-02 3.468817770481109619e-01 -1.513976901769638062e-01 1.922947317361831665e-01 1.451754122972488403e-01 9.379065781831741333e-02 -1.627975553274154663e-01 6.229121983051300049e-02 -1.795548349618911743e-01 2.244552522897720337e-01 -1.977851837873458862e-01 6.128523498773574829e-02 1.033015698194503784e-01 -3.675764203071594238e-01 1.100545525550842285e-01 7.596959918737411499e-02 1.880279779434204102e-01 2.615699768066406250e-01 -1.563431173563003540e-01 -1.246106922626495361e-01 4.271423518657684326e-01 3.213264048099517822e-02 -2.587200999259948730e-01 -9.110429137945175171e-02
1.244474761188030243e-02 -8.424653857946395874e-02 -1.005251407623291016e-01 3.653861880302429199e-01 -7.155875861644744873e-02 -1.064988747239112854e-01 -6.690111942589282990e-03 -1.289301961660385132e-01 3.048914372920989990e-01 1.088069081306457520e-01 -4.235851764678955078e-02 2.458017915487289429e-01 1.171582862734794617e-01 4.217445552349090576e-01 1.823207437992095947e-01 2.368304878473281860e-01 2.075337767601013184e-01 3.166538178920745850e-01 -9.283209592103958130e-02 1.837792396545410156e-01 7.788100093603134155e-02 -1.822077929973602295e-01 -1.688326895236968994e-01 9.886849671602249146e-03 -1.522838603705167770e-03 1.184790432453155518e-01 -3.468256443738937378e-03 1.814005523920059204e-01 1.732781529426574707e-01 -2.370750904083251953e-02 9.473959356546401978e-02 1.671818941831588745e-01
1.731385290622711182e-01 7.762195169925689697e-02 5.330756772309541702e-03 1.423188149929046631e-01 -1.235674917697906494e-01 2.685321681201457977e-02 5.506647750735282898e-02 2.056300193071365356e-01 1.640573590993881226e-01 4.728438332676887512e-02 -2.355470210313796997e-01 1.456346660852432251e-01 1.120667681097984314e-01 2.968503907322883606e-02 -4.245629906654357910e-01 1.487023681402206421e-01 1.121168117970228195e-02 -1.627080887556076050e-01 -2.003606110811233521e-01 3.032033741474151611e-01 5.760661512613296509e-02 -2.033885419368743896e-01 2.328501082956790924e-02 1.384862065315246582e-01 1.000738590955734253e-01 -4.501121938228607178e-01 8.769008331000804901e-03 -1.505194157361984253e-01 8.083185553550720215e-02 -1.740055978298187256e-01 -1.165510341525077820e-01 2.278884798288345337e-01
2.807748615741729736e-01 -3.998381271958351135e-02 2.755277752876281738e-01 7.216453552246093750e-02 -4.871248826384544373e-02 -2.622237801551818848e-01 1.443115919828414917e-01 2.632204592227935791e-01 1.477817893028259277e-01 1.867978572845458984e-01 4.587815329432487488e-02 -7.508966326713562012e-02 2.579537034034729004e-01 -1.144587025046348572e-01 3.022479638457298279e-02 8.179598301649093628e-02 3.164154291152954102e-02 3.024484813213348389e-01 -2.486990839242935181e-01 8.070074021816253662e-02 1.001713648438453674e-01 -2.504410743713378906e-01 -1.056650131940841675e-01 -5.652935244143009186e-03 4.950851202011108398e-02 7.375826686620712280e-02 2.639472484588623047e-02 -1.911547929048538208e-01 4.678525328636169434e-01 -4.857455939054489136e-02 -1.073086261749267578e-01 5.287966504693031311e-02
7.700539380311965942e-02 7.206815481185913086e-02 2.432290613651275635e-01 2.779026925563812256e-01 1.689694263041019440e-02 1.354253292083740234e-01 -4.384852945804595947e-02 2.271616160869598389e-01 2.489174455404281616e-01 2.557855471968650818e-02 -9.963789582252502441e-02 1.479765167459845543e-03 -2.946343459188938141e-02 2.116338759660720825e-01 -7.833430916070938110e-02 9.461187571287155151e-02 1.081719696521759033e-01 -1.805910468101501465e-01 -2.214701026678085327e-01 6.143907085061073303e-02 -1.144213229417800903e-01 -5.589617416262626648e-03 2.202121466398239136e-01 2.628370821475982666e-01 -5.888843163847923279e-02 -2.927085757255554199e-02 -3.204427063465118408e-01 -7.210536301136016846e-02 4.162217080593109131e-01 -2.688264846801757812e-01 2.881577052175998688e-02 2.462977766990661621e-01
1.178770288825035095e-01 -5.259196832776069641e-02 2.187568694353103638e-02 7.358695566654205322e-02 -2.001580893993377686e-01 -1.084682270884513855e-01 2.195862829685211182e-01 -1.515598688274621964e-02 3.078850209712982178e-01 9.715858101844787598e-02 -2.567809522151947021e-01 4.110303223133087158e-01 -7.525957375764846802e-02 1.856349036097526550e-02 -4.442362859845161438e-02 1.051155403256416321e-01 -5.142497830092906952e-03 1.521748900413513184e-01 -2.132665961980819702e-01 -5.168376490473747253e-03 4.146808385848999023e-02 7.808475196361541748e-02 3.120284676551818848e-01 -1.102844327688217163e-01 2.053828537464141846e-01 -1.276251673698425293e-01 2.030764967203140259e-01 3.512291703373193741e-03 6.353141367435455322e-02 -4.662773609161376953e-01 -9.013987332582473755e-02 -6.074048578739166260e-02
1.420328766107559204e-01 -9.514770656824111938e-02 5.726936273276805878e-03 2.242294996976852417e-01 9.255559742450714111e-02 -8.008336275815963745e-02 3.550196588039398193e-01 -7.782404869794845581e-02 4.183707833290100098e-01 -3.254996240139007568e-02 -1.550236493349075317e-01 1.970898807048797607e-01 -4.994192346930503845e-02 -5.062127858400344849e-02 7.848095893859863281e-02 2.884445339441299438e-02 6.318959593772888184e-02 2.031015753746032715e-01 -9.735560417175292969e-02 -5.867375060915946960e-02 -1.610806882381439209e-01 -1.340335160493850708e-01 2.452599406242370605e-01 7.151038199663162231e-02 2.983797788619995117e-01 -3.772289156913757324e-01 1.814684122800827026e-01 -6.614471226930618286e-02 1.184171959757804871e-01 -2.653132677078247070e-01 3.972413018345832825e-02 1.990848034620285034e-02
1.457497179508209229e-01 1.434385478496551514e-01 7.633973844349384308e-03 9.456032514572143555e-02 -3.433684110641479492e-01 -8.078591525554656982e-02 1.098242495208978653e-02 1.826636791229248047e-01 2.074298709630966187e-01 3.424580395221710205e-01 -7.817682623863220215e-02 -2.004562914371490479e-01 2.305290475487709045e-02 1.250024735927581787e-01 -2.866935431957244873e-01 1.728450804948806763e-01 4.204899072647094727e-02 -9.223774075508117676e-02 -1.846473962068557739e-01 -5.809399881400167942e-04 -2.998870015144348145e-01 -4.735917970538139343e-02 1.722699552774429321e-01 1.276677995920181274e-01 2.562211155891418457e-01 1.794636808335781097e-02 1.488639861345291138e-01 8.644024282693862915e-02 3.620918989181518555e-01 -1.381440609693527222e-01 -5.126447230577468872e-02 1.596704274415969849e-01
4.077741503715515137e-02 2.934643253684043884e-02 -2.665082514286041260e-01 4.128992259502410889e-01 -1.391583532094955444e-01 -2.132713645696640015e-01 -1.630869358777999878e-01 1.734011806547641754e-02 3.430904746055603027e-01 2.266080081462860107e-01 -1.122775524854660034e-01 2.526371777057647705e-01 1.209833323955535889e-01 1.391420364379882812e-01 5.768923461437225342e-02 2.899461984634399414e-01 -4.867504350841045380e-03 2.097989320755004883e-01 2.082803547382354736e-01 1.474521309137344360e-01 -4.991576820611953735e-02 -2.336959987878799438e-01 -7.872976362705230713e-02 8.683182299137115479e-02 7.773128151893615723e-02 9.633327275514602661e-02 2.164367586374282837e-01 -2.917943894863128662e-02 1.831844300031661987e-01 -3.060205467045307159e-02 1.131311431527137756e-01 8.373453468084335327e-02
3.157266080379486084e-01 -1.657691895961761475e-01 9.169102995656430721e-04 4.301666922401636839e-04 -3.042238764464855194e-02 -1.122198700904846191e-01 3.885451853275299072e-01 -7.645429670810699463e-02 3.428025543689727783e-01 -1.972351036965847015e-02 -2.850085496902465820e-01 1.454573869705200195e-01 9.952314198017120361e-03 2.110438048839569092e-02 3.344353660941123962e-02 7.622836157679557800e-03 -2.834225632250308990e-02 1.427258402109146118e-01 -2.511066794395446777e-01 -1.295122206211090088e-01 -9.383354336023330688e-03 6.138528138399124146e-02 1.380177736282348633e-01 -1.266911346465349197e-02 1.895293891429901123e-01 -1.964896321296691895e-01 1.328824311494827271e-01 -2.472362816333770752e-01 2.550268173217773438e-02 -3.771956861019134521e-01 -2.409375905990600586e-01 -4.620476812124252319e-02
1.271666735410690308e-01 4.774131998419761658e-02 9.801981039345264435e-03 3.994794562458992004e-02 4.391703009605407715e-02 1.364261191338300705e-02 2.932701408863067627e-01 1.865598112344741821e-01 2.664116621017456055e-01 8.644273132085800171e-02 -2.156139165163040161e-01 1.444252282381057739e-01 2.343465685844421387e-01 -4.637499526143074036e-02 -4.171488285064697266e-01 3.809240758419036865e-01 -3.663945570588111877e-02 -1.942255534231662750e-02 -7.152924686670303345e-02 1.417531073093414307e-01 2.572812438011169434e-01 -1.656630635261535645e-01 -1.760700158774852753e-02 -2.603818774223327637e-01 8.808469027280807495e-02 -2.176830358803272247e-02 -2.095963805913925171e-01 5.307716131210327148e-02 1.491015553474426270e-01 -1.522771716117858887e-01 -2.121802717447280884e-01 2.919966354966163635e-02
1.001566648483276367e-01 -1.462042927742004395e-01 -1.005240455269813538e-01 4.852759838104248047e-02 -3.752342760562896729e-01 -1.797541826963424683e-01 -4.150419495999813080e-03 1.359675228595733643e-01 1.908571720123291016e-01 2.448330074548721313e-01 -1.270322799682617188e-01 1.113386377692222595e-01 5.609274655580520630e-02 9.590894728899002075e-02 -1.664211452007293701e-01 2.223779261112213135e-01 -2.283418625593185425e-01 1.544646620750427246e-01 -6.647110730409622192e-02 1.431819200515747070e-01 -1.343069523572921753e-01 -1.309763342142105103e-01 1.629186868667602539e-01 1.011504083871841431e-01 -2.331928908824920654e-01 1.560764610767364502e-01 -3.232748508453369141e-01 4.682729393243789673e-02 2.500483691692352295e-01 -1.464458703994750977e-01 -3.273963630199432373e-01 2.524057962000370026e-02
-5.813101679086685181e-02 -3.296752274036407471e-02 1.360580772161483765e-01 -2.288702726364135742e-01 -2.224222123622894287e-01 1.649597883224487305e-01 3.265354633331298828e-01 3.442351222038269043e-01 1.271364539861679077e-01 1.299719512462615967e-01 -3.964455798268318176e-02 -2.031068084761500359e-03 9.811845608055591583e-03 1.393338590860366821e-01 -1.422237902879714966e-01 2.523634135723114014e-01 8.314173668622970581e-02 1.478527635335922241e-01 -3.514603304211050272e-05 6.874912232160568237e-02 -5.611284822225570679e-02 -2.346676439046859741e-01 -4.478243365883827209e-02 2.878116965293884277e-01 2.020210325717926025e-01 -1.391899585723876953e-01 -7.679749280214309692e-03 -8.709644526243209839e-02 1.359177082777023315e-01 -2.291262000799179077e-01 -2.249581366777420044e-01 3.446868360042572021e-01
2.079420685768127441e-01 -1.607022732496261597e-01 7.019732892513275146e-02 1.362663358449935913e-01 7.467354834079742432e-02 -7.916785776615142822e-03 1.100795641541481018e-01 2.181013114750385284e-02 3.231869935989379883e-01 2.298430055379867554e-01 -2.198542058467864990e-01 2.150517553091049194e-01 -2.214374020695686340e-02 -1.237055882811546326e-01 2.346669882535934448e-01 9.601944684982299805e-02 2.204296886920928955e-01 4.968052208423614502e-01 -2.302993088960647583e-01 9.650416672229766846e-02 4.003793746232986450e-02 1.395558286458253860e-02 2.047562003135681152e-01 -1.018654927611351013e-02 -2.047274410724639893e-01 -2.077049165964126587e-01 -2.120697945356369019e-01 4.331513494253158569e-02 1.189395263791084290e-01 -7.789312303066253662e-02 4.784931614995002747e-02 -3.569261357188224792e-02
3.066079914569854736e-01 -1.419930309057235718e-01 3.390896320343017578e-01 1.047387570142745972e-01 -8.336542174220085144e-03 -1.504355072975158691e-01 1.749165207147598267e-01 -1.164154522120952606e-02 6.754934042692184448e-02 -7.459422945976257324e-02 -2.440543621778488159e-01 1.641251742839813232e-01 5.731955170631408691e-02 5.971942842006683350e-02 -9.998396039009094238e-02 5.875722765922546387e-01 7.035064976662397385e-03 4.211711511015892029e-02 -1.730442419648170471e-02 -2.193130925297737122e-02 2.539304830133914948e-02 2.681394293904304504e-02 4.007594659924507141e-02 2.394856661558151245e-01 1.517081409692764282e-01 1.781595647335052490e-01 1.480034086853265762e-02 -1.975166201591491699e-01 2.765327095985412598e-01 -6.499598175287246704e-02 9.914914518594741821e-02 1.698819920420646667e-02
4.204640090465545654e-01 -7.011165469884872437e-02 -2.893814444541931152e-01 9.366195648908615112e-02 1.770071834325790405e-01 -4.409890249371528625e-02 1.390135586261749268e-01 1.988086253404617310e-01 4.008124768733978271e-02 3.498744666576385498e-01 1.202416140586137772e-02 1.450329273939132690e-01 7.969238609075546265e-02 8.708850294351577759e-02 -2.916537821292877197e-01 6.305532902479171753e-02 1.457340717315673828e-01 2.691690921783447266e-01 -6.318431347608566284e-02 1.451009362936019897e-01 1.633532494306564331e-01 -7.846031337976455688e-02 1.606103777885437012e-01 2.066401839256286621e-01 1.713958233594894409e-01 1.389331817626953125e-01 -2.015864253044128418e-01 -1.920323520898818970e-01 -2.364077605307102203e-02 -1.319749355316162109e-01 -8.805245161056518555e-02 -1.161400750279426575e-01
1.304892301559448242e-01 4.629656299948692322e-02 -6.785614788532257080e-02 9.109435230493545532e-02 -2.004826813936233521e-01 -6.211698427796363831e-02 2.076499164104461670e-01 -1.357873156666755676e-02 3.541585803031921387e-01 1.603399068117141724e-01 -1.275327354669570923e-01 3.303216993808746338e-01 -1.402804106473922729e-01 9.991118311882019043e-02 2.030792087316513062e-01 3.045735135674476624e-02 7.705389708280563354e-02 1.371354609727859497e-01 6.521841138601303101e-02 -3.862249664962291718e-03 -6.980132311582565308e-02 -2.114112488925457001e-02 1.349129527807235718e-01 4.041069000959396362e-02 2.580504119396209717e-01 1.410024464130401611e-01 -1.734466478228569031e-02 7.826924324035644531e-02 1.317571550607681274e-01 -5.474622845649719238e-01 -2.557818293571472168e-01 5.161749199032783508e-02
3.272892534732818604e-01 1.997612230479717255e-02 2.731096744537353516e-01 1.152615547180175781e-01 -4.738064855337142944e-02 -2.061037113890051842e-03 -3.979008272290229797e-02 2.098763287067413330e-01 3.545000851154327393e-01 1.181708797812461853e-01 -2.381035685539245605e-01 1.086490303277969360e-01 -2.454649209976196289e-01 1.557242572307586670e-01 -4.090097546577453613e-01 1.457277219742536545e-02 1.502415686845779419e-01 1.142828390002250671e-01 -1.678765863180160522e-01 -6.264679133892059326e-02 -5.800589919090270996e-02 1.772868484258651733e-01 -7.072539627552032471e-02 -8.409422636032104492e-02 -4.840476904064416885e-03 2.737920917570590973e-02 -7.085216790437698364e-02 -1.555714905261993408e-01 1.099597066640853882e-01 -3.580462932586669922e-02 5.208969116210937500e-02 3.686456978321075439e-01
2.683253213763237000e-02 -2.635441422462463379e-01 -1.960702091455459595e-01 7.634150981903076172e-02 8.688484877347946167e-02 2.770029902458190918e-01 1.795490086078643799e-01 -1.284601259976625443e-02 2.115220427513122559e-01 1.598069667816162109e-01 -1.743581593036651611e-01 1.819780021905899048e-01 1.001341640949249268e-01 2.441864609718322754e-01 -5.779333040118217468e-02 4.262848198413848877e-01 -5.296402052044868469e-02 1.702702343463897705e-01 -1.412902474403381348e-01 4.330301657319068909e-02 -1.141659542918205261e-01 -1.285551190376281738e-01 2.053634077310562134e-01 1.557623147964477539e-01 -1.652816534042358398e-01 2.441010028123855591e-01 7.326148450374603271e-02 5.728732794523239136e-02 -1.685808300971984863e-01 -8.347738534212112427e-02 4.593256488442420959e-02 3.125371336936950684e-01
3.901571780443191528e-02 -2.795048654079437256e-01 -1.169176399707794189e-01 9.678786247968673706e-02 3.438414260745048523e-02 1.291817128658294678e-01 6.513105332851409912e-02 1.586160212755203247e-01 8.235291391611099243e-02 -1.916736923158168793e-02 -6.130728498101234436e-02 -3.171407058835029602e-02 -4.429892450571060181e-02 7.409686595201492310e-02 -2.266455069184303284e-02 3.931365013122558594e-01 1.811937987804412842e-02 1.660639047622680664e-01 -2.929443418979644775e-01 1.606044024229049683e-01 -3.349113464355468750e-02 -3.219512701034545898e-01 -9.428638219833374023e-02 1.947697401046752930e-01 4.757219851016998291e-01 -5.600552633404731750e-02 1.457576900720596313e-01 7.269591093063354492e-02 1.659746766090393066e-01 -1.170788854360580444e-01 -1.939485222101211548e-01 2.228121906518936157e-01
1.082692369818687439e-01 -8.443326503038406372e-02 -4.633327946066856384e-02 1.455572545528411865e-01 -8.963069319725036621e-02 -4.114300385117530823e-02 1.159683167934417725e-01 -1.823026314377784729e-02 2.035280615091323853e-01 1.391037255525588989e-01 -1.275669932365417480e-01 1.327654123306274414e-01 -1.289637535810470581e-01 4.821781814098358154e-02 1.038516089320182800e-01 1.820067763328552246e-01 -3.293680772185325623e-02 2.563366889953613281e-01 -2.042844742536544800e-01 -1.317722201347351074e-01 1.136125996708869934e-01 6.618311256170272827e-02 1.948464512825012207e-01 -3.989132866263389587e-02 1.621064692735671997e-01 -5.019106864929199219e-01 2.883419692516326904e-01 -1.223655268549919128e-01 4.209141805768013000e-02 -4.396848082542419434e-01 -6.376818567514419556e-02 1.362500786781311035e-01
4.037411883473396301e-03 -6.603552401065826416e-02 1.167301535606384277e-01 9.766796976327896118e-02 1.610950529575347900e-01 1.331037431955337524e-01 1.573965847492218018e-01 -1.479198224842548370e-03 1.941430121660232544e-01 1.440958678722381592e-01 -9.472949802875518799e-02 2.901768684387207031e-01 -1.917581260204315186e-01 4.139727354049682617e-02 5.721956491470336914e-03 4.180130660533905029e-01 -3.269137442111968994e-02 -3.031694702804088593e-02 -4.768850505352020264e-01 2.806417644023895264e-01 -1.787062436342239380e-01 2.613240294158458710e-02 -3.334357962012290955e-02 5.209956690669059753e-02 3.992747887969017029e-02 1.010497212409973145e-01 -8.518093079328536987e-02 -1.859179139137268066e-01 1.005322113633155823e-01 -2.438970357179641724e-01 1.880664378404617310e-01 -1.895514428615570068e-01
1.583016961812973022e-01 -1.337808668613433838e-01 -9.144120663404464722e-02 9.626166522502899170e-02 1.431324481964111328e-01 -1.290487945079803467e-01 2.547436952590942383e-01 1.891089975833892822e-01 4.122207760810852051e-01 2.769906818866729736e-01 -4.791432246565818787e-02 6.343851238489151001e-02 -1.346049923449754715e-02 7.623915374279022217e-02 -3.106728494167327881e-01 3.637626767158508301e-01 -7.172978669404983521e-02 -1.710991412401199341e-01 -1.683726012706756592e-01 -1.277718786150217056e-02 2.439343333244323730e-01 1.117460057139396667e-01 2.548369765281677246e-02 2.227741293609142303e-02 1.158255040645599365e-01 -1.558944024145603180e-02 -2.789034247398376465e-01 1.909895390272140503e-01 5.243137106299400330e-02 -2.135920822620391846e-01 -3.405713289976119995e-02 -1.706621237099170685e-02
3.539582788944244385e-01 6.853834539651870728e-02 6.909873336553573608e-02 2.115757465362548828e-01 -2.307557612657546997e-01 9.766642749309539795e-02 -2.532070875167846680e-01 9.494972229003906250e-02 4.143189489841461182e-01 8.261369913816452026e-02 -1.718558184802532196e-02 1.450044363737106323e-01 1.976217031478881836e-01 1.578716188669204712e-02 -6.227251514792442322e-02 2.468098253011703491e-01 7.093285024166107178e-02 1.546945869922637939e-01 -1.692812889814376831e-01 1.518359631299972534e-01 -3.571701347827911377e-01 -1.764594614505767822e-01 -2.166226953268051147e-01 -8.753379434347152710e-02 3.411792218685150146e-02 8.698417991399765015e-02 -5.606142431497573853e-02 1.627752333879470825e-01 1.173580586910247803e-01 -1.602535992860794067e-01 -5.239227041602134705e-02 -7.823825627565383911e-02
8.278965950012207031e-02 -1.975275427103042603e-01 -1.327115949243307114e-02 1.645687818527221680e-01 -3.307584524154663086e-01 -2.151756435632705688e-01 3.703671097755432129e-01 1.452938020229339600e-01 6.848499923944473267e-02 2.708579599857330322e-01 -2.009474188089370728e-01 1.209010854363441467e-01 -6.387796998023986816e-02 2.638781666755676270e-01 -8.131382614374160767e-02 1.708023250102996826e-01 1.938176900148391724e-01 2.635780908167362213e-02 -2.616061568260192871e-01 8.185734972357749939e-03 -1.517820507287979126e-01 2.134215272963047028e-02 -1.083439886569976807e-01 -1.208152342587709427e-02 1.930183470249176025e-01 5.945027340203523636e-03 7.205081731081008911e-02 1.925936192274093628e-01 1.534237712621688843e-01 1.452665030956268311e-01 -2.128220349550247192e-01 2.422504276037216187e-01
9.905157983303070068e-02 5.538221076130867004e-02 -1.817021220922470093e-01 -2.745096683502197266e-01 -1.749247610569000244e-01 2.524303793907165527e-01 2.473323643207550049e-01 2.835353612899780273e-01 5.450218543410301208e-02 4.485663771629333496e-02 -1.220982223749160767e-01 6.514490395784378052e-02 -2.157036215066909790e-01 1.980665475130081177e-01 -2.088620364665985107e-01 1.240562498569488525e-01 1.854939162731170654e-01 2.268016338348388672e-01 -1.487492769956588745e-01 2.542072534561157227e-01 -6.995289027690887451e-02 -3.023541867733001709e-01 -1.167280897498130798e-01 1.882925033569335938e-01 2.533572614192962646e-01 -1.400781869888305664e-01 -9.848192334175109863e-03 -3.777403384447097778e-02 8.208309113979339600e-02 -2.298428267240524292e-01 -6.897218525409698486e-02 7.946843653917312622e-02
1.551178693771362305e-01 4.743420984596014023e-03 6.391208618879318237e-02 4.806864634156227112e-02 -1.867940127849578857e-01 -1.828815937042236328e-01 -1.580000519752502441e-01 2.232758700847625732e-01 1.472852975130081177e-01 -2.043997496366500854e-02 -1.397566795349121094e-01 2.716695964336395264e-01 5.558531358838081360e-02 2.273685038089752197e-01 -3.854010999202728271e-02 4.102694690227508545e-01 -3.538858294486999512e-01 2.802657783031463623e-01 -1.140081584453582764e-01 5.807848647236824036e-03 -6.798220425844192505e-02 -2.074319422245025635e-01 4.309715330600738525e-02 -8.102011680603027344e-02 -2.737702243030071259e-02 2.013341784477233887e-01 1.140609965659677982e-03 1.779660210013389587e-02 3.547228872776031494e-01 1.033695936203002930e-01 -2.327259443700313568e-02 1.864996552467346191e-01
-2.172071859240531921e-02 1.010213792324066162e-01 -6.017689034342765808e-02 -6.438373774290084839e-02 -8.850332349538803101e-02 -3.973963030148297548e-04 4.023356437683105469e-01 -1.694922298192977905e-01 3.129528164863586426e-01 2.599229663610458374e-02 -2.626925148069858551e-02 2.963702678680419922e-01 -1.304490398615598679e-02 2.571370638906955719e-02 1.572002097964286804e-02 1.996675431728363037e-01 -8.893913775682449341e-02 1.565668582916259766e-01 -2.725024521350860596e-01 7.934813201427459717e-02 -2.646563649177551270e-01 -9.774117916822433472e-02 2.966427244246006012e-02 1.099434122443199158e-01 1.616479605436325073e-01 -2.760449647903442383e-01 -3.248065337538719177e-02 -4.028348326683044434e-01 -6.983760744333267212e-02 -2.622862756252288818e-01 -1.005809679627418518e-01 -6.709752604365348816e-03
3.301188051700592041e-01 -2.027713656425476074e-01 1.222916170954704285e-01 4.162284433841705322e-01 -2.435855567455291748e-01 6.946417689323425293e-02 1.804598271846771240e-01 9.045140445232391357e-02 -8.817908912897109985e-02 1.914598792791366577e-01 -2.517376542091369629e-01 1.008293181657791138e-01 -1.820046827197074890e-02 1.366202086210250854e-01 -2.417812496423721313e-01 1.990707963705062866e-01 -3.048825450241565704e-02 -8.725547045469284058e-02 -2.548438012599945068e-01 1.048152521252632141e-01 -3.144593909382820129e-02 -1.796293258666992188e-01 -9.871170669794082642e-02 1.988825947046279907e-01 1.087868288159370422e-01 -3.107205964624881744e-02 1.483296602964401245e-01 -6.964392215013504028e-02 1.984642148017883301e-01 3.534173592925071716e-02 2.720279395580291748e-01 -2.064496651291847229e-02
2.447422295808792114e-01 -1.944712847471237183e-01 1.428885459899902344e-01 1.631220579147338867e-01 -1.818546466529369354e-02 1.225321516394615173e-01 3.650509119033813477e-01 3.294147551059722900e-02 2.129829823970794678e-01 3.327388167381286621e-01 -2.386357188224792480e-01 1.655881404876708984e-01 2.235830426216125488e-01 5.943919345736503601e-02 -2.167048156261444092e-01 1.623686701059341431e-01 3.071965766139328480e-04 2.620798051357269287e-01 -1.272470057010650635e-01 2.338855527341365814e-02 1.597058475017547607e-01 -1.245027333498001099e-01 -2.909809052944183350e-01 5.748102068901062012e-02 -1.679551787674427032e-03 -9.366374462842941284e-02 2.449422776699066162e-01 -6.137874722480773926e-02 -1.892199274152517319e-03 -1.566652581095695496e-02 1.366629749536514282e-01 -1.800071895122528076e-01
2.747544832527637482e-02 -2.131367772817611694e-01 2.782457470893859863e-01 1.513719856739044189e-01 -1.423979699611663818e-01 1.807465702295303345e-01 1.217904239892959595e-01 2.975488603115081787e-01 3.076995313167572021e-01 -4.747781902551651001e-02 1.250297725200653076e-01 -4.203686490654945374e-03 -7.000704854726791382e-02 1.460303068161010742e-01 5.068461224436759949e-02 1.005011051893234253e-01 1.641604155302047729e-01 5.382000282406806946e-02 3.952622786164283752e-02 7.320380955934524536e-02 -2.315844409167766571e-02 2.187621146440505981e-01 3.624089062213897705e-02 4.297876060009002686e-01 2.074902690947055817e-02 -1.419282406568527222e-01 -1.017492637038230896e-01 3.117327764630317688e-02 3.825184404850006104e-01 -2.404039502143859863e-01 -1.849765628576278687e-01 6.534919142723083496e-02
5.676853656768798828e-02 -1.471487283706665039e-01 -5.466317757964134216e-02 1.259810030460357666e-01 -1.683805882930755615e-01 -6.005863472819328308e-02 -1.669515520334243774e-01 2.640336155891418457e-01 1.258962303400039673e-01 3.049466311931610107e-01 -2.593896389007568359e-01 2.894187271595001221e-01 3.668589591979980469e-01 1.821092665195465088e-01 -1.182023286819458008e-01 -6.203388795256614685e-02 -1.414273772388696671e-02 2.613228261470794678e-01 -3.454713895916938782e-02 1.679031401872634888e-01 -4.030906409025192261e-02 7.677866518497467041e-02 3.779114484786987305e-01 1.988195627927780151e-01 -1.257058084011077881e-01 1.588767170906066895e-01 -3.619205206632614136e-02 -1.237207725644111633e-01 1.133480444550514221e-01 2.176771871745586395e-02 -1.493729203939437866e-01 -1.507036387920379639e-02
2.626332044601440430e-01 1.379596740007400513e-01 -8.187447488307952881e-02 -5.802873894572257996e-02 -2.216234058141708374e-01 -1.695680469274520874e-01 -9.867476671934127808e-02 9.111547470092773438e-02 4.104561805725097656e-01 8.358356356620788574e-02 -1.763383001089096069e-01 2.929866313934326172e-01 3.251405358314514160e-01 -2.400792017579078674e-02 -1.295983195304870605e-01 9.292254596948623657e-02 7.460464537143707275e-02 2.042803354561328888e-02 -2.067970484495162964e-01 9.286148101091384888e-02 -4.421298503875732422e-01 1.096983253955841064e-01 1.990185864269733429e-02 1.268876045942306519e-01 -8.876407518982887268e-03 -4.656269028782844543e-02 -1.240774840116500854e-01 5.254556238651275635e-02 2.110493183135986328e-01 -1.704624593257904053e-01 -7.116471976041793823e-02 3.799839690327644348e-02
2.798172831535339355e-01 -2.158100306987762451e-01 -4.735023155808448792e-02 2.201563268899917603e-01 -2.172623723745346069e-01 1.301146447658538818e-01 2.219598740339279175e-02 2.555012106895446777e-01 3.424440920352935791e-01 2.484348267316818237e-01 -2.206207513809204102e-01 3.015413135290145874e-02 1.315716356039047241e-01 6.070645153522491455e-02 -4.892931133508682251e-02 -6.275558471679687500e-02 2.330763451755046844e-02 -8.693277090787887573e-02 -1.790794879198074341e-01 1.699880063533782959e-01 -7.743141800165176392e-02 -2.495644092559814453e-01 1.345628052949905396e-01 -2.442037910223007202e-01 -7.058694493025541306e-03 1.729121506214141846e-01 8.314522355794906616e-02 -1.022642129100859165e-03 4.088888764381408691e-01 4.443532973527908325e-02 -1.084375679492950439e-01 7.575792819261550903e-02
4.528448879718780518e-01 -9.134547412395477295e-02 2.695065140724182129e-01 3.757355362176895142e-02 1.144419386982917786e-01 -1.992277503013610840e-01 1.310916244983673096e-01 2.282402366399765015e-01 1.084002777934074402e-01 1.788998693227767944e-01 -1.354020182043313980e-02 -9.035958349704742432e-02 1.477026045322418213e-01 8.624954521656036377e-02 -2.147156558930873871e-02 1.739253103733062744e-02 2.186425924301147461e-01 2.474929839372634888e-01 -2.217684984207153320e-01 -5.002988502383232117e-02 -7.729233801364898682e-02 -3.403997421264648438e-01 6.019230931997299194e-02 -1.485433578491210938e-01 -1.698530092835426331e-02 -7.989687472581863403e-02 1.439931094646453857e-01 -1.347367302514612675e-03 3.836127817630767822e-01 -1.487011164426803589e-01 -5.537044629454612732e-02 -1.821344345808029175e-02
-1.529891416430473328e-02 2.000416517257690430e-01 8.598036319017410278e-02 7.843530178070068359e-02 -1.550543904304504395e-01 7.989051192998886108e-02 1.329280585050582886e-01 2.360447049140930176e-01 1.701795756816864014e-01 1.950347274541854858e-01 5.651054903864860535e-03 5.792935844510793686e-03 -1.583412587642669678e-01 1.337290704250335693e-01 -5.358762741088867188e-01 2.330778092145919800e-01 -2.768547274172306061e-02 5.902367085218429565e-02 -1.953516602516174316e-01 -3.665374219417572021e-02 -9.384059160947799683e-02 -8.658555895090103149e-02 1.708454936742782593e-01 3.780661150813102722e-02 3.943484127521514893e-01 -5.415811389684677124e-02 -1.026267111301422119e-01 5.803865194320678711e-02 2.096716165542602539e-01 -1.895533055067062378e-01 2.528210170567035675e-02 2.175567597150802612e-01
7.765635102987289429e-02 2.813791930675506592e-01 -3.384175151586532593e-02 6.957472115755081177e-02 -1.138311810791492462e-02 2.785923779010772705e-01 5.937938764691352844e-02 1.970959752798080444e-01 1.697833836078643799e-01 2.797579765319824219e-01 -2.993918955326080322e-01 -7.285614311695098877e-02 -8.043450117111206055e-02 1.387381404638290405e-01 -2.244660854339599609e-01 2.187549024820327759e-01 -1.087241917848587036e-01 1.529803499579429626e-02 -1.723955422639846802e-01 2.192259952425956726e-02 8.745060861110687256e-02 -1.490015685558319092e-01 -1.013354286551475525e-01 4.478498995304107666e-01 2.450073510408401489e-01 -8.468533866107463837e-03 -2.880556881427764893e-02 8.980262279510498047e-02 8.133845776319503784e-02 -2.966915369033813477e-01 -6.653737276792526245e-02 1.081440150737762451e-01
2.504102587699890137e-01 -5.500541999936103821e-02 6.129744648933410645e-02 3.366194069385528564e-01 -3.375709056854248047e-01 8.798372000455856323e-02 -5.005147308111190796e-03 2.069388031959533691e-01 7.386128604412078857e-02 1.112799793481826782e-01 8.249012380838394165e-02 2.685739099979400635e-01 -1.445866972208023071e-01 3.075029850006103516e-01 -1.103399842977523804e-01 2.376255691051483154e-01 2.656482756137847900e-01 2.117877006530761719e-01 -1.344263255596160889e-01 -2.262137681245803833e-01 -2.211609333753585815e-01 -3.472463786602020264e-02 -1.542734056711196899e-01 -7.670985907316207886e-02 -1.486249268054962158e-01 1.331518441438674927e-01 -1.536694765090942383e-01 -1.357745677232742310e-01 7.503480464220046997e-02 -5.852836742997169495e-02 -4.630542173981666565e-02 -1.193274259567260742e-01
1.976276189088821411e-01 -3.584129363298416138e-02 4.186443611979484558e-02 3.732563853263854980e-01 -1.638488471508026123e-01 8.647899329662322998e-02 1.306276768445968628e-01 2.804321348667144775e-01 -3.943183273077011108e-02 6.182262301445007324e-02 -1.310823708772659302e-01 9.789405763149261475e-02 -3.000922799110412598e-01 1.798727214336395264e-01 -1.458003371953964233e-01 3.602433800697326660e-01 7.799004763364791870e-02 1.834580153226852417e-01 2.564126811921596527e-02 -2.641317248344421387e-02 -1.090901121497154236e-01 -2.259538173675537109e-01 1.245739031583070755e-02 2.089274078607559204e-01 5.353854969143867493e-02 4.037258327007293701e-01 1.088768988847732544e-02 5.156367085874080658e-03 4.858487471938133240e-02 -8.768529444932937622e-02 8.259709179401397705e-02 -2.285523116588592529e-01
3.876339197158813477e-01 -1.102544069290161133e-01 1.371142864227294922e-01 2.431550174951553345e-01 -3.348205685615539551e-01 2.326997369527816772e-01 -6.414615362882614136e-02 2.330027967691421509e-01 5.367045477032661438e-02 4.907179623842239380e-03 -3.084239959716796875e-01 2.124369591474533081e-01 -2.355947941541671753e-01 -2.258409187197685242e-02 1.725965887308120728e-01 8.767287433147430420e-02 7.346823066473007202e-02 1.644148826599121094e-01 -1.834991872310638428e-01 -1.596791744232177734e-01 -1.870599985122680664e-01 5.626814439892768860e-02 1.218318790197372437e-01 2.077841907739639282e-01 1.838044673204421997e-01 -6.262535601854324341e-02 5.888540670275688171e-02 -3.530636429786682129e-02 1.668066233396530151e-01 -9.271930158138275146e-02 1.552440077066421509e-01 8.737047761678695679e-02
1.707923859357833862e-01 8.155916631221771240e-02 -6.243353337049484253e-02 -5.238437280058860779e-02 -4.761883318424224854e-01 -1.861117780208587646e-01 -3.373089805245399475e-02 2.102307528257369995e-01 5.420056357979774475e-02 3.961113989353179932e-01 -1.717981249094009399e-01 5.792617052793502808e-02 1.364275962114334106e-01 1.742886900901794434e-01 -2.613662481307983398e-01 1.661033779382705688e-01 -1.424425989389419556e-01 2.200540388002991676e-03 -7.213446497917175293e-02 -1.028361693024635315e-01 -2.656592428684234619e-01 -1.812460869550704956e-01 1.769961565732955933e-01 6.599169969558715820e-02 5.123618245124816895e-02 -1.121352910995483398e-01 -1.742413192987442017e-01 -1.308321207761764526e-01 8.386418968439102173e-02 -1.823604106903076172e-01 -1.859972029924392700e-01 -2.153456769883632660e-02
2.071468979120254517e-01 8.925339579582214355e-02 -1.926802098751068115e-01 1.400244086980819702e-01 -2.234972417354583740e-01 9.298704564571380615e-02 1.584670320153236389e-02 4.909743368625640869e-02 1.139540374279022217e-01 2.987689971923828125e-01 -1.048540920019149780e-01 1.714480370283126831e-01 -2.300772815942764282e-02 1.187293827533721924e-01 -2.041994594037532806e-02 3.386371210217475891e-02 1.119921803474426270e-01 3.100850284099578857e-01 9.192214906215667725e-02 9.373599290847778320e-02 -3.247433602809906006e-01 -2.634266912937164307e-01 -1.586983203887939453e-01 1.714741587638854980e-01 3.431698381900787354e-01 -2.993624508380889893e-01 1.332476437091827393e-01 6.246475875377655029e-02 2.193888276815414429e-01 -6.828092038631439209e-02 -5.943961068987846375e-02 1.776705384254455566e-01
6.093446910381317139e-02 1.644402593374252319e-01 3.298625349998474121e-02 5.492214560508728027e-01 -1.818201541900634766e-01 1.915328949689865112e-02 1.497872322797775269e-01 1.232122555375099182e-01 3.672897219657897949e-01 -1.237816363573074341e-02 1.505865454673767090e-01 2.626837491989135742e-01 -7.732035964727401733e-02 1.459823697805404663e-01 -7.713703811168670654e-02 2.852247357368469238e-01 4.377305880188941956e-02 2.209603041410446167e-01 -1.557546257972717285e-01 2.246265672147274017e-02 2.189488112926483154e-01 -8.643265813589096069e-03 -1.730449050664901733e-01 -9.738238155841827393e-02 4.410745948553085327e-02 1.080616116523742676e-01 1.321342885494232178e-01 2.028834074735641479e-02 -2.037921920418739319e-02 1.662358455359935760e-02 -6.476840376853942871e-02 2.341352254152297974e-01
3.062046878039836884e-02 -1.858621388673782349e-01 -1.360160261392593384e-01 2.090830504894256592e-01 -4.087374545633792877e-03 -1.956258118152618408e-01 2.509916722774505615e-01 2.207409739494323730e-01 1.724314689636230469e-01 3.392930328845977783e-01 -1.629257202148437500e-01 -8.053687214851379395e-02 9.908993542194366455e-02 4.536549677141010761e-04 -2.639718651771545410e-01 2.199212312698364258e-01 1.463095843791961670e-01 1.304722279310226440e-01 -1.558789983391761780e-02 5.137699842453002930e-02 2.216563075780868530e-01 -6.133012473583221436e-02 2.724281251430511475e-01 1.107244938611984253e-01 -7.735949754714965820e-02 -3.373168408870697021e-02 1.276390254497528076e-01 -2.080879658460617065e-01 -8.064275979995727539e-02 -2.500376701354980469e-01 3.006274402141571045e-01 1.993677467107772827e-01
1.600065827369689941e-01 -1.070119906216859818e-02 -6.283451616764068604e-02 1.684925854206085205e-01 -1.897871643304824829e-01 2.291801869869232178e-01 -6.014264747500419617e-02 1.232340186834335327e-01 4.186916947364807129e-01 1.002478506416082382e-02 -1.230024844408035278e-01 8.106429129838943481e-02 -2.641615569591522217e-01 2.320074290037155151e-01 1.754432730376720428e-02 1.146141514182090759e-01 1.405484080314636230e-01 2.989098429679870605e-01 -4.029141664505004883e-01 3.027072362601757050e-02 1.719408780336380005e-01 -7.968606054782867432e-02 1.422685682773590088e-01 5.257870629429817200e-02 2.275253236293792725e-01 -1.670696288347244263e-01 1.695915684103965759e-02 -1.460590511560440063e-01 -1.623064428567886353e-01 -4.897595569491386414e-02 1.017130091786384583e-01 -1.696403771638870239e-01
8.572526276111602783e-02 2.035698480904102325e-02 -7.702510058879852295e-02 1.157179847359657288e-01 -3.749188780784606934e-01 -8.301544003188610077e-03 7.775130122900009155e-02 3.149363994598388672e-01 1.954127103090286255e-01 -2.804012410342693329e-02 -3.336838260293006897e-02 -7.025793194770812988e-02 -1.176593452692031860e-01 6.572858989238739014e-02 -3.371150791645050049e-01 2.381845712661743164e-01 2.420890377834439278e-03 3.360338211059570312e-01 -7.274872809648513794e-02 5.970143899321556091e-02 8.910480886697769165e-02 -6.180829554796218872e-02 4.135912284255027771e-02 1.462857425212860107e-02 5.431438088417053223e-01 -7.881689816713333130e-02 4.912509024143218994e-02 2.451101085171103477e-03 1.619376987218856812e-02 -1.955436319112777710e-01 1.815528422594070435e-02 1.247158199548721313e-01
6.742323935031890869e-02 1.191555187106132507e-01 2.962332069873809814e-01 2.540089190006256104e-01 -1.805447638034820557e-01 -2.667398191988468170e-02 3.534527122974395752e-01 -7.849155366420745850e-02 1.923446804285049438e-01 2.003704756498336792e-01 -1.990272998809814453e-01 1.613648533821105957e-01 -5.674289166927337646e-02 6.872460246086120605e-02 3.035630583763122559e-01 3.187051415443420410e-01 9.742270340211689472e-04 -6.614524871110916138e-02 -3.444088101387023926e-01 -4.399995133280754089e-02 -5.508999153971672058e-02 7.806713134050369263e-02 8.824758976697921753e-02 1.456345710903406143e-02 2.022412866353988647e-01 1.149424836039543152e-01 -1.031329482793807983e-02 -1.589677035808563232e-01 7.335904985666275024e-02 -2.715214788913726807e-01 1.377190500497817993e-01 2.238459326326847076e-02
1.216882467269897461e-01 1.994743943214416504e-01 -1.129705533385276794e-01 2.185284346342086792e-01 -1.258710175752639771e-01 1.675859391689300537e-01 2.367338240146636963e-01 2.894510924816131592e-01 2.804954349994659424e-01 -9.732853504829108715e-04 -9.154152125120162964e-02 8.569819852709770203e-03 1.342094391584396362e-01 3.791001811623573303e-02 -6.341392546892166138e-02 8.582971990108489990e-02 2.104713618755340576e-01 2.109182924032211304e-01 8.427028357982635498e-02 1.019889712333679199e-01 -3.024216927587985992e-02 -2.554339766502380371e-01 -1.791429668664932251e-01 2.471767961978912354e-01 2.763457596302032471e-01 -3.042733371257781982e-01 9.826383739709854126e-02 -9.696078300476074219e-02 2.268839180469512939e-01 -2.474412322044372559e-01 -2.822894044220447540e-02 1.265613883733749390e-01
7.528318464756011963e-02 9.157364070415496826e-02 9.213297069072723389e-02 3.608702868223190308e-02 -6.518004089593887329e-02 1.074227411299943924e-02 2.309975624084472656e-01 1.930039376020431519e-01 -1.980743706226348877e-01 3.682794272899627686e-01 9.901261329650878906e-02 2.257577329874038696e-01 4.332480207085609436e-02 1.349266767501831055e-01 -4.308770596981048584e-02 1.754517108201980591e-01 3.936507552862167358e-02 1.644871979951858521e-01 -4.592416286468505859e-01 4.777263104915618896e-02 6.062955781817436218e-02 6.537196040153503418e-02 -7.257293909788131714e-02 4.756593704223632812e-02 2.518468201160430908e-01 2.493385970592498779e-01 2.627755887806415558e-02 1.140901073813438416e-01 3.832885324954986572e-01 -6.925270706415176392e-02 -1.372147947549819946e-01 -1.603727042675018311e-01
5.922215431928634644e-02 -9.160993248224258423e-02 -1.409636735916137695e-01 3.872719407081604004e-01 -3.221072852611541748e-01 -8.281956613063812256e-02 1.792853325605392456e-01 1.605916321277618408e-01 -5.209232494235038757e-02 -1.532483845949172974e-01 -2.837820351123809814e-01 2.262517213821411133e-01 7.470698654651641846e-02 -5.427378788590431213e-02 -1.590374261140823364e-01 2.343382239341735840e-01 2.137488452717661858e-03 -6.502611935138702393e-02 -5.778125673532485962e-02 2.245986461639404297e-01 -7.511287182569503784e-02 -4.839468747377395630e-02 -2.617513760924339294e-02 2.560270726680755615e-01 4.971092566847801208e-02 -2.681511342525482178e-01 4.528546333312988281e-02 -1.265307664871215820e-01 2.708866000175476074e-01 -2.752664089202880859e-01 -9.227996319532394409e-02 1.439133435487747192e-01
2.306543886661529541e-01 -1.729349419474601746e-02 4.667276144027709961e-02 7.596601545810699463e-02 -2.099088393151760101e-03 1.366699486970901489e-01 9.050566703081130981e-02 2.854679226875305176e-01 1.410885602235794067e-01 1.345701515674591064e-01 -6.674461066722869873e-02 -7.205022126436233521e-02 1.171233803033828735e-01 6.440702080726623535e-02 -2.917847335338592529e-01 7.408812642097473145e-02 6.986488401889801025e-02 1.919303238391876221e-01 -2.965311706066131592e-01 -4.347578063607215881e-02 8.060241490602493286e-02 -3.847249150276184082e-01 -1.352629959583282471e-01 -2.230148017406463623e-02 2.815243043005466461e-02 -2.996555268764495850e-01 1.776977330446243286e-01 -2.812088727951049805e-01 1.115047708153724670e-01 -1.514813303947448730e-01 -3.347843289375305176e-01 -1.431269645690917969e-01
-6.331659108400344849e-02 1.405722796916961670e-01 -2.385936230421066284e-01 8.684455603361129761e-02 -1.455333679914474487e-01 1.963183134794235229e-01 1.271450519561767578e-01 3.405547887086868286e-02 1.122158914804458618e-01 3.354715704917907715e-01 -2.306153178215026855e-01 4.452939033508300781e-01 -2.155487239360809326e-02 -4.250156134366989136e-02 1.351652145385742188e-01 1.461983025074005127e-01 3.274842798709869385e-01 3.220956325531005859e-01 -1.418019086122512817e-01 -1.022804602980613708e-01 -1.432259827852249146e-01 -5.131823569536209106e-02 1.014729514718055725e-01 -6.130579486489295959e-02 1.427925825119018555e-01 -3.658376634120941162e-02 1.090701073408126831e-01 -2.462406307458877563e-01 -3.949985653162002563e-02 4.348421934992074966e-03 -1.707915365695953369e-01 -1.114728599786758423e-01
1.321412771940231323e-01 -1.498698145151138306e-01 2.195586264133453369e-01 1.685801595449447632e-01 5.792899802327156067e-02 7.166710495948791504e-02 -2.349535562098026276e-02 1.842612475156784058e-01 4.911443591117858887e-01 2.386286854743957520e-01 -2.104691714048385620e-01 2.905080914497375488e-01 -1.140478551387786865e-01 4.844186827540397644e-02 1.978205144405364990e-01 1.973041743040084839e-01 1.541439294815063477e-01 1.002993285655975342e-01 -1.654461771249771118e-01 -9.303455799818038940e-02 2.064315229654312134e-01 -7.826754450798034668e-02 2.299373745918273926e-01 1.554537415504455566e-01 -1.742739975452423096e-01 -1.043124869465827942e-01 -1.084514856338500977e-01 4.394567757844924927e-02 -1.224139705300331116e-01 -3.651333972811698914e-02 -2.234461158514022827e-01 -5.800965800881385803e-02
9.490391612052917480e-02 -1.986133605241775513e-01 7.564263045787811279e-02 1.389534324407577515e-01 -3.051580190658569336e-01 -3.375080227851867676e-01 -1.426057051867246628e-02 4.060533270239830017e-02 3.860197663307189941e-01 2.350826710462570190e-01 1.807502657175064087e-02 2.337363064289093018e-01 1.744423955678939819e-01 1.379947662353515625e-01 -2.264738231897354126e-01 1.040201559662818909e-01 -1.423557102680206299e-01 6.998323649168014526e-02 -1.838220804929733276e-01 1.807051151990890503e-02 -1.769916117191314697e-01 3.935250570066273212e-04 1.717098206281661987e-01 1.997581869363784790e-01 -3.725041821599006653e-02 5.920576304197311401e-02 -2.414490580558776855e-01 -2.471091970801353455e-02 3.127580881118774414e-02 -8.037404716014862061e-02 -2.810454964637756348e-01 -1.912941336631774902e-01
-5.702828988432884216e-03 1.027801483869552612e-01 2.407882660627365112e-01 1.344923377037048340e-01 -7.293296605348587036e-02 4.767528176307678223e-02 2.132556885480880737e-01 3.052677512168884277e-01 1.203111931681632996e-01 -5.422974377870559692e-02 -3.274937346577644348e-02 2.395903021097183228e-01 2.187388539314270020e-01 -9.798289835453033447e-02 3.249308839440345764e-02 5.449924618005752563e-02 -3.904950246214866638e-02 -1.190450638532638550e-01 -2.494576871395111084e-01 -6.079922243952751160e-02 -1.868208348751068115e-01 -1.097428128123283386e-01 1.122675910592079163e-01 2.765878736972808838e-01 -1.031695157289505005e-01 2.090002894401550293e-01 3.549207374453544617e-02 -1.143436804413795471e-01 3.208874464035034180e-01 -3.773424029350280762e-01 -1.097363606095314026e-01 2.932286262512207031e-01
6.611483637243509293e-03 1.595826447010040283e-02 -2.085049748420715332e-01 2.522560358047485352e-01 -1.520060151815414429e-01 6.007523089647293091e-02 1.023213565349578857e-01 3.555600941181182861e-01 3.670083880424499512e-01 6.193635612726211548e-02 -1.742774434387683868e-02 2.691254913806915283e-01 -3.324407935142517090e-01 2.703670263290405273e-01 -6.742792576551437378e-02 1.707957983016967773e-01 2.434265017509460449e-01 2.520008087158203125e-01 -1.963865607976913452e-01 -1.139981150627136230e-01 -5.574171245098114014e-02 -8.335815370082855225e-02 -1.343839913606643677e-01 1.220473553985357285e-03 -1.762329339981079102e-01 1.298017650842666626e-01 -8.380944281816482544e-02 4.673217888921499252e-03 -5.551752075552940369e-02 -1.482847034931182861e-01 8.995058387517929077e-02 -9.917527437210083008e-02
[truncated: 3,260,891 more chars]
