# Supplementary material for: The Language of Innovation
Source: PLoS One. 2020 Apr 30;15(4):e0230107. doi: 10.1371/journal.pone.0230107 (PMC7194493; doi:10.1371/journal.pone.0230107)
Supplement: S10 File — (GZ) [file pone.0230107.s010.tar.gz › 1988-1992/V2Run_2_VS_4500_embeddings1988-1992ED32.txt]

-6.262940913438796997e-02 -1.258021146059036255e-01 -7.445423305034637451e-02 3.416372239589691162e-01 5.153325945138931274e-02 -1.820429563522338867e-01 -5.649489909410476685e-02 4.742390289902687073e-02 -2.379067689180374146e-01 1.608865410089492798e-01 -4.307131841778755188e-02 1.329943654127418995e-03 -2.661480903625488281e-01 3.274509608745574951e-01 -1.268654018640518188e-01 5.874927341938018799e-02 -2.839339971542358398e-01 2.217984944581985474e-02 -2.288107275962829590e-01 -1.860383898019790649e-01 -2.674601078033447266e-01 -6.559832487255334854e-03 1.693516820669174194e-01 -2.402134984731674194e-01 -5.486004427075386047e-02 -1.959400624036788940e-01 6.916600465774536133e-02 -1.320954412221908569e-02 1.204268913716077805e-02 2.366439104080200195e-01 2.264801263809204102e-01 2.344674170017242432e-01
1.238504424691200256e-01 -1.872356086969375610e-01 2.761523723602294922e-01 6.465176492929458618e-02 -9.117739275097846985e-03 1.234611719846725464e-01 -5.545712262392044067e-02 3.662849366664886475e-01 2.798239327967166901e-02 -1.106466129422187805e-01 6.534887850284576416e-02 1.968825608491897583e-01 -7.978215068578720093e-02 -2.355213016271591187e-01 -1.855760067701339722e-01 -3.460315987467765808e-02 -1.454950571060180664e-01 -7.960713654756546021e-02 -2.670051157474517822e-01 -2.708306610584259033e-01 -1.715617775917053223e-01 -1.775888353586196899e-01 2.218650132417678833e-01 3.264752775430679321e-02 -7.615311443805694580e-02 -2.553082406520843506e-01 1.377617269754409790e-01 -1.272063702344894409e-01 2.611616253852844238e-01 1.298650633543729782e-02 4.113496840000152588e-02 3.216396868228912354e-01
-1.399176269769668579e-01 -1.408226341009140015e-01 3.644608259201049805e-01 6.856588274240493774e-02 1.290321052074432373e-01 8.341974020004272461e-02 2.642266452312469482e-01 6.747053563594818115e-02 7.420394569635391235e-02 -2.884297668933868408e-01 -1.151480525732040405e-01 -1.387491077184677124e-01 -4.103123545646667480e-01 -2.724417299032211304e-02 1.414480209350585938e-01 -8.272027969360351562e-02 -2.569478750228881836e-01 -1.213816627860069275e-01 9.868924319744110107e-02 1.127903629094362259e-02 -1.656190603971481323e-01 -7.064665853977203369e-02 2.622770667076110840e-01 1.253602933138608932e-02 -1.514238864183425903e-01 -2.241413742303848267e-01 1.810736060142517090e-01 -1.189970523118972778e-01 8.817425370216369629e-02 -1.098486483097076416e-01 -1.770737022161483765e-01 2.112426459789276123e-01
-1.943297684192657471e-01 -2.666905522346496582e-01 3.002515528351068497e-03 1.007275562733411789e-02 1.602396070957183838e-01 -1.279959380626678467e-01 -1.198233738541603088e-01 1.426683515310287476e-01 -4.864513501524925232e-02 1.781296730041503906e-02 -1.736304610967636108e-01 -1.703839153051376343e-01 -3.050727546215057373e-01 -2.376819252967834473e-01 1.229948848485946655e-01 -1.240600273013114929e-01 -2.789092361927032471e-01 7.013460993766784668e-02 -7.408422976732254028e-02 -8.824715763330459595e-02 -2.319008558988571167e-01 -1.491042971611022949e-01 1.132748946547508240e-01 -8.602494001388549805e-02 -1.736991852521896362e-01 -3.783596456050872803e-01 3.781121671199798584e-01 -7.168545387685298920e-03 5.144197121262550354e-02 -1.046592742204666138e-01 1.058966070413589478e-01 1.972291469573974609e-01
-3.513222336769104004e-01 -1.928841881453990936e-02 8.599320054054260254e-02 -1.012360975146293640e-01 1.117743626236915588e-01 -9.285189211368560791e-02 2.830783277750015259e-02 3.455439209938049316e-01 4.746380448341369629e-02 -1.030238792300224304e-01 2.554829418659210205e-02 8.325158059597015381e-02 -4.586639702320098877e-01 -1.235755160450935364e-01 -1.174358353018760681e-01 -3.592974320054054260e-02 -2.023375183343887329e-01 -9.657564014196395874e-02 1.529999673366546631e-01 -2.148489356040954590e-01 -2.278127819299697876e-01 -1.074697598814964294e-01 1.475643948651850224e-03 -6.315691024065017700e-02 -2.345693111419677734e-02 -2.342753559350967407e-01 2.229283601045608521e-01 5.305916815996170044e-02 -3.063261210918426514e-01 1.006121039390563965e-01 -1.199118886142969131e-02 2.381991297006607056e-01
6.595374643802642822e-02 -2.152399867773056030e-01 7.036285102367401123e-02 6.520458310842514038e-02 -5.676591396331787109e-02 3.315137624740600586e-01 1.996877603232860565e-02 3.410211801528930664e-01 -9.215603023767471313e-02 -7.868664711713790894e-02 9.358759224414825439e-02 7.573206722736358643e-02 -4.178013503551483154e-01 -2.204450070858001709e-01 -4.573820903897285461e-02 2.865585498511791229e-02 -2.631090581417083740e-02 1.156119406223297119e-01 -1.209601610898971558e-01 -2.050147950649261475e-01 -3.358795940876007080e-01 -9.192008525133132935e-02 1.041675806045532227e-01 7.392483949661254883e-02 -2.559804022312164307e-01 -1.216450333595275879e-01 1.601933538913726807e-01 6.613101065158843994e-02 -7.348264753818511963e-02 3.506278693675994873e-01 1.570042967796325684e-02 -8.837531507015228271e-02
-7.627055794000625610e-02 -7.271502912044525146e-02 -1.665378808975219727e-01 -8.189380913972854614e-02 -4.238785058259963989e-02 6.478422135114669800e-02 -3.835301147773861885e-03 1.221912354230880737e-01 -2.188224047422409058e-01 -7.603453844785690308e-02 2.963994443416595459e-02 7.246509939432144165e-02 -3.373900055885314941e-01 -2.151671350002288818e-01 -6.121790409088134766e-02 -1.893938779830932617e-01 -3.508459925651550293e-01 -9.185874462127685547e-02 -3.378887847065925598e-02 -3.176404535770416260e-01 -3.031689524650573730e-01 -2.380976676940917969e-01 2.029934525489807129e-01 -1.838720887899398804e-01 -2.799744606018066406e-01 -1.486976742744445801e-01 7.738272845745086670e-02 3.106074780225753784e-02 -7.400097697973251343e-02 -9.257671982049942017e-02 -1.685147881507873535e-01 2.586415112018585205e-01
-9.624127298593521118e-03 -1.590114086866378784e-01 3.455746173858642578e-01 2.734562568366527557e-02 1.951342523097991943e-01 1.530486345291137695e-01 -4.305910691618919373e-02 3.664537370204925537e-01 -7.411051541566848755e-02 -1.265665292739868164e-01 2.813676185905933380e-02 3.173980712890625000e-01 -2.369187325239181519e-01 8.650162816047668457e-02 -1.074897721409797668e-01 -1.835387945175170898e-01 -1.138593479990959167e-01 2.656832039356231689e-01 -2.839531600475311279e-01 6.100533530116081238e-02 -2.001156061887741089e-01 2.675899676978588104e-02 2.813280187547206879e-02 -1.334063559770584106e-01 -1.595748811960220337e-01 -3.189060371369123459e-04 5.101971700787544250e-02 2.182747796177864075e-02 4.427516460418701172e-02 1.452805548906326294e-01 -1.911587864160537720e-01 3.309162259101867676e-01
1.648913882672786713e-02 2.774868905544281006e-02 1.711960732936859131e-01 1.089273318648338318e-01 -2.543416321277618408e-01 3.091998994350433350e-01 -1.273743063211441040e-01 2.544304132461547852e-01 -2.980330772697925568e-02 -1.137407682836055756e-02 -2.774718590080738068e-02 4.251745343208312988e-02 -3.302179574966430664e-01 -1.649190187454223633e-01 -2.242706269025802612e-01 1.902599334716796875e-01 -2.199999839067459106e-01 1.385325342416763306e-01 -1.230649054050445557e-01 -7.337599992752075195e-02 -4.225955605506896973e-01 -1.447143703699111938e-01 4.770922660827636719e-02 -9.759876877069473267e-03 -9.500895440578460693e-02 2.958064526319503784e-02 2.550073564052581787e-01 -1.246313005685806274e-01 -9.649115614593029022e-03 2.790409624576568604e-01 -1.557163745164871216e-01 -8.665479719638824463e-02
4.160625394433736801e-03 -7.590822130441665649e-02 3.616856411099433899e-02 2.142258286476135254e-01 -1.749308258295059204e-01 4.253005385398864746e-01 -1.368155330419540405e-02 1.751654595136642456e-01 -2.836522161960601807e-01 1.807528138160705566e-01 -2.798683345317840576e-01 -2.154898084700107574e-02 -2.306393235921859741e-01 2.053656615316867828e-02 -5.589384585618972778e-02 -3.038841485977172852e-01 -1.727188974618911743e-01 1.627639383077621460e-01 1.435517817735671997e-01 -1.590330153703689575e-01 -2.172210961580276489e-01 -1.226717680692672729e-01 9.669052064418792725e-02 -1.565263122320175171e-01 2.371606081724166870e-01 2.600355632603168488e-02 1.174733936786651611e-01 -1.022834554314613342e-01 7.537545263767242432e-02 1.636659801006317139e-01 5.208509415388107300e-02 2.213412374258041382e-01
-6.232300773262977600e-02 -2.408170849084854126e-01 1.069726645946502686e-01 1.776647716760635376e-01 1.499789059162139893e-01 1.406991630792617798e-01 -8.943000435829162598e-02 2.573517560958862305e-01 1.587326675653457642e-01 1.761576980352401733e-01 9.724456816911697388e-02 1.099715679883956909e-01 -2.090562880039215088e-01 1.894739419221878052e-01 -2.206625938415527344e-01 3.161592409014701843e-02 -9.848029166460037231e-02 2.239069044589996338e-01 -1.735548675060272217e-01 4.557254165410995483e-02 -1.907860785722732544e-01 1.164122521877288818e-01 1.302698999643325806e-01 2.989728748798370361e-02 -4.265010058879852295e-01 -2.196758538484573364e-01 2.776778638362884521e-01 -2.474641427397727966e-02 7.664596289396286011e-02 2.082405388355255127e-01 -9.513701498508453369e-02 2.133291512727737427e-01
-3.369852155447006226e-02 -3.265851438045501709e-01 1.421851217746734619e-01 1.531922966241836548e-01 2.829559147357940674e-01 1.898474693298339844e-01 -1.214773133397102356e-01 2.364359050989151001e-01 -6.961327046155929565e-02 8.754709735512733459e-03 -2.716395817697048187e-02 3.026859089732170105e-02 -1.774439513683319092e-01 8.175112307071685791e-02 1.113058850169181824e-01 1.308017820119857788e-01 -1.362545490264892578e-01 1.977998763322830200e-02 -2.772036194801330566e-02 -1.957528740167617798e-01 -4.252373874187469482e-01 -7.636791467666625977e-02 -5.986113473773002625e-02 -1.411428600549697876e-01 8.903325535356998444e-03 -5.055649280548095703e-01 1.628611832857131958e-01 -4.729927983134984970e-03 -8.846415579319000244e-02 1.328310072422027588e-01 -6.611596047878265381e-02 -8.510178327560424805e-02
8.432544767856597900e-02 -8.661068230867385864e-02 9.378535300493240356e-02 1.547234356403350830e-01 -1.140271350741386414e-01 6.386560946702957153e-02 -1.728921085596084595e-01 2.362884879112243652e-01 1.102995574474334717e-01 -1.971248239278793335e-01 -5.531615018844604492e-02 -9.593561291694641113e-02 -4.371800124645233154e-01 -9.909619577229022980e-03 2.751819789409637451e-01 -1.541855633258819580e-01 -2.313890010118484497e-01 1.648461520671844482e-01 -2.374487519264221191e-01 -8.446066826581954956e-02 -2.286537289619445801e-01 -6.979732960462570190e-02 2.999225854873657227e-01 -3.741540759801864624e-02 -2.457138746976852417e-01 -2.029086947441101074e-01 5.116748437285423279e-02 2.039695382118225098e-01 -4.015062376856803894e-02 1.611717604100704193e-02 -2.016347795724868774e-01 -1.216613203287124634e-01
-2.688990905880928040e-03 2.340332046151161194e-02 -1.301497668027877808e-01 3.852387145161628723e-02 -7.074477523565292358e-02 7.219674438238143921e-02 -1.498198658227920532e-01 3.884977102279663086e-02 9.515980631113052368e-02 1.424786299467086792e-01 -4.234421253204345703e-02 1.127753928303718567e-01 -4.746499359607696533e-01 -3.269577026367187500e-02 9.665931016206741333e-02 4.155390709638595581e-02 -1.861994266510009766e-01 -1.323644537478685379e-03 -1.134707257151603699e-01 -1.236854642629623413e-01 -4.599911868572235107e-01 -1.637204438447952271e-01 1.659735292196273804e-01 -2.334636449813842773e-01 -3.307767510414123535e-01 -3.383354842662811279e-02 1.713463962078094482e-01 -2.264828383922576904e-01 -1.948075741529464722e-01 -5.857996642589569092e-02 -2.800571173429489136e-02 2.210858613252639771e-01
5.874046310782432556e-02 -3.132974803447723389e-01 8.675823919475078583e-03 2.586031258106231689e-01 1.400557011365890503e-01 -1.175023242831230164e-01 -1.531255692243576050e-01 3.542340397834777832e-01 -1.902174800634384155e-01 5.018908903002738953e-02 7.840404659509658813e-02 3.031858205795288086e-01 -1.814474910497665405e-01 1.289138793945312500e-01 -1.373727917671203613e-01 -3.843687474727630615e-02 -2.739532887935638428e-01 -6.033411622047424316e-02 3.713311860337853432e-03 -1.263025403022766113e-01 -2.677303850650787354e-01 2.169762551784515381e-01 1.364395022392272949e-01 -5.345596745610237122e-02 -2.015845030546188354e-01 -3.830974549055099487e-02 2.232754528522491455e-01 -7.765974104404449463e-02 7.619797438383102417e-02 2.653664350509643555e-01 -8.682475239038467407e-02 1.605973243713378906e-01
-1.721158325672149658e-01 -3.174419403076171875e-01 -1.828810572624206543e-01 -5.637449398636817932e-02 -4.226518794894218445e-02 -1.811701245605945587e-02 -3.458047285676002502e-02 1.591140478849411011e-01 3.738911077380180359e-02 8.260061033070087433e-03 -3.456568811088800430e-03 8.742400095798075199e-04 -4.389136433601379395e-01 -1.409064419567584991e-02 -1.865258812904357910e-01 6.338308565318584442e-03 -2.208263799548149109e-02 1.386957592330873013e-04 -1.871290802955627441e-01 -1.509395539760589600e-01 -2.816771864891052246e-01 -3.475207090377807617e-01 2.598599195480346680e-01 8.237828314304351807e-02 2.741241082549095154e-02 -3.045242130756378174e-01 8.970069140195846558e-02 4.743010550737380981e-02 -3.144453763961791992e-01 8.054385334253311157e-02 1.035169363021850586e-01 1.504197269678115845e-01
1.375163793563842773e-01 -1.790310740470886230e-01 -1.985461562871932983e-01 2.696092799305915833e-02 -1.322377175092697144e-01 7.745490223169326782e-02 1.718296408653259277e-01 8.468621969223022461e-02 5.148350447416305542e-02 1.092671006917953491e-01 2.791659533977508545e-02 -6.607583910226821899e-02 -3.306944370269775391e-01 -3.611674159765243530e-02 -8.957305550575256348e-02 2.554750815033912659e-02 -3.243832290172576904e-01 2.024978846311569214e-01 5.732959508895874023e-02 -1.839241199195384979e-02 -3.302513957023620605e-01 -1.856258213520050049e-01 3.649838268756866455e-02 -1.453879475593566895e-01 -3.406615555286407471e-01 -2.502538859844207764e-01 1.790777295827865601e-01 -2.257218658924102783e-01 -1.376082301139831543e-01 -5.484133586287498474e-02 6.091926991939544678e-02 3.262412250041961670e-01
-4.563621431589126587e-02 -3.613907471299171448e-02 -1.040340363979339600e-01 2.605391852557659149e-02 9.992392361164093018e-02 -4.282384738326072693e-02 -9.503912180662155151e-02 1.302108466625213623e-01 -9.532877802848815918e-02 -1.061217486858367920e-02 2.526464164257049561e-01 2.509395480155944824e-01 -1.413003206253051758e-01 2.382894307374954224e-01 -3.741046786308288574e-02 2.035554051399230957e-01 -1.358843892812728882e-01 1.578952968120574951e-01 -1.873005777597427368e-01 -1.532277464866638184e-01 -1.614608615636825562e-01 -5.794471874833106995e-02 3.055395781993865967e-01 -2.904565632343292236e-01 -9.356060624122619629e-02 -5.474466681480407715e-01 2.715977095067501068e-02 1.777481883764266968e-01 3.739628242328763008e-03 1.612358391284942627e-01 6.086023151874542236e-02 1.100885495543479919e-01
-2.132732868194580078e-01 -2.858774662017822266e-01 1.501841247081756592e-01 1.497981548309326172e-01 -6.428294628858566284e-02 1.374493837356567383e-01 2.512256205081939697e-01 2.482328414916992188e-01 -1.270961612462997437e-01 9.454039484262466431e-02 -1.412696540355682373e-01 -4.213367588818073273e-03 -7.827723026275634766e-02 -8.422084152698516846e-02 2.278946936130523682e-01 8.794788271188735962e-02 -1.528387367725372314e-01 8.620106428861618042e-02 -1.421805918216705322e-01 -2.366311401128768921e-01 -3.564950823783874512e-01 -4.099711179733276367e-01 7.799898087978363037e-02 -1.509268879890441895e-01 1.746236383914947510e-01 7.369870692491531372e-02 5.835149437189102173e-02 1.398539245128631592e-01 -1.553046051412820816e-02 -3.763883188366889954e-02 1.654745191335678101e-01 2.076574862003326416e-01
2.299385666847229004e-01 1.200511679053306580e-01 -1.488939076662063599e-01 1.303398329764604568e-02 -2.008447051048278809e-02 1.403879225254058838e-01 1.368444412946701050e-01 9.196902066469192505e-02 2.223379351198673248e-02 6.991006433963775635e-02 -6.039988622069358826e-02 -2.091227918863296509e-01 -3.010641336441040039e-01 -2.148085534572601318e-01 6.585760042071342468e-03 -1.370478123426437378e-01 -2.658326029777526855e-01 2.440844476222991943e-01 -1.935743540525436401e-01 -2.141352295875549316e-01 -2.787423431873321533e-01 -2.280522584915161133e-01 9.008676744997501373e-03 -1.409015506505966187e-01 -3.266111612319946289e-01 -1.815286874771118164e-01 3.476517647504806519e-02 -1.385283619165420532e-01 -2.083688527345657349e-01 1.048491820693016052e-01 -1.974982395768165588e-02 2.769006490707397461e-01
-1.620391309261322021e-01 -2.130342721939086914e-01 -3.976871725171804428e-03 2.650722563266754150e-01 -4.782694857567548752e-03 -1.137354522943496704e-01 1.445726901292800903e-01 2.081834822893142700e-01 6.716071814298629761e-02 6.600963324308395386e-02 -1.763748675584793091e-01 -1.498421877622604370e-01 -4.359292387962341309e-01 1.188661679625511169e-01 8.771437406539916992e-02 2.201237902045249939e-02 -2.052732110023498535e-01 -1.641161143779754639e-01 5.001236125826835632e-02 2.965407818555831909e-02 -1.329345554113388062e-01 -2.142455130815505981e-01 2.277242690324783325e-01 5.376850813627243042e-02 -3.403345644474029541e-01 -3.069877624511718750e-01 1.001981794834136963e-01 -3.852773085236549377e-02 1.236639097332954407e-01 -4.674206301569938660e-02 -1.148193925619125366e-01 2.511609494686126709e-01
1.513159722089767456e-01 -1.301543414592742920e-01 -7.671359181404113770e-02 2.052945643663406372e-01 3.952194377779960632e-02 2.116960734128952026e-01 2.138018161058425903e-01 2.572651207447052002e-01 1.625659167766571045e-01 -9.934534318745136261e-03 -1.202471554279327393e-01 2.163349390029907227e-01 -2.578861415386199951e-01 -2.213556133210659027e-02 -3.787988796830177307e-02 1.667526066303253174e-01 -3.108436167240142822e-01 1.025792136788368225e-01 1.745555363595485687e-02 -2.453162670135498047e-01 -2.320764660835266113e-01 -1.225898042321205139e-01 -4.828446544706821442e-03 8.342190086841583252e-02 -2.017064392566680908e-01 7.189454138278961182e-02 2.868183553218841553e-01 1.131923273205757141e-01 -2.556951642036437988e-01 1.112810447812080383e-01 -1.649299412965774536e-01 2.836149334907531738e-01
-6.457895040512084961e-02 -2.283775247633457184e-02 2.871608138084411621e-01 6.028736755251884460e-02 1.834017485380172729e-01 2.415993809700012207e-02 1.494794338941574097e-01 4.224115312099456787e-01 -2.684061229228973389e-01 4.471546038985252380e-02 -4.605713859200477600e-02 2.357112243771553040e-02 -2.844824194908142090e-01 1.965441554784774780e-01 -7.907757163047790527e-02 -1.322288066148757935e-01 -3.217603638768196106e-02 5.304857715964317322e-02 -2.922105491161346436e-01 -2.293417304754257202e-01 -1.467680335044860840e-01 -2.102979868650436401e-01 1.505329553037881851e-02 1.078690737485885620e-01 8.301978558301925659e-02 -1.363746076822280884e-01 2.849580347537994385e-01 -1.843329519033432007e-01 -1.615661382675170898e-01 5.887132883071899414e-02 -2.524344921112060547e-01 2.785021252930164337e-02
1.046559512615203857e-01 1.195555105805397034e-01 -1.265623122453689575e-01 -1.086368709802627563e-01 1.237012743949890137e-01 1.675303131341934204e-01 7.249133288860321045e-02 1.158235967159271240e-01 8.507940173149108887e-02 -1.858495473861694336e-01 -1.539316326379776001e-01 6.848227977752685547e-02 -3.765011131763458252e-01 5.900059640407562256e-02 -1.713499426841735840e-01 -1.371050924062728882e-01 -2.264188826084136963e-01 2.563994526863098145e-01 4.087414219975471497e-02 -2.878493368625640869e-01 -4.033810198307037354e-01 -1.040092781186103821e-01 1.749563068151473999e-01 -1.247790902853012085e-01 -2.089822292327880859e-01 -2.499045282602310181e-01 2.019289731979370117e-01 -4.140666127204895020e-02 -9.410082548856735229e-02 -8.614414930343627930e-02 4.863211512565612793e-02 1.812031120061874390e-01
-1.132043972611427307e-01 5.305182933807373047e-02 2.661855816841125488e-01 4.973763972520828247e-02 7.287561148405075073e-02 5.917606502771377563e-02 -4.566515237092971802e-02 2.402487993240356445e-01 -8.590322732925415039e-02 -9.248841553926467896e-02 2.479379177093505859e-01 -1.451684162020683289e-02 -4.027598202228546143e-01 4.120131954550743103e-02 5.817789584398269653e-02 1.512802690267562866e-01 2.630517585203051567e-03 1.680883467197418213e-01 -1.165888309478759766e-01 -8.839013427495956421e-02 -7.016047835350036621e-02 -1.329667419195175171e-01 -3.114972636103630066e-02 -1.948681771755218506e-01 -1.254733204841613770e-01 -6.187483668327331543e-01 -5.888938903808593750e-02 9.857363067567348480e-03 2.365458011627197266e-02 5.919820070266723633e-02 1.187168806791305542e-01 2.075927555561065674e-01
-1.880301348865032196e-02 4.858748987317085266e-02 -4.300414770841598511e-02 -1.097042635083198547e-01 6.321325898170471191e-02 2.286400645971298218e-01 1.503817141056060791e-01 2.979515492916107178e-01 1.134763285517692566e-01 5.318312346935272217e-02 -2.881894120946526527e-03 1.227592080831527710e-01 -2.750113308429718018e-01 -9.936944395303726196e-02 2.918218635022640228e-02 -1.087912321090698242e-01 -1.396901011466979980e-01 1.205606013536453247e-01 -1.922073401510715485e-02 -2.170822471380233765e-01 -4.251376986503601074e-01 -1.417391598224639893e-01 2.944663725793361664e-02 6.595680024474859238e-03 -2.592700719833374023e-01 -2.330282032489776611e-01 -3.211097046732902527e-02 -1.218580082058906555e-01 -2.623323798179626465e-01 -1.208833903074264526e-01 1.836437433958053589e-01 3.858998417854309082e-01
-2.620930410921573639e-02 -1.447505950927734375e-01 2.979749441146850586e-01 3.590108454227447510e-01 1.359945088624954224e-01 5.226991325616836548e-02 1.032357737421989441e-01 1.312412917613983154e-01 8.766505122184753418e-02 5.123839899897575378e-02 -9.477014094591140747e-02 3.082082793116569519e-02 -2.675500214099884033e-01 -5.694609880447387695e-02 -3.882363438606262207e-02 1.984750032424926758e-01 -5.547658354043960571e-02 -1.432858314365148544e-02 -1.176098436117172241e-01 -1.338179409503936768e-01 -1.583580672740936279e-01 -1.596432477235794067e-01 1.113739758729934692e-01 -4.584144353866577148e-01 -2.228284478187561035e-01 -1.765757501125335693e-01 2.492879778146743774e-01 -1.532223075628280640e-01 -3.439634107053279877e-03 5.954008176922798157e-02 -3.090372085571289062e-01 -4.426464438438415527e-02
-3.944713622331619263e-03 -3.696492686867713928e-02 -9.183149784803390503e-02 -2.019663713872432709e-02 -1.717639863491058350e-01 2.502789497375488281e-01 8.563536405563354492e-02 1.758691370487213135e-01 -1.074989959597587585e-01 -5.871539935469627380e-02 -6.003723293542861938e-02 1.415061391890048981e-02 -4.458020627498626709e-01 -4.868924617767333984e-02 -2.677522785961627960e-02 -1.022397950291633606e-01 -1.726237088441848755e-01 3.366205096244812012e-01 2.940480224788188934e-02 -2.315716892480850220e-01 -3.310708701610565186e-01 -7.524777948856353760e-02 -1.090304479002952576e-01 -1.729274094104766846e-01 -2.683623731136322021e-01 -1.741638183593750000e-01 2.165622115135192871e-01 1.137305125594139099e-01 -5.267710611224174500e-02 7.161048706620931625e-03 7.875100523233413696e-02 3.200092911720275879e-01
-2.810727991163730621e-02 -2.690778970718383789e-01 -9.943022578954696655e-02 -4.791671037673950195e-02 -2.346286736428737640e-02 5.646977946162223816e-02 -1.258398871868848801e-02 1.356380134820938110e-01 1.850829422473907471e-01 -2.159712165594100952e-01 1.442287713289260864e-01 1.707414723932743073e-02 -3.870363235473632812e-01 -1.568672060966491699e-01 1.034403592348098755e-01 -8.897693827748298645e-03 -1.678387522697448730e-01 -2.182585187256336212e-02 -1.245847418904304504e-01 -2.255620360374450684e-01 -2.164712399244308472e-01 -3.557333350181579590e-01 2.964923381805419922e-01 -1.281623244285583496e-01 -9.249269962310791016e-02 -9.154194593429565430e-02 6.600184738636016846e-02 -1.617504805326461792e-01 -3.810828626155853271e-01 8.287564665079116821e-02 -1.710692606866359711e-02 1.803566962480545044e-01
-7.750709354877471924e-02 -2.248105108737945557e-01 9.485533833503723145e-02 4.388503730297088623e-01 5.347014870494604111e-03 -4.760005325078964233e-02 -7.898760586977005005e-02 1.169179007411003113e-01 2.720433846116065979e-02 -2.047321051359176636e-01 -5.034331977367401123e-02 1.374090015888214111e-01 -2.459982037544250488e-01 -1.031187325716018677e-01 1.904755830764770508e-01 7.343247532844543457e-02 -1.303984876722097397e-02 3.565160557627677917e-02 -1.914290636777877808e-01 -1.621527671813964844e-01 -2.450857311487197876e-01 -2.475088834762573242e-01 -3.816104307770729065e-02 -2.412672936916351318e-01 -2.172062546014785767e-02 8.395334333181381226e-02 3.424124419689178467e-01 -2.277527377009391785e-02 -3.498637080192565918e-01 -2.028710208833217621e-02 1.859131008386611938e-01 1.213727518916130066e-01
-2.412706464529037476e-01 2.095204144716262817e-01 -4.383296146988868713e-02 4.856669902801513672e-01 2.652650512754917145e-02 2.019697986543178558e-02 -2.053261734545230865e-02 -5.641244351863861084e-02 -1.946710795164108276e-01 -1.604984551668167114e-01 -4.483686387538909912e-02 2.015869766473770142e-01 -7.430364936590194702e-02 7.218439877033233643e-02 -1.558299064636230469e-01 -3.720307648181915283e-01 -3.966063857078552246e-01 -4.001288488507270813e-02 4.654191806912422180e-02 -2.586455643177032471e-02 -6.408908218145370483e-02 -4.312331601977348328e-02 5.443886294960975647e-02 7.884463667869567871e-02 -3.697786107659339905e-02 -6.575151532888412476e-02 -2.443845421075820923e-01 1.470189169049263000e-02 -3.886432573199272156e-02 1.967145651578903198e-01 1.847618073225021362e-01 2.424879968166351318e-01
5.978603381663560867e-03 -8.834249526262283325e-02 4.588487371802330017e-02 3.800854682922363281e-01 4.936156421899795532e-02 1.985349506139755249e-02 2.081140875816345215e-03 4.354031383991241455e-01 -2.649401426315307617e-01 9.484408795833587646e-02 -1.608103327453136444e-02 -3.818441648036241531e-03 -4.793611168861389160e-02 -6.314625591039657593e-02 8.765795081853866577e-02 -7.258010655641555786e-02 -3.280789554119110107e-01 4.561209082603454590e-01 2.495365589857101440e-01 -1.417801678180694580e-01 -1.074560061097145081e-01 -1.077431067824363708e-01 1.051467433571815491e-01 -1.303608566522598267e-01 -1.482672393321990967e-01 -1.602752804756164551e-01 -4.174465313553810120e-02 4.789530485868453979e-02 -1.438197214156389236e-03 1.501383632421493530e-01 -2.723295614123344421e-02 1.738649010658264160e-01
-3.292833566665649414e-01 -1.132136806845664978e-01 -3.233449161052703857e-02 1.526859849691390991e-01 1.676267087459564209e-01 3.394408226013183594e-01 2.690176069736480713e-01 1.842331290245056152e-01 1.500464137643575668e-02 8.604515343904495239e-02 -1.404586434364318848e-02 -1.465705037117004395e-01 4.774671047925949097e-02 -2.490935921669006348e-01 -2.069247215986251831e-01 7.611095905303955078e-03 -3.190096020698547363e-01 1.835125237703323364e-01 4.526917356997728348e-03 2.084357738494873047e-01 -1.326398253440856934e-01 -1.942832618951797485e-01 3.085182309150695801e-01 -2.348352670669555664e-01 -1.466902066022157669e-02 -6.208576261997222900e-02 -1.204064562916755676e-01 -1.548331081867218018e-01 -1.879522055387496948e-01 6.887567788362503052e-02 3.174398839473724365e-02 7.377984933555126190e-03
-1.449144482612609863e-01 -5.465944856405258179e-02 2.345622479915618896e-01 2.754313051700592041e-01 -3.231770396232604980e-01 4.902041330933570862e-02 -1.076648533344268799e-01 3.661663532257080078e-01 1.682125926017761230e-01 -5.748319253325462341e-02 4.287284798920154572e-03 2.954647243022918701e-01 -1.483876705169677734e-01 -2.905541285872459412e-02 1.718700528144836426e-01 9.679532051086425781e-02 -2.527909278869628906e-01 2.363959401845932007e-01 -5.699745938181877136e-02 -1.926835030317306519e-01 -1.083681881427764893e-01 -3.645026683807373047e-02 3.678282499313354492e-01 1.695012003183364868e-01 -2.807144075632095337e-02 2.332117035984992981e-02 -1.831458322703838348e-02 -1.477231620810925961e-03 -8.537699282169342041e-02 -8.859332650899887085e-02 1.801195144653320312e-01 -1.594119071960449219e-01
-2.546850144863128662e-01 -1.686531603336334229e-01 2.699452340602874756e-01 3.068692982196807861e-01 -4.959394037723541260e-02 -5.545661598443984985e-02 1.030928418040275574e-01 1.704895347356796265e-01 -1.006330922245979309e-01 -2.884294837713241577e-02 1.279202550649642944e-01 1.341400295495986938e-01 -1.326353847980499268e-01 1.703130255918949842e-04 -1.401389297097921371e-02 -1.116561740636825562e-01 -4.505846500396728516e-01 1.268602013587951660e-01 7.968960702419281006e-02 -1.580796390771865845e-01 1.113813370466232300e-01 -4.192275181412696838e-02 6.985720247030258179e-02 -1.636404097080230713e-01 -2.344641834497451782e-01 -9.259054064750671387e-02 -1.364462822675704956e-01 -3.435030877590179443e-01 -1.643540859222412109e-01 1.041038706898689270e-01 -2.627533078193664551e-01 1.245883628726005554e-01
-7.956684380769729614e-02 5.212557688355445862e-02 3.954374231398105621e-03 5.406033247709274292e-02 1.289239078760147095e-01 1.836278825066983700e-04 -7.086801528930664062e-02 2.662190794944763184e-01 -5.237926170229911804e-02 -2.356870472431182861e-01 1.053206026554107666e-01 9.501764923334121704e-02 -3.453254699707031250e-01 -7.284205406904220581e-02 -6.709878146648406982e-02 1.393185704946517944e-01 -3.410982713103294373e-02 2.208751142024993896e-01 7.834956049919128418e-02 -1.936966180801391602e-01 -7.698934525251388550e-02 -4.999928548932075500e-02 3.755246400833129883e-01 -7.490007579326629639e-02 -3.744645714759826660e-01 7.826957106590270996e-02 -1.773236989974975586e-01 -4.046849012374877930e-01 -8.192586898803710938e-02 2.574276626110076904e-01 -6.068170815706253052e-02 4.157441109418869019e-02
-3.249166160821914673e-02 -1.195434108376502991e-01 2.608651816844940186e-01 2.300949245691299438e-01 2.721186578273773193e-01 -1.240217089653015137e-01 1.258265823125839233e-01 2.760439515113830566e-01 -6.264990568161010742e-02 -7.162061333656311035e-02 1.198974400758743286e-01 2.048060595989227295e-01 -2.545505464076995850e-01 -7.556720823049545288e-02 4.963529482483863831e-02 -1.890155225992202759e-01 -3.656592071056365967e-01 2.066518552601337433e-02 7.406526803970336914e-02 -2.251068502664566040e-01 1.167688593268394470e-01 -1.503294706344604492e-01 2.128956019878387451e-01 -1.078946962952613831e-01 -2.394383400678634644e-01 5.968505889177322388e-02 -2.155233174562454224e-01 -2.397900968790054321e-01 9.349862486124038696e-02 1.319589465856552124e-01 1.745649427175521851e-01 5.622981116175651550e-02
-1.593831926584243774e-02 -1.932642012834548950e-01 2.685371087864041328e-03 -5.225473269820213318e-02 -7.641512900590896606e-02 1.495631486177444458e-01 -2.241851687431335449e-01 -1.455120369791984558e-02 9.714962914586067200e-03 -1.924368888139724731e-01 -3.692812100052833557e-02 1.889292523264884949e-02 -5.253633856773376465e-01 -1.935286372900009155e-01 6.022498756647109985e-02 -5.919356830418109894e-03 -3.756215870380401611e-01 8.203194290399551392e-02 1.950163096189498901e-01 4.893599543720483780e-03 -3.169314861297607422e-01 -2.482010722160339355e-01 4.034532234072685242e-02 -3.961785510182380676e-02 -1.579228043556213379e-01 -1.210248619318008423e-01 1.006649062037467957e-01 -1.823912840336561203e-03 -2.586890161037445068e-01 7.069151848554611206e-02 7.893247902393341064e-02 2.145111411809921265e-01
-1.386858373880386353e-01 -4.357035458087921143e-01 1.879565119743347168e-01 2.849256396293640137e-01 2.347061969339847565e-02 9.092846512794494629e-02 -4.992563277482986450e-02 1.668633669614791870e-01 1.137385293841362000e-01 3.794109076261520386e-02 -1.344110071659088135e-01 -1.365958303213119507e-01 2.333591133356094360e-02 -5.073027685284614563e-02 1.514959055930376053e-02 7.973521947860717773e-02 -1.350752264261245728e-01 2.551716566085815430e-01 -1.540312618017196655e-01 -3.307680413126945496e-02 -5.812679976224899292e-02 -6.405184417963027954e-02 2.552425265312194824e-01 2.093249559402465820e-02 7.015120983123779297e-02 -1.647167205810546875e-01 -2.125952392816543579e-01 -2.896677255630493164e-01 -3.590166568756103516e-01 -2.077784538269042969e-01 1.025853678584098816e-01 2.224097996950149536e-01
-2.491426467895507812e-02 2.541657164692878723e-02 2.257797122001647949e-01 1.668740212917327881e-01 -4.995652288198471069e-02 3.279337286949157715e-02 1.583320349454879761e-01 7.102060317993164062e-02 9.200578927993774414e-02 -5.319347232580184937e-02 -7.674611359834671021e-02 1.010874882340431213e-01 -3.319158256053924561e-01 1.130538731813430786e-01 1.256337314844131470e-01 -2.034357190132141113e-01 2.893355786800384521e-01 1.597611904144287109e-01 -3.655013144016265869e-01 -3.240419924259185791e-01 -1.502381116151809692e-01 6.356669217348098755e-02 2.834262549877166748e-01 1.103210300207138062e-01 -1.108639687299728394e-01 -4.457348026335239410e-03 1.258769780397415161e-01 -1.127192005515098572e-01 -5.827549844980239868e-02 2.610937654972076416e-01 2.204402163624763489e-02 3.143939077854156494e-01
7.326630502939224243e-02 -1.613109260797500610e-01 1.516487896442413330e-01 3.044113218784332275e-01 -1.935502290725708008e-01 3.773337602615356445e-01 2.456220388412475586e-01 1.005609109997749329e-01 -6.862807273864746094e-02 1.404152214527130127e-01 1.655636727809906006e-01 -6.253640353679656982e-02 -3.485325276851654053e-01 -1.786789000034332275e-01 -1.228898689150810242e-01 -2.616124153137207031e-01 6.302919238805770874e-03 1.596026718616485596e-01 -2.105825245380401611e-01 -1.480160355567932129e-01 1.116588190197944641e-01 -3.170971199870109558e-02 2.363613694906234741e-01 -7.260988652706146240e-02 -1.585291177034378052e-01 -1.024571899324655533e-02 -2.496788203716278076e-01 -4.950466565787792206e-03 5.305330455303192139e-02 -1.254646014422178268e-02 4.736626520752906799e-02 2.253333032131195068e-01
-1.114839222282171249e-03 1.368855386972427368e-01 3.179906308650970459e-01 2.320572882890701294e-01 1.702323928475379944e-02 2.778547108173370361e-01 2.233658134937286377e-01 1.392135471105575562e-01 -5.707257986068725586e-02 1.409029811620712280e-01 -2.151976972818374634e-01 6.594441831111907959e-02 -2.995626032352447510e-01 6.660728156566619873e-02 1.666450351476669312e-01 -2.151853442192077637e-01 -1.259115040302276611e-01 2.922951877117156982e-01 1.965287514030933380e-02 8.707045763731002808e-02 -1.002495214343070984e-01 -1.248742192983627319e-01 2.548979520797729492e-01 -2.659394741058349609e-01 1.070038825273513794e-01 -1.199756264686584473e-01 -2.709349393844604492e-01 6.889668852090835571e-02 1.159882247447967529e-01 -2.297105267643928528e-02 -3.374829655513167381e-03 2.211802005767822266e-01
-8.404304832220077515e-02 -2.516352534294128418e-01 4.110242426395416260e-02 2.371900528669357300e-01 1.263126730918884277e-01 1.397640705108642578e-01 -1.039911508560180664e-01 1.395774036645889282e-01 5.182324349880218506e-02 -1.958611756563186646e-01 -1.568606793880462646e-01 1.910158246755599976e-01 -3.165745437145233154e-01 -2.464939951896667480e-01 -5.715740844607353210e-02 9.787715040147304535e-03 -3.027679026126861572e-01 3.507610410451889038e-02 -4.147633165121078491e-02 -3.240513205528259277e-01 -1.638214886188507080e-01 2.668727636337280273e-01 -1.096668615937232971e-01 2.322614639997482300e-01 -2.867209315299987793e-01 -2.132245898246765137e-01 3.172117983922362328e-03 -6.128074973821640015e-02 -1.028595641255378723e-01 -4.732290655374526978e-02 1.554455235600471497e-02 1.767559349536895752e-01
-1.145200058817863464e-01 -2.328053414821624756e-01 -2.820705249905586243e-02 2.624846100807189941e-01 9.169379621744155884e-02 2.730000019073486328e-01 4.678559303283691406e-02 -9.920430928468704224e-02 -1.573082208633422852e-01 3.171581029891967773e-01 7.865092158317565918e-02 -1.579245775938034058e-01 -2.554065287113189697e-01 -1.999292289838194847e-03 -6.146987527608871460e-02 -2.272078841924667358e-01 -1.867450475692749023e-01 1.161522865295410156e-01 -9.214865416288375854e-02 2.559177763760089874e-02 -1.653788536787033081e-01 -3.494487106800079346e-01 1.942109763622283936e-01 -2.605797052383422852e-01 1.619642972946166992e-02 -9.697801619768142700e-02 -7.734110206365585327e-02 1.184753030538558960e-01 -4.266233369708061218e-02 1.087948605418205261e-01 1.206625625491142273e-01 3.470298349857330322e-01
2.801083028316497803e-04 -2.830978631973266602e-01 1.227256059646606445e-01 1.666764169931411743e-02 8.192384988069534302e-02 1.051926240324974060e-01 -3.855494409799575806e-02 8.765394240617752075e-02 1.875886507332324982e-02 9.820346534252166748e-02 1.442189365625381470e-01 1.020017173141241074e-02 -3.266836404800415039e-01 -1.767795830965042114e-01 1.179276481270790100e-01 -7.804077118635177612e-02 -4.528962075710296631e-01 2.374740131199359894e-02 -4.298684746026992798e-02 -1.008441746234893799e-01 -1.711547821760177612e-01 1.982824504375457764e-02 -4.322605580091476440e-02 1.033300980925559998e-01 -1.346089392900466919e-01 -2.982766032218933105e-01 2.488869279623031616e-01 -1.414707303047180176e-01 -4.110710918903350830e-01 2.262813001871109009e-01 -1.310025751590728760e-01 4.877826198935508728e-02
5.616684257984161377e-02 4.456847906112670898e-02 -2.778169810771942139e-01 7.118411362171173096e-02 -6.445396691560745239e-02 -1.620435267686843872e-01 -8.050373196601867676e-02 1.016645804047584534e-01 -2.594568133354187012e-01 -5.676229298114776611e-02 5.660421773791313171e-02 1.332093477249145508e-01 -4.411842226982116699e-01 -1.009085029363632202e-01 7.791621237993240356e-02 2.293007224798202515e-01 -2.264710515737533569e-01 1.905788332223892212e-01 1.167184188961982727e-01 -1.675509065389633179e-01 -1.893028169870376587e-01 -7.228654623031616211e-02 2.064090073108673096e-01 -1.709746383130550385e-02 -7.485404610633850098e-03 -3.123250305652618408e-01 1.722005456686019897e-01 -8.892215043306350708e-02 -8.542397618293762207e-02 1.589248478412628174e-01 2.330357134342193604e-01 2.740971446037292480e-01
-5.739603191614151001e-02 -3.040264844894409180e-01 3.477790951728820801e-02 8.162612211890518665e-04 -1.285695238038897514e-03 1.555411070585250854e-01 4.024128243327140808e-02 8.297183364629745483e-02 -2.410292923450469971e-01 -2.014985084533691406e-01 -1.378530710935592651e-01 -1.615319103002548218e-01 -4.513218700885772705e-01 -6.388557702302932739e-02 2.357814908027648926e-01 -1.270769089460372925e-01 -2.021327018737792969e-01 1.111562177538871765e-01 8.550683036446571350e-03 1.170927584171295166e-01 -2.348914593458175659e-01 2.132927998900413513e-03 1.610654592514038086e-01 4.159205127507448196e-03 -4.832212626934051514e-01 -1.290854364633560181e-01 9.495524317026138306e-02 -4.103390499949455261e-02 -7.083023339509963989e-02 7.427924126386642456e-02 -3.437146916985511780e-02 1.622993052005767822e-01
6.305328756570816040e-02 -1.126663014292716980e-01 -2.036722749471664429e-01 9.202249348163604736e-02 2.333622872829437256e-01 3.241548314690589905e-02 4.225949198007583618e-02 -7.176957279443740845e-02 7.119082659482955933e-02 -4.307363927364349365e-02 1.231580693274736404e-02 8.883713930845260620e-02 -6.341065764427185059e-01 -5.500565096735954285e-02 -2.604106068611145020e-01 -1.565631031990051270e-01 -2.601473033428192139e-01 1.608452945947647095e-01 -4.890461266040802002e-02 -1.005194336175918579e-01 -1.566552966833114624e-01 -4.234421998262405396e-02 1.063786074519157410e-01 1.495452374219894409e-01 -1.207970362156629562e-02 -9.051310829818248749e-03 1.248015463352203369e-01 -3.128742575645446777e-01 -1.826205700635910034e-01 -1.538882497698068619e-02 1.936527192592620850e-01 8.766536414623260498e-02
1.195043921470642090e-01 -1.009889971464872360e-02 6.779859960079193115e-02 -5.168947204947471619e-02 -2.622736394405364990e-01 -5.742704123258590698e-02 -5.140234157443046570e-02 2.030121386051177979e-01 -2.975749038159847260e-02 4.350194241851568222e-03 -2.589791715145111084e-01 1.921945661306381226e-01 -3.864471912384033203e-01 3.962936252355575562e-02 -1.420718431472778320e-01 -8.569930680096149445e-03 -6.762700527906417847e-02 2.388391792774200439e-01 -2.616815567016601562e-01 -2.950584590435028076e-01 5.484248045831918716e-03 -2.524007558822631836e-01 1.217737421393394470e-01 2.197435870766639709e-02 -2.774101793766021729e-01 -1.895582079887390137e-01 -4.499835148453712463e-02 -6.653154641389846802e-02 -2.361951917409896851e-01 -6.417480111122131348e-02 -1.259830743074417114e-01 3.082257807254791260e-01
8.664798922836780548e-03 -5.796534940600395203e-02 -2.138555496931076050e-01 3.448495268821716309e-02 4.637543112039566040e-02 2.133142799139022827e-01 -1.954911202192306519e-01 3.114767968654632568e-01 1.854636520147323608e-02 -6.414552778005599976e-02 -1.445982605218887329e-01 -1.573841832578182220e-02 -4.073072075843811035e-01 2.123999409377574921e-02 -1.346642822027206421e-01 -6.506124138832092285e-02 -1.478795558214187622e-01 8.825635164976119995e-02 1.199924796819686890e-01 -2.431584894657135010e-01 -3.178147077560424805e-01 1.122229546308517456e-01 -7.658791542053222656e-02 -1.271591614931821823e-02 -2.764678597450256348e-01 -1.112145408987998962e-01 1.201570406556129456e-01 1.450981665402650833e-02 -1.715529263019561768e-01 1.344889253377914429e-01 2.310396730899810791e-02 4.220289587974548340e-01
-2.203020639717578888e-02 -1.977589428424835205e-01 9.639120101928710938e-02 5.601044744253158569e-02 1.786962896585464478e-02 -1.252300292253494263e-01 1.542924046516418457e-01 1.665012687444686890e-01 -3.171259909868240356e-02 -7.747663557529449463e-02 -4.666988551616668701e-02 3.860863670706748962e-02 -3.464218676090240479e-01 1.376667469739913940e-01 1.507047414779663086e-01 2.033003121614456177e-01 -2.360947430133819580e-01 1.168489106930792332e-03 -2.887328863143920898e-01 -1.073003858327865601e-01 -3.135795518755912781e-02 -2.698761522769927979e-01 1.117786988615989685e-01 -8.600030094385147095e-02 -1.425355523824691772e-01 1.058901101350784302e-01 4.094745814800262451e-01 -1.551939398050308228e-01 -2.461754828691482544e-01 2.972435355186462402e-01 -9.908799827098846436e-02 2.009460479021072388e-01
-9.108842909336090088e-02 -1.649671196937561035e-01 -1.857799291610717773e-01 -1.048498973250389099e-01 1.869619041681289673e-01 1.601856946945190430e-02 8.771178126335144043e-02 1.082895323634147644e-01 -2.797624468803405762e-01 1.050233002752065659e-02 5.734733119606971741e-02 9.367734193801879883e-02 -5.172765851020812988e-01 -9.193570911884307861e-02 -2.795052230358123779e-01 5.563302710652351379e-02 -3.174074888229370117e-01 5.354846641421318054e-02 2.507962659001350403e-02 -2.862229645252227783e-01 -2.203911840915679932e-01 4.004405811429023743e-02 1.488326489925384521e-01 1.155962124466896057e-01 1.378332823514938354e-01 -6.943670660257339478e-02 2.140202969312667847e-01 -1.006748080253601074e-01 -2.117864787578582764e-03 -9.453205275349318981e-04 1.101059988141059875e-01 2.300383150577545166e-01
4.891027137637138367e-02 1.078451611101627350e-02 -8.308801800012588501e-02 2.611613087356090546e-02 1.185774654150009155e-01 1.092679724097251892e-01 2.079544514417648315e-01 1.391196995973587036e-01 3.169326111674308777e-02 8.504093438386917114e-02 -2.623384594917297363e-01 -3.363646566867828369e-02 -4.806028604507446289e-01 -1.564493477344512939e-01 -9.691063314676284790e-02 -1.153269857168197632e-01 -1.049507856369018555e-01 1.605014801025390625e-01 3.537661582231521606e-02 -4.044387638568878174e-01 -3.635298311710357666e-01 -1.201724112033843994e-01 -2.983433194458484650e-02 1.520422399044036865e-01 1.605977863073348999e-02 -1.956098675727844238e-01 5.302092060446739197e-02 -2.516584992408752441e-01 -2.455344945192337036e-01 -4.374889284372329712e-02 -3.216949477791786194e-02 6.978145986795425415e-02
-1.969659328460693359e-02 -2.648339271545410156e-01 3.536535203456878662e-01 2.332395613193511963e-01 1.464350074529647827e-01 2.337786182761192322e-02 9.011708945035934448e-02 2.967598438262939453e-01 -2.554487287998199463e-01 2.295918948948383331e-02 2.393434792757034302e-01 1.771823465824127197e-01 -1.029657796025276184e-01 -1.660613156855106354e-02 -1.997089385986328125e-02 -5.598030053079128265e-03 -3.103029131889343262e-01 3.654026985168457031e-01 1.186099052429199219e-01 -9.985278546810150146e-02 -4.210306331515312195e-03 -1.416672021150588989e-01 1.632310301065444946e-01 -1.796955764293670654e-01 -2.202669233083724976e-01 -6.555891782045364380e-02 -1.043679490685462952e-01 -1.307312101125717163e-01 -1.927144080400466919e-01 1.161131411790847778e-01 -3.988441079854965210e-02 1.340370252728462219e-02
-7.933774590492248535e-02 -1.075226292014122009e-01 1.285186558961868286e-01 1.993249058723449707e-01 5.873130261898040771e-02 2.073283493518829346e-01 5.205621570348739624e-02 -1.293496880680322647e-02 -2.995352447032928467e-01 2.030498236417770386e-01 6.178642809391021729e-02 -2.574242465198040009e-02 -1.433503329753875732e-01 -2.845291495323181152e-01 -2.114208601415157318e-02 -1.785090565681457520e-01 -1.860406398773193359e-01 -1.732851117849349976e-01 -1.256398260593414307e-01 -2.113237380981445312e-01 -2.944569289684295654e-01 -2.310648709535598755e-01 1.908735632896423340e-01 -3.762546181678771973e-01 -1.890911534428596497e-02 3.090486489236354828e-02 8.268091478385031223e-04 1.270632594823837280e-01 -2.073742002248764038e-01 1.505602896213531494e-01 6.009927392005920410e-02 2.782358527183532715e-01
-1.491107605397701263e-02 1.708242110908031464e-02 2.264242023229598999e-01 4.352918267250061035e-01 -1.382674276828765869e-02 -8.263266086578369141e-02 1.186635494232177734e-01 3.779970109462738037e-01 -1.479217410087585449e-01 1.431348025798797607e-01 1.666355729103088379e-01 6.852318346500396729e-02 -1.386360973119735718e-01 -1.761137843132019043e-01 4.103644192218780518e-02 1.175905577838420868e-02 -2.613034546375274658e-01 3.317413628101348877e-01 8.498918265104293823e-02 -2.605386674404144287e-01 -1.544871330261230469e-01 7.750715315341949463e-02 2.787039875984191895e-01 -5.820441991090774536e-03 -2.777834832668304443e-01 -1.459076553583145142e-01 -5.891019478440284729e-02 1.804845593869686127e-02 -3.891436790581792593e-05 -1.634487183764576912e-03 -2.644393127411603928e-03 -6.775087863206863403e-02
-5.888095498085021973e-02 -2.918595671653747559e-01 -2.323936484754085541e-02 3.082107305526733398e-01 -3.047292120754718781e-02 3.480933606624603271e-01 2.475252375006675720e-02 6.166601926088333130e-02 -2.329324036836624146e-01 2.778603136539459229e-01 4.863424226641654968e-02 -2.688222005963325500e-02 -1.441801637411117554e-01 6.451024208217859268e-03 1.740833073854446411e-01 -2.326610982418060303e-01 -1.899557858705520630e-01 -6.155863404273986816e-02 2.505178935825824738e-02 -1.957055628299713135e-01 -2.939671576023101807e-01 -1.726356893777847290e-01 3.833949267864227295e-01 -1.085950732231140137e-01 -1.993512734770774841e-02 7.178881019353866577e-02 9.796892851591110229e-02 1.297724246978759766e-01 -4.310273379087448120e-02 6.534966081380844116e-02 1.977348625659942627e-01 1.358825862407684326e-01
-1.352815926074981689e-01 1.174142137169837952e-01 6.570542231202125549e-03 3.691053092479705811e-01 1.052842214703559875e-01 -2.122823335230350494e-02 -7.022942602634429932e-02 1.587292701005935669e-01 -3.840052336454391479e-02 2.142857611179351807e-01 5.810385197401046753e-02 2.763120532035827637e-01 -8.640986680984497070e-02 -1.745073199272155762e-01 1.008657217025756836e-01 -2.031706124544143677e-01 -3.571385443210601807e-01 3.187283277511596680e-01 2.307808212935924530e-02 1.166879385709762573e-02 -2.076514512300491333e-01 1.254091970622539520e-02 2.105741649866104126e-01 -1.944744288921356201e-01 -4.198522865772247314e-02 -3.808514475822448730e-01 1.544525027275085449e-01 -9.840158373117446899e-02 -5.269824340939521790e-02 -2.859724871814250946e-02 -1.079882755875587463e-01 1.504376679658889771e-01
-1.745029091835021973e-01 -2.666615135967731476e-02 -3.945284057408571243e-03 -6.837931275367736816e-02 2.209800481796264648e-01 1.047176867723464966e-01 7.952430844306945801e-02 2.825764007866382599e-02 -1.628216654062271118e-01 -6.773957610130310059e-02 -6.342729181051254272e-02 5.711670964956283569e-02 -5.527835488319396973e-01 5.351431667804718018e-03 -2.067758589982986450e-01 -1.991302371025085449e-01 -5.682926997542381287e-02 1.542137712240219116e-01 9.889640659093856812e-02 -9.373351186513900757e-02 -5.813351869583129883e-01 8.579751104116439819e-02 1.352837532758712769e-01 1.396815627813339233e-01 -5.026680231094360352e-02 -9.967349469661712646e-02 -4.222291335463523865e-02 -1.210844889283180237e-01 -3.881493583321571350e-03 -2.238303050398826599e-02 -1.126292198896408081e-01 4.882371984422206879e-03
-1.017719358205795288e-01 -1.026984304189682007e-01 1.891835331916809082e-01 1.356218308210372925e-01 -6.327263265848159790e-02 4.008638262748718262e-01 -7.418280094861984253e-02 3.227502107620239258e-02 -2.255468219518661499e-01 2.170159369707107544e-01 4.506035521626472473e-02 -5.137961357831954956e-02 -2.354210913181304932e-01 -7.264575362205505371e-02 1.145807653665542603e-01 -7.220363616943359375e-02 -1.942877657711505890e-02 1.068502515554428101e-01 1.155985668301582336e-01 -2.138272672891616821e-01 -3.753456473350524902e-01 -2.704975605010986328e-01 2.026828676462173462e-01 -2.126754224300384521e-01 3.282557474449276924e-03 -1.496602781116962433e-02 -4.554456099867820740e-02 4.425613209605216980e-02 5.222199484705924988e-02 3.020526170730590820e-01 2.859961688518524170e-01 1.439552456140518188e-01
-8.975010365247726440e-02 -1.265373677015304565e-01 7.108611613512039185e-02 4.770911112427711487e-02 -5.983148142695426941e-02 -1.302319169044494629e-01 -1.944271773099899292e-01 1.943062245845794678e-01 -1.398896127939224243e-01 1.018234714865684509e-01 3.556336089968681335e-02 7.813070714473724365e-02 -5.399639606475830078e-01 -2.744987905025482178e-01 -1.898791640996932983e-01 1.137271448969841003e-01 -2.549989819526672363e-01 -1.210071817040443420e-01 -4.829326272010803223e-02 -1.858880817890167236e-01 -2.063672095537185669e-01 -7.580740004777908325e-02 1.504236906766891479e-01 -2.534673511981964111e-01 -6.533255428075790405e-02 -2.741583287715911865e-01 1.244964599609375000e-01 4.869020730257034302e-02 -2.442603856325149536e-01 -5.082524567842483521e-02 -8.172701299190521240e-02 -3.625007718801498413e-02
-2.543603256344795227e-02 -1.699324846267700195e-01 -2.558341622352600098e-01 9.121392667293548584e-02 1.374614536762237549e-01 -3.729297220706939697e-02 3.574674725532531738e-01 1.109252404421567917e-02 -8.106996864080429077e-02 -1.402962654829025269e-01 -1.213695853948593140e-01 1.128836162388324738e-02 -5.261323451995849609e-01 -1.066468358039855957e-01 -9.578849375247955322e-02 -1.129971146583557129e-01 -1.508567631244659424e-01 2.466325014829635620e-01 -6.933535635471343994e-02 -2.165986746549606323e-01 -2.574833035469055176e-01 -9.668609499931335449e-02 1.534680575132369995e-01 -1.114390883594751358e-02 -2.477457001805305481e-02 -1.468098908662796021e-01 8.445330709218978882e-02 -7.705143094062805176e-02 -3.358058035373687744e-01 -1.178158149123191833e-01 1.438797544687986374e-02 2.338712662458419800e-02
1.247410476207733154e-01 -2.834829986095428467e-01 -2.710105851292610168e-02 -1.428247392177581787e-01 -9.896270185708999634e-02 1.607129424810409546e-01 1.252346783876419067e-01 1.813284903764724731e-01 -9.157243371009826660e-02 -1.021938100457191467e-01 1.598194688558578491e-01 1.347186118364334106e-01 -3.679928779602050781e-01 1.789908260107040405e-01 -7.600233703851699829e-02 -1.298596411943435669e-01 -3.619937598705291748e-01 1.753414981067180634e-02 -3.497660458087921143e-01 -1.122405156493186951e-01 -1.593164354562759399e-01 -1.850960403680801392e-01 1.980651617050170898e-01 -2.426018118858337402e-01 1.612931340932846069e-01 -6.896190345287322998e-02 -3.686987981200218201e-02 -1.001259386539459229e-01 -1.851762980222702026e-01 -1.795857548713684082e-01 1.144182905554771423e-01 1.853556744754314423e-02
1.625271290540695190e-01 -1.230278089642524719e-01 -1.346550285816192627e-01 2.407650053501129150e-01 3.336220383644104004e-01 1.759872436523437500e-01 -1.069352589547634125e-02 3.208009898662567139e-01 -6.165308877825737000e-02 -1.743398308753967285e-01 -7.822857052087783813e-02 2.015631347894668579e-01 -1.875140368938446045e-01 1.751272827386856079e-01 -2.086176276206970215e-01 -1.141559779644012451e-01 -3.220187723636627197e-01 1.524243969470262527e-02 -2.931692823767662048e-02 -2.712010741233825684e-01 -1.638725697994232178e-01 1.179662197828292847e-01 -1.313415262848138809e-02 6.493972241878509521e-02 -2.842350602149963379e-01 -2.756794095039367676e-01 1.700336299836635590e-02 -2.411342225968837738e-02 -1.490598767995834351e-01 -5.047602206468582153e-02 3.910927101969718933e-02 1.620687842369079590e-01
-2.406857758760452271e-01 1.892914064228534698e-02 2.095246501266956329e-02 5.190526247024536133e-01 -2.930887043476104736e-02 1.661005765199661255e-01 -3.087691776454448700e-02 3.623064458370208740e-01 4.303148388862609863e-02 -2.155846953392028809e-01 6.314447522163391113e-02 3.179477453231811523e-01 -2.333115935325622559e-01 -4.878901317715644836e-02 -4.338596388697624207e-02 8.653284609317779541e-02 -1.689822077751159668e-01 -6.197640299797058105e-02 1.300089508295059204e-01 4.538011923432350159e-02 6.434335373342037201e-04 -1.677300333976745605e-01 3.255724310874938965e-01 -2.534785121679306030e-02 -1.261705160140991211e-01 -9.769169241189956665e-02 1.722308546304702759e-01 3.054516389966011047e-02 -1.059806719422340393e-01 1.877283304929733276e-01 -4.572768695652484894e-03 -5.397269502282142639e-02
1.846832223236560822e-02 -2.369233071804046631e-01 7.242177426815032959e-02 1.581339389085769653e-01 1.332077980041503906e-01 5.854934453964233398e-02 1.149001866579055786e-01 1.530448198318481445e-01 -7.789845764636993408e-02 -2.061955034732818604e-01 -1.306306719779968262e-01 -2.730209231376647949e-01 -3.037380576133728027e-01 -1.551204621791839600e-01 2.084258198738098145e-02 -9.061763435602188110e-02 -5.180443823337554932e-02 2.262528054416179657e-03 1.423160135746002197e-01 5.913881957530975342e-02 -4.905069246888160706e-02 -2.516655623912811279e-01 8.793938159942626953e-02 -9.200983494520187378e-02 -3.178568482398986816e-01 -3.997586965560913086e-01 1.799058169126510620e-01 9.702751785516738892e-02 -1.204208433628082275e-01 3.409368991851806641e-01 -7.179228216409683228e-02 2.083953768014907837e-01
2.688389718532562256e-01 -3.161875307559967041e-01 1.380708515644073486e-01 3.918901085853576660e-01 8.650143444538116455e-02 2.826001048088073730e-01 7.879085093736648560e-02 9.823827445507049561e-02 1.943880319595336914e-01 1.906358450651168823e-02 -1.342955082654953003e-01 -1.995279639959335327e-02 -2.298627346754074097e-01 -1.001068800687789917e-01 6.017426773905754089e-02 -1.850685179233551025e-01 -2.632415294647216797e-01 2.814791500568389893e-01 1.735368371009826660e-01 -1.102980151772499084e-01 -1.364362090826034546e-01 1.906319335103034973e-02 7.549402862787246704e-02 -1.236848607659339905e-01 1.860117614269256592e-01 -8.737850934267044067e-02 9.416189044713973999e-02 -2.036449611186981201e-01 -2.342408057302236557e-03 -2.554643154144287109e-02 2.395183444023132324e-01 1.149318739771842957e-01
-5.970218405127525330e-02 3.898549452424049377e-02 1.384714096784591675e-01 1.337118148803710938e-01 2.740459442138671875e-01 -1.627815961837768555e-01 1.752007156610488892e-01 1.938234716653823853e-01 -1.575856655836105347e-01 3.674604743719100952e-02 7.237935066223144531e-02 1.229769662022590637e-01 -3.230728805065155029e-01 -3.986501693725585938e-02 4.113255441188812256e-02 6.262565404176712036e-02 -1.502275913953781128e-01 -7.097177952527999878e-02 -7.788291573524475098e-02 -4.962527006864547729e-02 -1.892001926898956299e-01 1.124615501612424850e-02 2.176792472600936890e-01 -8.151885867118835449e-02 -4.754573404788970947e-01 -3.585443273186683655e-02 -1.804556399583816528e-01 -3.440985083580017090e-01 -8.453001827001571655e-02 3.394910991191864014e-01 -2.446664497256278992e-02 -4.978003725409507751e-02
-1.148984953761100769e-02 -2.204471379518508911e-01 -1.624130159616470337e-01 5.388951394706964493e-04 7.359618693590164185e-02 6.592664867639541626e-02 1.271224468946456909e-01 6.729011237621307373e-02 7.211133837699890137e-02 -4.707564041018486023e-02 -9.792879968881607056e-02 -6.303859502077102661e-02 -3.859441280364990234e-01 -1.181169524788856506e-01 -1.761920899152755737e-01 3.403989830985665321e-03 -2.312117516994476318e-01 3.114184141159057617e-01 -9.775421768426895142e-02 -2.227992862462997437e-01 -4.521582126617431641e-01 6.995565444231033325e-02 2.867195904254913330e-01 9.255265444517135620e-02 -7.550499588251113892e-02 -3.530720993876457214e-02 1.826954185962677002e-01 -2.673983275890350342e-01 -1.275606155395507812e-01 -1.798678487539291382e-01 -7.591055333614349365e-02 -5.948021262884140015e-02
-2.701463699340820312e-01 -2.748320400714874268e-01 -5.622879043221473694e-02 2.720243297517299652e-02 -1.986653804779052734e-01 2.859252691268920898e-01 1.398587375879287720e-01 1.338551640510559082e-01 -1.141991931945085526e-02 -4.544951021671295166e-02 6.403674930334091187e-02 1.911930888891220093e-01 -1.580964177846908569e-01 -1.943291127681732178e-01 6.537722051143646240e-02 -7.164298743009567261e-02 -1.259054243564605713e-01 2.134029269218444824e-01 2.337064296007156372e-01 -1.215699762105941772e-01 3.460305556654930115e-02 1.878336519002914429e-01 7.984070479869842529e-02 -6.913263350725173950e-02 -2.318985164165496826e-01 4.432490840554237366e-02 -4.300476238131523132e-02 -2.010737806558609009e-01 -2.775282561779022217e-01 3.854809701442718506e-01 -7.852496579289436340e-03 2.678555250167846680e-01
8.637516945600509644e-02 1.025633066892623901e-01 3.803388774394989014e-01 5.891161970794200897e-03 -1.586829423904418945e-01 2.005645632743835449e-01 9.779530018568038940e-02 1.749353110790252686e-01 -2.271487116813659668e-01 1.553339213132858276e-01 1.598039716482162476e-01 3.058562241494655609e-02 -2.876882255077362061e-01 -2.649196423590183258e-02 6.178564205765724182e-02 -2.722196578979492188e-01 -1.941691040992736816e-01 -2.211630344390869141e-02 -5.829071160405874252e-03 -1.642085462808609009e-01 -2.563869059085845947e-01 1.600982807576656342e-02 3.573550879955291748e-01 -3.436052799224853516e-01 9.541351348161697388e-02 5.803195387125015259e-02 -1.887302398681640625e-01 -2.783203870058059692e-02 4.871659353375434875e-02 1.316381096839904785e-01 -5.803815554827451706e-03 1.504061520099639893e-01
-7.986664772033691406e-02 -2.148332893848419189e-01 -6.975489854812622070e-02 1.894474923610687256e-01 4.749858379364013672e-02 -3.516919910907745361e-02 -9.670975059270858765e-02 1.585588753223419189e-01 -3.066599369049072266e-01 -1.799819618463516235e-01 -1.474684849381446838e-02 -1.055454984307289124e-01 -3.750956952571868896e-01 7.684370130300521851e-02 -1.186008080840110779e-01 1.509624421596527100e-01 -1.520611643791198730e-01 -1.670688390731811523e-01 -1.523493081331253052e-01 -2.490632534027099609e-01 8.314162492752075195e-02 -2.638168334960937500e-01 3.005505800247192383e-01 -1.055837273597717285e-01 -1.154161691665649414e-01 -1.527206301689147949e-01 2.607243955135345459e-01 -1.037554293870925903e-01 -2.766397595405578613e-01 1.872962564229965210e-01 -6.985504180192947388e-02 -3.650475665926933289e-02
-1.368762105703353882e-01 -6.922496855258941650e-02 7.635274529457092285e-02 3.364264369010925293e-01 1.680363528430461884e-02 1.170393899083137512e-01 1.570306569337844849e-01 2.413315773010253906e-01 -6.031856685876846313e-02 1.959361135959625244e-02 1.176479551941156387e-02 6.159983202815055847e-02 -1.254549920558929443e-01 7.316131889820098877e-02 1.832901388406753540e-01 2.000860571861267090e-01 -2.406965643167495728e-01 -1.113695651292800903e-01 -3.372118473052978516e-01 2.672470174729824066e-02 -3.468564748764038086e-01 -5.910117179155349731e-02 1.831961870193481445e-01 -2.905180156230926514e-01 -7.548149675130844116e-02 1.408805847167968750e-01 2.937681376934051514e-01 1.209371760487556458e-01 -2.199209034442901611e-01 -7.033973932266235352e-02 1.051183417439460754e-01 2.013523131608963013e-01
2.877622283995151520e-02 -2.365594543516635895e-02 1.043800190091133118e-01 8.102256804704666138e-02 -1.285772472620010376e-01 3.150307238101959229e-01 -7.709553092718124390e-02 1.723436117172241211e-01 -1.162604317069053650e-01 -1.738027185201644897e-01 -4.061061888933181763e-03 -1.763273775577545166e-01 -4.738628864288330078e-02 9.599004685878753662e-02 -1.293134987354278564e-01 2.261067479848861694e-01 -4.629785716533660889e-01 -1.955581083893775940e-02 -5.240239202976226807e-03 -2.313060015439987183e-01 3.488672152161598206e-02 -3.174943625926971436e-01 6.430231034755706787e-02 2.055277228355407715e-01 -3.598495200276374817e-02 -1.178830862045288086e-01 -1.533955987542867661e-02 -1.195745542645454407e-01 -1.600401699542999268e-01 2.578247524797916412e-02 2.745356261730194092e-01 3.571594357490539551e-01
1.283613294363021851e-01 6.899483501911163330e-02 1.210870221257209778e-01 2.538172602653503418e-01 3.107719123363494873e-01 -7.453313469886779785e-02 8.560238778591156006e-02 1.127814799547195435e-01 -2.805548906326293945e-01 -1.790554672479629517e-01 1.368631571531295776e-01 1.167284101247787476e-01 -3.007941544055938721e-01 2.687934553250670433e-03 -3.896149992942810059e-02 -3.969571366906166077e-02 7.325679995119571686e-03 1.502733379602432251e-01 2.404494211077690125e-02 6.880751997232437134e-02 -1.262177228927612305e-01 -2.929364144802093506e-01 2.535979747772216797e-01 -1.960342563688755035e-02 -2.264560014009475708e-01 -1.281208693981170654e-01 -1.316119134426116943e-01 -3.711345791816711426e-01 9.488671272993087769e-02 2.855352759361267090e-01 1.765977144241333008e-01 4.383129999041557312e-02
-4.688512533903121948e-02 -1.469112038612365723e-01 -1.244941428303718567e-01 3.553583323955535889e-01 -1.104361787438392639e-01 1.053109541535377502e-01 -9.123456478118896484e-02 3.605808317661285400e-01 -2.725061178207397461e-01 -2.020519077777862549e-01 -2.132966741919517517e-02 5.418704822659492493e-02 -3.131844401359558105e-01 8.718395978212356567e-02 1.184124872088432312e-01 -2.026873528957366943e-01 -1.791222393512725830e-01 3.848806768655776978e-02 2.453759871423244476e-02 7.907538674771785736e-03 -9.926863759756088257e-02 -2.625383064150810242e-02 2.524527907371520996e-01 -3.253055214881896973e-01 -1.390677038580179214e-02 -1.932752579450607300e-01 1.438645422458648682e-01 -1.353293955326080322e-01 5.082338303327560425e-02 5.675060302019119263e-02 -2.675218880176544189e-01 1.590127050876617432e-01
-1.288220584392547607e-01 -2.157629132270812988e-01 1.197218298912048340e-01 5.157588124275207520e-01 1.469189971685409546e-01 -9.915048629045486450e-02 2.185749709606170654e-01 1.447183787822723389e-01 -1.458013057708740234e-01 1.281964033842086792e-01 8.847223222255706787e-02 1.932809799909591675e-01 -1.346139609813690186e-01 8.218392729759216309e-02 4.597751796245574951e-02 4.420519620180130005e-02 -2.298618108034133911e-01 2.060754150152206421e-01 1.987066268920898438e-01 -4.280403554439544678e-01 -1.540611088275909424e-01 -1.488297134637832642e-01 1.746872067451477051e-01 -4.537267610430717468e-02 -1.668917536735534668e-01 -6.666583567857742310e-02 -5.028341710567474365e-02 5.584575980901718140e-02 5.553346127271652222e-02 2.846699766814708710e-02 -5.925082042813301086e-02 5.235296115279197693e-02
-2.790318429470062256e-01 -9.611351042985916138e-02 1.226133629679679871e-01 2.744727432727813721e-01 5.977685004472732544e-02 4.004264622926712036e-02 -8.220789954066276550e-03 2.191908657550811768e-01 3.761664405465126038e-02 -3.340680152177810669e-02 1.210377737879753113e-02 1.850441694259643555e-01 -3.681140020489692688e-02 -1.410948392003774643e-02 -4.883340373635292053e-02 -9.594792872667312622e-02 -3.964172005653381348e-01 2.391974627971649170e-01 -5.015442892909049988e-02 4.822298884391784668e-03 1.475562304258346558e-01 2.090531587600708008e-01 3.040004372596740723e-01 -3.270176798105239868e-02 -3.327288925647735596e-01 -2.098069936037063599e-01 -8.939773589372634888e-02 -3.003177642822265625e-01 -1.913246363401412964e-01 1.430674195289611816e-01 -1.799003928899765015e-01 3.116613440215587616e-02
3.650851175189018250e-02 -4.829742759466171265e-02 2.504312992095947266e-01 -8.720671385526657104e-02 6.730134133249521255e-03 6.033753603696823120e-02 1.521606743335723877e-01 1.289473176002502441e-01 2.607838064432144165e-02 9.810710698366165161e-02 3.989394009113311768e-02 -3.067808449268341064e-01 1.541663613170385361e-02 -9.671577066183090210e-02 -9.783002734184265137e-02 9.584605693817138672e-02 -4.559680521488189697e-01 9.339509159326553345e-02 -2.281476259231567383e-01 -2.496600598096847534e-01 -1.725393682718276978e-01 -4.984367266297340393e-02 3.994900584220886230e-01 3.308948874473571777e-02 -2.387799620628356934e-01 -3.662510588765144348e-02 -1.378807276487350464e-01 2.358869761228561401e-01 -7.513131201267242432e-02 -2.278343029320240021e-02 6.146320700645446777e-02 2.851012051105499268e-01
7.520595565438270569e-03 -1.335612684488296509e-01 1.592804044485092163e-01 4.744027182459831238e-02 -1.065157949924468994e-01 1.158893331885337830e-01 -8.651167899370193481e-02 1.757179498672485352e-01 -1.464040726423263550e-01 1.824547648429870605e-01 8.306991308927536011e-02 -1.515927016735076904e-01 -4.914529025554656982e-01 -1.607016324996948242e-01 2.126699984073638916e-01 2.995032444596290588e-02 -2.980439662933349609e-01 -1.203452609479427338e-02 -8.733922988176345825e-02 -1.791224181652069092e-01 -3.196375966072082520e-01 1.913121715188026428e-02 -3.819335997104644775e-02 1.226937547326087952e-01 -1.325194686651229858e-01 -1.726829856634140015e-01 2.009925842285156250e-01 7.266297470778226852e-03 -2.780233919620513916e-01 2.113114893436431885e-01 -1.050144508481025696e-01 1.572315096855163574e-01
1.431756373494863510e-02 1.419570762664079666e-02 -1.887360364198684692e-01 2.613065764307975769e-02 -1.408523321151733398e-01 -4.123409464955329895e-02 -8.361546695232391357e-02 5.734014883637428284e-02 -2.084171622991561890e-01 -1.490829735994338989e-01 -2.574824988842010498e-01 1.838396489620208740e-02 -3.449959158897399902e-01 -3.916457295417785645e-03 -2.775240242481231689e-01 -2.238583751022815704e-03 -1.799884587526321411e-01 1.573284417390823364e-01 -2.435081303119659424e-01 -2.455016523599624634e-01 -3.433473408222198486e-01 -5.319362133741378784e-02 5.756480246782302856e-02 1.512217819690704346e-01 -8.425980061292648315e-02 -3.445045650005340576e-01 1.167341396212577820e-01 2.400212548673152924e-02 -3.065861761569976807e-01 -5.635544285178184509e-02 1.206276565790176392e-01 1.666952669620513916e-01
-1.555065661668777466e-01 3.573375567793846130e-02 -1.509568542242050171e-01 6.070801243185997009e-02 -9.636867046356201172e-02 2.409904450178146362e-01 1.663955003023147583e-01 3.242991566658020020e-01 4.454668983817100525e-02 1.148663088679313660e-02 1.650648005306720734e-02 -2.908407337963581085e-02 -3.605384528636932373e-01 8.429144322872161865e-02 -1.201599836349487305e-01 1.952429711818695068e-01 -2.634943723678588867e-01 -2.075217366218566895e-01 4.386100452393293381e-03 -2.612937688827514648e-01 -2.608330249786376953e-01 -5.929477512836456299e-02 7.764906436204910278e-02 1.110938787460327148e-01 -3.389147818088531494e-01 -2.030133157968521118e-01 2.666065394878387451e-01 -9.708204120397567749e-02 -1.255095154047012329e-01 1.746632307767868042e-01 2.240093424916267395e-02 3.013478405773639679e-02
-2.213529497385025024e-01 -2.844003736972808838e-01 2.831864403560757637e-03 1.339343637228012085e-01 2.534167766571044922e-01 -4.795222729444503784e-02 -1.442767679691314697e-01 -2.008365280926227570e-02 -3.471090495586395264e-01 -1.268329620361328125e-01 2.057730965316295624e-02 7.792835682630538940e-02 2.146540209650993347e-02 -7.769679278135299683e-02 -1.118808891624212265e-02 6.752197444438934326e-02 -4.135150611400604248e-01 1.960664093494415283e-01 -1.734764575958251953e-01 -3.309417366981506348e-01 -1.226981403306126595e-03 6.583684682846069336e-02 2.989616096019744873e-01 -3.321900218725204468e-02 -1.134012341499328613e-01 1.675283610820770264e-01 -2.945872768759727478e-02 1.803201884031295776e-01 -1.426444500684738159e-01 1.454127281904220581e-01 1.236009225249290466e-01 1.877119839191436768e-01
-9.925998747348785400e-02 -1.972679644823074341e-01 1.221685782074928284e-01 2.876702249050140381e-01 1.319180876016616821e-01 -1.126985624432563782e-01 -1.647464036941528320e-01 3.273427486419677734e-01 -9.446622431278228760e-02 -5.368488654494285583e-02 1.984635591506958008e-01 -6.374863535165786743e-02 -3.628072440624237061e-01 1.972822844982147217e-01 2.421845123171806335e-02 -4.286768287420272827e-02 -2.931904792785644531e-01 -1.125132665038108826e-01 -1.039688214659690857e-01 -6.893100589513778687e-02 -6.912547349929809570e-02 -2.824420332908630371e-01 4.885850474238395691e-02 -2.484140358865261078e-02 5.804460123181343079e-02 -3.244242668151855469e-01 2.149357646703720093e-01 -1.184643432497978210e-01 -1.288403123617172241e-01 2.115148752927780151e-01 -1.569919139146804810e-01 6.596445292234420776e-02
-2.167012244462966919e-01 -2.327308952808380127e-01 2.233042716979980469e-01 4.030922651290893555e-01 -2.254289016127586365e-02 1.257750391960144043e-01 6.718045473098754883e-02 2.020015269517898560e-01 -1.759776622056961060e-01 -1.196580678224563599e-01 1.715815365314483643e-01 1.960435360670089722e-01 -1.817660182714462280e-01 1.339162737131118774e-01 1.176000162959098816e-01 -1.256412714719772339e-01 -3.316720724105834961e-01 -4.661563318222761154e-03 -1.226995512843132019e-01 -1.366791129112243652e-01 -1.682911650277674198e-03 1.026415973901748657e-01 1.289050281047821045e-01 -1.299908310174942017e-01 -1.565757393836975098e-01 -1.286838054656982422e-01 -1.929243654012680054e-01 -1.604291498661041260e-01 -7.622808218002319336e-02 2.598971724510192871e-01 -2.545200586318969727e-01 -3.389398381114006042e-02
-2.432313933968544006e-02 -1.743401587009429932e-01 -5.499546881765127182e-03 2.955090403556823730e-01 -5.368632450699806213e-02 1.220829635858535767e-01 3.759555146098136902e-02 2.477903217077255249e-01 8.464357256889343262e-02 -2.260862737894058228e-01 5.780480429530143738e-02 6.937588751316070557e-02 -3.508898913860321045e-01 -5.057977885007858276e-02 -7.372720539569854736e-02 1.002260223031044006e-01 -2.604851424694061279e-01 5.097875371575355530e-02 -1.164668500423431396e-01 7.111458480358123779e-02 -9.968104958534240723e-02 -9.732883423566818237e-02 5.355654656887054443e-02 1.936891674995422363e-01 -1.168421730399131775e-01 -3.032034635543823242e-01 3.722223341464996338e-01 -3.421464264392852783e-01 -1.208784803748130798e-01 2.524727284908294678e-01 -1.278456882573664188e-03 -7.100026309490203857e-02
-3.903939425945281982e-01 -3.456505537033081055e-01 1.339897215366363525e-01 2.137815058231353760e-01 -9.304011613130569458e-02 3.400723040103912354e-01 3.054283559322357178e-01 1.563214063644409180e-01 -7.145687704905867577e-04 4.203185904771089554e-03 -1.960960403084754944e-02 1.248114183545112610e-01 -2.713627219200134277e-01 1.500824987888336182e-01 -1.928933262825012207e-01 -2.609521523118019104e-02 -8.237921446561813354e-02 1.651202887296676636e-02 1.443016827106475830e-01 -1.855420763604342937e-03 -5.969741195440292358e-02 5.370301008224487305e-02 1.346732228994369507e-01 -1.105237379670143127e-01 -8.195564895868301392e-02 -1.209695935249328613e-01 -2.461586594581604004e-01 -9.317766129970550537e-02 -1.827805861830711365e-02 1.709803342819213867e-01 -2.363672405481338501e-01 1.779108941555023193e-01
-1.465002000331878662e-01 2.232911586761474609e-01 1.754745841026306152e-01 2.340602874755859375e-01 1.998141258955001831e-01 -9.634338319301605225e-02 5.596973374485969543e-02 2.282250076532363892e-01 1.408192962408065796e-01 -9.413967281579971313e-02 -8.647587895393371582e-02 1.460748016834259033e-01 -1.465374827384948730e-01 6.607212126255035400e-02 7.108901441097259521e-02 -2.002168446779251099e-02 -4.739943444728851318e-01 -1.064428016543388367e-01 -1.568194106221199036e-02 -1.330232918262481689e-01 1.455198824405670166e-01 -2.900703623890876770e-02 4.808624386787414551e-01 4.945398494601249695e-02 6.953765451908111572e-02 -9.152946621179580688e-02 2.430963516235351562e-01 -4.677546024322509766e-02 -7.783532887697219849e-02 2.255025655031204224e-01 9.240579605102539062e-02 -1.718955673277378082e-02
8.275509811937808990e-03 2.278651809319853783e-03 -2.348271310329437256e-01 9.885963052511215210e-02 -1.302806288003921509e-02 9.054363518953323364e-02 3.704074770212173462e-02 1.854829490184783936e-01 -4.883982986211776733e-02 -1.044579371809959412e-01 -1.254044622182846069e-01 -2.547610737383365631e-02 -4.685213863849639893e-01 -1.839045882225036621e-01 -9.813865274190902710e-02 -2.137129604816436768e-01 -1.540780067443847656e-01 1.436764299869537354e-01 1.226269453763961792e-01 -3.054786026477813721e-01 -2.986959815025329590e-01 -1.221961453557014465e-01 2.250789254903793335e-01 1.506477594375610352e-01 -3.885506093502044678e-02 -1.578961908817291260e-01 2.073010653257369995e-01 -1.400851309299468994e-01 -2.469339221715927124e-01 -1.990294307470321655e-01 1.385138928890228271e-01 1.161813810467720032e-01
6.423246115446090698e-02 -5.290859192609786987e-02 3.419802784919738770e-01 5.293028950691223145e-01 -6.078416481614112854e-02 -7.065515965223312378e-02 -3.370651975274085999e-02 2.646365165710449219e-01 -3.673068881034851074e-01 9.585363417863845825e-02 5.234270356595516205e-03 4.698840156197547913e-02 -4.318749159574508667e-02 -1.957496851682662964e-01 1.163438558578491211e-01 7.146484404802322388e-02 -2.432084232568740845e-01 1.304021328687667847e-01 -7.969408482313156128e-02 -3.588832681998610497e-03 -1.351485550403594971e-01 -3.854670096188783646e-03 2.173944562673568726e-01 -1.229048296809196472e-01 9.791159071028232574e-03 -1.295743584632873535e-01 -9.233511239290237427e-02 -1.588683947920799255e-02 -6.593377143144607544e-02 3.411380052566528320e-01 -2.047369629144668579e-02 -3.120151348412036896e-02
-7.586205005645751953e-02 -3.586122095584869385e-01 1.612447351217269897e-01 9.062417596578598022e-02 -6.657869368791580200e-02 -7.496389001607894897e-02 4.932402819395065308e-02 8.636779338121414185e-02 -1.308067142963409424e-01 -1.094938144087791443e-01 -1.605602353811264038e-01 2.784048616886138916e-01 1.638700254261493683e-02 -3.439338877797126770e-02 -2.067203260958194733e-02 -1.249936316162347794e-02 -3.714232938364148140e-03 2.620645165443420410e-01 -3.127629160881042480e-01 -9.009866416454315186e-02 -3.469787538051605225e-01 -7.310649007558822632e-02 9.518592804670333862e-02 4.996034130454063416e-02 -3.394001722335815430e-01 -2.187740206718444824e-01 2.556952238082885742e-01 -9.684838354587554932e-03 -5.193292722105979919e-02 8.718552440404891968e-02 -6.116312369704246521e-02 3.500984907150268555e-01
-1.722904592752456665e-01 -1.139766648411750793e-01 -1.479959338903427124e-01 3.463588953018188477e-01 -1.078162342309951782e-01 7.054987363517284393e-03 -9.575011581182479858e-02 7.025285065174102783e-02 -8.567850291728973389e-02 -3.170666098594665527e-01 1.191957369446754456e-01 1.442717462778091431e-01 -2.890170514583587646e-01 -8.242236077785491943e-02 1.841446161270141602e-01 -8.104167878627777100e-02 -2.385437637567520142e-01 2.183721661567687988e-01 4.323712736368179321e-02 -3.000341355800628662e-02 -3.530552387237548828e-01 1.163503304123878479e-01 -1.025331020355224609e-01 -1.722617745399475098e-01 -1.859442740678787231e-01 -1.948489546775817871e-01 1.217867434024810791e-01 -2.412311583757400513e-01 2.153979800641536713e-02 6.823852658271789551e-02 -1.171472854912281036e-02 2.818328440189361572e-01
-1.961385160684585571e-01 -8.172568678855895996e-02 1.037294343113899231e-01 1.471039652824401855e-01 2.883221209049224854e-01 2.422716170549392700e-01 -2.026814520359039307e-01 2.972813844680786133e-01 -1.403118073940277100e-01 6.915792077779769897e-02 3.941378369927406311e-02 3.957460820674896240e-01 -9.564957022666931152e-02 4.996399581432342529e-02 1.657305210828781128e-01 -2.823553979396820068e-01 -8.106628805398941040e-02 9.315155446529388428e-02 6.177132949233055115e-02 -1.060613691806793213e-01 -1.030425131320953369e-01 -1.637767702341079712e-01 3.498469293117523193e-01 2.029984444379806519e-01 -5.744949728250503540e-02 -2.036158740520477295e-02 7.748135179281234741e-02 3.361976891756057739e-02 -1.486112177371978760e-01 4.294589161872863770e-02 9.166574478149414062e-02 2.741506397724151611e-01
-1.270677000284194946e-01 -1.849306374788284302e-01 6.014248728752136230e-02 2.970646917819976807e-01 -1.592780649662017822e-01 1.868782043457031250e-01 1.187260597944259644e-01 -9.929367154836654663e-02 -2.699559926986694336e-02 2.930105924606323242e-01 -7.160870730876922607e-02 -8.506673574447631836e-02 -1.692071855068206787e-01 -3.064449429512023926e-01 -1.300529539585113525e-01 -1.370421797037124634e-01 -2.071709781885147095e-01 -5.246789194643497467e-03 -1.481136083602905273e-01 -9.975203871726989746e-02 -1.562005579471588135e-01 -3.097165822982788086e-01 2.881277501583099365e-01 -2.860389947891235352e-01 1.546067297458648682e-01 -1.178351268172264099e-01 3.964107483625411987e-02 1.326056867837905884e-01 -3.283039852976799011e-02 1.488434672355651855e-01 2.429351061582565308e-01 1.310411691665649414e-01
-1.941351592540740967e-01 -8.432968705892562866e-02 -9.511782228946685791e-02 -8.439268916845321655e-02 -3.194256871938705444e-02 -1.242448808625340462e-03 1.633076965808868408e-01 -1.351935416460037231e-01 -2.303517907857894897e-01 -3.301635012030601501e-02 -9.294179826974868774e-02 1.455691605806350708e-01 -3.931764364242553711e-01 -3.603064417839050293e-01 1.793585717678070068e-01 1.765291094779968262e-01 -3.098993301391601562e-01 1.431908011436462402e-01 -4.232912883162498474e-02 -2.995347380638122559e-01 -2.215738594532012939e-02 -6.635947152972221375e-03 1.190219521522521973e-01 4.905186593532562256e-03 -1.448447704315185547e-01 -3.556014895439147949e-01 9.586018323898315430e-02 9.089143574237823486e-02 -1.218240633606910706e-01 1.054486557841300964e-01 1.489529609680175781e-01 1.597850620746612549e-01
1.169120967388153076e-01 1.117157489061355591e-01 3.890503942966461182e-02 -4.012953862547874451e-02 -1.058531478047370911e-01 1.366625130176544189e-01 1.118442788720130920e-01 2.274054139852523804e-01 -1.937029697000980377e-02 1.148582100868225098e-01 1.677935421466827393e-01 6.888688355684280396e-02 -3.232530057430267334e-01 -1.334339082241058350e-01 -1.039373427629470825e-01 1.166130453348159790e-01 -1.576654613018035889e-01 -3.521712496876716614e-02 6.554183363914489746e-02 -1.887347400188446045e-01 -4.359767138957977295e-01 9.310040040872991085e-04 1.688026636838912964e-01 -1.851092129945755005e-01 -2.694893479347229004e-01 -2.064330428838729858e-01 3.394952416419982910e-01 -2.040795683860778809e-01 -8.008824288845062256e-02 2.629924118518829346e-01 -4.559798107948154211e-04 1.299286037683486938e-01
-1.814407855272293091e-01 -1.735323965549468994e-01 6.138411909341812134e-02 1.613345742225646973e-01 3.757749497890472412e-02 1.129272803664207458e-01 -2.428291290998458862e-01 1.919156908988952637e-01 -1.286266148090362549e-01 -7.563421875238418579e-02 -3.407200053334236145e-02 -5.171589925885200500e-02 -4.272997379302978516e-01 9.060066193342208862e-02 1.142088100314140320e-01 1.313301920890808105e-01 -1.763808131217956543e-01 -1.023679599165916443e-01 -6.609296798706054688e-02 -2.037261128425598145e-01 -5.623145774006843567e-02 -3.762499988079071045e-01 4.449762403964996338e-02 2.552455104887485504e-02 7.506637275218963623e-02 -2.759456336498260498e-01 1.846168190240859985e-01 -2.156177312135696411e-01 -2.877116799354553223e-01 1.808447241783142090e-01 -1.386789083480834961e-01 1.346529573202133179e-01
-1.598059535026550293e-01 -1.472011357545852661e-01 1.523898541927337646e-01 2.685819864273071289e-01 1.745231896638870239e-01 9.611049294471740723e-02 2.015661261975765228e-02 1.849998682737350464e-01 -1.038911417126655579e-01 -3.244581520557403564e-01 -6.775548309087753296e-02 1.359293311834335327e-01 -2.525824010372161865e-01 6.322674453258514404e-02 2.549097873270511627e-02 -8.900312334299087524e-02 -1.380143612623214722e-01 9.813413769006729126e-02 1.436405032873153687e-01 -3.053341805934906006e-01 4.438287019729614258e-02 -4.774287715554237366e-02 9.706827253103256226e-02 -4.233299940824508667e-02 -3.407757580280303955e-01 6.523386109620332718e-03 -2.269060462713241577e-01 -3.108587563037872314e-01 6.716918945312500000e-02 3.634520769119262695e-01 4.074508696794509888e-02 -8.393142372369766235e-02
-1.939401961863040924e-02 -1.386495679616928101e-02 1.019947454333305359e-01 4.522207006812095642e-02 -6.868161261081695557e-02 2.638743221759796143e-01 -5.482894927263259888e-02 1.297775208950042725e-01 5.937249213457107544e-02 -2.783040404319763184e-01 -1.214899718761444092e-01 -1.762308776378631592e-01 -2.266368269920349121e-02 8.155684918165206909e-02 -1.376999765634536743e-01 3.695014715194702148e-01 -3.824769258499145508e-01 2.676379084587097168e-01 4.521264135837554932e-02 -1.547432690858840942e-01 -3.399507403373718262e-01 -1.660280227661132812e-01 1.897159777581691742e-02 5.131977424025535583e-02 -1.195745766162872314e-01 -2.003474682569503784e-01 6.991641223430633545e-02 4.883763194084167480e-02 -1.147057563066482544e-01 -2.597756870090961456e-02 2.254345417022705078e-01 2.948524653911590576e-01
-6.983472406864166260e-02 -1.331897825002670288e-01 -7.492446806281805038e-03 2.278217077255249023e-01 -5.887212604284286499e-02 2.999954223632812500e-01 -1.233996376395225525e-01 6.893243640661239624e-02 -2.197149991989135742e-01 1.386476457118988037e-01 1.638876274228096008e-02 1.906961202621459961e-02 -1.777933686971664429e-01 -9.602286666631698608e-02 -4.002811759710311890e-02 -1.032492592930793762e-01 -1.947124153375625610e-01 2.710654772818088531e-02 1.067190989851951599e-01 -2.301707565784454346e-01 -3.417813479900360107e-01 -2.295340746641159058e-01 2.960398793220520020e-01 -2.512055635452270508e-01 4.154558852314949036e-02 7.057940959930419922e-02 -1.066103205084800720e-01 3.135593831539154053e-01 -9.246757626533508301e-02 8.623278886079788208e-02 2.493775337934494019e-01 2.700574696063995361e-01
-8.584573119878768921e-02 1.151816248893737793e-01 5.893102660775184631e-02 2.208730578422546387e-02 1.049519255757331848e-01 1.661296002566814423e-02 1.653860509395599365e-02 3.214144110679626465e-01 -1.647117733955383301e-01 -1.457673031836748123e-02 7.023087888956069946e-02 -4.838987067341804504e-02 -4.139459431171417236e-01 -1.737262904644012451e-01 -1.584314182400703430e-02 -1.798975616693496704e-01 -2.682905793190002441e-01 9.063051640987396240e-02 -1.903748065233230591e-01 -2.393422573804855347e-01 -9.332754462957382202e-02 -1.661535799503326416e-01 -1.897047832608222961e-02 1.937424838542938232e-01 -1.559109985828399658e-01 -1.787389218807220459e-01 2.679496109485626221e-01 -1.365037858486175537e-01 -2.746808230876922607e-01 -1.441350877285003662e-01 2.952951490879058838e-01 -1.171529889106750488e-01
-1.938889473676681519e-01 -1.649083942174911499e-01 4.975046217441558838e-02 3.997436463832855225e-01 -3.823311300948262215e-03 5.471276585012674332e-03 5.472550168633460999e-02 1.317998319864273071e-01 -1.494770944118499756e-01 -8.728390932083129883e-02 1.567582041025161743e-01 -3.088328801095485687e-02 -1.550363451242446899e-01 -2.744623646140098572e-02 5.279875174164772034e-02 -8.118843287229537964e-02 -9.357411414384841919e-03 9.833930432796478271e-02 2.241203933954238892e-02 -7.699831575155258179e-02 -1.731982976198196411e-01 -6.682580709457397461e-02 4.845397174358367920e-02 -3.218814134597778320e-01 2.424539066851139069e-02 -3.647893965244293213e-01 4.017699360847473145e-01 -2.261256575584411621e-01 6.305717676877975464e-02 3.524269759654998779e-01 -3.150666877627372742e-02 1.757311224937438965e-01
-8.493257313966751099e-02 -1.266970932483673096e-01 -2.621364295482635498e-01 -9.960856288671493530e-02 -6.735371053218841553e-02 -1.896744966506958008e-02 -2.176086232066154480e-02 1.334112286567687988e-01 -1.327609121799468994e-01 -1.108725890517234802e-01 2.692272886633872986e-02 2.101624310016632080e-01 -4.913412034511566162e-01 -1.068707555532455444e-01 -1.126208528876304626e-01 1.390862315893173218e-01 -2.534705400466918945e-01 2.509341537952423096e-01 -2.564437920227646828e-03 -1.315118372440338135e-01 -1.319785863161087036e-01 -1.094086319208145142e-01 2.020445764064788818e-01 -1.418623179197311401e-01 3.663629665970802307e-02 -3.611476421356201172e-01 -8.900387585163116455e-02 2.859376557171344757e-02 -3.486002236604690552e-02 1.814585179090499878e-01 -9.751017391681671143e-02 3.102236688137054443e-01
-9.844578057527542114e-02 -3.512961268424987793e-01 2.013554126024246216e-01 2.494307458400726318e-01 1.062013730406761169e-01 -1.374919861555099487e-01 6.504636257886886597e-02 5.983681604266166687e-02 -1.014280691742897034e-01 -1.164235100150108337e-01 2.465854585170745850e-01 1.476238220930099487e-01 -1.447149068117141724e-01 7.892639935016632080e-02 -4.410951957106590271e-02 -2.304779440164566040e-01 -3.842798173427581787e-01 2.197530865669250488e-01 -5.841166526079177856e-02 -4.414986353367567062e-03 -8.028513938188552856e-02 4.775833338499069214e-02 1.626855581998825073e-01 -1.108992323279380798e-01 -1.552468538284301758e-01 -1.683557219803333282e-02 -2.716520130634307861e-01 -2.917606532573699951e-01 -2.382898330688476562e-01 1.968903094530105591e-01 4.001536220312118530e-02 -1.006466001272201538e-01
-2.610196769237518311e-01 -6.977658718824386597e-02 1.932752877473831177e-01 4.254482388496398926e-01 9.513870626688003540e-02 2.832064926624298096e-01 -3.212355449795722961e-02 3.663138449192047119e-01 2.071892172098159790e-01 -4.127040132880210876e-02 -1.195993274450302124e-01 2.138788700103759766e-01 -8.920028805732727051e-02 -1.114341914653778076e-01 -4.876146465539932251e-02 1.189511120319366455e-01 -2.947105467319488525e-02 -1.513801398687064648e-03 1.371005177497863770e-01 -2.353562414646148682e-02 -1.198763102293014526e-01 -1.199389025568962097e-01 2.670578360557556152e-01 5.372889712452888489e-02 -3.567632287740707397e-02 -3.124720752239227295e-01 2.001118361949920654e-01 -1.134704332798719406e-02 -5.410271510481834412e-02 2.540238499641418457e-01 8.062285184860229492e-02 -7.974506914615631104e-02
-8.258187025785446167e-02 -1.410693675279617310e-01 5.958063155412673950e-02 1.720897853374481201e-01 -5.145861953496932983e-02 -8.321001194417476654e-03 7.868978381156921387e-02 8.396720141172409058e-02 1.368757784366607666e-01 -2.441358864307403564e-01 -1.614528894424438477e-01 -6.603343784809112549e-02 -1.786255836486816406e-01 1.618278212845325470e-02 3.835060596466064453e-01 -7.285995036363601685e-02 9.337233006954193115e-02 -3.941579163074493408e-02 -5.539150536060333252e-02 -2.905167043209075928e-01 -1.745260208845138550e-01 -1.165340021252632141e-01 4.790720045566558838e-01 -9.083604812622070312e-02 -2.947663664817810059e-01 -3.336044847965240479e-01 1.442522648721933365e-02 -1.514822617173194885e-02 -1.054540649056434631e-01 1.648958027362823486e-01 2.916371077299118042e-02 1.162612661719322205e-01
1.750473082065582275e-01 7.570699602365493774e-02 1.307863146066665649e-01 5.572155117988586426e-01 2.282140590250492096e-02 -6.683216243982315063e-02 -8.107319474220275879e-02 3.000896871089935303e-01 -8.554851636290550232e-03 8.841846883296966553e-02 8.805658668279647827e-02 1.343931816518306732e-02 -1.158183813095092773e-01 5.497131869196891785e-02 -7.868808694183826447e-03 -2.418410405516624451e-02 -8.441787958145141602e-02 1.080882623791694641e-01 1.622007489204406738e-01 -2.113564312458038330e-01 -1.934849917888641357e-01 -2.194440215826034546e-01 2.221863418817520142e-01 -1.385850757360458374e-01 5.640902742743492126e-02 -1.026092469692230225e-01 4.396446049213409424e-02 -2.988990843296051025e-01 -4.787337966263294220e-03 2.026353627443313599e-01 -9.602577984333038330e-02 3.197917044162750244e-01
4.685572907328605652e-02 -7.220721989870071411e-02 3.109586238861083984e-01 1.458265036344528198e-01 2.710071802139282227e-01 -2.117580324411392212e-01 -1.241549625992774963e-01 1.382021158933639526e-01 -1.426754444837570190e-01 9.219831973314285278e-02 9.117958694696426392e-02 5.062539130449295044e-02 1.822648756206035614e-02 -5.274925380945205688e-02 2.707715630531311035e-01 -1.663159728050231934e-01 -4.226174354553222656e-01 2.191171944141387939e-01 1.221514400094747543e-02 -2.073095440864562988e-01 -2.662377655506134033e-01 -1.347236931324005127e-01 1.791559010744094849e-01 -1.270180940628051758e-01 1.374575495719909668e-01 -3.150229454040527344e-01 -7.238911837339401245e-02 -1.668059378862380981e-01 4.930830001831054688e-02 9.469421952962875366e-02 5.489393696188926697e-02 7.338349521160125732e-02
1.230455860495567322e-01 -3.281080722808837891e-02 1.977151781320571899e-01 3.061565458774566650e-01 1.029651090502738953e-01 5.712359026074409485e-02 -2.720754407346248627e-02 2.654043436050415039e-01 -8.821754157543182373e-02 -1.455368548631668091e-01 -3.751077130436897278e-02 1.670488268136978149e-01 -1.346982121467590332e-01 -8.258734643459320068e-02 1.271368563175201416e-01 7.940958440303802490e-02 -3.823353350162506104e-01 4.808379411697387695e-01 8.695667982101440430e-02 -1.572820991277694702e-01 -2.572877109050750732e-01 -5.017663910984992981e-02 4.503342509269714355e-02 -7.530425488948822021e-02 -4.461687803268432617e-02 -1.974736899137496948e-02 1.278479844331741333e-01 -9.832708537578582764e-02 2.772572338581085205e-01 2.604402601718902588e-01 -2.513185329735279083e-02 -1.954066753387451172e-02
1.707324981689453125e-01 -6.212152913212776184e-02 1.373465657234191895e-01 5.215812921524047852e-01 -3.506799414753913879e-02 1.339894533157348633e-01 -7.015939801931381226e-02 1.684368252754211426e-01 7.592468708753585815e-02 -7.340252399444580078e-02 -1.005952358245849609e-01 -1.362450867891311646e-01 -9.847533702850341797e-02 1.740864478051662445e-02 1.027653887867927551e-01 -1.997604779899120331e-02 -1.521385014057159424e-01 1.885168850421905518e-01 9.273192286491394043e-02 1.076224520802497864e-01 -1.524551510810852051e-01 1.247487962245941162e-01 1.715260595083236694e-01 -7.170180976390838623e-02 4.472091421484947205e-02 -3.464734852313995361e-01 1.421053558588027954e-01 -1.362486332654953003e-01 -2.171871066093444824e-01 -3.073404170572757721e-02 4.115239083766937256e-01 1.797421127557754517e-01
-1.519366800785064697e-01 -1.629377603530883789e-01 -8.308562636375427246e-02 3.024775087833404541e-01 -8.890894800424575806e-02 9.441623836755752563e-02 -9.724845876917243004e-04 9.349880367517471313e-02 -2.344665117561817169e-02 -2.550383508205413818e-01 -2.332421243190765381e-01 -1.184874400496482849e-01 -2.598271369934082031e-01 2.585015632212162018e-02 1.503299176692962646e-01 -8.923101425170898438e-02 1.882920712232589722e-01 -2.706060558557510376e-02 6.381370127201080322e-02 -2.180031836032867432e-01 -1.064809411764144897e-01 -1.458027660846710205e-01 4.417396485805511475e-01 2.377086505293846130e-02 -2.883450984954833984e-01 -2.083303034305572510e-01 1.236606463789939880e-01 2.811302617192268372e-02 -8.264501392841339111e-02 1.531222164630889893e-01 5.102840438485145569e-02 3.194474875926971436e-01
2.647017128765583038e-02 5.136196687817573547e-02 -1.887246817350387573e-01 5.210935696959495544e-02 8.436297625303268433e-02 1.574542224407196045e-01 6.863801181316375732e-02 -2.971522882580757141e-02 -3.055016398429870605e-01 -1.580860018730163574e-01 -7.871713489294052124e-02 2.332044988870620728e-01 -5.414403080940246582e-01 -6.913807988166809082e-02 1.395177692174911499e-01 1.974413394927978516e-01 -8.631003648042678833e-02 9.569714218378067017e-02 -4.288319870829582214e-02 -3.083082437515258789e-01 -1.111487224698066711e-01 2.842697501182556152e-02 1.311442852020263672e-01 -2.062064111232757568e-01 -1.158210039138793945e-01 -3.319798111915588379e-01 -8.589679747819900513e-02 4.252119734883308411e-02 -2.676637843251228333e-02 7.791382819414138794e-02 9.258808940649032593e-02 2.257951647043228149e-01
-7.148972898721694946e-02 -7.137513160705566406e-02 2.371874898672103882e-01 9.004272520542144775e-02 1.386014968156814575e-01 3.229666948318481445e-01 9.855499118566513062e-02 4.302465543150901794e-02 5.539918318390846252e-02 -1.061169207096099854e-01 -1.408612728118896484e-01 3.768509030342102051e-01 -2.993836998939514160e-01 6.126975640654563904e-02 -1.835856139659881592e-01 2.057491838932037354e-01 -2.765253558754920959e-02 -6.758939474821090698e-02 -1.828045696020126343e-01 4.628713056445121765e-02 -2.871088385581970215e-01 -1.190824285149574280e-01 1.386506110429763794e-01 -2.152723520994186401e-01 1.576903760433197021e-01 -2.598150968551635742e-01 1.963725686073303223e-01 5.317152291536331177e-02 -4.767729551531374454e-04 2.530162632465362549e-01 -1.004565358161926270e-01 1.838425695896148682e-01
-7.783201336860656738e-02 4.209178686141967773e-02 -1.869106441736221313e-01 1.092757750302553177e-02 8.858121000230312347e-03 2.502351105213165283e-01 2.352928221225738525e-01 2.503733634948730469e-01 -5.785727128386497498e-02 -1.699668616056442261e-01 -2.988517284393310547e-01 -8.819710463285446167e-02 -5.156039446592330933e-02 -5.561698600649833679e-02 -1.171561777591705322e-01 1.247750297188758850e-01 -4.366898834705352783e-01 7.982158660888671875e-02 -1.638138592243194580e-01 -2.910894155502319336e-01 1.234795153141021729e-01 -1.607055403292179108e-02 3.858845531940460205e-01 3.322261944413185120e-02 -3.007644228637218475e-02 -2.530294284224510193e-02 -2.836775183677673340e-01 -3.008069656789302826e-02 -7.824015617370605469e-02 -4.190558940172195435e-02 1.270516812801361084e-01 1.757852137088775635e-01
1.756585761904716492e-02 -8.526933938264846802e-02 -1.812980920076370239e-01 4.523377865552902222e-02 2.955639660358428955e-01 2.239141017198562622e-01 7.739930599927902222e-02 1.670733243227005005e-01 -1.343198120594024658e-01 6.316316872835159302e-02 -2.146276682615280151e-01 -1.779636368155479431e-02 -3.888938128948211670e-01 -1.721685677766799927e-01 -2.189456522464752197e-01 -2.216846644878387451e-01 -1.092771515250205994e-01 2.153402566909790039e-01 -1.730096191167831421e-01 -3.895205631852149963e-02 -3.038003444671630859e-01 -1.317934095859527588e-01 1.462246328592300415e-01 4.645533114671707153e-02 9.784516878426074982e-03 -1.910229921340942383e-01 2.518675923347473145e-01 -2.368434518575668335e-01 -2.073344886302947998e-01 -4.106990993022918701e-02 1.068864855915307999e-02 1.259301900863647461e-01
1.339769661426544189e-01 -1.162113323807716370e-01 4.198829457163810730e-02 1.738744229078292847e-01 2.477744668722152710e-01 1.939252763986587524e-01 8.083264529705047607e-02 3.112481236457824707e-01 -2.410951107740402222e-01 1.040374953299760818e-02 -1.099041551351547241e-01 -1.079469732940196991e-02 -3.594915270805358887e-01 -6.626477092504501343e-02 -2.702885679900646210e-02 4.450929816812276840e-03 -1.382784545421600342e-01 -9.155833721160888672e-02 -1.846723258495330811e-01 -1.012220513075590134e-02 -1.163448244333267212e-01 -1.966925263404846191e-01 1.060652434825897217e-01 -3.933010157197713852e-03 -1.373179852962493896e-01 -2.043717205524444580e-01 4.413444995880126953e-01 -2.996016144752502441e-01 -1.053706109523773193e-01 2.033475637435913086e-01 3.151915222406387329e-02 -7.428758591413497925e-02
2.956689298152923584e-01 -1.172760650515556335e-01 2.488976269960403442e-01 4.133355915546417236e-01 1.085627675056457520e-01 3.217394649982452393e-01 2.513554645702242851e-03 7.075601071119308472e-02 1.110630780458450317e-01 -1.246544439345598221e-02 3.691215068101882935e-03 -1.827740371227264404e-01 -3.006490468978881836e-01 -1.023521274328231812e-01 5.462264269590377808e-02 -1.783769428730010986e-01 -3.254587948322296143e-01 1.652877032756805420e-01 5.323208868503570557e-02 -1.029539853334426880e-01 -1.831263452768325806e-01 5.515312403440475464e-02 1.453567743301391602e-01 -1.176975071430206299e-01 1.997958123683929443e-01 -1.514900177717208862e-01 -1.029383987188339233e-01 6.251133978366851807e-03 -4.397589713335037231e-02 1.625043749809265137e-01 1.274074465036392212e-01 1.668076962232589722e-01
7.002834230661392212e-03 6.192476674914360046e-02 -1.082470789551734924e-01 1.356571614742279053e-01 -4.990614950656890869e-02 1.299114804714918137e-02 7.295262068510055542e-02 3.641832992434501648e-02 -1.464417874813079834e-01 -1.471322327852249146e-01 1.436677575111389160e-01 1.011998206377029419e-01 -4.609172344207763672e-01 -1.446065902709960938e-01 3.836584463715553284e-02 -3.016880713403224945e-02 -1.606903225183486938e-01 9.476468712091445923e-02 -3.237639665603637695e-01 -2.340588569641113281e-01 -2.997732758522033691e-01 1.970176398754119873e-01 3.390324115753173828e-02 -2.552866935729980469e-01 -2.080684751272201538e-01 -2.215146571397781372e-01 9.941244125366210938e-02 -2.994656860828399658e-01 1.057038679718971252e-01 5.606778711080551147e-02 -1.504196077585220337e-01 1.694096773862838745e-01
1.015004217624664307e-01 -1.103630512952804565e-01 1.744187325239181519e-01 -8.922119438648223877e-02 -3.159620240330696106e-02 3.146336600184440613e-02 -8.668144047260284424e-02 -3.332898020744323730e-03 -2.095987796783447266e-01 1.261961013078689575e-01 -1.004051268100738525e-01 1.143905706703662872e-02 -2.969767451286315918e-01 1.028394550085067749e-01 7.246737927198410034e-02 -4.420899227261543274e-02 -2.332225292921066284e-01 -1.940172016620635986e-01 9.908198565244674683e-02 -2.245583534240722656e-01 -2.157473266124725342e-01 -4.137338101863861084e-01 9.642314910888671875e-02 -2.071158885955810547e-01 -1.000361144542694092e-01 -1.649533212184906006e-01 -1.945050507783889771e-01 -2.001510560512542725e-01 -1.537550091743469238e-01 9.465394914150238037e-02 3.570363521575927734e-01 -2.370557039976119995e-01
-2.544295415282249451e-02 -2.631061673164367676e-01 -2.916269004344940186e-02 8.332605659961700439e-02 7.548714429140090942e-02 1.923937499523162842e-01 -1.324179023504257202e-02 -6.386906839907169342e-03 -1.009678319096565247e-01 -2.401894927024841309e-01 -3.206686675548553467e-01 -7.117383182048797607e-02 -3.739112317562103271e-01 -3.367004543542861938e-02 1.820844858884811401e-01 -3.921044468879699707e-01 -1.207591667771339417e-01 -8.217590302228927612e-02 -1.082952693104743958e-01 -4.894762299954891205e-03 -1.640826016664505005e-01 -1.097896620631217957e-01 3.332356512546539307e-01 -1.071673706173896790e-01 -2.051068842411041260e-01 -2.655623555183410645e-01 -7.768570631742477417e-02 -5.181459337472915649e-02 1.288511008024215698e-01 7.044980674982070923e-02 1.829144544899463654e-02 1.948669254779815674e-01
2.282899767160415649e-01 -2.528139017522335052e-02 2.303863614797592163e-01 8.466067165136337280e-02 -3.034048676490783691e-01 6.998519599437713623e-02 3.667719662189483643e-02 3.268592655658721924e-01 -1.291234791278839111e-01 -4.086709022521972656e-02 1.329533476382493973e-02 8.409281075000762939e-02 -4.157523214817047119e-01 3.387669473886489868e-02 -2.549257576465606689e-01 -7.215538993477821350e-03 -2.443142235279083252e-01 -2.440562099218368530e-01 1.808349192142486572e-01 -1.103270053863525391e-01 -1.892780959606170654e-01 2.364350482821464539e-02 1.133578121662139893e-01 1.532772034406661987e-01 -2.558941245079040527e-01 -3.439627215266227722e-02 6.235210970044136047e-02 1.393841654062271118e-01 -8.784013986587524414e-02 1.851359307765960693e-01 1.198007017374038696e-01 1.845456957817077637e-01
-2.659182250499725342e-01 -3.040515445172786713e-02 2.835514843463897705e-01 1.230837106704711914e-01 2.998406887054443359e-01 8.510383218526840210e-02 1.602097004652023315e-01 1.691999435424804688e-01 -4.553733766078948975e-02 -8.038030564785003662e-02 -2.734759449958801270e-01 1.734107732772827148e-01 1.437145173549652100e-01 -9.050767868757247925e-02 1.632176525890827179e-02 1.733260452747344971e-01 -2.720812857151031494e-01 7.981556653976440430e-02 9.931331127882003784e-02 -1.517575532197952271e-01 -1.701362431049346924e-01 -5.142531543970108032e-02 2.398533821105957031e-01 8.441983163356781006e-02 -2.549479305744171143e-01 -1.726370602846145630e-01 -2.362138926982879639e-01 1.239676102995872498e-01 3.156659379601478577e-02 1.810206174850463867e-01 3.153476119041442871e-01 1.023768913000822067e-02
-1.684442907571792603e-01 -8.275332301855087280e-02 1.533033102750778198e-01 3.105501532554626465e-01 1.643082648515701294e-01 -1.229232698678970337e-01 3.315528929233551025e-01 2.361910492181777954e-01 8.613600581884384155e-02 -2.013353854417800903e-01 1.380704641342163086e-01 1.721898019313812256e-01 -2.505616247653961182e-01 -6.398852169513702393e-02 4.041963443160057068e-02 -4.773562401533126831e-02 -1.459989398717880249e-01 2.126128077507019043e-01 1.416524610249325633e-04 -2.426953911781311035e-01 -4.718651250004768372e-02 -2.834675312042236328e-01 2.609579563140869141e-01 1.336783617734909058e-01 -2.739837467670440674e-01 -8.960118144750595093e-02 -1.902651637792587280e-01 -2.052551656961441040e-01 2.204089052975177765e-02 -2.363932318985462189e-02 8.298375457525253296e-02 -7.893620431423187256e-02
7.022707164287567139e-02 -2.015646547079086304e-01 5.505708232522010803e-02 -1.760078668594360352e-01 -9.260823950171470642e-03 2.192066237330436707e-02 -9.580925852060317993e-02 6.791611015796661377e-02 2.416280657052993774e-02 7.209664583206176758e-02 4.668637365102767944e-02 -5.695709586143493652e-02 -4.709353446960449219e-01 1.063012927770614624e-01 1.124357655644416809e-01 -1.742872446775436401e-01 -1.868940889835357666e-01 9.111407399177551270e-02 7.992319762706756592e-02 -4.294037073850631714e-02 -3.916698098182678223e-01 -3.659178316593170166e-01 2.244219332933425903e-01 -1.655824035406112671e-01 -1.934251040220260620e-01 -1.481675952672958374e-01 7.934891432523727417e-02 -2.536284737288951874e-02 -2.110529690980911255e-01 1.246096119284629822e-01 -4.674815014004707336e-02 2.714012563228607178e-01
7.360988855361938477e-02 -2.238557636737823486e-01 1.344617456197738647e-01 2.214450985193252563e-01 8.607689291238784790e-02 1.721345782279968262e-01 -1.309827119112014771e-01 2.200042158365249634e-01 -2.488948106765747070e-01 -2.319833487272262573e-01 -9.051423519849777222e-02 -4.635427892208099365e-02 -5.123643875122070312e-01 3.037435375154018402e-02 -1.641893177293241024e-03 9.282357990741729736e-02 -9.121686220169067383e-02 -1.770885735750198364e-01 5.060795694589614868e-02 -8.344019204378128052e-02 9.092126041650772095e-03 -3.748778998851776123e-01 6.974431872367858887e-02 -6.682068109512329102e-02 -2.539884448051452637e-01 -2.696810960769653320e-01 -3.412067890167236328e-02 -1.942445524036884308e-02 -1.770803630352020264e-01 -5.358270555734634399e-02 6.302869319915771484e-02 2.142227627336978912e-02
-8.423822931945323944e-03 -8.775189518928527832e-02 -6.777874659746885300e-03 3.064329624176025391e-01 -4.629975184798240662e-02 -8.268045634031295776e-02 3.105127951130270958e-03 5.955869555473327637e-01 -1.114754527807235718e-01 6.959789246320724487e-02 -3.144178092479705811e-01 5.893181264400482178e-02 -1.305178552865982056e-01 -5.088535696268081665e-02 -1.964297443628311157e-01 -2.128713065758347511e-03 -2.839947044849395752e-01 -2.149316370487213135e-01 -1.940902322530746460e-02 1.212688833475112915e-01 -1.249116882681846619e-01 -1.040333583950996399e-01 7.805787771940231323e-02 -7.991757243871688843e-02 -3.252337574958801270e-01 -6.108146533370018005e-02 -1.847269982099533081e-01 -1.011740937829017639e-01 -1.033987626433372498e-01 1.387839112430810928e-02 -4.262589290738105774e-02 9.667716920375823975e-02
-1.952191144227981567e-01 -2.616443336009979248e-01 1.051863804459571838e-01 3.671720027923583984e-01 -9.757737815380096436e-02 1.700191944837570190e-01 -9.935951232910156250e-02 1.175316721200942993e-01 -1.930011659860610962e-01 1.373109072446823120e-01 3.314041346311569214e-02 -6.447275727987289429e-02 -2.375872731208801270e-01 -1.544148027896881104e-01 -2.216156385838985443e-02 -2.433000802993774414e-01 -5.187264457345008850e-02 1.631879359483718872e-01 -1.272766143083572388e-01 -1.492841392755508423e-01 -1.570194959640502930e-01 -1.863483935594558716e-01 3.026270866394042969e-01 -2.211114615201950073e-01 1.194753050804138184e-01 -6.572247296571731567e-02 -4.829569533467292786e-02 3.249051570892333984e-01 -6.141881644725799561e-02 1.536045223474502563e-01 1.468060165643692017e-01 2.025669217109680176e-01
8.832269161939620972e-02 2.682904712855815887e-03 6.364935636520385742e-02 2.231041789054870605e-01 -1.305181980133056641e-01 1.393037885427474976e-01 -8.206095546483993530e-03 1.191328167915344238e-01 1.040758937597274780e-01 -1.226814314723014832e-01 1.233436539769172668e-01 3.569403290748596191e-01 -4.125255048274993896e-01 -1.403141170740127563e-01 2.041092365980148315e-01 1.609529256820678711e-01 -4.466615617275238037e-01 -1.685358583927154541e-01 -2.356876730918884277e-01 -2.338237017393112183e-01 -1.126316562294960022e-01 -1.252178996801376343e-01 -1.666055992245674133e-02 -3.393044695258140564e-02 1.539058834314346313e-01 8.553290367126464844e-02 -5.950290709733963013e-02 4.281119443476200104e-03 -2.857222035527229309e-02 1.080657988786697388e-01 1.860646009445190430e-01 1.101199686527252197e-01
-2.164367586374282837e-02 1.330024446360766888e-03 3.575584590435028076e-01 2.918554246425628662e-01 -1.318989694118499756e-01 1.791917085647583008e-01 6.503640115261077881e-02 3.169597312808036804e-02 -3.471439778804779053e-01 1.049467697739601135e-01 -8.847744762897491455e-02 -4.319242760539054871e-02 -2.764612138271331787e-01 -4.937418550252914429e-02 -6.996095180511474609e-04 -2.584655880928039551e-01 -8.937309682369232178e-02 1.720833182334899902e-01 4.584623873233795166e-02 -3.843833133578300476e-02 -2.776839435100555420e-01 -2.151477783918380737e-01 1.689376235008239746e-01 -2.205357998609542847e-01 1.323154717683792114e-01 -1.637986749410629272e-01 1.262659430503845215e-01 1.838083714246749878e-01 -9.561537951231002808e-02 -8.294904232025146484e-02 2.936798632144927979e-01 8.235038816928863525e-02
-8.357915282249450684e-02 -1.010037809610366821e-01 9.983756393194198608e-02 2.881689965724945068e-01 1.485683172941207886e-01 -7.243014406412839890e-03 2.861133515834808350e-01 1.930035948753356934e-01 -9.396792948246002197e-02 9.060127288103103638e-02 2.559061050415039062e-01 4.980456829071044922e-02 -2.216301858425140381e-01 7.281045615673065186e-02 3.989157825708389282e-02 1.085610613226890564e-01 -3.849321603775024414e-01 3.446494638919830322e-01 2.574172914028167725e-01 -2.575411200523376465e-01 6.895944941788911819e-03 -3.247073665261268616e-02 1.347612440586090088e-01 -8.698959648609161377e-02 -9.540937840938568115e-02 -2.991968095302581787e-01 5.893326923251152039e-02 -2.208884656429290771e-01 3.429038077592849731e-02 2.577513270080089569e-02 -7.818327099084854126e-02 1.026959121227264404e-01
-1.178313940763473511e-01 -7.065912336111068726e-02 1.551298797130584717e-01 4.016307890415191650e-01 -1.084451600909233093e-01 2.437457591295242310e-01 -2.013552039861679077e-01 2.834171950817108154e-01 -9.067742526531219482e-02 -3.944956883788108826e-02 -8.139870129525661469e-03 4.075601696968078613e-01 -6.463781744241714478e-02 -4.513975977897644043e-02 -3.470019623637199402e-02 -1.146167796105146408e-02 -3.424392938613891602e-01 1.192622780799865723e-01 -1.277334690093994141e-01 4.152150079607963562e-02 -1.564354896545410156e-01 -9.308373183012008667e-02 3.799142837524414062e-01 5.893325433135032654e-02 -1.025042235851287842e-01 -2.115145884454250336e-02 -1.246853545308113098e-01 -2.296027690172195435e-01 -3.149881958961486816e-03 6.599063426256179810e-02 3.055640961974859238e-03 -7.837314158678054810e-02
-1.782459616661071777e-01 1.989484950900077820e-02 -4.420357570052146912e-02 -4.377504438161849976e-02 5.567119643092155457e-02 3.301466107368469238e-01 1.792313307523727417e-01 2.966947108507156372e-02 -2.866086363792419434e-02 -2.325406521558761597e-01 2.079169452190399170e-02 1.291196644306182861e-01 -2.710723280906677246e-01 -3.849199414253234863e-02 -8.563789539039134979e-03 2.694057226181030273e-01 -3.911995589733123779e-01 3.055875655263662338e-03 -2.765626311302185059e-01 -4.287378862500190735e-02 -5.503449938260018826e-04 -3.671933114528656006e-01 1.401660144329071045e-01 -6.962651014328002930e-02 -3.801438212394714355e-01 -2.102284878492355347e-01 6.011654436588287354e-02 -3.668646886944770813e-02 -8.810023218393325806e-02 2.963148802518844604e-02 7.778797298669815063e-02 1.392410602420568466e-02
-1.655230969190597534e-01 -3.536311089992523193e-01 9.694916754961013794e-02 6.561374664306640625e-02 -6.009039655327796936e-02 -4.445078969001770020e-02 1.196798011660575867e-01 3.021358326077461243e-02 -2.080792002379894257e-02 -2.621573507785797119e-01 5.528282374143600464e-03 -7.191969454288482666e-02 -3.678903877735137939e-01 -7.117464393377304077e-02 -2.194316387176513672e-01 1.398614495992660522e-01 -3.199036121368408203e-01 -1.880419999361038208e-01 4.628462344408035278e-02 -2.454154342412948608e-01 1.559823751449584961e-01 5.991417542099952698e-02 3.606362035498023033e-03 -2.279585748910903931e-01 -9.965693950653076172e-02 -3.204692304134368896e-01 2.274911552667617798e-01 -1.144145503640174866e-01 -1.915940642356872559e-01 1.558215022087097168e-01 5.788079649209976196e-02 9.357235580682754517e-02
-5.859488621354103088e-02 9.196358732879161835e-03 1.918195039033889771e-01 2.095885127782821655e-01 -2.059622108936309814e-01 2.392602413892745972e-01 7.226197421550750732e-02 1.322806626558303833e-01 -2.810815274715423584e-01 2.461735457181930542e-01 4.729527607560157776e-02 -1.326564997434616089e-01 -2.850487530231475830e-01 2.741779200732707977e-02 1.131156012415885925e-01 -1.500799059867858887e-01 -3.974668979644775391e-01 1.256998330354690552e-01 1.940784156322479248e-01 -7.640250027179718018e-02 -9.371109306812286377e-02 -2.779772579669952393e-01 2.090519666671752930e-01 -2.926842868328094482e-01 -2.245104871690273285e-02 4.485129565000534058e-02 -8.388190716505050659e-02 1.046061515808105469e-02 1.237838119268417358e-01 9.367572516202926636e-02 2.230397760868072510e-01 1.995009370148181915e-02
-5.693899840116500854e-02 -3.086588904261589050e-02 1.465410739183425903e-01 2.451477646827697754e-01 -1.568301022052764893e-02 3.192045986652374268e-01 1.011748313903808594e-01 7.227911055088043213e-02 -2.168293595314025879e-01 1.592675596475601196e-01 -1.284852921962738037e-01 -1.787661612033843994e-01 -3.067043721675872803e-01 -3.780766949057579041e-02 3.061130084097385406e-02 -2.543256878852844238e-01 -1.564872115850448608e-01 9.010497480630874634e-02 1.686358153820037842e-01 -2.411710768938064575e-01 -2.331218123435974121e-01 -1.822398602962493896e-01 2.317069470882415771e-01 -2.542836368083953857e-01 1.608598530292510986e-01 -1.177884414792060852e-01 1.068824529647827148e-01 1.517746448516845703e-01 9.431567788124084473e-02 1.515408605337142944e-01 2.117660790681838989e-01 1.965820342302322388e-01
6.247658282518386841e-02 -7.175470888614654541e-02 1.944449692964553833e-01 1.898611187934875488e-01 3.863330185413360596e-02 3.592985272407531738e-01 -6.839258968830108643e-02 3.877356648445129395e-01 -4.975382983684539795e-02 4.225061833858489990e-02 -6.665852665901184082e-02 8.346863836050033569e-02 -5.143065452575683594e-01 1.344572454690933228e-01 -1.422914862632751465e-01 1.284354366362094879e-02 -1.392614245414733887e-01 7.342214696109294891e-03 -1.026257574558258057e-01 -2.997353114187717438e-02 1.539587825536727905e-01 -2.868242263793945312e-01 -1.179742589592933655e-01 1.975875161588191986e-02 -4.835991188883781433e-02 -2.515245974063873291e-01 1.963796615600585938e-01 -1.265326142311096191e-01 -1.835688650608062744e-01 8.285552263259887695e-02 2.991675771772861481e-02 -4.511013627052307129e-03
1.768744885921478271e-01 -1.057419106364250183e-01 1.555585861206054688e-01 2.044772058725357056e-01 5.658885091543197632e-02 1.693226210772991180e-02 1.238309890031814575e-01 2.546909153461456299e-01 -5.922858417034149170e-02 2.302226424217224121e-02 2.503256797790527344e-01 -5.859335511922836304e-02 -3.800414502620697021e-01 4.122019410133361816e-01 -9.510255604982376099e-02 5.933681875467300415e-02 -5.500980839133262634e-02 1.722258925437927246e-01 -2.542035281658172607e-01 -1.185420434921979904e-02 -3.090724945068359375e-01 2.185223847627639771e-01 2.443599700927734375e-01 2.338349670171737671e-01 4.496496170759201050e-02 -7.938246428966522217e-02 -2.503234148025512695e-02 7.784295361489057541e-03 -8.711151033639907837e-02 -1.085774973034858704e-02 -2.805625461041927338e-02 1.953776329755783081e-01
2.045757770538330078e-01 1.482512354850769043e-01 -7.981959730386734009e-02 4.242689162492752075e-02 -3.681116038933396339e-03 1.706073880195617676e-01 2.915903925895690918e-02 2.785641252994537354e-01 6.966552883386611938e-02 8.677864074707031250e-02 -5.591566860675811768e-02 1.241955906152725220e-01 -4.161307215690612793e-01 -2.280901819467544556e-01 -1.084747761487960815e-01 -1.302069723606109619e-01 -2.066183835268020630e-01 3.247216343879699707e-02 -8.700784295797348022e-03 -1.802078768378123641e-04 -4.128301143646240234e-01 -9.449132531881332397e-02 5.361408740282058716e-02 4.757753107696771622e-03 -2.835744321346282959e-01 -1.465921252965927124e-01 2.285668849945068359e-01 -1.407800018787384033e-01 8.698537945747375488e-03 2.021308988332748413e-01 3.073656857013702393e-01 1.172072440385818481e-02
-3.681956604123115540e-02 1.321558803319931030e-01 2.997593581676483154e-01 -1.287203840911388397e-02 -1.447263546288013458e-02 -7.392820715904235840e-02 -3.429673984646797180e-02 1.177795454859733582e-01 8.452025800943374634e-02 -9.768682718276977539e-02 -3.625912964344024658e-01 1.610717326402664185e-01 -2.145971208810806274e-01 -1.535576283931732178e-01 -1.534992009401321411e-01 -1.780172437429428101e-01 -2.639969289302825928e-01 4.230504855513572693e-02 -1.213568374514579773e-01 -1.876219175755977631e-02 -6.971439579501748085e-04 7.489909231662750244e-02 5.642576217651367188e-01 -9.947834163904190063e-02 5.387108307331800461e-03 -1.620995253324508667e-01 2.226018011569976807e-01 -2.231720983982086182e-01 -5.691996961832046509e-02 7.228446006774902344e-02 -1.265067458152770996e-01 -2.931852266192436218e-02
-5.153687670826911926e-02 -3.832190334796905518e-01 -6.712809950113296509e-02 1.555258780717849731e-01 7.969446480274200439e-02 -8.937428705394268036e-03 5.832969024777412415e-02 1.545776128768920898e-01 -1.008501425385475159e-01 -2.872919142246246338e-01 -2.004791051149368286e-02 1.253904849290847778e-01 -3.255042433738708496e-01 -5.615766346454620361e-02 -1.817316412925720215e-01 -3.316128998994827271e-02 -2.307496964931488037e-01 4.731067270040512085e-02 -9.140567481517791748e-02 -3.555101454257965088e-01 -2.642499208450317383e-01 2.676858901977539062e-01 3.637058287858963013e-02 1.149919778108596802e-01 -3.401579558849334717e-01 -7.837596535682678223e-02 -1.801719516515731812e-02 1.165985837578773499e-01 -1.241015419363975525e-01 1.110896617174148560e-01 -1.490564942359924316e-01 6.335876882076263428e-02
-3.516342118382453918e-02 -3.217616379261016846e-01 -5.617882683873176575e-02 1.336967945098876953e-01 6.685613770969212055e-04 3.364042639732360840e-01 5.660698190331459045e-02 2.395021319389343262e-01 1.354252696037292480e-01 1.601994223892688751e-02 -2.981471270322799683e-02 4.153857827186584473e-01 -1.281706392765045166e-01 8.420665562152862549e-02 -1.458463259041309357e-02 4.457099363207817078e-02 -3.139039576053619385e-01 5.444516241550445557e-02 -2.641150203999131918e-04 1.304878592491149902e-01 -3.004736602306365967e-01 -7.132501155138015747e-02 3.311260640621185303e-01 2.284088134765625000e-01 -2.905637584626674652e-02 -2.216640859842300415e-01 1.071139574050903320e-01 6.420588493347167969e-02 1.092234626412391663e-01 1.416742056608200073e-01 6.176738068461418152e-02 7.492728531360626221e-02
5.594561342149972916e-03 -3.922392055392265320e-02 -8.306599408388137817e-02 5.659756436944007874e-02 8.483608812093734741e-02 1.239428520202636719e-01 1.920774281024932861e-01 1.508667916059494019e-01 -7.347629219293594360e-02 -2.553800344467163086e-01 -1.913460195064544678e-01 1.728495210409164429e-01 -2.037471532821655273e-01 -7.003336679190397263e-03 2.080796957015991211e-01 2.694165110588073730e-01 -4.241215288639068604e-01 -5.046386644244194031e-02 -3.438149988651275635e-01 -1.326963901519775391e-01 -5.555392801761627197e-02 -2.999682724475860596e-01 1.691785156726837158e-01 -6.028852611780166626e-02 -1.229107975959777832e-01 6.503846030682325363e-03 1.297303885221481323e-01 3.237301483750343323e-02 5.750323459506034851e-02 2.823821902275085449e-01 9.786166250705718994e-02 2.057777345180511475e-01
-9.618281573057174683e-02 -3.425244092941284180e-01 7.742521911859512329e-02 2.779447436332702637e-01 -1.968685388565063477e-01 1.231132894754409790e-01 1.214985176920890808e-01 1.700230538845062256e-01 -9.801796823740005493e-02 -9.817174077033996582e-02 -5.012524500489234924e-02 1.510637253522872925e-01 -1.414774209260940552e-01 -3.257118538022041321e-02 5.680745467543601990e-02 1.860945820808410645e-01 -6.927954405546188354e-02 -2.453897595405578613e-01 -1.234942004084587097e-01 -1.048998385667800903e-01 -1.682607829570770264e-01 -2.658859491348266602e-01 2.461661100387573242e-01 -1.958378106355667114e-01 -3.775841789320111275e-03 2.809449136257171631e-01 9.778742492198944092e-02 -1.455773264169692993e-01 -2.632543444633483887e-01 1.908685415983200073e-01 2.047304064035415649e-01 2.061691284179687500e-01
-1.180616300553083420e-02 -1.547328978776931763e-01 1.985391229391098022e-01 2.948860824108123779e-01 2.451630868017673492e-02 2.628650069236755371e-01 -8.132775546982884407e-04 2.875836491584777832e-01 1.683572977781295776e-01 1.703837215900421143e-01 -2.235211664810776711e-03 1.218046322464942932e-01 -3.089067339897155762e-01 -8.198829740285873413e-02 -5.762531235814094543e-02 8.845810592174530029e-02 -1.189286708831787109e-01 2.448536306619644165e-01 -1.455122530460357666e-01 -1.152432337403297424e-02 4.057020880281925201e-03 -2.529829144477844238e-01 3.884029388427734375e-01 2.814949154853820801e-01 -1.940475217998027802e-02 -5.791995674371719360e-02 2.112845480442047119e-01 6.300560664385557175e-03 -3.258219361305236816e-02 1.961000114679336548e-01 -5.525148473680019379e-03 -1.848106831312179565e-01
-1.791018694639205933e-01 1.396733969449996948e-01 -1.864810734987258911e-01 1.892029494047164917e-01 1.381807029247283936e-01 2.429068833589553833e-01 -3.305735066533088684e-02 7.978386431932449341e-02 -2.691747248172760010e-01 -1.897161751985549927e-01 -1.373963356018066406e-01 1.729462891817092896e-01 -3.585883975028991699e-01 -2.212417274713516235e-01 9.582108259201049805e-02 1.274566948413848877e-01 -1.230922043323516846e-01 1.946507841348648071e-01 -1.887000352144241333e-01 -1.377143114805221558e-01 5.793409422039985657e-02 -1.207319572567939758e-01 1.266397386789321899e-01 -9.063566476106643677e-02 -8.027885854244232178e-02 -3.088863790035247803e-01 -2.315789647400379181e-02 1.562431752681732178e-01 -6.567241996526718140e-02 1.528595983982086182e-01 1.053223479539155960e-02 3.573470413684844971e-01
-1.689190566539764404e-01 -2.247043102979660034e-01 -1.357437372207641602e-01 8.857963979244232178e-02 1.360471546649932861e-01 -2.783113718032836914e-02 3.857406601309776306e-02 -4.275504872202873230e-02 -3.541720807552337646e-01 -4.623303562402725220e-02 9.340045601129531860e-02 2.457478195428848267e-01 -3.701176047325134277e-01 -1.760542392730712891e-01 -3.995067253708839417e-02 1.665338426828384399e-01 -3.040250241756439209e-01 -8.162627369165420532e-02 5.533424764871597290e-02 -4.040773585438728333e-02 -8.319869637489318848e-02 9.517033398151397705e-02 1.135219186544418335e-01 -3.533254191279411316e-02 -1.715382188558578491e-01 -3.137571811676025391e-01 3.524999693036079407e-02 -7.546561956405639648e-02 -8.865018188953399658e-02 1.213125362992286682e-01 -2.182061783969402313e-02 4.316681325435638428e-01
5.627400055527687073e-02 4.455229640007019043e-02 2.223180979490280151e-01 1.894561648368835449e-01 -9.810514748096466064e-02 2.018847316503524780e-01 3.241449594497680664e-02 1.176856905221939087e-01 -1.343713402748107910e-01 1.261296570301055908e-01 -8.133917301893234253e-02 -2.281436026096343994e-01 -2.341411560773849487e-01 5.408401042222976685e-02 7.713000755757093430e-03 -3.870870172977447510e-01 -1.256964355707168579e-01 1.078524515032768250e-01 1.888892352581024170e-01 -2.380264997482299805e-01 -3.042719066143035889e-01 -5.960113927721977234e-02 1.372456848621368408e-01 -2.844396531581878662e-01 4.368368536233901978e-02 -1.200092658400535583e-01 1.504236012697219849e-01 7.347022742033004761e-02 4.617659747600555420e-02 1.635856926441192627e-01 3.259884715080261230e-01 2.209834158420562744e-01
-1.326701492071151733e-01 -2.171394675970077515e-01 -4.224404320120811462e-02 -4.681462794542312622e-02 -1.641290485858917236e-01 -7.237043976783752441e-02 4.692425951361656189e-03 1.803431361913681030e-01 1.817488819360733032e-01 -2.428030669689178467e-01 1.201179251074790955e-01 -4.610130190849304199e-02 -4.034757614135742188e-01 -1.042540371417999268e-01 -1.921924017369747162e-02 7.872477918863296509e-02 -1.320278495550155640e-01 6.115007773041725159e-02 -2.159413099288940430e-01 -1.521191000938415527e-01 -2.601915299892425537e-01 -3.138913810253143311e-01 1.368128657341003418e-01 -2.494891881942749023e-01 -2.982303202152252197e-01 1.534011680632829666e-02 7.398907840251922607e-02 -1.356609612703323364e-01 -3.000147640705108643e-01 1.062917783856391907e-01 8.200968056917190552e-02 1.362510025501251221e-01
-1.637776196002960205e-01 -9.461363404989242554e-02 -1.364447176456451416e-01 4.524455964565277100e-01 -5.698739085346460342e-03 -5.096822977066040039e-02 -4.162316210567951202e-03 -9.321958757936954498e-03 -2.205705195665359497e-01 -8.653760701417922974e-02 -9.681976400315761566e-03 7.299970090389251709e-02 2.159897238016128540e-02 -2.120427414774894714e-02 -9.095784276723861694e-02 -3.891721367835998535e-01 -3.965570628643035889e-01 -2.034606337547302246e-01 -1.364945024251937866e-01 -1.585647016763687134e-01 -1.438260972499847412e-01 -1.074895188212394714e-01 8.365947008132934570e-02 1.368275284767150879e-01 -1.136451214551925659e-01 -2.246451079845428467e-01 2.631547488272190094e-02 -2.751010060310363770e-01 6.852740049362182617e-02 1.096113771200180054e-01 2.325948029756546021e-01 7.075805962085723877e-02
-9.431030601263046265e-03 -3.135088384151458740e-01 9.484092146158218384e-02 3.442004621028900146e-01 -1.805626899003982544e-01 1.108869835734367371e-01 2.909460850059986115e-02 1.370872110128402710e-01 -2.056114375591278076e-01 -4.791174456477165222e-02 -8.018901571631431580e-03 -5.706721916794776917e-03 -6.121460720896720886e-02 3.897174447774887085e-02 1.036543175578117371e-01 -1.428084820508956909e-01 -1.217264160513877869e-01 -5.027388408780097961e-02 -2.136583030223846436e-01 -5.990720912814140320e-02 -3.140363991260528564e-01 -3.258964121341705322e-01 1.331357657909393311e-01 -2.424618303775787354e-01 1.938253492116928101e-01 -1.016688905656337738e-02 -2.753463014960289001e-02 1.133387088775634766e-01 -1.496110260486602783e-01 1.771578192710876465e-01 2.139657139778137207e-01 3.602700233459472656e-01
9.121275693178176880e-02 -3.800766915082931519e-02 4.173297584056854248e-01 3.006098866462707520e-01 -1.338749676942825317e-01 1.393755227327346802e-01 -4.956950992345809937e-02 -4.903787747025489807e-02 -1.942089796066284180e-01 2.419828325510025024e-01 -3.207376599311828613e-01 -1.607359014451503754e-02 -6.634914129972457886e-02 -9.089343249797821045e-02 -2.237235009670257568e-01 -1.912076026201248169e-01 -1.485863327980041504e-01 2.267071902751922607e-01 1.555759273469448090e-02 -8.718451857566833496e-02 -3.507111072540283203e-01 -1.760479435324668884e-02 -4.015505313873291016e-02 -2.925848066806793213e-01 1.161582674831151962e-02 -2.519633173942565918e-01 1.256582736968994141e-01 -3.481712564826011658e-02 -2.974752709269523621e-02 1.628777384757995605e-02 5.395038053393363953e-02 9.103719890117645264e-02
1.056812778115272522e-01 -1.574265509843826294e-01 -8.703344315290451050e-02 3.206335604190826416e-01 3.580542504787445068e-01 2.096522003412246704e-01 -1.387734264135360718e-01 1.843315362930297852e-01 -1.667392551898956299e-01 5.622341856360435486e-02 -1.571838259696960449e-01 3.366233408451080322e-01 -2.459086179733276367e-01 7.841907441616058350e-02 -2.492866106331348419e-02 -9.987477213144302368e-02 -2.465789914131164551e-01 6.416048109531402588e-02 -8.724309504032135010e-02 -2.453882545232772827e-01 -1.856604516506195068e-01 1.741560101509094238e-01 3.037155047059059143e-02 1.840003430843353271e-01 -2.566803693771362305e-01 -8.194600045680999756e-02 -4.919333010911941528e-02 3.702571615576744080e-02 -1.901103407144546509e-01 6.780069321393966675e-02 -5.775811895728111267e-02 1.711245179176330566e-01
1.653337925672531128e-01 -1.345950365066528320e-01 1.321663707494735718e-01 3.118788897991180420e-01 4.107425734400749207e-02 2.400206327438354492e-01 -1.897072941064834595e-01 1.515993326902389526e-01 5.242478102445602417e-02 3.219029605388641357e-01 9.418270736932754517e-02 -1.940720528364181519e-01 -3.072791993618011475e-01 -7.327631115913391113e-02 -1.849403828382492065e-01 -1.578270345926284790e-01 -2.550897896289825439e-01 2.419621348381042480e-01 2.034175693988800049e-01 -1.008107736706733704e-01 -3.528496250510215759e-03 -1.026314944028854370e-01 2.380352318286895752e-01 -1.886638104915618896e-01 4.729917645454406738e-02 -2.238434106111526489e-01 1.332053393125534058e-01 -1.840776950120925903e-01 -1.578750275075435638e-02 1.562696397304534912e-01 5.271693319082260132e-02 1.896283030509948730e-02
-3.789194226264953613e-01 -1.454233229160308838e-01 5.089526996016502380e-02 2.130100727081298828e-01 3.481305390596389771e-02 -1.868657469749450684e-01 -9.561660885810852051e-02 1.099456474184989929e-01 -3.326551616191864014e-01 -1.682825982570648193e-01 -3.559661209583282471e-01 1.902028545737266541e-02 -7.865712046623229980e-02 4.955359920859336853e-02 -1.159811988472938538e-01 -1.690743416547775269e-01 -2.104505896568298340e-01 -1.489228159189224243e-01 4.777318984270095825e-02 -5.239049717783927917e-02 -2.795196175575256348e-01 4.636009037494659424e-02 1.524205803871154785e-01 8.426869660615921021e-02 -4.923745989799499512e-02 -1.270487010478973389e-01 -9.190880507230758667e-02 -6.573979742825031281e-03 -1.697645485401153564e-01 -4.933235421776771545e-02 3.865392506122589111e-01 1.529190838336944580e-01
-1.510775834321975708e-01 -1.297862827777862549e-01 2.619000077247619629e-01 4.675463438034057617e-01 7.006616890430450439e-02 1.030000299215316772e-02 1.572343707084655762e-01 2.947801351547241211e-01 -2.657870948314666748e-01 2.339822500944137573e-01 1.720470041036605835e-01 1.116664111614227295e-01 -2.223159521818161011e-01 2.211518352851271629e-03 7.550155371427536011e-02 1.671956293284893036e-02 -2.307859510183334351e-01 3.273714184761047363e-01 6.004745513200759888e-02 -2.046449035406112671e-01 -2.139420807361602783e-01 -4.059382528066635132e-02 1.428735852241516113e-01 -1.047676876187324524e-01 -3.251007199287414551e-02 -1.406622081995010376e-01 -4.849291592836380005e-02 4.641958326101303101e-02 -1.886093616485595703e-02 1.030323207378387451e-01 -1.067187041044235229e-01 3.464548662304878235e-02
-2.654678821563720703e-01 2.208043187856674194e-01 9.946207702159881592e-02 3.393604457378387451e-01 4.494842514395713806e-02 1.388655751943588257e-01 -1.803093254566192627e-01 -9.545516222715377808e-02 -1.300269216299057007e-01 -3.140873089432716370e-02 -8.005639910697937012e-02 3.883701190352439880e-02 -1.555811464786529541e-01 -2.613709308207035065e-02 -1.710654348134994507e-01 3.555693626403808594e-01 -2.701339423656463623e-01 2.285384237766265869e-01 6.243744120001792908e-02 -2.973936796188354492e-01 -8.794274181127548218e-02 -4.100460931658744812e-02 1.777688115835189819e-01 -4.815803468227386475e-02 -7.252316176891326904e-02 -1.234724670648574829e-01 1.160634011030197144e-01 7.364797592163085938e-02 -1.238557696342468262e-01 -5.958317313343286514e-03 1.035378798842430115e-01 4.000236988067626953e-01
-4.779971018433570862e-02 9.225255995988845825e-02 2.743654251098632812e-01 8.408634364604949951e-02 -2.193324118852615356e-01 1.677980720996856689e-01 1.571016013622283936e-01 -3.568099066615104675e-02 -1.257196813821792603e-01 -2.130020782351493835e-02 -1.463759243488311768e-01 1.169186085462570190e-01 5.528090894222259521e-02 1.015448197722434998e-01 2.641963586211204529e-02 -4.286274313926696777e-01 -4.006005525588989258e-01 2.610774338245391846e-02 -1.596458554267883301e-01 -2.222909182310104370e-01 -1.076080054044723511e-01 -2.796852588653564453e-01 1.348323076963424683e-01 2.824374437332153320e-01 -5.701214820146560669e-02 7.012228667736053467e-02 -1.438510604202747345e-02 -2.363963872194290161e-01 -7.520677149295806885e-02 2.409455776214599609e-01 -3.535441588610410690e-03 6.084048002958297729e-02
-2.367715723812580109e-02 2.909151464700698853e-02 -1.520823221653699875e-02 1.342718005180358887e-01 1.202902644872665405e-01 1.563511639833450317e-01 -3.788325563073158264e-02 1.837028414011001587e-01 -2.250423729419708252e-01 -9.614995121955871582e-02 2.873417139053344727e-01 2.325511425733566284e-01 -3.958265781402587891e-01 -1.483257412910461426e-01 -7.180141983553767204e-04 -7.415503263473510742e-02 -9.548400342464447021e-02 1.890623867511749268e-01 -2.486108094453811646e-01 -8.067024499177932739e-02 1.007497087121009827e-01 -1.292050182819366455e-01 2.420059144496917725e-01 -2.914160788059234619e-01 1.446361280977725983e-02 -4.352350533008575439e-01 8.521565049886703491e-02 -2.882651239633560181e-02 -1.502909362316131592e-01 2.537167258560657501e-02 7.956347614526748657e-02 1.213197037577629089e-01
-2.356050312519073486e-01 -1.736131310462951660e-01 6.717684119939804077e-02 2.168101519346237183e-01 5.436598882079124451e-02 3.207291662693023682e-01 -1.142174303531646729e-01 2.632136940956115723e-01 -1.123089566826820374e-01 -1.747828722000122070e-01 -4.351819679141044617e-02 -1.719382219016551971e-02 -1.885748207569122314e-01 -6.152884289622306824e-02 -1.179665774106979370e-01 8.757782727479934692e-02 -2.251543849706649780e-01 3.097296692430973053e-02 8.195971697568893433e-02 3.509996086359024048e-02 -3.100443184375762939e-01 -2.388852089643478394e-01 2.143496647477149963e-02 1.889170110225677490e-01 -3.560818135738372803e-01 -2.653588950634002686e-01 2.116858214139938354e-01 -1.510101556777954102e-01 -1.108011677861213684e-01 7.676190882921218872e-02 -1.717202365398406982e-01 -8.347391337156295776e-02
8.668005466461181641e-02 -7.633838057518005371e-02 1.459794491529464722e-01 2.162891626358032227e-01 1.035013943910598755e-01 -5.479725543409585953e-03 -4.523378610610961914e-02 9.325582534074783325e-02 -2.887882888317108154e-01 -2.030522972345352173e-01 7.474519312381744385e-02 -1.741250157356262207e-01 -1.417983621358871460e-01 -2.477009780704975128e-02 -3.883373141288757324e-01 -1.652528941631317139e-01 -3.192241191864013672e-01 1.292468905448913574e-01 -1.337552964687347412e-01 7.920515723526477814e-03 -2.922683954238891602e-01 -2.486735433340072632e-01 -5.313619622029364109e-04 3.634419664740562439e-02 -1.054510995745658875e-01 -2.916647493839263916e-01 -7.121195644140243530e-02 9.460908919572830200e-02 -3.383800089359283447e-01 1.227410286664962769e-01 -6.980145722627639771e-02 -8.900141716003417969e-02
-8.602426201105117798e-02 -6.172044947743415833e-02 2.173694409430027008e-02 -1.196174398064613342e-01 -1.667096316814422607e-01 -2.565086074173450470e-02 -4.801122099161148071e-02 4.306897893548011780e-02 -1.115075945854187012e-01 7.761530578136444092e-02 -6.978312879800796509e-02 -2.701595723628997803e-01 1.987917535006999969e-02 1.214541196823120117e-01 -3.030621111392974854e-01 7.360407710075378418e-02 -5.266880989074707031e-01 2.101360559463500977e-01 -7.262452691793441772e-02 -1.994473785161972046e-01 -7.116916775703430176e-02 -1.282556802034378052e-01 2.593497931957244873e-01 -5.065372958779335022e-02 -3.685185015201568604e-01 -1.521527618169784546e-01 2.226205170154571533e-02 1.511616911739110947e-02 -1.802335828542709351e-01 2.765893191099166870e-02 1.279949545860290527e-01 2.557516098022460938e-01
-1.344232074916362762e-02 2.219446152448654175e-01 1.098579540848731995e-01 8.714864403009414673e-02 5.872653052210807800e-02 8.964778482913970947e-02 1.030457764863967896e-01 1.150626465678215027e-01 -1.638996452093124390e-01 2.826935425400733948e-02 1.934578418731689453e-01 3.354823887348175049e-01 -3.047268390655517578e-01 1.775580942630767822e-01 -4.235044866800308228e-02 1.011849343776702881e-01 -5.430392622947692871e-01 1.460698246955871582e-01 -4.866742528975009918e-03 2.097066342830657959e-01 2.119200490415096283e-02 -2.888127230107784271e-03 2.875675261020660400e-01 -5.350146815180778503e-02 1.685952991247177124e-01 -6.782183796167373657e-02 2.226576507091522217e-01 -1.052188202738761902e-01 -6.727281957864761353e-02 1.606238782405853271e-01 4.742304235696792603e-02 9.491692483425140381e-02
-1.886458843946456909e-01 -1.110134571790695190e-01 2.589379549026489258e-01 1.736312806606292725e-01 2.917168140411376953e-01 -2.045771032571792603e-01 5.027428641915321350e-02 2.328707724809646606e-01 -1.770577579736709595e-01 -1.343633532524108887e-01 1.277365237474441528e-01 1.781766712665557861e-01 -1.219578012824058533e-01 1.746108978986740112e-01 -2.063487283885478973e-02 -9.263419359922409058e-02 -2.059863805770874023e-01 1.436829715967178345e-01 4.271344840526580811e-02 -3.102600872516632080e-01 -3.276351466774940491e-02 -3.113397583365440369e-02 2.519434988498687744e-01 -9.785736910998821259e-03 -1.394999623298645020e-01 3.898803517222404480e-02 -7.303437590599060059e-02 -2.954295575618743896e-01 -5.694709345698356628e-02 3.595331013202667236e-01 1.992929428815841675e-01 -8.219840377569198608e-02
-2.245239168405532837e-01 1.310607641935348511e-01 -1.547446995973587036e-01 4.017189145088195801e-02 1.695843189954757690e-01 -8.320983499288558960e-03 -1.106539368629455566e-01 1.754374057054519653e-01 2.062492817640304565e-02 -5.357022583484649658e-02 -1.441612280905246735e-02 -3.229404240846633911e-02 -5.541684031486511230e-01 2.746665775775909424e-01 -1.255420893430709839e-01 1.859391294419765472e-02 -3.161064982414245605e-01 -8.957069367170333862e-02 -2.418826371431350708e-01 5.973743391223251820e-04 -1.869112104177474976e-01 -2.005549371242523193e-01 8.761941641569137573e-02 -2.960222586989402771e-02 -7.140859961509704590e-02 1.726391613483428955e-01 2.020058780908584595e-01 -6.085715815424919128e-02 -4.492070898413658142e-02 2.591353952884674072e-01 1.814260631799697876e-01 1.190529577434062958e-02
-1.711609810590744019e-01 -7.793397642672061920e-03 7.797528803348541260e-02 1.977879256010055542e-01 1.084228381514549255e-01 -1.520979553461074829e-01 -8.800758421421051025e-02 9.306102246046066284e-02 -2.383141815662384033e-01 -3.082449734210968018e-01 -9.450215846300125122e-03 -5.079661495983600616e-03 -1.475896239280700684e-01 1.009571775794029236e-01 -3.922964632511138916e-02 -4.450207948684692383e-02 -2.375511676073074341e-01 -3.962112963199615479e-02 1.470791995525360107e-01 -2.198019921779632568e-01 -2.747769355773925781e-01 -2.822523005306720734e-02 1.686926484107971191e-01 9.787885844707489014e-02 -7.871498912572860718e-02 6.534679979085922241e-02 -2.923706769943237305e-01 -2.451620399951934814e-01 -2.250325679779052734e-01 3.830175697803497314e-01 -2.296178042888641357e-01 1.957809776067733765e-01
-2.031438611447811127e-02 3.121625259518623352e-02 -2.049936167895793915e-02 7.432657480239868164e-02 2.303525209426879883e-01 1.059689223766326904e-01 2.463377639651298523e-02 8.150728791952133179e-02 -4.288435727357864380e-02 6.005923822522163391e-02 -8.078109472990036011e-02 -4.248612001538276672e-02 -5.096824169158935547e-01 -1.326503455638885498e-01 -2.429778724908828735e-01 -9.725218638777732849e-03 -3.496107086539268494e-02 3.590929806232452393e-01 8.274913579225540161e-02 -3.367174267768859863e-01 -3.523677885532379150e-01 -1.844568252563476562e-01 8.108850568532943726e-02 1.030201688408851624e-01 -5.417371541261672974e-02 -1.368233561515808105e-01 1.602275818586349487e-01 2.340442314743995667e-02 -2.185451388359069824e-01 -1.441273391246795654e-01 1.449069678783416748e-01 8.754201978445053101e-02
-6.059357523918151855e-02 5.400405824184417725e-02 3.338539004325866699e-01 4.093706607818603516e-02 2.547164820134639740e-02 -5.758908763527870178e-02 -2.183000892400741577e-01 3.290807008743286133e-01 -1.094553470611572266e-01 -1.428788304328918457e-01 -1.926891803741455078e-01 1.510385870933532715e-01 -2.790835499763488770e-01 -4.023615643382072449e-02 1.363450437784194946e-01 -9.778232127428054810e-02 -1.745402663946151733e-01 -1.680005341768264771e-01 -3.182339072227478027e-01 -1.784942485392093658e-02 4.669169709086418152e-02 -8.073954284191131592e-02 6.153273582458496094e-02 -1.500352323055267334e-01 -2.379747927188873291e-01 -1.192381232976913452e-01 2.374620437622070312e-01 -2.615238726139068604e-01 -2.727759480476379395e-01 1.583508998155593872e-01 1.728548854589462280e-01 -9.990724734961986542e-03
-2.197109609842300415e-01 1.118228882551193237e-01 1.058430299162864685e-01 4.391027390956878662e-01 1.973228752613067627e-01 1.601646840572357178e-02 -8.832526206970214844e-02 1.326187849044799805e-01 -6.009688228368759155e-02 -3.176554441452026367e-01 7.760233432054519653e-02 1.655008047819137573e-01 6.192933022975921631e-02 1.959154941141605377e-02 -4.700865596532821655e-02 -2.270793914794921875e-01 -2.304532676935195923e-01 2.386615872383117676e-01 -1.062081828713417053e-01 -1.585758775472640991e-01 -2.111367136240005493e-01 -6.234914064407348633e-02 2.921056151390075684e-01 -3.179760873317718506e-01 -4.464545473456382751e-02 -6.962914019823074341e-02 1.750099472701549530e-02 -8.361729234457015991e-02 -1.020489856600761414e-01 1.163627356290817261e-01 -2.322429418563842773e-01 3.574821352958679199e-02
-1.595600992441177368e-01 -6.671850383281707764e-02 2.873034775257110596e-02 3.549981713294982910e-01 -1.056700497865676880e-01 3.911272585391998291e-01 2.959427423775196075e-02 -3.429944813251495361e-02 -2.655953168869018555e-01 2.471614629030227661e-02 7.443344593048095703e-02 -1.225353628396987915e-01 -3.022627234458923340e-01 1.161447539925575256e-02 1.746053546667098999e-01 -4.972612485289573669e-02 -2.112465798854827881e-01 -1.149008199572563171e-01 9.664115495979785919e-04 -1.448285579681396484e-01 -3.502267301082611084e-01 -2.296910285949707031e-01 1.794470250606536865e-01 -1.878581047058105469e-01 1.053670495748519897e-01 -6.433806568384170532e-02 -1.556156277656555176e-01 1.528293937444686890e-01 -6.829969584941864014e-02 1.490006595849990845e-01 1.193131282925605774e-01 1.877453774213790894e-01
-5.086971819400787354e-02 1.252967864274978638e-01 -7.325469516217708588e-03 -1.014436259865760803e-01 -2.634135484695434570e-01 -4.524046927690505981e-02 -2.061228081583976746e-02 -4.301364999264478683e-03 -7.930708676576614380e-02 -1.864760965108871460e-01 -1.399000585079193115e-01 1.760062724351882935e-01 -4.120814800262451172e-01 -1.313967108726501465e-01 6.690346449613571167e-02 -2.854361832141876221e-01 -1.531621068716049194e-01 1.060272287577390671e-02 -1.350909173488616943e-01 -1.898391395807266235e-01 -3.949094414710998535e-01 -1.314261704683303833e-01 -6.033124774694442749e-02 -7.472746819257736206e-02 -2.256481163203716278e-02 -2.018894627690315247e-02 6.202096119523048401e-02 -2.933315634727478027e-01 -1.138513535261154175e-01 1.097226068377494812e-01 2.308327257633209229e-01 3.247321546077728271e-01
-2.871642708778381348e-01 -1.358105838298797607e-01 -2.292157858610153198e-01 1.923755854368209839e-01 1.726934909820556641e-01 8.140336722135543823e-02 2.321730703115463257e-01 1.846348121762275696e-02 2.439350821077823639e-02 1.342029194347560406e-03 6.720004975795745850e-02 -1.615855842828750610e-02 -4.334040284156799316e-01 -2.760326489806175232e-02 -1.364720016717910767e-01 -1.668052077293395996e-01 -2.658522129058837891e-01 2.182860821485519409e-01 -1.267295926809310913e-01 -1.983385682106018066e-01 -4.031784832477569580e-01 -3.122850134968757629e-02 1.216443851590156555e-01 2.096640765666961670e-01 5.141713097691535950e-02 -7.341545075178146362e-02 2.164284437894821167e-01 9.276850149035453796e-03 1.211097277700901031e-02 -4.082681238651275635e-02 8.244836330413818359e-02 1.372749954462051392e-01
1.228721719235181808e-02 -2.259141057729721069e-01 1.283449679613113403e-01 2.749795019626617432e-01 5.001524835824966431e-02 1.507319957017898560e-01 -4.184451326727867126e-02 7.129099220037460327e-02 8.282475173473358154e-02 1.635991930961608887e-01 -9.810131788253784180e-02 4.106032252311706543e-01 -1.016266345977783203e-01 3.876137733459472656e-02 3.297026455402374268e-02 -1.277352273464202881e-01 -3.590575754642486572e-01 5.905289947986602783e-02 2.494177967309951782e-02 1.136871501803398132e-01 -1.007646471261978149e-01 -1.745026409626007080e-01 3.525383472442626953e-01 3.660451769828796387e-01 3.259705007076263428e-02 -2.090179920196533203e-01 1.682147830724716187e-01 -2.252334356307983398e-02 -1.250081658363342285e-01 -2.082777768373489380e-02 1.259150654077529907e-01 1.824550628662109375e-01
7.502722740173339844e-02 -8.884301781654357910e-02 -4.158174619078636169e-02 4.036611318588256836e-02 1.815260946750640869e-01 -6.917891651391983032e-02 -2.894154191017150879e-02 1.300026923418045044e-01 -1.565919965505599976e-01 -1.539473533630371094e-01 2.236555330455303192e-02 -1.447171438485383987e-02 -1.801413148641586304e-01 6.660787016153335571e-02 -7.478831708431243896e-02 8.587634563446044922e-02 -3.975743055343627930e-01 6.012837216258049011e-02 -2.007733657956123352e-02 -2.996138036251068115e-01 -3.619028329849243164e-01 -5.553634837269783020e-02 2.214518189430236816e-01 3.430562913417816162e-01 -2.981790006160736084e-01 -4.578696389216929674e-04 -7.568909227848052979e-02 -1.912229508161544800e-01 -2.573733627796173096e-01 -1.458928734064102173e-01 -5.423216894268989563e-02 2.335510849952697754e-01
7.380006369203329086e-03 8.416134864091873169e-02 1.013240590691566467e-01 9.990581870079040527e-02 -5.843184143304824829e-02 1.388346999883651733e-01 1.173819452524185181e-01 3.136353194713592529e-01 -9.034184366464614868e-02 8.547731488943099976e-02 2.079503536224365234e-01 3.389497101306915283e-01 -1.840543150901794434e-01 -1.752362214028835297e-02 -2.348260432481765747e-01 3.068948164582252502e-02 -4.027943909168243408e-01 8.668853342533111572e-02 1.905221608467400074e-03 -2.540501356124877930e-01 -4.450313374400138855e-02 1.011441722512245178e-01 2.122421115636825562e-01 7.448564469814300537e-02 -3.465822041034698486e-01 -6.757882237434387207e-02 7.511752843856811523e-02 2.358633577823638916e-01 -2.597186565399169922e-01 1.305392384529113770e-01 7.481797039508819580e-02 -2.742587216198444366e-02
-6.660306453704833984e-02 -1.301096677780151367e-01 -1.802502386271953583e-02 3.432020246982574463e-01 8.952639065682888031e-03 -1.116688549518585205e-01 -2.196378260850906372e-02 1.012554485350847244e-02 2.076829317957162857e-03 -1.705339252948760986e-01 -3.268521726131439209e-01 -5.032480880618095398e-02 -2.988012731075286865e-01 3.686156496405601501e-02 3.089098930358886719e-01 -2.484917789697647095e-01 7.853628695011138916e-02 2.866854891180992126e-02 1.193744987249374390e-01 -1.363631039857864380e-01 -2.701706886291503906e-01 -2.746641933917999268e-01 2.000526487827301025e-01 -8.357128500938415527e-02 -2.070689201354980469e-01 -1.231567561626434326e-01 1.054817661643028259e-01 -8.310792967677116394e-03 9.363715536892414093e-03 2.577840387821197510e-01 4.907831922173500061e-02 2.960745096206665039e-01
-2.036321610212326050e-01 -1.403563171625137329e-01 9.841584414243698120e-02 3.005076348781585693e-01 -1.979022920131683350e-01 -2.388212829828262329e-03 -1.844746619462966919e-01 2.267035692930221558e-01 -2.099407911300659180e-01 -1.681398153305053711e-01 -6.383256614208221436e-02 8.180683106184005737e-02 8.054777234792709351e-02 1.789939403533935547e-02 -1.722805947065353394e-01 -4.203878045082092285e-01 -3.691808879375457764e-01 1.027224808931350708e-01 -1.522740125656127930e-01 -4.766978323459625244e-02 -1.807838529348373413e-01 -1.409360319375991821e-01 1.078119277954101562e-01 7.147894054651260376e-02 -2.494701594114303589e-01 -1.216566562652587891e-01 -1.393094211816787720e-01 -1.133487001061439514e-01 7.170673459768295288e-02 2.481274306774139404e-01 1.819106936454772949e-02 -1.972426194697618484e-03
-4.091944172978401184e-02 -1.163933947682380676e-01 -1.409606337547302246e-01 -1.704876311123371124e-02 8.733033388853073120e-02 -1.473473664373159409e-02 -8.134881034493446350e-03 2.335914224386215210e-01 -1.342931836843490601e-01 -1.883828341960906982e-01 -7.282914221286773682e-02 2.379823923110961914e-01 -3.415940105915069580e-01 1.189936995506286621e-01 -8.511633425951004028e-02 3.789488226175308228e-02 -1.721439510583877563e-01 -4.979717358946800232e-02 -2.161824554204940796e-01 -4.332504794001579285e-02 -2.865737676620483398e-01 -3.219777941703796387e-01 2.512288391590118408e-01 -9.137374162673950195e-02 1.286299619823694229e-02 3.384218811988830566e-01 -8.070074021816253662e-02 -5.918017588555812836e-03 -1.982941031455993652e-01 3.268467485904693604e-01 1.726094335317611694e-01 1.094678565859794617e-01
-8.631247282028198242e-02 -1.282670944929122925e-01 2.093680500984191895e-01 1.874491721391677856e-01 1.361731737852096558e-01 -1.457805037498474121e-01 -1.367159634828567505e-01 -6.374732404947280884e-02 -5.307906866073608398e-02 -1.470735222101211548e-01 6.004286184906959534e-02 -2.585021257400512695e-01 -8.659981191158294678e-02 5.324026942253112793e-02 2.197003178298473358e-02 -6.520168855786323547e-03 -1.529835760593414307e-01 6.958270072937011719e-02 -1.819741427898406982e-01 -2.983931899070739746e-01 -4.839206039905548096e-01 1.279676109552383423e-01 2.049832493066787720e-01 1.558322906494140625e-01 -2.249039858579635620e-01 -3.232981264591217041e-02 -2.608643174171447754e-01 -6.411645561456680298e-02 -9.066042304039001465e-02 3.512901961803436279e-01 6.820537894964218140e-02 3.898728638887405396e-02
-1.587121784687042236e-01 -8.580590784549713135e-02 -1.419644057750701904e-01 3.306853026151657104e-02 -1.749732047319412231e-01 -4.962457716464996338e-02 -8.441340178251266479e-02 4.879331588745117188e-02 1.846472024917602539e-01 1.113924235105514526e-01 -7.697813957929611206e-02 9.159680455923080444e-02 -2.344790846109390259e-01 1.348145157098770142e-01 -4.791274666786193848e-02 -2.766632735729217529e-01 1.188761889934539795e-01 -4.059216007590293884e-02 -7.946924120187759399e-02 -1.128117591142654419e-01 -2.868077158927917480e-01 -2.518159523606300354e-02 2.951631844043731689e-01 1.597425639629364014e-01 -1.744730770587921143e-01 -1.537521481513977051e-01 9.734966605901718140e-02 -1.463697254657745361e-01 -2.232359051704406738e-01 3.733873963356018066e-01 3.161923587322235107e-02 4.303683936595916748e-01
-3.042567335069179535e-02 1.958634555339813232e-01 1.895906776189804077e-01 3.738667368888854980e-01 5.144800245761871338e-02 2.061385214328765869e-01 -1.359128206968307495e-01 3.582081571221351624e-02 6.843154132366180420e-02 -5.333363637328147888e-02 -8.634021133184432983e-02 -1.261185258626937866e-01 -2.192075364291667938e-02 -2.336297184228897095e-02 -2.447502017021179199e-01 3.271552026271820068e-01 -4.288283586502075195e-01 1.300993412733078003e-01 -2.507186122238636017e-02 -1.084605157375335693e-01 -1.316858828067779541e-01 -3.005929850041866302e-02 1.954930275678634644e-01 9.999587386846542358e-02 1.795499213039875031e-02 -1.087757721543312073e-01 4.389626905322074890e-02 -2.186996936798095703e-01 -1.657578498125076294e-01 2.494043111801147461e-02 2.827314436435699463e-01 2.676367163658142090e-01
-6.380461901426315308e-02 -2.924383580684661865e-01 4.995502531528472900e-02 9.810156375169754028e-02 9.699314087629318237e-02 -1.228082478046417236e-01 -9.977951645851135254e-03 1.001393496990203857e-01 -1.471180617809295654e-01 1.411945819854736328e-01 2.019991427659988403e-01 4.809149503707885742e-01 -2.484574019908905029e-01 -1.511354595422744751e-01 -1.404079347848892212e-01 -1.361864358186721802e-01 -4.067521393299102783e-01 -5.872898548841476440e-02 -5.821205675601959229e-02 -1.061622723937034607e-01 -1.599068641662597656e-01 1.806256324052810669e-01 1.993108987808227539e-01 1.586297899484634399e-01 -1.949838101863861084e-01 -1.996111422777175903e-01 5.806755647063255310e-02 -1.344416886568069458e-01 -7.026796787977218628e-02 5.290047451853752136e-02 -4.556301981210708618e-02 1.068384647369384766e-01
1.621501445770263672e-01 -1.220143586397171021e-01 2.578817605972290039e-01 3.664809763431549072e-01 1.507585495710372925e-01 6.551790982484817505e-02 -5.056926608085632324e-02 1.815171688795089722e-01 -2.127319425344467163e-01 -1.980744674801826477e-02 1.584412455558776855e-01 1.960154771804809570e-01 -4.223382100462913513e-02 -2.194906026124954224e-01 1.715425401926040649e-02 -1.549961883574724197e-02 -2.811340987682342529e-01 4.277238249778747559e-01 1.117352023720741272e-01 -2.441767007112503052e-01 -2.714212834835052490e-01 1.170782372355461121e-02 2.130532413721084595e-01 -3.264329861849546432e-03 -1.656604409217834473e-01 -4.709728062152862549e-02 2.039274200797080994e-02 -5.609427113085985184e-03 5.019147321581840515e-02 2.102186381816864014e-01 -4.562216624617576599e-02 6.011298671364784241e-02
-8.651057630777359009e-02 -1.393990367650985718e-01 1.042947322130203247e-01 2.545489668846130371e-01 -2.461111843585968018e-01 -1.212374791502952576e-01 -5.982244387269020081e-02 2.559471130371093750e-01 -3.378854691982269287e-01 -1.705647855997085571e-01 -1.235087867826223373e-02 2.130257152020931244e-02 -3.219504058361053467e-01 -3.877462819218635559e-02 -4.444956406950950623e-02 1.320848017930984497e-01 -1.524414420127868652e-01 -2.469746619462966919e-01 -2.668426036834716797e-01 -1.126971561461687088e-02 -2.781273126602172852e-01 -2.493175268173217773e-01 3.533388301730155945e-02 1.770873367786407471e-02 -4.168453067541122437e-02 -1.369066834449768066e-01 3.152926266193389893e-01 -9.310264140367507935e-02 -1.983804255723953247e-01 6.763038039207458496e-02 1.244045868515968323e-01 2.121822908520698547e-03
6.988760083913803101e-02 -4.664965346455574036e-02 1.274100244045257568e-01 2.083908766508102417e-01 3.118555247783660889e-01 1.734545230865478516e-01 4.219356551766395569e-02 -2.702830918133258820e-02 -2.645290493965148926e-01 -1.498623490333557129e-01 -6.974891573190689087e-02 4.560829326510429382e-02 -3.315130174160003662e-01 -9.891441464424133301e-02 -2.169627249240875244e-01 9.849405288696289062e-02 -2.378968745470046997e-01 -2.686181478202342987e-02 -8.352683484554290771e-02 -5.560138821601867676e-02 -2.665492519736289978e-02 1.180214062333106995e-01 3.671427667140960693e-01 -1.217948645353317261e-01 -3.191302716732025146e-01 -1.723985522985458374e-01 -2.113934755325317383e-01 2.305254340171813965e-01 -2.023724466562271118e-01 -8.854171633720397949e-02 5.946385487914085388e-02 1.192193627357482910e-01
9.118793532252311707e-03 -2.431080043315887451e-01 2.421729564666748047e-01 4.440664499998092651e-02 -1.370822079479694366e-02 1.142919622361660004e-02 -2.756742574274539948e-02 3.819528222084045410e-01 -2.700660377740859985e-02 3.317461535334587097e-02 -7.904145866632461548e-02 4.224238991737365723e-01 -1.161288619041442871e-01 1.378124058246612549e-01 -2.310760319232940674e-01 2.601466886699199677e-02 -3.113891184329986572e-01 6.010727211833000183e-02 1.589956879615783691e-01 -9.278750419616699219e-02 -2.917966842651367188e-01 1.226462051272392273e-01 2.086967974901199341e-01 -1.052321046590805054e-01 -2.595860064029693604e-01 -1.753160655498504639e-01 1.333220899105072021e-01 1.740068048238754272e-01 1.411597728729248047e-01 -1.766497455537319183e-02 5.720715969800949097e-02 3.454555198550224304e-02
-1.713163703680038452e-01 -1.728181838989257812e-01 2.308445274829864502e-01 2.983692288398742676e-01 -2.122297883033752441e-01 2.267294824123382568e-01 -1.676544398069381714e-01 -1.642041653394699097e-02 -1.652309000492095947e-01 2.502902746200561523e-01 1.667520403861999512e-01 -6.975750438868999481e-03 -2.196910828351974487e-01 -7.887165248394012451e-02 -2.773369429633021355e-03 -2.469383180141448975e-01 -1.075367406010627747e-01 -2.094191312789916992e-01 -1.351549327373504639e-01 -1.899252980947494507e-01 -2.607191205024719238e-01 -2.761011719703674316e-01 2.539068162441253662e-01 -2.286626547574996948e-01 -3.541238233447074890e-02 -1.391781568527221680e-01 -3.122101351618766785e-02 8.174840360879898071e-02 -5.698488652706146240e-02 7.616899162530899048e-02 1.475508958101272583e-01 1.027145534753799438e-01
-9.094481170177459717e-02 -1.565304398536682129e-01 2.308858633041381836e-01 2.156858593225479126e-01 1.897647082805633545e-01 -2.161256074905395508e-01 -3.252623602747917175e-03 2.830505669116973877e-01 -8.270771056413650513e-02 -1.920397430658340454e-01 1.672868132591247559e-01 1.970072388648986816e-01 -3.277157545089721680e-01 2.911024540662765503e-02 -7.754141092300415039e-02 -8.602345734834671021e-02 -8.702100813388824463e-02 2.379523068666458130e-01 -4.292290657758712769e-03 -1.343304216861724854e-01 -2.479931339621543884e-02 -7.463595271110534668e-02 3.159300386905670166e-01 -1.305529773235321045e-01 -3.039674162864685059e-01 -4.085950553417205811e-02 -1.173784881830215454e-01 -3.211184442043304443e-01 -1.019247225485742092e-03 1.554825156927108765e-01 1.593443751335144043e-01 -8.093192428350448608e-02
4.833957925438880920e-02 -1.862722076475620270e-02 3.072638511657714844e-01 4.088650643825531006e-02 -2.728393673896789551e-02 -7.874935120344161987e-02 4.791943356394767761e-02 -2.622798979282379150e-01 -9.064219892024993896e-02 -6.547334790229797363e-02 -7.768890261650085449e-02 -1.401417702436447144e-01 -1.290836632251739502e-01 4.786593839526176453e-02 -3.884230554103851318e-01 1.449259817600250244e-01 -4.093070626258850098e-01 1.220115646719932556e-01 -1.426250766962766647e-02 -1.891123801469802856e-01 -2.661674618721008301e-01 1.913030445575714111e-02 3.237188756465911865e-01 -5.536542832851409912e-02 -2.041193842887878418e-01 1.626535803079605103e-01 -8.722796291112899780e-02 1.215769872069358826e-01 1.006413400173187256e-01 1.529645025730133057e-01 -7.801124453544616699e-02 2.580956816673278809e-01
-2.490654736757278442e-01 -1.846330314874649048e-01 3.846550593152642250e-03 1.812726557254791260e-01 5.117754881212022156e-06 9.692306816577911377e-02 -7.202643901109695435e-02 5.052358843386173248e-03 -1.540784388780593872e-01 -1.682633757591247559e-01 -2.772614955902099609e-01 -3.487232699990272522e-02 -2.157241553068161011e-01 -3.024481236934661865e-01 -1.962363421916961670e-01 -1.286301463842391968e-01 -4.535034596920013428e-01 -9.720215201377868652e-02 2.411920428276062012e-01 7.051892578601837158e-02 -1.295103598386049271e-02 1.393354386091232300e-01 1.971735656261444092e-01 2.376379258930683136e-02 -1.102491691708564758e-01 -6.606270471820607781e-05 -1.646652072668075562e-01 -1.543387323617935181e-01 -2.313908934593200684e-01 -2.591666951775550842e-02 2.361127585172653198e-01 1.511593014001846313e-01
-1.210390925407409668e-01 -9.599335491657257080e-02 -8.993507921695709229e-02 2.700705826282501221e-01 1.181961670517921448e-01 6.408769637346267700e-02 -2.854384714737534523e-03 1.820073127746582031e-01 -2.939004302024841309e-01 6.097339093685150146e-03 -2.718992233276367188e-01 1.040017604827880859e-01 -2.235919423401355743e-02 1.923097968101501465e-01 -7.370977848768234253e-02 -1.825416386127471924e-01 -2.974462509155273438e-01 1.130735129117965698e-01 1.438268721103668213e-01 -2.363679409027099609e-01 -3.093497157096862793e-01 1.538757830858230591e-01 -7.144031673669815063e-02 1.698485314846038818e-01 -3.852805495262145996e-01 2.150069177150726318e-02 6.687802821397781372e-02 -1.812664568424224854e-01 -2.634921967983245850e-01 1.956609264016151428e-02 9.614463150501251221e-02 8.175869472324848175e-03
-1.734982430934906006e-01 -2.124570310115814209e-01 -2.056719064712524414e-01 8.485833555459976196e-02 4.008859768509864807e-02 -5.495176184922456741e-03 -1.561265788041055202e-03 1.462009698152542114e-01 -3.491474688053131104e-01 -1.149131655693054199e-01 1.086746808141469955e-02 3.312601745128631592e-01 -2.258609980344772339e-01 7.701383437961339951e-03 -5.477102939039468765e-03 6.040449254214763641e-03 -1.780200302600860596e-01 3.156613931059837341e-02 5.952101945877075195e-02 -2.581628262996673584e-01 1.486971974372863770e-02 -7.486511766910552979e-02 1.046794727444648743e-01 -1.586357802152633667e-01 -2.904962003231048584e-02 -3.899971544742584229e-01 -5.866457149386405945e-02 -6.977032124996185303e-02 4.668147861957550049e-02 1.359279602766036987e-01 -3.619460016489028931e-02 4.775987863540649414e-01
5.236401688307523727e-03 -2.204884216189384460e-02 2.197179794311523438e-01 2.278949767351150513e-01 -1.465550512075424194e-01 1.995823532342910767e-01 1.839578337967395782e-02 8.748750388622283936e-02 -2.663007676601409912e-01 7.696471363306045532e-02 -1.470027267932891846e-01 -3.234631419181823730e-01 -2.793517410755157471e-01 6.721700727939605713e-02 7.326367497444152832e-02 -2.831975817680358887e-01 -1.411580443382263184e-01 3.247277438640594482e-01 1.731561422348022461e-01 -2.559240460395812988e-01 -2.567545473575592041e-01 -8.621824532747268677e-02 7.979182153940200806e-02 -7.064327597618103027e-02 1.320042908191680908e-01 -6.260678172111511230e-02 1.673099398612976074e-01 8.577258884906768799e-02 2.054793760180473328e-02 1.723920702934265137e-01 2.122310101985931396e-01 1.460255980491638184e-01
1.170245781540870667e-01 -1.288693994283676147e-01 2.345265001058578491e-01 2.375222146511077881e-01 2.535428106784820557e-01 1.319285184144973755e-01 5.299852928146719933e-04 2.236634790897369385e-01 2.468842864036560059e-01 -5.116539821028709412e-02 2.072754353284835815e-01 7.623542845249176025e-02 -1.437905281782150269e-01 3.074975311756134033e-01 4.888138547539710999e-02 2.763846516609191895e-02 -2.401053756475448608e-01 7.431882619857788086e-02 3.504560887813568115e-02 -1.029971241950988770e-01 -1.804808676242828369e-01 8.072617650032043457e-02 4.611110091209411621e-01 9.937460720539093018e-02 4.328434914350509644e-02 -2.709706686437129974e-02 -1.489677131175994873e-01 6.573436409235000610e-02 -3.559190630912780762e-01 4.722167551517486572e-02 3.474221378564834595e-02 -7.872954010963439941e-04
-1.133344992995262146e-01 -4.440802335739135742e-02 3.838418424129486084e-01 2.859933301806449890e-02 1.573894321918487549e-01 -1.434598714113235474e-01 -6.888274103403091431e-02 4.342081025242805481e-02 -2.406261861324310303e-01 -2.203987240791320801e-01 -2.353125661611557007e-01 2.058695554733276367e-01 -5.576248466968536377e-02 2.988389320671558380e-02 3.886805102229118347e-02 1.869949400424957275e-01 -2.740379869937896729e-01 1.402165293693542480e-01 -6.588445603847503662e-02 -3.861229866743087769e-02 -2.130369096994400024e-01 8.786813355982303619e-03 4.366790652275085449e-01 -9.135427325963973999e-02 -1.990229636430740356e-02 -2.813819944858551025e-01 -1.378084570169448853e-01 2.220432162284851074e-01 -1.684618890285491943e-01 9.546475112438201904e-02 8.813103288412094116e-02 -4.610514268279075623e-02
3.632938861846923828e-02 -2.219641804695129395e-01 1.771654188632965088e-01 7.961199432611465454e-02 1.133950129151344299e-01 5.254920572042465210e-02 -1.101300343871116638e-01 1.322175264358520508e-01 3.643184527754783630e-02 -8.749108016490936279e-02 -3.280664682388305664e-01 -2.400261312723159790e-01 -2.929577827453613281e-01 -1.855034232139587402e-01 -2.417249083518981934e-01 9.249767661094665527e-02 -3.711470365524291992e-01 7.238998077809810638e-03 3.051329776644706726e-02 -9.081001579761505127e-02 -2.687300182878971100e-02 4.391688480973243713e-02 7.515894621610641479e-02 2.335413545370101929e-01 -1.134076192975044250e-01 1.164848357439041138e-01 -2.921842336654663086e-01 -5.142003670334815979e-02 -3.259230852127075195e-01 7.320156693458557129e-02 3.252854943275451660e-02 2.609645724296569824e-01
-1.832730695605278015e-02 -1.775895506143569946e-01 1.725908368825912476e-02 -4.020225256681442261e-02 -1.504976898431777954e-01 2.206206694245338440e-02 -7.323025166988372803e-02 1.700290441513061523e-01 3.781116008758544922e-02 -5.244533531367778778e-03 -1.451076567173004150e-01 -1.030287593603134155e-01 -3.260376155376434326e-01 7.130935043096542358e-02 1.135724261403083801e-01 1.030257120728492737e-01 -2.068684995174407959e-01 6.178524345159530640e-02 -1.080061122775077820e-01 -3.938774168491363525e-01 -9.448257088661193848e-02 -1.816655993461608887e-01 1.187131926417350769e-01 -2.079579234123229980e-01 1.895528882741928101e-01 -3.841918334364891052e-02 1.845310330390930176e-01 -1.563242226839065552e-01 -4.798879027366638184e-01 1.796473264694213867e-01 6.662368774414062500e-02 -2.553257346153259277e-01
-2.853154540061950684e-01 6.081078574061393738e-02 2.198781371116638184e-01 2.436222583055496216e-01 -1.678216010332107544e-01 -3.312424719333648682e-01 -1.603335887193679810e-02 2.603767812252044678e-01 -1.398650556802749634e-01 -1.016357913613319397e-01 -1.491113100200891495e-02 -2.285768836736679077e-02 -1.261283308267593384e-01 -1.546811759471893311e-01 -1.611034572124481201e-02 -3.318555951118469238e-01 -1.902250349521636963e-01 -1.870750784873962402e-01 -1.495607346296310425e-01 -2.739109396934509277e-01 -1.605329513549804688e-01 9.761290252208709717e-02 5.177509412169456482e-02 9.565341472625732422e-02 -9.803353250026702881e-02 -2.216009944677352905e-01 -7.503200322389602661e-02 1.633606664836406708e-02 2.920339442789554596e-02 3.556866347789764404e-01 7.495611160993576050e-02 8.423098176717758179e-02
6.711599975824356079e-02 -2.016722410917282104e-02 -1.772218644618988037e-01 2.545724390074610710e-03 1.351384967565536499e-01 5.836392939090728760e-02 1.691066771745681763e-01 -5.779706407338380814e-03 3.851571679115295410e-02 6.785510480403900146e-02 4.625979810953140259e-02 1.602724790573120117e-01 -3.442383706569671631e-01 -7.410388439893722534e-02 -3.164536952972412109e-01 -5.797224491834640503e-02 -1.631149649620056152e-01 -2.280049212276935577e-02 8.884996920824050903e-02 -4.402237534523010254e-01 -3.336450159549713135e-01 -1.788303107023239136e-01 1.378672868013381958e-01 -7.873544842004776001e-02 -3.738198801875114441e-02 -2.886110544204711914e-01 1.638028323650360107e-01 -1.709235608577728271e-01 -9.898113459348678589e-02 -5.354412645101547241e-02 3.180134594440460205e-01 1.023618690669536591e-02
-1.207686066627502441e-01 -1.347836703062057495e-01 1.148539930582046509e-01 2.933636605739593506e-01 2.116340994834899902e-01 -1.514554619789123535e-01 1.011331379413604736e-01 2.586962282657623291e-01 -1.609867364168167114e-01 1.644357591867446899e-01 1.042714789509773254e-01 6.271722260862588882e-03 -1.757037341594696045e-01 -6.645254045724868774e-02 1.405515819787979126e-01 -1.338613778352737427e-01 -4.135262072086334229e-01 2.488090991973876953e-01 1.314469575881958008e-01 4.892903845757246017e-03 -1.547280102968215942e-01 -7.474326342344284058e-02 2.095136344432830811e-01 -1.904137879610061646e-01 -6.210919469594955444e-02 2.075878530740737915e-01 -2.058649063110351562e-01 -3.553292751312255859e-01 -3.538089990615844727e-02 1.567598315887153149e-03 3.881722688674926758e-02 8.968190848827362061e-02
2.102911025285720825e-01 -9.206312149763107300e-02 1.294620931148529053e-01 4.422245025634765625e-01 2.074330579489469528e-03 1.709417849779129028e-01 -1.259877532720565796e-01 2.911387085914611816e-01 1.415705084800720215e-01 6.896413862705230713e-02 -3.735764324665069580e-02 -1.722992360591888428e-01 -1.633450090885162354e-01 1.043648421764373779e-01 -6.659039761871099472e-03 -9.179125726222991943e-02 -3.079194128513336182e-01 1.987243443727493286e-01 1.356880068778991699e-01 -1.531251370906829834e-01 -2.146284431219100952e-01 6.278865784406661987e-02 1.855041235685348511e-01 -1.094303354620933533e-01 1.395975947380065918e-01 -2.353603690862655640e-01 1.000760644674301147e-01 -6.760017573833465576e-02 4.404773563146591187e-02 -9.634377434849739075e-03 2.399820983409881592e-01 2.855595946311950684e-01
7.193589955568313599e-02 -1.684809923171997070e-01 1.494193673133850098e-01 2.763847075402736664e-02 -1.154868006706237793e-01 -2.083779275417327881e-01 3.750885128974914551e-01 3.020612001419067383e-01 2.468558959662914276e-02 1.347081083804368973e-02 1.603643298149108887e-01 4.704990237951278687e-02 -3.518500551581382751e-02 1.705508232116699219e-01 -1.182817444205284119e-01 -1.046339794993400574e-01 -2.165973484516143799e-01 2.484234124422073364e-01 3.055719137191772461e-01 -9.037072956562042236e-02 -2.743650078773498535e-01 -3.493123501539230347e-02 3.241109549999237061e-01 -1.880765855312347412e-01 -3.471621498465538025e-02 -2.075929194688796997e-01 3.843888640403747559e-02 -1.226683631539344788e-01 -2.102499455213546753e-01 1.579369157552719116e-01 5.034571141004562378e-02 -1.052485778927803040e-01
3.505812212824821472e-02 -1.035099327564239502e-01 2.204653471708297729e-01 1.961673051118850708e-01 -1.712522059679031372e-01 1.042856797575950623e-01 9.138480760157108307e-03 -1.189512833952903748e-01 3.021336719393730164e-02 -3.274514377117156982e-01 -2.452492713928222656e-02 1.465191543102264404e-01 -9.590426832437515259e-02 -4.794292524456977844e-02 -5.410797894001007080e-02 -9.383182227611541748e-02 -7.504435628652572632e-02 2.288648635149002075e-01 -2.615913562476634979e-02 -2.987706065177917480e-01 3.976151719689369202e-02 -5.469308793544769287e-02 2.992152571678161621e-01 1.330965757369995117e-01 -4.794932901859283447e-01 3.626856254413723946e-03 1.882362067699432373e-01 -7.605060189962387085e-02 -2.708583772182464600e-01 1.962146759033203125e-01 3.292348608374595642e-02 2.218821644783020020e-01
-1.160267665982246399e-01 -2.416722625494003296e-01 2.588505148887634277e-01 4.983267486095428467e-01 -1.215064991265535355e-02 5.996941030025482178e-02 1.451742351055145264e-01 1.669558286666870117e-01 -1.262417137622833252e-01 2.393527477979660034e-01 1.425102800130844116e-01 -1.032805442810058594e-01 -1.173634901642799377e-01 1.932132057845592499e-02 1.794623881578445435e-01 8.048015832901000977e-02 -1.298055946826934814e-01 -8.673500269651412964e-02 8.527307957410812378e-02 6.115271523594856262e-02 -1.832810640335083008e-01 3.315678611397743225e-02 1.808006614446640015e-01 -8.469346165657043457e-02 1.297411471605300903e-01 -4.126876965165138245e-02 -1.508966647088527679e-02 -2.690294981002807617e-01 -3.546648621559143066e-01 1.319401413202285767e-01 2.320761680603027344e-01 7.028149068355560303e-02
-5.233416333794593811e-02 -1.535693854093551636e-01 3.452376127243041992e-01 1.019927188754081726e-01 1.792348027229309082e-01 -3.928742185235023499e-02 4.928322508931159973e-02 2.221381291747093201e-02 -3.139216899871826172e-01 -3.348498046398162842e-02 -2.773455083370208740e-01 3.914294764399528503e-02 -3.728834092617034912e-01 -7.700759917497634888e-03 -2.522254884243011475e-01 1.205814033746719360e-01 3.632701560854911804e-02 6.599469482898712158e-02 -3.552176058292388916e-02 -1.151380911469459534e-01 -2.492715120315551758e-01 2.665170431137084961e-01 2.665718197822570801e-01 -2.899273671209812164e-02 -1.608615517616271973e-01 1.128112301230430603e-01 -9.979842603206634521e-02 -4.592950642108917236e-02 -2.862592972815036774e-02 -6.871110200881958008e-02 3.611740767955780029e-01 -1.392650231719017029e-02
1.385574489831924438e-01 8.293962478637695312e-02 1.962904036045074463e-01 3.909453749656677246e-01 -1.518837362527847290e-01 2.318754792213439941e-01 4.165563732385635376e-02 8.205337077379226685e-02 -2.937174439430236816e-01 1.727523654699325562e-02 -5.555745959281921387e-02 -1.813041865825653076e-01 -3.989298641681671143e-01 -7.199041545391082764e-02 5.675558745861053467e-02 -2.559674978256225586e-01 -1.500260084867477417e-01 2.404974251985549927e-01 -6.924883276224136353e-02 -1.047234684228897095e-01 -1.594238430261611938e-01 -2.201681137084960938e-01 1.523648649454116821e-01 -1.712072193622589111e-01 1.066046431660652161e-01 -1.144739389419555664e-01 1.189992800354957581e-01 1.986016035079956055e-01 -2.543348260223865509e-02 1.476660463958978653e-02 1.642305403947830200e-01 1.149882674217224121e-01
-1.709048300981521606e-01 2.067112131044268608e-03 -9.711460024118423462e-02 2.869469821453094482e-01 -6.236057355999946594e-02 9.243280440568923950e-02 1.159136742353439331e-01 1.934546530246734619e-01 -2.029183954000473022e-01 1.715861558914184570e-01 8.298256248235702515e-02 -5.463225021958351135e-02 6.695319712162017822e-02 -3.091503083705902100e-01 -2.622006535530090332e-01 -9.737545996904373169e-02 -5.399448052048683167e-02 1.657145023345947266e-01 -8.678181469440460205e-02 9.509927593171596527e-03 -2.902431786060333252e-01 -1.411855667829513550e-01 2.048607021570205688e-01 -2.736149132251739502e-01 -2.569358237087726593e-02 -8.791811019182205200e-02 1.418063342571258545e-01 -1.871516704559326172e-01 -3.314931392669677734e-01 5.041281878948211670e-02 3.449575304985046387e-01 5.470632389187812805e-02
-9.079030156135559082e-02 -2.745265066623687744e-01 -4.065560176968574524e-02 1.166105270385742188e-01 -3.814247250556945801e-02 -5.841485783457756042e-02 1.201206669211387634e-01 9.208510071039199829e-02 6.556962430477142334e-02 -5.179425328969955444e-02 -3.193281292915344238e-01 -5.995235219597816467e-02 -2.030813395977020264e-01 3.536059288308024406e-03 3.286558985710144043e-01 -1.827028244733810425e-01 4.469265416264533997e-02 -1.811069250106811523e-01 5.803270265460014343e-02 -3.084907233715057373e-01 -2.407778948545455933e-01 -1.304352730512619019e-01 2.797446250915527344e-01 -8.715610951185226440e-02 -1.588722467422485352e-01 -1.520029008388519287e-01 1.710890978574752808e-02 -1.281575560569763184e-01 -1.170004978775978088e-01 3.525639176368713379e-01 -3.040402382612228394e-02 2.828781008720397949e-01
5.514596030116081238e-02 -1.555126011371612549e-01 -2.280419319868087769e-02 2.388159036636352539e-01 -1.481976360082626343e-03 7.250824570655822754e-02 -7.284071296453475952e-02 4.191624820232391357e-01 -3.168404400348663330e-01 1.697109490633010864e-01 1.556790173053741455e-01 2.834716439247131348e-01 -1.203392222523689270e-01 1.035497784614562988e-01 -9.280338138341903687e-02 1.322955489158630371e-01 -4.108654260635375977e-01 2.774532139301300049e-01 7.973132282495498657e-02 -1.339180767536163330e-01 -9.995165467262268066e-02 -3.519410267472267151e-02 3.109211325645446777e-01 3.817525878548622131e-02 -5.142176151275634766e-02 6.204481795430183411e-02 9.734614193439483643e-02 -1.194285973906517029e-01 7.968348450958728790e-03 -1.532332412898540497e-02 -9.475818276405334473e-02 1.578227579593658447e-01
-5.793741717934608459e-02 -6.265459209680557251e-02 1.623033583164215088e-01 2.015254460275173187e-03 -6.727069616317749023e-02 -8.684253692626953125e-02 9.860225766897201538e-02 -2.458825008943676949e-03 -1.381661891937255859e-01 1.522919982671737671e-01 -3.169603645801544189e-01 -1.378538161516189575e-01 -1.021684631705284119e-01 4.940229654312133789e-02 -3.484258800745010376e-02 1.544529646635055542e-01 -1.836669296026229858e-01 3.090544641017913818e-01 -3.177036046981811523e-01 -3.495590388774871826e-01 -2.341536581516265869e-01 -2.031023651361465454e-01 1.844042390584945679e-01 2.123357504606246948e-01 -1.133849918842315674e-01 -7.579120807349681854e-03 -3.053318858146667480e-01 9.478060901165008545e-02 -2.402956634759902954e-01 1.193160861730575562e-01 -7.499913871288299561e-02 1.568559110164642334e-01
1.090996861457824707e-01 1.432898640632629395e-01 1.193613260984420776e-01 1.777827925980091095e-02 -3.709279373288154602e-02 8.440668135881423950e-02 1.599247604608535767e-01 2.460968792438507080e-01 -9.197815507650375366e-02 -2.981099858880043030e-02 5.332648754119873047e-02 4.369908273220062256e-01 -2.705101370811462402e-01 9.447858482599258423e-02 -8.233783300966024399e-04 -7.351797539740800858e-03 -3.298329710960388184e-01 1.001276448369026184e-01 -2.512334585189819336e-01 -2.106826007366180420e-01 1.333204358816146851e-01 1.181518733501434326e-01 3.231695294380187988e-01 5.947320722043514252e-03 -3.872401639819145203e-02 -4.111134409904479980e-01 7.850471884012222290e-02 -5.524839460849761963e-02 6.149613857269287109e-02 1.389327645301818848e-01 6.370364129543304443e-02 -6.043003872036933899e-02
-1.329797208309173584e-01 1.433954574167728424e-02 6.674487143754959106e-02 1.707031950354576111e-02 8.487297594547271729e-02 -4.072490707039833069e-02 8.816371858119964600e-02 1.264569722115993500e-02 -1.666125506162643433e-01 -9.296859055757522583e-02 -2.146639078855514526e-01 1.068245694041252136e-01 -2.555317580699920654e-01 -2.226953208446502686e-01 1.075392812490463257e-01 7.144144922494888306e-02 -3.500749468803405762e-01 9.349238127470016479e-02 -3.023988902568817139e-01 -3.825992941856384277e-01 4.201102629303932190e-02 2.478667497634887695e-01 1.920467168092727661e-01 -6.312051415443420410e-02 -6.603047251701354980e-02 2.019087523221969604e-01 -2.179543524980545044e-01 -4.936781898140907288e-02 -2.145852334797382355e-02 3.405059576034545898e-01 -3.628290491178631783e-03 2.245896607637405396e-01
-2.925078868865966797e-01 2.003010809421539307e-01 5.527286976575851440e-02 1.225374564528465271e-01 -2.533348836004734039e-02 4.271790385246276855e-02 2.779408097267150879e-01 3.069640398025512695e-01 -9.875566698610782623e-03 -2.063837274909019470e-02 -2.022117525339126587e-01 -6.378296762704849243e-02 -3.890994004905223846e-03 -1.213117539882659912e-01 -2.010677307844161987e-01 -2.496283203363418579e-01 -1.987491995096206665e-01 7.648766040802001953e-02 -8.898227661848068237e-02 -2.944705486297607422e-01 -2.631188929080963135e-01 1.256301701068878174e-01 -4.320411756634712219e-02 -4.874302074313163757e-02 -2.854164838790893555e-01 -1.013246253132820129e-01 -2.381215244531631470e-02 -1.555087715387344360e-01 2.201299555599689484e-02 3.340099006891250610e-02 3.936696648597717285e-01 -1.305880695581436157e-01
-7.071126997470855713e-02 7.847670465707778931e-02 2.625315487384796143e-01 4.478840231895446777e-01 7.702126353979110718e-02 -7.585276663303375244e-02 1.613858938217163086e-01 3.301811218261718750e-01 -1.050252914428710938e-01 2.252735346555709839e-01 2.066786438226699829e-01 1.237664520740509033e-01 -2.156289815902709961e-01 -3.418282791972160339e-02 5.107513815164566040e-02 -1.210432797670364380e-01 -1.749970912933349609e-01 3.370967209339141846e-01 1.217413693666458130e-01 -1.288018673658370972e-01 -1.508417725563049316e-01 -1.448396146297454834e-01 2.956325411796569824e-01 -1.950612515211105347e-01 -2.534986287355422974e-02 -2.801553718745708466e-02 -9.639544785022735596e-02 -8.877852559089660645e-02 1.215853169560432434e-02 4.428426921367645264e-02 -1.786254160106182098e-02 1.481652706861495972e-01
-4.983896389603614807e-02 -2.667610049247741699e-01 1.044834256172180176e-01 1.623737514019012451e-01 3.026727586984634399e-02 7.314019650220870972e-02 -1.303115580230951309e-02 3.254595100879669189e-01 1.780998110771179199e-01 -8.594822883605957031e-02 8.405718952417373657e-03 9.119047969579696655e-02 -3.712247610092163086e-01 -6.389648467302322388e-02 2.925145439803600311e-02 -3.602818772196769714e-02 -7.623961567878723145e-02 9.543406963348388672e-02 -2.424230128526687622e-01 6.114660203456878662e-02 -2.429685145616531372e-01 -3.001087903976440430e-01 1.335382461547851562e-01 -2.661651074886322021e-01 -1.870734244585037231e-01 -8.764643967151641846e-02 5.871751159429550171e-02 -6.394995748996734619e-02 1.287126680836081505e-03 3.570851683616638184e-01 -2.657794058322906494e-01 1.469933837652206421e-01
-6.496166437864303589e-02 -4.413917288184165955e-02 1.812074449844658375e-03 3.431615605950355530e-02 1.277088671922683716e-01 7.766389101743698120e-02 2.286085635423660278e-01 2.335171215236186981e-02 2.233283407986164093e-02 -2.619388401508331299e-01 -2.397838830947875977e-01 1.735862791538238525e-01 -2.355027645826339722e-01 1.200233623385429382e-01 9.519345313310623169e-02 1.228348538279533386e-01 -3.255543112754821777e-01 -9.353437460958957672e-03 -3.343276977539062500e-01 -1.324081569910049438e-01 -2.870598621666431427e-02 -4.177753329277038574e-01 1.428558677434921265e-01 -1.121073067188262939e-01 -2.332075536251068115e-01 -6.336078792810440063e-02 1.582594513893127441e-01 -1.471074210712686181e-04 -4.821414127945899963e-02 2.613390982151031494e-01 -5.050205811858177185e-02 2.577013373374938965e-01
-1.679647266864776611e-01 1.873474270105361938e-01 2.302689105272293091e-01 4.025833904743194580e-01 2.718637883663177490e-02 1.643703877925872803e-01 5.344523862004280090e-02 2.325101196765899658e-01 1.678092330694198608e-01 -2.368645817041397095e-01 1.881973817944526672e-03 1.048511564731597900e-01 1.096778810024261475e-01 -9.650761634111404419e-02 6.214688345789909363e-02 -9.909245371818542480e-02 -2.184819579124450684e-01 1.217574626207351685e-01 -9.870984405279159546e-02 -1.349604874849319458e-01 -1.037560850381851196e-01 -2.564300037920475006e-02 2.090286612510681152e-01 -3.385629057884216309e-01 -1.450355798006057739e-01 -2.908744812011718750e-01 7.157012075185775757e-02 -2.492529749870300293e-01 -1.350818872451782227e-01 1.975751519203186035e-01 -1.252670288085937500e-01 2.248742431402206421e-02
5.416102707386016846e-02 9.011001884937286377e-02 -1.464987993240356445e-01 1.985374689102172852e-01 -3.613133728504180908e-02 -1.000225618481636047e-01 -1.056336797773838043e-02 1.055221781134605408e-01 -2.009120732545852661e-01 -2.068911045789718628e-01 -2.432229742407798767e-02 1.310674101114273071e-01 -4.368300735950469971e-01 -3.917007893323898315e-02 1.186964008957147598e-02 -2.033646106719970703e-01 -7.679121196269989014e-02 3.497156873345375061e-02 -1.770641505718231201e-01 -1.720353960990905762e-01 -3.878687024116516113e-01 1.686933338642120361e-01 2.642146870493888855e-02 -1.771557927131652832e-01 -1.062739342451095581e-01 -3.236602246761322021e-01 8.825114369392395020e-02 -1.434271931648254395e-01 5.224011838436126709e-02 2.590319328010082245e-02 -3.915728256106376648e-02 3.772611916065216064e-01
3.113684430718421936e-02 -1.227213814854621887e-01 1.410620957612991333e-01 -7.334691286087036133e-02 3.490279987454414368e-02 -2.492311224341392517e-02 2.071246206760406494e-01 -9.697343339212238789e-04 -3.529592975974082947e-02 6.103460211306810379e-03 -3.147817254066467285e-01 4.487932194024324417e-03 -8.244981616735458374e-02 1.861763596534729004e-01 -1.476059257984161377e-01 -2.247999459505081177e-01 -2.086309939622879028e-01 8.016350120306015015e-02 -2.790124900639057159e-02 -4.790172874927520752e-01 -1.649142205715179443e-01 -2.194704264402389526e-01 1.661663651466369629e-01 2.738523483276367188e-01 -8.440629579126834869e-03 7.717683911323547363e-02 -1.413085460662841797e-01 -1.385660655796527863e-02 -9.297175705432891846e-02 1.207290962338447571e-01 -2.019023522734642029e-02 4.379543364048004150e-01
-1.249483451247215271e-01 6.411304324865341187e-02 1.433692276477813721e-01 3.236182928085327148e-01 2.741570211946964264e-02 1.816186755895614624e-01 -3.820123150944709778e-02 9.044384211301803589e-02 9.265491738915443420e-03 -2.306059896945953369e-01 5.386414006352424622e-02 -1.178899686783552170e-02 -1.706556975841522217e-01 -1.101188510656356812e-01 -6.832236796617507935e-02 2.201097458600997925e-01 -2.717697322368621826e-01 3.142579495906829834e-01 1.646103523671627045e-02 1.031649410724639893e-01 -3.651041910052299500e-02 8.306197077035903931e-02 -3.941261209547519684e-03 1.582604199647903442e-01 -6.862813979387283325e-02 -3.505132719874382019e-02 -4.644834622740745544e-02 -2.624738514423370361e-01 -9.968487173318862915e-02 5.889048054814338684e-02 4.891002476215362549e-01 3.383918702602386475e-01
-1.523517072200775146e-01 -1.158789768815040588e-01 7.917050272226333618e-03 -1.805140636861324310e-02 2.015751600265502930e-02 2.701742351055145264e-01 -3.244069963693618774e-02 3.260541707277297974e-02 1.654366031289100647e-02 -1.126163005828857422e-01 -3.006972372531890869e-01 -1.463337987661361694e-01 -3.284094929695129395e-01 1.999839842319488525e-01 2.040520459413528442e-01 -3.538954854011535645e-01 -1.644620746374130249e-01 7.548519223928451538e-02 1.130617409944534302e-01 -1.958352923393249512e-01 -4.264730215072631836e-02 -1.594966463744640350e-02 3.012570142745971680e-01 -1.426304280757904053e-01 -3.858117461204528809e-01 -1.975702792406082153e-01 1.910905241966247559e-01 6.103532016277313232e-02 -8.060905337333679199e-02 8.594441413879394531e-02 -3.684468567371368408e-02 8.673211187124252319e-02
-2.602003514766693115e-01 -2.132876962423324585e-01 2.151388861238956451e-02 1.685040891170501709e-01 -1.351387500762939453e-01 6.068914197385311127e-03 -5.710684880614280701e-02 1.092875003814697266e-01 -3.110377676784992218e-02 -6.650491058826446533e-02 -2.832278013229370117e-01 1.120864078402519226e-01 -1.349812150001525879e-01 -4.772123992443084717e-01 -1.077788919210433960e-01 -9.590927511453628540e-02 -3.503808379173278809e-01 -1.472193598747253418e-01 1.043045893311500549e-01 2.714105695486068726e-02 -9.388308972120285034e-02 1.263701729476451874e-02 1.078399494290351868e-01 1.926143467426300049e-01 -1.437808871269226074e-01 -7.599524408578872681e-02 -2.799577265977859497e-02 -1.272440403699874878e-01 -1.795256286859512329e-01 5.653112381696701050e-02 4.035414755344390869e-01 6.365000456571578979e-02
2.044817432761192322e-02 -2.668383121490478516e-01 2.786787040531635284e-02 3.322543501853942871e-01 3.309756889939308167e-02 1.420796364545822144e-01 -1.942133754491806030e-01 1.544351726770401001e-01 1.086884737014770508e-01 4.299146682024002075e-02 -6.162479519844055176e-02 3.890623748302459717e-01 -2.579734325408935547e-01 1.381538528949022293e-02 -5.450215935707092285e-02 4.988041520118713379e-02 -1.789786517620086670e-01 1.874130219221115112e-01 5.778888612985610962e-02 1.125681474804878235e-01 -1.685767322778701782e-01 -2.305627614259719849e-01 4.053699672222137451e-01 2.152096629142761230e-01 4.609131813049316406e-02 -2.836263179779052734e-01 -9.179598093032836914e-02 6.158166751265525818e-02 6.772762630134820938e-03 1.834077760577201843e-02 1.090490445494651794e-01 1.043262407183647156e-01
3.182623162865638733e-02 1.010840684175491333e-01 1.316107716411352158e-02 -9.005939215421676636e-02 6.033687293529510498e-02 4.934360831975936890e-02 6.356393545866012573e-02 1.026795431971549988e-02 8.028534054756164551e-02 -3.557292371988296509e-02 -3.107930421829223633e-01 1.562199145555496216e-01 -2.196980714797973633e-01 -1.394630968570709229e-01 -2.614342570304870605e-01 -7.597763836383819580e-02 -1.444862340576946735e-03 1.811625994741916656e-02 -1.496665626764297485e-01 -2.357099205255508423e-01 3.794900327920913696e-02 -2.336838394403457642e-01 3.172335326671600342e-01 -9.865894913673400879e-02 -1.851805895566940308e-01 -1.649950146675109863e-01 8.301218599081039429e-02 -1.226053461432456970e-01 -4.211096167564392090e-01 2.357127368450164795e-01 -1.316697988659143448e-02 3.721617460250854492e-01
-1.898202598094940186e-01 3.674503415822982788e-02 1.800069063901901245e-01 2.752812206745147705e-01 7.806182652711868286e-02 1.661984622478485107e-01 -2.078433632850646973e-01 9.436678141355514526e-02 -5.578061565756797791e-02 3.079654574394226074e-01 -3.342231735587120056e-02 3.233797848224639893e-01 1.299935299903154373e-02 1.336348205804824829e-01 -3.322808444499969482e-02 -1.120468378067016602e-01 -2.590330243110656738e-01 2.266396135091781616e-01 -1.318639218807220459e-01 1.202552579343318939e-02 -3.103156089782714844e-01 -2.173544764518737793e-01 2.200332097709178925e-02 3.264241293072700500e-02 2.482298295944929123e-03 -6.139718461781740189e-03 -3.024310171604156494e-01 -2.632622718811035156e-01 -8.957590907812118530e-02 1.581785082817077637e-01 1.629178225994110107e-01 1.783202588558197021e-01
-3.596397489309310913e-02 1.254236996173858643e-01 1.001978367567062378e-01 1.349481381475925446e-02 -5.616427212953567505e-02 -1.104609966278076172e-01 -1.152268946170806885e-01 1.989334821701049805e-01 1.550686657428741455e-01 -1.358901858329772949e-01 -7.296454161405563354e-02 8.545846492052078247e-02 -1.424381285905838013e-01 -8.892469108104705811e-02 -9.494914114475250244e-02 -2.337532043457031250e-01 -4.521273672580718994e-01 2.289409935474395752e-01 -6.170938536524772644e-02 3.901489824056625366e-02 8.299222588539123535e-02 3.895232826471328735e-02 4.740307629108428955e-01 -1.133217215538024902e-01 -2.397936768829822540e-02 -1.609618216753005981e-02 2.947652339935302734e-01 -1.359319221228361130e-02 -2.749176025390625000e-01 2.799938321113586426e-01 7.596462965011596680e-02 -4.227186366915702820e-02
-2.745488882064819336e-01 -1.353936791419982910e-01 2.522785961627960205e-01 1.528534740209579468e-01 2.911415994167327881e-01 -5.541644617915153503e-02 1.355656087398529053e-01 1.743066012859344482e-01 -2.631817162036895752e-01 -7.239951193332672119e-02 5.426675826311111450e-02 2.006275951862335205e-01 -2.003160268068313599e-01 1.381535362452268600e-02 7.567282766103744507e-02 -1.935262680053710938e-01 -2.265684455633163452e-01 1.061953231692314148e-01 1.808475144207477570e-02 -1.740876734256744385e-01 -5.275923758745193481e-02 -1.054166778922080994e-01 1.723544150590896606e-01 -1.062378212809562683e-01 -3.055300414562225342e-01 -7.751181721687316895e-02 -2.439617663621902466e-01 -3.449492752552032471e-01 -1.262899860739707947e-02 2.230898737907409668e-01 -6.806740909814834595e-02 3.049664944410324097e-02
-1.173055991530418396e-01 -3.269051015377044678e-01 1.504982411861419678e-01 -1.460919380187988281e-01 2.150108814239501953e-01 -9.879428893327713013e-02 2.309203147888183594e-02 2.001427412033081055e-01 -8.680514246225357056e-02 5.596093460917472839e-02 -1.070938184857368469e-01 -4.524435102939605713e-02 -3.088537156581878662e-01 1.589882969856262207e-01 -3.312213718891143799e-02 8.270760625600814819e-02 -2.602528631687164307e-01 -1.410818286240100861e-02 -5.283538997173309326e-02 -1.512974649667739868e-01 -2.670214325189590454e-02 -2.618157267570495605e-01 -7.009293884038925171e-02 -9.204784035682678223e-02 1.830358356237411499e-01 -2.577098608016967773e-01 7.384857535362243652e-02 -1.325886994600296021e-01 -4.538664817810058594e-01 2.006748318672180176e-01 1.752458959817886353e-01 9.912490099668502808e-02
-1.232065483927726746e-01 1.319512128829956055e-01 2.839230000972747803e-01 5.922716856002807617e-02 4.583758115768432617e-02 -9.959248825907707214e-03 -1.377437561750411987e-01 3.110932707786560059e-01 1.672880798578262329e-01 9.925316274166107178e-02 -2.742809057235717773e-02 2.781576216220855713e-01 -1.651581227779388428e-01 2.548958659172058105e-01 -1.971268355846405029e-01 -4.992938041687011719e-02 -2.470322400331497192e-01 1.053740233182907104e-01 1.232800558209419250e-01 1.634606160223484039e-02 -3.348077181726694107e-03 -9.266117960214614868e-02 4.503352046012878418e-01 2.343156747519969940e-02 -1.981266587972640991e-01 -1.911165416240692139e-01 -8.604442328214645386e-02 5.252548959106206894e-03 -1.915866583585739136e-01 1.252359598875045776e-01 2.728362679481506348e-01 -7.869405299425125122e-02
-2.409537434577941895e-01 -1.050883159041404724e-01 1.003004834055900574e-01 5.427757501602172852e-01 8.375223726034164429e-02 2.077391892671585083e-01 -1.475031580775976181e-02 3.549685776233673096e-01 2.022321373224258423e-01 5.803997814655303955e-02 1.474996469914913177e-02 9.957838803529739380e-02 -1.350366175174713135e-01 -7.648839056491851807e-02 -2.383013814687728882e-01 -2.239809557795524597e-02 -2.354975603520870209e-02 -5.856320261955261230e-02 3.395113721489906311e-02 8.621907792985439301e-03 -1.051689907908439636e-01 -1.862966120243072510e-01 1.951161026954650879e-01 -2.642344832420349121e-01 7.138159126043319702e-02 -1.011386439204216003e-01 1.826331913471221924e-01 -1.692236214876174927e-01 -1.621140688657760620e-01 -2.066391520202159882e-02 1.166945770382881165e-01 1.937976479530334473e-01
-1.019707880914211273e-02 5.826462060213088989e-02 2.827919125556945801e-01 2.385213226079940796e-01 -2.633327543735504150e-01 1.688226014375686646e-01 -2.652302011847496033e-02 7.296313345432281494e-02 -1.382495164871215820e-01 2.240264117717742920e-01 -1.180752515792846680e-01 -8.325558155775070190e-02 -3.216695785522460938e-01 -1.507633626461029053e-01 5.053244531154632568e-02 -1.078561693429946899e-01 -1.810115724802017212e-01 2.469490319490432739e-01 6.278339773416519165e-02 -1.517671048641204834e-01 3.492651507258415222e-02 -1.937543451786041260e-01 4.011246263980865479e-01 -1.556632667779922485e-01 1.201467588543891907e-01 -4.922787472605705261e-02 -2.320491224527359009e-01 -1.345857828855514526e-01 1.415072530508041382e-01 1.201796084642410278e-01 -2.633007057011127472e-02 2.379236966371536255e-01
6.846048682928085327e-02 -1.932894438505172729e-01 -7.711856067180633545e-02 3.488431498408317566e-02 6.203098967671394348e-02 -2.107722871005535126e-02 7.173361629247665405e-02 2.497165203094482422e-01 2.404735237360000610e-02 -1.146450266242027283e-01 1.766228675842285156e-02 -1.875980198383331299e-01 -7.007424831390380859e-01 -7.012176513671875000e-02 9.261005371809005737e-02 -6.564062833786010742e-02 -9.197136014699935913e-02 1.223553344607353210e-02 -1.049292981624603271e-01 -4.276663437485694885e-02 -2.798251211643218994e-01 -1.507925987243652344e-01 5.550078675150871277e-02 -2.276187241077423096e-01 -7.602445036172866821e-02 6.438658386468887329e-02 4.414580762386322021e-02 -6.768915057182312012e-02 -4.980515688657760620e-02 1.238928288221359253e-01 8.692000061273574829e-02 3.189095556735992432e-01
-1.164438277482986450e-01 -1.753231734037399292e-01 2.749733626842498779e-01 9.900636970996856689e-02 1.483033299446105957e-01 9.204521030187606812e-02 -2.713853716850280762e-01 4.005932211875915527e-01 1.578515768051147461e-01 -1.288958489894866943e-01 -3.916957378387451172e-01 2.559035122394561768e-01 -2.777178399264812469e-02 -2.417588548269122839e-04 -2.455959096550941467e-02 -9.069931693375110626e-03 -2.296321839094161987e-01 -1.312837284058332443e-02 -7.987736165523529053e-02 -1.723974496126174927e-01 2.678249403834342957e-02 1.755714565515518188e-01 1.513751596212387085e-01 -1.389196962118148804e-01 -1.098687946796417236e-01 -6.854367256164550781e-02 5.649990402162075043e-03 -1.657879352569580078e-01 -2.768352925777435303e-01 1.680207848548889160e-01 7.800814509391784668e-02 1.606162786483764648e-01
-1.630964279174804688e-01 -1.783266067504882812e-01 2.073468267917633057e-01 3.649650812149047852e-01 1.590840369462966919e-01 6.149383261799812317e-02 3.275763615965843201e-02 3.089585006237030029e-01 -4.091997072100639343e-02 -5.465275421738624573e-02 1.662585437297821045e-01 1.829434931278228760e-01 -4.606420174241065979e-02 -6.836491078138351440e-02 7.742347568273544312e-02 1.160809490829706192e-02 -1.755022853612899780e-01 1.809110939502716064e-01 7.940209656953811646e-02 -1.427245885133743286e-01 -1.401665657758712769e-01 -1.792921870946884155e-01 3.241339921951293945e-01 -2.860779762268066406e-01 -8.256001770496368408e-02 -3.214855790138244629e-01 -2.185413241386413574e-01 -1.340131610631942749e-01 -1.298868656158447266e-01 1.163099110126495361e-01 -1.584622561931610107e-01 -2.818629331886768341e-02
1.349716354161500931e-02 -2.226387262344360352e-01 2.545530200004577637e-01 1.932027786970138550e-01 -9.096505492925643921e-02 1.540414057672023773e-02 -4.599866271018981934e-02 6.791763007640838623e-02 -9.005171805620193481e-02 1.929075121879577637e-01 -3.046553432941436768e-01 8.536083251237869263e-02 -1.720729768276214600e-01 -2.770289480686187744e-01 2.262630909681320190e-01 7.223720848560333252e-02 -4.570412263274192810e-02 2.837611734867095947e-01 6.231826171278953552e-02 -7.985270023345947266e-02 -1.358323842287063599e-01 -1.429023146629333496e-01 3.435707092285156250e-01 -3.558955192565917969e-01 1.327419728040695190e-01 -6.326423585414886475e-02 -1.904773265123367310e-01 -1.242589876055717468e-01 -9.534857422113418579e-02 1.926381886005401611e-01 -3.022289462387561798e-02 1.667067855596542358e-01
-9.417661279439926147e-02 -2.273414134979248047e-01 -8.055369369685649872e-03 2.202056795358657837e-01 1.830095201730728149e-01 2.536250464618206024e-02 1.929589211940765381e-01 -1.539540942758321762e-02 1.439242810010910034e-01 -3.203352689743041992e-01 -1.175217106938362122e-01 -1.287507861852645874e-01 -2.977727055549621582e-01 -2.659584209322929382e-02 2.860595881938934326e-01 -2.153886556625366211e-01 -1.496499031782150269e-01 -1.550396978855133057e-01 -5.508556962013244629e-02 -1.729708015918731689e-01 -1.449711620807647705e-01 -2.855274379253387451e-01 2.839129865169525146e-01 -6.403539329767227173e-02 -2.516115009784698486e-01 -1.192285493016242981e-01 1.233669444918632507e-01 -2.357849106192588806e-02 1.258300244808197021e-02 1.289289444684982300e-01 1.657934337854385376e-01 2.092057615518569946e-01
1.034108996391296387e-01 -1.271225418895483017e-02 2.261217683553695679e-01 4.612897336483001709e-01 -7.438299246132373810e-03 1.088199168443679810e-01 2.377695590257644653e-01 3.435373306274414062e-01 -1.793485134840011597e-01 -2.351776063442230225e-01 -7.759335637092590332e-02 -8.391223102807998657e-02 -1.454976797103881836e-01 5.035098642110824585e-02 9.195940196514129639e-02 -1.189817413687705994e-01 1.090802773833274841e-01 9.073050320148468018e-02 9.065305814146995544e-03 -5.711167678236961365e-02 -1.971399635076522827e-01 -1.527341902256011963e-01 1.738335341215133667e-01 -1.310726851224899292e-01 -7.322591543197631836e-02 -4.433053135871887207e-01 1.673423647880554199e-01 8.804305642843246460e-02 2.508336491882801056e-02 -9.798822551965713501e-02 -9.457205235958099365e-02 4.522776603698730469e-02
1.810121000744402409e-03 -5.880263075232505798e-02 3.296509757637977600e-02 4.569930136203765869e-01 5.141086131334304810e-02 -1.893260926008224487e-01 9.109023958444595337e-03 -9.587880969047546387e-02 -2.163087129592895508e-01 -5.426390469074249268e-02 -1.195563003420829773e-02 1.166165247559547424e-01 -1.557763069868087769e-01 6.816215068101882935e-02 -1.419194638729095459e-01 -3.409829735755920410e-01 -3.317717909812927246e-01 4.048530757427215576e-02 -2.578120231628417969e-01 -5.157237127423286438e-02 -2.478775829076766968e-01 4.812305048108100891e-02 2.822208106517791748e-01 -3.922303020954132080e-02 -2.144109159708023071e-01 -1.111026257276535034e-01 -2.785477638244628906e-01 -1.737852543592453003e-01 -2.656876482069492340e-02 -1.182691380381584167e-01 -3.016771376132965088e-02 -5.052889883518218994e-02
5.242711678147315979e-02 -2.466235905885696411e-01 1.992184817790985107e-01 1.447794735431671143e-01 -1.679375469684600830e-01 -4.177778959274291992e-02 9.616319090127944946e-02 1.268555819988250732e-01 -1.207313761115074158e-01 -9.579686075448989868e-02 -5.330545827746391296e-02 2.161318510770797729e-01 -3.724064305424690247e-02 5.175798758864402771e-02 -3.064987435936927795e-02 -2.241973280906677246e-01 -3.089353740215301514e-01 3.925710618495941162e-01 1.394967138767242432e-01 -8.551747351884841919e-02 -8.576382882893085480e-03 -3.468339145183563232e-02 2.784538865089416504e-01 -2.154062688350677490e-01 2.642370164394378662e-01 -8.345762640237808228e-02 -6.922981142997741699e-02 -2.393078356981277466e-01 -2.193553000688552856e-01 3.154229223728179932e-01 2.895798906683921814e-02 5.550673604011535645e-02
7.213944196701049805e-02 -9.686709940433502197e-02 -1.530302762985229492e-01 1.401808112859725952e-01 1.802422851324081421e-01 -1.813415437936782837e-01 2.873319089412689209e-01 -7.784132659435272217e-02 -3.696385771036148071e-02 -2.002777755260467529e-01 -4.629463329911231995e-02 -1.161517351865768433e-01 -1.733625829219818115e-01 -1.482119262218475342e-01 -7.328747212886810303e-02 -4.241162165999412537e-02 -3.576839268207550049e-01 -9.719120711088180542e-02 1.193601712584495544e-01 -2.072155326604843140e-01 -3.262282907962799072e-01 6.893345713615417480e-02 8.602225035429000854e-02 8.843435347080230713e-02 1.024961844086647034e-02 -2.484846413135528564e-01 -2.152606099843978882e-01 -4.965347796678543091e-02 -8.631899952888488770e-02 2.576496005058288574e-01 1.815086901187896729e-01 3.655840456485748291e-01
-1.208220608532428741e-02 6.358637660741806030e-02 1.897040940821170807e-02 2.764633595943450928e-01 -5.345412343740463257e-02 -2.314596669748425484e-03 1.112302541732788086e-01 5.600340366363525391e-01 5.729393288493156433e-02 -1.157888025045394897e-01 -2.063000500202178955e-01 -1.729036271572113037e-01 -3.115063607692718506e-01 -8.323238044977188110e-02 -1.890504062175750732e-01 -3.288361430168151855e-02 -1.999861150979995728e-01 -2.337144464254379272e-01 -1.631846129894256592e-01 -2.044853381812572479e-02 -7.111035287380218506e-02 -1.201087236404418945e-02 1.296679079532623291e-01 -6.523597985506057739e-02 -2.642201781272888184e-01 2.911871485412120819e-02 -1.067816987633705139e-01 -5.446937680244445801e-02 -1.882326006889343262e-01 -1.635651886463165283e-01 -2.443257905542850494e-02 2.539086937904357910e-01
-3.514833748340606689e-01 1.785732805728912354e-01 -1.386116445064544678e-01 1.924155801534652710e-01 6.367043405771255493e-02 8.644146472215652466e-02 2.741999924182891846e-02 1.410744041204452515e-01 -9.979456663131713867e-02 -1.694618016481399536e-01 -3.732773289084434509e-02 -1.491898894309997559e-01 -1.443721204996109009e-01 -1.237783208489418030e-01 -3.000371158123016357e-01 -8.633595705032348633e-02 -2.702867984771728516e-01 2.514479681849479675e-02 -2.279927432537078857e-01 -8.283141255378723145e-02 -2.831671237945556641e-01 1.346975713968276978e-01 4.462866112589836121e-02 -3.239432573318481445e-01 -9.261374920606613159e-02 -1.119870766997337341e-01 -2.720936238765716553e-01 -2.237182557582855225e-01 1.313465088605880737e-01 2.045347839593887329e-01 9.127924591302871704e-02 -9.888257831335067749e-02
-5.390856415033340454e-02 -1.611985266208648682e-01 3.242957592010498047e-01 3.087925314903259277e-01 -8.960758335888385773e-03 6.639089435338973999e-02 5.738156288862228394e-02 2.399812638759613037e-01 -3.861137926578521729e-01 1.632210016250610352e-01 -4.485532641410827637e-02 9.966954588890075684e-02 -1.425830125808715820e-01 -9.131015837192535400e-02 1.742889136075973511e-01 1.563268303871154785e-01 -8.485945314168930054e-02 3.197245299816131592e-01 2.355679124593734741e-02 -1.897132843732833862e-01 -4.725340753793716431e-02 -6.402540951967239380e-02 3.957793116569519043e-01 3.181890351697802544e-03 6.263034045696258545e-02 -1.385931968688964844e-01 -6.667233258485794067e-02 -1.738753169775009155e-01 1.166621074080467224e-01 4.164783284068107605e-02 -1.790483742952346802e-01 1.410584747791290283e-01
-1.207859814167022705e-01 -1.430995613336563110e-01 1.764728724956512451e-01 7.420250028371810913e-02 -8.399370312690734863e-02 7.431132346391677856e-02 3.645445406436920166e-02 8.135591447353363037e-02 -1.717551350593566895e-01 1.334203593432903290e-02 -4.114386141300201416e-01 -2.175527065992355347e-02 -3.526769578456878662e-01 -2.277132719755172729e-01 -2.719663381576538086e-01 3.051432035863399506e-02 -2.649511694908142090e-01 -2.476140558719635010e-01 8.593587699579074979e-05 -1.519818902015686035e-01 -2.511227130889892578e-01 -1.444151103496551514e-01 5.084398016333580017e-02 1.511888802051544189e-01 -5.705083254724740982e-03 -2.586393058300018311e-02 -1.062952950596809387e-01 -4.986156150698661804e-02 -1.763798147439956665e-01 -2.557659149169921875e-01 2.122465707361698151e-02 2.859388589859008789e-01
-2.969777584075927734e-01 -3.576695024967193604e-01 2.111441940069198608e-01 3.194031715393066406e-01 -6.531487684696912766e-03 -1.394973695278167725e-01 1.477262675762176514e-01 1.366974264383316040e-01 -4.002019017934799194e-02 -1.998111158609390259e-01 -7.640817761421203613e-02 -2.743964549154043198e-03 -3.348365053534507751e-02 -2.165371775627136230e-01 -1.924655735492706299e-01 8.460590243339538574e-02 -8.153855055570602417e-02 3.796383365988731384e-02 -1.245906227268278599e-03 -1.404819041490554810e-01 -2.414495199918746948e-01 3.793607652187347412e-02 2.364041060209274292e-01 1.824626624584197998e-01 1.439700275659561157e-02 -5.344094336032867432e-02 1.062222570180892944e-01 -2.037222981452941895e-01 -2.430832237005233765e-01 -1.344420015811920166e-01 3.271474242210388184e-01 1.445704996585845947e-01
-8.944309502840042114e-02 1.953512057662010193e-02 2.073261439800262451e-01 4.590393900871276855e-01 -3.352357819676399231e-02 -1.450429260730743408e-01 3.519906429573893547e-03 2.849836945533752441e-01 -1.554299443960189819e-01 7.540284842252731323e-02 1.778960824012756348e-01 -2.056963741779327393e-02 -2.304306626319885254e-01 7.679665461182594299e-03 -4.060427844524383545e-02 7.594127207994461060e-02 -2.653731107711791992e-01 3.376934528350830078e-01 1.467762738466262817e-01 -1.587081402540206909e-01 -2.342327088117599487e-01 -2.104505002498626709e-01 2.262855172157287598e-01 -1.347429603338241577e-01 -3.998325765132904053e-02 -1.320477426052093506e-01 -8.165634423494338989e-02 -3.884712606668472290e-02 9.586291015148162842e-02 1.452658772468566895e-01 -2.248720377683639526e-01 6.528735905885696411e-02
1.136997062712907791e-02 -1.737119853496551514e-01 1.655329465866088867e-01 2.823090255260467529e-01 1.189946085214614868e-01 1.897330880165100098e-01 1.468530972488224506e-03 4.531375169754028320e-01 -2.581058442592620850e-02 7.850257307291030884e-02 3.546091541647911072e-02 2.626065015792846680e-01 -6.749321520328521729e-02 2.627350389957427979e-01 8.047284185886383057e-02 4.335922375321388245e-02 -2.747974395751953125e-01 2.949338257312774658e-01 3.230834379792213440e-02 -1.830661445856094360e-01 -1.865337491035461426e-01 2.251911759376525879e-01 2.327643781900405884e-01 -3.229825198650360107e-02 -4.093500971794128418e-02 -7.815645635128021240e-02 9.820171445608139038e-02 9.933033585548400879e-02 -1.905489563941955566e-01 6.302161514759063721e-02 -1.771079897880554199e-01 1.067000702023506165e-01
4.853607714176177979e-02 1.160615757107734680e-01 -3.457427397370338440e-02 3.001428581774234772e-02 9.451450407505035400e-02 2.805012837052345276e-02 7.265187799930572510e-02 5.251184850931167603e-02 -2.693801000714302063e-02 -1.572911739349365234e-01 -3.011331558227539062e-01 1.045016273856163025e-01 -4.442835450172424316e-01 -1.837342083454132080e-01 -1.229230090975761414e-01 2.112943977117538452e-01 -1.719872653484344482e-01 -9.260272234678268433e-02 -2.870253324508666992e-01 -2.240902483463287354e-01 7.159718871116638184e-02 -1.896412968635559082e-01 1.748432815074920654e-01 -1.056106537580490112e-01 -9.451405704021453857e-02 -5.857422947883605957e-02 4.985673725605010986e-02 -9.148589521646499634e-02 -2.028481811285018921e-01 1.802808940410614014e-01 -1.435524374246597290e-01 4.186991453170776367e-01
-1.138185411691665649e-01 -3.284289538860321045e-01 -2.055034637451171875e-01 -3.691447153687477112e-02 1.862943619489669800e-01 -4.949689656496047974e-02 -9.145756810903549194e-02 3.705913573503494263e-02 -3.335233032703399658e-01 5.076238885521888733e-02 1.902459003031253815e-02 8.204186707735061646e-02 -4.144793152809143066e-01 1.305390745401382446e-01 -2.306783348321914673e-01 4.230475425720214844e-02 -1.870149224996566772e-01 1.135054305195808411e-01 -1.934623420238494873e-01 -3.829310834407806396e-02 -2.890559434890747070e-01 9.401446580886840820e-02 5.733361095190048218e-02 -1.103632226586341858e-01 -1.981460005044937134e-01 -1.711010560393333435e-02 -1.429046094417572021e-01 -1.381817180663347244e-02 -1.997451931238174438e-01 2.656539678573608398e-01 1.668318659067153931e-01 -1.756906658411026001e-01
9.174230694770812988e-02 1.909714564681053162e-02 -1.343113332986831665e-01 1.613893806934356689e-01 -6.537861190736293793e-03 3.421763330698013306e-02 9.224393963813781738e-02 1.474020183086395264e-01 -2.324110083281993866e-02 -6.398220360279083252e-02 1.259579509496688843e-01 1.502022594213485718e-01 -3.989334106445312500e-01 -1.179504394531250000e-01 -1.153147146105766296e-01 1.385285556316375732e-01 -3.261593282222747803e-01 -4.909042268991470337e-02 1.180379763245582581e-01 -3.033603429794311523e-01 -3.518006205558776855e-01 -2.204897850751876831e-01 3.987676650285720825e-02 8.928789198398590088e-02 -2.504613399505615234e-01 -1.493030488491058350e-01 2.821140587329864502e-01 -5.343360081315040588e-02 1.242705956101417542e-01 1.397883892059326172e-01 2.499800771474838257e-01 7.377707958221435547e-02
1.478607207536697388e-01 3.076986968517303467e-02 1.232974305748939514e-01 1.561099588871002197e-01 -2.452815920114517212e-01 1.137543767690658569e-01 1.217013671994209290e-01 2.246402353048324585e-01 1.254121661186218262e-01 -7.930614054203033447e-02 -8.297097682952880859e-02 -3.357775276526808739e-03 -4.614596068859100342e-01 -1.508656591176986694e-01 -1.031903326511383057e-01 1.486724019050598145e-01 -3.329795300960540771e-01 -6.494084000587463379e-02 5.559824872761964798e-03 -1.717426925897598267e-01 -2.184432297945022583e-01 9.163086861371994019e-02 8.024554699659347534e-02 2.096755653619766235e-01 -3.493249118328094482e-01 -2.204128056764602661e-01 1.384242922067642212e-01 1.311122179031372070e-01 -8.349597454071044922e-02 1.707941591739654541e-01 8.099903911352157593e-02 -3.270407021045684814e-02
-1.639881879091262817e-01 7.417689263820648193e-02 1.823022067546844482e-01 1.848798543214797974e-01 1.393003463745117188e-01 -2.440646439790725708e-01 1.582940071821212769e-01 4.121396690607070923e-02 4.267985373735427856e-02 -1.486843377351760864e-01 4.316059499979019165e-02 -9.818049520254135132e-02 -2.190538346767425537e-01 -8.769131451845169067e-02 -2.405541762709617615e-02 2.359201759099960327e-02 -1.859290003776550293e-01 -7.160766422748565674e-02 -1.874734312295913696e-01 -2.288153767585754395e-01 -3.299238383769989014e-01 8.287706226110458374e-02 1.071898788213729858e-01 1.851860433816909790e-01 -2.213402092456817627e-01 -1.872997432947158813e-01 -2.869859635829925537e-01 -1.338970512151718140e-01 -7.610647380352020264e-02 4.595234692096710205e-01 -4.978651553392410278e-02 9.862212091684341431e-02
-5.267140641808509827e-02 1.339925974607467651e-01 1.801147311925888062e-01 1.031024083495140076e-01 -5.905625596642494202e-02 1.020352765917778015e-01 -5.293931066989898682e-02 1.974133700132369995e-01 -1.950724050402641296e-02 -2.188311070203781128e-01 -2.938310801982879639e-01 2.612274587154388428e-01 -1.724705547094345093e-01 5.226294696331024170e-02 -1.646977961063385010e-01 -1.386437714099884033e-01 -2.365921884775161743e-01 -1.354934871196746826e-01 -2.123319506645202637e-01 -8.889517933130264282e-02 2.585680782794952393e-01 -1.427573114633560181e-01 1.478724628686904907e-01 1.343462467193603516e-01 -1.099155545234680176e-01 -1.042428985238075256e-01 1.406694948673248291e-01 -2.114327251911163330e-01 -2.910910546779632568e-01 2.325873821973800659e-01 2.293041348457336426e-01 2.559941411018371582e-01
-2.505693435668945312e-01 -2.793554067611694336e-01 -1.404719948768615723e-01 2.196262180805206299e-01 -2.632977440953254700e-02 2.617423534393310547e-01 1.874373406171798706e-01 1.593448519706726074e-01 -1.143849566578865051e-01 -6.907337903976440430e-02 -1.037479192018508911e-01 -7.837953045964241028e-03 -5.316356196999549866e-02 1.142423897981643677e-01 -1.254549473524093628e-01 2.909838221967220306e-02 -9.135743230581283569e-02 9.932788461446762085e-02 5.785862728953361511e-02 -1.971195191144943237e-01 -8.090116828680038452e-02 7.907674461603164673e-02 -1.943446509540081024e-02 -2.303427904844284058e-01 -3.998600244522094727e-01 -1.303289532661437988e-01 -2.366703003644943237e-01 -1.968082636594772339e-01 -1.296361535787582397e-01 1.944437026977539062e-01 8.058188110589981079e-02 3.754481077194213867e-01
1.551166176795959473e-01 -4.458505660295486450e-02 2.924120239913463593e-02 1.367368847131729126e-01 1.322143375873565674e-01 -8.862677961587905884e-02 3.891290351748466492e-02 2.498637586832046509e-01 1.242441534996032715e-01 -3.537817299365997314e-02 2.124567478895187378e-01 -2.051387913525104523e-02 -2.243022769689559937e-01 3.383327424526214600e-01 -6.342501938343048096e-02 2.502573654055595398e-02 -7.466344535350799561e-02 1.610411256551742554e-01 -9.143730998039245605e-02 -2.592238783836364746e-01 -3.510724604129791260e-01 3.781680762767791748e-01 1.109378188848495483e-01 3.910712152719497681e-02 -2.396039813756942749e-01 -1.460993587970733643e-01 -3.624935075640678406e-02 -4.825737699866294861e-02 -3.689016699790954590e-01 1.063878238201141357e-01 1.138876006007194519e-01 5.915983393788337708e-02
-7.871676981449127197e-02 2.372439485043287277e-03 -3.677404299378395081e-02 8.361189067363739014e-02 -7.018506526947021484e-02 -5.567952245473861694e-02 1.946372538805007935e-02 -1.581635773181915283e-01 2.209117449820041656e-02 -1.663258075714111328e-01 1.065326631069183350e-01 -1.593552827835083008e-01 -4.145945012569427490e-01 1.457970738410949707e-01 -1.123818233609199524e-01 1.976881735026836395e-02 -3.988448083400726318e-01 2.483378797769546509e-01 -2.107921689748764038e-01 -1.179591715335845947e-01 -2.996307611465454102e-01 -3.365889489650726318e-01 -8.636992424726486206e-03 1.628575921058654785e-01 9.183858335018157959e-02 -4.570607095956802368e-02 4.102830216288566589e-02 -1.000303998589515686e-01 -7.594807446002960205e-02 1.406128406524658203e-01 -1.791620105504989624e-01 3.039018511772155762e-01
-2.391650974750518799e-01 -6.979539990425109863e-02 2.015449851751327515e-01 2.530586123466491699e-01 -2.037734724581241608e-02 3.161868751049041748e-01 -4.715689271688461304e-02 2.311816811561584473e-02 -1.555080115795135498e-01 1.730277538299560547e-01 1.103291064500808716e-01 -4.877452179789543152e-02 -1.943533271551132202e-01 -9.972482919692993164e-02 1.236765310168266296e-01 -2.075672298669815063e-01 -3.133859038352966309e-01 -6.077031418681144714e-02 -4.833960533142089844e-02 -1.168071106076240540e-01 -2.740589976310729980e-01 -2.606188356876373291e-01 2.007433176040649414e-01 -1.610861420631408691e-01 2.040765881538391113e-01 5.757508426904678345e-02 4.683491215109825134e-02 1.734260469675064087e-01 -9.490717947483062744e-02 9.883493930101394653e-02 2.743332087993621826e-01 2.385853677988052368e-01
-9.427262470126152039e-03 -7.045748084783554077e-02 2.725992538034915924e-02 2.328425645828247070e-01 2.811194956302642822e-01 -5.857464671134948730e-02 5.620220676064491272e-02 2.593042552471160889e-01 -2.012187987565994263e-01 -3.732647746801376343e-02 -1.946313679218292236e-01 3.578570783138275146e-01 -8.275022357702255249e-02 2.689497768878936768e-01 1.055953428149223328e-01 -2.240839600563049316e-02 -3.217444419860839844e-01 2.669062316417694092e-01 -9.350125677883625031e-03 -2.903601229190826416e-01 -2.751757800579071045e-01 2.102621644735336304e-02 1.066729649901390076e-01 5.811690166592597961e-02 2.086390554904937744e-02 -2.288786619901657104e-01 -2.286586444824934006e-03 6.793954968452453613e-02 -2.009238302707672119e-01 -1.730457097291946411e-01 -9.835164994001388550e-02 -3.108959272503852844e-02
1.245714649558067322e-01 8.761984854936599731e-02 8.323708176612854004e-02 1.074673607945442200e-01 -1.727592498064041138e-01 2.977146506309509277e-01 1.998159438371658325e-01 1.295839399099349976e-01 4.001951590180397034e-02 -7.444007694721221924e-02 -1.135901454836130142e-02 7.417739927768707275e-02 -4.377902448177337646e-01 -9.621145576238632202e-02 -1.700983643531799316e-01 8.350136876106262207e-02 -3.257660269737243652e-01 -1.496639251708984375e-01 -5.212358385324478149e-02 -1.680296361446380615e-01 -2.324492186307907104e-01 3.170170634984970093e-02 2.917266786098480225e-01 3.041939735412597656e-01 -2.662281095981597900e-01 -9.273056685924530029e-02 4.915162548422813416e-02 9.652259200811386108e-02 -1.979368031024932861e-01 3.604561462998390198e-02 1.442999206483364105e-02 9.740024805068969727e-02
4.757925495505332947e-02 8.816345781087875366e-02 6.488947570323944092e-02 2.242612242698669434e-01 1.333842873573303223e-01 9.696608036756515503e-02 3.707450255751609802e-02 2.259014360606670380e-02 1.386178135871887207e-01 1.145473960787057877e-02 2.200805991888046265e-01 -1.283680647611618042e-01 -3.387118279933929443e-01 1.904304772615432739e-01 -8.437500894069671631e-02 3.766628727316856384e-02 -2.212248444557189941e-01 -7.832609862089157104e-02 -6.418409198522567749e-02 -4.510996490716934204e-02 -4.086891710758209229e-01 1.341138631105422974e-01 8.201438933610916138e-02 2.736316323280334473e-01 -2.484182864427566528e-01 -3.013677000999450684e-01 2.367129735648632050e-02 8.830887079238891602e-02 -3.336431682109832764e-01 -1.704975962638854980e-02 2.060634791851043701e-01 1.406639218330383301e-01
-1.632623672485351562e-01 8.645139634609222412e-02 1.590848118066787720e-01 5.495988205075263977e-02 1.078644581139087677e-02 -1.636607013642787933e-02 1.442717909812927246e-01 2.679500877857208252e-01 -3.398961573839187622e-02 7.001499179750680923e-03 -1.008159816265106201e-01 -2.153205722570419312e-01 -6.834325380623340607e-03 -2.954477965831756592e-01 -4.256997108459472656e-01 9.900494664907455444e-02 -2.189383506774902344e-01 5.263563618063926697e-02 2.605625800788402557e-02 -1.263578683137893677e-01 -1.930836439132690430e-01 -8.865660429000854492e-02 2.136877030134201050e-01 -1.415587663650512695e-01 -4.535679891705513000e-02 2.820788919925689697e-01 -8.073778823018074036e-03 -1.373586058616638184e-01 -2.024952024221420288e-01 2.984467744827270508e-01 3.152166604995727539e-01 -1.645210385322570801e-02
-9.989727288484573364e-02 1.168666407465934753e-01 2.442297898232936859e-02 3.130099475383758545e-01 -2.305658608675003052e-01 -7.046005688607692719e-03 2.012772411108016968e-01 4.402799308300018311e-01 -4.305585473775863647e-02 4.032994806766510010e-02 -2.122426033020019531e-01 1.245029494166374207e-01 -3.207875788211822510e-01 6.144791096448898315e-02 -3.395226001739501953e-01 -5.794029310345649719e-02 -1.025075018405914307e-01 -1.907446235418319702e-01 -3.763414546847343445e-02 9.490835666656494141e-02 -4.603205993771553040e-02 9.656631946563720703e-02 1.251380741596221924e-01 5.023123696446418762e-02 -1.345119625329971313e-01 -9.589543938636779785e-02 1.507097780704498291e-01 -2.376298904418945312e-01 1.423733085393905640e-01 2.616065144538879395e-01 1.941541791893541813e-03 1.369518637657165527e-01
-3.096736222505569458e-02 -1.205468177795410156e-01 1.065422371029853821e-01 1.495655030012130737e-01 3.308926522731781006e-01 -1.642870754003524780e-01 -1.262596100568771362e-01 1.686067730188369751e-01 -1.070294305682182312e-01 -5.709863081574440002e-02 9.885893017053604126e-02 -3.926812484860420227e-02 -2.557424306869506836e-01 -6.164883449673652649e-02 -2.479248493909835815e-01 -1.567310094833374023e-01 -4.784873872995376587e-02 1.454121917486190796e-01 1.134450174868106842e-02 -2.617965042591094971e-01 -1.204829439520835876e-01 -1.048541814088821411e-01 3.734302818775177002e-01 -8.221607655286788940e-02 -2.060502916574478149e-01 -2.259378507733345032e-02 -1.925539225339889526e-01 -4.567448496818542480e-01 4.390468075871467590e-02 1.785071045160293579e-01 -4.096072539687156677e-02 2.685072459280490875e-02
-2.555145025253295898e-01 -2.218749225139617920e-01 1.208868399262428284e-01 -6.917866319417953491e-02 -1.941870898008346558e-01 4.874061793088912964e-02 -1.274674087762832642e-01 2.713200449943542480e-01 4.161427542567253113e-02 -8.102340251207351685e-02 -1.137141138315200806e-01 1.541010886430740356e-01 -1.917703151702880859e-01 -1.346899569034576416e-01 1.101058423519134521e-01 4.377457126975059509e-02 -4.096393883228302002e-01 1.248913779854774475e-01 -7.886077463626861572e-02 -1.391738802194595337e-01 -8.591048419475555420e-02 -2.240419015288352966e-02 2.667159438133239746e-01 1.489681452512741089e-01 1.796176880598068237e-01 -2.375556975603103638e-01 1.762559860944747925e-01 1.901181638240814209e-01 -1.742768585681915283e-01 3.131295442581176758e-01 -1.418200433254241943e-01 -8.696248382329940796e-02
3.736313804984092712e-02 1.757002063095569611e-02 2.439186871051788330e-01 5.084288120269775391e-01 1.396341770887374878e-01 -4.576832056045532227e-02 2.385619468986988068e-02 1.542848795652389526e-01 -9.816741943359375000e-02 1.967157423496246338e-01 1.224370822310447693e-01 3.831920772790908813e-02 -1.828821450471878052e-01 7.962652295827865601e-02 3.701223805546760559e-02 9.016279876232147217e-02 -2.308251112699508667e-01 1.880852580070495605e-01 2.895855903625488281e-01 -1.562231481075286865e-01 -1.663449555635452271e-01 -2.089290171861648560e-01 1.254514753818511963e-01 -2.536350488662719727e-01 4.017847776412963867e-02 -5.369668826460838318e-02 -1.467446889728307724e-02 -1.193178743124008179e-01 -2.478225976228713989e-01 7.606431096792221069e-02 -1.299446821212768555e-01 2.624986767768859863e-01
3.566826134920120239e-02 6.747283786535263062e-02 2.470871359109878540e-01 -1.252280175685882568e-01 2.258941531181335449e-01 -1.000846773386001587e-01 1.470691263675689697e-01 -1.585686504840850830e-01 1.808340549468994141e-01 -8.320318162441253662e-02 -7.702313363552093506e-02 -9.486217051744461060e-02 -2.996683120727539062e-01 -1.604014486074447632e-01 -2.449355572462081909e-01 -5.166592821478843689e-02 -4.060175716876983643e-01 -8.440688252449035645e-02 -2.529459446668624878e-02 -4.223852977156639099e-02 -2.619493603706359863e-01 -2.269689366221427917e-02 1.222827136516571045e-01 -6.049994379281997681e-02 -2.455614507198333740e-01 -1.151643246412277222e-01 -2.636931538581848145e-01 -1.803994923830032349e-01 -1.134548783302307129e-01 3.512559831142425537e-01 3.936621919274330139e-02 3.586994856595993042e-02
2.279378026723861694e-01 -2.534912228584289551e-01 7.331184297800064087e-02 -1.610805988311767578e-01 -1.136079356074333191e-01 5.303289741277694702e-02 9.515530616044998169e-02 2.972078882157802582e-02 1.826224476099014282e-02 -1.595948636531829834e-01 -1.260941177606582642e-01 5.324202775955200195e-02 -4.169957935810089111e-01 -1.939880400896072388e-01 8.154725283384323120e-02 -1.488190144300460815e-01 -2.664654254913330078e-01 -7.359129935503005981e-02 -1.952111721038818359e-01 -1.519264876842498779e-01 -2.216066569089889526e-01 -5.267427489161491394e-02 1.058627516031265259e-01 -3.413090705871582031e-01 1.525998264551162720e-01 -2.710954472422599792e-02 1.910709142684936523e-01 5.317534506320953369e-02 -2.508763968944549561e-01 2.988107204437255859e-01 7.361501455307006836e-02 -6.132429838180541992e-02
6.663767993450164795e-02 1.378022134304046631e-01 1.023043841123580933e-01 1.846443712711334229e-01 -9.653600305318832397e-02 1.418087035417556763e-01 2.128546088933944702e-01 2.662435173988342285e-01 2.566155791282653809e-02 -1.634377390146255493e-01 -3.481246531009674072e-02 -3.754431009292602539e-02 -4.646188318729400635e-01 -3.322597965598106384e-02 -1.103120967745780945e-01 2.919151075184345245e-02 -2.481857091188430786e-01 -9.859314560890197754e-02 1.035073921084403992e-01 -6.887023150920867920e-02 -2.995553612709045410e-01 1.692132838070392609e-02 1.739607453346252441e-01 1.845528930425643921e-01 -3.324741125106811523e-01 -7.242410629987716675e-02 3.384486436843872070e-01 1.270898431539535522e-01 -3.095452673733234406e-02 6.682033836841583252e-02 1.190462484955787659e-01 1.385895460844039917e-01
1.238802447915077209e-01 -1.918537169694900513e-01 2.157163023948669434e-01 1.111206635832786560e-01 -1.020042449235916138e-01 6.169234868139028549e-03 -5.258484929800033569e-02 -7.257858663797378540e-02 1.089447364211082458e-01 -2.938987910747528076e-01 -1.152767613530158997e-01 1.041518375277519226e-01 -1.439640969038009644e-01 -1.273857057094573975e-01 -1.393278539180755615e-01 -1.811221390962600708e-01 -1.371277272701263428e-01 2.858681604266166687e-02 -2.751064002513885498e-01 -2.584277093410491943e-01 -1.437291651964187622e-01 6.500381045043468475e-03 2.655796408653259277e-01 1.043454557657241821e-02 -3.935981094837188721e-01 1.279899030923843384e-01 1.106379330158233643e-01 -1.922052800655364990e-01 -1.915922313928604126e-01 2.624281644821166992e-01 -7.169183343648910522e-02 2.725894153118133545e-01
-2.037115022540092468e-02 -4.982228949666023254e-02 2.328163012862205505e-02 -9.193160384893417358e-02 9.377559274435043335e-02 -1.927150040864944458e-01 -1.298285126686096191e-01 1.401007771492004395e-01 1.008786484599113464e-01 -2.001165151596069336e-01 2.184104174375534058e-01 -2.041911892592906952e-02 -4.741976037621498108e-02 1.260127872228622437e-01 -2.435834705829620361e-01 2.579488605260848999e-02 -3.646778464317321777e-01 3.646148741245269775e-02 -2.031663507223129272e-01 -1.778398603200912476e-01 -4.107579588890075684e-01 -1.665061563253402710e-01 1.467504352331161499e-01 2.570628002285957336e-02 -1.973543465137481689e-01 -2.290812507271766663e-02 -2.098915129899978638e-01 -2.106170952320098877e-01 -1.072146147489547729e-01 3.632477819919586182e-01 9.608115255832672119e-02 1.509785354137420654e-01
6.872360408306121826e-02 -1.661470383405685425e-01 7.169172912836074829e-02 1.982592344284057617e-01 -1.036173271131701767e-04 -2.770879305899143219e-03 -1.083010509610176086e-01 1.408306956291198730e-01 -9.998381137847900391e-02 -2.761103510856628418e-01 -4.254562035202980042e-02 -2.700202465057373047e-01 -4.286212027072906494e-01 -3.137670829892158508e-02 -3.442920744419097900e-01 5.767257511615753174e-02 -5.278013646602630615e-02 -1.893642917275428772e-02 -1.211984381079673767e-01 -3.385197818279266357e-01 2.048271745443344116e-01 -1.569284498691558838e-01 4.269633814692497253e-02 -8.935483545064926147e-02 1.046793982386589050e-01 -1.814922243356704712e-01 1.286071538925170898e-01 -2.347072586417198181e-02 -2.575798034667968750e-01 1.448476612567901611e-01 1.153647750616073608e-01 2.317222952842712402e-01
-3.039868474006652832e-01 -3.422340452671051025e-01 -1.013826020061969757e-02 1.724301129579544067e-01 -1.730243116617202759e-01 3.018804788589477539e-01 2.540675401687622070e-01 2.384772896766662598e-02 -7.794938236474990845e-02 4.621071368455886841e-02 -4.422224313020706177e-02 8.644081652164459229e-03 -1.043589562177658081e-01 1.374801099300384521e-01 1.051997020840644836e-02 3.833912685513496399e-02 -4.468061029911041260e-02 3.703509271144866943e-02 -2.686923183500766754e-02 -1.876401603221893311e-01 -1.410976052284240723e-01 1.516838073730468750e-01 1.562748402357101440e-01 -1.168900802731513977e-01 -2.981074750423431396e-01 -2.345959991216659546e-01 -1.324536204338073730e-01 -4.203538000583648682e-01 -3.363032592460513115e-04 2.381913363933563232e-01 -4.027006402611732483e-02 1.266050785779953003e-01
-4.265747964382171631e-02 -4.776677489280700684e-02 7.678531575947999954e-03 -1.218675822019577026e-01 1.598672121763229370e-01 2.222460657358169556e-01 1.265413314104080200e-01 2.847683131694793701e-01 -1.534060239791870117e-01 1.521264314651489258e-01 -4.611315205693244934e-02 -1.774236187338829041e-02 -2.665823996067047119e-01 -9.964659065008163452e-02 -5.054303910583257675e-03 -9.811460971832275391e-02 -4.827047586441040039e-01 -1.550410687923431396e-01 -6.274030357599258423e-02 -2.179940938949584961e-01 -2.868525087833404541e-01 1.104163303971290588e-01 1.852384358644485474e-01 2.730721533298492432e-01 -2.501177489757537842e-01 -1.421331912279129028e-01 -1.219131872057914734e-01 1.339484844356775284e-02 -2.110002189874649048e-01 1.139421537518501282e-01 -3.715436905622482300e-02 2.494544163346290588e-02
-7.297777384519577026e-02 -1.074467077851295471e-01 5.891982465982437134e-03 1.017753779888153076e-01 1.266131103038787842e-01 7.250123471021652222e-02 1.478646397590637207e-01 3.745329678058624268e-01 -7.882020622491836548e-02 1.645419164560735226e-03 -1.315015703439712524e-01 1.092499420046806335e-01 -5.515148043632507324e-01 -6.888316944241523743e-03 -8.920558542013168335e-02 1.624174416065216064e-01 -1.791477352380752563e-01 6.365586072206497192e-02 7.502166926860809326e-02 -1.696040779352188110e-01 -2.087155431509017944e-01 9.075609035789966583e-03 -8.923364430665969849e-02 1.093289926648139954e-01 -1.378158181905746460e-01 -1.111401095986366272e-01 2.969145774841308594e-01 3.586838766932487488e-02 2.767250537872314453e-01 2.206683456897735596e-01 1.860942691564559937e-01 2.283709123730659485e-02
4.531164839863777161e-02 6.268639862537384033e-02 2.635061144828796387e-01 2.602637410163879395e-01 -1.960006505250930786e-01 1.583072841167449951e-01 -1.729389280080795288e-02 1.937035322189331055e-01 -1.404495686292648315e-01 2.128173857927322388e-01 -2.973659038543701172e-01 -2.003184407949447632e-01 -2.956481277942657471e-01 5.070221796631813049e-02 -2.457307651638984680e-02 -1.729531586170196533e-01 4.669789224863052368e-03 2.371525019407272339e-01 8.096691220998764038e-02 -1.837014034390449524e-02 5.893205478787422180e-02 -1.381413042545318604e-01 4.149081110954284668e-01 -1.416888684034347534e-01 2.130158804357051849e-02 -8.557622879743576050e-02 -2.136211097240447998e-01 -3.814971074461936951e-02 -1.038813870400190353e-02 2.844668030738830566e-01 -1.255303919315338135e-01 1.090424805879592896e-01
-2.208737134933471680e-01 -1.429135948419570923e-01 4.455831646919250488e-02 4.357244074344635010e-01 1.503465473651885986e-01 -2.249867320060729980e-01 1.397652477025985718e-01 2.418837547302246094e-01 -5.677381530404090881e-02 9.049279987812042236e-02 -3.293112665414810181e-02 4.006501287221908569e-02 -1.182099431753158569e-01 1.492429804056882858e-02 1.496007293462753296e-02 -2.566261403262615204e-02 -2.422769367694854736e-01 4.033377766609191895e-01 3.150765970349311829e-02 -3.768073022365570068e-01 -1.661850661039352417e-01 -5.913636460900306702e-02 2.497431188821792603e-01 -9.600190818309783936e-02 -1.384657900780439377e-02 -2.128182500600814819e-01 -9.955532103776931763e-02 9.943345189094543457e-02 5.290044099092483521e-02 -7.276058942079544067e-02 -1.337325274944305420e-01 1.365682668983936310e-02
1.066069155931472778e-01 -1.393087953329086304e-02 1.145235914736986160e-02 4.132084548473358154e-01 3.121983446180820465e-02 1.106756106019020081e-01 -2.152990847826004028e-01 2.498200386762619019e-01 9.735370427370071411e-02 9.274404495954513550e-02 5.063716694712638855e-02 -1.274859625846147537e-02 -2.590517401695251465e-01 2.095491141080856323e-01 -5.749888345599174500e-02 -5.991726741194725037e-02 -1.254751533269882202e-01 1.899647563695907593e-01 3.001996278762817383e-01 -3.477437198162078857e-01 -1.172153800725936890e-01 -7.822012156248092651e-02 2.873535156250000000e-01 -1.660021096467971802e-01 5.634173378348350525e-02 5.327339470386505127e-02 -1.530426647514104843e-02 -2.663521766662597656e-01 -1.223014295101165771e-01 -8.829094469547271729e-02 -1.218347474932670593e-01 2.218350470066070557e-01
3.370720520615577698e-02 2.522889673709869385e-01 1.062154099345207214e-01 6.320619583129882812e-02 -1.581429243087768555e-01 9.080874919891357422e-02 7.994884997606277466e-02 -1.149514093995094299e-01 -9.067920595407485962e-02 -1.677225716412067413e-02 3.915515914559364319e-02 -3.159638941287994385e-01 -5.233724042773246765e-02 5.635030567646026611e-02 -1.658271104097366333e-01 2.116442024707794189e-01 -4.449298977851867676e-01 9.721952676773071289e-02 -1.478681117296218872e-01 -8.474321663379669189e-02 -3.387012779712677002e-01 -1.197215244174003601e-01 2.752712965011596680e-01 9.041991829872131348e-02 -2.185426950454711914e-01 -1.249217540025711060e-01 3.830901160836219788e-02 -1.289901286363601685e-01 -1.141478791832923889e-01 5.831509828567504883e-02 1.070223823189735413e-01 3.466705083847045898e-01
-2.487051188945770264e-01 -3.400722444057464600e-01 -5.826400220394134521e-02 6.305455416440963745e-02 2.384073287248611450e-01 -1.900877356529235840e-01 -1.779313832521438599e-01 2.495920285582542419e-03 -2.722339034080505371e-01 6.382057815790176392e-02 -5.801581591367721558e-02 1.383049488067626953e-01 -2.339172959327697754e-01 4.099210724234580994e-02 4.205465689301490784e-02 9.602436423301696777e-02 -3.269727826118469238e-01 6.637039780616760254e-02 -2.373006194829940796e-01 -1.247596368193626404e-01 -2.049602121114730835e-01 6.947206705808639526e-02 1.334540843963623047e-01 9.153829514980316162e-02 -3.901165351271629333e-02 2.010535150766372681e-01 -1.725616753101348877e-01 -1.594197154045104980e-01 -2.713989019393920898e-01 1.042876541614532471e-01 2.662671804428100586e-01 -1.167838498950004578e-01
2.556340098381042480e-01 -6.733653694391250610e-02 7.722947001457214355e-02 2.971195578575134277e-01 2.344201803207397461e-01 1.769693940877914429e-01 -4.543957114219665527e-02 1.144892945885658264e-01 -2.194223999977111816e-01 -4.494789987802505493e-02 -2.551831901073455811e-01 3.862723112106323242e-01 -1.663637459278106689e-01 2.068719118833541870e-01 1.041204947978258133e-02 -9.746884554624557495e-02 -1.860824823379516602e-01 3.752706572413444519e-02 -1.753350347280502319e-01 -9.571972489356994629e-02 -1.063924729824066162e-01 4.735580459237098694e-02 1.848014593124389648e-01 7.009502500295639038e-02 -3.535728156566619873e-01 -1.365149742923676968e-03 1.057551950216293335e-01 -2.098229825496673584e-01 -6.832788884639739990e-02 1.647990196943283081e-02 -1.076561585068702698e-01 2.540364861488342285e-01
-1.650535166263580322e-01 -8.795613795518875122e-02 -1.810032427310943604e-01 1.066109165549278259e-01 1.284331977367401123e-01 -4.126054048538208008e-02 1.962895095348358154e-01 1.182113662362098694e-01 -2.328216582536697388e-01 -4.369593039155006409e-02 -7.992824912071228027e-02 2.185547649860382080e-01 -4.370966553688049316e-01 -1.653009206056594849e-01 -2.215739041566848755e-01 1.814755648374557495e-01 -1.296976804733276367e-01 1.130034998059272766e-01 -3.553121164441108704e-02 -2.287950217723846436e-01 -3.184486627578735352e-01 -1.739127337932586670e-01 1.846919655799865723e-01 1.584380567073822021e-01 -2.010506391525268555e-01 -1.425947397947311401e-01 1.877699643373489380e-01 -3.244538605213165283e-02 -1.955616772174835205e-01 -1.300939023494720459e-01 1.145117431879043579e-01 9.960983879864215851e-03
2.033737897872924805e-01 -1.463730037212371826e-01 1.423825025558471680e-01 4.150836765766143799e-01 -3.127006581053137779e-03 2.809203267097473145e-01 -1.352584809064865112e-01 1.923234909772872925e-01 1.160724908113479614e-01 -9.400045499205589294e-03 -2.810522541403770447e-02 -8.286433666944503784e-02 -1.424461454153060913e-01 3.532952861860394478e-03 8.553717285394668579e-02 -2.123052068054676056e-02 -3.337799310684204102e-01 1.084881871938705444e-01 1.718092411756515503e-01 -4.080462455749511719e-02 -8.688619732856750488e-02 1.818695664405822754e-01 2.090746909379959106e-01 -1.112349331378936768e-01 1.764708608388900757e-01 -2.324573844671249390e-01 1.107118651270866394e-01 -1.895791590213775635e-01 -8.124093711376190186e-02 7.240721583366394043e-02 3.541058599948883057e-01 1.986606568098068237e-01
-2.871788442134857178e-01 4.282100498676300049e-02 1.345918923616409302e-01 1.420603692531585693e-01 -1.577372699975967407e-01 1.231093928217887878e-01 4.135482311248779297e-01 2.780292034149169922e-01 3.042981773614883423e-02 7.900552824139595032e-03 -3.802515566349029541e-02 9.030605107545852661e-02 -3.388352692127227783e-01 -1.764557510614395142e-01 -3.557783663272857666e-01 1.028897836804389954e-01 -2.595683932304382324e-01 -1.746605895459651947e-02 -1.322333514690399170e-01 6.666296720504760742e-02 -1.828931868076324463e-01 1.643378287553787231e-01 -2.126642689108848572e-02 -1.049279645085334778e-01 -7.198192179203033447e-03 -1.084446348249912262e-02 -1.787341684103012085e-01 7.444723509252071381e-03 6.313910335302352905e-02 1.291269958019256592e-01 -3.419941291213035583e-02 2.825051844120025635e-01
-1.332809478044509888e-01 2.072195559740066528e-01 1.339986175298690796e-01 -4.426464438438415527e-02 -4.259262606501579285e-02 -1.652102172374725342e-02 7.783860713243484497e-02 -1.264607161283493042e-01 2.548743188381195068e-01 -1.583515554666519165e-01 -3.252929821610450745e-02 1.186858043074607849e-01 -3.156958222389221191e-01 1.408408284187316895e-01 -2.244209051132202148e-01 8.252695202827453613e-03 -2.945223152637481689e-01 2.893361449241638184e-01 -2.284237891435623169e-01 -2.469825446605682373e-01 -1.873285025358200073e-01 -2.581072449684143066e-01 3.958578780293464661e-02 6.104052811861038208e-02 8.180741965770721436e-02 2.283843979239463806e-02 8.338954299688339233e-02 1.500963419675827026e-01 -1.661595851182937622e-01 1.810480207204818726e-01 -6.703332066535949707e-02 3.576463460922241211e-01
-2.285578399896621704e-01 3.166402131319046021e-02 -1.354813724756240845e-01 1.311138421297073364e-01 -4.638114571571350098e-02 3.900953382253646851e-02 1.178993880748748779e-01 1.049371510744094849e-01 9.996554255485534668e-02 -2.241352647542953491e-01 -3.219985216856002808e-02 -6.027373671531677246e-02 -4.012540280818939209e-01 -1.189264003187417984e-02 1.209742128849029541e-01 -1.462735682725906372e-01 -1.898148804903030396e-01 1.424931287765502930e-01 -1.973761469125747681e-01 -3.677392005920410156e-01 -1.561583727598190308e-01 1.055984050035476685e-01 3.549763932824134827e-02 -1.651441603899002075e-01 -1.654891762882471085e-03 -3.355843424797058105e-01 7.289934903383255005e-02 -2.205648124217987061e-01 1.065149828791618347e-01 -8.251942694187164307e-02 -2.278515137732028961e-02 3.751026391983032227e-01
1.396186053752899170e-01 1.536736041307449341e-01 -7.580174505710601807e-02 2.122223228216171265e-01 7.787086814641952515e-02 2.112329602241516113e-01 1.475516408681869507e-01 2.215250730514526367e-01 6.024397537112236023e-02 5.161460116505622864e-02 9.724801033735275269e-02 1.938371509313583374e-01 -4.824321269989013672e-01 9.074288420379161835e-03 -7.228027284145355225e-02 1.071277186274528503e-01 -2.996364235877990723e-01 -1.484489291906356812e-01 -1.212340667843818665e-01 -9.640290588140487671e-02 -4.188582003116607666e-01 -1.483725905418395996e-01 6.428257375955581665e-02 8.267119526863098145e-02 -2.378063797950744629e-01 -8.518703281879425049e-02 6.230871006846427917e-02 1.358025521039962769e-01 -1.829101145267486572e-01 8.113795518875122070e-02 3.987148031592369080e-02 9.866750240325927734e-02
-1.261195242404937744e-01 -1.897229403257369995e-01 1.368629634380340576e-01 3.540622293949127197e-01 6.567675620317459106e-02 3.429130911827087402e-01 -4.009538143873214722e-02 1.723212301731109619e-01 -6.147402897477149963e-02 7.995401322841644287e-02 8.001555502414703369e-02 -1.396829336881637573e-01 -1.514312922954559326e-01 -1.667381078004837036e-01 5.979401990771293640e-02 -1.495426148176193237e-01 -1.691545993089675903e-01 -5.869215354323387146e-02 4.208830744028091431e-02 -2.010810226202011108e-01 -2.954192757606506348e-01 -3.119403421878814697e-01 2.015742510557174683e-01 -1.756409257650375366e-01 1.786243021488189697e-01 1.042176336050033569e-01 -9.535041451454162598e-02 9.620739519596099854e-02 8.300320059061050415e-02 1.710623353719711304e-01 2.384262681007385254e-01 2.315316498279571533e-01
-4.016429185867309570e-02 -4.897552356123924255e-02 3.146384060382843018e-01 7.413864135742187500e-02 1.069065555930137634e-02 -1.561252865940332413e-02 -2.477538771927356720e-02 1.611261963844299316e-01 1.604927331209182739e-01 -1.571202576160430908e-01 -4.020288884639739990e-01 1.422396600246429443e-01 -1.121799498796463013e-01 1.179465278983116150e-01 -2.719288766384124756e-01 -5.901964846998453140e-03 -3.500570654869079590e-01 5.881020799279212952e-02 -3.170346096158027649e-02 8.457697927951812744e-02 -9.560871869325637817e-02 -8.571087568998336792e-02 4.476141631603240967e-01 -1.156069859862327576e-01 9.037268906831741333e-02 3.872186318039894104e-02 2.811476588249206543e-01 -9.983695298433303833e-02 -2.377406358718872070e-01 2.947040833532810211e-02 -6.479556858539581299e-02 -8.454295992851257324e-02
-1.890077888965606689e-01 5.433203186839818954e-03 1.176067292690277100e-01 -9.710934013128280640e-02 2.458265721797943115e-01 -5.403156578540802002e-02 -6.769558787345886230e-02 -3.875832259654998779e-02 8.743859827518463135e-02 -1.080344170331954956e-01 -4.333285242319107056e-02 -4.569556191563606262e-02 -4.149443805217742920e-01 6.417928636074066162e-02 -2.359565645456314087e-01 -1.017522066831588745e-01 -2.063165158033370972e-01 5.164675414562225342e-02 -7.337881624698638916e-02 -1.409502774477005005e-01 -2.472092807292938232e-01 2.532791197299957275e-01 1.895713359117507935e-01 -8.155553042888641357e-02 2.336130850017070770e-02 -2.205606698989868164e-01 -3.770944476127624512e-01 -3.168163001537322998e-01 8.269421756267547607e-02 2.571798264980316162e-01 -1.157315634191036224e-02 -5.219652876257896423e-02
4.374724999070167542e-02 -2.603947818279266357e-01 -5.574260279536247253e-02 -1.257403492927551270e-01 1.617579758167266846e-01 1.425900012254714966e-01 -7.780767977237701416e-02 2.203870862722396851e-01 1.211609840393066406e-01 7.662025839090347290e-02 -1.819640100002288818e-01 -5.957112088799476624e-02 -4.680962264537811279e-01 2.102127671241760254e-01 -1.228442266583442688e-01 7.172322273254394531e-02 -1.684956699609756470e-01 1.193788349628448486e-01 -9.741138666868209839e-02 -1.711061298847198486e-01 -2.146726846694946289e-01 -2.660160362720489502e-01 -1.390372067689895630e-01 -2.625928819179534912e-01 -3.280276432633399963e-02 7.877324521541595459e-02 -1.350442618131637573e-01 2.056714519858360291e-02 -1.333031058311462402e-01 1.929208785295486450e-01 3.174675405025482178e-01 -3.512099012732505798e-02
-2.196730226278305054e-01 2.944381237030029297e-01 1.448663175106048584e-01 6.101346388459205627e-02 4.493222385644912720e-02 3.574800444766879082e-03 1.183081567287445068e-01 3.035584986209869385e-01 -5.093740299344062805e-02 -3.979818522930145264e-02 -1.787693649530410767e-01 -8.733619749546051025e-02 -3.756342232227325439e-01 -1.437948793172836304e-01 -3.670196831226348877e-01 -9.556864947080612183e-02 -2.798892855644226074e-01 1.598173677921295166e-01 -2.553890347480773926e-01 2.383094839751720428e-02 -1.866407394409179688e-01 1.102986708283424377e-01 1.594904959201812744e-01 -7.157152146100997925e-02 9.252406656742095947e-02 -2.406396716833114624e-02 -2.120935469865798950e-01 -1.549825966358184814e-01 -1.275818645954132080e-01 -1.933818161487579346e-01 -2.428027987480163574e-02 5.610390752553939819e-02
-9.761916100978851318e-02 1.649382561445236206e-01 2.837105393409729004e-01 1.312783733010292053e-02 7.076349109411239624e-02 1.520166546106338501e-01 9.001916646957397461e-02 2.961329221725463867e-01 -8.150574564933776855e-02 9.398250281810760498e-02 7.485577464103698730e-02 7.144950330257415771e-02 -2.324753999710083008e-01 3.072593808174133301e-01 2.346622943878173828e-01 -1.307296156883239746e-01 -1.614211350679397583e-01 -1.228744536638259888e-01 2.959432080388069153e-02 -3.269399106502532959e-01 -1.156824231147766113e-01 -3.233863115310668945e-01 1.232171431183815002e-01 -1.209515556693077087e-01 1.476001590490341187e-01 -1.884309649467468262e-01 -2.629143297672271729e-01 -4.342107847332954407e-02 -2.031345665454864502e-01 1.409946382045745850e-01 1.480522304773330688e-01 -6.193336471915245056e-02
-4.261719286441802979e-01 -2.493449114263057709e-02 1.500415951013565063e-01 9.501865506172180176e-02 9.726119041442871094e-02 -1.450228095054626465e-01 2.087955325841903687e-01 2.879091799259185791e-01 -1.765366345643997192e-01 8.739084936678409576e-03 1.138540282845497131e-01 1.273667365312576294e-01 -1.882479041814804077e-01 -7.201086729764938354e-03 1.063771247863769531e-01 -1.767972558736801147e-01 -2.172805070877075195e-01 1.474027335643768311e-01 1.317812949419021606e-01 -3.043280839920043945e-01 -8.509034663438796997e-02 -1.653031259775161743e-01 1.919335722923278809e-01 -1.933595836162567139e-01 -2.727871239185333252e-01 -1.152178049087524414e-01 4.279533028602600098e-02 -1.936579793691635132e-01 1.195568367838859558e-01 2.341105788946151733e-01 -7.291931658983230591e-02 -3.991708531975746155e-02
-1.014727279543876648e-01 -2.093127220869064331e-01 2.680357173085212708e-02 2.956118881702423096e-01 5.124114453792572021e-02 -5.980958044528961182e-02 -1.842710971832275391e-01 2.791616693139076233e-02 -1.905207633972167969e-01 -1.744334250688552856e-01 -6.616649776697158813e-02 -1.296794861555099487e-01 -1.008988097310066223e-01 5.215129349380731583e-03 -1.873309165239334106e-01 -9.200190752744674683e-02 -3.281385004520416260e-01 9.865096956491470337e-02 -7.426651567220687866e-02 -1.814244687557220459e-01 -1.096525639295578003e-01 8.384297788143157959e-02 1.030412539839744568e-01 2.970368564128875732e-01 -4.475263655185699463e-01 -6.357214599847793579e-02 -1.032095178961753845e-01 -1.355014890432357788e-01 -1.633915752172470093e-01 3.704937100410461426e-01 6.884990260004997253e-03 6.388107687234878540e-02
1.244954764842987061e-01 -1.471707522869110107e-01 2.607853114604949951e-01 3.152468204498291016e-01 6.411477923393249512e-02 2.359838485717773438e-01 -4.875807836651802063e-02 5.245990585535764694e-03 -3.372009992599487305e-01 4.845971986651420593e-02 -1.874456703662872314e-01 -1.085621267557144165e-01 -1.806443482637405396e-01 -3.710404038429260254e-02 1.162960194051265717e-02 -2.415163516998291016e-01 -1.404178738594055176e-01 1.346693336963653564e-01 -3.305606916546821594e-02 -4.167598783969879150e-01 -1.673237830400466919e-01 5.846169590950012207e-02 1.402974277734756470e-01 -3.206841051578521729e-01 1.987511478364467621e-02 -2.797136083245277405e-02 2.599636018276214600e-01 -1.107157468795776367e-01 1.325395256280899048e-01 6.767800450325012207e-02 7.403326034545898438e-02 -5.082869157195091248e-02
-6.652867048978805542e-02 -2.312538623809814453e-01 -1.120091453194618225e-01 7.898902148008346558e-02 -1.630984991788864136e-01 3.226189911365509033e-01 1.167449280619621277e-01 1.293276697397232056e-01 3.049342706799507141e-02 -1.463844180107116699e-01 -2.067575305700302124e-01 1.332399696111679077e-01 4.376687854528427124e-02 1.467342972755432129e-01 4.363749176263809204e-02 -1.129752397537231445e-01 -1.290135681629180908e-01 1.865791529417037964e-01 7.821807265281677246e-02 -1.046378836035728455e-01 -2.265444397926330566e-01 9.363053739070892334e-02 2.496475726366043091e-01 -3.428959846496582031e-01 -3.118694424629211426e-01 -1.553728878498077393e-01 -3.461476862430572510e-01 -1.016890257596969604e-01 -5.722339823842048645e-02 7.723218947649002075e-02 1.957729011774063110e-01 1.834518313407897949e-01
-8.036423474550247192e-02 -2.011580616235733032e-01 3.149888515472412109e-01 2.524178922176361084e-01 -2.116915285587310791e-01 2.239485979080200195e-01 3.529906570911407471e-01 2.235308885574340820e-01 4.214983806014060974e-02 3.475497066974639893e-01 -3.521132469177246094e-02 6.317474693059921265e-02 -1.907686293125152588e-01 -1.879629641771316528e-01 -1.345247030258178711e-01 -1.089711338281631470e-01 -1.451260000467300415e-01 5.842718854546546936e-02 -9.933162480592727661e-02 -1.181044522672891617e-02 -1.583669632673263550e-01 1.468229144811630249e-01 5.377027392387390137e-02 -1.144987121224403381e-01 2.290689945220947266e-02 2.475097030401229858e-02 -1.825824379920959473e-01 -1.443074643611907959e-01 -1.594349592924118042e-01 6.397251039743423462e-02 2.763723209500312805e-02 3.292762935161590576e-01
1.217925176024436951e-01 2.457654476165771484e-02 -6.151428446173667908e-02 5.851403251290321350e-02 -2.206778526306152344e-02 -1.535084843635559082e-01 3.232748061418533325e-02 2.369203120470046997e-01 1.021009404212236404e-02 -1.132782921195030212e-01 -1.989563554525375366e-01 3.448746800422668457e-01 -1.765948385000228882e-01 1.475977748632431030e-01 -3.213846385478973389e-01 -6.946630030870437622e-02 -3.235816061496734619e-01 -3.409068658947944641e-02 -6.229810416698455811e-03 6.864617764949798584e-02 -2.792559750378131866e-02 -1.766518801450729370e-01 5.955644249916076660e-01 -9.362136572599411011e-02 2.633655257523059845e-02 -1.478794589638710022e-02 3.573514893651008606e-02 -1.007959991693496704e-01 -7.142009213566780090e-03 2.699561300687491894e-04 1.578478366136550903e-01 1.421320885419845581e-01
-2.520378232002258301e-01 -9.908028692007064819e-02 3.955792486667633057e-01 1.298998147249221802e-01 -1.323589682579040527e-01 3.820676356554031372e-03 -4.114053770899772644e-02 1.912389397621154785e-01 1.206617057323455811e-01 1.345306485891342163e-01 -2.258043969050049782e-03 2.120592296123504639e-01 -1.856083422899246216e-01 1.373378038406372070e-01 4.605772346258163452e-02 3.450202569365501404e-02 -2.078280150890350342e-01 -1.396658420562744141e-01 -1.590389162302017212e-01 -1.262681037187576294e-01 -1.514185070991516113e-01 -2.149284183979034424e-01 1.705901175737380981e-01 3.034648858010768890e-02 1.345271896570920944e-02 -3.740210533142089844e-01 2.151777148246765137e-01 2.402995526790618896e-01 -7.088967412710189819e-02 2.740128636360168457e-01 -1.471619457006454468e-01 1.195243448019027710e-01
3.525991365313529968e-02 -1.729935705661773682e-01 7.406976819038391113e-02 2.763963043689727783e-01 -2.318918853998184204e-01 -4.889327660202980042e-02 3.064775466918945312e-01 2.495326846837997437e-01 1.161433756351470947e-01 -7.827413082122802734e-02 2.014125697314739227e-02 7.238598912954330444e-02 -3.808923363685607910e-01 -1.474068462848663330e-01 -3.803067505359649658e-01 5.700869951397180557e-03 -3.551911413669586182e-01 -7.883759588003158569e-02 -1.338622868061065674e-01 1.437744051218032837e-01 -7.775159180164337158e-02 -3.827450424432754517e-02 1.286338716745376587e-01 4.681254178285598755e-02 -1.564218997955322266e-01 -1.081220656633377075e-01 -2.487345933914184570e-01 5.053728818893432617e-02 1.846699565649032593e-01 -1.355279237031936646e-02 6.267884373664855957e-02 4.293335601687431335e-02
1.674478352069854736e-01 2.298347093164920807e-02 2.219807952642440796e-01 2.929618656635284424e-01 2.074505090713500977e-01 5.264503881335258484e-02 8.097203448414802551e-03 3.355898857116699219e-01 8.245549164712429047e-03 1.147484853863716125e-01 -1.572087174281477928e-03 -2.186084724962711334e-02 -1.028800234198570251e-01 1.698515191674232483e-02 1.020462438464164734e-01 2.551109157502651215e-02 -2.737936973571777344e-01 1.644448190927505493e-01 1.058660671114921570e-01 -1.723257899284362793e-01 -3.859889805316925049e-01 -1.691060215234756470e-01 1.462000012397766113e-01 -1.348270773887634277e-01 -7.000871002674102783e-02 -2.723263502120971680e-01 -9.461184591054916382e-02 -2.428274452686309814e-01 1.610931903123855591e-01 2.152624577283859253e-01 -2.430932819843292236e-01 6.145016849040985107e-02
-6.052883341908454895e-03 -2.640189826488494873e-01 -4.068380594253540039e-02 -1.222614198923110962e-01 -8.395592123270034790e-02 1.658456027507781982e-01 -1.806837879121303558e-02 6.328683346509933472e-02 -2.289844490587711334e-02 -1.574824936687946320e-02 3.623747499659657478e-03 -9.825420379638671875e-02 -4.884698987007141113e-01 8.458790183067321777e-02 1.693916618824005127e-01 -3.423372805118560791e-01 -3.385319411754608154e-01 8.523789583705365658e-04 1.238672435283660889e-01 -7.771588861942291260e-02 -1.346754282712936401e-01 -9.969849139451980591e-02 2.205502241849899292e-01 -1.967146545648574829e-01 -3.081808686256408691e-01 -2.174118012189865112e-01 6.886503100395202637e-02 -2.215738780796527863e-02 -1.719824969768524170e-01 5.513460561633110046e-02 -2.866218611598014832e-02 2.009075134992599487e-01
-2.830506563186645508e-01 -2.483759522438049316e-01 1.786360591650009155e-01 3.555597960948944092e-01 1.402320414781570435e-01 3.278180956840515137e-02 -5.080534890294075012e-02 8.531262725591659546e-02 -1.639997214078903198e-01 -1.642562597990036011e-01 1.648090928792953491e-01 1.819241642951965332e-01 -1.212012693285942078e-01 1.357275247573852539e-01 1.161790173500776291e-02 -2.741706371307373047e-01 -3.387847542762756348e-01 1.167975068092346191e-01 -1.567717343568801880e-01 -7.867193222045898438e-02 8.170957863330841064e-02 9.866487979888916016e-02 1.131948642432689667e-02 -1.050293594598770142e-01 -1.792897880077362061e-01 -2.981065586209297180e-02 -2.402796596288681030e-01 -2.727837860584259033e-01 -1.898667067289352417e-01 2.293946444988250732e-01 5.996416509151458740e-02 5.008739233016967773e-02
4.605976864695549011e-02 -1.261132806539535522e-01 1.970038264989852905e-01 3.367476761341094971e-01 -6.934979557991027832e-02 -1.717713177204132080e-01 1.288305371999740601e-01 1.414626538753509521e-01 -9.008064866065979004e-02 -2.945929579436779022e-02 -9.019728749990463257e-02 1.054466143250465393e-01 -7.838810980319976807e-02 1.699384897947311401e-01 -6.064048036932945251e-02 -1.845842152833938599e-01 -2.432164996862411499e-01 3.877059221267700195e-01 2.293971776962280273e-01 -4.500091820955276489e-02 -8.583662658929824829e-02 -4.338374361395835876e-02 2.742203772068023682e-01 -2.704895734786987305e-01 1.044779568910598755e-01 -1.749485433101654053e-01 -1.133625507354736328e-01 -2.503233551979064941e-01 -1.788958460092544556e-01 2.777892351150512695e-01 -7.726733386516571045e-02 6.265180557966232300e-02
-1.219502557069063187e-02 -1.480697393417358398e-01 5.694348737597465515e-02 -1.373891979455947876e-01 -2.891149139031767845e-03 -1.969436109066009521e-01 1.053314507007598877e-01 1.386183947324752808e-01 1.751710623502731323e-01 -4.140299931168556213e-02 6.925983354449272156e-03 -1.939137130975723267e-01 -5.854023694992065430e-01 -1.649707406759262085e-01 -1.279156059026718140e-01 1.123869493603706360e-01 -1.887937039136886597e-01 1.462196558713912964e-01 1.221017092466354370e-01 -2.544941604137420654e-01 -2.015522420406341553e-01 -2.770442664623260498e-01 2.539150714874267578e-01 -1.431989222764968872e-01 -1.080519855022430420e-01 -1.626906692981719971e-01 4.482909664511680603e-02 -5.074460059404373169e-02 -4.299096018075942993e-02 7.043755799531936646e-02 -2.212981879711151123e-02 1.693127006292343140e-01
-9.491939097642898560e-02 9.522892534732818604e-02 2.309194505214691162e-01 4.904620349407196045e-02 3.008132874965667725e-01 1.066081449389457703e-01 3.243716061115264893e-01 -8.645480126142501831e-02 -2.447921223938465118e-02 6.981782615184783936e-02 -1.980869919061660767e-01 -1.760889030992984772e-02 -1.226292327046394348e-01 8.567181229591369629e-02 -2.929460722953081131e-03 5.757992714643478394e-02 -4.282740950584411621e-01 1.219029352068901062e-02 -3.424322605133056641e-01 -2.431423068046569824e-01 -2.562287151813507080e-01 -7.689990103244781494e-02 4.981673136353492737e-02 6.569513678550720215e-02 2.201179973781108856e-02 1.252148747444152832e-01 -9.214756637811660767e-02 -8.495219983160495758e-03 1.527384519577026367e-01 1.827735602855682373e-01 -3.501991275697946548e-03 3.480510413646697998e-01
-1.687531769275665283e-01 -4.822268784046173096e-01 1.884568780660629272e-01 1.366346627473831177e-01 1.359011530876159668e-01 -1.003044247627258301e-01 -1.966912746429443359e-01 7.638474553823471069e-02 -6.827490031719207764e-02 -7.076661102473735809e-03 8.386091887950897217e-02 -4.216021299362182617e-02 -3.825213909149169922e-01 3.169446811079978943e-02 3.827714920043945312e-02 -1.087905094027519226e-01 -2.498391270637512207e-01 -7.383809983730316162e-02 8.148600906133651733e-02 -2.194734364748001099e-01 -9.449971467256546021e-02 -2.133468091487884521e-01 -1.575367897748947144e-02 7.403115928173065186e-02 2.814926765859127045e-02 -3.726923167705535889e-01 9.641203284263610840e-02 -3.000377491116523743e-02 -1.216816082596778870e-01 1.512584686279296875e-01 -1.522948741912841797e-01 2.096914201974868774e-01
-1.962431669235229492e-01 -1.265962272882461548e-01 1.751213073730468750e-01 3.947311043739318848e-01 -3.473004326224327087e-02 -8.616624772548675537e-02 -1.615920513868331909e-01 2.039531618356704712e-01 -1.568572223186492920e-01 -1.539286226034164429e-02 -7.570004463195800781e-02 9.757072478532791138e-02 -4.047864675521850586e-02 1.532922685146331787e-01 -1.534947305917739868e-01 -4.760769605636596680e-01 -3.610960245132446289e-01 3.936895169317722321e-03 -7.699480652809143066e-02 -4.820048436522483826e-02 -1.264208406209945679e-01 -5.917940661311149597e-02 1.503314226865768433e-01 1.764982491731643677e-01 -1.521114706993103027e-01 -5.949735641479492188e-02 -2.230531871318817139e-01 -1.487589627504348755e-01 2.151367068290710449e-02 2.011826187372207642e-01 1.246021762490272522e-01 1.696339994668960571e-02
4.603029787540435791e-02 6.318377703428268433e-02 -1.938086897134780884e-01 1.692584156990051270e-01 5.328426882624626160e-02 -1.091036200523376465e-01 1.301806718111038208e-01 9.563118219375610352e-02 7.558835297822952271e-02 -8.517131209373474121e-03 -1.284480392932891846e-01 -1.662475802004337311e-02 -4.878335297107696533e-01 -7.603877037763595581e-02 -3.224083483219146729e-01 -4.930676519870758057e-02 -8.413296192884445190e-02 1.145132780075073242e-01 -6.055960431694984436e-02 -3.951305747032165527e-01 -3.129425644874572754e-01 -3.348116576671600342e-01 6.256471574306488037e-02 7.985773682594299316e-02 -1.205724105238914490e-01 -2.093171626329421997e-01 5.012528970837593079e-02 -1.217566132545471191e-01 4.070228431373834610e-03 -9.683890640735626221e-02 1.503934860229492188e-01 7.828511297702789307e-02
1.779773831367492676e-02 5.665023997426033020e-02 2.136671245098114014e-01 1.976567059755325317e-01 7.808450609445571899e-02 -2.341803349554538727e-02 -1.975325196981430054e-01 -8.362787216901779175e-02 -1.768006384372711182e-01 1.410841494798660278e-01 -3.110101819038391113e-01 1.024547070264816284e-01 -3.245252370834350586e-01 -6.890901178121566772e-02 2.301364578306674957e-02 6.642915308475494385e-02 -1.214870586991310120e-01 -1.256774365901947021e-01 4.182555899024009705e-02 -3.934058248996734619e-01 1.791854575276374817e-02 1.802325844764709473e-01 4.323125481605529785e-01 -4.822541400790214539e-02 4.543417319655418396e-02 1.371331363916397095e-01 1.074584275484085083e-01 -2.387672811746597290e-01 -8.443915843963623047e-02 -5.904095619916915894e-02 1.658744663000106812e-01 2.214626520872116089e-01
4.096507653594017029e-02 -1.042718216776847839e-01 -1.401021033525466919e-01 -1.360969990491867065e-01 5.079008638858795166e-02 3.030696138739585876e-02 -4.463290795683860779e-02 2.513636052608489990e-01 -9.426122903823852539e-02 -8.783501572906970978e-03 -1.867945641279220581e-01 -2.524019218981266022e-02 -2.788105010986328125e-01 7.557447999715805054e-02 8.636435866355895996e-02 -7.868180423974990845e-02 -4.155554175376892090e-01 1.273269578814506531e-02 -3.203378021717071533e-01 -7.381675392389297485e-02 -2.893285751342773438e-01 2.447619587182998657e-01 1.459414660930633545e-01 1.109772399067878723e-01 -2.813808917999267578e-01 -2.704327106475830078e-01 -6.961240619421005249e-02 -1.241897344589233398e-01 -2.457692772150039673e-01 2.087655514478683472e-01 -6.555302441120147705e-02 -5.240611732006072998e-03
4.056850820779800415e-02 -5.072289332747459412e-02 1.904565393924713135e-01 2.773203328251838684e-02 2.128829210996627808e-01 2.297061868011951447e-02 -3.823658451437950134e-02 1.751602441072463989e-01 -6.849856674671173096e-02 -1.957478821277618408e-01 -4.753938689827919006e-02 -2.903366386890411377e-01 -2.276539951562881470e-01 7.403314858675003052e-02 -5.497433617711067200e-02 1.112063601613044739e-02 -4.332255721092224121e-01 8.025913685560226440e-02 -1.397751737385988235e-02 -2.071331813931465149e-02 -2.955177128314971924e-01 -2.330725193023681641e-01 2.849798649549484253e-02 3.886586725711822510e-01 -6.183450296521186829e-02 -1.367884576320648193e-01 -8.982504159212112427e-02 1.863109879195690155e-02 -1.790198385715484619e-01 3.732749521732330322e-01 -5.180987529456615448e-03 9.997403249144554138e-03
1.963547058403491974e-02 5.569785833358764648e-03 1.783066391944885254e-01 -3.287959471344947815e-02 1.561661511659622192e-01 1.577969491481781006e-01 6.464284844696521759e-03 -1.271703392267227173e-01 -2.135537564754486084e-01 -3.393473327159881592e-01 3.421278297901153564e-02 -3.110782802104949951e-02 -3.633469343185424805e-01 -7.224113494157791138e-02 -1.124418824911117554e-01 1.295459717512130737e-01 -2.403207272291183472e-01 -7.448770571500062943e-03 -2.410560250282287598e-01 -1.442792266607284546e-01 -7.197524607181549072e-02 2.128020375967025757e-01 4.097325205802917480e-01 -9.246612340211868286e-02 -2.191567569971084595e-01 -2.507299184799194336e-01 -1.314288973808288574e-01 1.348348259925842285e-01 -1.420301944017410278e-01 4.967780783772468567e-03 1.157796159386634827e-01 1.675144433975219727e-01
-3.838610649108886719e-01 -1.988395750522613525e-01 4.316220059990882874e-02 2.482773214578628540e-01 -1.539943963289260864e-01 1.101736575365066528e-01 9.373679757118225098e-02 -1.336598992347717285e-01 -4.412942752242088318e-02 -7.387526333332061768e-02 1.199332699179649353e-01 1.295708268880844116e-01 1.128034666180610657e-02 -2.780942916870117188e-01 -1.934682428836822510e-01 -1.716204732656478882e-01 -3.108324110507965088e-01 2.189574837684631348e-01 -6.254851073026657104e-02 -2.880794703960418701e-01 -1.892865449190139771e-01 -1.013534963130950928e-01 2.131525576114654541e-01 9.934483468532562256e-02 7.973299175500869751e-02 -2.994858622550964355e-01 -1.970307826995849609e-01 1.817226968705654144e-02 1.494692414999008179e-01 7.951849699020385742e-02 -7.676028460264205933e-02 -3.945294395089149475e-02
-1.044255867600440979e-01 -6.374552845954895020e-02 2.256970405578613281e-01 -1.673673391342163086e-01 2.186091616749763489e-03 1.037556752562522888e-01 1.738120168447494507e-01 1.240741685032844543e-01 -4.735135659575462341e-02 1.146392971277236938e-01 -4.287381097674369812e-02 -2.168137729167938232e-01 -1.048232056200504303e-02 1.271607130765914917e-01 -2.842428684234619141e-01 1.264909654855728149e-01 -4.678651392459869385e-01 2.097383141517639160e-01 -4.475151374936103821e-02 -1.312792897224426270e-01 -6.468627601861953735e-02 -2.788011170923709869e-02 3.402538001537322998e-01 9.335666149854660034e-02 -2.444906830787658691e-01 -2.286239154636859894e-02 6.330475956201553345e-02 7.556924223899841309e-02 -9.369345754384994507e-02 1.801761835813522339e-01 3.820721432566642761e-02 3.848487436771392822e-01
4.565573856234550476e-02 2.337400317192077637e-01 2.950728870928287506e-02 2.919301390647888184e-01 1.968886107206344604e-01 -7.201149314641952515e-02 5.706930533051490784e-02 1.152942180633544922e-01 -1.088719293475151062e-01 2.401415113126859069e-04 -5.194569006562232971e-02 1.721049249172210693e-01 -4.993187263607978821e-02 -6.512022018432617188e-02 3.020494580268859863e-01 -1.137603167444467545e-02 -4.720247089862823486e-01 2.278214991092681885e-01 1.695480942726135254e-02 -1.802514642477035522e-01 -3.062543869018554688e-01 -1.723169349133968353e-02 1.616436988115310669e-01 -3.016841113567352295e-01 1.554051935672760010e-01 -2.100496888160705566e-01 3.952329233288764954e-02 -2.150084227323532104e-01 -8.163097500801086426e-02 6.544864177703857422e-02 -8.922600746154785156e-02 -2.699278481304645538e-02
-3.337303549051284790e-02 1.374438777565956116e-02 2.804264128208160400e-01 1.863096952438354492e-01 -1.261816620826721191e-01 3.123236000537872314e-01 -2.122825011610984802e-02 1.415508389472961426e-01 -2.917813956737518311e-01 1.632159352302551270e-01 -1.225575730204582214e-01 -2.504922151565551758e-01 -2.905257940292358398e-01 3.442828077822923660e-03 -1.908707991242408752e-02 -1.968324929475784302e-01 -1.967152059078216553e-01 1.207480132579803467e-01 1.184709295630455017e-01 -1.264902800321578979e-01 -2.243206202983856201e-01 -2.078430354595184326e-01 1.331366151571273804e-01 -1.708338409662246704e-01 1.529759019613265991e-01 -5.245826020836830139e-02 1.555027961730957031e-01 1.667586863040924072e-01 -9.755003452301025391e-02 2.991545945405960083e-02 2.231095731258392334e-01 2.761395275592803955e-01
-2.091122865676879883e-01 -1.347439587116241455e-01 2.454398386180400848e-02 2.124929055571556091e-02 6.243292614817619324e-02 1.547583937644958496e-01 -1.423846781253814697e-01 2.833528518676757812e-01 2.012012712657451630e-02 5.476076155900955200e-02 -1.165492162108421326e-01 4.095566272735595703e-01 -3.516303896903991699e-01 -1.282283812761306763e-01 -2.675882875919342041e-01 -1.434988677501678467e-01 -3.425509631633758545e-01 9.741927683353424072e-02 -1.059483066201210022e-01 -3.039490580558776855e-01 -3.889103233814239502e-02 5.191140249371528625e-02 6.971254479140043259e-03 1.344973295927047729e-01 -7.352825999259948730e-02 -2.181584574282169342e-02 2.770449519157409668e-01 -2.894482389092445374e-02 1.115254163742065430e-01 8.579456061124801636e-02 1.881491541862487793e-01 1.364229526370763779e-02
9.831713885068893433e-02 -1.638903766870498657e-01 -4.443963989615440369e-02 2.781844139099121094e-01 2.020915895700454712e-01 1.525853574275970459e-01 -2.502686083316802979e-01 1.099680811166763306e-01 -1.565016955137252808e-01 -3.835402429103851318e-02 2.815845049917697906e-02 2.567002177238464355e-01 -1.419136375188827515e-01 3.089259006083011627e-02 -1.022014170885086060e-01 -1.097710803151130676e-01 -3.210358619689941406e-01 1.041557192802429199e-01 -5.910716205835342407e-02 -2.260223031044006348e-01 -2.672444283962249756e-01 2.200275808572769165e-01 8.765864372253417969e-02 1.702907681465148926e-02 -3.636050224304199219e-01 -1.495403200387954712e-01 1.465106457471847534e-01 -1.421924829483032227e-01 -2.147231698036193848e-01 -1.215434670448303223e-01 -1.861781068146228790e-02 2.350380867719650269e-01
-2.015133649110794067e-01 -6.405450403690338135e-02 -2.155882567167282104e-01 1.341388374567031860e-01 1.732605695724487305e-02 9.904342889785766602e-02 6.140817701816558838e-02 -2.845095656812191010e-02 1.191252842545509338e-01 -5.043235421180725098e-02 -2.260868400335311890e-01 1.367685478180646896e-02 -3.989931344985961914e-01 4.649737849831581116e-03 2.791637480258941650e-01 -1.673216968774795532e-01 -6.435073167085647583e-02 -6.307437270879745483e-02 -1.433482319116592407e-01 -7.894330471754074097e-02 -4.214679002761840820e-01 8.914285898208618164e-02 2.014338672161102295e-01 -4.467833042144775391e-02 -1.049384027719497681e-01 -1.203496009111404419e-01 6.592863798141479492e-02 -1.541601419448852539e-01 1.542814224958419800e-01 2.025365680456161499e-01 6.341526657342910767e-02 3.967846632003784180e-01
-1.349342614412307739e-01 -6.500644981861114502e-02 -2.232256382703781128e-01 7.533666491508483887e-02 -5.590723827481269836e-02 -9.073199331760406494e-02 -5.813411623239517212e-02 1.331771612167358398e-01 -2.516416013240814209e-01 -7.311975210905075073e-02 -9.491530805826187134e-02 -3.064849879592657089e-03 -3.913363441824913025e-02 -1.552594155073165894e-01 -2.795230746269226074e-01 -4.469194412231445312e-01 -4.659070968627929688e-01 4.313242807984352112e-02 -1.550471782684326172e-01 -1.745914369821548462e-01 -1.562832742929458618e-01 -1.217344850301742554e-01 8.985561132431030273e-02 5.493009462952613831e-02 1.403946727514266968e-01 -1.207463517785072327e-01 -1.469093561172485352e-01 -2.630671560764312744e-01 -8.808381110429763794e-02 1.501856297254562378e-01 1.426836103200912476e-01 9.410534054040908813e-02
-4.231736436486244202e-02 5.679622665047645569e-02 1.448874175548553467e-01 3.004764318466186523e-01 -9.908709675073623657e-02 2.154635190963745117e-01 1.224194243550300598e-01 8.095510303974151611e-02 -1.439539790153503418e-01 2.660828828811645508e-01 -9.132627397775650024e-02 -2.939800918102264404e-01 -2.925739586353302002e-01 -9.295222908258438110e-02 6.043324247002601624e-02 -2.826710641384124756e-01 -1.880809217691421509e-01 2.634359002113342285e-01 9.199016541242599487e-02 -2.457454204559326172e-01 -1.430056244134902954e-01 -6.655356287956237793e-02 8.475966751575469971e-02 -2.029089927673339844e-01 1.102063059806823730e-01 4.683495964854955673e-03 1.315993070602416992e-01 5.219812691211700439e-02 6.764019280672073364e-02 2.015012651681900024e-01 2.540248334407806396e-01 2.303481400012969971e-01
-1.547047644853591919e-01 -2.745497040450572968e-02 1.590921282768249512e-01 3.085842132568359375e-01 -5.470860004425048828e-02 -3.354077460244297981e-03 -2.749733254313468933e-02 1.633313149213790894e-01 -1.843224614858627319e-01 2.119577117264270782e-02 -1.050606518983840942e-01 1.727196872234344482e-01 -1.177005916833877563e-01 1.004884019494056702e-01 1.193895861506462097e-01 -3.010094165802001953e-01 -1.148215308785438538e-01 1.716077923774719238e-01 1.101296469569206238e-01 -1.965932846069335938e-01 -3.526563346385955811e-01 1.102120727300643921e-01 4.549243673682212830e-02 -1.989917010068893433e-01 -2.233006209135055542e-01 -1.445172727108001709e-01 -9.357668459415435791e-02 -3.437920808792114258e-01 -8.361292630434036255e-02 2.170226275920867920e-01 -3.110137581825256348e-01 -1.122837606817483902e-02
-1.399531662464141846e-01 6.520880013704299927e-02 -2.470364980399608612e-02 -5.270921438932418823e-02 -3.666343539953231812e-02 6.728734076023101807e-02 4.253011196851730347e-02 -4.083951190114021301e-02 -3.370177745819091797e-01 -3.497826755046844482e-01 3.400926291942596436e-02 2.460268586874008179e-01 -3.943833410739898682e-01 -8.326896280050277710e-02 4.137456044554710388e-02 -5.586005281656980515e-04 -8.171098679304122925e-02 1.304726004600524902e-01 7.174139609560370445e-04 -1.574795395135879517e-01 -5.654802918434143066e-02 5.675717443227767944e-02 2.319787293672561646e-01 -1.092367768287658691e-01 -3.667407855391502380e-02 -4.327635467052459717e-01 3.570985794067382812e-02 -1.017325296998023987e-01 -7.307574152946472168e-02 9.621594846248626709e-02 1.333169788122177124e-01 3.851416707038879395e-01
-4.533246159553527832e-02 2.063102573156356812e-01 5.902142077684402466e-02 -2.783988974988460541e-02 1.999443955719470978e-02 1.393250524997711182e-01 1.221941038966178894e-01 3.168971836566925049e-01 9.893824160099029541e-02 -2.033660262823104858e-01 1.372212078422307968e-02 9.119501709938049316e-02 -1.139375865459442139e-01 9.963050484657287598e-02 2.193645536899566650e-01 -4.595843702554702759e-02 -4.594395458698272705e-01 -2.756066322326660156e-01 -1.088443472981452942e-01 -1.307374089956283569e-01 9.360993281006813049e-03 1.248500943183898926e-01 1.265843063592910767e-01 -1.861664354801177979e-01 -8.330196887254714966e-02 -2.197403758764266968e-01 2.384035661816596985e-02 2.385741770267486572e-01 -1.408441215753555298e-01 2.108650058507919312e-01 2.898784875869750977e-01 1.994546502828598022e-01
9.221329540014266968e-02 1.336459536105394363e-02 2.751561403274536133e-01 3.421754240989685059e-01 8.812940120697021484e-02 1.127226725220680237e-01 -1.016678959131240845e-01 2.496487200260162354e-01 -9.984809160232543945e-02 6.963934749364852905e-02 1.718280278146266937e-02 -7.487810403108596802e-02 -2.585963606834411621e-01 1.349821835756301880e-01 -2.042935416102409363e-02 6.115698069334030151e-02 -1.346367895603179932e-01 2.721640169620513916e-01 1.230288222432136536e-01 -6.794484704732894897e-02 -3.667408525943756104e-01 -2.664445936679840088e-01 1.220657601952552795e-01 -2.339990139007568359e-01 1.906827539205551147e-01 -1.733340620994567871e-01 -6.395855545997619629e-02 -1.974943280220031738e-01 2.447182079777121544e-03 2.371387034654617310e-01 -2.034074664115905762e-01 3.468921035528182983e-02
-3.615359961986541748e-02 -2.533401548862457275e-01 1.425055861473083496e-01 2.289800792932510376e-01 -1.794220320880413055e-02 1.189448013901710510e-01 3.768287366256117821e-03 4.507607519626617432e-01 -1.964900791645050049e-01 -4.657611623406410217e-02 -1.730689220130443573e-02 1.523024588823318481e-01 -2.164092063903808594e-01 1.300958991050720215e-01 1.912814378738403320e-02 2.469260841608047485e-01 -3.939268290996551514e-01 -1.373558342456817627e-01 -3.017058782279491425e-02 7.306469231843948364e-02 -3.458968997001647949e-01 1.904592365026473999e-01 1.501820832490921021e-01 -3.364403545856475830e-02 -2.257644683122634888e-01 -3.171335533261299133e-02 7.284404337406158447e-02 7.270514499396085739e-03 1.687991917133331299e-01 -5.284289270639419556e-02 7.264762371778488159e-02 3.059200197458267212e-02
4.292717576026916504e-02 1.253231614828109741e-01 -1.680567562580108643e-01 5.826337635517120361e-02 1.385188847780227661e-01 -4.806943610310554504e-02 5.299239978194236755e-02 2.215501219034194946e-01 -8.485457859933376312e-03 -3.593903267756104469e-03 -9.200118482112884521e-02 1.532086431980133057e-01 -3.965083360671997070e-01 -2.778989635407924652e-02 -1.822196543216705322e-01 1.664577983319759369e-02 -2.170684486627578735e-01 1.419150978326797485e-01 4.895708337426185608e-02 -3.699396550655364990e-01 -4.022910296916961670e-01 -2.609558105468750000e-01 1.698748618364334106e-01 1.648927778005599976e-01 -6.960975378751754761e-02 -2.900184988975524902e-01 1.530957221984863281e-01 -7.750440388917922974e-02 1.709013991057872772e-02 -7.173042744398117065e-02 1.934710144996643066e-01 1.283948402851819992e-02
5.828079767525196075e-03 -3.797160089015960693e-02 2.735308744013309479e-02 -1.159404218196868896e-02 -2.076679654419422150e-02 1.564358025789260864e-01 -1.730285584926605225e-01 1.277403682470321655e-01 -8.842011541128158569e-02 -1.165815144777297974e-01 -1.096746474504470825e-01 -9.981102496385574341e-02 -5.953676104545593262e-01 9.337263181805610657e-03 3.103460967540740967e-01 -2.662140429019927979e-01 -2.539082169532775879e-01 -3.893469693139195442e-03 6.367728859186172485e-02 -1.384136229753494263e-01 -1.499342024326324463e-01 -1.892555654048919678e-01 1.884555071592330933e-01 -4.874744638800621033e-02 -2.777159810066223145e-01 -2.101105153560638428e-01 1.667824238538742065e-01 -3.961367532610893250e-02 -8.575258404016494751e-02 3.425823897123336792e-02 4.619625955820083618e-02 1.270446330308914185e-01
-8.331469446420669556e-02 -2.199122309684753418e-02 9.086375683546066284e-02 -3.209673985838890076e-02 1.402838528156280518e-01 1.826088726520538330e-01 -5.907051265239715576e-02 -4.533091932535171509e-02 -9.413491189479827881e-02 -8.999386802315711975e-03 -1.429864913225173950e-01 2.328386902809143066e-01 -2.044177949428558350e-01 -1.366089284420013428e-01 -4.549281205981969833e-03 -1.537725627422332764e-01 2.242654114961624146e-01 4.388130456209182739e-02 -7.140529900789260864e-02 -3.150006532669067383e-01 -9.617349505424499512e-02 -1.575200557708740234e-01 4.205083549022674561e-01 -2.990158088505268097e-02 -1.655135601758956909e-01 -4.645935446023941040e-02 4.194654896855354309e-02 -1.975855827331542969e-01 -2.379143685102462769e-01 3.516460657119750977e-01 -1.631524562835693359e-01 3.338330388069152832e-01
-3.971512913703918457e-01 -1.400280594825744629e-01 2.238283753395080566e-01 3.584341704845428467e-02 3.396396059542894363e-03 1.074165552854537964e-01 8.309887349605560303e-02 2.818849980831146240e-01 -1.182606443762779236e-01 7.554180920124053955e-03 1.251776423305273056e-02 -2.218787819147109985e-01 -5.249125510454177856e-02 -1.393611729145050049e-01 -2.917091548442840576e-01 6.651627272367477417e-02 2.281182678416371346e-03 9.914325922727584839e-02 1.135571207851171494e-02 -1.623622030019760132e-01 -1.327437758445739746e-01 -1.501548886299133301e-01 3.270398676395416260e-01 -5.615055933594703674e-02 -1.818699985742568970e-01 7.649891823530197144e-02 -6.932993978261947632e-02 -2.332753390073776245e-01 -1.336902379989624023e-01 1.605652868747711182e-01 4.119453430175781250e-01 -1.154493819922208786e-02
-3.349132835865020752e-01 -4.433622583746910095e-02 3.106120228767395020e-02 2.383550703525543213e-01 2.773962616920471191e-01 -1.547773778438568115e-01 2.815028652548789978e-02 -6.118378788232803345e-02 -9.521310217678546906e-03 -2.926219813525676727e-02 -1.145942229777574539e-02 1.666727960109710693e-01 -5.368561148643493652e-01 2.782270126044750214e-02 -2.403514534235000610e-01 -1.882187277078628540e-01 -3.007720410823822021e-01 -1.033885627985000610e-01 -1.686156839132308960e-01 -1.171655133366584778e-01 -1.684274673461914062e-01 -1.244980841875076294e-02 7.971379091031849384e-04 1.260018944740295410e-01 -2.444743663072586060e-01 2.492344751954078674e-02 1.700863391160964966e-01 -6.215114612132310867e-03 5.056999996304512024e-02 1.673143655061721802e-01 4.310300573706626892e-02 4.614241793751716614e-02
8.496706932783126831e-02 1.870877593755722046e-01 9.483419358730316162e-02 2.894550263881683350e-01 1.921080946922302246e-01 1.964982599020004272e-02 1.588285565376281738e-01 4.952050745487213135e-02 1.149217691272497177e-02 1.027132198214530945e-01 -1.984285712242126465e-01 1.397732347249984741e-01 -2.658125460147857666e-01 -1.496880054473876953e-01 6.127991154789924622e-02 1.927852332592010498e-01 -4.223869144916534424e-01 3.225724697113037109e-01 -5.634718108922243118e-03 -5.418504029512405396e-02 -8.044818043708801270e-02 -6.648682523518800735e-03 2.164656817913055420e-01 -2.903572618961334229e-01 7.855441421270370483e-02 -3.119214177131652832e-01 -1.535293161869049072e-01 1.786099821329116821e-01 -1.014265790581703186e-01 1.668007299304008484e-02 -3.397056832909584045e-02 -5.180076882243156433e-02
-6.994296610355377197e-02 5.614148452877998352e-02 -5.062653869390487671e-02 1.963389962911605835e-01 1.788213104009628296e-02 -5.871973931789398193e-02 5.161982029676437378e-02 1.714535057544708252e-01 -3.268518298864364624e-02 -3.337799012660980225e-01 1.363014131784439087e-01 6.716268509626388550e-02 -5.624762177467346191e-01 -3.150365874171257019e-02 1.215699762105941772e-01 -1.705366075038909912e-01 -1.159674003720283508e-01 4.744898900389671326e-02 -3.498254120349884033e-01 -1.776589900255203247e-01 -1.125262677669525146e-01 2.852015756070613861e-02 8.068795502185821533e-02 -1.157538071274757385e-01 -1.332962960004806519e-01 -2.440625280141830444e-01 1.735699027776718140e-01 -1.249006614089012146e-01 -9.848955273628234863e-02 -7.157382369041442871e-02 6.357762962579727173e-02 2.706725597381591797e-01
2.138152867555618286e-01 -2.280783839523792267e-03 8.315712958574295044e-02 2.203950285911560059e-01 -8.838590234518051147e-02 1.916616559028625488e-01 2.841418385505676270e-01 1.133564785122871399e-01 -1.534867584705352783e-01 1.148842498660087585e-01 -1.218985617160797119e-01 5.566349253058433533e-02 -4.160573780536651611e-01 -1.649550944566726685e-01 4.348737746477127075e-02 3.472769167274236679e-03 -2.419577389955520630e-01 -1.907167881727218628e-01 -1.066356822848320007e-01 -2.113494575023651123e-01 -3.015261590480804443e-01 1.113371700048446655e-01 3.811606764793395996e-02 2.536033391952514648e-01 -1.895000189542770386e-01 -1.135148108005523682e-01 2.033071815967559814e-01 9.055323898792266846e-02 -1.496437340974807739e-01 3.646470233798027039e-02 2.297033220529556274e-01 9.418676048517227173e-02
-5.790396407246589661e-02 1.147597134113311768e-01 1.048074662685394287e-01 -3.893550485372543335e-02 3.689501434564590454e-02 3.788654804229736328e-01 -3.516508266329765320e-02 1.437098830938339233e-01 2.182813584804534912e-01 -8.702573180198669434e-02 5.026335641741752625e-02 9.259888902306556702e-03 -1.766194999217987061e-01 1.519455015659332275e-02 -5.905877053737640381e-02 -2.132251486182212830e-02 -1.700931340456008911e-01 1.913111954927444458e-01 1.927084848284721375e-02 -2.887716889381408691e-01 -4.474810063838958740e-01 -2.302048495039343834e-03 -4.242068680468946695e-04 -1.233674138784408569e-01 -3.138249516487121582e-01 -2.945161461830139160e-01 2.771158516407012939e-01 -8.286761492490768433e-02 3.556567803025245667e-02 2.055901288986206055e-01 3.035917319357395172e-02 1.813577264547348022e-01
-2.787768840789794922e-02 -1.782766729593276978e-01 1.037039086222648621e-01 -1.641337573528289795e-01 -1.085666716098785400e-01 1.682679913938045502e-02 -7.165852934122085571e-02 6.556270271539688110e-02 3.757228329777717590e-02 -1.712550036609172821e-02 8.050920814275741577e-02 -8.115109801292419434e-02 -6.310727000236511230e-01 -1.018144041299819946e-01 1.057388037443161011e-01 -3.581054881215095520e-02 -1.823755502700805664e-01 -3.226258978247642517e-02 -9.844899177551269531e-02 -8.065543323755264282e-02 -3.323099613189697266e-01 -2.556353211402893066e-01 3.127812445163726807e-01 -1.700031906366348267e-01 -1.845936775207519531e-01 -1.400698423385620117e-01 4.378487914800643921e-02 -8.830562978982925415e-02 -1.188255175948143005e-01 1.193269640207290649e-01 -5.922356247901916504e-02 1.552459895610809326e-01
9.842316806316375732e-02 -1.962648183107376099e-01 3.800981640815734863e-01 2.932074368000030518e-01 1.997473984956741333e-01 3.518447577953338623e-01 -1.821342855691909790e-02 4.329900443553924561e-02 -2.703875601291656494e-01 8.187495172023773193e-02 -4.955672472715377808e-02 -1.902523487806320190e-01 -2.567550539970397949e-01 5.020546540617942810e-02 -8.972670882940292358e-02 -1.831543445587158203e-01 -2.242025882005691528e-01 2.368913441896438599e-01 8.036939054727554321e-02 -1.122973859310150146e-01 -2.011189907789230347e-01 1.819990202784538269e-02 1.354931145906448364e-01 -2.271561622619628906e-01 1.120406016707420349e-01 -1.577870100736618042e-01 1.299808174371719360e-01 2.234526537358760834e-02 -3.697342798113822937e-02 1.322351843118667603e-01 -6.508851796388626099e-02 1.132084801793098450e-01
-6.024508550763130188e-02 -9.261583536863327026e-02 1.636311858892440796e-01 3.007487058639526367e-01 5.822478607296943665e-02 -1.027675792574882507e-01 2.045345604419708252e-01 3.923711478710174561e-01 -2.322824001312255859e-01 1.468488723039627075e-01 2.041918337345123291e-01 6.674513965845108032e-02 -6.905830651521682739e-02 1.865505985915660858e-02 4.305567964911460876e-02 3.626623377203941345e-02 -2.574455738067626953e-01 4.335564970970153809e-01 4.672608524560928345e-02 -1.673251092433929443e-01 -1.230487376451492310e-01 -8.200543373823165894e-02 3.324917852878570557e-01 3.309144824743270874e-02 -2.310673743486404419e-01 -1.017536967992782593e-01 -3.174096113070845604e-03 -1.543442835099995136e-03 -2.327249618247151375e-03 2.205006331205368042e-01 -8.413372561335563660e-03 2.178790420293807983e-02
-4.095199331641197205e-02 -2.707619667053222656e-01 -5.511606857180595398e-02 -5.977157875895500183e-02 -1.486822962760925293e-01 -1.222894862294197083e-01 -8.195669390261173248e-03 1.629566699266433716e-01 3.617691621184349060e-02 -9.780273586511611938e-02 7.154401391744613647e-02 -3.124398365616798401e-02 -5.425409674644470215e-01 -9.328143298625946045e-02 -1.442726328969001770e-02 -2.206659689545631409e-02 -2.499291300773620605e-01 -5.927796661853790283e-02 -7.594738155603408813e-02 2.819810807704925537e-02 -2.712193131446838379e-01 -3.029022216796875000e-01 3.606329262256622314e-01 -2.579158842563629150e-01 -8.617927879095077515e-02 -1.359160095453262329e-01 1.448180079460144043e-01 -9.625657647848129272e-02 -1.727794110774993896e-01 9.684457443654537201e-03 -4.171371459960937500e-02 1.083937585353851318e-01
-6.902985740453004837e-03 -8.452464640140533447e-02 3.555476963520050049e-01 2.022088319063186646e-01 1.922889947891235352e-01 1.395076066255569458e-01 9.319096058607101440e-02 2.350200265645980835e-01 -1.488341949880123138e-02 3.143986761569976807e-01 -9.070110390894114971e-04 -2.878342196345329285e-02 -2.385624796152114868e-01 -1.408398747444152832e-01 1.730734556913375854e-01 -2.504667937755584717e-01 -3.014504015445709229e-01 3.872460126876831055e-02 1.090519055724143982e-01 -2.050120383501052856e-01 -2.262541800737380981e-01 6.096014007925987244e-02 -9.546818584203720093e-02 -5.852811038494110107e-02 1.814832687377929688e-01 -3.412201702594757080e-01 1.748239696025848389e-01 -1.065662577748298645e-01 -2.356512472033500671e-02 9.500961005687713623e-02 -5.711632221937179565e-02 1.339517682790756226e-01
-2.858244776725769043e-01 -1.495063304901123047e-01 1.736626178026199341e-01 1.491744369268417358e-01 -9.313202649354934692e-02 1.129229366779327393e-01 -1.050942167639732361e-01 1.688655763864517212e-01 3.326989114284515381e-01 -1.300765573978424072e-01 -1.975862979888916016e-01 5.640298873186111450e-02 -5.332052707672119141e-02 -3.987694978713989258e-01 5.892635881900787354e-02 -1.783274114131927490e-02 -5.708686262369155884e-02 1.699700355529785156e-01 -1.894586682319641113e-01 -1.007159203290939331e-01 -1.711117774248123169e-01 -7.415792346000671387e-02 2.057361453771591187e-01 -3.181981146335601807e-01 -1.755892783403396606e-01 1.340655237436294556e-01 -3.184368461370468140e-02 -1.427667140960693359e-01 -1.410934329032897949e-01 2.944363951683044434e-01 4.978104308247566223e-02 -1.060733273625373840e-01
-3.278696537017822266e-02 -4.269385337829589844e-02 3.163085877895355225e-01 2.464509010314941406e-02 -1.258741617202758789e-01 -3.229955583810806274e-02 1.095684319734573364e-01 7.103945314884185791e-02 -1.989562362432479858e-01 8.013539016246795654e-02 1.516722291707992554e-01 2.326102927327156067e-02 -1.305345743894577026e-01 2.960372865200042725e-01 1.618876606225967407e-01 -1.457026004791259766e-01 -3.551502525806427002e-01 1.346694119274616241e-02 1.562294811010360718e-01 -3.824569284915924072e-02 -1.945319473743438721e-01 -4.875280335545539856e-02 -4.963744431734085083e-03 -4.084217846393585205e-01 -7.388946413993835449e-02 -1.068472787737846375e-01 -1.667265295982360840e-01 -4.121193289756774902e-01 -1.315873265266418457e-01 1.586125493049621582e-01 1.532025486230850220e-01 3.381086140871047974e-02
-2.413419336080551147e-01 -1.448337137699127197e-01 -1.462910771369934082e-01 -5.643045157194137573e-02 3.380741775035858154e-01 1.757929287850856781e-02 -7.515475898981094360e-02 -1.672338135540485382e-02 -1.162652745842933655e-01 -1.222561523318290710e-01 9.375073015689849854e-02 -3.294772282242774963e-02 -4.991905391216278076e-01 -5.979217588901519775e-02 -1.337788552045822144e-01 4.149417579174041748e-02 -2.881676852703094482e-01 8.903470635414123535e-02 -3.965716436505317688e-02 -2.042371779680252075e-01 -3.217005133628845215e-01 1.266330331563949585e-01 7.467776536941528320e-02 1.141870617866516113e-01 -5.919640511274337769e-02 -3.579317405819892883e-02 -1.972892433404922485e-01 1.771368668414652348e-03 -2.233012318611145020e-01 3.002925217151641846e-01 1.936561195179820061e-03 9.373755753040313721e-02
-5.949233844876289368e-02 6.903241574764251709e-02 4.954571276903152466e-02 4.025891125202178955e-01 1.842445693910121918e-02 -1.380434483289718628e-01 2.146837115287780762e-01 3.360317349433898926e-01 -1.014995649456977844e-01 8.418039977550506592e-02 1.251947283744812012e-01 -1.396982371807098389e-01 -2.925593554973602295e-01 7.821844518184661865e-02 3.841400146484375000e-02 4.343557730317115784e-02 -3.516795337200164795e-01 3.395146131515502930e-01 1.266740411520004272e-01 -2.844896614551544189e-01 -1.576835811138153076e-01 -1.429809331893920898e-01 1.439020484685897827e-01 -5.498721823096275330e-02 -1.689021736383438110e-01 -2.912349998950958252e-02 -1.095949411392211914e-01 2.589770592749118805e-02 4.752509295940399170e-02 3.143429756164550781e-02 -2.029993087053298950e-01 9.813041985034942627e-02
1.456890106201171875e-01 -1.064027473330497742e-01 5.898179858922958374e-02 3.044743239879608154e-01 1.263828575611114502e-01 1.377919763326644897e-01 3.205914497375488281e-01 2.121780365705490112e-01 -9.090520441532135010e-02 1.338819712400436401e-01 2.773750126361846924e-01 6.345394998788833618e-02 -9.646227955818176270e-02 -4.841221496462821960e-02 3.117360174655914307e-03 -1.111572980880737305e-01 -3.596895933151245117e-01 1.550944000482559204e-01 2.221181541681289673e-01 -1.949034482240676880e-01 -2.931737154722213745e-02 -2.170371264219284058e-01 1.756166815757751465e-01 -1.332788467407226562e-01 2.871898002922534943e-02 -2.988692522048950195e-01 6.415972858667373657e-02 -2.512462139129638672e-01 9.911026060581207275e-02 2.281481176614761353e-01 -6.739264819771051407e-03 -2.672043256461620331e-02
-6.846109032630920410e-02 -1.885683983564376831e-01 2.622131109237670898e-01 2.593127787113189697e-01 1.240596640855073929e-02 -7.831730693578720093e-02 2.812369167804718018e-01 2.460911870002746582e-01 -8.733066171407699585e-02 1.869404129683971405e-02 1.840971410274505615e-01 1.760105602443218231e-02 -1.777595430612564087e-01 9.373652748763561249e-03 8.115375787019729614e-02 7.125416398048400879e-02 -4.087091982364654541e-01 3.950408399105072021e-01 2.173596471548080444e-01 -2.484103590250015259e-01 -1.042896062135696411e-01 -8.571623265743255615e-02 2.851684689521789551e-01 -1.088819280266761780e-02 -1.692637652158737183e-01 5.225709173828363419e-03 -3.409486636519432068e-02 8.243878930807113647e-02 -1.911759190261363983e-02 1.021633446216583252e-01 -1.145551800727844238e-01 -2.842276124283671379e-03
1.794097423553466797e-01 -6.789002567529678345e-02 1.235467642545700073e-01 2.864851951599121094e-01 1.097473725676536560e-01 2.491261996328830719e-02 -1.081042438745498657e-01 2.367274016141891479e-01 7.012099027633666992e-02 3.521170467138290405e-02 -9.659067727625370026e-03 5.232870462350547314e-04 -1.151844114065170288e-01 1.249939054250717163e-01 8.929337561130523682e-02 8.007987588644027710e-02 -2.970933318138122559e-01 2.854497730731964111e-01 6.409409642219543457e-02 -2.431867420673370361e-01 -2.447476238012313843e-01 -2.352066934108734131e-01 2.989763915538787842e-01 -1.326483339071273804e-01 1.886384934186935425e-02 -2.268875688314437866e-01 -2.051184698939323425e-02 -3.153165280818939209e-01 -5.486452020704746246e-03 1.685596108436584473e-01 -3.170810341835021973e-01 -9.202771820127964020e-03
1.833010837435722351e-02 2.860163152217864990e-02 2.865984141826629639e-01 2.176318876445293427e-02 -1.088084839284420013e-02 8.168618381023406982e-02 -1.845629960298538208e-01 -8.823300898075103760e-02 -3.260893747210502625e-02 4.418350756168365479e-02 -8.137352764606475830e-02 1.489988863468170166e-01 -2.537232935428619385e-01 -8.106463402509689331e-02 4.699189588427543640e-02 3.735768049955368042e-02 -3.267205785959959030e-03 1.218878999352455139e-01 -2.192960679531097412e-01 -1.706521958112716675e-01 -4.860706627368927002e-02 -2.065095454454421997e-01 2.380534410476684570e-01 -5.615191534161567688e-02 -4.916386604309082031e-01 -2.008152455091476440e-01 1.148726716637611389e-01 -2.004625499248504639e-01 -1.846710443496704102e-01 3.856893181800842285e-01 1.662648320198059082e-01 1.355506777763366699e-01
-2.234630733728408813e-01 -5.995318666100502014e-02 1.264244168996810913e-01 2.254693806171417236e-01 1.535585522651672363e-01 -1.068033874034881592e-01 -5.135855451226234436e-02 8.241314440965652466e-02 -5.198285449296236038e-03 -1.548435837030410767e-01 1.305230855941772461e-01 2.767744474112987518e-03 -2.153200954198837280e-01 -9.769205749034881592e-02 9.041966497898101807e-02 1.325717568397521973e-01 -2.287881523370742798e-01 -2.497773617506027222e-01 -1.102598160505294800e-01 -1.980784088373184204e-01 -1.586850881576538086e-01 -4.638131335377693176e-02 2.328935265541076660e-01 2.625538706779479980e-01 -8.987728506326675415e-02 -1.808573454618453979e-01 -2.127721905708312988e-01 -2.288383245468139648e-01 -1.570848226547241211e-01 4.426870346069335938e-01 -8.856046944856643677e-02 1.702369451522827148e-01
9.248872287571430206e-03 3.196760267019271851e-02 2.624980211257934570e-01 -6.153496354818344116e-02 -7.081829011440277100e-02 1.630520820617675781e-01 1.043370068073272705e-01 1.227211877703666687e-01 -3.813833370804786682e-02 -1.383251696825027466e-01 -2.046985179185867310e-01 -2.091758251190185547e-01 -1.441595554351806641e-01 3.632765710353851318e-01 1.058691926300525665e-02 8.740779757499694824e-02 -4.285973906517028809e-01 7.380276173353195190e-02 -2.924214899539947510e-01 -1.130853816866874695e-01 -2.053323090076446533e-01 -2.712697722017765045e-02 1.728682368993759155e-01 8.762172609567642212e-02 -2.470983117818832397e-01 1.124919503927230835e-01 -2.716048434376716614e-02 -1.242045015096664429e-01 1.832765340805053711e-01 1.325221806764602661e-01 1.095617860555648804e-01 2.845565080642700195e-01
-1.451956778764724731e-01 -1.825521290302276611e-01 2.425885051488876343e-01 1.497173607349395752e-01 -1.185840666294097900e-01 4.752098023891448975e-02 7.415801286697387695e-02 1.624257415533065796e-01 -1.330520510673522949e-01 1.182132773101329803e-02 -2.534776926040649414e-02 -2.317855879664421082e-02 -8.762654662132263184e-02 -1.313384324312210083e-01 -1.009370014071464539e-01 -1.456685215234756470e-01 -2.393976449966430664e-01 -9.844016283750534058e-02 1.799875795841217041e-01 7.749189436435699463e-02 -2.206488102674484253e-01 3.364108130335807800e-02 1.632015556097030640e-01 -2.142166942358016968e-01 2.044179886579513550e-01 -4.173523783683776855e-01 -4.101901650428771973e-01 -1.956510841846466064e-01 -1.050431579351425171e-01 -5.911883339285850525e-02 1.823689788579940796e-01 2.067182958126068115e-01
-7.226983457803726196e-02 6.083854008466005325e-03 -4.852512478828430176e-02 -1.095620840787887573e-01 -1.169326007366180420e-01 -1.198392137885093689e-01 7.931724935770034790e-02 2.276662737131118774e-01 9.618755429983139038e-03 -1.210959553718566895e-01 -2.279486507177352905e-02 3.270738944411277771e-02 -5.126876831054687500e-01 -1.959062963724136353e-01 -9.763427078723907471e-02 1.138304769992828369e-01 -2.639301307499408722e-02 2.687225937843322754e-01 6.250754464417695999e-03 -3.120180666446685791e-01 -3.821516633033752441e-01 -2.889578044414520264e-01 2.667118906974792480e-01 -1.062205731868743896e-01 -6.393620371818542480e-02 -2.041684836149215698e-01 5.224060639739036560e-02 -9.868571162223815918e-02 7.017402350902557373e-02 -9.058732539415359497e-03 6.854619085788726807e-02 -6.290314346551895142e-02
-8.134288340806961060e-02 -2.954008430242538452e-02 -1.215426772832870483e-01 1.657337695360183716e-02 2.490437775850296021e-01 9.390432387590408325e-02 2.225987315177917480e-01 1.244640946388244629e-01 8.158729225397109985e-02 -3.288975358009338379e-02 -6.307420134544372559e-02 -5.935160443186759949e-02 -2.965373396873474121e-01 -3.616644814610481262e-02 -1.852553188800811768e-01 -1.173617467284202576e-01 -9.262154996395111084e-02 4.087694585323333740e-01 -1.192519068717956543e-02 -1.446881443262100220e-01 -3.203112185001373291e-01 -2.306872159242630005e-01 1.808612048625946045e-01 1.612289845943450928e-01 -7.828855514526367188e-02 -2.670288085937500000e-01 2.368802428245544434e-01 -2.898024916648864746e-01 -2.187676429748535156e-01 -3.948189783841371536e-03 1.064628884196281433e-01 3.156572207808494568e-02
-1.916862279176712036e-01 1.454903483390808105e-01 1.576061546802520752e-01 1.776259392499923706e-01 1.009033918380737305e-01 2.121519297361373901e-01 4.596693441271781921e-02 3.216599524021148682e-01 5.877428501844406128e-02 -1.089054625481367111e-02 -3.734216094017028809e-02 2.679009139537811279e-01 -1.895925104618072510e-01 2.556638121604919434e-01 -1.094963625073432922e-01 1.106689311563968658e-02 -1.819511502981185913e-01 5.989944189786911011e-02 6.436163187026977539e-02 -1.268095243722200394e-02 6.900972127914428711e-02 3.261217102408409119e-02 6.270579099655151367e-01 1.283013224601745605e-01 -2.746985293924808502e-02 -5.560667440295219421e-02 1.481784731149673462e-01 -1.518210396170616150e-02 -2.029194384813308716e-01 3.486802056431770325e-02 6.805615127086639404e-02 7.229705899953842163e-02
2.975017391145229340e-02 -5.261866748332977295e-02 2.210143357515335083e-01 2.698089778423309326e-01 -2.777264714241027832e-01 -1.197648700326681137e-02 6.536542624235153198e-02 1.710981577634811401e-01 -2.657449543476104736e-01 -1.493311375379562378e-01 -2.977136969566345215e-01 -2.239141464233398438e-01 -1.670349538326263428e-01 -1.207775473594665527e-01 -8.332658559083938599e-02 1.022835075855255127e-01 -2.797597348690032959e-01 -1.167605165392160416e-02 -2.209275774657726288e-02 -4.651460051536560059e-02 -7.403266429901123047e-02 -8.944219350814819336e-02 -6.967803835868835449e-02 -4.039013385772705078e-01 3.910436481237411499e-02 -2.625976204872131348e-01 1.243036314845085144e-01 -8.627031743526458740e-02 5.586102604866027832e-02 3.146427273750305176e-01 -9.930040687322616577e-02 6.639143079519271851e-02
-3.181473016738891602e-01 -8.571270853281021118e-02 1.589137613773345947e-01 1.921301633119583130e-01 1.527550220489501953e-01 -5.636464431881904602e-02 2.445176839828491211e-01 2.883547842502593994e-01 -1.385753694921731949e-02 -5.392042174935340881e-02 2.174256891012191772e-01 1.796026974916458130e-01 -2.332508414983749390e-01 7.325620204210281372e-02 2.405569888651371002e-02 -1.849829256534576416e-01 -1.883152723312377930e-01 1.855895519256591797e-01 3.521825075149536133e-01 -2.570422887802124023e-01 -1.609729044139385223e-02 -1.753505766391754150e-01 2.000817358493804932e-01 -1.133702024817466736e-01 -2.177362740039825439e-01 -2.132556736469268799e-01 4.757862165570259094e-02 -6.735450029373168945e-02 8.294381201267242432e-03 1.775293499231338501e-01 -8.219850808382034302e-02 -2.622806653380393982e-02
-2.018472850322723389e-01 3.280269727110862732e-02 -1.190982908010482788e-01 1.115410998463630676e-01 6.712435930967330933e-02 -3.366072103381156921e-02 6.641399860382080078e-02 1.581551879644393921e-01 1.492548640817403793e-02 -5.712751299142837524e-02 1.270683854818344116e-01 -7.617133110761642456e-02 -4.526819884777069092e-01 1.227686479687690735e-01 -1.561994403600692749e-01 -4.383454844355583191e-02 -3.096353113651275635e-01 2.482816390693187714e-02 -2.458618283271789551e-01 -3.246017396450042725e-01 -1.680601090192794800e-01 -2.520203888416290283e-01 -1.343235820531845093e-01 4.099727049469947815e-02 -1.046901643276214600e-01 2.301755994558334351e-01 1.113611757755279541e-01 -2.932439930737018585e-02 2.986884303390979767e-02 2.949731945991516113e-01 1.347649991512298584e-01 2.601803839206695557e-01
-1.135819330811500549e-01 -1.234916299581527710e-01 4.948248341679573059e-02 8.780805766582489014e-02 7.666589226573705673e-03 4.964658617973327637e-02 -7.241205871105194092e-02 2.869838103652000427e-02 -2.591088712215423584e-01 -1.212280467152595520e-01 1.717380583286285400e-01 -9.078186005353927612e-02 -1.492707431316375732e-01 2.554173953831195831e-02 1.197333335876464844e-01 -1.640007495880126953e-01 -5.245425701141357422e-01 6.730930507183074951e-02 -1.501316428184509277e-01 8.835224807262420654e-02 -2.957018017768859863e-01 -2.974304370582103729e-02 -6.246494501829147339e-02 7.260536402463912964e-02 -1.207058951258659363e-01 -2.738052308559417725e-01 1.287112534046173096e-01 -1.412847638130187988e-01 -3.804080784320831299e-01 2.763653993606567383e-01 -1.181520819664001465e-01 -2.702429331839084625e-02
-1.631535142660140991e-01 3.851469140499830246e-03 9.247434139251708984e-02 1.151999384164810181e-01 -1.542678028345108032e-01 4.639418721199035645e-01 1.108129918575286865e-01 -4.252848774194717407e-02 -1.976021975278854370e-01 2.078146785497665405e-01 -7.457798719406127930e-02 -1.199418976902961731e-01 -3.657552301883697510e-01 3.217409178614616394e-02 -3.892482817173004150e-02 -1.451660990715026855e-01 -2.023850530385971069e-01 1.459486186504364014e-01 -1.166372559964656830e-02 -7.893089205026626587e-02 -1.419654637575149536e-01 2.179493010044097900e-02 3.580034971237182617e-01 -2.039536535739898682e-01 1.258028298616409302e-01 -2.548700757324695587e-02 -1.196934282779693604e-01 9.393475204706192017e-02 1.934700310230255127e-01 1.788386404514312744e-01 1.386870741844177246e-01 2.270220071077346802e-01
8.302167803049087524e-02 8.081673085689544678e-02 1.349648386240005493e-01 2.430699467658996582e-01 -1.050007641315460205e-01 2.258999049663543701e-01 1.674572676420211792e-01 5.127660557627677917e-02 -3.639934360980987549e-01 1.405475139617919922e-01 -1.013047769665718079e-01 -2.358803600072860718e-01 -2.646679580211639404e-01 -1.013421043753623962e-01 -2.353299967944622040e-02 -2.714213728904724121e-01 -1.753465980291366577e-01 2.343500405550003052e-01 5.473252013325691223e-02 -1.513654738664627075e-01 -1.460833251476287842e-01 -1.431385874748229980e-01 1.306532174348831177e-01 -7.906343042850494385e-02 1.935629397630691528e-01 -4.654682800173759460e-02 1.403711885213851929e-01 6.499468535184860229e-02 2.069512568414211273e-02 2.872358560562133789e-01 2.386219948530197144e-01 2.523927390575408936e-01
3.587135672569274902e-02 -8.877220749855041504e-02 2.078718543052673340e-01 4.258194565773010254e-01 -4.248184338212013245e-02 2.149659246206283569e-01 1.514297127723693848e-01 -1.633919775485992432e-01 -3.120073378086090088e-01 1.979232728481292725e-01 -1.366133987903594971e-02 1.547668874263763428e-01 -9.260912239551544189e-02 -1.293177604675292969e-01 -1.973255276679992676e-01 -7.151465862989425659e-02 -1.890773326158523560e-01 1.549523770809173584e-01 5.059401318430900574e-02 -1.901791244745254517e-02 -1.819524466991424561e-01 -9.959354251623153687e-02 7.574650645256042480e-02 -2.810964882373809814e-01 -3.368224576115608215e-02 -3.385427296161651611e-01 -2.075187712907791138e-01 -2.581496238708496094e-01 3.406834229826927185e-02 7.462360709905624390e-02 1.225450411438941956e-01 -3.140421956777572632e-02
3.847659379243850708e-02 -1.519186943769454956e-01 3.365260064601898193e-01 3.604352474212646484e-01 7.505566813051700592e-03 -2.235171571373939514e-02 9.046092629432678223e-02 3.275187015533447266e-01 7.240904122591018677e-02 1.566095501184463501e-01 3.519165143370628357e-02 1.669680476188659668e-01 -7.095122337341308594e-02 3.939546644687652588e-02 -6.763125211000442505e-02 2.372529208660125732e-01 -1.467259377241134644e-01 8.580243587493896484e-02 1.427864376455545425e-02 2.182689458131790161e-01 -2.945006191730499268e-01 -3.406638279557228088e-02 3.074154555797576904e-01 -9.491825103759765625e-02 3.830647468566894531e-02 -1.533695310354232788e-01 5.466157197952270508e-02 -1.446381956338882446e-01 -3.596441447734832764e-01 3.418258950114250183e-02 1.808871477842330933e-01 9.830060601234436035e-02
-6.795819103717803955e-02 9.812380373477935791e-02 2.695520818233489990e-01 3.266740441322326660e-01 1.262836810201406479e-02 -9.029519557952880859e-02 -9.852137416601181030e-02 1.594512611627578735e-01 -2.136797644197940826e-02 1.575488597154617310e-01 3.096648305654525757e-02 -6.219288706779479980e-02 -1.946623474359512329e-01 6.261105090379714966e-02 1.189807243645191193e-02 1.402841657400131226e-01 -1.967041641473770142e-01 1.927650868892669678e-01 1.748593896627426147e-01 -1.443172544240951538e-01 -3.628873527050018311e-01 -2.289316356182098389e-01 6.544759869575500488e-02 -2.639102935791015625e-01 2.196394354104995728e-01 -1.795146465301513672e-01 -7.618460338562726974e-03 -2.889626622200012207e-01 -1.196060031652450562e-01 2.415248304605484009e-01 -1.778601706027984619e-01 1.327167451381683350e-01
2.397623956203460693e-01 -1.015357822179794312e-01 1.919451355934143066e-01 4.577551782131195068e-01 8.043044060468673706e-02 1.130248829722404480e-01 1.566663086414337158e-01 1.927092820405960083e-01 -3.158035874366760254e-01 3.057978451251983643e-01 -1.044355798512697220e-02 -1.359898447990417480e-01 -1.756070554256439209e-01 7.307976484298706055e-02 -1.248081699013710022e-01 -3.873096778988838196e-02 -2.575277388095855713e-01 7.949173450469970703e-02 -6.010536849498748779e-02 -1.470853388309478760e-01 -2.908167801797389984e-02 -1.756661087274551392e-01 1.958529800176620483e-01 -2.603096961975097656e-01 1.954214423894882202e-01 -6.911630183458328247e-02 1.511660814285278320e-01 -1.218627294292673469e-04 8.342007547616958618e-02 7.352695614099502563e-02 1.150840893387794495e-01 1.125055477023124695e-01
-9.694033861160278320e-02 7.609804626554250717e-03 2.515685260295867920e-01 1.931000798940658569e-01 3.348979651927947998e-01 -9.307585656642913818e-02 9.631127119064331055e-02 3.991910517215728760e-01 -4.196819849312305450e-03 -1.284449994564056396e-01 -6.300831586122512817e-02 1.299679428339004517e-01 -2.714167833328247070e-01 -4.192341119050979614e-02 6.598993390798568726e-02 -2.044437974691390991e-01 3.557090833783149719e-02 2.181355804204940796e-01 9.711395017802715302e-03 -2.107407748699188232e-01 -7.470922917127609253e-02 -2.151902616024017334e-01 1.179355308413505554e-01 -1.369618028402328491e-01 -1.184190213680267334e-01 -5.775827541947364807e-02 -1.118203550577163696e-01 -3.953663408756256104e-01 -3.081819973886013031e-02 2.367894947528839111e-01 1.361875236034393311e-01 4.374559596180915833e-02
-1.991775035858154297e-01 3.979577124118804932e-02 1.016122102737426758e-01 -5.164607241749763489e-02 -2.611934244632720947e-01 -2.348190918564796448e-02 3.644156828522682190e-02 -7.236234843730926514e-02 -1.304411143064498901e-01 2.127771377563476562e-01 -3.448595702648162842e-01 -2.016736567020416260e-01 -4.415526986122131348e-02 1.224492117762565613e-01 -3.946201875805854797e-02 -1.964053325355052948e-02 -1.890029460191726685e-01 1.148535087704658508e-01 -3.344140052795410156e-01 -1.651448607444763184e-01 -1.856088191270828247e-01 -2.697069644927978516e-01 2.643261253833770752e-01 6.743994890712201595e-04 -1.247302591800689697e-01 1.567682810127735138e-02 -1.117958351969718933e-01 5.684666708111763000e-02 -1.869255006313323975e-01 4.313065409660339355e-01 1.043134704232215881e-01 -3.431203216314315796e-02
-3.056619465351104736e-01 2.443403154611587524e-01 2.628925144672393799e-01 2.057339549064636230e-01 -1.301990002393722534e-01 1.867032200098037720e-01 -2.520791888236999512e-01 2.396606607362627983e-03 -5.415418744087219238e-02 -2.404296398162841797e-01 -1.193774789571762085e-01 -7.528767734766006470e-02 -3.271077200770378113e-02 -2.136690169572830200e-02 -5.142876878380775452e-02 1.702074855566024780e-01 -3.324658870697021484e-01 1.402592957019805908e-01 -1.228062808513641357e-01 -1.881410554051399231e-02 9.846813045442104340e-03 -1.507183071225881577e-02 2.957234084606170654e-01 -1.323942793533205986e-03 -2.768601477146148682e-01 -1.407635807991027832e-01 1.402164548635482788e-01 4.185344278812408447e-02 7.829394191503524780e-02 2.816664576530456543e-01 1.654773801565170288e-01 2.052388489246368408e-01
1.228356268256902695e-03 -2.246091663837432861e-01 3.512691259384155273e-01 2.022891193628311157e-01 1.028808802366256714e-01 2.637482881546020508e-01 -1.147596091032028198e-01 1.125431954860687256e-01 -2.990276813507080078e-01 2.337455376982688904e-02 -1.119500249624252319e-01 -1.159632727503776550e-01 -2.171807736158370972e-01 5.154708772897720337e-02 -1.833494305610656738e-01 -2.807040512561798096e-01 -2.138383239507675171e-01 1.703471541404724121e-01 5.798266455531120300e-02 -3.713423907756805420e-01 -1.822783499956130981e-01 2.692274563014507294e-02 4.203784838318824768e-02 -1.936659216880798340e-01 1.088679134845733643e-01 -2.292343080043792725e-01 8.008727431297302246e-02 4.576957225799560547e-02 1.344039440155029297e-01 3.694867342710494995e-02 1.104761362075805664e-01 8.546640723943710327e-02
-1.557550728321075439e-01 -6.903070956468582153e-02 2.137293964624404907e-01 3.598552942276000977e-01 -3.666843846440315247e-02 -1.192284896969795227e-01 7.190778851509094238e-02 2.270131409168243408e-01 -5.449601635336875916e-02 1.967804273590445518e-03 1.951989531517028809e-01 -9.332143515348434448e-02 -2.383861243724822998e-01 4.883404076099395752e-02 1.064812690019607544e-01 1.636288762092590332e-01 -3.157905042171478271e-01 3.405564427375793457e-01 2.293196171522140503e-01 -3.252921700477600098e-01 -2.289674729108810425e-01 -1.432906985282897949e-01 2.454325705766677856e-01 -5.729811266064643860e-02 -1.199189051985740662e-01 2.737563103437423706e-02 -7.608830928802490234e-02 1.520330831408500671e-02 6.119926646351814270e-02 5.714660137891769409e-02 -1.142079010605812073e-01 1.569530516862869263e-01
2.940095961093902588e-02 1.294866651296615601e-01 3.895067274570465088e-01 1.945009827613830566e-02 -1.392322685569524765e-02 -2.083004564046859741e-01 -2.962921001017093658e-02 5.806014873087406158e-03 1.288709640502929688e-01 -1.354694664478302002e-01 -5.266594514250755310e-02 1.341415792703628540e-01 -2.938398122787475586e-01 3.245337307453155518e-01 -1.887344568967819214e-01 3.310672240331768990e-03 -4.289382696151733398e-02 1.185863018035888672e-01 -5.579801276326179504e-02 -6.481815874576568604e-02 -1.121294796466827393e-01 -1.509615331888198853e-01 2.721227109432220459e-01 -1.443815529346466064e-01 -4.239279031753540039e-01 -1.723660826683044434e-01 -6.825240701436996460e-02 -2.671283781528472900e-01 1.528183091431856155e-02 8.122983574867248535e-02 2.387472093105316162e-01 2.787163713946938515e-03
-9.396153502166271210e-03 -1.158369779586791992e-01 1.163018196821212769e-01 -3.693504258990287781e-02 1.075726374983787537e-01 2.462580204010009766e-01 -2.869797348976135254e-01 3.392203152179718018e-01 -1.601200252771377563e-01 -2.595070004463195801e-01 -2.005911171436309814e-01 2.442633360624313354e-01 -2.533032596111297607e-01 2.499411255121231079e-01 -1.342353317886590958e-02 3.400932252407073975e-01 -2.205544859170913696e-01 -1.602244749665260315e-02 2.390038408339023590e-02 -1.001148074865341187e-01 -1.741739958524703979e-01 -3.325550258159637451e-02 1.301629692316055298e-01 -1.653481423854827881e-01 -9.901728481054306030e-03 -8.691620081663131714e-02 1.356856226921081543e-01 -5.392317473888397217e-02 1.669979393482208252e-01 1.629037410020828247e-01 1.596391201019287109e-01 1.499952673912048340e-01
4.902919754385948181e-02 -1.436239480972290039e-01 1.932062357664108276e-01 3.398234844207763672e-01 -7.784154266119003296e-02 -5.927247554063796997e-02 1.952552646398544312e-01 1.678231060504913330e-01 -8.693841099739074707e-02 -6.081571802496910095e-02 -1.124073788523674011e-01 1.693716943264007568e-01 -4.033577069640159607e-02 9.612404555082321167e-02 -9.855049848556518555e-02 -1.598654389381408691e-01 -1.859040111303329468e-01 3.675955235958099365e-01 2.440313696861267090e-01 -4.865274205803871155e-02 -7.441359758377075195e-02 -3.156066313385963440e-02 2.181968986988067627e-01 -2.095546871423721313e-01 2.980594933032989502e-01 -1.748111993074417114e-01 -1.356309652328491211e-01 -1.724843829870223999e-01 -1.156154349446296692e-01 3.617945313453674316e-01 -4.265508614480495453e-03 8.997602760791778564e-02
7.404674589633941650e-02 1.178366411477327347e-02 9.068215638399124146e-02 -2.078855596482753754e-02 -1.479809880256652832e-01 2.743697911500930786e-02 9.214933216571807861e-02 2.099763834848999977e-03 8.314666152000427246e-02 1.760242693126201630e-02 5.085287615656852722e-02 -1.763287335634231567e-01 -4.072164371609687805e-02 1.771133840084075928e-01 -2.177787423133850098e-01 2.173919826745986938e-01 -5.635697245597839355e-01 1.943305730819702148e-01 -1.116068214178085327e-01 -1.600142270326614380e-01 -1.717224121093750000e-01 -1.228997390717267990e-02 3.125623166561126709e-01 3.618347272276878357e-02 -1.825675070285797119e-01 -6.127268075942993164e-03 2.234553545713424683e-02 -8.692986518144607544e-02 -1.420292854309082031e-01 1.838696375489234924e-02 1.508099585771560669e-01 4.233223199844360352e-01
2.913997471332550049e-01 1.203249618411064148e-01 -4.807683825492858887e-02 1.803514659404754639e-01 -1.747346073389053345e-01 3.481922447681427002e-01 -1.018614098429679871e-01 1.836862415075302124e-01 3.946188464760780334e-02 4.072686657309532166e-02 4.162772372364997864e-02 1.300342679023742676e-01 -2.595860362052917480e-01 -2.333030104637145996e-02 -1.111340597271919250e-01 -3.619344905018806458e-02 -1.183004826307296753e-01 7.000791281461715698e-02 -1.316273510456085205e-01 -1.745603531599044800e-01 -4.206447601318359375e-01 -1.148293614387512207e-01 1.012284457683563232e-01 -2.111413776874542236e-01 -2.675640881061553955e-01 -3.209273517131805420e-01 1.623163968324661255e-01 -7.789728045463562012e-02 3.660960495471954346e-02 7.587078213691711426e-02 1.028657108545303345e-01 1.735210567712783813e-01
2.462036721408367157e-02 -1.430678218603134155e-01 3.397732973098754883e-01 3.824317455291748047e-02 -1.617231965065002441e-01 9.444090723991394043e-02 1.173576042056083679e-01 2.453658282756805420e-01 -3.309381753206253052e-02 1.749260909855365753e-02 8.649368584156036377e-02 -1.138269752264022827e-01 -2.684616446495056152e-01 -5.689429864287376404e-02 1.724597997963428497e-02 8.921157568693161011e-02 -1.941961795091629028e-01 -6.613901257514953613e-02 1.228194031864404678e-02 -3.364810943603515625e-01 -2.378256022930145264e-01 -1.966024637222290039e-01 3.005567491054534912e-01 -1.906179189682006836e-01 1.017709523439407349e-01 1.659917831420898438e-01 -3.469615578651428223e-01 -6.484846770763397217e-02 -2.062018960714340210e-01 8.534358814358711243e-03 2.030175179243087769e-01 -1.546491384506225586e-01
-6.110971793532371521e-02 -2.775111198425292969e-01 3.267150819301605225e-01 2.302520573139190674e-01 2.413740381598472595e-02 1.979442238807678223e-01 1.822280436754226685e-01 2.857598364353179932e-01 5.294626206159591675e-02 -6.244112551212310791e-02 1.590038836002349854e-02 -2.044308334589004517e-01 -1.687292307615280151e-01 7.471923530101776123e-02 2.167649799957871437e-03 2.022477835416793823e-01 -1.109013035893440247e-01 -8.801930397748947144e-02 -3.991448134183883667e-02 -5.252908915281295776e-02 -3.785261809825897217e-01 -2.096209079027175903e-01 2.881198525428771973e-01 -1.131348013877868652e-01 2.087112516164779663e-01 1.748526096343994141e-01 -1.121245510876178741e-02 4.813823848962783813e-02 -1.022988706827163696e-01 -2.059209346771240234e-02 -3.140703309327363968e-03 2.936759591102600098e-01
4.925434663891792297e-02 -4.945846274495124817e-02 8.060001581907272339e-02 9.391219168901443481e-02 2.895369231700897217e-01 1.236535012722015381e-01 8.751171082258224487e-02 1.126112639904022217e-01 -1.308746188879013062e-01 9.656924009323120117e-02 -2.215330451726913452e-01 2.561649084091186523e-01 -2.881880663335323334e-02 2.696875631809234619e-01 1.135949566960334778e-01 -2.143659293651580811e-01 -1.249609440565109253e-01 1.621830016374588013e-01 -1.963413357734680176e-01 -3.016203939914703369e-01 -1.666290163993835449e-01 -2.736716866493225098e-01 4.711174964904785156e-02 2.730398178100585938e-01 -1.814821213483810425e-01 -1.935064494609832764e-01 7.004988938570022583e-02 -6.614816933870315552e-02 -3.728437721729278564e-01 1.764957234263420105e-02 1.298781186342239380e-01 7.111157756298780441e-03
5.414105206727981567e-02 -1.348067075014114380e-01 -1.965697407722473145e-01 1.605326086282730103e-01 1.629374548792839050e-02 2.296006232500076294e-01 8.611366897821426392e-02 2.490685731172561646e-01 -1.383206993341445923e-01 -1.704182825051248074e-03 -1.636504083871841431e-01 1.883463189005851746e-02 -9.991202503442764282e-02 -1.112879067659378052e-01 -4.294702410697937012e-02 2.378560155630111694e-01 -3.154587745666503906e-01 -9.945332258939743042e-02 -2.485366761684417725e-01 -1.770075708627700806e-01 -2.280389815568923950e-01 -2.009818702936172485e-01 6.967783719301223755e-02 -1.736429333686828613e-01 -2.357343882322311401e-01 1.634594053030014038e-01 2.381208539009094238e-02 -1.931835860013961792e-01 -5.198061093688011169e-02 -2.176726609468460083e-02 4.511757194995880127e-01 9.040003269910812378e-02
-1.642155498266220093e-01 3.663600981235504150e-02 1.512046903371810913e-01 2.622842192649841309e-01 -1.227046474814414978e-01 -1.393814384937286377e-01 1.147760301828384399e-01 7.483951002359390259e-02 -2.376746386289596558e-01 -2.681626379489898682e-02 4.443783685564994812e-02 -1.957296766340732574e-02 -2.792795598506927490e-01 -1.861502081155776978e-01 2.961240150034427643e-02 -1.532599031925201416e-01 -2.662325501441955566e-01 -2.591288089752197266e-01 3.132325946353375912e-04 -1.596163511276245117e-01 1.098983287811279297e-01 -1.260411888360977173e-01 -1.665323786437511444e-02 2.771863341331481934e-01 -6.120196357369422913e-02 -3.822789490222930908e-01 -6.489485502243041992e-02 -2.059258967638015747e-01 -2.561768591403961182e-01 2.445646226406097412e-01 1.064688898622989655e-02 1.989130079746246338e-01
-2.183957993984222412e-01 -1.222677528858184814e-01 4.020886123180389404e-02 1.281064301729202271e-01 1.299080550670623779e-01 7.676751911640167236e-02 1.985763609409332275e-01 3.641160726547241211e-01 -2.011171728372573853e-01 -6.265533715486526489e-02 1.405581235885620117e-01 -6.736969202756881714e-02 -3.055483698844909668e-01 2.627817988395690918e-01 -1.220375485718250275e-02 -6.105117034167051315e-03 -8.988852798938751221e-02 5.714751034975051880e-02 1.849437505006790161e-01 -3.086816370487213135e-01 1.310215443372726440e-01 -1.169782876968383789e-01 2.418191134929656982e-01 -6.079371552914381027e-03 -2.509010732173919678e-01 -2.717204391956329346e-03 -2.398968189954757690e-01 -1.985096484422683716e-01 -8.419927209615707397e-02 1.562964767217636108e-01 4.775402694940567017e-02 2.633660733699798584e-01
-2.326523810625076294e-01 -2.111191302537918091e-01 2.976251766085624695e-02 1.350640356540679932e-01 -1.055352762341499329e-01 1.886910200119018555e-01 3.499592840671539307e-01 3.223501443862915039e-01 -2.199092805385589600e-01 8.998880162835121155e-03 7.295072823762893677e-02 1.918208226561546326e-02 -7.846526056528091431e-02 1.160566732287406921e-01 -1.625284552574157715e-02 9.864883497357368469e-03 -7.875113189220428467e-02 1.780553162097930908e-02 4.919779300689697266e-02 -7.914067059755325317e-02 -1.163888126611709595e-01 3.496979922056198120e-02 2.765514552593231201e-01 -7.281287014484405518e-02 -3.609726428985595703e-01 -1.383961439132690430e-01 -3.670628666877746582e-01 -1.935413032770156860e-01 5.746700987219810486e-02 2.705420851707458496e-01 -4.820841178297996521e-02 1.506996154785156250e-01
1.370335072278976440e-01 -9.624151140451431274e-02 -1.404682993888854980e-01 -1.662633419036865234e-01 1.804066263139247894e-02 8.263524621725082397e-02 1.801703497767448425e-02 2.336966097354888916e-01 1.812573671340942383e-01 -2.557639963924884796e-02 1.107715535908937454e-02 -7.986720884218811989e-04 -3.843444883823394775e-01 4.538956657052040100e-02 -2.048043310642242432e-01 -1.455669105052947998e-02 -2.430884987115859985e-01 1.180702224373817444e-01 9.747609496116638184e-02 -2.940272390842437744e-01 -3.862263858318328857e-01 -2.669331133365631104e-01 1.975798010826110840e-01 -1.314826756715774536e-01 -2.521710991859436035e-01 -8.278827369213104248e-02 8.608665317296981812e-02 -7.582854479551315308e-02 1.052050814032554626e-01 -4.790251143276691437e-03 1.135638430714607239e-01 2.891260683536529541e-01
-6.288212537765502930e-02 -7.973605394363403320e-02 3.941313624382019043e-01 1.127674356102943420e-01 1.230168789625167847e-01 5.378245562314987183e-02 -1.012260690331459045e-01 -1.347704231739044189e-01 -5.457019433379173279e-02 3.416643291711807251e-02 -2.013396471738815308e-01 2.599174082279205322e-01 -2.820098996162414551e-01 1.747970934957265854e-03 -4.282917082309722900e-02 1.127848103642463684e-01 2.578298747539520264e-02 -2.166543342173099518e-02 -1.859395653009414673e-01 -1.626313775777816772e-01 -6.031164526939392090e-02 -2.046843171119689941e-01 7.531586289405822754e-02 -9.695025533437728882e-02 -3.733766973018646240e-01 -2.033298313617706299e-01 2.632020413875579834e-02 1.230481341481208801e-01 -1.503147631883621216e-01 3.756720125675201416e-01 1.233154386281967163e-01 2.656880915164947510e-01
-3.551073744893074036e-02 1.544977873563766479e-01 -1.047834157943725586e-01 1.521861832588911057e-02 -1.311976313591003418e-01 1.745116524398326874e-02 1.745830029249191284e-01 2.749422192573547363e-01 7.461167126893997192e-02 -7.126616314053535461e-03 -2.517553269863128662e-01 -4.404839128255844116e-02 -3.664935827255249023e-01 -5.954073276370763779e-03 -2.141424417495727539e-01 1.070966795086860657e-01 -1.600273698568344116e-01 1.459613591432571411e-01 -1.578065007925033569e-01 -1.297735124826431274e-01 3.076422214508056641e-02 -1.489564627408981323e-01 2.518779039382934570e-01 -1.175268888473510742e-01 -2.169304490089416504e-01 6.524676829576492310e-02 1.001433283090591431e-01 -4.575452953577041626e-02 -2.461210042238235474e-01 -6.251399964094161987e-02 -1.093915030360221863e-01 4.985124170780181885e-01
-1.581966578960418701e-01 1.048159748315811157e-01 9.457150846719741821e-02 -3.741649165749549866e-02 2.106279432773590088e-01 6.403710693120956421e-02 -5.247041210532188416e-02 -3.734527528285980225e-02 1.175347939133644104e-01 1.996798673644661903e-03 1.550098955631256104e-01 4.037473723292350769e-02 -2.902768552303314209e-01 6.451123952865600586e-02 -1.887355186045169830e-02 -1.592750400304794312e-01 -5.352784991264343262e-01 2.032478898763656616e-01 -2.056594640016555786e-01 -8.529202640056610107e-02 -2.511140406131744385e-01 -2.275392264127731323e-01 -1.059831380844116211e-01 3.997796773910522461e-02 2.840217389166355133e-02 5.916068330407142639e-02 1.113880947232246399e-01 -5.803056061267852783e-03 -3.173353075981140137e-01 4.476356133818626404e-02 4.768818244338035583e-02 3.472946286201477051e-01
-2.118912041187286377e-01 -2.919373512268066406e-01 5.313189327716827393e-02 2.591373622417449951e-01 -2.007139325141906738e-01 2.644900977611541748e-01 3.988518714904785156e-01 4.443889111280441284e-02 -1.469707787036895752e-01 -8.078897744417190552e-02 -1.002986207604408264e-01 7.371310144662857056e-02 -2.380215674638748169e-01 1.347123235464096069e-01 -1.308766305446624756e-01 7.986073940992355347e-02 -2.010707855224609375e-01 1.454833894968032837e-01 1.317150890827178955e-01 -2.164879813790321350e-02 -5.389680340886116028e-02 1.207603886723518372e-01 1.106599718332290649e-01 -1.035506054759025574e-01 -2.570793330669403076e-01 2.050050906836986542e-02 -1.495433598756790161e-01 -1.993373334407806396e-01 7.270234078168869019e-02 2.211349308490753174e-01 -1.160235404968261719e-01 2.656067013740539551e-01
1.699045896530151367e-01 -1.582396216690540314e-02 1.567404866218566895e-01 -9.765308350324630737e-02 -4.412841424345970154e-02 -3.546483814716339111e-02 2.983627840876579285e-02 -3.260166198015213013e-02 -2.589920163154602051e-01 -7.557441294193267822e-02 -1.398792415857315063e-01 1.496426761150360107e-01 2.964877150952816010e-02 -6.180408596992492676e-02 -4.140947759151458740e-02 6.041914597153663635e-02 -4.745287001132965088e-01 1.264654994010925293e-01 -8.774378150701522827e-02 8.475967496633529663e-02 -1.423041820526123047e-01 1.581307798624038696e-01 2.826377749443054199e-01 -9.854246675968170166e-02 -8.660266548395156860e-02 -7.447917759418487549e-02 -1.681438088417053223e-01 -1.760192513465881348e-01 1.156732589006423950e-01 3.706506192684173584e-01 2.582655847072601318e-01 3.551597893238067627e-01
-1.521575003862380981e-01 -2.842053174972534180e-01 -3.289670497179031372e-02 4.343354403972625732e-01 -1.232084408402442932e-01 9.053680300712585449e-02 8.522525429725646973e-02 2.008230537176132202e-01 1.374829281121492386e-02 1.120979115366935730e-01 -4.733647406101226807e-02 1.845406293869018555e-01 -1.364090442657470703e-01 -2.991996407508850098e-01 6.825691554695367813e-03 8.928297460079193115e-02 -1.092965528368949890e-01 4.148430004715919495e-02 -1.326650828123092651e-01 1.118448823690414429e-01 -3.001659214496612549e-01 9.731526672840118408e-02 4.630154073238372803e-01 1.415459513664245605e-01 9.461606293916702271e-02 -1.435146927833557129e-01 -8.054161816835403442e-02 -1.867365092039108276e-01 -1.183793172240257263e-01 -4.575931280851364136e-02 5.448829382658004761e-02 -4.931406676769256592e-02
-7.540236413478851318e-02 -3.015688061714172363e-02 1.867304444313049316e-01 6.345833837985992432e-02 1.136588752269744873e-01 8.112476766109466553e-02 3.427065014839172363e-01 3.193888962268829346e-01 -2.311362177133560181e-01 -8.915260434150695801e-02 1.344180852174758911e-01 -1.177290007472038269e-01 -2.220458984375000000e-01 2.060565948486328125e-01 -6.850799918174743652e-02 1.102742552757263184e-02 -4.547188431024551392e-02 4.096700996160507202e-02 5.377645790576934814e-02 -2.806854844093322754e-01 -8.400870859622955322e-02 -8.508812636137008667e-02 2.998312711715698242e-01 -1.190021485090255737e-01 -4.042922556400299072e-01 -1.115953177213668823e-01 -2.565754652023315430e-01 -2.330562621355056763e-01 1.080597266554832458e-01 1.111334189772605896e-01 -3.211834654211997986e-02 2.798203192651271820e-02
-2.933369278907775879e-01 2.255143783986568451e-02 2.075330764055252075e-01 1.573258042335510254e-01 3.203608095645904541e-01 1.858471930027008057e-01 2.882720232009887695e-01 1.254531592130661011e-01 -1.579780280590057373e-01 -1.824947744607925415e-01 -3.905191719532012939e-01 2.199839614331722260e-02 4.232157766819000244e-02 1.623056530952453613e-01 -1.602667719125747681e-01 8.145903795957565308e-02 -1.782706379890441895e-01 2.032782584428787231e-01 -7.999676465988159180e-02 -1.722030490636825562e-01 -9.715108573436737061e-02 -1.874763965606689453e-01 1.131736189126968384e-01 -1.618610322475433350e-02 -1.223669201135635376e-01 6.622214615345001221e-02 -9.792324900627136230e-02 -2.807119190692901611e-01 -2.180555909872055054e-01 1.111535429954528809e-01 5.448571965098381042e-02 2.184791676700115204e-02
1.720115542411804199e-01 -1.413821130990982056e-01 3.761141896247863770e-01 5.027575492858886719e-01 4.295184835791587830e-02 2.377655506134033203e-01 -6.048880517482757568e-02 2.389840185642242432e-01 -2.254328429698944092e-01 1.569094806909561157e-01 -2.087753824889659882e-02 -1.595882698893547058e-02 -1.534742414951324463e-01 4.604604467749595642e-02 1.377129089087247849e-02 -2.604852244257926941e-02 -2.019940018653869629e-01 2.416160851716995239e-01 -9.025574475526809692e-02 -1.479678303003311157e-01 -2.435747906565666199e-02 -1.393430829048156738e-01 2.077463865280151367e-01 -5.174217373132705688e-02 1.805812865495681763e-01 -1.655394732952117920e-01 1.483245342969894409e-01 -1.370715498924255371e-01 1.280651688575744629e-01 3.560227155685424805e-02 3.135370835661888123e-02 1.409036815166473389e-01
-5.804828926920890808e-02 6.435730308294296265e-02 1.504573971033096313e-01 2.179878056049346924e-01 -9.525956213474273682e-02 3.650801479816436768e-01 4.032456129789352417e-02 1.513703074306249619e-02 -2.508783042430877686e-01 5.476428940892219543e-02 -1.301568597555160522e-01 -1.654506921768188477e-01 -2.704927921295166016e-01 -7.448261231184005737e-02 1.657201498746871948e-01 -2.935030460357666016e-01 -1.449860185384750366e-01 1.243710443377494812e-01 1.772029399871826172e-01 -2.043273299932479858e-01 -2.558282017707824707e-01 -6.713182479143142700e-02 2.744775414466857910e-01 -2.695706784725189209e-01 1.407251805067062378e-01 -6.701183319091796875e-02 1.647409349679946899e-01 2.955724671483039856e-02 6.540095806121826172e-02 9.557071328163146973e-02 2.468143999576568604e-01 1.459717452526092529e-01
-2.056070268154144287e-01 8.334409445524215698e-03 9.255727054551243782e-04 1.296643763780593872e-01 -1.379896402359008789e-01 -4.627828672528266907e-02 2.742006480693817139e-01 3.783579170703887939e-01 -2.721569268032908440e-03 -1.146542131900787354e-01 -3.829185664653778076e-01 -1.278495341539382935e-01 -3.134934604167938232e-01 -3.405858203768730164e-02 -1.053989455103874207e-01 1.125186234712600708e-01 -4.501901865005493164e-01 2.044410109519958496e-01 -6.747470796108245850e-02 9.387197345495223999e-02 -9.362346678972244263e-02 -1.154377982020378113e-01 -2.442470565438270569e-02 9.041578322649002075e-02 1.288169622421264648e-01 -3.895558416843414307e-02 4.834270477294921875e-02 2.652037143707275391e-02 -1.535558234900236130e-02 -1.675730049610137939e-01 2.002990841865539551e-01 1.539597511291503906e-01
3.824889659881591797e-02 -2.540454864501953125e-01 3.819051980972290039e-01 2.348162531852722168e-01 1.605796962976455688e-01 6.661142408847808838e-02 1.265545189380645752e-01 4.138996899127960205e-01 -9.940245747566223145e-02 -4.534822329878807068e-02 7.088239490985870361e-02 1.206952929496765137e-01 -7.711322605609893799e-02 -1.422252357006072998e-01 5.390826985239982605e-02 -5.933103710412979126e-02 -2.870107293128967285e-01 2.522511780261993408e-01 1.556295454502105713e-01 -1.798242777585983276e-01 -2.216432839632034302e-01 1.990836113691329956e-02 1.800762265920639038e-01 -2.095928639173507690e-01 1.589908450841903687e-01 -2.386662736535072327e-02 1.967570483684539795e-01 -7.439479231834411621e-02 -5.420702695846557617e-02 1.467494070529937744e-01 -1.509227901697158813e-01 7.441240549087524414e-02
-3.647276014089584351e-02 -1.001276075839996338e-01 2.758129537105560303e-01 2.295146882534027100e-01 1.449880748987197876e-01 1.857393085956573486e-01 8.716491609811782837e-02 -8.196943998336791992e-02 -9.532360732555389404e-02 -1.477601081132888794e-01 -4.179283082485198975e-01 8.501280844211578369e-02 -2.538538873195648193e-01 7.422854751348495483e-02 -1.302885562181472778e-01 1.237367913126945496e-01 -2.872436642646789551e-01 -1.207770705223083496e-01 2.771727740764617920e-01 -1.930998414754867554e-01 -2.388307184446603060e-04 1.165515705943107605e-01 3.764327764511108398e-01 -1.122493296861648560e-01 2.016923576593399048e-02 1.331606358289718628e-01 6.861329823732376099e-02 -1.276082247495651245e-01 -7.364755123853683472e-02 -1.165407076478004456e-01 9.819096326828002930e-02 1.677406132221221924e-01
-2.802859432995319366e-02 -1.668608784675598145e-01 3.788357377052307129e-01 1.567693054676055908e-01 -1.213291287422180176e-01 -1.504385918378829956e-01 2.989922165870666504e-01 9.078273177146911621e-02 -4.791714996099472046e-02 -8.866253495216369629e-02 2.357231378555297852e-01 1.364991962909698486e-01 -1.418361961841583252e-01 9.960442781448364258e-02 -3.577291220426559448e-02 -2.391971945762634277e-01 -4.371563494205474854e-01 1.918648332357406616e-01 -3.183407336473464966e-02 4.863555356860160828e-02 -1.413549780845642090e-01 -5.206524580717086792e-02 1.062289327383041382e-01 -1.207118034362792969e-01 5.476446356624364853e-03 -8.558423817157745361e-02 -1.839458942413330078e-01 -2.570453882217407227e-01 -1.823465824127197266e-01 2.084747850894927979e-01 9.813396632671356201e-02 -1.481559276580810547e-01
-4.336621612310409546e-02 -3.332238197326660156e-01 2.638380043208599091e-02 7.082828134298324585e-02 1.193673983216285706e-01 1.349377632141113281e-01 1.412651091814041138e-01 1.409182548522949219e-01 -3.630058467388153076e-02 1.887992769479751587e-01 -1.248480677604675293e-01 8.097131550312042236e-02 -2.968463301658630371e-01 5.969627574086189270e-02 1.116479784250259399e-01 -2.401942610740661621e-01 1.095533929765224457e-02 1.947109401226043701e-01 -8.748885989189147949e-02 -1.169577017426490784e-01 -1.751282979967072606e-04 -1.560266911983489990e-01 1.586864739656448364e-01 -1.499551534652709961e-01 -5.730462670326232910e-01 -1.802070438861846924e-01 9.154478902928531170e-04 1.248653605580329895e-02 6.176959350705146790e-02 1.874784827232360840e-01 2.183726578950881958e-01 -9.544590860605239868e-02
-1.427044868469238281e-01 -3.166256546974182129e-01 7.099062949419021606e-02 4.370005726814270020e-01 -6.405444350093603134e-03 -1.380879878997802734e-01 1.118581220507621765e-01 1.485449522733688354e-01 6.590682268142700195e-02 1.662916690111160278e-01 7.254056632518768311e-02 -1.591835021972656250e-01 -1.319809705018997192e-01 -1.309254951775074005e-02 -2.268524616956710815e-01 -1.408183574676513672e-01 -2.121395319700241089e-01 -2.697694897651672363e-01 -3.118242882192134857e-02 -1.588112562894821167e-01 -2.467836141586303711e-01 1.659185588359832764e-01 1.063370034098625183e-01 2.688737772405147552e-02 -2.761109769344329834e-01 3.014017455279827118e-02 -1.199460327625274658e-01 -2.001233994960784912e-01 -1.631596535444259644e-01 6.406303495168685913e-03 4.629129916429519653e-02 2.708984613418579102e-01
1.782174259424209595e-01 1.140004023909568787e-01 8.490894734859466553e-02 -2.960190176963806152e-02 2.337012290954589844e-01 -7.671460043638944626e-03 1.825209110975265503e-01 1.530921459197998047e-02 1.758676208555698395e-02 -2.864421010017395020e-01 -3.304802626371383667e-02 -1.734768413007259369e-02 -3.199290335178375244e-01 3.616115078330039978e-02 -3.423558082431554794e-03 3.138037025928497314e-01 -4.944470226764678955e-01 -6.775714457035064697e-02 -1.120072528719902039e-01 -7.451698929071426392e-02 -1.697807013988494873e-01 -2.948838770389556885e-01 1.578309983015060425e-01 -4.561451449990272522e-02 -1.316333115100860596e-01 -1.313278228044509888e-01 4.204786941409111023e-02 9.020117670297622681e-02 -6.349324434995651245e-02 8.366173505783081055e-02 2.825792431831359863e-01 1.665360480546951294e-01
-1.624780148267745972e-01 3.314393758773803711e-02 1.392398774623870850e-01 2.137580215930938721e-01 -1.954368799924850464e-01 4.450606554746627808e-02 5.265989899635314941e-02 3.214414715766906738e-01 6.355575472116470337e-02 -3.188101947307586670e-02 -2.575664594769477844e-02 4.865470901131629944e-02 -3.755932748317718506e-01 -1.087301746010780334e-01 -3.405258357524871826e-01 -7.709397375583648682e-02 -2.650887966156005859e-01 -1.378293633460998535e-01 -2.143400907516479492e-01 -1.321271806955337524e-01 8.405812084674835205e-02 -1.309633348137140274e-02 3.249576315283775330e-02 1.789369583129882812e-01 1.396830230951309204e-01 -2.472437471151351929e-01 -2.833969891071319580e-01 -9.759841114282608032e-02 1.641963720321655273e-01 5.967334844172000885e-03 1.027064695954322815e-01 2.779621779918670654e-01
7.752650231122970581e-02 1.519573032855987549e-01 3.295482695102691650e-02 1.406070142984390259e-01 1.318904459476470947e-01 -2.446969002485275269e-01 -9.124878793954849243e-02 1.517973542213439941e-01 -1.725183427333831787e-01 -7.150590419769287109e-02 -7.263989187777042389e-03 6.893052905797958374e-02 -1.830320507287979126e-01 1.909102052450180054e-01 -2.266509383916854858e-01 6.345123983919620514e-03 -4.777599498629570007e-02 -1.566285490989685059e-01 -1.408910006284713745e-01 -1.738175451755523682e-01 -3.344260156154632568e-02 -1.682006269693374634e-01 5.287657976150512695e-01 -9.098824113607406616e-02 -1.801794022321701050e-01 -2.505643367767333984e-01 -1.039267554879188538e-01 -2.190161794424057007e-01 5.045770108699798584e-02 -9.662726521492004395e-02 3.072201609611511230e-01 1.609994918107986450e-01
1.139714568853378296e-01 -5.968888849020004272e-02 1.350109428167343140e-01 3.745941817760467529e-01 9.181092679500579834e-02 -7.571186125278472900e-02 2.144263088703155518e-01 3.461235165596008301e-01 -4.875587299466133118e-02 6.421798467636108398e-02 1.448570191860198975e-01 4.721892066299915314e-03 -2.894473969936370850e-01 -1.554959714412689209e-01 1.569342911243438721e-01 8.272888511419296265e-02 -3.553286194801330566e-01 4.379984438419342041e-01 3.670122101902961731e-02 -1.794588565826416016e-01 -8.128754049539566040e-02 1.054589916020631790e-02 2.645140290260314941e-01 -8.380665630102157593e-02 -5.381032824516296387e-02 -3.031539916992187500e-02 -9.004255384206771851e-02 7.221343368291854858e-02 -3.773565962910652161e-02 8.499721437692642212e-02 -5.282650887966156006e-02 -1.186575368046760559e-01
-2.154137492179870605e-01 -1.081260070204734802e-01 2.788109183311462402e-01 2.825381979346275330e-02 -4.794475808739662170e-02 -1.701399981975555420e-01 -1.512520108371973038e-02 -2.094306424260139465e-02 -1.024487689137458801e-01 -5.267544463276863098e-02 -9.608829766511917114e-02 -1.784758716821670532e-01 -1.501724421977996826e-01 6.184788793325424194e-02 -9.727476537227630615e-02 2.359523773193359375e-01 -3.370372653007507324e-01 3.010358847677707672e-02 -3.892147913575172424e-02 -1.502967029809951782e-01 -9.482981264591217041e-02 -6.430783309042453766e-03 5.404344797134399414e-01 -6.102716922760009766e-02 -3.081560432910919189e-01 5.166377127170562744e-02 -3.860649466514587402e-02 2.425330132246017456e-01 -7.267814129590988159e-02 1.392857283353805542e-01 1.395633816719055176e-01 2.001343965530395508e-01
-1.213587354868650436e-02 -4.314820468425750732e-02 5.431457236409187317e-02 1.224012970924377441e-01 7.679568231105804443e-02 1.996563225984573364e-01 -1.359076946973800659e-01 2.723327279090881348e-01 -4.600335843861103058e-03 -2.021995782852172852e-01 -3.542497381567955017e-02 1.452848762273788452e-01 -3.226481974124908447e-01 -2.080239057540893555e-01 -2.449715584516525269e-01 2.787073701620101929e-02 -3.216057717800140381e-01 1.009386479854583740e-01 -1.441842019557952881e-01 -1.436840295791625977e-01 -2.508973479270935059e-01 1.606047451496124268e-01 1.612221151590347290e-01 3.141050413250923157e-02 -4.257236719131469727e-01 -1.733325719833374023e-01 1.943521946668624878e-01 -4.988411813974380493e-02 5.061984062194824219e-02 1.302486509084701538e-01 -1.669005155563354492e-01 2.293043956160545349e-02
-7.105576246976852417e-02 -2.940734624862670898e-01 1.953670978546142578e-01 7.114963978528976440e-02 1.028504669666290283e-01 1.590932719409465790e-02 1.276121139526367188e-01 1.041864529252052307e-01 9.146620333194732666e-02 1.346602141857147217e-01 -4.526472464203834534e-02 7.481629401445388794e-02 -2.893235981464385986e-01 2.096254378557205200e-02 2.224939763545989990e-01 -2.662067413330078125e-01 4.725362814497202635e-04 2.400719821453094482e-01 -1.877660900354385376e-01 -1.105482876300811768e-01 -4.418207332491874695e-02 -2.496700361371040344e-02 5.008566379547119141e-02 -1.257579922676086426e-01 -5.237548947334289551e-01 -7.679230719804763794e-02 2.027865312993526459e-02 -2.917283214628696442e-02 8.402460254728794098e-03 2.849280536174774170e-01 3.159361779689788818e-01 -6.898972205817699432e-03
9.526278823614120483e-02 -2.015604171901941299e-03 2.058828771114349365e-01 -5.501492321491241455e-02 1.459978669881820679e-01 9.768898785114288330e-02 1.837253686971962452e-03 -3.874799609184265137e-02 5.074863508343696594e-02 -2.483678013086318970e-01 -3.538518548011779785e-01 2.164059281349182129e-01 -2.555210292339324951e-01 -9.799811989068984985e-02 -9.374121576547622681e-02 -4.696296527981758118e-02 -2.036545053124427795e-02 3.720442578196525574e-02 -2.139363735914230347e-01 -3.218714594841003418e-01 -1.367761045694351196e-01 -3.020099699497222900e-01 2.682289779186248779e-01 8.929475396871566772e-02 -8.311105519533157349e-02 -1.131834164261817932e-01 3.384615108370780945e-02 -3.192483633756637573e-02 -3.769817948341369629e-01 1.131581887602806091e-01 -5.350999161601066589e-02 2.651001513004302979e-01
-3.454253077507019043e-01 -6.002909317612648010e-02 -4.977561160922050476e-02 2.681870162487030029e-01 -4.101539030671119690e-02 4.417970404028892517e-02 1.746601015329360962e-01 5.922645702958106995e-02 -2.883786857128143311e-01 -2.028075605630874634e-01 -8.454256691038608551e-03 -1.100657042115926743e-02 -1.672055721282958984e-01 -1.726983189582824707e-01 -1.823301613330841064e-01 -3.630469739437103271e-01 -2.490062415599822998e-01 -9.554288536310195923e-02 -1.040745303034782410e-01 3.309816867113113403e-02 9.812733530998229980e-02 -1.018317937850952148e-01 3.744697868824005127e-01 2.076991647481918335e-01 -9.122797101736068726e-02 -2.610526978969573975e-01 -3.865665569901466370e-02 -1.335213519632816315e-02 -8.104599267244338989e-02 1.492039561271667480e-01 1.153047010302543640e-01 -1.049689948558807373e-01
-1.129154711961746216e-01 -2.333380877971649170e-01 2.961729466915130615e-01 1.317021846771240234e-01 -1.274755150079727173e-01 1.193580850958824158e-01 2.493000626564025879e-01 3.381820321083068848e-01 -7.246309518814086914e-02 9.722871333360671997e-02 -8.872674405574798584e-02 -1.226056925952434540e-02 -1.727749556303024292e-01 -2.025076746940612793e-01 -6.400316208600997925e-02 -1.028857454657554626e-01 1.037146989256143570e-02 -1.224745903164148331e-02 -9.775140881538391113e-02 -9.888710081577301025e-02 -2.288261353969573975e-01 2.113603800535202026e-02 4.939007386565208435e-02 -3.345763981342315674e-01 1.230856925249099731e-01 -3.159272670745849609e-01 -3.295948803424835205e-01 -1.002914980053901672e-01 -1.914203613996505737e-01 1.459987461566925049e-01 1.809350252151489258e-01 -3.646201640367507935e-02
-1.902339160442352295e-01 1.873493492603302002e-01 1.728509962558746338e-01 3.976572453975677490e-01 1.576792076230049133e-02 1.416475623846054077e-01 -2.466240227222442627e-01 8.652035146951675415e-02 -5.653589218854904175e-02 -1.027273833751678467e-01 -3.916743770241737366e-02 -6.790824234485626221e-02 -1.933818310499191284e-01 3.893044218420982361e-02 -7.887969166040420532e-02 3.218369483947753906e-01 -1.815408915281295776e-01 2.968454957008361816e-01 -7.409518212080001831e-02 -2.213896065950393677e-01 2.659561485052108765e-02 -2.224686928093433380e-02 3.182531595230102539e-01 2.188340425491333008e-01 -1.440242826938629150e-01 -1.552023291587829590e-01 -4.644572362303733826e-02 7.573392987251281738e-02 -9.029308333992958069e-03 1.739696413278579712e-01 2.671591043472290039e-01 5.545039847493171692e-02
-3.580139577388763428e-01 -8.207502961158752441e-02 8.066638559103012085e-02 1.473921537399291992e-01 5.951061472296714783e-02 8.074214309453964233e-02 3.724496439099311829e-02 5.625350028276443481e-02 -5.124725028872489929e-02 2.324239164590835571e-01 3.661748766899108887e-02 -6.308257579803466797e-02 -1.851882785558700562e-01 -6.573976576328277588e-02 -4.319643974304199219e-02 -4.967758804559707642e-02 1.321027427911758423e-02 3.068983554840087891e-01 -2.948247492313385010e-01 1.018374785780906677e-01 -3.035461008548736572e-01 -4.554600268602371216e-02 3.619517982006072998e-01 -1.225163564085960388e-01 -5.187005177140235901e-02 7.443507015705108643e-02 -1.104722693562507629e-01 -2.681995332241058350e-01 -1.240560710430145264e-01 9.021590650081634521e-02 4.117561578750610352e-01 -1.491893432103097439e-03
-2.588852941989898682e-01 -2.568394243717193604e-01 5.970319360494613647e-02 1.608938872814178467e-01 5.657358840107917786e-02 -4.659784957766532898e-02 8.259830623865127563e-02 1.375455707311630249e-01 6.851864606142044067e-02 3.906601667404174805e-01 -5.504088848829269409e-02 6.526178121566772461e-02 -8.659490942955017090e-02 4.989469423890113831e-02 -5.786783993244171143e-02 -7.322462648153305054e-02 -8.864952623844146729e-02 2.437424212694168091e-01 -2.148515284061431885e-01 -6.261879112571477890e-03 -2.212064713239669800e-01 -1.322506368160247803e-01 2.400787174701690674e-01 -6.879571080207824707e-02 1.343906857073307037e-02 -1.213935390114784241e-01 -6.227440014481544495e-02 -4.223178029060363770e-01 5.777477100491523743e-02 1.488586813211441040e-01 3.969008028507232666e-01 2.670128829777240753e-02
-2.859725356101989746e-01 -2.319007515907287598e-01 3.080233037471771240e-01 2.668593823909759521e-01 1.533386260271072388e-01 -6.446149200201034546e-02 -5.418257787823677063e-02 1.727673113346099854e-01 -8.517725765705108643e-02 -1.037040054798126221e-01 2.595447562634944916e-02 2.096571475267410278e-01 -1.765636652708053589e-01 8.817883580923080444e-02 5.063730850815773010e-02 -3.079715371131896973e-01 -2.002927064895629883e-01 1.428447961807250977e-01 -7.729158550500869751e-02 -1.430603414773941040e-01 4.058939218521118164e-02 2.220299839973449707e-02 9.749054908752441406e-02 -2.131398320198059082e-01 -3.320493996143341064e-01 -1.802230328321456909e-01 -8.455263823270797729e-02 -2.378511279821395874e-01 -8.208356797695159912e-02 2.772402465343475342e-01 -5.709974095225334167e-02 -3.926622867584228516e-02
-5.417044088244438171e-02 -1.468286365270614624e-01 -4.070290178060531616e-02 4.695452004671096802e-02 -1.027824580669403076e-01 -2.974692173302173615e-02 1.989209353923797607e-01 1.488332152366638184e-01 -8.444555848836898804e-02 -2.114564180374145508e-01 -1.751094870269298553e-02 -6.725262850522994995e-02 -2.879599034786224365e-01 1.412252783775329590e-01 -2.982035465538501740e-02 5.795386806130409241e-02 -3.616904318332672119e-01 -3.224733471870422363e-02 -2.777901291847229004e-01 -1.301609873771667480e-01 -5.505896210670471191e-01 -4.450596496462821960e-02 3.764732182025909424e-02 2.040315717458724976e-01 -6.151617038995027542e-03 1.386939547955989838e-02 -4.018536955118179321e-02 -8.751450106501579285e-03 -3.746993541717529297e-01 2.716766856610774994e-02 7.055417448282241821e-02 1.118280068039894104e-01
-2.466509351506829262e-03 -2.242282032966613770e-01 -9.102032333612442017e-02 7.503642886877059937e-02 -1.025219261646270752e-01 2.884236723184585571e-02 -3.866589069366455078e-02 1.155692264437675476e-01 -1.154426261782646179e-01 -2.457600831985473633e-01 -8.707233518362045288e-02 -1.221451908349990845e-01 -5.376167893409729004e-01 8.615080267190933228e-02 2.260705828666687012e-01 -1.785146892070770264e-01 -3.083093762397766113e-01 -4.475404566619545221e-04 8.322384953498840332e-02 -6.061472743749618530e-02 -1.754999905824661255e-01 -9.257373958826065063e-02 2.018498033285140991e-01 -2.350978255271911621e-01 -3.669860064983367920e-01 -1.791965067386627197e-01 1.147628277540206909e-01 -1.590499281883239746e-02 -2.756171859800815582e-02 1.118917390704154968e-02 -3.154986351728439331e-02 1.040092557668685913e-01
-1.004190519452095032e-01 -3.560884296894073486e-02 -3.112014234066009521e-01 -7.627640664577484131e-02 1.302214115858078003e-01 1.064467653632164001e-01 8.657318353652954102e-02 -4.603444598615169525e-03 -2.025635838508605957e-01 -4.469328001141548157e-02 7.213249057531356812e-02 1.595955342054367065e-01 -3.501095175743103027e-01 -1.329620927572250366e-02 7.141254842281341553e-02 6.981135159730911255e-02 -1.602354496717453003e-01 2.015182971954345703e-01 1.372715681791305542e-01 4.113334417343139648e-02 -5.669027566909790039e-01 -5.302448943257331848e-02 1.827529072761535645e-01 -8.680619299411773682e-02 3.607930988073348999e-02 -1.995293349027633667e-01 -5.830692127346992493e-02 7.143876701593399048e-02 -1.687564700841903687e-02 3.167970180511474609e-01 1.476115733385086060e-01 1.405445039272308350e-01
1.124254688620567322e-01 1.465805433690547943e-02 -1.114327982068061829e-01 -2.563488669693470001e-02 5.838819593191146851e-02 -9.119913727045059204e-02 1.147713065147399902e-01 2.537436783313751221e-01 -1.274691149592399597e-02 3.760518506169319153e-02 -9.206813573837280273e-02 1.028965115547180176e-01 -5.268292427062988281e-01 1.508495304733514786e-03 4.958767094649374485e-04 3.357802927494049072e-01 -2.102720290422439575e-01 -2.133248746395111084e-02 -1.575719714164733887e-01 -2.296407073736190796e-01 -3.937270641326904297e-01 -1.482071131467819214e-01 1.761472821235656738e-01 -4.564862325787544250e-02 -1.725000143051147461e-01 -2.243446856737136841e-01 1.634768396615982056e-01 3.998598083853721619e-02 4.889478906989097595e-02 1.139060780405998230e-01 1.161941587924957275e-01 6.509631127119064331e-02
-2.088833749294281006e-01 5.058460682630538940e-02 4.987763985991477966e-02 4.236515611410140991e-02 -5.885289609432220459e-02 2.601006031036376953e-01 1.476808190345764160e-01 1.073583289980888367e-01 -1.014645323157310486e-01 -8.351216465234756470e-02 -3.747029229998588562e-02 -2.793093025684356689e-01 -8.411527425050735474e-02 1.759132444858551025e-01 4.058343917131423950e-02 3.772838711738586426e-01 -3.786872923374176025e-01 2.993602752685546875e-01 -1.569830030202865601e-01 -1.950329244136810303e-01 -9.804501896724104881e-04 -7.286655902862548828e-02 2.248007804155349731e-01 1.438733935356140137e-01 -1.407119333744049072e-01 -1.968714147806167603e-01 -4.686729609966278076e-02 -1.070174649357795715e-01 -1.854066252708435059e-01 4.137336462736129761e-02 9.946651756763458252e-02 2.755739092826843262e-01
-1.720906645059585571e-01 -3.425609692931175232e-02 2.068794965744018555e-01 2.401342988014221191e-01 1.046582609415054321e-01 3.693098574876785278e-02 2.298896461725234985e-01 -1.728510856628417969e-01 -2.237088829278945923e-01 -2.533321827650070190e-02 -1.036742404103279114e-01 7.775880396366119385e-02 -1.094374060630798340e-01 -1.263924390077590942e-01 5.803354084491729736e-02 -3.306236863136291504e-01 -6.003712415695190430e-01 8.812212944030761719e-02 -1.578103601932525635e-01 1.417703330516815186e-01 -7.496442645788192749e-02 1.017465144395828247e-01 2.594009228050708771e-02 1.628541052341461182e-01 -6.858784705400466919e-02 1.491838246583938599e-01 1.007250696420669556e-02 4.277185350656509399e-02 -1.324088126420974731e-01 1.598981618881225586e-01 1.088208407163619995e-01 1.593014895915985107e-01
1.878785341978073120e-01 1.227177307009696960e-01 1.139455661177635193e-01 1.536117792129516602e-01 6.796926259994506836e-02 2.184033691883087158e-01 -1.553324908018112183e-01 -1.625994406640529633e-02 -5.055714398622512817e-02 -2.350165098905563354e-01 -1.886871643364429474e-02 1.700564324855804443e-01 -3.781635761260986328e-01 -8.517980575561523438e-02 -1.520234793424606323e-01 1.368284672498703003e-01 -2.970202565193176270e-01 -4.811983555555343628e-02 -1.056598275899887085e-01 -1.959349066019058228e-01 2.394108101725578308e-02 2.453036755323410034e-01 2.361392825841903687e-01 -2.657065093517303467e-01 -1.982691735029220581e-01 -2.192382812500000000e-01 -1.948008686304092407e-01 3.783378750085830688e-02 4.873967543244361877e-02 1.118121296167373657e-01 2.968380451202392578e-01 1.562462840229272842e-02
8.617026358842849731e-02 -2.754821814596652985e-02 9.035818278789520264e-02 1.286695748567581177e-01 -2.306741476058959961e-01 -1.076891273260116577e-01 1.410445719957351685e-01 -7.413747254759073257e-03 1.213730201125144958e-01 -9.212882816791534424e-02 -3.973644971847534180e-02 1.947243660688400269e-01 -2.907007634639739990e-01 -2.151071093976497650e-02 1.270520538091659546e-01 -1.665539890527725220e-01 2.277722582221031189e-02 -5.966424942016601562e-02 -2.936336100101470947e-01 -2.987571954727172852e-01 -2.238186150789260864e-01 -5.856687948107719421e-02 4.352187812328338623e-01 2.548566646873950958e-02 -2.184001058340072632e-01 -7.622814737260341644e-03 2.151424139738082886e-01 -8.577079325914382935e-02 -5.166300386190414429e-02 1.854291111230850220e-01 9.514293819665908813e-02 3.465857207775115967e-01
-1.944403350353240967e-01 7.401004433631896973e-03 1.219393238425254822e-01 -7.960457354784011841e-03 -7.637549936771392822e-02 3.316381871700286865e-01 2.335480749607086182e-01 2.416742295026779175e-01 -3.034228086471557617e-01 2.485346049070358276e-01 2.013553306460380554e-02 -6.710726767778396606e-02 -2.080708444118499756e-01 -5.913578346371650696e-02 -1.239151926711201668e-03 -1.900733709335327148e-01 -2.003533989191055298e-01 -9.883568622171878815e-03 5.457429960370063782e-02 -9.764386713504791260e-02 -2.352494448423385620e-01 -1.490395516157150269e-01 3.174265027046203613e-01 -2.981153428554534912e-01 1.371110975742340088e-01 1.634535874472931027e-04 -1.403491050004959106e-01 1.348073333501815796e-01 -1.017483174800872803e-01 9.940918534994125366e-02 2.654403150081634521e-01 9.731812775135040283e-02
-2.839889824390411377e-01 -4.388482868671417236e-02 1.306700110435485840e-01 1.471306830644607544e-01 7.271666824817657471e-02 3.054930269718170166e-02 -2.055802494287490845e-01 1.007660850882530212e-01 -2.883309125900268555e-01 -1.083321645855903625e-01 -1.060497909784317017e-01 -2.002682536840438843e-01 -1.137832105159759521e-01 4.583678022027015686e-02 -1.032963097095489502e-01 2.484495043754577637e-01 -2.439370006322860718e-01 2.049142271280288696e-01 1.643307656049728394e-01 -3.218199908733367920e-01 -1.174524649977684021e-01 -3.862658888101577759e-02 3.666750562842935324e-04 1.134715080261230469e-01 -4.334767162799835205e-02 -9.306037425994873047e-02 -4.671681672334671021e-02 -2.954468429088592529e-01 3.108424320816993713e-02 1.449583917856216431e-01 3.987355828285217285e-01 2.125662714242935181e-01
-2.071476876735687256e-01 3.853491321206092834e-02 2.415761500597000122e-01 3.559729754924774170e-01 2.067104578018188477e-01 -7.881387136876583099e-03 7.591950893402099609e-02 -4.277150705456733704e-02 -1.772329211235046387e-01 -2.542514204978942871e-01 -1.417928636074066162e-01 -3.522855415940284729e-02 -3.002728708088397980e-02 5.405861139297485352e-02 -1.594502478837966919e-01 1.858515143394470215e-01 -2.193623185157775879e-01 1.939287334680557251e-01 -3.163523972034454346e-02 -3.555953130125999451e-02 -1.404692679643630981e-01 1.630651950836181641e-01 -1.103905513882637024e-01 1.572307497262954712e-01 1.264655310660600662e-02 -1.925639659166336060e-01 1.330953240394592285e-01 -2.028451710939407349e-01 -1.141489893198013306e-01 2.350002676248550415e-01 3.999030888080596924e-01 2.084517031908035278e-01
-1.848729298217222095e-04 -6.090288236737251282e-02 1.564526259899139404e-01 3.289406597614288330e-01 -2.932042181491851807e-01 9.902479127049446106e-03 2.271054834127426147e-01 1.732201725244522095e-01 1.620701700448989868e-01 -5.155296623706817627e-02 -1.271662116050720215e-01 -2.131899446249008179e-02 -4.490022361278533936e-01 -2.439104169607162476e-01 -3.577644228935241699e-01 -3.311607614159584045e-02 -2.080990076065063477e-01 4.329681023955345154e-02 -5.798360705375671387e-02 5.708184093236923218e-02 -8.036175370216369629e-02 7.141782343387603760e-02 -7.248763740062713623e-02 6.796151399612426758e-02 -1.862546615302562714e-02 -8.375620469450950623e-03 -1.827216893434524536e-01 -7.813434302806854248e-02 1.770475655794143677e-01 1.934442967176437378e-01 -6.196903064846992493e-03 2.797835767269134521e-01
-1.827141195535659790e-01 -6.598019599914550781e-02 -6.768541038036346436e-02 7.374868541955947876e-02 -9.497842937707901001e-02 -5.507221072912216187e-02 2.071669697761535645e-01 -8.895623683929443359e-02 -4.274559393525123596e-02 -2.245673537254333496e-01 -1.257999539375305176e-01 4.101925343275070190e-02 -3.627388179302215576e-01 -1.209297180175781250e-01 -5.320561677217483521e-02 1.431387756019830704e-02 -3.165879249572753906e-01 4.020293429493904114e-02 -1.391668617725372314e-01 -2.167127095162868500e-02 -5.119140744209289551e-01 -1.298628188669681549e-02 5.393536016345024109e-02 1.763855069875717163e-01 4.883631691336631775e-02 -9.502025693655014038e-02 2.168475240468978882e-01 -2.358072400093078613e-01 -3.500221073627471924e-01 -1.106187049299478531e-02 5.621767789125442505e-02 1.121819913387298584e-01
-3.657852411270141602e-01 -2.972669005393981934e-01 7.221945375204086304e-02 3.230413198471069336e-01 -7.469365745782852173e-02 1.365326344966888428e-01 3.012427687644958496e-01 6.109712645411491394e-02 -1.136973574757575989e-01 2.475087530910968781e-02 1.772325485944747925e-01 2.221027165651321411e-01 -2.297223955392837524e-01 -1.583120785653591156e-02 1.142817549407482147e-02 -8.716127276420593262e-02 -1.927987784147262573e-01 7.424703240394592285e-02 1.891358792781829834e-01 -8.316385000944137573e-02 -8.568246662616729736e-02 5.245162174105644226e-02 1.498626023530960083e-01 -1.979415714740753174e-01 -2.526193559169769287e-01 -3.009081073105335236e-02 -1.808300614356994629e-01 -9.881116449832916260e-02 9.954854846000671387e-02 2.716233432292938232e-01 -1.370592415332794189e-01 1.666308343410491943e-01
-4.605481028556823730e-01 8.103463798761367798e-02 -1.561620384454727173e-01 -2.735426835715770721e-02 -2.709919512271881104e-01 1.965727657079696655e-01 -1.374410092830657959e-01 9.948989003896713257e-02 -2.731050737202167511e-02 -1.810981631278991699e-01 1.021809689700603485e-02 -3.125116229057312012e-02 -2.976175844669342041e-01 2.675268054008483887e-01 1.234899014234542847e-01 -1.659540534019470215e-01 -2.138010859489440918e-01 1.594016551971435547e-01 -1.358163803815841675e-01 -3.171964287757873535e-01 -1.923427879810333252e-01 -4.763008281588554382e-02 1.914360076189041138e-01 -1.392550468444824219e-01 6.406114995479583740e-02 -4.531507194042205811e-02 3.715137764811515808e-02 -9.195367991924285889e-02 -3.863137587904930115e-02 2.358310222625732422e-01 -8.367580920457839966e-02 1.103655993938446045e-01
-1.759869307279586792e-01 -1.926431953907012939e-01 4.352379739284515381e-01 -3.792498633265495300e-02 -5.305579677224159241e-02 -1.688328199088573456e-02 -1.133717712946236134e-03 -1.420515030622482300e-01 -9.183513373136520386e-02 9.461903572082519531e-02 -1.823623627424240112e-01 1.058746948838233948e-01 -1.971227526664733887e-01 -1.652445495128631592e-01 -1.834554076194763184e-01 1.405640095472335815e-01 9.044487029314041138e-03 2.845678851008415222e-02 -2.887943983078002930e-01 -1.773926764726638794e-01 -1.101667061448097229e-02 -1.759457141160964966e-01 2.168620228767395020e-01 -1.416453868150711060e-01 -3.603061139583587646e-01 -6.515818089246749878e-02 1.011809632182121277e-01 -2.178509086370468140e-01 -1.649124324321746826e-01 1.709490865468978882e-01 2.722043395042419434e-01 1.128854136914014816e-02
-7.341964542865753174e-02 -1.305657178163528442e-01 2.927016019821166992e-01 2.859221398830413818e-01 2.457620352506637573e-01 5.406078416854143143e-03 -1.152664348483085632e-01 2.431114017963409424e-01 -1.194571033120155334e-01 1.351817101240158081e-01 1.081292107701301575e-01 2.825277112424373627e-02 -2.799902260303497314e-01 1.316154599189758301e-01 -3.169982880353927612e-02 1.423591375350952148e-01 -1.133216395974159241e-01 5.011105909943580627e-02 -2.041090279817581177e-02 -1.030115038156509399e-01 -1.414801478385925293e-01 -2.981168627738952637e-01 1.525698751211166382e-01 -1.185572221875190735e-01 1.673397421836853027e-01 -4.281781613826751709e-01 -1.987322419881820679e-02 -2.063521295785903931e-01 -1.214164420962333679e-01 1.645497083663940430e-01 -1.962067335844039917e-01 -8.978255093097686768e-02
-2.479236274957656860e-01 1.520579564385116100e-03 1.923221498727798462e-01 1.063523814082145691e-01 3.265492916107177734e-01 -7.320864498615264893e-02 -6.148419901728630066e-02 -4.306287318468093872e-02 -1.872225105762481689e-01 -8.074052631855010986e-02 -9.772622585296630859e-02 6.290534883737564087e-02 -1.428829133510589600e-01 -1.446352005004882812e-01 1.330837905406951904e-01 -5.296448618173599243e-02 -3.957782387733459473e-01 9.262441843748092651e-02 -2.059215009212493896e-01 -2.708442807197570801e-01 -1.081458330154418945e-01 2.417501360177993774e-01 3.716675639152526855e-01 1.310910191386938095e-02 -1.329433768987655640e-01 1.888916939496994019e-01 -6.196097657084465027e-02 -9.728563018143177032e-03 -4.824611917138099670e-02 2.329825907945632935e-01 -1.330309957265853882e-01 1.861537098884582520e-01
-1.356021463871002197e-01 -3.928520083427429199e-01 2.211612835526466370e-02 2.231795787811279297e-01 -9.957270696759223938e-03 1.363852471113204956e-01 2.325774878263473511e-01 1.436842381954193115e-01 -4.107634350657463074e-02 1.458488106727600098e-01 1.555688530206680298e-01 4.933170229196548462e-02 -1.863584071397781372e-01 -1.506392359733581543e-01 -1.182149350643157959e-01 -7.425335701555013657e-03 5.541299656033515930e-02 4.518056288361549377e-03 -2.632582783699035645e-01 -1.376121640205383301e-01 -2.879429757595062256e-01 -2.918110191822052002e-01 2.608969509601593018e-01 -2.316535711288452148e-01 9.419509023427963257e-02 -6.376354396343231201e-02 -6.999542564153671265e-02 3.457740321755409241e-02 -3.422609865665435791e-01 -2.970967814326286316e-02 1.653943210840225220e-01 1.302114278078079224e-01
4.129764065146446228e-02 -9.507860243320465088e-02 1.857527345418930054e-01 1.404718458652496338e-01 -9.952307492494583130e-02 -2.176313847303390503e-01 3.600817918777465820e-01 1.348307579755783081e-01 -7.001381367444992065e-02 -2.334755659103393555e-01 -3.982484340667724609e-02 2.726273238658905029e-01 -1.315663289278745651e-02 2.763440273702144623e-02 -7.978948205709457397e-02 -1.484175473451614380e-01 -3.306359052658081055e-01 1.608729511499404907e-01 3.258790671825408936e-01 -1.717121303081512451e-01 -1.672336906194686890e-01 -4.979123547673225403e-02 9.878452867269515991e-02 -2.095968574285507202e-01 -3.166043758392333984e-02 -1.081758886575698853e-01 1.235611289739608765e-01 -1.348392218351364136e-01 -2.468125075101852417e-01 2.831520736217498779e-01 1.298951804637908936e-01 -7.823586463928222656e-02
-1.211277861148118973e-02 4.219556227326393127e-02 1.402902007102966309e-01 3.092806339263916016e-01 -2.474490739405155182e-02 2.389373630285263062e-02 2.540546059608459473e-01 2.640501596033573151e-02 3.728910163044929504e-02 -8.332715369760990143e-04 -4.188727959990501404e-02 -1.145285591483116150e-01 -2.815659344196319580e-01 1.691116206347942352e-02 -1.776113361120223999e-01 9.442589432001113892e-02 -3.462516069412231445e-01 -1.737864315509796143e-01 5.169207975268363953e-02 -3.677312284708023071e-02 -2.165420204401016235e-01 9.853490628302097321e-04 8.368816226720809937e-02 1.188400015234947205e-01 -2.114789634943008423e-01 -3.703243434429168701e-01 3.019061088562011719e-01 2.185629010200500488e-01 -2.301106303930282593e-01 2.070423662662506104e-01 -1.980779767036437988e-01 -4.533931240439414978e-02
1.386107653379440308e-01 -8.547473698854446411e-02 -1.104735732078552246e-01 -1.247654855251312256e-02 -9.376209974288940430e-02 3.246152997016906738e-01 1.728321462869644165e-01 2.054347097873687744e-01 1.317649632692337036e-01 8.577285706996917725e-02 1.949430443346500397e-02 4.328849911689758301e-02 -2.147882282733917236e-01 -6.008335947990417480e-02 -1.566964834928512573e-01 7.874536328017711639e-03 -1.361951529979705811e-01 9.025388956069946289e-02 -1.647866815328598022e-01 -2.828008830547332764e-01 -3.343818485736846924e-01 1.726922839879989624e-01 6.570650637149810791e-02 -2.223102450370788574e-01 -8.953309059143066406e-02 -2.896584868431091309e-01 3.511441051959991455e-01 -1.469547450542449951e-01 -1.976693607866764069e-02 2.668913304805755615e-01 -3.238096600398421288e-03 1.894740760326385498e-01
3.534689173102378845e-02 -1.264733523130416870e-01 2.053436934947967529e-01 3.054301738739013672e-01 -4.784659668803215027e-02 1.003844141960144043e-01 9.464883059263229370e-02 6.168250460177659988e-03 -1.063095927238464355e-01 -1.180103421211242676e-02 -2.396913021802902222e-01 7.422039657831192017e-02 -2.855436205863952637e-01 -2.378266006708145142e-01 7.820377498865127563e-02 -1.176025252789258957e-02 -9.798378497362136841e-02 2.383704334497451782e-01 1.096940562129020691e-01 2.489149197936058044e-02 4.724145680665969849e-02 -1.567958444356918335e-01 4.852185547351837158e-01 -3.286566138267517090e-01 2.247967869043350220e-01 -9.222883731126785278e-02 -1.314894556999206543e-01 -1.532695293426513672e-01 -3.170073777437210083e-02 2.361405938863754272e-01 2.079741680063307285e-04 3.543467074632644653e-02
-2.093523554503917694e-02 1.888146847486495972e-01 1.443520933389663696e-01 -9.316790848970413208e-02 -1.903385818004608154e-01 -6.793407350778579712e-02 1.193328350782394409e-01 1.194061934947967529e-01 -1.740572899580001831e-01 4.467888176441192627e-02 -3.781665265560150146e-01 -9.364790469408035278e-02 -1.014235708862543106e-02 1.054201200604438782e-01 -1.655360311269760132e-02 4.640604928135871887e-02 -1.450793147087097168e-01 7.277129590511322021e-02 -2.275435626506805420e-01 -3.676649630069732666e-01 -2.061892449855804443e-01 -2.109795361757278442e-01 2.921425998210906982e-01 1.297650933265686035e-01 -5.980090796947479248e-02 -5.206017941236495972e-02 -1.752088814973831177e-01 1.089235246181488037e-01 -9.446022659540176392e-02 2.850987315177917480e-01 2.454998195171356201e-01 2.559338510036468506e-01
-1.223999187350273132e-01 1.358639448881149292e-01 8.244530111551284790e-02 1.325199902057647705e-01 3.404362499713897705e-01 3.212889423593878746e-03 -1.133062969893217087e-02 3.983891308307647705e-01 1.191332563757896423e-01 -8.296426385641098022e-02 -2.464410066604614258e-01 3.214036226272583008e-01 -2.861096560955047607e-01 1.367736756801605225e-01 -7.553131878376007080e-02 -7.303427159786224365e-02 -1.996663808822631836e-01 9.282504022121429443e-02 5.202872306108474731e-02 1.082653459161520004e-02 -5.748225376009941101e-02 1.012907996773719788e-01 4.923832416534423828e-01 -3.703289479017257690e-02 3.084273450076580048e-02 4.678047448396682739e-02 1.241413876414299011e-01 6.296733021736145020e-02 -2.144742012023925781e-02 8.769252896308898926e-02 5.418819840997457504e-03 1.770813316106796265e-01
-1.860311776399612427e-01 -1.286393702030181885e-01 -5.756276845932006836e-02 8.486594259738922119e-02 -8.599556982517242432e-02 -2.040058374404907227e-01 2.264267653226852417e-01 3.533689677715301514e-02 -1.227748021483421326e-01 -3.110645413398742676e-01 3.128925338387489319e-02 2.493288554251194000e-02 -2.991044223308563232e-01 1.497564837336540222e-02 1.481292862445116043e-02 2.848992310464382172e-02 -3.028728365898132324e-01 -5.374125763773918152e-02 -2.978545427322387695e-01 -1.202377229928970337e-01 -3.646569252014160156e-01 8.147305250167846680e-02 -1.220864057540893555e-01 2.688137441873550415e-02 8.350741700269281864e-04 -1.004914417862892151e-01 2.719720900058746338e-01 -1.557352542877197266e-01 -2.821633517742156982e-01 2.401842325925827026e-01 1.497908830642700195e-01 1.074468567967414856e-01
-1.217535212635993958e-01 4.881590977311134338e-02 6.382887065410614014e-02 4.095786809921264648e-02 -1.769377477467060089e-02 1.622110456228256226e-01 3.479232266545295715e-02 -8.752604573965072632e-02 -5.505321919918060303e-02 -1.712734401226043701e-01 -2.021366655826568604e-01 -6.668811291456222534e-02 -3.280809894204139709e-02 2.370139360427856445e-01 -1.355403363704681396e-01 1.752227693796157837e-01 -4.004725515842437744e-01 -1.938719302415847778e-01 1.199880894273519516e-02 -3.339429199695587158e-01 -2.278378754854202271e-01 -1.582445800304412842e-01 4.345386326313018799e-01 -1.094153746962547302e-01 -1.393723785877227783e-01 -4.979209229350090027e-02 -2.363099008798599243e-01 8.272640407085418701e-02 9.315785020589828491e-02 7.483023405075073242e-02 -1.498450189828872681e-01 2.210241407155990601e-01
-7.632515858858823776e-03 -3.246096372604370117e-01 4.004221409559249878e-02 -2.440207079052925110e-02 -1.029390171170234680e-01 1.254490166902542114e-01 1.877387985587120056e-03 1.477871984243392944e-01 8.195090293884277344e-02 1.165986731648445129e-01 -1.864935271441936493e-03 5.321379750967025757e-02 -1.691123396158218384e-01 2.947914898395538330e-01 -6.636029575020074844e-03 -3.915832191705703735e-02 -8.470200747251510620e-02 -1.567645668983459473e-01 -9.657152742147445679e-02 -3.200016319751739502e-01 -2.492209225893020630e-01 -2.508108913898468018e-01 -2.893535606563091278e-02 -2.587596774101257324e-01 7.483173161745071411e-02 -2.534003257751464844e-01 -1.976388394832611084e-01 -2.906838059425354004e-01 -3.345598280429840088e-01 2.185447216033935547e-01 1.022613495588302612e-01 -6.450876593589782715e-02
2.628468163311481476e-02 -2.799931466579437256e-01 3.346897065639495850e-01 3.464025259017944336e-01 4.075333103537559509e-02 2.474716007709503174e-01 -4.732316732406616211e-02 2.318192273378372192e-02 -1.097842380404472351e-01 1.748206317424774170e-01 -3.921236097812652588e-02 -2.396089881658554077e-01 -2.846117317676544189e-01 -6.799957901239395142e-02 1.785731001291424036e-04 -1.548430770635604858e-01 -3.019361197948455811e-01 2.819547951221466064e-01 -1.360407657921314240e-02 -1.511529386043548584e-01 -1.106536686420440674e-01 1.082694306969642639e-01 1.037137210369110107e-01 -2.301864773035049438e-01 1.298256069421768188e-01 -1.595936864614486694e-01 1.543513089418411255e-01 -4.526442289352416992e-02 4.314214363694190979e-02 9.182807058095932007e-02 1.065221652388572693e-01 2.020110189914703369e-01
1.795267015695571899e-01 -2.601840794086456299e-01 1.753227710723876953e-01 3.312786519527435303e-01 9.824898093938827515e-03 2.354301959276199341e-01 -1.074017211794853210e-01 1.313427686691284180e-01 2.099869698286056519e-01 9.109688550233840942e-02 1.574931442737579346e-01 -2.076388448476791382e-01 -2.581989169120788574e-01 3.615150228142738342e-02 -2.419467121362686157e-01 -1.388515830039978027e-01 -1.250342428684234619e-01 4.289855435490608215e-02 2.363663166761398315e-01 -2.999144047498703003e-02 -1.628289222717285156e-01 9.851992875337600708e-02 2.493039220571517944e-01 -1.466577500104904175e-01 4.476112872362136841e-02 -2.502595484256744385e-01 -4.332811385393142700e-02 2.535815536975860596e-02 -1.024736277759075165e-02 3.128283023834228516e-01 2.056068927049636841e-01 8.752555400133132935e-02
1.026504486799240112e-02 -8.508833125233650208e-03 -2.062313258647918701e-01 -1.990440301597118378e-02 -2.005334794521331787e-01 1.140911504626274109e-01 -8.654450625181198120e-02 1.519116908311843872e-01 7.080319523811340332e-02 -1.612052023410797119e-01 -2.089163064956665039e-01 2.747681923210620880e-02 -4.621652662754058838e-01 2.425424754619598389e-02 9.875649213790893555e-02 -2.170629799365997314e-01 -1.843401789665222168e-01 5.926786363124847412e-02 -7.807359099388122559e-02 -2.752144634723663330e-01 -3.459569811820983887e-01 -2.752457261085510254e-01 -2.572418889030814171e-04 -7.393803447484970093e-02 1.681148633360862732e-02 1.023289039731025696e-01 1.600949652493000031e-02 -1.639496982097625732e-01 -1.129590496420860291e-01 9.276973456144332886e-02 5.747159197926521301e-02 3.792588114738464355e-01
2.081965841352939606e-02 1.782139837741851807e-01 2.441531568765640259e-01 1.088972091674804688e-01 1.375916004180908203e-01 -1.757530868053436279e-01 1.122586876153945923e-01 1.914294511079788208e-01 -1.291358917951583862e-01 -4.500282555818557739e-02 -2.945398986339569092e-01 1.936746239662170410e-01 -2.045400291681289673e-01 7.319910824298858643e-02 -1.309675723314285278e-01 -2.444364726543426514e-01 -2.725907862186431885e-01 2.263175696134567261e-01 -2.629320323467254639e-01 1.432323157787322998e-01 6.277432292699813843e-02 -1.054713204503059387e-01 3.687447607517242432e-01 -8.041916042566299438e-02 -4.606865812093019485e-03 -1.764182001352310181e-01 3.065193891525268555e-01 -6.174604222178459167e-02 -6.263275444507598877e-02 1.964439079165458679e-02 1.537635922431945801e-01 2.579928189516067505e-02
2.211441993713378906e-01 -1.882455945014953613e-01 6.046291440725326538e-02 4.368866086006164551e-01 1.225941255688667297e-01 3.104877769947052002e-01 -1.290124952793121338e-01 1.710370182991027832e-01 -1.195329613983631134e-02 1.160787865519523621e-01 -1.688473522663116455e-01 -1.768853701651096344e-02 -4.149705767631530762e-01 -6.765050441026687622e-02 -5.445652082562446594e-02 -4.495245218276977539e-02 -2.339670211076736450e-01 2.974855005741119385e-01 1.664378643035888672e-01 3.022941015660762787e-02 -5.648453533649444580e-02 9.829054027795791626e-02 8.812149614095687866e-02 -1.146444007754325867e-01 1.568916887044906616e-01 -4.089408740401268005e-02 1.853765174746513367e-02 2.376971580088138580e-02 -5.594548210501670837e-02 1.862306892871856689e-01 2.159528285264968872e-01 1.494764238595962524e-01
-3.481156006455421448e-02 -5.142860859632492065e-02 6.986751407384872437e-02 3.971318900585174561e-02 -1.309856027364730835e-01 -1.587639600038528442e-01 1.233619824051856995e-01 1.621484160423278809e-01 -9.113629907369613647e-02 -5.852151662111282349e-02 -3.640275448560714722e-02 -8.366972208023071289e-03 -2.348936051130294800e-01 -1.100046485662460327e-01 6.686826795339584351e-02 9.441588190384209156e-04 -3.237436711788177490e-01 -2.602877616882324219e-01 -6.952136009931564331e-02 -2.141706198453903198e-01 -1.678602397441864014e-02 -7.511072326451539993e-04 1.409537196159362793e-01 2.816661894321441650e-01 -1.278866976499557495e-01 -2.388731986284255981e-01 -2.398235946893692017e-01 3.035107441246509552e-02 -2.862100601196289062e-01 4.109783768653869629e-01 1.799948960542678833e-01 2.883042395114898682e-01
1.499386131763458252e-01 -7.066217064857482910e-02 3.876826167106628418e-01 1.420967131853103638e-01 -1.016065254807472229e-01 -8.095814287662506104e-02 7.214772701263427734e-02 -7.494619488716125488e-02 6.324438843876123428e-03 3.999315574765205383e-02 -1.888046264648437500e-01 2.293235510587692261e-01 -2.513984143733978271e-01 -1.237641051411628723e-01 2.700234297662973404e-03 -8.756729960441589355e-02 9.510827064514160156e-02 1.016209349036216736e-01 -2.397946119308471680e-01 -2.689300179481506348e-01 -8.141285181045532227e-02 -2.383915036916732788e-01 2.435695827007293701e-01 1.053546294569969177e-01 -3.013916015625000000e-01 -1.247048974037170410e-01 1.535688191652297974e-01 -2.099683731794357300e-01 -5.951784178614616394e-02 2.307642549276351929e-01 1.540229469537734985e-01 2.461876571178436279e-01
1.456503290683031082e-02 -5.948447063565254211e-02 -8.124902844429016113e-02 1.454965025186538696e-01 2.148084342479705811e-01 -1.275868564844131470e-01 2.741374820470809937e-02 2.169483602046966553e-01 1.493751071393489838e-02 7.392538338899612427e-02 -5.569962784647941589e-02 9.385078400373458862e-02 -5.764111876487731934e-01 -1.060162186622619629e-01 -2.545556724071502686e-01 4.289899766445159912e-02 -4.207431897521018982e-02 1.210380569100379944e-01 1.744227670133113861e-02 -3.559926152229309082e-01 -3.276090323925018311e-01 -1.478927135467529297e-01 8.523625135421752930e-02 1.574242413043975830e-01 -4.013526812195777893e-02 -1.082419902086257935e-01 1.276848614215850830e-01 -6.776632368564605713e-02 5.483605340123176575e-02 -5.875384062528610229e-02 2.308523654937744141e-01 1.784243136644363403e-01
-3.071170672774314880e-02 5.338192917406558990e-03 1.390654444694519043e-01 5.200697779655456543e-01 1.076791808009147644e-01 -1.661589741706848145e-01 2.398009300231933594e-01 1.978385448455810547e-01 -2.880582772195339203e-02 1.745872497558593750e-01 -9.239011257886886597e-02 -3.533320128917694092e-02 -4.226965457201004028e-02 8.806309849023818970e-02 5.240890756249427795e-02 -9.908891282975673676e-03 -2.111072689294815063e-01 4.034144580364227295e-01 2.352812439203262329e-01 -2.716076672077178955e-01 -1.787614636123180389e-02 3.347645327448844910e-02 1.064137890934944153e-01 -1.656256616115570068e-01 -2.857531607151031494e-01 7.278326898813247681e-02 3.990587964653968811e-02 5.059832334518432617e-02 -9.549480676651000977e-02 1.142449378967285156e-01 -5.137790739536285400e-02 1.653404533863067627e-01
-3.330846428871154785e-01 5.852890387177467346e-02 -1.568245328962802887e-02 1.727259159088134766e-01 1.430386025458574295e-02 1.107076406478881836e-01 1.731812655925750732e-01 3.383952081203460693e-01 -1.043607816100120544e-01 -1.946150660514831543e-01 -3.020884096622467041e-01 -1.162051633000373840e-01 -2.130522131919860840e-01 -1.791236251592636108e-01 -3.379799723625183105e-01 3.452440723776817322e-02 -3.505413234233856201e-01 1.854442656040191650e-01 -1.050774157047271729e-01 4.878941923379898071e-02 -2.497879415750503540e-01 1.824432313442230225e-01 1.439758539199829102e-01 -1.156422272324562073e-01 2.438125386834144592e-02 1.547102257609367371e-02 -5.155146121978759766e-02 -1.041268408298492432e-01 -5.283017829060554504e-02 -7.335687428712844849e-02 1.338155418634414673e-01 -1.061794757843017578e-01
-1.180377416312694550e-02 -1.215189546346664429e-01 -6.321049761027097702e-03 2.553455829620361328e-01 -1.565313488245010376e-01 -1.115840449929237366e-01 1.039069518446922302e-01 -7.041275501251220703e-02 4.870207235217094421e-02 9.472674876451492310e-02 -9.510572254657745361e-02 -2.475785911083221436e-01 -2.544734776020050049e-01 2.792594730854034424e-01 -2.127108424901962280e-01 -1.812585145235061646e-01 -1.672924458980560303e-01 3.447023779153823853e-02 -1.194703504443168640e-01 -3.094047009944915771e-01 -1.587462276220321655e-01 -8.899781107902526855e-02 2.721250951290130615e-01 3.265062868595123291e-01 -1.551079154014587402e-01 8.301495015621185303e-02 -2.787991762161254883e-01 -1.862766444683074951e-01 -1.368732601404190063e-01 1.545800417661666870e-01 9.833140298724174500e-03 1.598547250032424927e-01
-4.621512070298194885e-02 -1.435447391122579575e-02 1.487234532833099365e-01 3.180615901947021484e-01 4.572547040879726410e-03 2.593928873538970947e-01 5.359383672475814819e-02 -8.505933918058872223e-03 -1.384617835283279419e-01 2.175599038600921631e-01 3.803292755037546158e-03 -2.748049199581146240e-01 -2.457857131958007812e-01 1.241798698902130127e-01 3.426857665181159973e-02 -3.113085329532623291e-01 -1.472582668066024780e-01 9.517310559749603271e-02 1.144721135497093201e-01 -2.830649912357330322e-01 -3.251352310180664062e-01 -1.773559600114822388e-01 6.641112267971038818e-02 -1.424931883811950684e-01 1.703727841377258301e-01 -1.031552627682685852e-01 1.048330813646316528e-01 1.426379978656768799e-01 -3.189038112759590149e-02 1.801431775093078613e-01 1.900014728307723999e-01 2.484817951917648315e-01
-1.670069545507431030e-01 -2.157693207263946533e-01 2.933819219470024109e-02 1.258817464113235474e-01 -1.713601052761077881e-01 1.006526574492454529e-01 3.556893393397331238e-02 4.351393878459930420e-02 -2.963722348213195801e-01 -1.247047483921051025e-01 1.540601998567581177e-01 4.069828614592552185e-02 -2.000342905521392822e-01 1.434959620237350464e-01 2.670209407806396484e-01 -1.618888378143310547e-01 -2.042483538389205933e-01 2.132847160100936890e-01 -1.982751786708831787e-01 -1.854445934295654297e-01 -3.161222338676452637e-01 1.580615341663360596e-01 3.021105937659740448e-02 -6.272535771131515503e-02 -2.965317368507385254e-01 -1.739862263202667236e-01 -7.161306589841842651e-02 -2.428750991821289062e-01 -1.900927126407623291e-01 1.571222394704818726e-01 -1.929056793451309204e-01 9.094531834125518799e-02
-1.137466728687286377e-01 9.632935374975204468e-02 8.329192548990249634e-02 4.124338924884796143e-01 -4.149847850203514099e-02 1.159757748246192932e-01 -9.996037185192108154e-02 2.401771545410156250e-01 -1.167882755398750305e-01 -1.317513585090637207e-01 2.105538174510002136e-02 4.508216977119445801e-01 -1.012339517474174500e-01 2.015958875417709351e-01 3.490691632032394409e-02 -2.549863159656524658e-01 -1.939078271389007568e-01 4.326016455888748169e-02 -1.086722016334533691e-01 -3.468248620629310608e-02 -2.145747989416122437e-01 -2.115501165390014648e-01 2.376163899898529053e-01 1.433927863836288452e-01 -8.815374970436096191e-02 2.386508509516716003e-02 -1.261080354452133179e-01 -1.577246785163879395e-01 1.181508824229240417e-01 6.052851304411888123e-02 2.754039764404296875e-01 5.649433657526969910e-02
-1.441474258899688721e-01 6.239181384444236755e-02 -4.685566946864128113e-02 4.725726321339607239e-02 -7.425298541784286499e-02 8.203907054848968983e-04 1.583090126514434814e-01 3.758914470672607422e-01 -3.890304639935493469e-02 9.298580884933471680e-02 1.484527136199176311e-03 4.002506285905838013e-02 -5.705566406250000000e-01 -2.341988310217857361e-02 -1.561471670866012573e-01 1.322311162948608398e-01 -1.422665417194366455e-01 1.151867583394050598e-01 -1.966197192668914795e-01 -1.734525263309478760e-01 -2.660203278064727783e-01 8.717481791973114014e-02 1.941526085138320923e-01 7.937414199113845825e-02 -1.827490925788879395e-01 -8.961983770132064819e-02 2.785613834857940674e-01 1.076515391469001770e-01 1.083010807633399963e-01 1.242741793394088745e-01 1.695065647363662720e-01 -9.044843167066574097e-02
2.373255640268325806e-01 -5.702387169003486633e-02 3.053983449935913086e-01 2.073152512311935425e-01 1.727659255266189575e-01 3.159116208553314209e-01 -8.881607651710510254e-02 1.476633846759796143e-01 -1.532440260052680969e-02 1.530405133962631226e-01 -2.560379356145858765e-02 -1.480438094586133957e-02 -3.534289598464965820e-01 -9.268856048583984375e-02 4.533518478274345398e-02 -1.411821097135543823e-01 -3.384754061698913574e-01 3.646061122417449951e-01 1.421764492988586426e-01 -8.670838177204132080e-02 -6.858222931623458862e-02 -4.204507917165756226e-02 8.482863008975982666e-02 -7.006907463073730469e-02 2.641377747058868408e-01 -1.476112157106399536e-01 -3.883147984743118286e-02 -1.091260537505149841e-01 -2.044284641742706299e-01 7.472475618124008179e-02 4.026874527335166931e-02 1.305032074451446533e-01
-2.963517904281616211e-01 -2.737126350402832031e-01 3.271338641643524170e-01 2.412637174129486084e-01 -3.540668264031410217e-02 -8.938340097665786743e-02 7.918234914541244507e-02 1.545090973377227783e-01 -1.059466749429702759e-01 -1.524835973978042603e-01 1.346918344497680664e-01 -7.636026293039321899e-02 3.053161501884460449e-02 6.301815062761306763e-02 -1.845272332429885864e-01 1.570478677749633789e-01 -1.181399747729301453e-01 6.920440495014190674e-02 7.843286544084548950e-02 -8.805725723505020142e-02 -2.223020792007446289e-01 5.745542235672473907e-03 3.015742599964141846e-01 -3.098931536078453064e-02 1.442419737577438354e-01 -7.294278591871261597e-02 -4.764026030898094177e-02 -3.676673471927642822e-01 -2.774941921234130859e-01 5.079666897654533386e-02 3.056277334690093994e-01 -1.525247236713767052e-03
-2.040298432111740112e-01 -2.000784277915954590e-01 1.125567331910133362e-01 2.947050034999847412e-01 -7.436508685350418091e-02 -2.723359167575836182e-01 1.841769218444824219e-01 1.615050286054611206e-01 -8.924736827611923218e-02 -2.169117480516433716e-01 -9.382959455251693726e-02 -1.315325498580932617e-02 -1.986682564020156860e-01 -1.935789883136749268e-01 -1.273164618760347366e-02 -1.869882047176361084e-01 -3.527850806713104248e-01 -3.973931074142456055e-02 -1.083979010581970215e-01 -2.146140486001968384e-01 -1.128494068980216980e-01 5.549792200326919556e-02 -3.949985280632972717e-02 3.415208458900451660e-01 1.817689836025238037e-02 -2.371173202991485596e-01 -1.772679388523101807e-01 -7.522184401750564575e-02 -1.108793541789054871e-01 2.463662475347518921e-01 1.272094249725341797e-01 4.888108372688293457e-02
-5.538982897996902466e-02 -1.682401746511459351e-01 -8.882845193147659302e-02 7.119584828615188599e-02 -4.329836927354335785e-03 -2.260761149227619171e-02 2.529489398002624512e-01 1.936074495315551758e-01 5.212926119565963745e-02 -3.346186578273773193e-01 -2.727265655994415283e-01 -4.451833292841911316e-02 -2.323191612958908081e-01 1.305303871631622314e-01 1.120594665408134460e-01 -1.883435547351837158e-01 -1.167056038975715637e-01 2.097508013248443604e-01 6.921463459730148315e-02 -1.741554141044616699e-01 8.469661325216293335e-02 -2.208102494478225708e-01 3.240438401699066162e-01 -1.901399493217468262e-01 -3.283450007438659668e-01 -2.319781631231307983e-01 2.413249462842941284e-01 3.375233337283134460e-02 -5.276360362768173218e-02 1.713757961988449097e-01 2.325112372636795044e-02 -7.819118909537792206e-03
7.213314622640609741e-02 -4.156051203608512878e-02 1.037975400686264038e-01 2.534706592559814453e-01 2.190858870744705200e-01 2.695383131504058838e-01 1.295874863862991333e-01 1.231073662638664246e-01 -9.093403816223144531e-02 1.330238878726959229e-01 9.270422160625457764e-03 3.621599674224853516e-01 -3.066860139369964600e-01 7.312671281397342682e-03 1.650674827396869659e-02 9.477197378873825073e-02 -2.865930795669555664e-01 -9.459474682807922363e-02 -2.260630428791046143e-01 -3.184230998158454895e-02 -3.496184945106506348e-01 1.653421856462955475e-02 -1.598677188158035278e-01 -3.986130654811859131e-02 -3.020896613597869873e-01 2.914899960160255432e-02 9.309303760528564453e-02 -1.845790073275566101e-02 -1.860263943672180176e-01 1.514108180999755859e-01 2.605268731713294983e-02 2.295571863651275635e-01
2.865907177329063416e-02 4.619000107049942017e-02 -1.453240811824798584e-01 1.578197628259658813e-01 1.839410662651062012e-01 4.144656937569379807e-03 -4.102643579244613647e-02 -1.102204155176877975e-02 8.742049336433410645e-02 -1.519214827567338943e-02 2.126067131757736206e-01 1.016172766685485840e-01 -4.988154172897338867e-01 -5.337572470307350159e-02 -2.794020771980285645e-01 8.795951306819915771e-02 -2.612803280353546143e-01 1.189429536461830139e-01 1.359091699123382568e-01 -3.190851807594299316e-01 -3.083181679248809814e-01 -1.683904975652694702e-01 5.771058797836303711e-02 1.246380712836980820e-02 -6.707511097192764282e-02 -2.150740325450897217e-01 1.943158358335494995e-01 1.507861316204071045e-01 6.996875256299972534e-02 1.944570839405059814e-01 1.366945952177047729e-01 1.106584593653678894e-01
2.671800553798675537e-01 -2.177267707884311676e-02 3.266060948371887207e-01 4.799300804734230042e-02 7.523987442255020142e-02 -1.449638158082962036e-01 -1.957752853631973267e-01 1.803918927907943726e-01 9.029784053564071655e-02 -2.607570588588714600e-01 -2.975847125053405762e-01 1.073664948344230652e-01 -2.585058808326721191e-01 6.560944765806198120e-02 -9.037849307060241699e-02 -1.400599777698516846e-01 -8.983010053634643555e-02 2.861331701278686523e-01 2.603296004235744476e-02 2.399105811491608620e-03 -1.169943809509277344e-01 -1.135011948645114899e-02 -3.265823796391487122e-02 -7.929561287164688110e-02 -3.550691902637481689e-01 -1.378768831491470337e-01 1.555642765015363693e-02 -7.043109089136123657e-02 -8.348763734102249146e-02 2.894826531410217285e-01 3.036352694034576416e-01 3.777096420526504517e-02
1.334734074771404266e-02 -8.556687086820602417e-02 2.297934517264366150e-02 4.273267984390258789e-01 1.295705139636993408e-01 2.910588085651397705e-01 -3.937507979571819305e-03 1.361734606325626373e-02 1.074924170970916748e-01 6.803270429372787476e-03 3.800340741872787476e-02 -5.953021347522735596e-02 -2.263341248035430908e-01 -2.563010901212692261e-02 2.285228222608566284e-01 1.560280174016952515e-01 -2.940685749053955078e-01 3.180076368153095245e-03 4.104965552687644958e-02 1.366907823830842972e-02 -2.409351915121078491e-01 1.603354364633560181e-01 2.047882825136184692e-01 -1.579052060842514038e-01 1.181200444698333740e-01 -3.431499600410461426e-01 -8.045031689107418060e-03 -2.512992024421691895e-01 -7.303530722856521606e-02 -3.136092051863670349e-02 3.261739015579223633e-01 1.265049576759338379e-01
-2.606755793094635010e-01 -1.585225760936737061e-01 -8.373688906431198120e-02 9.664256125688552856e-02 2.713185735046863556e-02 2.501319944858551025e-01 8.914860337972640991e-02 3.504687845706939697e-01 4.642392694950103760e-02 -2.124165892601013184e-01 -1.726008206605911255e-01 -7.225313782691955566e-02 -1.873487532138824463e-01 1.201243922114372253e-01 -5.161014944314956665e-02 8.468018472194671631e-02 -2.059666812419891357e-01 -1.705114394426345825e-01 -8.428699523210525513e-02 -1.068671345710754395e-01 -2.448564618825912476e-01 -2.275249511003494263e-01 1.553139835596084595e-01 2.945150621235370636e-02 -3.383369743824005127e-01 2.780737876892089844e-01 4.326912388205528259e-02 -1.092013195157051086e-01 -1.648789495229721069e-01 3.954879194498062134e-02 2.791603505611419678e-01 1.258200705051422119e-01
-1.271275281906127930e-01 1.217551305890083313e-01 2.282116264104843140e-01 3.485337197780609131e-01 6.983927637338638306e-02 8.482547849416732788e-02 -1.497858762741088867e-01 -1.051681786775588989e-01 -1.593298316001892090e-01 -1.992521733045578003e-01 -9.536179900169372559e-02 -6.582850217819213867e-02 -1.300844401121139526e-01 -5.639511346817016602e-02 -3.080385364592075348e-02 2.826184630393981934e-01 -4.327792525291442871e-01 1.681009531021118164e-01 8.346296101808547974e-02 -1.510985791683197021e-01 -1.899465620517730713e-01 -4.570758715271949768e-02 -3.782003000378608704e-02 6.795217096805572510e-02 -2.728183269500732422e-01 1.165354251861572266e-01 -3.958759084343910217e-02 -3.206534683704376221e-02 -1.945599764585494995e-01 1.769589632749557495e-01 2.351012825965881348e-01 2.565811872482299805e-01
8.203413337469100952e-02 2.901316992938518524e-02 4.661273211240768433e-02 9.639106690883636475e-02 1.052246335893869400e-02 2.004134356975555420e-01 1.958873495459556580e-02 2.545881867408752441e-01 -1.614466682076454163e-02 1.457297950983047485e-01 -6.710394471883773804e-02 5.053571611642837524e-02 -4.351340234279632568e-01 2.115857601165771484e-02 -9.347332268953323364e-02 -2.966585457324981689e-01 -3.068484961986541748e-01 -2.101864367723464966e-01 -1.322533637285232544e-01 1.021434925496578217e-02 -8.399975299835205078e-02 -2.869420051574707031e-01 -2.472489513456821442e-02 -3.077345788478851318e-01 1.370790004730224609e-01 -1.595711410045623779e-01 -3.558539226651191711e-02 -2.001354545354843140e-01 -2.490084767341613770e-01 1.149592548608779907e-01 1.418040394783020020e-01 -1.971433311700820923e-01
-8.408405631780624390e-02 -6.381325423717498779e-02 1.137131676077842712e-01 4.306193813681602478e-02 -2.721880003809928894e-02 1.110763177275657654e-01 1.566071510314941406e-01 -2.459185719490051270e-01 7.462123781442642212e-02 3.154757898300886154e-03 -2.799893319606781006e-01 1.785522848367691040e-01 -5.934829241596162319e-04 7.184669375419616699e-02 -3.418322652578353882e-02 -2.527427971363067627e-01 1.055060303770005703e-03 2.089771628379821777e-01 -7.372505217790603638e-02 -1.275188326835632324e-01 -1.602547764778137207e-01 -2.420467287302017212e-01 3.433484435081481934e-01 2.046461850404739380e-01 -1.487176120281219482e-01 -3.080734610557556152e-01 -1.785210520029067993e-02 -1.986885815858840942e-01 -2.687671780586242676e-01 3.769501447677612305e-01 -3.009853651747107506e-03 9.677599370479583740e-02
3.776858560740947723e-03 -1.615459918975830078e-01 -1.056943982839584351e-01 3.331267833709716797e-01 -3.247660398483276367e-02 -1.670729741454124451e-02 1.385052353143692017e-01 -5.800856649875640869e-02 4.972617700695991516e-02 -1.173409223556518555e-01 -2.576713562011718750e-01 -1.868840306997299194e-01 -3.244780898094177246e-01 2.924981992691755295e-03 2.983823418617248535e-01 -2.967783212661743164e-01 1.363869607448577881e-01 2.197767607867717743e-02 5.681126192212104797e-02 -1.589680612087249756e-01 -1.262972503900527954e-01 -9.051124751567840576e-02 2.353190481662750244e-01 -3.968534618616104126e-02 -2.310631126165390015e-01 -2.669000625610351562e-01 1.059041991829872131e-01 -1.899337768554687500e-01 -1.545044034719467163e-01 2.055622637271881104e-01 2.006576061248779297e-01 1.446109861135482788e-01
3.620122559368610382e-03 -1.557726114988327026e-01 1.098082587122917175e-01 1.208140850067138672e-01 7.089117914438247681e-02 7.714921981096267700e-02 1.398723870515823364e-01 -2.107585221529006958e-01 -7.280591130256652832e-02 -2.624931931495666504e-01 -3.109657764434814453e-01 1.904442757368087769e-01 -2.005164325237274170e-01 2.217865586280822754e-01 6.303362082690000534e-03 5.017841234803199768e-02 -2.928522825241088867e-01 -7.577937096357345581e-02 -3.012362420558929443e-01 -7.261625025421380997e-03 -1.128194928169250488e-01 -4.231899678707122803e-01 1.132129654288291931e-01 -1.701109260320663452e-01 -2.703050374984741211e-01 1.662366837263107300e-02 7.930958271026611328e-02 -9.564613550901412964e-02 -3.421052917838096619e-02 2.359197735786437988e-01 8.137031644582748413e-02 8.293489366769790649e-02
-8.504421263933181763e-02 -1.028070077300071716e-01 -8.238149434328079224e-02 8.235795050859451294e-02 -8.003394119441509247e-03 1.456312239170074463e-01 2.023704722523689270e-02 -1.624145209789276123e-01 2.256918884813785553e-02 2.380922250449657440e-02 -2.548248469829559326e-01 -1.874661147594451904e-01 -1.082288920879364014e-01 2.086043059825897217e-01 -2.974916994571685791e-02 1.734468638896942139e-01 -5.710520148277282715e-01 1.975038833916187286e-02 -1.002008989453315735e-01 -3.781586885452270508e-01 -7.021487504243850708e-02 -2.062003463506698608e-01 3.208808004856109619e-01 3.585163876414299011e-02 -2.816940285265445709e-02 -3.491777554154396057e-02 9.664385020732879639e-02 -2.028118818998336792e-01 8.037379384040832520e-02 -6.708987057209014893e-02 -1.270009279251098633e-01 1.496850401163101196e-01
-7.712566293776035309e-03 2.545893006026744843e-02 -1.225460022687911987e-01 -7.036670297384262085e-02 -2.970992401242256165e-02 2.504910826683044434e-01 1.497812122106552124e-01 1.728460192680358887e-01 1.006165221333503723e-01 -8.581701666116714478e-02 5.742025747895240784e-02 -1.855504699051380157e-02 -2.850302457809448242e-01 5.493649095296859741e-02 -1.244228705763816833e-01 -1.713278293609619141e-01 -2.363527268171310425e-01 1.392897963523864746e-01 -1.459971517324447632e-01 -3.069159090518951416e-01 -2.985502481460571289e-01 3.118671663105487823e-02 3.350699692964553833e-02 -1.861881911754608154e-01 -7.838013768196105957e-02 -4.477915167808532715e-01 4.355547577142715454e-02 -1.468496769666671753e-01 -3.603663668036460876e-02 -1.280184686183929443e-01 -1.933703757822513580e-02 3.851054906845092773e-01
-3.400981128215789795e-01 4.741589073091745377e-03 -2.876439094543457031e-01 -7.512846589088439941e-02 -1.389885395765304565e-01 3.312798961997032166e-02 -8.193250745534896851e-02 1.346265673637390137e-01 -2.524356544017791748e-01 -1.184582486748695374e-01 4.498843103647232056e-03 6.173754855990409851e-02 -4.352829158306121826e-01 -4.811220616102218628e-02 -4.003869369626045227e-02 5.064162984490394592e-02 -2.003869265317916870e-01 1.356796324253082275e-01 2.487649582326412201e-02 -6.261481344699859619e-02 -4.311148226261138916e-01 -9.380994737148284912e-02 1.187422126531600952e-02 -9.346646070480346680e-02 -5.347613990306854248e-02 -2.268459945917129517e-01 -1.632868349552154541e-01 4.997839406132698059e-02 -1.785460412502288818e-01 2.481005489826202393e-01 1.435546427965164185e-01 9.472615271806716919e-02
-6.363006681203842163e-02 9.604444354772567749e-02 6.474887579679489136e-02 3.470605015754699707e-01 1.072892174124717712e-01 2.158788740634918213e-01 7.670170813798904419e-02 1.070704460144042969e-01 1.936315447092056274e-01 -4.143278896808624268e-01 -4.391139838844537735e-03 3.762406855821609497e-02 6.113620474934577942e-02 -4.118650406599044800e-02 4.389071092009544373e-02 -2.714128792285919189e-02 -5.508377775549888611e-02 9.147544950246810913e-02 -5.125126987695693970e-02 -1.028992682695388794e-01 -1.702704280614852905e-01 -1.252659559249877930e-01 1.558826416730880737e-01 -4.141854643821716309e-01 -1.764158457517623901e-01 -7.419908046722412109e-02 9.839849919080734253e-02 -2.482728511095046997e-01 -1.032068878412246704e-01 3.731247484683990479e-01 -2.009936235845088959e-02 2.110733091831207275e-01
-2.238433808088302612e-01 1.183376554399728775e-02 1.634644567966461182e-01 2.113894186913967133e-02 -6.596309691667556763e-02 1.724105775356292725e-01 -6.299076229333877563e-02 2.665962278842926025e-01 1.830803155899047852e-01 -2.887459397315979004e-01 -2.640331983566284180e-01 5.951626226305961609e-02 9.729298204183578491e-02 3.745320066809654236e-02 -1.367916613817214966e-01 -1.681365668773651123e-01 -2.197641730308532715e-01 2.212751358747482300e-01 -2.300953865051269531e-01 -1.387069374322891235e-01 -1.525204777717590332e-01 -6.111635267734527588e-02 1.778588294982910156e-01 -3.772185742855072021e-01 -5.939637869596481323e-02 -2.108301520347595215e-01 -1.732002794742584229e-01 -1.014999747276306152e-01 -2.518031001091003418e-01 -1.232202872633934021e-01 1.616196781396865845e-01 -4.599188268184661865e-02
-1.504141837358474731e-01 -1.980511546134948730e-01 4.130966961383819580e-02 2.735834121704101562e-01 -1.996572911739349365e-01 -2.437420375645160675e-02 3.927661105990409851e-02 1.681550741195678711e-01 -9.457820653915405273e-02 -1.876852512359619141e-01 8.141528069972991943e-02 -2.372166365385055542e-01 -2.106701433658599854e-01 -2.439186573028564453e-01 -7.641594111919403076e-02 1.734388023614883423e-01 -1.530171483755111694e-01 -4.421168565750122070e-02 -9.254056215286254883e-02 -7.710986584424972534e-02 -1.398975253105163574e-01 2.979600336402654648e-03 2.290609329938888550e-01 -4.686607718467712402e-01 -3.040699288249015808e-02 -2.631369233131408691e-01 2.187492251396179199e-01 -1.232969239354133606e-01 3.155120834708213806e-02 2.661593556404113770e-01 -8.712734282016754150e-02 1.530890446156263351e-02
-2.253477228805422783e-03 6.135078147053718567e-02 -2.129918895661830902e-02 -5.299549177289009094e-02 -1.806397885084152222e-01 -6.382627785205841064e-02 8.492628484964370728e-02 9.943237528204917908e-03 1.248349994421005249e-01 -9.957535564899444580e-02 -1.696053445339202881e-01 1.581921577453613281e-01 -3.798680901527404785e-01 7.053387816995382309e-03 -3.408623486757278442e-02 -3.278261721134185791e-01 -7.216352224349975586e-02 2.270331233739852905e-01 -2.187967449426651001e-01 -2.031412124633789062e-01 -1.407828330993652344e-01 -1.588078439235687256e-01 9.050998836755752563e-02 5.400694906711578369e-03 -1.102706864476203918e-01 -1.089427173137664795e-01 1.434885561466217041e-01 -3.273378312587738037e-01 -2.431405484676361084e-01 1.800134629011154175e-01 7.056424859911203384e-03 4.173628985881805420e-01
-3.679340332746505737e-02 -1.298825740814208984e-01 6.172396242618560791e-02 -1.786368936300277710e-01 -9.348966181278228760e-02 6.320262327790260315e-03 -1.026123240590095520e-01 1.264829635620117188e-01 -7.169874757528305054e-02 1.180939823389053345e-01 -7.669062912464141846e-02 1.244935914874076843e-01 -5.261048674583435059e-01 -1.319238394498825073e-01 1.706174612045288086e-01 -1.290556788444519043e-01 -3.265358507633209229e-01 -4.422925040125846863e-02 9.209038689732551575e-03 -2.112318128347396851e-01 -3.075747787952423096e-01 -5.923129990696907043e-02 2.568055987358093262e-01 1.430143788456916809e-02 -5.962200090289115906e-02 -1.593102365732192993e-01 2.232090830802917480e-01 1.917109340429306030e-01 -2.767356634140014648e-01 1.216252669692039490e-01 -2.085012197494506836e-02 7.386250793933868408e-02
1.724058575928211212e-02 1.870569423772394657e-03 -2.363401651382446289e-02 2.004446536302566528e-01 2.823640406131744385e-01 1.809033155441284180e-01 -1.179348751902580261e-01 2.665397524833679199e-01 6.336001213639974594e-03 -2.152391076087951660e-01 -1.240421086549758911e-01 2.144723534584045410e-01 6.540746986865997314e-02 -6.711066514253616333e-02 -2.333246730268001556e-02 -1.211384087800979614e-01 -3.346038758754730225e-01 2.125969827175140381e-01 -1.915647685527801514e-01 1.190196424722671509e-01 -9.782689064741134644e-02 8.439567871391773224e-03 4.091898798942565918e-01 -1.483924239873886108e-01 -1.991079598665237427e-01 -1.153351739048957825e-01 2.861090749502182007e-02 -2.088304422795772552e-02 -2.261271029710769653e-01 3.356736600399017334e-01 -5.069923400878906250e-02 4.584586992859840393e-02
-3.748053610324859619e-01 9.277369827032089233e-02 4.597660899162292480e-02 2.615931928157806396e-01 1.137916091829538345e-02 1.970227211713790894e-01 5.797037482261657715e-02 -3.232072666287422180e-02 -2.372245490550994873e-01 1.190234646201133728e-01 -1.021227985620498657e-01 -4.809280484914779663e-02 -6.864340603351593018e-02 1.096912547945976257e-01 5.781934410333633423e-02 -3.551413118839263916e-01 -8.298967033624649048e-02 4.790335148572921753e-02 -2.500224411487579346e-01 -1.327466368675231934e-01 -2.426863163709640503e-01 -6.455662846565246582e-02 1.036401167511940002e-01 2.125981152057647705e-01 -1.611790359020233154e-01 -1.498668789863586426e-01 -1.679405122995376587e-01 -8.749088644981384277e-02 -3.022416532039642334e-01 2.681638300418853760e-01 2.188942283391952515e-01 -6.186858564615249634e-02
-5.954971536993980408e-02 2.180611491203308105e-01 3.469813615083694458e-03 4.382707476615905762e-01 -8.820090442895889282e-02 1.071597784757614136e-01 2.992628887295722961e-02 6.583970785140991211e-02 -8.028505742549896240e-02 9.244794398546218872e-02 2.117439657449722290e-01 2.705878913402557373e-01 -1.600867062807083130e-01 3.623187541961669922e-02 1.489952951669692993e-01 -1.939234882593154907e-02 -3.010995984077453613e-01 3.216545581817626953e-01 -1.848827898502349854e-01 -9.408294409513473511e-02 -3.280461579561233521e-02 1.153511255979537964e-01 2.432562857866287231e-01 -2.779163718223571777e-01 1.145662888884544373e-01 -2.786904573440551758e-01 6.620251387357711792e-02 -1.587748825550079346e-01 -2.087265439331531525e-02 2.731217443943023682e-02 -7.817132398486137390e-03 2.004423588514328003e-01
1.018097028136253357e-01 5.058626085519790649e-02 -1.767339110374450684e-01 5.140332877635955811e-02 -1.884972304105758667e-01 1.963115036487579346e-01 -1.315256804227828979e-01 2.483991235494613647e-01 1.311084628105163574e-01 -1.657370291650295258e-02 1.414948552846908569e-01 1.076729521155357361e-01 -3.788226842880249023e-01 -9.317698329687118530e-02 -4.300548508763313293e-02 -1.402106732130050659e-01 -1.259567886590957642e-01 2.676973044872283936e-01 -3.077132813632488251e-02 -2.884521782398223877e-01 -3.886245191097259521e-01 -3.506445139646530151e-02 1.067344024777412415e-01 -1.345500051975250244e-01 -1.644529998302459717e-01 -3.252220451831817627e-01 2.532653808593750000e-01 1.514380914159119129e-03 -7.439619302749633789e-02 1.165221482515335083e-01 8.359789848327636719e-02 2.930686622858047485e-02
-6.241706013679504395e-02 -1.592290401458740234e-01 8.072220534086227417e-02 2.706901729106903076e-01 4.122104123234748840e-02 3.949161618947982788e-02 2.824390828609466553e-01 3.147527873516082764e-01 -3.132882295176386833e-03 1.335180457681417465e-02 1.838247030973434448e-01 -2.981078326702117920e-01 -3.087104670703411102e-02 -2.632760107517242432e-01 -6.796707957983016968e-02 3.775734826922416687e-02 -1.510313004255294800e-01 6.166397035121917725e-02 -1.287679970264434814e-01 -2.075473368167877197e-01 -8.146951347589492798e-02 -1.541604697704315186e-01 4.316428601741790771e-01 -2.544060051441192627e-01 9.344127774238586426e-02 -8.073193579912185669e-02 5.093036592006683350e-02 -8.952347934246063232e-02 -1.668356209993362427e-01 3.852596133947372437e-02 2.946371734142303467e-01 -1.837741234339773655e-03
-2.404607832431793213e-01 -4.536587744951248169e-02 -7.610935717821121216e-03 -1.629535555839538574e-01 -3.476471081376075745e-02 -1.701551675796508789e-01 1.446437463164329529e-02 2.494393587112426758e-01 -1.399166509509086609e-02 -7.788418978452682495e-02 7.100992649793624878e-02 -7.829184085130691528e-02 -5.276835560798645020e-01 -2.284786850214004517e-01 -8.018326014280319214e-03 7.505001127719879150e-02 -1.451989412307739258e-01 7.510573416948318481e-02 7.965581119060516357e-02 -2.128907144069671631e-01 -2.523476481437683105e-01 -1.673090904951095581e-01 2.954681813716888428e-01 5.956315249204635620e-02 3.000932512804865837e-03 -1.015168055891990662e-01 2.304255813360214233e-01 -5.710984393954277039e-02 -1.968119740486145020e-01 2.272960990667343140e-01 2.099004089832305908e-01 7.137499749660491943e-02
1.192917004227638245e-01 -2.831092663109302521e-02 1.673145145177841187e-01 8.094224333763122559e-02 -2.437366917729377747e-02 1.360933184623718262e-01 7.809140533208847046e-02 4.504470154643058777e-02 -3.441253304481506348e-02 -5.409409757703542709e-03 -3.774965405464172363e-01 -8.931430429220199585e-02 -1.391831934452056885e-01 2.157485038042068481e-01 -2.251146286725997925e-01 1.845853477716445923e-01 -1.369678974151611328e-01 -2.074991464614868164e-01 -1.799797452986240387e-02 -3.086075782775878906e-01 -2.492250949144363403e-01 -2.925582230091094971e-02 3.165569603443145752e-01 -4.855623096227645874e-02 -1.155484095215797424e-01 3.199204057455062866e-02 -1.504894644021987915e-01 6.357999891042709351e-02 -3.353547155857086182e-01 -5.342248082160949707e-02 2.772950828075408936e-01 2.542245686054229736e-01
-8.746199309825897217e-02 -2.656906843185424805e-01 1.260546594858169556e-01 2.032297402620315552e-01 -1.410513371229171753e-01 -6.091211363673210144e-02 1.590215601027011871e-02 2.433580607175827026e-01 4.781532287597656250e-02 -2.196718305349349976e-01 -7.825584709644317627e-02 9.282157570123672485e-02 -3.933399617671966553e-01 -1.790623068809509277e-01 1.003902181982994080e-01 8.235566318035125732e-02 -2.215991914272308350e-01 -3.423001617193222046e-02 -3.315826952457427979e-01 1.187169328331947327e-01 -1.902570277452468872e-01 -4.750832915306091309e-02 1.290218904614448547e-03 1.138485297560691833e-01 -6.645823270082473755e-02 -8.670246601104736328e-02 1.817091852426528931e-01 1.576549606397747993e-03 -3.235172033309936523e-01 1.014290824532508850e-01 3.362911045551300049e-01 -1.175954416394233704e-01
-1.291893515735864639e-02 -2.628205902874469757e-02 2.114960253238677979e-01 -4.966430738568305969e-02 4.146824404597282410e-02 -1.690337508916854858e-01 -5.340847373008728027e-02 5.768394097685813904e-02 -2.119355667673517019e-05 2.881867997348308563e-02 -2.294328622519969940e-02 -3.374500870704650879e-01 -2.554441094398498535e-01 1.635248959064483643e-01 -1.975685954093933105e-01 2.477174550294876099e-01 -4.240008294582366943e-01 1.496901363134384155e-01 -2.425484061241149902e-01 -4.908529669046401978e-02 -2.869365215301513672e-01 -1.816184222698211670e-01 5.723472684621810913e-02 8.007861673831939697e-02 -7.702223211526870728e-02 2.234260551631450653e-02 4.878057539463043213e-02 -2.130760103464126587e-01 -5.439681932330131531e-02 1.259556561708450317e-01 9.583471715450286865e-02 3.704114556312561035e-01
9.125327318906784058e-02 1.369869410991668701e-01 1.381262298673391342e-02 4.482391178607940674e-01 1.144160777330398560e-01 -8.186412602663040161e-02 1.541335582733154297e-01 1.709853298962116241e-02 -8.262743242084980011e-03 1.710990816354751587e-01 -2.181170135736465454e-01 2.075074426829814911e-02 -2.012343108654022217e-01 4.533270373940467834e-02 2.574071288108825684e-02 1.367855519056320190e-01 -3.829050064086914062e-01 1.577773839235305786e-01 1.057155653834342957e-01 -1.048965603113174438e-01 7.695674430578947067e-03 -4.164225608110427856e-02 3.469999730587005615e-01 -2.604937851428985596e-01 1.917026937007904053e-02 -3.178535699844360352e-01 -4.446926340460777283e-02 2.200980782508850098e-01 -1.789917349815368652e-01 7.309583574533462524e-02 9.239857643842697144e-02 -8.484190702438354492e-02
3.784774744417518377e-04 -4.662254080176353455e-02 1.781594194471836090e-02 3.172862231731414795e-01 9.721046686172485352e-02 -3.775405883789062500e-01 3.571429848670959473e-02 2.206010967493057251e-01 -2.040899991989135742e-01 1.387401223182678223e-01 3.411516174674034119e-02 1.955569488927721977e-03 -9.444356709718704224e-02 -8.276490122079849243e-02 2.084431499242782593e-01 -1.196391060948371887e-01 -4.159078598022460938e-01 1.939511895179748535e-01 8.218961954116821289e-02 -2.124854028224945068e-01 -2.767494320869445801e-01 -1.836038380861282349e-02 3.290082216262817383e-01 -1.380383521318435669e-01 1.206107810139656067e-02 1.701857894659042358e-02 -6.484393775463104248e-02 -1.130534186959266663e-01 1.274860352277755737e-01 2.055999189615249634e-01 -4.805988818407058716e-02 1.196899414062500000e-01
-7.373815774917602539e-02 -1.460566222667694092e-01 2.430629916489124298e-02 2.126818746328353882e-01 -1.995217651128768921e-01 -1.047110557556152344e-01 1.406431645154953003e-01 -8.242443203926086426e-03 9.696796536445617676e-02 2.629833482205867767e-02 2.027433179318904877e-02 8.486030250787734985e-02 -9.570841491222381592e-02 1.720990240573883057e-02 1.115223020315170288e-01 -3.136028945446014404e-01 7.562088966369628906e-02 -1.550563052296638489e-02 -2.100224643945693970e-01 -2.963208854198455811e-01 -2.648708820343017578e-01 1.076552271842956543e-01 4.325265884399414062e-01 3.928710706532001495e-03 -1.564478427171707153e-01 1.841723173856735229e-02 1.865228116512298584e-01 1.901845261454582214e-02 -4.182149190455675125e-03 3.458521664142608643e-01 1.591435372829437256e-01 3.274078667163848877e-01
[truncated: 3,277,410 more chars]
