# Supplementary material for: The Language of Innovation
Source: PLoS One. 2020 Apr 30;15(4):e0230107. doi: 10.1371/journal.pone.0230107 (PMC7194493; doi:10.1371/journal.pone.0230107)
Supplement: S10 File — (GZ) [file pone.0230107.s010.tar.gz › 1988-1992/V2Run_14_VS_4500_embeddings1988-1992ED32.txt]

3.005173206329345703e-01 1.325933933258056641e-01 4.953554272651672363e-01 3.650650382041931152e-02 -9.929715842008590698e-02 -2.300937101244926453e-02 2.487247623503208160e-02 -1.162704229354858398e-01 5.231890082359313965e-02 -1.577196568250656128e-01 1.769997328519821167e-01 -1.761930882930755615e-01 -1.103233620524406433e-01 1.011791825294494629e-01 -1.433403883129358292e-02 -3.006046712398529053e-01 -1.956827007234096527e-02 3.627124726772308350e-01 -3.928348049521446228e-02 1.361164152622222900e-01 2.441413514316082001e-02 -1.698425561189651489e-01 -1.489467024803161621e-01 6.802373379468917847e-02 -5.141649767756462097e-02 1.364874243736267090e-01 1.420481801033020020e-01 -1.798614263534545898e-01 -2.371208071708679199e-01 2.084328830242156982e-01 -1.731560677289962769e-01 -7.865214347839355469e-02
3.007414638996124268e-01 -2.115615606307983398e-01 2.164825797080993652e-01 2.670010328292846680e-01 -2.231341600418090820e-01 2.992001362144947052e-03 -1.296804994344711304e-01 7.246889173984527588e-02 1.966592967510223389e-01 2.423654794692993164e-01 -1.732697933912277222e-01 -4.957978799939155579e-02 1.754394471645355225e-01 9.696373343467712402e-02 4.105774313211441040e-02 9.252984076738357544e-02 1.269968301057815552e-01 2.956891059875488281e-01 -3.681198358535766602e-01 -7.410748302936553955e-02 8.478152006864547729e-02 -1.982987523078918457e-01 -2.997860312461853027e-01 1.135057285428047180e-01 -9.623093903064727783e-02 4.121210798621177673e-02 6.319754570722579956e-02 -1.033384203910827637e-01 -8.422528952360153198e-02 -1.029299870133399963e-01 1.938269585371017456e-01 1.404696702957153320e-01
2.640788555145263672e-01 1.628117114305496216e-01 4.106451869010925293e-01 1.729956567287445068e-01 -1.488578766584396362e-01 1.655807718634605408e-02 4.283490404486656189e-02 -1.962602138519287109e-01 1.597516685724258423e-01 1.376643925905227661e-01 1.300070583820343018e-01 7.157897949218750000e-02 -2.872819453477859497e-02 1.281607449054718018e-01 -8.739863336086273193e-02 -9.148819744586944580e-02 -6.090121343731880188e-02 3.155160546302795410e-01 -1.855732649564743042e-01 -1.521517783403396606e-01 -1.059127971529960632e-01 9.043861925601959229e-02 -4.040500819683074951e-01 1.602185517549514771e-01 -6.682544201612472534e-02 -2.684796042740345001e-02 2.296319454908370972e-01 2.193489074707031250e-01 -1.173988729715347290e-01 -1.744668930768966675e-01 4.137371480464935303e-02 1.467015296220779419e-01
5.687344074249267578e-02 5.819117277860641479e-02 2.097273170948028564e-01 2.415888607501983643e-01 -2.837757766246795654e-01 2.681934237480163574e-01 -1.359786093235015869e-01 -1.256127953529357910e-01 -1.133909225463867188e-01 2.403381168842315674e-01 -5.526481941342353821e-02 1.052998602390289307e-01 -5.651488155126571655e-02 -9.234412573277950287e-03 5.878317356109619141e-02 1.010485813021659851e-01 -1.679658591747283936e-01 2.367040663957595825e-01 -2.208463288843631744e-02 -1.451296955347061157e-01 -1.373988240957260132e-01 1.576977595686912537e-02 -3.558859229087829590e-01 2.046565264463424683e-01 -1.178703531622886658e-01 -9.662102907896041870e-03 1.232117712497711182e-01 2.530939280986785889e-01 -3.043054938316345215e-01 2.858775556087493896e-01 1.301637142896652222e-01 1.569805294275283813e-01
1.302573084831237793e-01 2.333694510161876678e-02 -8.982761763036251068e-03 2.129573971033096313e-01 -2.463121563196182251e-01 2.949743568897247314e-01 -1.395801603794097900e-01 2.041803747415542603e-01 2.552824653685092926e-02 3.464528024196624756e-01 9.123534709215164185e-02 8.765375614166259766e-02 1.869908571243286133e-01 1.529896259307861328e-01 2.168689295649528503e-02 -1.635968685150146484e-01 2.038228511810302734e-01 5.466238036751747131e-02 1.173352599143981934e-01 -5.846406146883964539e-02 -1.216495186090469360e-01 -3.950159847736358643e-01 -3.504673540592193604e-01 1.468283385038375854e-01 -3.460139781236648560e-02 1.208052039146423340e-02 1.020533442497253418e-01 1.570083498954772949e-01 -2.145316749811172485e-01 2.046332061290740967e-01 3.179330006241798401e-02 -6.043791770935058594e-02
1.917325109243392944e-01 -6.267999857664108276e-02 3.943925499916076660e-01 2.311291694641113281e-01 -7.790853828191757202e-02 8.425024151802062988e-02 -6.419723480939865112e-02 3.335099667310714722e-02 -1.476509030908346176e-02 2.173015624284744263e-01 1.177690252661705017e-01 -2.839679364114999771e-03 1.655959039926528931e-01 1.482959091663360596e-01 2.226343303918838501e-01 -2.786495089530944824e-01 9.729056060314178467e-02 4.075841903686523438e-01 -1.523744016885757446e-01 2.117315977811813354e-01 1.156919896602630615e-01 -1.806848496198654175e-01 2.612345386296510696e-03 1.583554744720458984e-01 -2.650245130062103271e-01 1.410902887582778931e-01 -1.059409230947494507e-01 8.227623999118804932e-03 -2.578394711017608643e-01 7.562500238418579102e-02 3.069170564413070679e-02 -6.833808869123458862e-02
4.599060863256454468e-02 -8.171522617340087891e-02 2.126234024763107300e-01 2.924745082855224609e-01 -2.774725854396820068e-01 3.341832756996154785e-01 1.692171692848205566e-01 1.860912423580884933e-03 1.590538471937179565e-01 2.992920577526092529e-01 1.227080971002578735e-01 7.852078974246978760e-02 -1.581496000289916992e-01 -9.869318455457687378e-02 1.033912450075149536e-01 -7.298114150762557983e-02 7.595192641019821167e-02 2.114115953445434570e-01 3.236303851008415222e-02 1.393210440874099731e-01 -6.574053317308425903e-02 -2.257135510444641113e-01 -1.220843344926834106e-01 2.416945248842239380e-01 -2.454724162817001343e-01 -1.350255161523818970e-01 3.446461260318756104e-01 4.011158272624015808e-02 -1.495415568351745605e-01 1.384868770837783813e-01 1.275090575218200684e-01 9.834458120167255402e-03
1.201479062438011169e-01 -3.405809402465820312e-03 -3.548418171703815460e-03 2.156321257352828979e-01 -2.484329491853713989e-01 -1.127091944217681885e-01 -6.726172566413879395e-02 1.006017625331878662e-01 6.000937893986701965e-02 -1.115260571241378784e-01 8.583433181047439575e-02 -1.666087540797889233e-03 -1.949921250343322754e-02 1.055730804800987244e-01 2.056542634963989258e-01 1.956954002380371094e-01 4.769994318485260010e-02 2.875493168830871582e-01 -1.889166831970214844e-01 -9.254793822765350342e-02 7.138289511203765869e-02 -4.027418792247772217e-01 -3.248989880084991455e-01 3.547299802303314209e-01 -3.235491812229156494e-01 -2.475214190781116486e-03 3.955703973770141602e-02 9.884589817374944687e-04 -2.145180106163024902e-01 6.120404228568077087e-02 -3.270205110311508179e-02 2.223898023366928101e-01
1.222549900412559509e-01 -8.042544871568679810e-02 1.589021831750869751e-01 -2.822801098227500916e-02 -8.335492014884948730e-02 6.644707173109054565e-02 -8.987317979335784912e-02 1.985094249248504639e-01 1.002038270235061646e-01 4.291828870773315430e-01 -1.445145010948181152e-01 -5.649954825639724731e-02 -2.284353971481323242e-02 1.702950149774551392e-01 1.639158874750137329e-01 5.983034521341323853e-02 1.963995210826396942e-02 3.645897209644317627e-01 -1.611123979091644287e-01 3.301493227481842041e-01 9.194636344909667969e-02 -1.187400072813034058e-01 -9.009105712175369263e-02 1.956625431776046753e-01 -1.308519691228866577e-01 1.920534484088420868e-02 -1.126871332526206970e-01 -1.059179157018661499e-01 -4.691796898841857910e-01 7.285528630018234253e-02 -9.025044739246368408e-02 -5.652639269828796387e-02
5.477103963494300842e-02 2.586566098034381866e-02 -6.600626558065414429e-02 -1.409820616245269775e-01 -5.465056747198104858e-02 1.719329953193664551e-01 4.892074316740036011e-02 1.799448728561401367e-01 2.164805680513381958e-01 2.304253876209259033e-01 -1.324415057897567749e-01 -2.883709967136383057e-01 -3.690494596958160400e-01 1.419938057661056519e-01 -1.998064815998077393e-01 5.695899948477745056e-02 -4.940007347613573074e-03 2.601393163204193115e-01 -3.880162024870514870e-03 9.937521070241928101e-02 -1.448992341756820679e-01 -1.951298862695693970e-01 -1.895175874233245850e-01 1.260316818952560425e-01 -1.077274698764085770e-02 3.071191310882568359e-01 1.541858911514282227e-01 3.205454051494598389e-01 -2.287246584892272949e-01 1.453044861555099487e-01 -2.566392347216606140e-02 -1.452056169509887695e-01
-3.946778550744056702e-02 7.769168168306350708e-02 5.084998905658721924e-02 8.658962696790695190e-02 -1.273948848247528076e-01 1.392445061355829239e-02 -4.772455990314483643e-02 4.516731575131416321e-02 9.523303061723709106e-02 -7.291232794523239136e-02 2.722612209618091583e-02 4.706699401140213013e-02 1.095136702060699463e-01 -2.606496773660182953e-02 2.217813879251480103e-01 3.522984683513641357e-02 2.766698598861694336e-01 5.694032907485961914e-01 -4.005634188652038574e-01 7.796140015125274658e-02 1.029678061604499817e-01 -4.668261110782623291e-02 -3.472689390182495117e-01 1.933902353048324585e-01 -7.314338535070419312e-02 3.161689266562461853e-02 1.085243150591850281e-01 -1.019451022148132324e-01 -2.980319559574127197e-01 1.319086253643035889e-01 3.712970390915870667e-02 8.333630114793777466e-02
-9.297157637774944305e-03 1.874264031648635864e-01 2.204649895429611206e-01 8.812481164932250977e-02 -1.440326422452926636e-01 2.173876911401748657e-01 -7.803284376859664917e-02 1.403601020574569702e-01 1.557278633117675781e-01 2.512029707431793213e-01 6.306982040405273438e-02 -2.163598835468292236e-01 3.184369504451751709e-01 4.476955905556678772e-02 9.479115903377532959e-02 -1.899557560682296753e-01 7.924271747469902039e-03 4.114411473274230957e-01 -2.100458592176437378e-01 -3.612992167472839355e-02 -8.950610458850860596e-02 9.042444825172424316e-02 7.269006222486495972e-02 2.733696997165679932e-01 9.121944755315780640e-02 5.826573446393013000e-02 -2.992420829832553864e-02 1.677994430065155029e-02 -3.750995993614196777e-01 1.526075154542922974e-01 1.916625052690505981e-01 5.841622129082679749e-02
-1.139615103602409363e-01 -1.696757376194000244e-01 2.746591866016387939e-01 6.125888973474502563e-02 6.529845297336578369e-02 7.326176762580871582e-02 -8.171183615922927856e-02 1.955047398805618286e-01 7.268527150154113770e-02 1.821020543575286865e-01 1.349091082811355591e-01 1.950934156775474548e-02 3.976581245660781860e-02 -3.676650673151016235e-02 1.272096782922744751e-01 -7.739502191543579102e-02 -1.246808916330337524e-01 4.899124503135681152e-01 1.408977154642343521e-02 -2.622325718402862549e-01 -1.835638880729675293e-01 -5.277839675545692444e-02 -3.470213711261749268e-01 7.479311525821685791e-02 -2.707661688327789307e-01 -1.689234822988510132e-01 2.180083990097045898e-01 1.875033676624298096e-01 -1.838172823190689087e-01 1.363739669322967529e-01 1.276921033859252930e-01 -4.606592655181884766e-02
1.033273618668317795e-02 5.199773237109184265e-03 4.514470696449279785e-01 1.450218446552753448e-02 -1.397497206926345825e-01 2.382277250289916992e-01 1.045503467321395874e-01 1.170332953333854675e-01 5.317116901278495789e-02 1.762735992670059204e-01 1.713100522756576538e-01 2.046447247266769409e-01 -8.054298907518386841e-02 -8.544593304395675659e-02 1.355762332677841187e-01 1.591662168502807617e-01 1.011573672294616699e-01 2.349902391433715820e-01 -3.545471932739019394e-03 3.205769956111907959e-01 -1.464716941118240356e-01 -2.628365457057952881e-01 -2.798217535018920898e-01 2.616486549377441406e-01 8.787985891103744507e-02 1.283272057771682739e-01 6.103214994072914124e-02 1.780330389738082886e-01 -1.684135943651199341e-01 1.339768171310424805e-01 1.269658505916595459e-01 6.881073117256164551e-02
3.231509029865264893e-01 1.685031354427337646e-01 2.681378126144409180e-01 -4.813780263066291809e-02 -1.166778504848480225e-01 -9.346679598093032837e-02 -1.399972438812255859e-01 4.441351816058158875e-02 2.523160725831985474e-02 1.458138525485992432e-01 2.274221032857894897e-01 -4.607530310750007629e-02 -8.602520078420639038e-02 1.196095794439315796e-01 3.031202256679534912e-01 3.192830085754394531e-02 1.539635360240936279e-01 3.529902994632720947e-01 -4.082778096199035645e-01 -1.463480386883020401e-02 1.138711944222450256e-01 -1.667504012584686279e-01 -1.975385397672653198e-01 -7.179489824920892715e-03 -4.776522982865571976e-03 4.666955769062042236e-02 2.485794126987457275e-01 1.234821230173110962e-01 -2.349803745746612549e-01 1.321933418512344360e-01 7.896690629422664642e-03 1.079018861055374146e-01
2.974479198455810547e-01 -1.463101804256439209e-01 3.444363176822662354e-01 1.073912307620048523e-01 -3.453064858913421631e-01 2.247544825077056885e-01 -7.429613173007965088e-02 1.150372773408889771e-01 -1.137249022722244263e-01 1.295880973339080811e-01 7.101419568061828613e-02 -6.019639968872070312e-02 1.434026956558227539e-01 1.358857005834579468e-01 1.885715872049331665e-02 -8.664422482252120972e-02 -1.471427381038665771e-01 8.519035764038562775e-03 -1.327411234378814697e-01 9.639143245294690132e-04 -4.408231675624847412e-01 -1.745970994234085083e-01 -7.735878229141235352e-02 1.133954897522926331e-01 7.533913478255271912e-03 -8.537989854812622070e-02 1.595953553915023804e-01 1.343156397342681885e-01 -3.508606255054473877e-01 1.508096158504486084e-01 5.329278483986854553e-02 6.014494970440864563e-02
-2.643090859055519104e-02 -1.659704893827438354e-01 4.523824751377105713e-01 7.065755873918533325e-02 -2.496086210012435913e-01 4.189518988132476807e-01 1.411532759666442871e-01 9.516266733407974243e-02 -3.219330683350563049e-04 2.448133528232574463e-01 1.233031749725341797e-01 -2.132898382842540741e-02 -4.043623805046081543e-02 -1.996262557804584503e-02 3.110713660717010498e-01 1.411703675985336304e-01 -5.133576318621635437e-02 6.092839688062667847e-02 -1.581267714500427246e-01 1.352485269308090210e-01 -6.412644684314727783e-02 -9.286613017320632935e-02 -1.289261430501937866e-01 2.737154364585876465e-01 3.497062996029853821e-02 1.194089651107788086e-01 1.345362067222595215e-01 1.118215769529342651e-01 -2.012446224689483643e-01 1.277956068515777588e-01 1.824367344379425049e-01 -1.042357012629508972e-01
1.320616751909255981e-01 -1.060654893517494202e-01 4.446834325790405273e-02 1.911322176456451416e-01 -2.142302393913269043e-01 1.737403571605682373e-01 9.326948970556259155e-02 3.265275657176971436e-01 4.306435585021972656e-03 -1.089836731553077698e-01 3.041236698627471924e-01 -6.879251450300216675e-02 6.015283986926078796e-02 1.839251518249511719e-01 -8.149728924036026001e-02 -1.182872503995895386e-01 5.517180263996124268e-02 3.385564386844635010e-01 -2.690126299858093262e-01 -9.361156262457370758e-03 -1.617622524499893188e-01 -7.305228617042303085e-03 -3.869900479912757874e-02 -8.188249170780181885e-02 -9.936979413032531738e-02 3.338821232318878174e-02 2.608183324337005615e-01 -1.050924435257911682e-01 -3.114011585712432861e-01 -9.451856464147567749e-02 3.398179709911346436e-01 1.954945772886276245e-01
2.252001464366912842e-01 1.432589348405599594e-02 3.160236179828643799e-01 9.034376591444015503e-02 -1.593170315027236938e-01 1.899398416280746460e-01 7.411060482263565063e-02 1.535916328430175781e-01 1.681590974330902100e-01 -8.496034145355224609e-02 -2.262253463268280029e-01 -1.257829815149307251e-01 -1.079520359635353088e-01 9.214216470718383789e-02 -3.194180130958557129e-01 -3.071749582886695862e-02 7.007809728384017944e-02 2.087594121694564819e-01 -1.300542354583740234e-01 6.397356837987899780e-02 -2.989354431629180908e-01 -1.064346283674240112e-01 -6.642714142799377441e-03 2.154924720525741577e-01 -3.073565959930419922e-01 2.723589837551116943e-01 -1.353510767221450806e-01 -6.057233363389968872e-02 1.159975212067365646e-02 3.291993737220764160e-01 2.693120203912258148e-02 9.141144156455993652e-02
6.108224391937255859e-02 -9.254654496908187866e-02 4.398748278617858887e-01 2.354010343551635742e-01 -2.666559517383575439e-01 3.415290117263793945e-01 6.555483490228652954e-02 -6.099239923059940338e-03 -1.115086767822504044e-02 9.139169007539749146e-02 3.170477226376533508e-02 2.717440128326416016e-01 -1.414358764886856079e-01 -3.965756297111511230e-02 4.173617810010910034e-02 4.139846563339233398e-02 5.085870251059532166e-02 1.094700396060943604e-01 -1.620736122131347656e-01 3.968352451920509338e-03 1.145707815885543823e-01 -1.859414130449295044e-01 -1.733095347881317139e-01 4.277064800262451172e-01 1.707658544182777405e-02 2.243256419897079468e-01 1.040859445929527283e-01 1.371003091335296631e-01 -1.339298486709594727e-01 4.823246598243713379e-02 6.318147480487823486e-02 -1.798226088285446167e-01
2.833979204297065735e-02 1.375202387571334839e-01 4.022599458694458008e-01 1.424470692873001099e-01 -1.867406368255615234e-01 2.570329904556274414e-01 7.411678880453109741e-02 -1.309265289455652237e-02 2.727324068546295166e-01 1.086216047406196594e-01 1.777886301279067993e-01 9.833252429962158203e-02 -1.119377743452787399e-02 7.745884358882904053e-02 -3.102655708789825439e-02 4.676037654280662537e-02 8.692856132984161377e-02 5.467045679688453674e-02 5.955976620316505432e-02 -2.626204192638397217e-01 -2.219183892011642456e-01 -2.576528675854206085e-02 -5.205959081649780273e-01 1.514868140220642090e-01 -2.279506027698516846e-01 6.649783998727798462e-02 1.608350574970245361e-01 5.136546492576599121e-02 -1.345045417547225952e-01 -1.078399945981800556e-03 1.558924615383148193e-01 2.483871579170227051e-02
-7.669517397880554199e-02 -3.619357571005821228e-02 3.044067919254302979e-01 2.833331003785133362e-02 2.652221359312534332e-02 3.941118121147155762e-01 3.328226134181022644e-02 -3.370318934321403503e-02 1.066515147686004639e-01 1.628493368625640869e-01 8.460942655801773071e-02 -7.087348401546478271e-02 2.819570302963256836e-01 3.634960353374481201e-01 1.833931729197502136e-02 1.591940969228744507e-01 1.422363221645355225e-01 3.599631488323211670e-01 -1.662227511405944824e-01 1.018453016877174377e-01 9.177709370851516724e-02 -1.640333235263824463e-01 -1.140200123190879822e-01 3.140000998973846436e-01 -1.507628113031387329e-01 7.904367148876190186e-02 1.079857647418975830e-01 -6.220205128192901611e-02 -2.462711930274963379e-01 7.235682755708694458e-02 -9.143710881471633911e-02 1.411063130944967270e-02
2.882029414176940918e-01 1.103763282299041748e-01 3.586541116237640381e-01 1.479482203722000122e-01 -1.110538393259048462e-01 2.804784849286079407e-02 -1.067432239651679993e-01 1.441940367221832275e-01 -1.587748676538467407e-01 1.768630295991897583e-01 -1.773312240839004517e-01 -2.115554660558700562e-01 -1.530254334211349487e-01 2.643018066883087158e-01 -4.558379203081130981e-02 -1.449711769819259644e-01 1.637347936630249023e-01 1.303666383028030396e-01 -2.374866902828216553e-01 -2.619712352752685547e-01 5.620150640606880188e-02 -1.830591857433319092e-01 -1.172985434532165527e-01 2.692903280258178711e-01 1.123491972684860229e-01 -1.768286824226379395e-01 9.598585963249206543e-02 -1.054202839732170105e-01 -2.017815262079238892e-01 2.441157400608062744e-01 5.926945805549621582e-02 7.260940037667751312e-03
-6.656122207641601562e-02 -1.627913564443588257e-01 3.397394120693206787e-01 1.044444069266319275e-01 -3.943707942962646484e-01 3.671765029430389404e-01 1.131298765540122986e-01 4.384408239275217056e-04 -6.879844237118959427e-03 1.954704672098159790e-01 1.467774212360382080e-01 2.851614169776439667e-02 4.419434815645217896e-02 -1.204799190163612366e-01 -1.310933679342269897e-01 1.116142794489860535e-01 1.367237418889999390e-01 2.577613294124603271e-01 -1.730196326971054077e-01 1.695949286222457886e-01 -8.922748267650604248e-02 4.646927583962678909e-03 -3.372474312782287598e-01 1.971276700496673584e-01 3.142860531806945801e-02 5.611510947346687317e-02 7.645819336175918579e-02 7.066618651151657104e-02 -2.297451794147491455e-01 2.143637984991073608e-01 1.087542157620191574e-02 -1.209419220685958862e-01
1.596634238958358765e-01 -8.784168213605880737e-02 -1.746318885125219822e-03 1.375930756330490112e-01 -1.268339604139328003e-01 1.031812950968742371e-01 1.010251566767692566e-01 3.747584521770477295e-01 2.401130273938179016e-02 2.815246349200606346e-03 6.489124149084091187e-02 7.494854182004928589e-02 9.236027300357818604e-02 7.063679397106170654e-02 -2.539719045162200928e-01 -3.182294070720672607e-01 2.009497135877609253e-01 4.173290431499481201e-01 -2.725230753421783447e-01 -1.900590360164642334e-01 -7.071185857057571411e-02 -1.774301975965499878e-01 -7.662914693355560303e-02 1.306555867195129395e-01 2.382072061300277710e-02 1.116806939244270325e-01 1.879473775625228882e-01 7.023819535970687866e-02 -2.853071689605712891e-01 8.960837870836257935e-02 1.636799722909927368e-01 1.639828532934188843e-01
-1.580529510974884033e-01 -2.404072135686874390e-01 3.660568296909332275e-01 2.312779426574707031e-01 -2.466910332441329956e-01 1.943910866975784302e-01 1.280779298394918442e-02 2.033733278512954712e-01 1.124840602278709412e-01 -3.915007412433624268e-02 -6.253627594560384750e-03 9.904643148183822632e-02 -6.952593568712472916e-03 -5.376027151942253113e-02 5.111124366521835327e-02 2.186005264520645142e-01 2.293510884046554565e-01 1.865395009517669678e-01 -2.384224683046340942e-01 1.514049619436264038e-01 -2.201804071664810181e-01 -1.194725781679153442e-01 -1.459477394819259644e-01 2.467523217201232910e-01 -1.268646121025085449e-01 1.076658070087432861e-01 2.026859223842620850e-01 8.533395826816558838e-02 -3.468369245529174805e-01 -2.050860784947872162e-02 -2.416777051985263824e-02 -5.231469124555587769e-02
1.584872007369995117e-01 6.155760586261749268e-02 2.967398464679718018e-01 -3.901341930031776428e-02 1.340140253305435181e-01 -8.644437789916992188e-02 -4.516208171844482422e-02 1.642531715333461761e-02 2.539065182209014893e-01 8.295463770627975464e-02 7.372709363698959351e-02 1.281488835811614990e-01 9.373527951538562775e-03 -1.863915845751762390e-02 9.122803062200546265e-02 -2.279591262340545654e-01 -5.024642497301101685e-02 4.270095527172088623e-01 -1.438044309616088867e-01 5.753418430685997009e-02 -1.318927705287933350e-01 -2.262967675924301147e-01 -2.675688862800598145e-01 2.061076760292053223e-01 5.902369040995836258e-03 3.679152578115463257e-02 5.512645468115806580e-02 -3.232858180999755859e-01 -3.565591573715209961e-01 1.023913696408271790e-01 2.407451122999191284e-01 6.159712001681327820e-02
-8.709967136383056641e-02 -2.549292445182800293e-01 3.244495391845703125e-01 1.257698386907577515e-01 -4.355114102363586426e-01 3.710351586341857910e-01 1.035834923386573792e-01 8.246860653162002563e-02 5.117764323949813843e-02 1.598774045705795288e-01 -1.235875487327575684e-02 1.913624443113803864e-02 1.834733486175537109e-01 -1.356831789016723633e-01 3.791149239987134933e-03 7.525548338890075684e-02 -5.347600951790809631e-02 2.302925884723663330e-01 -1.661175638437271118e-01 1.514464914798736572e-01 -9.201584383845329285e-03 -2.016240358352661133e-01 -1.885961145162582397e-01 1.083322316408157349e-01 -2.250085771083831787e-01 2.155488282442092896e-01 1.305700838565826416e-01 1.768627762794494629e-01 -1.295213550329208374e-01 1.488812733441591263e-02 1.344050019979476929e-01 8.611249737441539764e-03
3.220030665397644043e-01 4.825329035520553589e-02 4.438271224498748779e-01 1.504111588001251221e-01 -5.477065220475196838e-02 2.844561934471130371e-01 1.295121759176254272e-01 9.432879090309143066e-02 1.736840046942234039e-02 1.511787772178649902e-01 -3.846061881631612778e-03 1.241519600152969360e-01 2.247583568096160889e-01 -4.236610978841781616e-02 3.229535743594169617e-02 2.482478693127632141e-02 -1.987489163875579834e-01 2.287843227386474609e-01 -2.423422411084175110e-02 1.032391041517257690e-01 -1.559468507766723633e-01 -3.925516903400421143e-01 -5.338519439101219177e-02 2.395550459623336792e-01 4.866323620080947876e-02 -2.574945613741874695e-02 1.502027660608291626e-01 -2.816949971020221710e-02 -2.657345235347747803e-01 1.522668451070785522e-01 3.713406249880790710e-02 9.450429677963256836e-02
2.299595475196838379e-01 2.598123624920845032e-02 4.454019367694854736e-01 -5.753970146179199219e-02 9.331329166889190674e-02 2.342945933341979980e-01 -2.057945877313613892e-01 1.250212639570236206e-01 -1.329481005668640137e-01 1.263744533061981201e-01 -6.593823432922363281e-02 -7.424664497375488281e-02 -6.454443186521530151e-02 1.376718282699584961e-01 -6.509663164615631104e-02 2.345211803913116455e-01 5.560721457004547119e-02 4.013040959835052490e-01 1.666361242532730103e-01 -9.165953844785690308e-02 -2.377384603023529053e-01 -2.651430964469909668e-01 -2.039801776409149170e-01 2.193996608257293701e-01 -5.783994495868682861e-02 1.070402413606643677e-01 -1.905626952648162842e-01 -9.763792902231216431e-02 -6.568244844675064087e-02 -4.128934815526008606e-02 -1.033778041601181030e-01 5.546534433960914612e-02
1.949533820152282715e-01 2.607629597187042236e-01 1.323311924934387207e-01 1.955038905143737793e-01 -5.797442793846130371e-01 -1.011150032281875610e-01 1.844477504491806030e-01 1.514548510313034058e-01 2.523029595613479614e-02 -3.719815239310264587e-02 2.100152708590030670e-02 -1.330972760915756226e-01 6.953576207160949707e-02 1.389540433883666992e-01 2.550109028816223145e-01 2.674302160739898682e-01 4.190795496106147766e-02 1.851136237382888794e-01 1.992845237255096436e-01 8.573860675096511841e-02 -6.024887785315513611e-02 -6.876441091299057007e-02 -5.032161250710487366e-02 -6.523986905813217163e-02 -1.545282900333404541e-01 2.026450335979461670e-01 9.519207477569580078e-02 -1.856971383094787598e-01 -1.083381175994873047e-01 2.825031988322734833e-02 -7.445053756237030029e-02 -1.711820662021636963e-01
2.162817865610122681e-01 2.465176284313201904e-01 2.182061783969402313e-02 8.336520753800868988e-03 -3.593608364462852478e-02 2.758260369300842285e-01 -1.468437314033508301e-01 2.687698602676391602e-01 4.097818136215209961e-01 -4.234724119305610657e-02 -1.549900975078344345e-02 -4.671085253357887268e-02 -2.249365439638495445e-03 2.249086350202560425e-01 2.052819132804870605e-01 3.611262515187263489e-02 -1.238086842931807041e-03 2.827516794204711914e-01 -7.495687156915664673e-02 -1.137361302971839905e-01 5.907766893506050110e-02 -1.518101841211318970e-01 -4.250343143939971924e-02 1.364303380250930786e-01 -7.961575686931610107e-02 1.614102572202682495e-01 2.614340186119079590e-01 2.820314466953277588e-02 -3.298234045505523682e-01 -2.358828857541084290e-02 2.642484009265899658e-01 -1.685250252485275269e-01
1.129124090075492859e-01 1.869326457381248474e-02 2.084342092275619507e-01 7.867068797349929810e-02 -1.507774889469146729e-01 1.457599252462387085e-01 -1.414986252784729004e-01 1.096708700060844421e-01 9.280276298522949219e-02 9.647721797227859497e-02 -1.052762120962142944e-01 9.065562486648559570e-02 -1.720369160175323486e-01 2.350675314664840698e-01 1.510516460984945297e-02 -8.889852464199066162e-02 -1.198193654417991638e-01 4.033554717898368835e-02 -2.592388689517974854e-01 -5.376144498586654663e-02 7.501462101936340332e-02 -1.055268719792366028e-01 -3.505020737648010254e-01 -7.373938709497451782e-02 -7.808893173933029175e-02 2.475125342607498169e-01 -2.326838523149490356e-01 5.687924474477767944e-02 -1.111012548208236694e-01 -2.489832341670989990e-01 3.262245059013366699e-01 -4.409134984016418457e-01
1.663161367177963257e-01 -1.759732216596603394e-01 3.081873059272766113e-02 -5.888180434703826904e-02 -6.617528945207595825e-02 1.402582824230194092e-01 -6.797182559967041016e-02 2.073189765214920044e-01 3.304731845855712891e-02 -6.208887323737144470e-02 -5.084432289004325867e-02 -1.336365044116973877e-01 6.121709197759628296e-02 2.305712103843688965e-01 3.352570533752441406e-01 1.526464521884918213e-01 -2.287491969764232635e-02 4.899588823318481445e-01 -1.580183277837932110e-03 -2.324756234884262085e-01 1.018983051180839539e-01 1.380172818899154663e-01 -4.538733884692192078e-02 4.489735886454582214e-02 -2.604137063026428223e-01 9.029551595449447632e-02 -2.319131940603256226e-01 8.684612810611724854e-02 -2.082107365131378174e-01 3.077972531318664551e-01 1.287830919027328491e-01 -1.649063080549240112e-01
1.913831532001495361e-01 2.122884243726730347e-01 6.419044733047485352e-02 -1.222917884588241577e-01 -3.956688642501831055e-01 1.154310852289199829e-01 -7.857607305049896240e-02 1.690192073583602905e-01 1.069590970873832703e-01 2.281660214066505432e-02 -7.059294730424880981e-02 -1.218158900737762451e-01 -1.519747376441955566e-01 5.558324605226516724e-02 9.396582841873168945e-02 5.321351811289787292e-02 3.346210345625877380e-02 4.157491028308868408e-01 1.891388744115829468e-01 -3.162734210491180420e-01 1.908110380172729492e-01 -2.849933207035064697e-01 -6.599097698926925659e-02 1.108232364058494568e-01 1.636409759521484375e-02 2.275244891643524170e-01 3.001188486814498901e-02 -4.567050188779830933e-02 -2.194021344184875488e-01 -1.407863851636648178e-02 2.662391662597656250e-01 8.187574148178100586e-02
9.370514005422592163e-02 -2.032620273530483246e-02 2.747214436531066895e-01 3.223976120352745056e-02 4.370073229074478149e-02 8.107720315456390381e-02 1.611755229532718658e-02 1.521230936050415039e-01 -8.438261598348617554e-02 -2.805582247674465179e-02 8.653513505123555660e-04 -5.588888376951217651e-02 -4.657912626862525940e-02 3.139523565769195557e-01 2.758616209030151367e-01 -2.737489044666290283e-01 -1.171782314777374268e-01 4.454686939716339111e-01 3.878086805343627930e-02 -2.329689413309097290e-01 2.720455825328826904e-01 -1.665561497211456299e-01 -1.290844529867172241e-01 1.153615191578865051e-01 9.477947652339935303e-02 2.281706333160400391e-01 5.273155868053436279e-02 -1.402666568756103516e-01 -2.713265419006347656e-01 -1.637599468231201172e-01 -1.505345106124877930e-01 1.154817342758178711e-01
1.141238063573837280e-01 1.126087307929992676e-01 2.454009652137756348e-01 4.724323004484176636e-02 -1.691697537899017334e-01 2.440430223941802979e-02 2.133724689483642578e-01 2.394625544548034668e-01 2.401278018951416016e-01 -5.552134662866592407e-02 -9.241457283496856689e-02 1.900907754898071289e-01 -2.031777352094650269e-01 2.199845761060714722e-01 4.424024820327758789e-01 -1.131891533732414246e-01 9.079775214195251465e-02 2.754808664321899414e-01 5.492192134261131287e-02 -1.639152318239212036e-01 2.053321003913879395e-01 -1.904258430004119873e-01 -1.356177926063537598e-01 3.042303398251533508e-02 -4.248906392604112625e-03 2.893263399600982666e-01 9.105881303548812866e-02 -1.386048346757888794e-01 -1.066434085369110107e-01 -1.634125560522079468e-01 1.217443645000457764e-01 1.560995168983936310e-02
1.226792111992835999e-01 -1.191689744591712952e-01 3.587323129177093506e-01 2.761250138282775879e-01 -3.514805436134338379e-01 3.192760348320007324e-01 1.403057761490345001e-02 1.357776969671249390e-01 1.140404120087623596e-01 3.595221340656280518e-01 2.208979129791259766e-01 1.425397992134094238e-01 5.796347558498382568e-02 1.343102660030126572e-02 -7.833384722471237183e-02 5.685026571154594421e-02 -9.089949727058410645e-02 3.174178600311279297e-01 2.331621386110782623e-02 -6.090726330876350403e-02 -9.347517788410186768e-02 -1.076194941997528076e-01 -5.097112059593200684e-02 9.598434716463088989e-02 -9.610217064619064331e-02 -8.382938802242279053e-02 -9.521739184856414795e-02 2.593298554420471191e-01 -2.312783747911453247e-01 -7.632873952388763428e-02 1.036527194082736969e-02 4.244466777890920639e-03
2.921953201293945312e-01 -8.277968736365437508e-04 7.169283926486968994e-02 1.527421548962593079e-02 -1.897285580635070801e-01 -2.867349237203598022e-02 1.380352675914764404e-01 -2.666381420567631721e-03 1.312722116708755493e-01 -1.832445859909057617e-01 -1.828478872776031494e-01 3.560912236571311951e-02 -4.122940078377723694e-02 1.916877478361129761e-01 -8.740620315074920654e-02 4.021097347140312195e-02 1.332399249076843262e-01 4.069215953350067139e-01 1.138999834656715393e-01 4.683913663029670715e-03 2.556850910186767578e-01 -1.686579287052154541e-01 -1.545977592468261719e-02 2.116305008530616760e-02 -3.741639256477355957e-01 7.943506352603435516e-03 -1.184692233800888062e-01 1.069432720541954041e-01 -3.434327244758605957e-01 -1.655570566654205322e-01 3.812756761908531189e-02 -3.420117795467376709e-01
7.507138699293136597e-02 -1.483547985553741455e-01 1.466443538665771484e-01 -2.244512587785720825e-01 -1.337471306324005127e-01 -1.958464458584785461e-02 2.493200451135635376e-01 1.276827901601791382e-01 1.965606212615966797e-02 2.186936512589454651e-02 1.004449650645256042e-01 -2.868887186050415039e-01 1.797547936439514160e-01 2.551836967468261719e-01 5.994412675499916077e-02 -1.558788269758224487e-01 -2.377914190292358398e-01 2.740484774112701416e-01 -1.631677895784378052e-02 1.277134865522384644e-01 -1.537514179944992065e-01 -1.789680719375610352e-01 -3.999613523483276367e-01 3.474546372890472412e-01 4.768086969852447510e-02 8.798200637102127075e-02 2.321883589029312134e-01 -4.558007419109344482e-02 1.237585395574569702e-01 -6.254546344280242920e-02 1.042694449424743652e-01 6.682181358337402344e-02
8.568888902664184570e-02 1.940414756536483765e-01 2.972269952297210693e-01 8.835136145353317261e-02 -1.268209815025329590e-01 1.365159004926681519e-01 -1.134738698601722717e-01 2.664530575275421143e-01 2.499690055847167969e-01 -1.207149550318717957e-01 -2.662543058395385742e-01 -3.105349242687225342e-01 -4.264384135603904724e-02 -1.793101578950881958e-01 -3.651031106710433960e-02 2.796526253223419189e-02 -1.747602820396423340e-01 2.090015560388565063e-01 3.259832505136728287e-03 2.870677709579467773e-01 -7.413708418607711792e-02 3.610448911786079407e-02 -3.144815564155578613e-01 2.672643028199672699e-02 -2.178328931331634521e-01 3.252992928028106689e-01 -3.412634134292602539e-02 1.176979765295982361e-01 -8.958134800195693970e-02 2.773520164191722870e-02 -1.294544488191604614e-01 5.386352539062500000e-02
-9.476637095212936401e-02 -7.500964403152465820e-02 -9.412824176251888275e-03 3.253101184964179993e-02 -4.764771088957786560e-02 1.954613327980041504e-01 -1.679294258356094360e-01 7.595627103000879288e-03 4.042831063270568848e-01 -8.040406554937362671e-02 -7.636144012212753296e-02 -3.725230693817138672e-01 -6.369109451770782471e-02 1.536169052124023438e-01 1.468853652477264404e-01 2.272884920239448547e-02 -2.716980278491973877e-01 1.981510818004608154e-01 2.135338038206100464e-01 -1.402022540569305420e-01 -2.968944013118743896e-01 -2.270088344812393188e-02 -1.709751784801483154e-01 1.260239183902740479e-01 -9.050821512937545776e-02 1.649647206068038940e-01 -2.758557349443435669e-02 2.329881340265274048e-01 -2.667006552219390869e-01 2.222690284252166748e-01 8.194193243980407715e-02 -1.464307606220245361e-01
-7.428096979856491089e-02 1.391779929399490356e-01 3.163862824440002441e-01 9.224332869052886963e-02 -3.312611281871795654e-01 1.604969650506973267e-01 -1.537361741065979004e-02 -2.927466295659542084e-02 1.270731836557388306e-01 1.179355103522539139e-02 2.357428073883056641e-01 -1.437098085880279541e-01 2.196568697690963745e-01 1.850685179233551025e-01 1.061500534415245056e-01 1.746444217860698700e-02 2.022165060043334961e-01 3.272056579589843750e-01 -1.105773225426673889e-01 6.251432001590728760e-02 1.999750882387161255e-01 -3.333064615726470947e-01 -2.030993402004241943e-01 -1.123358029872179031e-02 -1.742722094058990479e-01 -2.521581351757049561e-01 2.501963973045349121e-01 -1.338353455066680908e-01 -9.966934099793434143e-03 -3.036103770136833191e-02 9.862297773361206055e-02 -3.960340470075607300e-02
1.552996039390563965e-02 3.877699375152587891e-02 3.143067359924316406e-01 6.095997989177703857e-02 -7.183313369750976562e-02 -3.343455493450164795e-02 9.502349048852920532e-02 -1.238261759281158447e-01 1.871191561222076416e-01 8.447899669408798218e-02 -2.176632136106491089e-01 -1.916047185659408569e-01 -2.416792064905166626e-01 9.229145199060440063e-02 -4.843124002218246460e-02 -1.135057304054498672e-03 -2.584564127027988434e-02 2.962962687015533447e-01 1.596778482198715210e-01 9.055322408676147461e-02 -1.423090398311614990e-01 -2.576675117015838623e-01 -7.533828914165496826e-02 1.402698159217834473e-01 -9.896014630794525146e-02 4.977174401283264160e-01 -7.824540883302688599e-02 2.914130687713623047e-03 5.406152456998825073e-02 1.092367321252822876e-01 -1.608759313821792603e-01 -3.620239198207855225e-01
-9.736768156290054321e-02 1.663918942213058472e-01 3.764674365520477295e-01 3.653261065483093262e-01 -1.869257241487503052e-01 -6.271137297153472900e-02 -1.886230856180191040e-01 1.172114908695220947e-01 1.622232496738433838e-01 4.086304605007171631e-01 2.077090442180633545e-01 1.953539811074733734e-02 -2.135624550282955170e-02 1.266723722219467163e-01 1.380202621221542358e-01 1.790286973118782043e-02 1.442961990833282471e-01 2.609643936157226562e-01 1.260587852448225021e-02 -1.482633175328373909e-03 -3.809317573904991150e-02 -1.697273254394531250e-01 -5.950146168470382690e-02 1.515952199697494507e-01 3.163187578320503235e-02 1.407977342605590820e-01 1.327931880950927734e-01 5.572390556335449219e-02 -3.361125290393829346e-01 2.564479410648345947e-02 -6.032483652234077454e-02 1.485340595245361328e-01
4.737468808889389038e-02 -2.392787188291549683e-01 9.611390531063079834e-02 2.148768305778503418e-01 -1.477678716182708740e-01 4.416401386260986328e-01 8.178349584341049194e-02 -5.026344582438468933e-02 -1.161307543516159058e-01 1.297910511493682861e-01 1.639844030141830444e-01 4.694462940096855164e-02 4.460304230451583862e-02 2.250894159078598022e-01 -9.016048279590904713e-04 -3.338569030165672302e-02 1.438822299242019653e-01 2.285652905702590942e-01 1.331452280282974243e-01 7.821615785360336304e-02 -5.155134946107864380e-02 -1.325705796480178833e-01 -7.203965634107589722e-02 -4.321574419736862183e-02 -7.006024941802024841e-03 2.549038231372833252e-01 7.041326910257339478e-02 2.245639264583587646e-01 -5.139068365097045898e-01 1.021426692605018616e-01 1.631595492362976074e-01 1.234734710305929184e-02
8.976669609546661377e-02 -3.633851557970046997e-02 3.479953408241271973e-01 1.914781481027603149e-01 -1.578674316406250000e-01 2.771426141262054443e-01 2.041445970535278320e-01 -5.294788628816604614e-02 -5.281723663210868835e-02 2.286023795604705811e-01 5.606620013713836670e-02 8.422891795635223389e-02 -8.638773858547210693e-02 -1.077105030417442322e-01 1.836199313402175903e-01 -1.161567196249961853e-01 -5.639605969190597534e-02 2.551710307598114014e-01 -5.537569895386695862e-02 -2.846223711967468262e-01 7.359905540943145752e-02 -1.234365478157997131e-01 -4.125591814517974854e-01 1.964738033711910248e-02 -2.445336282253265381e-01 -8.499617688357830048e-03 6.361900828778743744e-03 2.839353382587432861e-01 -2.315690666437149048e-01 7.190355658531188965e-02 -1.006532534956932068e-01 -4.495409503579139709e-02
-5.579095333814620972e-03 -1.768474727869033813e-01 8.530511707067489624e-02 7.184065878391265869e-02 -2.589016258716583252e-01 4.446584358811378479e-02 -6.323257833719253540e-02 -3.544720634818077087e-02 -1.981354653835296631e-01 7.201610598713159561e-03 1.285112947225570679e-01 -2.293962389230728149e-01 5.628122389316558838e-02 3.522801771759986877e-02 9.856079518795013428e-02 4.068263247609138489e-02 -3.905779123306274414e-02 3.871476054191589355e-01 -1.873209476470947266e-01 1.741134971380233765e-01 -2.445534020662307739e-01 -1.348912268877029419e-01 -2.065993100404739380e-01 1.350421160459518433e-01 4.212611541152000427e-02 -1.383386701345443726e-01 3.030001521110534668e-01 2.653132975101470947e-01 -2.255875915288925171e-01 2.738468945026397705e-01 -1.048690453171730042e-01 -2.864287495613098145e-01
-1.975885331630706787e-01 -2.347448319196701050e-01 2.965439558029174805e-01 7.258647680282592773e-02 -1.570850014686584473e-01 1.670344620943069458e-01 1.151919364929199219e-01 2.392326146364212036e-01 -1.915781758725643158e-02 1.887470781803131104e-01 -6.991017609834671021e-02 1.030156016349792480e-01 -9.808259457349777222e-02 9.046401083469390869e-02 2.031953446567058563e-02 1.984146088361740112e-01 6.870897859334945679e-02 2.629172801971435547e-01 -1.689504384994506836e-01 -4.054773971438407898e-02 -7.625810801982879639e-02 -2.109860926866531372e-01 -4.348022341728210449e-01 2.796618342399597168e-01 1.885332167148590088e-01 -8.410585671663284302e-02 2.233606874942779541e-01 1.717373169958591461e-02 1.042324975132942200e-01 1.067962031811475754e-02 2.040759176015853882e-01 -1.159033775329589844e-01
-1.417083144187927246e-01 -2.465589344501495361e-02 1.276225447654724121e-01 -2.115752361714839935e-02 -3.386135101318359375e-01 3.265616595745086670e-01 1.705073863267898560e-01 -2.504118718206882477e-02 -8.803217113018035889e-02 2.145219445228576660e-01 3.653653338551521301e-02 3.260798752307891846e-02 1.481809560209512711e-02 7.413539290428161621e-02 5.780233815312385559e-02 4.085786640644073486e-02 1.801020354032516479e-01 2.869358360767364502e-01 -2.294077128171920776e-01 2.711203098297119141e-01 5.624833703041076660e-02 -2.834174931049346924e-01 -2.595908045768737793e-01 1.314495801925659180e-01 -1.993794888257980347e-01 -5.084425583481788635e-02 9.662738442420959473e-02 1.795548051595687866e-01 -3.632933199405670166e-01 -9.758864343166351318e-02 -9.065040200948715210e-02 -4.455075040459632874e-02
3.815587237477302551e-02 -8.237651735544204712e-02 2.343055158853530884e-01 -1.356964465230703354e-02 -1.601829379796981812e-02 2.155489176511764526e-01 9.702958166599273682e-02 -4.778950288891792297e-02 -1.649657636880874634e-01 1.343833804130554199e-01 -5.132122337818145752e-02 5.833015963435173035e-02 1.763557940721511841e-01 2.743242383003234863e-01 1.208670362830162048e-01 3.620555624365806580e-02 -2.309954725205898285e-02 3.732663989067077637e-01 2.258732914924621582e-02 -1.750892251729965210e-01 -2.887974381446838379e-01 -4.068870544433593750e-01 -2.388624697923660278e-01 3.398314416408538818e-01 -1.225320994853973389e-02 5.112763494253158569e-02 -7.752281427383422852e-02 -9.466144442558288574e-02 -1.454716324806213379e-01 2.544265687465667725e-01 3.705500811338424683e-02 8.451427519321441650e-02
2.511960566043853760e-01 -1.652155518531799316e-01 6.479771435260772705e-02 9.102379530668258667e-02 -2.631976902484893799e-01 2.730910778045654297e-01 -1.680545508861541748e-01 -1.320730298757553101e-01 -3.484370931982994080e-02 4.401595517992973328e-02 5.936279892921447754e-02 -1.323801577091217041e-01 4.122082889080047607e-02 2.586592361330986023e-02 4.168595187366008759e-03 -2.916928566992282867e-02 2.232993543148040771e-01 4.105292558670043945e-01 -3.636862710118293762e-02 1.647697389125823975e-01 4.757417738437652588e-02 -2.015008777379989624e-01 -1.154440715909004211e-01 -3.899842500686645508e-02 -5.843020044267177582e-03 -1.727752387523651123e-01 2.833684980869293213e-01 3.174051642417907715e-01 -3.434491157531738281e-01 1.885565668344497681e-01 -3.206813335418701172e-02 -1.004757955670356750e-01
8.943186700344085693e-02 7.194105535745620728e-02 3.872550427913665771e-01 2.165546715259552002e-01 -2.426837682723999023e-01 3.156781196594238281e-01 -9.134346991777420044e-02 -2.774672023952007294e-02 9.987187571823596954e-03 -1.144712045788764954e-01 1.828122138977050781e-01 -1.191777586936950684e-01 -1.097132861614227295e-01 7.057406753301620483e-02 -1.380093097686767578e-01 -9.253036230802536011e-03 6.072609871625900269e-02 1.637360304594039917e-01 -1.970682740211486816e-01 2.026853263378143311e-01 -6.355072557926177979e-02 -2.136289030313491821e-01 -1.438686102628707886e-01 3.240103721618652344e-01 4.994687065482139587e-02 -1.018160134553909302e-01 2.543048262596130371e-01 2.449515461921691895e-01 -2.216311842203140259e-01 5.940137803554534912e-02 -1.855983212590217590e-02 -2.214213162660598755e-01
4.687381535768508911e-02 1.969510763883590698e-01 1.306974291801452637e-01 9.753081947565078735e-02 -1.755767911672592163e-01 6.640586256980895996e-02 -9.603229351341724396e-03 3.757847473025321960e-02 3.340598642826080322e-01 -1.956651210784912109e-01 -2.199008688330650330e-02 -2.572644688189029694e-02 -1.566939055919647217e-01 1.744535416364669800e-01 2.407804876565933228e-01 -4.449377954006195068e-02 9.191526472568511963e-02 4.641611576080322266e-01 -5.583088845014572144e-02 -2.329733222723007202e-01 1.196333914995193481e-01 -1.749608218669891357e-01 -9.782999753952026367e-02 8.221876621246337891e-02 -3.828526660799980164e-02 3.808943033218383789e-01 3.824034705758094788e-02 -4.793546721339225769e-02 -1.297223120927810669e-01 8.061996102333068848e-02 3.331204056739807129e-01 5.064424499869346619e-02
-4.299434274435043335e-02 1.684180051088333130e-01 3.682909309864044189e-01 1.989496797323226929e-01 1.116476953029632568e-02 4.459690675139427185e-02 1.384232789278030396e-01 8.214529603719711304e-02 7.462459802627563477e-02 1.068550720810890198e-01 -1.734948158264160156e-01 3.611868992447853088e-02 -1.499293893575668335e-01 2.404922395944595337e-01 1.652595773339271545e-02 -2.492507919669151306e-02 -5.797844380140304565e-02 2.552505433559417725e-01 6.553837656974792480e-02 2.079211771488189697e-01 -3.396988511085510254e-01 -7.273210678249597549e-03 -1.963510364294052124e-01 1.276799291372299194e-01 -6.459952890872955322e-02 4.204134047031402588e-01 2.586726564913988113e-03 2.172381728887557983e-01 4.346033930778503418e-02 1.846068799495697021e-01 1.667998358607292175e-02 -2.936536967754364014e-01
3.941312134265899658e-01 1.946678161621093750e-01 6.212428212165832520e-03 -2.706149034202098846e-02 -7.281792908906936646e-02 1.985767632722854614e-01 -9.666565805673599243e-02 -1.586957834661006927e-02 3.085182309150695801e-01 -7.130743563175201416e-02 9.678667783737182617e-02 -1.816332638263702393e-01 -7.179820537567138672e-02 2.171120494604110718e-01 2.369826734066009521e-01 -5.936110392212867737e-02 -1.559947580099105835e-01 4.495621323585510254e-01 4.844023846089839935e-03 -3.073847591876983643e-01 1.822656840085983276e-01 -1.313428133726119995e-01 -9.204854071140289307e-02 1.667700856924057007e-01 -5.057579278945922852e-02 4.370212554931640625e-02 1.488797515630722046e-01 -2.651879936456680298e-02 -1.602615416049957275e-01 5.234362930059432983e-02 1.280030459165573120e-01 -1.311796605587005615e-01
4.687808081507682800e-02 4.704087227582931519e-02 1.425359100103378296e-01 3.018510155379772186e-02 -7.183495908975601196e-02 2.250539697706699371e-02 1.006480380892753601e-01 -1.632683351635932922e-02 1.340554505586624146e-01 -1.640230417251586914e-02 -2.286187559366226196e-01 -1.299858987331390381e-01 -4.511223137378692627e-01 1.294137984514236450e-01 8.588673919439315796e-02 -1.403693668544292450e-02 -1.447395384311676025e-01 2.066918015480041504e-01 -4.631271958351135254e-02 9.979067742824554443e-02 -4.052079916000366211e-01 -2.312193512916564941e-01 -2.142705321311950684e-01 3.303854167461395264e-01 -3.810544312000274658e-02 2.128977477550506592e-01 -6.984122097492218018e-02 1.238656640052795410e-01 -8.226533234119415283e-02 2.413808256387710571e-01 -8.218929916620254517e-02 -2.361802905797958374e-01
3.524633646011352539e-01 5.139328166842460632e-02 -1.073662117123603821e-01 9.927636384963989258e-02 -1.882759183645248413e-01 3.047576546669006348e-01 -1.007279604673385620e-01 2.316971570253372192e-01 1.321048289537429810e-01 9.714543074369430542e-02 3.018812537193298340e-01 -1.931957304477691650e-01 -1.462562978267669678e-01 8.628672361373901367e-02 4.610158968716859818e-03 2.117775380611419678e-01 2.895141765475273132e-02 2.668089568614959717e-01 -8.752640336751937866e-02 -1.811366081237792969e-01 -4.449428990483283997e-02 -2.557125389575958252e-01 -7.270008325576782227e-02 5.582737177610397339e-02 8.372010290622711182e-02 2.133655548095703125e-01 1.745591312646865845e-02 -1.023836731910705566e-01 -1.832848340272903442e-01 1.806085854768753052e-01 3.334069848060607910e-01 -3.970068693161010742e-02
9.793844819068908691e-02 6.989459693431854248e-02 3.135508596897125244e-01 9.405619651079177856e-02 -2.050392478704452515e-01 1.464683264493942261e-01 9.429728612303733826e-03 1.538354903459548950e-02 8.721191436052322388e-02 -3.354512527585029602e-02 1.103849038481712341e-01 -1.863516271114349365e-01 1.446667909622192383e-01 -1.809020712971687317e-02 -2.937083691358566284e-02 -3.073731437325477600e-02 1.156939789652824402e-01 7.933637499809265137e-02 -9.579130262136459351e-02 5.500590428709983826e-02 7.034787535667419434e-02 -3.258497416973114014e-01 -1.576911658048629761e-01 4.168043658137321472e-02 -1.816942840814590454e-01 -1.823128573596477509e-02 3.789337277412414551e-01 1.344942599534988403e-01 -3.205656707286834717e-01 4.221241474151611328e-01 -2.883238196372985840e-01 -8.437097072601318359e-02
-8.537800051271915436e-03 -8.172439038753509521e-02 9.808585047721862793e-02 -6.032817438244819641e-02 -1.357076317071914673e-01 8.829680830240249634e-02 -8.161650598049163818e-02 1.970353871583938599e-01 2.506488859653472900e-01 1.274333428591489792e-02 -1.137878149747848511e-01 -2.385974489152431488e-02 -2.081557363271713257e-01 1.343190073966979980e-01 -1.087893173098564148e-01 3.561224415898323059e-02 -1.699786484241485596e-01 3.036326467990875244e-01 9.169363975524902344e-02 1.908809691667556763e-01 -3.644738495349884033e-01 -1.032670214772224426e-01 -1.018899679183959961e-01 2.252617031335830688e-01 6.097488477826118469e-02 5.043457150459289551e-01 -7.702627032995223999e-02 1.334490180015563965e-01 -1.159159094095230103e-01 2.314837425947189331e-01 -1.182877346873283386e-01 -1.546510905027389526e-01
2.461235672235488892e-01 -2.281115576624870300e-02 1.355847530066967010e-02 2.539084851741790771e-01 -2.910705506801605225e-01 1.286521852016448975e-01 -1.129225790500640869e-01 2.960156202316284180e-01 -1.980368047952651978e-02 3.286397159099578857e-01 1.567697972059249878e-01 -1.325835287570953369e-02 4.184177517890930176e-02 1.088523045182228088e-01 1.642153225839138031e-02 -1.168692559003829956e-01 6.730210036039352417e-02 2.621260285377502441e-01 1.516135483980178833e-01 1.892965734004974365e-01 -2.447044402360916138e-01 1.144471392035484314e-02 -2.382094264030456543e-01 2.075250744819641113e-01 -7.627770304679870605e-02 -7.317206356674432755e-03 1.481212489306926727e-02 1.791876554489135742e-01 -3.600190877914428711e-01 1.928794234991073608e-01 -3.903408348560333252e-02 1.161993071436882019e-01
6.453252583742141724e-02 5.485652759671211243e-02 4.617895483970642090e-01 3.020952343940734863e-01 -1.550584584474563599e-01 2.887450754642486572e-01 4.739327728748321533e-02 -4.161425866186618805e-03 -1.364546418190002441e-01 8.517902344465255737e-02 2.179748862981796265e-01 -2.318789660930633545e-01 1.010463340207934380e-03 9.094037115573883057e-02 -1.703546196222305298e-01 1.365797072649002075e-01 -1.644692756235599518e-02 2.613729536533355713e-01 -1.879399269819259644e-02 9.175425767898559570e-02 -1.823637932538986206e-01 -1.558762192726135254e-01 -1.603761017322540283e-01 1.042637415230274200e-02 -8.088410645723342896e-02 -4.880746081471443176e-02 1.997050791978836060e-01 3.255473077297210693e-01 -1.171502545475959778e-01 1.356534659862518311e-01 -1.697611249983310699e-02 -2.181498259305953979e-01
1.670465618371963501e-01 1.478971354663372040e-02 2.476708590984344482e-01 -2.780031263828277588e-01 -2.416300326585769653e-01 1.461110711097717285e-01 8.823928236961364746e-02 1.549357622861862183e-01 2.812179177999496460e-02 2.094045877456665039e-01 4.628142341971397400e-02 1.156375408172607422e-01 -8.141276240348815918e-02 4.084352552890777588e-01 -1.317792236804962158e-01 8.511871844530105591e-02 -1.525266319513320923e-01 2.020213901996612549e-01 -2.474234849214553833e-01 -7.694124244153499603e-03 -1.869853138923645020e-01 -1.768379509449005127e-01 4.096594452857971191e-02 2.139400988817214966e-01 -5.433552339673042297e-02 -1.303892433643341064e-01 5.802871659398078918e-02 3.128185570240020752e-01 -8.700544387102127075e-02 9.533074498176574707e-02 2.938620448112487793e-01 -1.685914024710655212e-02
-6.984132528305053711e-02 1.253858357667922974e-01 3.033442497253417969e-01 1.271018981933593750e-01 -2.282759249210357666e-01 3.243745267391204834e-01 -9.467834979295730591e-02 1.401101648807525635e-01 -2.969048917293548584e-02 -7.057403028011322021e-02 3.447369039058685303e-01 -1.484896540641784668e-01 1.475983262062072754e-01 2.919857800006866455e-01 2.211710065603256226e-01 7.031168043613433838e-02 3.797420486807823181e-02 3.929257392883300781e-01 -2.509247064590454102e-01 -1.107235699892044067e-01 1.128443628549575806e-01 -1.221928894519805908e-01 -1.038394495844841003e-01 7.511376589536666870e-02 -8.071437478065490723e-02 -1.694868132472038269e-02 1.181690692901611328e-01 1.649953424930572510e-01 -6.677379459142684937e-02 7.142928894609212875e-03 -1.892630159854888916e-01 1.190925091505050659e-01
2.129089832305908203e-01 -5.979506298899650574e-02 2.797161042690277100e-01 1.115805096924304962e-02 -2.365946955978870392e-02 -1.112674623727798462e-01 -1.017154566943645477e-02 1.176755428314208984e-01 -7.660057395696640015e-02 1.942710578441619873e-01 1.604601740837097168e-01 -1.118973642587661743e-01 -5.845989286899566650e-02 3.024195134639739990e-01 1.274662166833877563e-01 -1.183915417641401291e-02 2.484892904758453369e-01 4.151276648044586182e-01 1.026416793465614319e-01 -8.802369982004165649e-02 1.262218952178955078e-01 3.047382086515426636e-02 -3.185736238956451416e-01 6.110404804348945618e-02 -1.112117096781730652e-01 1.434110254049301147e-01 -1.405371576547622681e-01 -2.204358279705047607e-01 -2.741714119911193848e-01 1.644239276647567749e-01 2.645923793315887451e-01 -6.899853795766830444e-02
4.667488485574722290e-02 1.062240898609161377e-01 2.188654989004135132e-01 3.093404471874237061e-01 -1.835955232381820679e-01 1.417369544506072998e-01 3.856065869331359863e-02 1.147124320268630981e-01 -1.011249795556068420e-02 7.791509479284286499e-02 2.994198724627494812e-02 4.118907451629638672e-02 1.441150605678558350e-01 1.327827870845794678e-01 1.379827708005905151e-01 -2.519673705101013184e-01 -1.065965369343757629e-01 2.638771235942840576e-01 1.365600228309631348e-01 -1.887753307819366455e-01 -2.479150593280792236e-01 -3.543588519096374512e-02 -3.865942358970642090e-01 3.005432784557342529e-01 -2.176226973533630371e-01 4.702081158757209778e-02 -1.010543946176767349e-02 8.521249145269393921e-02 -2.328656017780303955e-01 -2.842028141021728516e-01 -5.242742970585823059e-02 1.111335977911949158e-01
9.592611342668533325e-02 -1.698852777481079102e-01 -1.572791486978530884e-01 2.214993685483932495e-01 -4.337153583765029907e-02 8.974368125200271606e-02 2.462097108364105225e-01 -3.300757333636283875e-02 1.470724642276763916e-01 -7.804979570209980011e-03 -2.050271183252334595e-01 -2.806671857833862305e-01 1.311813760548830032e-02 7.515807449817657471e-02 -9.944184124469757080e-02 4.650474339723587036e-02 5.350510030984878540e-02 3.531902432441711426e-01 -1.365871280431747437e-01 7.855807244777679443e-02 4.506318643689155579e-02 -2.522698938846588135e-01 -2.345524877309799194e-01 4.884368181228637695e-02 -7.682560384273529053e-02 1.527643352746963501e-01 2.039874792098999023e-01 7.977450639009475708e-02 -3.790723383426666260e-01 1.705386787652969360e-01 1.415957361459732056e-01 -3.325260579586029053e-01
-9.154707193374633789e-02 1.848315000534057617e-01 2.732135653495788574e-01 -1.025558263063430786e-01 -1.234524995088577271e-01 4.699957743287086487e-02 3.270313739776611328e-01 7.936843484640121460e-02 1.672033593058586121e-02 -8.798056840896606445e-02 -3.863984718918800354e-02 3.013519011437892914e-02 -1.421663463115692139e-01 3.667086660861968994e-01 2.383274734020233154e-01 -5.633306875824928284e-02 1.930890791118144989e-02 3.657971918582916260e-01 -6.726296246051788330e-02 -1.916790306568145752e-01 2.422660738229751587e-01 -3.410985469818115234e-01 -4.432379826903343201e-02 8.431988954544067383e-02 1.015699580311775208e-01 1.748103946447372437e-01 -6.747926026582717896e-02 -8.812862634658813477e-02 -2.668985426425933838e-01 -3.137475997209548950e-02 1.736756861209869385e-01 3.707815706729888916e-02
1.374742686748504639e-01 3.971537202596664429e-02 2.299834191799163818e-01 8.945385366678237915e-02 -2.060207128524780273e-01 3.815920948982238770e-01 4.920405801385641098e-03 9.795806556940078735e-02 -8.300431817770004272e-02 1.227866709232330322e-01 1.319335997104644775e-01 -2.932386994361877441e-01 -3.235574811697006226e-02 1.924976147711277008e-02 3.193255513906478882e-02 2.385459840297698975e-01 -1.704390905797481537e-02 7.893706858158111572e-02 -1.374683976173400879e-01 1.397729963064193726e-01 -1.093984209001064301e-02 -2.528373301029205322e-01 -2.052057236433029175e-01 1.688186526298522949e-01 -1.420719474554061890e-01 -6.749116629362106323e-02 7.117326557636260986e-02 2.041202038526535034e-01 -2.468034625053405762e-01 3.411588370800018311e-01 -1.331205219030380249e-01 -3.002423942089080811e-01
2.358373403549194336e-01 1.502727419137954712e-01 1.140466034412384033e-01 -1.659947633743286133e-01 -6.683229655027389526e-02 3.046059012413024902e-01 1.012160070240497589e-02 5.837689340114593506e-02 3.871987760066986084e-02 3.426980972290039062e-02 -6.711286306381225586e-02 -1.059625297784805298e-01 1.201834827661514282e-01 1.123795937746763229e-02 1.012319996953010559e-01 -1.901523768901824951e-01 2.070584800094366074e-03 2.856040000915527344e-01 1.740952879190444946e-01 1.698758602142333984e-01 3.152435719966888428e-01 -3.661516308784484863e-01 -4.318800568580627441e-01 -1.468518525362014771e-01 5.270666908472776413e-03 2.216502577066421509e-01 -1.165181514807045460e-03 -1.211197208613157272e-02 -1.756073236465454102e-01 1.353786699473857880e-02 1.170860901474952698e-01 1.574385315179824829e-01
1.373326182365417480e-01 2.071400731801986694e-01 2.071429342031478882e-01 -7.217614352703094482e-02 -5.955957993865013123e-02 1.062771603465080261e-01 -3.163403868675231934e-01 1.294341534376144409e-01 2.247621268033981323e-01 -1.081954464316368103e-01 -8.361517637968063354e-02 -2.884685099124908447e-01 -3.349399268627166748e-01 1.879669278860092163e-01 1.225142404437065125e-01 -1.566311419010162354e-01 -3.532695770263671875e-01 2.329550832509994507e-01 2.118379808962345123e-02 1.155864000320434570e-01 -4.354551807045936584e-02 -9.507242590188980103e-03 -8.384039252996444702e-02 2.309730350971221924e-01 -3.005011379718780518e-02 2.091692984104156494e-01 6.333630532026290894e-02 2.430995404720306396e-01 -1.915709823369979858e-01 1.361530125141143799e-01 1.904371939599514008e-02 -1.884685270488262177e-02
2.667858637869358063e-02 1.072720438241958618e-01 2.678614258766174316e-01 1.599571555852890015e-01 -9.871447831392288208e-02 1.758609563112258911e-01 -1.112661324441432953e-02 1.395292431116104126e-01 -2.436189204454421997e-01 2.051051110029220581e-01 -7.363927364349365234e-02 4.937819391489028931e-02 4.523355141282081604e-02 1.556405276060104370e-01 1.535901874303817749e-01 -2.792655229568481445e-01 4.625315591692924500e-02 2.940684556961059570e-01 1.864373832941055298e-01 -3.465557843446731567e-02 -3.741795122623443604e-01 -2.998793125152587891e-02 -2.617994546890258789e-01 1.114732846617698669e-01 1.934592425823211670e-01 5.264844000339508057e-02 -6.813196837902069092e-02 -7.634927332401275635e-02 -3.855684995651245117e-01 1.888173222541809082e-01 6.428052671253681183e-03 1.075934842228889465e-01
3.322464823722839355e-01 5.432332679629325867e-02 3.680581748485565186e-01 6.535613536834716797e-02 5.567215755581855774e-02 2.022430747747421265e-01 2.992056682705879211e-02 1.059503257274627686e-01 3.478037565946578979e-02 -8.426629006862640381e-02 -1.782603859901428223e-01 7.070054300129413605e-03 -1.017401143908500671e-01 3.291010856628417969e-01 4.564047232270240784e-02 2.863495349884033203e-01 1.470427513122558594e-01 -1.281694322824478149e-02 -5.060134083032608032e-02 1.457401812076568604e-01 -1.598366945981979370e-01 -2.475241720676422119e-01 -5.950952321290969849e-02 1.091738194227218628e-01 -3.233508467674255371e-01 9.519120305776596069e-02 -8.941739052534103394e-02 -1.689450740814208984e-01 -3.411616086959838867e-01 1.544760912656784058e-01 -9.063505381345748901e-02 -3.793689608573913574e-02
-7.605419307947158813e-02 -4.231637418270111084e-01 1.853807419538497925e-01 3.195886909961700439e-01 -1.322764158248901367e-01 3.591112196445465088e-01 -1.968191117048263550e-01 -5.240904912352561951e-02 1.856526583433151245e-01 8.868309855461120605e-02 -1.226950138807296753e-01 5.755542311817407608e-03 -1.137378886342048645e-01 2.343720346689224243e-01 4.889738559722900391e-02 -8.511747233569622040e-03 -2.710294425487518311e-01 3.431975245475769043e-01 -1.136142382165417075e-04 1.692267805337905884e-01 3.545888140797615051e-02 -8.109462261199951172e-02 2.264604158699512482e-02 2.035347521305084229e-01 -6.038046628236770630e-02 -4.771244153380393982e-02 -8.766928315162658691e-02 -1.582667529582977295e-01 -8.968225121498107910e-02 -6.512324791401624680e-03 -8.583804219961166382e-02 -1.979697495698928833e-01
-4.672465473413467407e-02 -1.599183678627014160e-01 8.699896931648254395e-02 2.422767430543899536e-01 -9.054364264011383057e-02 7.735625654458999634e-02 2.480782866477966309e-01 1.334843039512634277e-01 1.532844454050064087e-01 -7.316234707832336426e-02 -2.175239473581314087e-01 -3.949896246194839478e-02 -1.359135210514068604e-01 2.841275930404663086e-01 1.829578280448913574e-01 -1.539682894945144653e-01 3.505265712738037109e-02 2.722604870796203613e-01 -2.086955122649669647e-03 -3.937722444534301758e-01 2.885373234748840332e-01 -3.409825861454010010e-01 -1.540373414754867554e-01 1.781136542558670044e-01 1.615654118359088898e-02 2.008904963731765747e-01 -8.877345919609069824e-02 -1.213408634066581726e-01 -1.318276524543762207e-01 1.236360706388950348e-02 7.977572828531265259e-02 7.627729326486587524e-02
5.890727043151855469e-02 1.866453289985656738e-01 8.589062839746475220e-02 2.835652828216552734e-01 -9.044791571795940399e-03 8.808977901935577393e-02 1.682738661766052246e-01 1.005058065056800842e-01 -2.382859401404857635e-02 1.489800065755844116e-01 -5.601031333208084106e-02 -1.342587769031524658e-01 -1.538573652505874634e-01 -3.174464404582977295e-01 -2.269445918500423431e-02 1.112640649080276489e-01 9.695785492658615112e-02 4.784862101078033447e-01 6.751503795385360718e-02 -1.071831881999969482e-01 -2.212649583816528320e-01 -1.560825556516647339e-01 -3.051180541515350342e-01 2.038496732711791992e-02 -2.931987680494785309e-02 1.568243950605392456e-01 3.461300209164619446e-02 -6.812772899866104126e-02 -4.094484746456146240e-01 2.859821170568466187e-02 1.426323503255844116e-01 7.107402384281158447e-02
2.112495899200439453e-01 3.864228129386901855e-01 1.498656626790761948e-02 9.502712637186050415e-03 -1.190656349062919617e-01 3.249663412570953369e-01 3.048528730869293213e-02 -1.897418871521949768e-02 2.220263034105300903e-01 -1.404299288988113403e-01 -2.173719704151153564e-01 -2.350851446390151978e-01 4.914970695972442627e-02 1.847316175699234009e-01 1.984562575817108154e-01 4.791427776217460632e-02 -1.288250684738159180e-01 3.348114490509033203e-01 -1.528163440525531769e-02 -2.169041186571121216e-01 -9.485677629709243774e-02 -1.815767586231231689e-01 -8.612902462482452393e-02 5.493408069014549255e-03 -2.098728902637958527e-02 1.945147663354873657e-01 2.011943310499191284e-01 -2.041379958391189575e-01 -1.870184391736984253e-01 1.643104851245880127e-01 1.604396998882293701e-01 -3.712914139032363892e-02
-4.385016486048698425e-02 1.509356051683425903e-01 1.252253651618957520e-01 -7.038024067878723145e-02 -3.867492377758026123e-01 6.859048455953598022e-02 6.096817925572395325e-02 1.093252971768379211e-01 1.870571374893188477e-01 -1.519393920898437500e-02 8.467653393745422363e-02 -3.184623718261718750e-01 -1.033165864646434784e-02 3.564358502626419067e-02 2.407968789339065552e-01 1.585437208414077759e-01 8.882948011159896851e-02 5.190011262893676758e-01 -1.055927947163581848e-02 -2.086862921714782715e-01 1.087349504232406616e-01 -1.009055525064468384e-01 -6.345530599355697632e-02 -2.761174924671649933e-02 -1.428790576756000519e-02 9.340007603168487549e-02 -1.006539091467857361e-01 -3.038064241409301758e-01 -1.853152811527252197e-01 5.480984225869178772e-02 2.363519221544265747e-01 6.428245455026626587e-02
2.176118940114974976e-01 -1.078479457646608353e-02 2.921450734138488770e-01 1.726467460393905640e-01 -3.358598649501800537e-01 2.824095487594604492e-01 1.168424114584922791e-01 -3.813052475452423096e-01 8.434274792671203613e-02 3.485468775033950806e-02 -1.080296188592910767e-01 1.084763407707214355e-01 -2.761491239070892334e-01 1.257462054491043091e-01 1.603076905012130737e-01 -2.006863802671432495e-01 -8.391596376895904541e-02 1.470035910606384277e-01 -1.094035133719444275e-01 8.687004446983337402e-02 -1.259174197912216187e-01 1.198203042149543762e-01 -1.155850440263748169e-01 8.630759268999099731e-02 2.969629168510437012e-01 5.176097527146339417e-02 5.318435281515121460e-02 -2.018979042768478394e-01 -1.996901035308837891e-01 3.870029374957084656e-02 -3.764743218198418617e-03 -1.446581333875656128e-01
-1.143386885523796082e-01 -7.723041623830795288e-02 2.305156588554382324e-01 2.426787018775939941e-01 -3.209459483623504639e-01 -7.273519039154052734e-02 -1.416491121053695679e-01 -1.248999033123254776e-02 1.352910995483398438e-01 4.364806711673736572e-01 1.605948805809020996e-01 7.479723542928695679e-02 -3.276145458221435547e-02 2.300100922584533691e-01 6.353195756673812866e-02 -1.155360788106918335e-01 7.482821494340896606e-02 1.700209379196166992e-01 -5.152190476655960083e-02 6.850352138280868530e-02 -1.180616095662117004e-01 -1.585339903831481934e-01 -1.445456594228744507e-01 2.295604348182678223e-01 -9.481365978717803955e-02 5.897523462772369385e-02 8.130265772342681885e-02 1.132937297224998474e-01 -4.734327793121337891e-01 -4.370819777250289917e-02 -1.036074534058570862e-01 7.505872845649719238e-02
-2.138316817581653595e-02 -9.986703097820281982e-02 4.108652174472808838e-01 3.683749139308929443e-01 -3.973457515239715576e-01 2.248162776231765747e-01 2.568155992776155472e-03 7.782436907291412354e-03 -1.366875171661376953e-01 7.146849483251571655e-02 1.046374253928661346e-02 -1.430182754993438721e-01 4.156459495425224304e-02 2.442798912525177002e-01 7.931118831038475037e-03 1.050108522176742554e-01 2.540959976613521576e-02 7.267892360687255859e-02 2.119304053485393524e-02 1.073398441076278687e-01 3.646982461214065552e-02 4.401208832859992981e-02 -1.868675649166107178e-01 1.739611178636550903e-01 1.143140345811843872e-01 -1.901572793722152710e-01 2.159522175788879395e-01 2.015487551689147949e-01 -3.475032746791839600e-01 7.940188050270080566e-02 -7.600170373916625977e-02 -6.362725794315338135e-02
2.195060551166534424e-01 -9.276668727397918701e-02 4.207653999328613281e-01 -1.178269609808921814e-01 -6.315990537405014038e-02 3.453298211097717285e-01 -1.234779879450798035e-01 1.435135006904602051e-01 7.008395623415708542e-04 2.418217509984970093e-01 1.160887695732526481e-04 9.319707006216049194e-02 1.640934497117996216e-01 1.828975528478622437e-01 1.344932466745376587e-01 -1.685504913330078125e-01 2.339880019426345825e-01 2.479630857706069946e-01 -2.542800307273864746e-01 1.105312034487724304e-01 1.978355944156646729e-01 -9.032016992568969727e-02 -1.163092553615570068e-01 7.820969074964523315e-02 1.248684432357549667e-02 -6.783106178045272827e-02 1.608863174915313721e-01 5.060556158423423767e-02 -2.781807184219360352e-01 1.993859559297561646e-02 3.576987981796264648e-02 -2.164333015680313110e-01
1.897819936275482178e-01 2.636472880840301514e-01 2.319970130920410156e-01 -6.487161666154861450e-02 -2.316893786191940308e-01 1.704919487237930298e-01 5.120219290256500244e-02 -1.256483495235443115e-01 -1.556367129087448120e-01 4.422892257571220398e-02 1.835197508335113525e-01 2.627332322299480438e-02 -1.266616880893707275e-01 3.131755292415618896e-01 -2.065073549747467041e-01 7.600452750921249390e-02 5.963584408164024353e-03 4.682984352111816406e-01 5.220121890306472778e-02 -1.289607584476470947e-01 1.520341932773590088e-01 -1.279648989439010620e-01 -1.037610322237014771e-01 -1.497958004474639893e-01 1.626085788011550903e-01 -1.510174851864576340e-02 6.672891974449157715e-02 -3.537155389785766602e-01 -1.424028128385543823e-01 2.978075481951236725e-02 -9.139375388622283936e-02 -1.226697340607643127e-01
1.185605302453041077e-01 2.064079046249389648e-01 1.910515874624252319e-01 2.642409503459930420e-01 -1.376721858978271484e-01 -4.134842008352279663e-02 -8.637498319149017334e-02 1.978358030319213867e-01 -6.036873161792755127e-02 2.700001001358032227e-01 -2.106661722064018250e-02 -8.044415712356567383e-02 4.674439132213592529e-02 2.343526333570480347e-01 1.223157905042171478e-02 -1.031594127416610718e-01 -2.527406066656112671e-02 2.856311798095703125e-01 -6.076634302735328674e-02 -2.303266376256942749e-01 -1.507243514060974121e-01 -2.134236544370651245e-01 -1.576419174671173096e-01 1.645568162202835083e-01 1.459353715181350708e-01 -7.238121330738067627e-02 -3.590524720493704081e-04 -3.669492527842521667e-02 -5.295429229736328125e-01 1.193891540169715881e-01 1.576232910156250000e-01 1.087811738252639771e-01
1.088054627180099487e-01 3.460777401924133301e-01 1.636104285717010498e-01 -8.868736773729324341e-02 -3.982642292976379395e-01 -1.353008598089218140e-01 -1.469270978122949600e-02 1.665313392877578735e-01 1.025266200304031372e-01 -1.652320101857185364e-02 6.922263652086257935e-02 -1.560671925544738770e-01 -6.909069418907165527e-02 8.605628460645675659e-02 1.739093661308288574e-01 -6.114041898399591446e-03 1.520088762044906616e-01 4.314393699169158936e-01 1.178309097886085510e-01 -1.488164514303207397e-01 9.840835630893707275e-02 -1.903492510318756104e-01 -1.209710836410522461e-01 4.432509467005729675e-02 -3.751623211428523064e-03 1.213902756571769714e-01 1.163651123642921448e-01 -5.490063689649105072e-03 -3.326083719730377197e-01 4.551773518323898315e-02 2.890596389770507812e-01 1.188480257987976074e-01
9.894723445177078247e-02 2.457822561264038086e-01 4.980579912662506104e-01 2.804183661937713623e-01 2.444080822169780731e-02 -5.771406739950180054e-02 -2.454637140035629272e-01 -4.250435624271631241e-03 -3.599477931857109070e-02 2.155419141054153442e-01 -1.416130363941192627e-01 -1.401544064283370972e-01 2.095009833574295044e-01 1.939422786235809326e-01 1.884824931621551514e-01 3.791183978319168091e-02 1.091750189661979675e-01 3.168356418609619141e-01 -5.239236727356910706e-02 1.524514406919479370e-01 2.636297419667243958e-02 -7.342551648616790771e-02 -2.861770093441009521e-01 7.998530566692352295e-02 7.355435192584991455e-02 -1.192130986601114273e-02 -1.459516957402229309e-02 5.287199839949607849e-02 -2.783244848251342773e-01 4.910645261406898499e-02 1.068130508065223694e-01 -2.166644670069217682e-02
1.655485928058624268e-01 2.942852079868316650e-01 2.362001240253448486e-01 -2.130931764841079712e-01 -3.147032558917999268e-01 4.627242684364318848e-02 -8.736470341682434082e-02 -1.299837529659271240e-01 -5.518388003110885620e-03 -5.676922854036092758e-03 -2.157960534095764160e-01 -2.610732614994049072e-01 -1.731657609343528748e-02 9.137589484453201294e-02 -6.819576770067214966e-02 -1.690033525228500366e-01 -1.220719218254089355e-01 2.919598519802093506e-01 -7.251898292452096939e-03 8.167614229023456573e-03 2.218288183212280273e-01 -1.145615875720977783e-01 -4.594625234603881836e-01 -1.046982556581497192e-01 -1.177377626299858093e-01 1.026002466678619385e-01 4.381903260946273804e-02 -6.029364839196205139e-02 -2.359482645988464355e-01 -1.512829679995775223e-02 1.767291277647018433e-01 -2.630050852894783020e-02
7.041572034358978271e-02 -2.213364243507385254e-01 1.409051101654767990e-02 -3.499801829457283020e-02 -1.786784380674362183e-01 2.150796949863433838e-01 4.277311637997627258e-02 2.007381170988082886e-01 2.916687130928039551e-01 2.618705630302429199e-01 2.609961330890655518e-01 -8.649327605962753296e-02 -2.700881361961364746e-01 1.077128723263740540e-01 2.715920507907867432e-01 -6.174810975790023804e-02 7.553356885910034180e-02 3.439002633094787598e-01 -2.283565700054168701e-02 -1.005724892020225525e-01 2.690676450729370117e-01 1.302227079868316650e-01 -2.494287043809890747e-01 -9.233645349740982056e-02 3.933187201619148254e-02 1.008158847689628601e-01 -1.955051273107528687e-01 -1.552133560180664062e-01 5.559303332120180130e-03 2.212765961885452271e-01 7.890576124191284180e-02 -9.484994411468505859e-02
-5.728972330689430237e-02 -6.861729919910430908e-02 2.645431160926818848e-01 1.851313859224319458e-01 -3.224755823612213135e-01 2.969062626361846924e-01 1.338685005903244019e-01 -1.074377819895744324e-01 4.285155236721038818e-02 -1.325794607400894165e-01 1.747538894414901733e-01 -2.374313622713088989e-01 1.215877942740917206e-02 6.287490576505661011e-02 -2.343289786949753761e-03 9.661801159381866455e-02 1.715758293867111206e-01 6.181524321436882019e-02 -8.631157875061035156e-02 5.799380317330360413e-02 -1.560948640108108521e-01 -2.689810693264007568e-01 -2.746393382549285889e-01 2.795750796794891357e-01 -5.021542310714721680e-02 -6.703748553991317749e-02 8.798024058341979980e-02 3.177288472652435303e-01 -2.984544038772583008e-01 6.497471779584884644e-02 1.690595038235187531e-02 -2.066624462604522705e-01
1.506023257970809937e-01 2.917865812778472900e-01 4.317556321620941162e-02 3.227852880954742432e-01 -2.516841050237417221e-03 1.001989543437957764e-01 -4.783282801508903503e-02 1.184058040380477905e-01 2.157143652439117432e-01 -2.163693159818649292e-01 3.526480495929718018e-02 -1.743880808353424072e-01 -2.219419330358505249e-01 9.265357255935668945e-02 7.671026885509490967e-02 2.977335080504417419e-02 2.270642668008804321e-01 2.891645431518554688e-01 1.595521694980561733e-03 -9.015379101037979126e-02 2.690714411437511444e-02 -2.232363224029541016e-01 -3.185509443283081055e-01 1.544803828001022339e-01 1.048395335674285889e-01 2.211537957191467285e-01 -9.574680030345916748e-02 -1.491386294364929199e-01 -2.494291663169860840e-01 1.340736150741577148e-01 1.745803356170654297e-01 -2.212981879711151123e-01
2.760099992156028748e-02 -1.091655790805816650e-01 3.078935146331787109e-01 3.741110861301422119e-02 -3.499458432197570801e-01 -6.917632371187210083e-02 6.904299557209014893e-02 -1.826009452342987061e-01 -2.745225653052330017e-02 -7.492376025766134262e-03 -1.582573205232620239e-01 -2.289988696575164795e-01 1.478776037693023682e-01 8.269571512937545776e-02 1.154032796621322632e-01 1.751926690340042114e-01 -5.262580141425132751e-02 4.198336899280548096e-01 -1.643931716680526733e-01 1.281338334083557129e-01 -3.692379966378211975e-02 -1.691395193338394165e-01 -2.775575220584869385e-01 2.333102971315383911e-01 -1.401559710502624512e-01 -1.344516221433877945e-02 1.272720992565155029e-01 -1.304818540811538696e-01 1.352422870695590973e-02 -3.621298819780349731e-02 -3.399619832634925842e-02 3.676115870475769043e-01
5.284212529659271240e-02 1.511109769344329834e-01 2.006899267435073853e-01 3.218031674623489380e-02 -1.825605630874633789e-01 1.278429776430130005e-01 1.151824221014976501e-01 2.122083753347396851e-01 -1.838710457086563110e-01 2.892632782459259033e-01 1.383612304925918579e-01 -1.354780644178390503e-01 -1.976931095123291016e-01 -1.876904815435409546e-01 1.273814588785171509e-01 -6.376168876886367798e-02 -3.178413957357406616e-02 1.921468973159790039e-01 -1.679063891060650349e-03 -7.464764267206192017e-02 1.705865859985351562e-01 -3.360711634159088135e-01 -1.504878103733062744e-01 1.463152468204498291e-01 -2.210907489061355591e-01 3.385235965251922607e-01 2.367750555276870728e-01 -7.084323465824127197e-02 -2.671737074851989746e-01 2.128944545984268188e-01 -1.729852519929409027e-03 6.807579100131988525e-02
2.092608064413070679e-01 -1.359763741493225098e-02 -8.539622649550437927e-03 7.468459755182266235e-02 2.204941958189010620e-02 6.873808801174163818e-02 1.182393506169319153e-01 2.163529247045516968e-01 -1.420642621815204620e-02 3.008206188678741455e-02 -3.638985380530357361e-02 -3.302932977676391602e-01 8.052389137446880341e-03 3.612205386161804199e-01 3.046186864376068115e-01 1.095125451683998108e-02 1.779426187276840210e-01 2.181153148412704468e-01 -2.636708915233612061e-01 -2.438597083091735840e-01 -2.200264930725097656e-01 -1.264102905988693237e-01 -4.557546973228454590e-01 -2.511949511244893074e-03 2.818804979324340820e-02 -2.898132428526878357e-02 2.164014149457216263e-03 1.907093375921249390e-01 -9.454958140850067139e-02 8.803136879578232765e-04 1.486737430095672607e-01 8.495514048263430595e-04
1.637391000986099243e-01 3.438523039221763611e-02 2.816292345523834229e-01 4.351967945694923401e-02 -8.606386929750442505e-02 5.582454800605773926e-02 1.859902888536453247e-01 1.807358115911483765e-03 1.816370934247970581e-01 9.324042499065399170e-02 -8.506577461957931519e-02 -1.274321675300598145e-01 -2.490190416574478149e-01 9.686625748872756958e-02 -9.138074517250061035e-02 -2.856752872467041016e-01 -4.398213233798742294e-03 1.222171783447265625e-01 3.909004852175712585e-02 1.734672784805297852e-01 -3.871663212776184082e-01 -1.763915270566940308e-01 -1.793451607227325439e-01 -4.859608411788940430e-02 -1.059946566820144653e-01 4.976990520954132080e-01 -1.501481384038925171e-01 -5.149963125586509705e-02 -3.006228990852832794e-02 8.327937126159667969e-02 3.510614484548568726e-02 -2.526715695858001709e-01
2.773004174232482910e-01 -1.608289331197738647e-01 1.570684462785720825e-01 2.295372337102890015e-01 -1.362095177173614502e-01 3.462212681770324707e-01 -2.576607279479503632e-02 6.252328306436538696e-02 2.038961462676525116e-02 1.882428377866744995e-01 2.560456097126007080e-01 6.017727032303810120e-02 -4.304369539022445679e-02 1.308529227972030640e-01 -1.019883621484041214e-02 -6.782171130180358887e-02 -1.000010967254638672e-02 2.614573836326599121e-01 2.241177111864089966e-01 1.052038371562957764e-01 1.245010122656822205e-01 -6.234239414334297180e-02 -2.508733868598937988e-01 -1.763017028570175171e-01 1.733816266059875488e-01 4.883448779582977295e-02 4.273323416709899902e-01 5.683817714452743530e-02 -2.074902653694152832e-01 8.737509697675704956e-02 -4.321052879095077515e-02 1.848457604646682739e-01
4.574438184499740601e-02 -2.368378639221191406e-01 2.260079234838485718e-01 6.736240535974502563e-02 -1.777397990226745605e-01 2.229208350181579590e-01 -3.404237702488899231e-02 3.850771114230155945e-02 3.725257888436317444e-02 3.604344129562377930e-01 1.256856322288513184e-01 2.179596200585365295e-02 -3.069836460053920746e-02 1.275752633810043335e-01 1.701227873563766479e-01 -1.832029223442077637e-02 9.077981114387512207e-02 6.990650296211242676e-02 -2.852526605129241943e-01 2.712174654006958008e-01 -3.622068092226982117e-02 -5.896163359284400940e-02 -2.439387142658233643e-01 1.683589369058609009e-01 -1.764265447854995728e-01 3.100864589214324951e-01 -5.305667594075202942e-02 -3.512441366910934448e-02 -4.273999035358428955e-01 6.806438416242599487e-02 1.695510596036911011e-01 1.132860686630010605e-02
4.266342520713806152e-02 7.353687286376953125e-02 3.859930038452148438e-01 2.121179252862930298e-01 -2.071866393089294434e-01 6.998089142143726349e-03 5.454489216208457947e-02 1.097206398844718933e-01 -2.690154500305652618e-02 2.782920300960540771e-01 -5.459588021039962769e-02 -4.955337196588516235e-02 2.360487356781959534e-02 1.214404851198196411e-01 5.333237349987030029e-03 -2.857709228992462158e-01 9.990820288658142090e-02 1.476248204708099365e-01 6.679226458072662354e-02 -1.369498670101165771e-01 -2.361979782581329346e-01 -1.589983850717544556e-01 -1.173062175512313843e-01 1.805132180452346802e-01 9.817013144493103027e-02 1.000742055475711823e-02 -1.203077733516693115e-01 -1.753687262535095215e-01 -4.317226111888885498e-01 3.206159472465515137e-01 2.663979306817054749e-02 1.814728528261184692e-01
5.584494397044181824e-02 1.343369334936141968e-01 3.603124618530273438e-01 2.706108428537845612e-02 -3.240475952625274658e-01 -4.362797364592552185e-02 4.082274436950683594e-02 1.817777305841445923e-01 1.498360335826873779e-01 -1.723369210958480835e-01 -6.342552602291107178e-02 7.780148182064294815e-03 1.574009805917739868e-01 1.341170221567153931e-01 1.165343075990676880e-01 -1.502610892057418823e-01 -1.255607511848211288e-02 3.838130831718444824e-01 3.004550002515316010e-02 -2.542280256748199463e-01 2.399271577596664429e-01 -1.285790205001831055e-01 -1.952550262212753296e-01 6.225145980715751648e-02 3.877385705709457397e-02 2.618581652641296387e-01 6.848879158496856689e-02 -1.680871397256851196e-01 -2.285520136356353760e-01 7.969280332326889038e-02 -6.827311217784881592e-02 2.759254872798919678e-01
-3.118040785193443298e-02 -7.004922628402709961e-02 1.590330302715301514e-01 3.631246685981750488e-01 -2.181001603603363037e-01 4.786135554313659668e-01 -8.477122336626052856e-02 -2.074470221996307373e-01 1.892492175102233887e-01 7.646445184946060181e-02 -1.722415834665298462e-01 1.109263077378273010e-01 -1.849187612533569336e-01 2.293178141117095947e-01 -2.006589919328689575e-01 1.139600276947021484e-01 -7.124200463294982910e-02 2.780955731868743896e-01 -1.074813008308410645e-01 3.690541908144950867e-02 5.383133515715599060e-02 -1.737799495458602905e-01 -5.301797017455101013e-02 1.855541020631790161e-01 -1.146861389279365540e-01 -3.452509641647338867e-02 8.651003986597061157e-02 -1.769041121006011963e-01 -1.189395710825920105e-01 3.640794381499290466e-02 -1.399800926446914673e-01 -1.805230081081390381e-01
1.691394299268722534e-01 -7.930926978588104248e-02 1.632799059152603149e-01 5.836103111505508423e-02 -2.932739444077014923e-02 7.297096401453018188e-02 9.881914407014846802e-02 2.538091316819190979e-02 3.038511276245117188e-01 1.087763607501983643e-01 -2.328335791826248169e-01 1.967653166502714157e-03 -1.759166121482849121e-01 2.139429748058319092e-01 -3.591709537431597710e-03 -3.830415382981300354e-02 -1.967682987451553345e-01 1.602562069892883301e-01 8.111938834190368652e-02 2.338576465845108032e-01 -3.649915158748626709e-01 -1.043879985809326172e-01 -2.165004760026931763e-01 2.595728337764739990e-01 -8.460415154695510864e-02 3.177413642406463623e-01 2.264889329671859741e-02 7.632449269294738770e-02 -9.661883115768432617e-02 2.827445864677429199e-01 -1.950368732213973999e-01 -2.367681562900543213e-01
-1.596170514822006226e-01 -1.371167898178100586e-01 2.626775205135345459e-01 2.644732892513275146e-01 -1.619967818260192871e-01 7.994468510150909424e-02 -1.943860203027725220e-01 1.363234221935272217e-01 -7.678607106208801270e-02 2.059701681137084961e-01 -8.230837993323802948e-03 -8.387589454650878906e-02 -3.016478009521961212e-02 2.992128729820251465e-01 -1.409740298986434937e-01 3.937743976712226868e-02 2.640568315982818604e-01 2.826655805110931396e-01 -1.547276377677917480e-01 -8.158226311206817627e-02 -2.055431902408599854e-02 -2.393604516983032227e-01 -1.914488524198532104e-01 1.116649806499481201e-01 1.864577531814575195e-01 -1.026833876967430115e-01 -5.063792318105697632e-02 3.140071928501129150e-01 -1.763263344764709473e-01 2.412043660879135132e-01 1.230520680546760559e-01 -1.501307785511016846e-01
1.506520211696624756e-01 6.861089169979095459e-02 1.155105307698249817e-01 9.399425983428955078e-02 -5.437869206070899963e-02 8.155880123376846313e-02 -2.034154683351516724e-01 3.629348278045654297e-01 1.973540633916854858e-01 1.181116402149200439e-01 -5.203271657228469849e-02 -5.906936898827552795e-02 -3.987994417548179626e-02 -9.213167428970336914e-02 4.174926504492759705e-02 7.341469638049602509e-03 -8.054046332836151123e-02 2.220683693885803223e-01 6.266947835683822632e-02 5.565496906638145447e-02 -2.738687992095947266e-01 -1.096307709813117981e-01 -6.780373305082321167e-02 1.122552976012229919e-01 -8.629588037729263306e-02 3.476758301258087158e-01 1.596385613083839417e-02 -1.577860713005065918e-01 -5.489049553871154785e-01 -2.308723777532577515e-01 7.606269326061010361e-03 1.468279957771301270e-01
2.020030654966831207e-02 -3.015509247779846191e-01 1.059642210602760315e-01 3.445123136043548584e-01 -2.635456323623657227e-01 2.126725614070892334e-01 9.732151776552200317e-02 1.003514975309371948e-01 -1.941932141780853271e-01 2.158696204423904419e-01 2.184682041406631470e-01 7.150096446275711060e-02 -9.846080094575881958e-02 1.099112257361412048e-01 -1.203050091862678528e-01 -6.523405015468597412e-02 -2.822952903807163239e-02 1.993594020605087280e-01 1.199463233351707458e-01 3.528199344873428345e-02 -7.247259467840194702e-02 -2.327931374311447144e-01 -1.875285953283309937e-01 -1.872113673016428947e-03 -5.932421237230300903e-02 1.038151904940605164e-01 1.992181539535522461e-01 -7.296886295080184937e-02 -4.765686988830566406e-01 1.377782225608825684e-01 1.004475206136703491e-01 -2.389396168291568756e-02
1.416285522282123566e-02 2.239222377538681030e-01 1.479159146547317505e-01 -9.711664915084838867e-02 -4.736200869083404541e-01 -5.618509277701377869e-02 7.919891178607940674e-02 3.096746653318405151e-02 1.088661607354879379e-02 -2.263041585683822632e-01 3.184714168310165405e-02 -1.573861092329025269e-01 -1.011680588126182556e-01 1.798686385154724121e-01 2.943148910999298096e-01 -1.109527722001075745e-01 1.437106449156999588e-02 4.105300605297088623e-01 1.008449271321296692e-01 -2.449091076850891113e-01 6.712459772825241089e-02 -2.459041774272918701e-01 2.492727711796760559e-02 -4.432963579893112183e-02 -2.718688361346721649e-02 2.365478277206420898e-01 4.156849160790443420e-02 -8.866309374570846558e-02 -1.685340702533721924e-01 4.174349829554557800e-02 2.140456885099411011e-01 -1.277087628841400146e-01
1.591731458902359009e-01 -1.189685910940170288e-01 2.452017366886138916e-01 1.003629565238952637e-01 6.216213852167129517e-02 -7.509870082139968872e-02 -1.509587764739990234e-01 -3.323679091408848763e-03 1.143062487244606018e-01 6.958912312984466553e-02 7.060205936431884766e-02 8.315040916204452515e-02 -6.781773641705513000e-03 3.472905755043029785e-01 1.730995178222656250e-01 -8.329123258590698242e-03 2.109653055667877197e-01 4.441661834716796875e-01 -4.316194448620080948e-03 -1.119299978017807007e-01 5.454093590378761292e-02 -9.607832878828048706e-03 -2.519097924232482910e-01 6.510480493307113647e-02 1.211775280535221100e-02 1.997607648372650146e-01 -3.684069216251373291e-01 -9.298905730247497559e-02 -3.121300339698791504e-01 4.786462336778640747e-02 1.964728385210037231e-01 -1.722580641508102417e-01
1.364048868417739868e-01 1.965525299310684204e-01 2.152427136898040771e-01 8.630505949258804321e-02 -4.591222107410430908e-02 9.890184551477432251e-02 4.393211305141448975e-01 9.976045787334442139e-02 1.404855251312255859e-01 2.017214894294738770e-01 1.475809961557388306e-01 -6.374821811914443970e-02 2.822245359420776367e-01 1.448156386613845825e-01 -6.402693688869476318e-03 -7.962023466825485229e-02 -2.773337960243225098e-01 3.032590746879577637e-01 1.230541467666625977e-01 -9.388049691915512085e-02 -8.255507051944732666e-02 2.724486589431762695e-02 -2.817680239677429199e-01 2.036914527416229248e-01 -1.461732983589172363e-01 1.402423977851867676e-01 2.107696384191513062e-01 -1.648414582014083862e-01 -2.018554508686065674e-01 5.984927993267774582e-03 -4.283788055181503296e-02 6.587306410074234009e-02
1.879546940326690674e-01 -1.904967799782752991e-02 1.941686421632766724e-01 1.749963015317916870e-01 -1.469734031707048416e-02 -1.075442805886268616e-01 -9.129481762647628784e-02 2.282018512487411499e-01 3.013099431991577148e-01 6.933143734931945801e-02 -1.249379292130470276e-01 -2.927519977092742920e-01 4.896852746605873108e-02 1.565743982791900635e-01 7.925849407911300659e-02 4.115286841988563538e-02 -1.812516301870346069e-01 2.457775324583053589e-01 -6.253826618194580078e-02 -1.137964352965354919e-01 -2.378184199333190918e-01 2.822798490524291992e-02 -7.031056284904479980e-02 2.840753495693206787e-01 -3.764389082789421082e-02 2.097017318010330200e-01 2.946113646030426025e-01 -2.915729582309722900e-01 -1.343437880277633667e-01 3.440194576978683472e-02 2.578655779361724854e-01 -1.896069347858428955e-01
1.714777350425720215e-01 -4.454223066568374634e-02 -6.540499627590179443e-02 9.503183513879776001e-02 -6.684004515409469604e-02 5.272972583770751953e-02 1.137028038501739502e-01 1.583020240068435669e-01 1.329947561025619507e-01 -1.099267676472663879e-01 -1.518731117248535156e-01 -2.972244024276733398e-01 -3.222506046295166016e-01 9.166009724140167236e-02 1.691560000181198120e-01 1.107862517237663269e-01 -1.042950823903083801e-01 2.944959104061126709e-01 -2.091076225042343140e-01 -1.026542782783508301e-01 -1.149860322475433350e-01 -3.291597664356231689e-01 -8.408368378877639771e-02 6.480884552001953125e-02 1.799487471580505371e-01 -2.902305684983730316e-02 2.603957951068878174e-01 -2.244893112219870090e-04 -2.536105513572692871e-01 5.907509475946426392e-02 3.981801867485046387e-01 -6.049772351980209351e-02
2.753576040267944336e-01 9.672638773918151855e-02 7.453000172972679138e-03 1.784722656011581421e-01 1.799045689404010773e-02 7.126328349113464355e-02 -4.905525222420692444e-02 1.854733824729919434e-01 3.151103556156158447e-01 2.545445971190929413e-02 -6.579719483852386475e-02 -3.363431096076965332e-01 2.971108816564083099e-02 1.020353436470031738e-01 2.417848110198974609e-01 1.562483757734298706e-01 8.892926573753356934e-02 3.840176165103912354e-01 -9.127219021320343018e-02 3.624060377478599548e-02 2.992958202958106995e-02 -4.059459567070007324e-01 2.426439337432384491e-02 1.109139546751976013e-01 -8.986968547105789185e-02 1.379067003726959229e-01 2.256297469139099121e-01 -2.202015221118927002e-01 -2.353864163160324097e-01 1.490136957727372646e-03 2.416577562689781189e-02 -5.526014044880867004e-02
1.103947404772043228e-02 -1.557093262672424316e-01 4.459278285503387451e-02 2.148074656724929810e-01 -1.479895561933517456e-01 -7.488510012626647949e-02 8.732583373785018921e-03 -1.874515041708946228e-02 2.590964436531066895e-01 4.646078124642372131e-02 -2.364294789731502533e-02 -2.269587069749832153e-01 -1.014471128582954407e-01 1.968120224773883820e-02 -8.682782948017120361e-02 4.053287953138351440e-02 -1.280924826860427856e-01 1.810322701930999756e-01 -2.197605222463607788e-01 3.333092108368873596e-02 8.859647810459136963e-02 8.646465837955474854e-02 -2.716724872589111328e-01 -4.994488880038261414e-02 -3.651318252086639404e-01 2.136196941137313843e-01 1.378637552261352539e-01 4.230660200119018555e-02 -4.189706742763519287e-01 2.040451765060424805e-01 6.051613762974739075e-02 -3.841225802898406982e-01
6.269403547048568726e-02 1.118656992912292480e-01 2.056505829095840454e-01 7.737515866756439209e-02 -8.015862852334976196e-02 2.025012113153934479e-02 4.244179129600524902e-01 1.194356009364128113e-01 8.757948130369186401e-02 2.967928349971771240e-01 -4.105950891971588135e-02 -3.591975942254066467e-02 1.325353682041168213e-01 1.450351774692535400e-01 -1.712421923875808716e-01 -3.569193184375762939e-02 -1.415415257215499878e-01 2.264574468135833740e-01 2.111326605081558228e-01 -5.044568330049514771e-03 -9.464894980192184448e-02 -1.066762432456016541e-01 -5.514835119247436523e-01 5.600672215223312378e-02 -1.458055526018142700e-01 2.050856649875640869e-01 1.058109700679779053e-01 3.319355845451354980e-02 -1.874120086431503296e-01 -3.956697136163711548e-02 4.494121670722961426e-02 9.088766574859619141e-02
-6.149594858288764954e-02 -2.425873726606369019e-01 2.696648836135864258e-01 2.859816551208496094e-01 -9.246414154767990112e-02 3.897094130516052246e-01 8.520727604627609253e-02 2.016573995351791382e-01 -5.086401477456092834e-02 7.701931148767471313e-02 2.042903155088424683e-01 2.481766231358051300e-02 -2.866409346461296082e-02 1.414378583431243896e-01 -1.877103149890899658e-01 -6.851343810558319092e-02 1.264864951372146606e-01 3.396405279636383057e-01 1.973088681697845459e-01 4.605978727340698242e-02 1.123475208878517151e-01 3.926520794630050659e-02 -2.543953955173492432e-01 -2.139495126903057098e-02 2.041425183415412903e-02 1.455555558204650879e-01 2.939453125000000000e-01 1.743769273161888123e-02 -3.046444058418273926e-01 2.463857876136898994e-03 3.364874422550201416e-02 9.427572041749954224e-02
2.852907776832580566e-02 -4.698890820145606995e-02 2.098316997289657593e-01 2.387291789054870605e-01 -8.067967370152473450e-03 1.677592247724533081e-01 1.830978132784366608e-02 2.470170408487319946e-01 5.447731912136077881e-02 2.472611069679260254e-01 1.078809574246406555e-01 2.033333107829093933e-02 9.866675734519958496e-02 4.185529351234436035e-01 1.010698825120925903e-01 9.574464708566665649e-02 -5.758684128522872925e-02 2.044091224670410156e-01 5.285882856696844101e-03 2.726442813873291016e-01 -3.088178336620330811e-01 -4.840024188160896301e-02 -2.164625078439712524e-01 4.461552947759628296e-03 -8.212532848119735718e-02 1.466169804334640503e-01 -3.111856579780578613e-01 -2.467868477106094360e-01 -1.862710565328598022e-01 -1.364165395498275757e-01 1.264450103044509888e-01 8.129969984292984009e-02
5.589752644300460815e-02 -2.001935243606567383e-01 2.779512703418731689e-01 -1.502887457609176636e-01 -3.615032732486724854e-01 4.817098975181579590e-01 -5.582917481660842896e-02 2.391680330038070679e-02 2.344870716333389282e-01 -1.368786692619323730e-01 1.517148613929748535e-01 -9.686172008514404297e-02 -8.291547745466232300e-02 2.546859383583068848e-01 1.097303554415702820e-01 9.956218302249908447e-02 -2.627279758453369141e-01 -1.273995358496904373e-02 -1.305831223726272583e-01 -1.389974728226661682e-02 -9.199241548776626587e-02 7.287989556789398193e-02 -2.264519631862640381e-01 6.840369105339050293e-02 8.580673485994338989e-02 -2.446650266647338867e-01 3.761686012148857117e-02 -1.019657850265502930e-01 -7.988866418600082397e-02 -4.859667271375656128e-03 -1.696826145052909851e-02 -2.209682464599609375e-01
-1.764891743659973145e-01 2.059146016836166382e-01 3.704314231872558594e-01 1.407936513423919678e-01 -2.337749451398849487e-01 2.326152622699737549e-01 1.627330854535102844e-02 -9.314849972724914551e-02 6.087476387619972229e-03 9.160061925649642944e-02 1.110492795705795288e-01 -1.658031195402145386e-01 -1.216788664460182190e-01 1.728609800338745117e-01 1.841227710247039795e-02 1.385606378316879272e-01 1.289544850587844849e-01 1.619545519351959229e-01 -1.270012557506561279e-01 2.198954820632934570e-01 -2.318222373723983765e-01 -5.890538170933723450e-02 -9.669066220521926880e-02 2.051868736743927002e-01 -1.121874526143074036e-01 -1.144262310117483139e-02 1.753189712762832642e-01 -1.456864993087947369e-03 -2.849787771701812744e-01 4.061602354049682617e-01 9.915125370025634766e-02 -1.541479825973510742e-01
-3.164227306842803955e-02 -5.570963025093078613e-02 4.659879505634307861e-01 2.685361504554748535e-01 3.318020701408386230e-02 8.311310410499572754e-02 -6.504040956497192383e-02 -6.997591257095336914e-02 1.575490385293960571e-01 1.714786440134048462e-01 -1.318157315254211426e-01 -9.849327802658081055e-02 -3.222959861159324646e-02 5.044972151517868042e-02 7.040223479270935059e-02 -1.686596721410751343e-01 3.052858412265777588e-01 3.782198131084442139e-01 9.417090564966201782e-02 -5.149623006582260132e-02 1.805701255798339844e-01 -4.581347480416297913e-02 -2.675203979015350342e-01 2.958624362945556641e-01 6.361417472362518311e-02 -7.476760447025299072e-02 -1.360801011323928833e-01 1.954996772110462189e-02 -2.288312166929244995e-01 1.917078644037246704e-01 9.542011469602584839e-02 5.366672575473785400e-02
2.624175138771533966e-02 3.673511371016502380e-02 -1.119748353958129883e-01 2.996086180210113525e-01 -1.688832640647888184e-01 -1.190345883369445801e-01 1.416133195161819458e-01 -8.956164121627807617e-03 1.721750795841217041e-01 2.329667098820209503e-02 -4.718124493956565857e-02 -3.137550354003906250e-01 -4.166484624147415161e-02 2.099914997816085815e-01 -3.175866976380348206e-02 -1.229806020855903625e-01 -1.265130043029785156e-01 2.622536420822143555e-01 -3.590043634176254272e-03 -6.613144651055335999e-03 -2.171304263174533844e-02 -1.506384015083312988e-01 -1.074092909693717957e-01 2.391289770603179932e-01 -3.000433556735515594e-02 3.233099877834320068e-01 1.073855161666870117e-01 1.079543307423591614e-01 -3.713618516921997070e-01 1.897457838058471680e-01 5.887537822127342224e-02 -3.966052234172821045e-01
2.022445052862167358e-01 -1.829331517219543457e-01 2.764976322650909424e-01 9.201554954051971436e-02 -1.891189217567443848e-01 3.249789476394653320e-01 -3.619430586695671082e-02 9.697064012289047241e-02 -1.485627740621566772e-01 1.399192363023757935e-01 2.018659412860870361e-01 -2.841899991035461426e-01 -1.009306088089942932e-01 -1.392431408166885376e-01 9.917600452899932861e-02 -5.147216841578483582e-02 2.115027755498886108e-01 2.632023394107818604e-01 -3.181684762239456177e-02 -7.924094051122665405e-02 1.045148894190788269e-01 -3.918384313583374023e-01 -1.062911450862884521e-01 2.234191298484802246e-01 -4.304976761341094971e-02 1.929130256175994873e-01 1.645499467849731445e-01 -1.025593467056751251e-02 -2.183024883270263672e-01 -1.414257586002349854e-01 1.094100531190633774e-02 4.897665604948997498e-02
1.421898901462554932e-01 1.014287918806076050e-01 3.249234259128570557e-01 -7.325289398431777954e-02 -2.102911770343780518e-01 -3.591866791248321533e-02 -2.088785320520401001e-01 3.383129239082336426e-01 4.507262632250785828e-02 7.375670969486236572e-02 -2.034456431865692139e-01 2.310607582330703735e-01 -2.327395528554916382e-01 2.521752715110778809e-01 -9.281143546104431152e-02 -6.110433861613273621e-02 -2.935111820697784424e-01 3.072308003902435303e-01 -1.059701442718505859e-01 2.567571699619293213e-01 -4.524213075637817383e-02 -1.318739056587219238e-01 -9.970022737979888916e-02 -1.378790140151977539e-01 -2.357138879597187042e-02 3.579842671751976013e-02 1.480641067028045654e-01 9.840182960033416748e-02 5.166001617908477783e-03 2.640793621540069580e-01 6.794488430023193359e-02 9.321993589401245117e-02
8.292666077613830566e-02 4.191130027174949646e-02 1.072367131710052490e-01 4.513605311512947083e-02 -2.482376396656036377e-01 3.081226944923400879e-01 2.482018172740936279e-01 -6.343708932399749756e-02 -7.382813841104507446e-02 2.205392345786094666e-02 1.243883445858955383e-01 -1.446807291358709335e-02 -8.486056327819824219e-02 2.356083504855632782e-02 -7.945152372121810913e-02 -8.798343688249588013e-02 -2.000939548015594482e-01 3.469202816486358643e-01 4.018644988536834717e-02 -2.495795339345932007e-01 -1.448038220405578613e-01 -9.773251414299011230e-02 -4.372174739837646484e-01 1.705580055713653564e-01 -4.038805365562438965e-01 5.232315137982368469e-02 1.438132524490356445e-01 1.520200818777084351e-01 -9.911832213401794434e-02 -5.326218903064727783e-02 -1.169028729200363159e-01 3.418877720832824707e-02
5.354075506329536438e-02 -1.224979981780052185e-01 2.084963470697402954e-01 -2.627720870077610016e-02 -2.103343605995178223e-01 1.176789402961730957e-01 -1.707083731889724731e-01 -1.529177129268646240e-01 1.984259635210037231e-01 3.724927008152008057e-01 2.770479209721088409e-02 -1.134142428636550903e-01 -5.416260659694671631e-02 2.732609808444976807e-01 1.289745718240737915e-01 -7.016187068074941635e-03 2.104095816612243652e-01 3.394943475723266602e-01 8.941271342337131500e-03 2.547869980335235596e-01 4.744435474276542664e-02 1.407716274261474609e-01 -3.146716058254241943e-01 -6.292220950126647949e-02 -3.140101134777069092e-01 4.382796958088874817e-02 2.231331020593643188e-01 1.661176532506942749e-01 -7.862113416194915771e-02 -2.106733992695808411e-02 -7.136385887861251831e-02 4.598744586110115051e-02
1.037047281861305237e-01 -3.502764925360679626e-02 -5.669314786791801453e-02 -2.254952676594257355e-02 -1.540896147489547729e-01 2.059549689292907715e-01 1.012950483709573746e-02 7.095763087272644043e-02 1.175472810864448547e-01 -2.885929644107818604e-01 1.420602947473526001e-01 1.875874027609825134e-02 -5.293006822466850281e-02 3.863406479358673096e-01 1.676551699638366699e-01 2.530115423724055290e-03 4.718329012393951416e-02 3.325081169605255127e-01 1.276880651712417603e-01 -7.924675196409225464e-02 -7.285460829734802246e-02 -1.320480108261108398e-01 -2.289633303880691528e-01 -1.335887312889099121e-01 1.641007512807846069e-01 9.565554209984838963e-04 -4.050165414810180664e-03 -4.794743359088897705e-01 -3.192526698112487793e-01 -9.662480652332305908e-02 8.081427775323390961e-03 -1.365018784999847412e-01
1.626187115907669067e-01 2.266602367162704468e-01 2.715399265289306641e-01 5.170947313308715820e-02 -1.797003895044326782e-01 5.444837361574172974e-02 9.867500513792037964e-02 1.760620921850204468e-01 1.681259572505950928e-01 -1.390848755836486816e-01 -3.269642889499664307e-01 -1.392140090465545654e-01 -1.405063718557357788e-01 3.183739185333251953e-01 1.046683788299560547e-01 -1.864245682954788208e-01 3.914048522710800171e-02 4.335876703262329102e-01 -4.776023328304290771e-02 -2.047543972730636597e-01 1.517263706773519516e-03 -2.993803285062313080e-02 -1.591402292251586914e-01 -4.937049467116594315e-03 -9.001568704843521118e-02 1.334908157587051392e-01 5.211028456687927246e-02 -2.567873597145080566e-01 -8.073569834232330322e-02 -1.489355564117431641e-01 5.816729366779327393e-02 2.059729844331741333e-01
1.895794421434402466e-01 -2.842620015144348145e-01 3.043660223484039307e-01 1.010817103087902069e-02 -2.307396680116653442e-01 2.284055203199386597e-01 1.679866462945938110e-01 -3.910161182284355164e-02 1.875001788139343262e-01 3.206959664821624756e-01 1.257469654083251953e-01 1.613874882459640503e-01 7.674927264451980591e-02 -3.749468177556991577e-02 5.257920548319816589e-02 -3.831218555569648743e-02 -9.746401011943817139e-02 2.167655527591705322e-01 1.646592654287815094e-02 -4.606280103325843811e-02 -2.518570423126220703e-01 -3.453001677989959717e-01 -1.567061096429824829e-01 1.859491020441055298e-01 -1.527615822851657867e-02 -3.412934392690658569e-02 4.439644142985343933e-02 1.720617562532424927e-01 -3.398111462593078613e-01 2.957556024193763733e-02 1.115710660815238953e-01 3.898835554718971252e-02
-2.523225359618663788e-02 1.040499657392501831e-01 2.748979032039642334e-01 2.054971307516098022e-01 -7.391140609979629517e-02 1.688797324895858765e-01 1.528635770082473755e-01 1.195560470223426819e-01 -1.011245511472225189e-02 2.804075926542282104e-02 6.759276241064071655e-02 8.808158338069915771e-03 -1.304173767566680908e-01 1.550447344779968262e-01 -9.621644020080566406e-02 -3.329865038394927979e-01 1.176749691367149353e-01 3.092148602008819580e-01 9.159481525421142578e-02 -1.268786191940307617e-01 -2.127980589866638184e-01 -1.558504700660705566e-01 -3.062903285026550293e-01 2.950728833675384521e-01 -4.349646717309951782e-02 -2.989828884601593018e-01 -8.516512811183929443e-02 -1.285099089145660400e-01 -2.842179536819458008e-01 2.028835266828536987e-01 6.016422808170318604e-02 8.578708767890930176e-02
7.444839179515838623e-02 2.849420309066772461e-01 4.067389369010925293e-01 -1.695884019136428833e-01 -1.228370890021324158e-01 1.227620393037796021e-01 -7.416655868291854858e-02 9.996628761291503906e-02 4.300606623291969299e-02 3.156458958983421326e-02 4.964137077331542969e-02 5.588660389184951782e-02 -9.240919351577758789e-02 2.680819034576416016e-01 2.647238075733184814e-01 -1.416871249675750732e-01 1.331585794687271118e-01 1.354960203170776367e-01 1.159951910376548767e-01 -2.330113947391510010e-01 1.503781080245971680e-01 1.395232044160366058e-02 -2.298448085784912109e-01 1.562097370624542236e-01 -3.484386801719665527e-01 -3.289972245693206787e-02 -6.268502026796340942e-02 -1.991452723741531372e-01 -1.769631803035736084e-01 1.052597090601921082e-01 -7.443796098232269287e-02 -2.766334414482116699e-01
8.128465712070465088e-02 9.756395593285560608e-03 1.194292083382606506e-01 1.814281046390533447e-01 9.634656459093093872e-02 -6.298969383351504803e-04 6.494179368019104004e-02 1.973729766905307770e-02 2.120792716741561890e-01 -5.831798072904348373e-03 -1.680403500795364380e-01 -1.109962984919548035e-01 -1.554219573736190796e-01 5.590595304965972900e-02 -6.807840615510940552e-02 -4.749434068799018860e-02 -1.955097354948520660e-02 2.380029559135437012e-01 2.000797726213932037e-02 1.966311782598495483e-01 -2.114984393119812012e-01 -3.244522511959075928e-01 -3.698280155658721924e-01 1.133267655968666077e-01 -7.368496060371398926e-02 4.616409838199615479e-01 -6.071850284934043884e-02 9.675987809896469116e-02 -1.615980714559555054e-01 2.790772318840026855e-01 -1.471770554780960083e-01 -2.439844906330108643e-01
3.173629939556121826e-01 -1.162657961249351501e-01 6.563862413167953491e-02 -1.748193353414535522e-01 -9.545019268989562988e-02 3.782773315906524658e-01 -1.062953546643257141e-01 1.783469021320343018e-01 -2.066530138254165649e-01 2.139337211847305298e-01 -7.744166254997253418e-02 1.347549911588430405e-02 -2.729780375957489014e-01 4.037254154682159424e-01 -6.162986531853675842e-02 7.993245124816894531e-02 1.801376789808273315e-01 3.193607926368713379e-01 5.461416393518447876e-02 3.007089719176292419e-02 1.775784604251384735e-02 -1.397678405046463013e-01 -3.233348205685615540e-02 2.324408888816833496e-01 -2.356372922658920288e-01 -4.432451352477073669e-02 1.873320317827165127e-03 1.543388143181800842e-02 -9.794986993074417114e-02 1.335991322994232178e-01 8.085487037897109985e-02 -9.092419594526290894e-02
2.939569018781185150e-02 -1.114260852336883545e-01 3.330369591712951660e-01 -2.002052590250968933e-02 7.660131435841321945e-03 -5.111655918881297112e-04 -1.835903525352478027e-01 1.533764302730560303e-01 3.327125608921051025e-01 1.331229358911514282e-01 -1.793774664402008057e-01 -2.823507189750671387e-01 -2.035054564476013184e-01 1.733207702636718750e-01 -1.411230415105819702e-01 -7.697698473930358887e-02 -1.020363047719001770e-01 8.974353224039077759e-02 -1.422458738088607788e-01 6.155391037464141846e-02 -2.270374298095703125e-01 -2.010988593101501465e-01 -1.741940528154373169e-01 -3.256152197718620300e-02 -5.467359721660614014e-02 3.805398046970367432e-01 1.112063974142074585e-01 1.111768633127212524e-01 -9.615793824195861816e-02 1.751179248094558716e-01 -1.710036247968673706e-01 -2.700802087783813477e-01
3.255975842475891113e-01 2.147159725427627563e-01 -1.022200211882591248e-01 2.099853157997131348e-01 -3.858278272673487663e-03 1.953552514314651489e-01 -2.413473278284072876e-02 6.974171102046966553e-02 2.631143927574157715e-01 -1.637473516166210175e-02 2.465222729369997978e-03 -6.310284882783889771e-02 -1.230558231472969055e-01 8.604069799184799194e-02 2.806914150714874268e-01 1.165280677378177643e-02 -8.079769462347030640e-02 4.068281352519989014e-01 -7.070749998092651367e-02 -1.650699228048324585e-01 1.896465569734573364e-02 -1.036631613969802856e-01 -1.575773209333419800e-01 -5.401729792356491089e-02 8.601832389831542969e-02 3.211799263954162598e-01 3.154779672622680664e-01 5.935818329453468323e-02 -2.225181162357330322e-01 1.222620531916618347e-01 9.126310050487518311e-02 2.126618474721908569e-01
3.149420320987701416e-01 2.374558337032794952e-02 2.558475546538829803e-02 1.184318885207176208e-01 -1.925998330116271973e-01 -8.794536441564559937e-02 -3.117165528237819672e-02 8.864123374223709106e-02 -1.132826134562492371e-01 -1.172000020742416382e-01 1.436132937669754028e-01 -2.573210000991821289e-01 5.735477060079574585e-02 3.225593864917755127e-01 3.013180494308471680e-01 1.209945455193519592e-01 4.370091855525970459e-02 4.152348637580871582e-01 -1.339620500802993774e-01 -1.735067218542098999e-01 -8.487223833799362183e-02 -1.040889248251914978e-01 -1.764057278633117676e-01 7.570537179708480835e-02 -8.936057984828948975e-02 4.187891632318496704e-02 -2.175383865833282471e-01 -1.203456968069076538e-01 -2.289240211248397827e-01 2.050316184759140015e-01 1.723846644163131714e-01 -1.809991598129272461e-01
8.550547808408737183e-02 -1.789950281381607056e-01 9.870305657386779785e-02 1.736377924680709839e-01 -2.639308199286460876e-02 3.888436555862426758e-01 2.814883552491664886e-02 2.276608645915985107e-01 6.061740219593048096e-02 5.578698217868804932e-02 -1.038241982460021973e-01 1.467987298965454102e-01 -1.074676960706710815e-01 3.361508846282958984e-01 1.879885494709014893e-01 -6.087025254964828491e-02 1.058261245489120483e-01 4.011839032173156738e-01 8.228368312120437622e-02 1.927771866321563721e-01 -3.172511458396911621e-01 1.340821478515863419e-02 -9.368883073329925537e-02 2.636161148548126221e-01 4.009318724274635315e-02 -1.845623254776000977e-01 1.358644217252731323e-01 -1.200265213847160339e-01 -1.449043303728103638e-01 9.364735335111618042e-02 1.612250134348869324e-02 1.406701058149337769e-01
2.034592181444168091e-01 1.520642042160034180e-01 -3.007394075393676758e-02 -2.663858048617839813e-02 -2.012285888195037842e-01 1.228867843747138977e-01 -1.439101248979568481e-02 -1.351308822631835938e-02 -3.082732856273651123e-02 2.881340980529785156e-01 -6.698787957429885864e-02 9.882807731628417969e-02 -1.001895591616630554e-02 1.372384577989578247e-01 1.259388029575347900e-01 -3.134866058826446533e-01 5.320449545979499817e-02 3.709481358528137207e-01 9.102793037891387939e-02 1.484526395797729492e-01 -3.126688897609710693e-01 -2.717352211475372314e-01 -2.363068163394927979e-01 -6.037667766213417053e-02 -4.624423012137413025e-02 6.943253427743911743e-02 3.132795393466949463e-01 9.053993970155715942e-02 -2.844535708427429199e-01 -1.585714668035507202e-01 -1.421946566551923752e-02 1.586832106113433838e-01
-1.661260984838008881e-02 1.206781193614006042e-01 2.017190456390380859e-01 -6.637700647115707397e-02 -7.365061342716217041e-02 1.712331622838973999e-01 -1.368958503007888794e-01 8.043462038040161133e-02 3.668925464153289795e-01 -8.416349440813064575e-02 -3.019558191299438477e-01 -1.719577759504318237e-01 -3.731779754161834717e-01 2.700572907924652100e-01 -1.172437295317649841e-01 -2.004676731303334236e-03 -1.616415232419967651e-01 1.852731257677078247e-01 -1.731096580624580383e-02 -3.043852746486663818e-02 -3.139089643955230713e-01 1.243294123560190201e-02 -1.635478883981704712e-01 1.056143417954444885e-01 1.165045127272605896e-01 2.346748262643814087e-01 3.236045688390731812e-02 8.925795555114746094e-02 -2.292565554380416870e-01 1.841316521167755127e-01 9.289813786745071411e-02 -1.438630819320678711e-01
-1.528085907921195030e-03 1.450002018827944994e-04 1.761939674615859985e-01 -1.364525128155946732e-02 -6.710118055343627930e-02 9.069629758596420288e-02 -1.138788312673568726e-01 -2.021514438092708588e-02 3.553010821342468262e-01 -2.248317003250122070e-02 -1.455121189355850220e-01 -2.531630098819732666e-01 -3.297399878501892090e-01 1.399018913507461548e-01 -1.373872160911560059e-01 -3.546554595232009888e-02 -2.809461206197738647e-02 2.842883169651031494e-01 -3.544191271066665649e-02 1.645304560661315918e-01 -2.759693861007690430e-01 -2.055323272943496704e-01 -1.422963291406631470e-01 1.611191928386688232e-01 2.898016944527626038e-03 3.042455315589904785e-01 2.275070548057556152e-02 2.553830742835998535e-01 -2.844112515449523926e-01 1.605883687734603882e-01 -1.113858297467231750e-01 -1.739977598190307617e-01
-9.103610180318355560e-03 -1.262658555060625076e-02 2.580710649490356445e-01 1.909298896789550781e-01 -4.055429622530937195e-02 -1.890356540679931641e-01 -3.564935922622680664e-02 7.454390078783035278e-02 -3.248883038759231567e-02 2.784841954708099365e-01 3.363553434610366821e-02 -8.130310475826263428e-02 -1.880741119384765625e-01 3.395865559577941895e-01 -5.562533810734748840e-02 -1.823255121707916260e-01 8.557165414094924927e-02 2.863013148307800293e-01 -1.253760755062103271e-01 1.316877007484436035e-01 -1.226437613368034363e-01 -1.564505845308303833e-01 -3.367941379547119141e-01 2.446849346160888672e-01 8.137010037899017334e-02 -2.493135184049606323e-01 -5.997789278626441956e-02 -6.567011121660470963e-03 -2.354096323251724243e-01 2.733049094676971436e-01 2.034465670585632324e-01 -4.896842408925294876e-03
-1.299800118431448936e-03 -1.697252988815307617e-01 4.918157309293746948e-02 8.495672792196273804e-02 -2.557691633701324463e-01 8.368111401796340942e-02 -2.580353915691375732e-01 -2.052523195743560791e-01 -9.039590135216712952e-03 5.450727045536041260e-02 -5.655361339449882507e-02 -1.604495942592620850e-01 -6.837933510541915894e-02 3.052848875522613525e-01 2.684379220008850098e-01 -3.605496895033866167e-04 4.719111695885658264e-02 7.968480885028839111e-02 -3.831988573074340820e-01 -1.486978381872177124e-01 -2.894707322120666504e-01 -2.767809629440307617e-01 1.128413062542676926e-02 -4.185354337096214294e-02 -2.964119315147399902e-01 2.529052197933197021e-01 1.338236182928085327e-01 -1.157455891370773315e-01 -1.509239375591278076e-01 1.008426863700151443e-02 -3.081615455448627472e-02 -1.781285703182220459e-01
-1.674575805664062500e-01 -2.417367845773696899e-01 2.651028335094451904e-01 8.046904951333999634e-02 -1.810391992330551147e-01 2.399253994226455688e-01 -1.619168817996978760e-01 1.004406884312629700e-01 4.372267797589302063e-02 2.017878144979476929e-01 -7.142823934555053711e-02 1.105991750955581665e-01 1.119366958737373352e-01 1.492487639188766479e-01 3.085381388664245605e-01 -6.428577750921249390e-02 -3.948084264993667603e-02 1.898429989814758301e-01 -2.537435591220855713e-01 2.724786102771759033e-01 8.242086321115493774e-02 -1.633164137601852417e-01 -2.842176556587219238e-01 2.283905297517776489e-01 -9.232939034700393677e-02 2.507415413856506348e-02 -1.179628372192382812e-01 2.302760630846023560e-01 -2.236687541007995605e-01 1.509714638814330101e-03 1.390878409147262573e-01 -1.670816838741302490e-01
1.451241970062255859e-01 -8.462576568126678467e-02 2.822305858135223389e-01 3.983015567064285278e-02 -3.371916711330413818e-01 1.270196139812469482e-01 1.236042827367782593e-01 -1.947846636176109314e-02 2.820120453834533691e-01 1.223434954881668091e-01 1.113454848527908325e-01 -1.205814629793167114e-01 -2.493516206741333008e-01 4.165820777416229248e-02 2.765876054763793945e-01 5.200885981321334839e-02 -1.360208075493574142e-02 1.446868777275085449e-01 -1.117457747459411621e-01 4.443014040589332581e-02 -1.509581953287124634e-01 2.031261026859283447e-01 -3.730868697166442871e-01 2.821204997599124908e-02 -1.070938333868980408e-01 8.697898685932159424e-02 -2.376510500907897949e-01 -3.097866475582122803e-01 -3.000942617654800415e-02 2.183150202035903931e-01 -5.815427377820014954e-02 1.321012973785400391e-01
-1.951182186603546143e-01 1.317215114831924438e-01 2.109232246875762939e-01 5.714649800211191177e-03 -2.949122190475463867e-01 2.192487865686416626e-01 -1.388747841119766235e-01 1.590474396944046021e-01 -6.153846159577369690e-02 1.184943318367004395e-01 1.733566373586654663e-01 -1.761348843574523926e-01 3.006417863070964813e-02 7.880590111017227173e-02 9.546630829572677612e-02 1.112067624926567078e-01 1.659912914037704468e-01 4.037307202816009521e-01 7.614984177052974701e-03 1.028275564312934875e-01 1.220612823963165283e-01 -2.909020483493804932e-01 -2.904624044895172119e-01 -8.438868075609207153e-02 -9.565789997577667236e-02 -2.389817982912063599e-01 2.287064790725708008e-01 -5.252157151699066162e-02 -2.919451892375946045e-01 -9.164354205131530762e-02 -7.167746871709823608e-02 -2.531068027019500732e-02
2.414983808994293213e-01 1.445237696170806885e-01 1.278995573520660400e-01 1.238653957843780518e-01 -4.746184870600700378e-02 2.429773844778537750e-02 1.451379656791687012e-01 1.406973600387573242e-01 5.582182109355926514e-02 1.702969372272491455e-01 3.147317841649055481e-02 -9.367234259843826294e-02 9.770832955837249756e-02 4.602507948875427246e-01 1.803175359964370728e-01 4.614740237593650818e-02 2.531129419803619385e-01 3.577969372272491455e-01 -1.927130073308944702e-01 2.112454324960708618e-01 -7.456691935658454895e-03 1.336096376180648804e-01 -3.107350170612335205e-01 -5.651220679283142090e-02 -8.398758620023727417e-02 1.161098256707191467e-01 -7.853609323501586914e-02 2.587669789791107178e-01 -2.934959903359413147e-02 1.095241531729698181e-01 2.187864184379577637e-01 -3.987327963113784790e-02
1.860194355249404907e-01 -1.112081259489059448e-01 1.653315871953964233e-01 1.672557592391967773e-01 3.731833025813102722e-02 3.346247076988220215e-01 1.973240971565246582e-01 1.459185183048248291e-01 -4.959156736731529236e-02 1.175933703780174255e-01 1.388170104473829269e-02 2.242926508188247681e-01 -6.070440262556076050e-02 3.332207500934600830e-01 1.129785552620887756e-01 -2.817182336002588272e-03 1.199945732951164246e-01 3.625794053077697754e-01 -3.828207030892372131e-02 4.508273676037788391e-02 -1.198674216866493225e-01 -2.901074290275573730e-01 -1.250481307506561279e-01 1.531368941068649292e-01 -1.844098716974258423e-01 -6.386943161487579346e-02 1.064554974436759949e-01 -3.584963381290435791e-01 -1.486602798104286194e-02 2.409496307373046875e-01 -2.526396326720714569e-02 -7.752942293882369995e-02
1.986031085252761841e-01 -1.230810657143592834e-01 3.388811647891998291e-01 -1.708198338747024536e-01 -1.503855139017105103e-01 2.041082382202148438e-01 1.460227742791175842e-02 2.324311994016170502e-02 -5.562113597989082336e-03 2.942655049264431000e-02 -3.463833332061767578e-01 -2.794109098613262177e-02 -5.859140306711196899e-02 2.873246371746063232e-01 -7.767006754875183105e-02 2.182335853576660156e-01 -6.178578734397888184e-02 2.388533949851989746e-01 -1.296948939561843872e-01 1.209095120429992676e-01 -1.473468244075775146e-01 -3.288788497447967529e-01 -1.581784337759017944e-01 9.115537256002426147e-02 -2.828833162784576416e-01 1.447905600070953369e-01 -2.824784517288208008e-01 -8.596478402614593506e-02 -7.526040822267532349e-02 7.042545825242996216e-02 1.429441720247268677e-01 -1.772040501236915588e-02
1.542132645845413208e-01 -2.301890403032302856e-01 1.587406247854232788e-01 2.823832817375659943e-02 -2.087778178974986076e-03 -1.898764520883560181e-01 -6.096721813082695007e-02 2.208240032196044922e-01 -1.206276379525661469e-02 1.984521448612213135e-01 -8.193366229534149170e-02 -1.378534883260726929e-01 6.448826938867568970e-02 2.344491630792617798e-01 1.586929410696029663e-01 -4.852454643696546555e-03 2.233473807573318481e-01 6.389229297637939453e-01 8.487543091177940369e-04 1.226636990904808044e-01 -1.292419582605361938e-01 1.472346186637878418e-01 -5.166045203804969788e-02 9.711683541536331177e-02 -1.326577961444854736e-01 2.037564069032669067e-01 -6.145008653402328491e-02 3.358875401318073273e-03 -2.022326141595840454e-01 5.540164187550544739e-02 1.419100463390350342e-01 -9.206642955541610718e-02
2.602323889732360840e-01 -1.833272874355316162e-01 1.447454988956451416e-01 3.158148229122161865e-01 1.638123579323291779e-02 3.845099210739135742e-01 9.008098393678665161e-02 2.526198029518127441e-01 -1.060937568545341492e-01 6.147217005491256714e-02 -4.503316432237625122e-02 6.828898936510086060e-02 -1.639107316732406616e-01 6.204227358102798462e-02 -3.653525561094284058e-02 -1.240680143237113953e-01 2.981817722320556641e-01 3.216115236282348633e-01 1.040633842349052429e-01 -1.184332650154829025e-03 -6.295599788427352905e-02 -2.279114164412021637e-02 -3.407048285007476807e-01 -8.457269519567489624e-02 1.934370845556259155e-01 1.323312968015670776e-01 2.321330457925796509e-01 -7.957012951374053955e-02 -1.433085948228836060e-01 3.865107521414756775e-02 -5.062054097652435303e-02 1.346490681171417236e-01
-9.430628269910812378e-02 -6.735248025506734848e-03 -2.739348076283931732e-02 3.017399013042449951e-01 -3.095580041408538818e-01 2.470085620880126953e-01 6.975950300693511963e-02 8.447443693876266479e-02 -1.014666855335235596e-01 2.398622483015060425e-01 1.000941023230552673e-01 1.986461132764816284e-02 6.670206040143966675e-02 1.271127909421920776e-01 1.413963586091995239e-01 -5.728564038872718811e-02 5.101062357425689697e-02 2.723930776119232178e-01 5.798064544796943665e-02 -8.735204115509986877e-03 1.924728006124496460e-01 -2.811797708272933960e-02 -2.608682215213775635e-01 -1.951506435871124268e-01 5.003131553530693054e-02 1.169631034135818481e-01 3.923368752002716064e-01 4.082493856549263000e-02 -4.078755080699920654e-01 1.892608255147933960e-01 -1.123360916972160339e-02 1.000025868415832520e-01
5.655314400792121887e-02 9.897498786449432373e-02 1.691569238901138306e-01 -1.470742374658584595e-01 -1.058446466922760010e-01 5.540019273757934570e-02 -8.399936556816101074e-02 -1.755893602967262268e-02 3.231488466262817383e-01 7.168910652399063110e-02 -1.340390741825103760e-01 -3.343977034091949463e-01 -1.420024633407592773e-01 1.231207922101020813e-01 -7.818378508090972900e-02 1.188725116662681103e-03 -1.383225023746490479e-01 2.311160266399383545e-01 -1.675458997488021851e-01 2.186266928911209106e-01 -2.288842201232910156e-01 -1.611566245555877686e-01 -7.830566912889480591e-02 2.277158014476299286e-02 -1.547932904213666916e-02 3.152745664119720459e-01 4.565766081213951111e-02 1.811974346637725830e-01 -4.330957233905792236e-01 1.350086778402328491e-01 -1.819754540920257568e-01 -1.656444519758224487e-01
2.577244639396667480e-01 -1.624225527048110962e-01 3.260490298271179199e-01 9.720185399055480957e-02 -1.286376267671585083e-01 1.487602293491363525e-01 9.283369034528732300e-02 4.858461022377014160e-02 -1.507399976253509521e-01 2.607969045639038086e-01 -1.485560387372970581e-01 -1.008879486471414566e-02 1.605225354433059692e-01 -3.623428568243980408e-02 1.115362197160720825e-01 2.049964666366577148e-01 -5.634396523237228394e-02 3.544937074184417725e-01 1.873348653316497803e-01 8.968023955821990967e-02 -2.524366378784179688e-01 -3.713407516479492188e-01 -1.177490204572677612e-01 2.338122129440307617e-01 -7.388424128293991089e-02 -2.422685734927654266e-02 1.092893108725547791e-01 4.943075776100158691e-02 -2.460406422615051270e-01 1.174327880144119263e-01 1.006483733654022217e-01 -1.772289164364337921e-02
1.353402882814407349e-01 1.701624840497970581e-01 9.683916717767715454e-02 1.568534672260284424e-01 -6.158580780029296875e-01 1.717686504125595093e-01 1.618161201477050781e-01 2.561646699905395508e-01 -9.294401109218597412e-02 4.282893240451812744e-02 -6.715996563434600830e-02 -1.378842443227767944e-01 -7.958245277404785156e-02 2.001114785671234131e-01 3.279726803302764893e-01 -6.557833403348922729e-02 9.568057209253311157e-02 1.328807771205902100e-01 -2.268927916884422302e-02 2.134881615638732910e-01 -3.130634501576423645e-02 -4.205754771828651428e-02 -3.905816003680229187e-02 -2.216413617134094238e-01 -4.190959408879280090e-02 1.648268252611160278e-01 -6.878305226564407349e-02 -2.073855884373188019e-02 -1.575983017683029175e-01 -1.455949991941452026e-01 9.700223803520202637e-02 -1.004144921898841858e-01
2.168459743261337280e-01 -1.476195305585861206e-01 1.709134727716445923e-01 3.203026205301284790e-02 9.795190766453742981e-03 1.282870322465896606e-01 -9.262825548648834229e-02 -1.053283587098121643e-01 1.190656647086143494e-01 1.128790527582168579e-01 -2.260276824235916138e-01 -5.404742062091827393e-02 -3.791575133800506592e-02 2.069025486707687378e-01 -2.023482769727706909e-01 8.951630443334579468e-02 -7.426212076097726822e-03 3.636139929294586182e-01 -4.683385044336318970e-02 1.558411493897438049e-02 -3.585052788257598877e-01 -1.623190343379974365e-01 -1.351149678230285645e-01 7.257074117660522461e-02 -2.125550210475921631e-01 3.490662872791290283e-01 -1.557624936103820801e-01 2.103003114461898804e-01 2.038591355085372925e-02 2.912425696849822998e-01 1.068852096796035767e-01 -2.128596305847167969e-01
2.863468974828720093e-02 4.094072058796882629e-02 -5.146458745002746582e-02 4.217109084129333496e-02 -5.462322011590003967e-02 2.845487892627716064e-01 -2.046764194965362549e-01 1.740038245916366577e-01 3.443288207054138184e-01 2.654147744178771973e-01 -1.080188304185867310e-01 -1.888168752193450928e-01 -2.521010637283325195e-01 -1.172835081815719604e-01 5.430431291460990906e-02 -1.667655110359191895e-01 8.852200210094451904e-02 2.459582984447479248e-01 -1.899013370275497437e-01 1.560751069337129593e-02 -3.032889589667320251e-02 -2.027320414781570435e-01 -2.151054441928863525e-01 -1.167629137635231018e-01 -5.720604956150054932e-02 3.525953590869903564e-01 -6.582784466445446014e-03 -6.598526984453201294e-02 -1.298557817935943604e-01 1.533015668392181396e-01 -5.790070071816444397e-02 -3.320941627025604248e-01
-3.675861656665802002e-02 1.471523642539978027e-01 1.840967386960983276e-01 -4.921755567193031311e-02 -2.700031697750091553e-01 1.395420134067535400e-01 6.578152626752853394e-02 3.351555764675140381e-02 4.296490550041198730e-02 -7.365176826715469360e-02 2.049868851900100708e-01 -2.243245691061019897e-01 -2.736627683043479919e-02 4.012458920478820801e-01 2.195840775966644287e-01 1.282282918691635132e-01 1.944034397602081299e-01 3.636760115623474121e-01 -3.289116024971008301e-01 -8.017585426568984985e-02 -9.162868559360504150e-02 -2.213769257068634033e-01 -1.557609885931015015e-01 1.668449193239212036e-01 -3.052312880754470825e-02 -1.035305187106132507e-01 2.300010025501251221e-01 1.002903729677200317e-01 -1.115842536091804504e-01 1.667221263051033020e-02 -1.591271013021469116e-01 1.000627279281616211e-01
5.128732416778802872e-03 -1.135516986250877380e-01 2.432386577129364014e-02 2.021667361259460449e-01 -9.845806658267974854e-02 -1.767715625464916229e-02 1.844086684286594391e-02 -8.445703983306884766e-02 3.121431171894073486e-01 7.375292014330625534e-03 -7.964912801980972290e-02 -2.665706276893615723e-01 -2.404769659042358398e-01 1.608189195394515991e-01 1.604788936674594879e-02 -2.738282382488250732e-01 4.229148849844932556e-02 2.467746883630752563e-01 -1.523121148347854614e-01 1.863115727901458740e-01 -9.447108954191207886e-02 -4.659324511885643005e-02 -1.328547149896621704e-01 4.239453673362731934e-01 1.936887204647064209e-02 2.350546866655349731e-01 2.537138462066650391e-01 4.173205047845840454e-02 -2.533256411552429199e-01 5.167153105139732361e-02 2.277475893497467041e-01 -1.574486196041107178e-01
1.588317900896072388e-01 1.063256114721298218e-01 1.796904504299163818e-01 1.778757758438587189e-02 -3.896841406822204590e-01 1.041481923311948776e-02 5.828944034874439240e-03 2.767690718173980713e-01 2.287780642509460449e-01 4.662224650382995605e-02 -1.382510662078857422e-01 -1.584191620349884033e-01 -7.611852139234542847e-02 4.198029637336730957e-01 -1.342299133539199829e-01 1.467197537422180176e-01 2.368188798427581787e-01 1.324681788682937622e-01 2.320985049009323120e-01 3.273543668910861015e-03 2.341706864535808563e-02 -1.690329462289810181e-01 -2.183445096015930176e-01 -1.920140981674194336e-01 1.982978731393814087e-02 -1.751504093408584595e-01 1.084324494004249573e-01 -5.347645282745361328e-02 -1.111328303813934326e-01 -1.781416870653629303e-02 -1.354830116033554077e-01 -2.531431913375854492e-01
1.707543879747390747e-01 3.943176567554473877e-01 9.238766133785247803e-02 1.008175238966941833e-01 -1.285334862768650055e-02 1.113223060965538025e-01 -1.542019098997116089e-01 3.799916803836822510e-02 2.787700295448303223e-01 -3.013863228261470795e-02 -3.346662269905209541e-03 -1.575146317481994629e-01 -2.125328034162521362e-01 1.717395037412643433e-01 2.674557566642761230e-01 -3.490449488162994385e-02 -1.349974423646926880e-01 4.010803103446960449e-01 -3.716870769858360291e-02 -1.221716925501823425e-01 -5.462218821048736572e-02 -1.325691640377044678e-01 -2.119117975234985352e-01 1.327969580888748169e-01 -1.683046221733093262e-01 2.578429579734802246e-01 1.739384829998016357e-01 -1.433623209595680237e-02 -1.562178283929824829e-01 1.542014777660369873e-01 2.153348922729492188e-01 -9.849135577678680420e-02
1.181798279285430908e-01 -2.424749583005905151e-01 1.466051787137985229e-01 2.974177300930023193e-01 -2.170549333095550537e-01 2.891405522823333740e-01 1.887850649654865265e-02 -2.514897845685482025e-02 -3.058393113315105438e-02 9.306968003511428833e-02 -4.043641313910484314e-02 -8.069548755884170532e-02 -9.486858546733856201e-02 1.210505291819572449e-01 -2.150395214557647705e-01 1.085949167609214783e-01 -1.620324105024337769e-01 3.430897593498229980e-01 -1.795004606246948242e-01 5.369014665484428406e-02 8.416090905666351318e-02 8.684296905994415283e-02 -9.975106269121170044e-02 -1.774877607822418213e-01 -5.453827232122421265e-02 1.317452639341354370e-01 5.261857062578201294e-02 -2.318621128797531128e-01 -4.553879201412200928e-01 1.341554671525955200e-01 -2.113844454288482666e-01 -6.394068151712417603e-02
3.423475325107574463e-01 3.853037208318710327e-02 1.866581616923213005e-03 1.153231561183929443e-01 -5.739801526069641113e-01 -1.397691201418638229e-02 1.201606392860412598e-01 2.493704259395599365e-01 2.064546197652816772e-02 -4.106876254081726074e-02 -1.754196733236312866e-02 -1.425787061452865601e-01 -2.866913750767707825e-02 -1.740987040102481842e-02 1.964466124773025513e-01 7.320481538772583008e-02 -4.014203324913978577e-02 1.461211889982223511e-01 6.615342944860458374e-02 1.634760051965713501e-01 -9.486345574259757996e-03 -1.264750212430953979e-01 -2.171499878168106079e-01 2.482426613569259644e-01 3.934092521667480469e-01 5.237111821770668030e-02 -4.034877195954322815e-02 -9.520827978849411011e-02 -5.915942043066024780e-02 1.937090605497360229e-01 -7.571050524711608887e-02 4.922943655401468277e-03
6.333038210868835449e-02 -1.546476185321807861e-01 5.275883711874485016e-03 3.116922080516815186e-01 -1.246679648756980896e-01 2.796989083290100098e-01 -1.554299518465995789e-02 2.751854956150054932e-01 -3.404869511723518372e-02 8.473820984363555908e-02 1.367889940738677979e-01 6.807510554790496826e-02 -2.016719281673431396e-01 2.006576806306838989e-01 -6.275721639394760132e-02 -2.354231923818588257e-01 2.270165085792541504e-01 3.695091605186462402e-01 -6.056538596749305725e-02 -8.460169285535812378e-02 -6.464735418558120728e-02 -8.833472430706024170e-02 -2.773585915565490723e-01 9.346184134483337402e-02 5.324580706655979156e-03 1.742476820945739746e-01 2.983991242945194244e-02 -3.827157989144325256e-02 -2.128053158521652222e-01 -3.722741827368736267e-02 3.532703220844268799e-01 1.800175309181213379e-01
-3.421979025006294250e-02 3.125768899917602539e-01 2.269454002380371094e-01 1.829427033662796021e-01 -2.448104694485664368e-02 1.419900655746459961e-01 7.605197280645370483e-02 -8.756215870380401611e-02 1.196871511638164520e-02 3.853720128536224365e-01 1.959498412907123566e-02 -8.954932540655136108e-02 1.112935319542884827e-01 1.228255182504653931e-01 1.491018682718276978e-01 -1.911527365446090698e-01 -1.302094385027885437e-02 4.322447776794433594e-01 -2.935934662818908691e-01 2.193967811763286591e-02 1.284069418907165527e-01 -2.257953435182571411e-01 -1.841043382883071899e-01 1.091647446155548096e-01 2.025385154411196709e-03 -1.513660699129104614e-01 -1.451845765113830566e-01 5.909158661961555481e-02 -2.783611416816711426e-01 1.153246015310287476e-01 7.362637668848037720e-02 -8.933952450752258301e-02
-5.270506069064140320e-02 3.155214786529541016e-01 1.209964007139205933e-01 3.784590661525726318e-01 -2.696367800235748291e-01 2.843903191387653351e-02 3.593304008245468140e-02 9.809239208698272705e-02 5.874345451593399048e-02 2.004208564758300781e-01 -1.774701289832592010e-02 3.097784705460071564e-03 6.905857473611831665e-02 2.072337120771408081e-01 1.892541050910949707e-01 -3.763987123966217041e-01 -6.474079191684722900e-02 3.374069035053253174e-01 -1.230752691626548767e-01 -2.133637964725494385e-01 -5.959879234433174133e-02 7.711084559559822083e-03 -6.746412254869937897e-03 -1.397341582924127579e-02 2.069485746324062347e-02 -4.680119082331657410e-02 7.136838138103485107e-02 1.707301847636699677e-02 -1.276396811008453369e-01 2.978110313415527344e-01 -1.714377105236053467e-01 -2.475529462099075317e-01
9.216333925724029541e-02 -8.838265389204025269e-02 1.430061459541320801e-01 4.028716683387756348e-02 -3.041317164897918701e-01 3.862257599830627441e-01 5.115552246570587158e-02 -2.556137144565582275e-01 1.366433501243591309e-01 2.825062274932861328e-01 -4.154413938522338867e-02 6.709645967930555344e-04 -1.196366995573043823e-01 9.235113859176635742e-02 3.015114367008209229e-02 -7.845968008041381836e-03 -1.927491277456283569e-01 2.115441411733627319e-01 -1.475229561328887939e-01 6.133519485592842102e-02 1.759316213428974152e-02 -3.383494913578033447e-02 -2.330441474914550781e-01 1.240459904074668884e-01 3.586488962173461914e-01 -1.513459384441375732e-01 4.159963130950927734e-02 -1.826989948749542236e-01 -3.212159872055053711e-01 -1.307028532028198242e-01 1.046287268400192261e-01 -1.776105612516403198e-01
2.763208746910095215e-01 -9.885538369417190552e-02 -3.703970462083816528e-02 -1.452078819274902344e-01 -2.291678488254547119e-01 2.288956195116043091e-01 -7.159677147865295410e-02 8.325603604316711426e-02 4.138448089361190796e-02 1.490598917007446289e-01 2.287065982818603516e-01 -2.798359096050262451e-01 -4.318537116050720215e-01 1.628425419330596924e-01 1.960054039955139160e-02 -2.979414910078048706e-02 1.974635422229766846e-01 3.612529039382934570e-01 -1.162439212203025818e-01 -1.369848661124706268e-02 -1.352893710136413574e-01 2.027067095041275024e-01 -2.380268126726150513e-01 7.397235184907913208e-02 -1.098203212022781372e-01 7.670714706182479858e-02 1.199173033237457275e-01 -1.366880238056182861e-01 -8.683960139751434326e-02 3.586581721901893616e-02 1.598277240991592407e-01 1.245650574564933777e-01
7.923089712858200073e-02 9.703942388296127319e-02 3.856315314769744873e-01 -4.708654806017875671e-02 -2.254744023084640503e-01 -1.558637991547584534e-02 1.854593753814697266e-01 9.771307557821273804e-02 2.089695036411285400e-01 -1.157738417387008667e-01 -1.053995043039321899e-01 -7.568379491567611694e-02 -1.470258831977844238e-01 3.516180813312530518e-01 2.860601842403411865e-01 -1.060830354690551758e-01 -1.119729578495025635e-01 3.302366435527801514e-01 -1.716310381889343262e-01 -2.415237426757812500e-01 1.906687319278717041e-01 -1.937579959630966187e-01 2.023076824843883514e-02 -8.019250631332397461e-02 1.116252169013023376e-01 2.772366404533386230e-01 1.411881204694509506e-02 -1.543518304824829102e-01 -1.065995469689369202e-01 1.408238895237445831e-02 4.291729629039764404e-02 9.611313790082931519e-02
5.243315920233726501e-02 -1.874766200780868530e-01 1.292526572942733765e-01 -9.024390578269958496e-02 -2.426112443208694458e-01 9.519445896148681641e-02 -6.740282289683818817e-03 6.341043114662170410e-02 -2.214410156011581421e-02 -4.567914083600044250e-02 -2.527334988117218018e-01 2.085291445255279541e-01 2.680889666080474854e-01 1.613671481609344482e-01 6.625533849000930786e-02 -1.249457597732543945e-01 6.041523441672325134e-02 3.542155921459197998e-01 2.051101811230182648e-02 1.098642423748970032e-01 -1.236867606639862061e-01 -4.332894682884216309e-01 -1.113470271229743958e-01 6.225129216909408569e-02 1.071221604943275452e-01 -1.490485966205596924e-01 9.531194716691970825e-02 1.601448953151702881e-01 -1.626611649990081787e-01 3.830033540725708008e-01 1.470141559839248657e-01 -1.153725609183311462e-01
-1.835049837827682495e-01 1.670261621475219727e-01 2.986247241497039795e-01 1.963767111301422119e-01 -3.137951493263244629e-01 -6.125327572226524353e-02 -3.068600781261920929e-02 1.835424304008483887e-01 2.443172335624694824e-01 1.088583916425704956e-01 -1.673970818519592285e-01 4.516392946243286133e-02 7.647430896759033203e-02 1.774217039346694946e-01 3.001122176647186279e-01 8.755857497453689575e-02 -1.814830601215362549e-01 2.275239080190658569e-01 7.105342298746109009e-02 -2.520321011543273926e-01 -4.212253540754318237e-02 -3.784123361110687256e-01 4.362265579402446747e-03 -2.235349714756011963e-01 1.425980031490325928e-01 2.542160451412200928e-02 1.011190786957740784e-01 -1.811818629503250122e-01 -1.247886195778846741e-01 8.971611410379409790e-02 3.589127585291862488e-02 -2.192930085584521294e-03
8.778540417551994324e-03 -6.058646366000175476e-02 3.387535512447357178e-01 9.704469144344329834e-02 -2.727614939212799072e-01 2.747321426868438721e-01 -1.916300803422927856e-01 4.765537753701210022e-02 2.630620263516902924e-02 -5.183472856879234314e-02 1.455259919166564941e-01 -2.108442634344100952e-01 -1.325282156467437744e-01 7.919654250144958496e-02 -1.293319612741470337e-01 1.255029588937759399e-01 2.149142920970916748e-01 1.501920670270919800e-01 -1.259208936244249344e-02 2.787619531154632568e-01 -1.586893647909164429e-01 -1.076828837394714355e-01 -2.146780341863632202e-01 2.119816839694976807e-01 6.028907001018524170e-02 5.893874168395996094e-02 -7.982810959219932556e-03 2.650702297687530518e-01 -3.682134449481964111e-01 2.256343215703964233e-01 6.045198440551757812e-02 -1.260599792003631592e-01
7.243674993515014648e-02 3.780359029769897461e-02 3.024776577949523926e-01 -1.021008715033531189e-01 -8.346948772668838501e-02 -2.866180241107940674e-02 -1.236638650298118591e-01 1.884813904762268066e-01 5.476934835314750671e-02 2.709413468837738037e-01 1.860399097204208374e-01 -4.086741432547569275e-02 -1.037736609578132629e-01 1.996432840824127197e-01 -7.937911897897720337e-02 -2.089820802211761475e-02 -6.009158864617347717e-02 4.418268203735351562e-01 -1.594953984022140503e-01 -2.735384404659271240e-01 7.361013442277908325e-02 -1.152669787406921387e-01 -3.749799132347106934e-01 2.835950851440429688e-01 8.602385967969894409e-02 -1.251552253961563110e-01 -1.299923062324523926e-01 -1.777012348175048828e-01 3.756987303495407104e-02 1.997343599796295166e-01 -7.539705932140350342e-02 7.342340052127838135e-02
9.215746074914932251e-02 1.741372197866439819e-01 1.671944409608840942e-01 8.772949688136577606e-03 -2.135612815618515015e-01 -1.028288602828979492e-01 -1.255865395069122314e-01 3.606515228748321533e-01 1.314562708139419556e-01 -1.873454451560974121e-01 2.190932929515838623e-01 -2.155659347772598267e-01 -1.139837130904197693e-01 1.755574047565460205e-01 -7.703868299722671509e-02 1.759349107742309570e-01 1.855297200381755829e-02 2.957010567188262939e-01 -7.649733871221542358e-02 -2.636084854602813721e-01 -1.301854252815246582e-01 -3.490550816059112549e-01 -2.778092622756958008e-01 -7.429773360490798950e-02 7.313130423426628113e-03 5.092303827404975891e-02 -5.193975195288658142e-02 -1.986329853534698486e-01 -1.847694218158721924e-01 1.124054342508316040e-01 1.652369350194931030e-01 -9.511929936707019806e-03
3.128220513463020325e-02 7.466086000204086304e-02 8.700685948133468628e-02 5.491755530238151550e-02 -1.570681110024452209e-02 2.175592929124832153e-01 -7.191314548254013062e-02 9.529137611389160156e-02 2.786965072154998779e-01 -1.489842496812343597e-02 -8.978432416915893555e-02 4.541175439953804016e-02 -3.147036731243133545e-01 3.934436440467834473e-01 -9.505715221166610718e-02 2.342184260487556458e-02 -1.608003675937652588e-01 1.459594666957855225e-01 3.005329333245754242e-02 1.276692599058151245e-01 -2.571986913681030273e-01 -2.543050348758697510e-01 -2.265365570783615112e-01 1.700772047042846680e-01 -1.417388170957565308e-01 3.700237870216369629e-01 1.944411545991897583e-02 1.347213685512542725e-01 4.270270839333534241e-02 2.083401978015899658e-01 -1.642200350761413574e-01 -2.154733538627624512e-01
1.746211349964141846e-01 -2.141980528831481934e-01 2.717511057853698730e-01 4.683078080415725708e-02 -2.529698312282562256e-01 4.927691444754600525e-02 1.814414560794830322e-01 1.600155085325241089e-01 -1.405177116394042969e-01 2.331494837999343872e-01 4.280067980289459229e-02 -1.306346505880355835e-01 -2.453894317150115967e-01 6.607092171907424927e-02 2.863538637757301331e-02 5.749964714050292969e-02 -1.381439566612243652e-01 1.314442604780197144e-01 4.825592041015625000e-02 2.270175665616989136e-01 8.349728584289550781e-02 -2.883883714675903320e-01 -1.646166443824768066e-01 4.599300920963287354e-01 -3.257276117801666260e-02 -4.531505703926086426e-02 1.641652137041091919e-01 2.144869565963745117e-01 -1.780560314655303955e-01 2.185137942433357239e-02 -1.786142736673355103e-01 -4.211237654089927673e-02
7.243927568197250366e-02 -1.202880218625068665e-01 3.880863785743713379e-01 1.819879114627838135e-01 -3.858332037925720215e-01 2.243516743183135986e-01 -3.525363653898239136e-02 -1.625503599643707275e-01 -9.571193158626556396e-02 -7.142074406147003174e-02 -2.940551377832889557e-03 -2.607155144214630127e-01 3.786314651370048523e-02 -4.823498427867889404e-02 1.278798729181289673e-01 -8.004530519247055054e-02 1.644521057605743408e-01 2.845573425292968750e-01 -1.858886331319808960e-02 5.992231145501136780e-02 -8.539740741252899170e-02 -1.399758458137512207e-01 1.789501681923866272e-02 2.890051156282424927e-02 -1.603674516081809998e-02 9.921389818191528320e-02 1.785888522863388062e-01 2.606201469898223877e-01 -8.390879631042480469e-02 3.903499841690063477e-01 -1.388336420059204102e-01 -1.797822564840316772e-01
1.640914529561996460e-01 1.237638816237449646e-01 -1.219974085688591003e-01 6.362751126289367676e-02 -1.219638511538505554e-01 1.164965629577636719e-01 1.012901440262794495e-01 1.272917985916137695e-01 -1.217740401625633240e-01 1.775629073381423950e-01 4.850732628256082535e-03 -3.037087321281433105e-01 8.430969715118408203e-02 4.257307052612304688e-01 1.347344219684600830e-01 9.777436405420303345e-02 2.599437832832336426e-01 3.565535247325897217e-01 -8.028493821620941162e-02 -9.033051878213882446e-02 -1.261049211025238037e-01 6.407884508371353149e-02 -3.967637717723846436e-01 3.150835260748863220e-02 -1.561829000711441040e-01 1.798259019851684570e-01 -1.410892754793167114e-01 1.106997877359390259e-01 -9.756410121917724609e-02 5.981865152716636658e-02 -2.474002912640571594e-02 -1.972248554229736328e-01
-9.245895594358444214e-02 -6.793955713510513306e-02 2.696596086025238037e-01 3.956745192408561707e-02 -3.815065920352935791e-01 2.765907645225524902e-01 1.791627891361713409e-02 -1.710773706436157227e-01 1.100519672036170959e-01 2.088176608085632324e-01 -8.912981487810611725e-03 -6.441913545131683350e-02 6.324697751551866531e-03 2.133134156465530396e-01 1.906007677316665649e-01 2.617008686065673828e-01 2.151591032743453979e-01 1.420140862464904785e-01 -1.477416604757308960e-01 -3.128407895565032959e-02 2.157889679074287415e-02 -2.663333117961883545e-01 -7.825609296560287476e-02 5.292523652315139771e-02 2.616750001907348633e-01 -1.300659328699111938e-01 2.089681774377822876e-01 -7.705527544021606445e-02 -3.396670222282409668e-01 5.981402844190597534e-02 -1.642547100782394409e-01 9.606479667127132416e-03
3.946265950798988342e-02 7.679264992475509644e-03 2.865421772003173828e-02 -2.312737405300140381e-01 -3.356562852859497070e-01 4.572163224220275879e-01 -1.501140445470809937e-01 1.213041916489601135e-01 1.312348097562789917e-01 9.000988304615020752e-02 1.815132945775985718e-01 -2.065982222557067871e-01 3.156342729926109314e-02 2.510167062282562256e-01 1.375697255134582520e-01 -4.865531623363494873e-02 8.736319094896316528e-02 2.728387713432312012e-01 -2.833640873432159424e-01 4.517682641744613647e-02 3.925717249512672424e-02 -1.270519755780696869e-02 -2.265742570161819458e-01 -7.008321583271026611e-02 -2.180481255054473877e-01 5.735220760107040405e-02 3.864099038764834404e-03 1.026509106159210205e-01 -4.768766090273857117e-02 2.326412498950958252e-01 1.317323744297027588e-01 2.033862918615341187e-01
8.211446553468704224e-02 3.997099399566650391e-02 2.163024395704269409e-01 5.143168568611145020e-02 -2.123631387948989868e-01 -2.779953414574265480e-03 3.682769834995269775e-01 1.686075776815414429e-01 4.550300538539886475e-02 1.615744382143020630e-01 -5.259861703962087631e-03 3.228639438748359680e-02 1.688773334026336670e-01 1.634629629552364349e-02 2.117413841187953949e-02 -1.440484225749969482e-01 -6.507276743650436401e-02 1.746480911970138550e-01 1.706949770450592041e-01 -1.445123106241226196e-01 -1.520944088697433472e-01 5.208270996809005737e-02 -4.945690929889678955e-01 2.072922587394714355e-01 -3.028016090393066406e-01 2.734268009662628174e-01 1.677137762308120728e-01 -3.725809231400489807e-02 -1.933108866214752197e-01 1.215088441967964172e-01 -7.986098527908325195e-02 3.440937027335166931e-02
1.609566807746887207e-01 2.263300716876983643e-01 1.024800539016723633e-01 2.366568297147750854e-01 -4.990174472332000732e-01 -1.527581661939620972e-01 3.253717720508575439e-02 4.004653096199035645e-01 -8.844202011823654175e-02 6.819974631071090698e-02 8.695321530103683472e-02 -1.027898415923118591e-01 -1.759181469678878784e-01 8.641384541988372803e-02 1.994101405143737793e-01 2.253513932228088379e-01 -9.263426810503005981e-02 3.150531947612762451e-01 -5.525114759802818298e-02 -1.203813999891281128e-01 -7.684797979891300201e-03 -5.301919206976890564e-02 -2.338652908802032471e-01 -9.629112482070922852e-02 1.583525985479354858e-01 7.340205460786819458e-02 -1.048697717487812042e-02 1.030029505491256714e-01 4.163245484232902527e-02 5.993478000164031982e-02 7.676550000905990601e-02 -1.356165260076522827e-01
5.457115173339843750e-02 -1.757771968841552734e-01 1.863645464181900024e-01 7.162238936871290207e-03 -1.780337393283843994e-01 2.166281044483184814e-01 -8.949402719736099243e-03 3.389238715171813965e-01 7.765203714370727539e-02 -1.208335012197494507e-01 -6.810554116964340210e-02 2.312782406806945801e-01 2.232042849063873291e-01 3.061144948005676270e-01 6.289681047201156616e-02 8.756013959646224976e-02 -1.609948724508285522e-01 3.216919004917144775e-01 9.533958882093429565e-02 2.171491086483001709e-02 -1.153309494256973267e-01 -3.650209903717041016e-01 -3.015199489891529083e-02 9.573359787464141846e-02 -1.330846995115280151e-01 2.065755426883697510e-02 -1.164815872907638550e-01 1.217627599835395813e-01 4.675694555044174194e-02 3.960347473621368408e-01 -4.800185561180114746e-02 2.031182870268821716e-02
-2.205980867147445679e-01 -1.730939024128019810e-03 4.037434980273246765e-02 1.832193136215209961e-01 -3.770425319671630859e-01 4.439628124237060547e-02 -3.549775108695030212e-02 -1.494914889335632324e-01 3.054986894130706787e-01 1.306625604629516602e-01 -1.465678364038467407e-01 3.483997285366058350e-02 -1.353946421295404434e-02 3.224768042564392090e-01 1.803450584411621094e-01 1.592654287815093994e-01 -2.755128964781761169e-02 3.939900100231170654e-01 2.981523871421813965e-01 -1.652588099241256714e-01 1.357082873582839966e-01 -2.501458525657653809e-01 -4.656096920371055603e-02 2.666561491787433624e-02 1.447070986032485962e-01 1.903518475592136383e-02 3.818793594837188721e-02 -7.602921128273010254e-02 -4.236011579632759094e-02 -1.410799473524093628e-01 -1.253063529729843140e-01 -1.767184287309646606e-01
9.698577225208282471e-02 4.852775111794471741e-02 1.675367951393127441e-01 8.097412437200546265e-02 -2.146772146224975586e-01 7.113940268754959106e-02 3.297247588634490967e-01 1.326228380203247070e-01 -5.573135241866111755e-02 2.280725389719009399e-01 -1.400358974933624268e-02 -1.438212096691131592e-01 1.614024937152862549e-01 1.892603635787963867e-01 1.125259883701801300e-02 -9.838308393955230713e-02 -7.081312127411365509e-03 3.054293394088745117e-01 6.237630918622016907e-02 1.755890399217605591e-01 2.914355993270874023e-01 -1.431459933519363403e-01 -3.543451726436614990e-01 2.865917086601257324e-01 2.456369996070861816e-01 1.269697993993759155e-01 7.373470813035964966e-02 2.575943470001220703e-01 9.619501233100891113e-02 -1.700068414211273193e-01 1.415337435901165009e-02 2.631144411861896515e-02
-7.089126855134963989e-02 -2.768967449665069580e-01 1.598083674907684326e-01 1.860855817794799805e-01 -2.506824135780334473e-01 1.945409923791885376e-01 3.182166256010532379e-03 -1.483193188905715942e-01 1.557315737009048462e-01 -1.125499699264764786e-02 3.842725604772567749e-02 -8.675644546747207642e-02 -2.324516773223876953e-01 1.692231297492980957e-01 -6.786566972732543945e-02 1.112928166985511780e-01 -9.530732035636901855e-02 3.890832364559173584e-01 -1.237855106592178345e-01 1.162135601043701172e-01 1.918857246637344360e-01 -3.176290541887283325e-02 -6.410970538854598999e-02 5.690766870975494385e-02 -2.734663486480712891e-01 7.118450105190277100e-02 4.271084815263748169e-02 -3.419179022312164307e-01 -1.852392852306365967e-01 -8.428150415420532227e-02 -6.692230701446533203e-02 -3.513420820236206055e-01
2.289400845766067505e-01 1.754789650440216064e-01 2.056029587984085083e-01 -1.503397524356842041e-02 -3.897279202938079834e-01 2.458257824182510376e-01 -2.050431631505489349e-02 -3.182923048734664917e-02 -1.137130111455917358e-01 3.580633550882339478e-02 1.803220659494400024e-01 -6.740927696228027344e-02 3.517773002386093140e-02 1.619840115308761597e-01 3.540761172771453857e-01 7.524914690293371677e-04 2.887556552886962891e-01 2.618220150470733643e-01 -1.785868853330612183e-01 -7.809279859066009521e-02 1.659532785415649414e-01 -2.099258452653884888e-01 -1.879335343837738037e-01 -1.466420143842697144e-01 -2.050324529409408569e-02 -4.306193068623542786e-02 2.001420222222805023e-02 9.746886789798736572e-02 -2.293725460767745972e-01 1.106759607791900635e-01 2.330799400806427002e-01 8.189367502927780151e-02
2.641781270503997803e-01 1.734024584293365479e-01 -4.424978420138359070e-02 1.363330185413360596e-01 -1.705342978239059448e-01 3.002634085714817047e-02 -2.192104011774063110e-01 5.771639198064804077e-02 3.781611621379852295e-01 -4.968609195202589035e-03 7.814675569534301758e-02 -1.670973449945449829e-01 -7.182133942842483521e-02 1.614053100347518921e-01 2.164844125509262085e-01 2.590312361717224121e-01 -2.432857751846313477e-01 3.648003935813903809e-01 -2.135572582483291626e-01 3.015556000173091888e-02 2.120915204286575317e-01 -2.243896573781967163e-01 -5.344202369451522827e-02 1.671458184719085693e-01 1.723029837012290955e-02 1.489518433809280396e-01 1.965999752283096313e-01 -7.286471128463745117e-02 -1.893168389797210693e-01 5.678964778780937195e-02 2.941001020371913910e-02 6.863886117935180664e-02
1.606521159410476685e-01 1.062327921390533447e-01 5.098309516906738281e-01 7.720275968313217163e-02 -8.547185361385345459e-02 1.187843754887580872e-01 -1.591818332672119141e-01 2.382549084722995758e-02 -7.964479736983776093e-03 1.898006945848464966e-01 -2.817544043064117432e-01 -1.089984551072120667e-02 2.661846876144409180e-01 2.730108499526977539e-01 6.892040371894836426e-02 -4.699413850903511047e-02 1.655269265174865723e-01 2.717961370944976807e-01 2.880837395787239075e-02 -5.496796220541000366e-02 -2.731538116931915283e-01 -1.622176021337509155e-01 -5.156338959932327271e-02 6.787269562482833862e-02 -7.504354417324066162e-02 -2.359731681644916534e-02 -5.878397822380065918e-02 3.625360503792762756e-02 -3.592882752418518066e-01 1.659996956586837769e-01 2.494710497558116913e-02 -1.465939451009035110e-02
-1.597127914428710938e-01 3.136644139885902405e-02 1.905111223459243774e-01 1.576096862554550171e-01 -2.421340197324752808e-01 4.240575730800628662e-01 1.070093661546707153e-01 -3.687605634331703186e-02 -2.022261358797550201e-02 -1.831746548414230347e-01 3.155831247568130493e-02 3.769464790821075439e-02 -2.024011462926864624e-01 2.763043642044067383e-01 -3.770546987652778625e-02 -3.473480790853500366e-02 2.131135314702987671e-01 3.641408383846282959e-01 -6.200365349650382996e-02 -1.082004010677337646e-01 -1.274897754192352295e-01 -2.841246873140335083e-02 -3.762638270854949951e-01 -2.979287505149841309e-01 -4.965806379914283752e-03 -3.159446641802787781e-02 1.315151154994964600e-01 2.723034471273422241e-02 -3.819714114069938660e-02 1.247885599732398987e-01 8.249375969171524048e-02 1.446694433689117432e-01
2.888256609439849854e-01 1.182876005768775940e-01 -9.993529319763183594e-02 -3.229352831840515137e-02 -2.232310026884078979e-01 1.431292295455932617e-01 -2.211688160896301270e-01 -1.529953330755233765e-01 7.696145027875900269e-02 3.591727465391159058e-02 1.173889189958572388e-01 -4.173152521252632141e-02 -3.313062340021133423e-02 2.004958540201187134e-01 3.073203861713409424e-01 7.806348055601119995e-02 1.075915992259979248e-01 4.087947607040405273e-01 -2.317130118608474731e-01 1.679961830377578735e-01 -1.287411749362945557e-01 -1.411007195711135864e-01 -3.307940959930419922e-01 1.674622856080532074e-02 -2.669714391231536865e-01 1.092870458960533142e-01 5.202592164278030396e-02 -7.182863354682922363e-02 -2.205795608460903168e-02 2.438150495290756226e-01 8.443244546651840210e-02 1.393186599016189575e-01
-3.623364493250846863e-02 7.846309244632720947e-02 1.489416062831878662e-01 5.782803893089294434e-02 2.962267491966485977e-03 -3.362464532256126404e-02 1.141652390360832214e-01 1.537715792655944824e-01 1.927940696477890015e-01 1.334188133478164673e-01 -7.512710243463516235e-02 1.128096692264080048e-02 -2.313371747732162476e-01 2.474818229675292969e-01 -1.466866489499807358e-02 -1.153157502412796021e-01 -1.920272558927536011e-01 3.676046729087829590e-01 7.522434741258621216e-02 -3.761588886845856905e-04 -4.209227561950683594e-01 -2.277595698833465576e-01 -1.841962486505508423e-01 4.256310686469078064e-02 -8.958734571933746338e-02 2.288642078638076782e-01 -2.412106096744537354e-01 1.511229276657104492e-01 3.716481477022171021e-02 2.827575802803039551e-01 1.750638149678707123e-02 -2.732104659080505371e-01
1.041725724935531616e-01 7.112812250852584839e-02 2.597194910049438477e-01 -9.511467069387435913e-02 -9.322622418403625488e-02 4.715570434927940369e-02 1.802103221416473389e-01 2.192869633436203003e-01 1.165639385581016541e-01 7.319458574056625366e-02 -6.403013318777084351e-02 -7.439840584993362427e-02 -8.293820172548294067e-02 3.072412312030792236e-01 3.171966075897216797e-01 -1.501213461160659790e-01 -1.269188970327377319e-01 4.127995967864990234e-01 -5.466946586966514587e-02 -3.636958897113800049e-01 9.646748751401901245e-02 -1.812853813171386719e-01 -6.361240148544311523e-02 -3.248689696192741394e-02 2.333911508321762085e-02 3.753695785999298096e-01 -3.657798469066619873e-02 -8.926430344581604004e-02 -7.520607113838195801e-02 -8.308031596243381500e-03 6.313463300466537476e-02 1.832845062017440796e-01
1.253610104322433472e-01 -9.314079582691192627e-02 6.161601096391677856e-02 4.167315363883972168e-02 -3.646919131278991699e-01 1.878221631050109863e-01 9.815093874931335449e-02 -4.067124128341674805e-01 8.254680037498474121e-02 2.542800456285476685e-02 -1.293779611587524414e-01 1.349370032548904419e-01 -2.720644325017929077e-02 1.534354984760284424e-01 -1.445641368627548218e-02 2.724302113056182861e-01 -1.708304136991500854e-01 4.015166759490966797e-01 -1.401035189628601074e-01 -1.215922161936759949e-01 -8.335368335247039795e-02 -1.381508819758892059e-02 -2.268240749835968018e-01 -1.261921375989913940e-01 3.276281654834747314e-01 8.250593394041061401e-02 1.401642560958862305e-01 -4.279314354062080383e-02 -6.038919463753700256e-02 2.221093309344723821e-04 7.307447493076324463e-02 -2.041985243558883667e-01
5.068003758788108826e-02 1.105648726224899292e-01 2.568191885948181152e-01 1.845872849225997925e-01 -5.221703648567199707e-01 -5.053263530135154724e-02 7.375865429639816284e-02 6.353674922138452530e-03 2.248021662235260010e-01 -2.052042037248611450e-01 -7.212652266025543213e-02 -1.488034576177597046e-01 7.564587891101837158e-02 3.164852559566497803e-01 -6.466048769652843475e-03 -1.301073431968688965e-01 -4.027326032519340515e-02 1.406397223472595215e-01 8.278698474168777466e-02 1.286329627037048340e-01 -1.380813866853713989e-01 -8.714624494314193726e-02 -1.831114739179611206e-01 -2.580458819866180420e-01 -2.550791203975677490e-01 -2.494993209838867188e-01 9.633368998765945435e-02 7.486364245414733887e-02 -2.844454906880855560e-02 1.482714116573333740e-01 7.022275030612945557e-02 -1.418908834457397461e-01
7.103047519922256470e-02 1.992151737213134766e-01 1.228327006101608276e-01 1.151276901364326477e-01 -3.157826066017150879e-01 2.119640558958053589e-01 -6.512717157602310181e-02 1.244316324591636658e-01 -9.027903527021408081e-02 -1.434221416711807251e-01 1.393364667892456055e-01 -3.385301232337951660e-01 -1.183781549334526062e-01 2.571325302124023438e-01 1.790599822998046875e-01 6.451560556888580322e-02 1.747243106365203857e-01 2.869620025157928467e-01 -1.631525754928588867e-01 -7.443124800920486450e-02 1.020807996392250061e-01 -3.641931116580963135e-01 -1.497564911842346191e-01 4.801155254244804382e-02 1.237010061740875244e-01 -5.178469419479370117e-02 6.725633889436721802e-02 1.608293205499649048e-01 -1.955802738666534424e-02 -1.113405078649520874e-01 -3.238956034183502197e-01 -6.764695048332214355e-02
2.223926484584808350e-01 -6.107864901423454285e-02 -3.132958710193634033e-02 3.026292622089385986e-01 -2.559756040573120117e-01 1.906708925962448120e-01 1.180109232664108276e-01 2.470685392618179321e-01 -1.450808942317962646e-01 1.390402764081954956e-01 -1.159897223114967346e-01 -1.479272097349166870e-01 -1.182713434100151062e-01 7.559440284967422485e-02 -1.216345056891441345e-01 -6.860188674181699753e-03 1.374806612730026245e-01 2.144464701414108276e-01 5.673236772418022156e-02 -1.221829280257225037e-01 1.097436621785163879e-01 -1.632745414972305298e-01 -3.554047942161560059e-01 -8.852809667587280273e-02 -9.373486787080764771e-02 1.000604853034019470e-01 3.755149543285369873e-01 -6.924993544816970825e-02 -2.694576382637023926e-01 -1.099009066820144653e-01 1.343780010938644409e-01 2.095214426517486572e-01
-1.024361420422792435e-02 -1.802035421133041382e-02 2.367673516273498535e-01 -7.074929028749465942e-02 -1.450597122311592102e-02 1.211242303252220154e-01 -9.271545708179473877e-02 5.842087045311927795e-02 3.563474416732788086e-01 -1.734388619661331177e-02 -7.521974295377731323e-02 -1.664649099111557007e-01 -2.949667572975158691e-01 1.178501248359680176e-01 -1.853175014257431030e-01 -5.338663607835769653e-02 2.327186241745948792e-02 2.394288033246994019e-01 -2.773444950580596924e-01 1.722508072853088379e-01 -1.194571703672409058e-01 -1.826275587081909180e-01 -1.268819719552993774e-01 7.867772877216339111e-02 3.331781178712844849e-02 3.628300428390502930e-01 3.672138229012489319e-02 2.377922683954238892e-01 -3.455038964748382568e-01 1.806391626596450806e-01 -1.386021822690963745e-01 -1.290048062801361084e-01
-1.046276018023490906e-01 -1.408612355589866638e-02 1.210832744836807251e-01 -8.573749661445617676e-02 -1.795389801263809204e-01 -1.264980435371398926e-02 4.767315462231636047e-02 -8.604383096098899841e-03 2.234719879925251007e-02 2.116916924715042114e-01 1.204875484108924866e-02 -5.293017998337745667e-02 -2.079558372497558594e-01 1.557422280311584473e-01 2.205570638179779053e-01 1.860871016979217529e-01 -7.945478707551956177e-02 3.440322577953338623e-01 -3.963422477245330811e-01 -1.399039104580879211e-02 -2.450785487890243530e-01 1.550245136022567749e-01 2.755955606698989868e-02 -3.413417935371398926e-02 -2.995779514312744141e-01 2.715348005294799805e-01 1.025994643568992615e-01 -1.473516076803207397e-01 -3.034250438213348389e-01 -3.707335889339447021e-02 1.619731187820434570e-01 -2.229315191507339478e-01
-1.162404417991638184e-01 -2.468526922166347504e-02 -5.497843027114868164e-02 2.389013469219207764e-01 -2.355037033557891846e-01 1.387864500284194946e-01 1.938848495483398438e-01 4.345035646110773087e-03 9.956389665603637695e-02 4.074033722281455994e-02 1.770009100437164307e-01 1.313875913619995117e-01 -3.070055544376373291e-01 5.307431817054748535e-01 -1.351619809865951538e-01 4.714867845177650452e-02 -2.297913655638694763e-02 3.135758638381958008e-01 -5.484073981642723083e-02 -2.365738898515701294e-01 -9.257762879133224487e-02 6.818906217813491821e-02 -3.259357511997222900e-01 -7.418219000101089478e-02 1.000908091664314270e-01 4.921990633010864258e-02 2.642414532601833344e-02 -1.586537510156631470e-01 -2.190181985497474670e-02 -3.454668447375297546e-02 1.659653335809707642e-01 -8.083002269268035889e-02
-1.030521318316459656e-01 1.144860498607158661e-02 4.016302227973937988e-01 7.187172770500183105e-02 -3.862588405609130859e-01 1.194571256637573242e-01 1.010603755712509155e-01 -2.579390704631805420e-01 3.341741859912872314e-01 -7.628368586301803589e-02 -2.206103950738906860e-01 1.049638688564300537e-01 1.040839329361915588e-01 2.455265522003173828e-01 2.076257318258285522e-01 -1.010718643665313721e-01 1.377170085906982422e-01 1.450870782136917114e-01 7.407934404909610748e-03 -4.902110435068607330e-03 4.200011491775512695e-03 -1.622272282838821411e-01 -1.309947818517684937e-01 -1.510914862155914307e-01 -8.389265835285186768e-02 -2.445613443851470947e-01 -3.678129985928535461e-02 -9.369328618049621582e-02 -2.124482840299606323e-01 7.942456007003784180e-02 -6.882317364215850830e-02 -2.033938169479370117e-01
-5.424695834517478943e-02 2.399142831563949585e-01 2.846557497978210449e-01 -8.802358061075210571e-03 -3.508016765117645264e-01 1.785419881343841553e-01 -2.466921657323837280e-01 2.281754463911056519e-01 -9.162540733814239502e-02 5.900450795888900757e-02 2.871224284172058105e-02 3.026304766535758972e-02 -1.235379502177238464e-01 3.128924965858459473e-01 -2.070982605218887329e-01 -5.338689684867858887e-02 -1.554223150014877319e-01 1.842600554227828979e-01 2.086883634328842163e-01 6.674607843160629272e-02 -2.108785957098007202e-01 -2.793942987918853760e-01 -1.279257088899612427e-01 8.773033320903778076e-02 -5.248795077204704285e-02 -2.784066088497638702e-02 8.556213229894638062e-02 -9.563660621643066406e-02 -1.041177883744239807e-01 2.667078673839569092e-01 2.103109359741210938e-01 1.382158249616622925e-01
-1.070112660527229309e-01 1.881771385669708252e-01 1.038311645388603210e-01 1.112811863422393799e-01 -3.906646966934204102e-01 -9.945280849933624268e-03 1.203051675111055374e-02 4.489326775074005127e-01 6.974305212497711182e-02 1.431625187397003174e-01 -2.629904747009277344e-01 -1.933211982250213623e-01 -9.839286655187606812e-02 1.331646740436553955e-01 3.754080832004547119e-01 2.041454017162322998e-01 -3.134502097964286804e-02 2.121866047382354736e-01 1.315241158008575439e-01 -7.443831861019134521e-02 -1.610599160194396973e-01 -7.968942075967788696e-02 -1.994457542896270752e-01 7.916811853647232056e-02 1.020277850329875946e-02 -9.169302135705947876e-02 1.574086397886276245e-02 6.404816173017024994e-03 -1.116551682353019714e-01 -1.968398541212081909e-01 1.949530281126499176e-02 -1.614855825901031494e-01
-1.231529712677001953e-01 -2.761318385601043701e-01 1.841344386339187622e-01 7.039865106344223022e-02 -3.027395904064178467e-01 4.673805832862854004e-01 -2.486610412597656250e-01 -2.081977017223834991e-02 3.823289647698402405e-02 2.013578265905380249e-02 3.821333870291709900e-02 -2.386407852172851562e-01 7.431156001985073090e-03 1.454237848520278931e-02 -1.189203932881355286e-01 -1.452136933803558350e-01 9.028749167919158936e-02 2.380435615777969360e-01 -2.119477093219757080e-01 1.543836146593093872e-01 -1.859729737043380737e-01 -1.723549067974090576e-01 -2.121483832597732544e-01 1.011299714446067810e-01 -8.303676731884479523e-03 -6.511401385068893433e-02 1.807558089494705200e-01 6.771272420883178711e-02 -1.962456256151199341e-01 1.188761368393898010e-01 2.008857578039169312e-01 -1.180012598633766174e-01
2.087387293577194214e-01 1.509099751710891724e-01 2.964537218213081360e-02 7.464896421879529953e-03 -1.260973215103149414e-01 -8.395212888717651367e-02 -7.232306152582168579e-02 4.252430051565170288e-02 1.816081553697586060e-01 -1.851475387811660767e-01 -1.622360348701477051e-01 1.406994089484214783e-02 -1.987773329019546509e-01 4.523985087871551514e-01 1.575800776481628418e-01 3.273388370871543884e-02 6.686190515756607056e-02 3.002084195613861084e-01 -6.914695352315902710e-02 -1.411167234182357788e-01 -2.200344204902648926e-02 -3.593165278434753418e-01 -1.397674679756164551e-01 -7.102935016155242920e-02 3.578631905838847160e-03 2.585113644599914551e-01 1.964391022920608521e-01 7.280142605304718018e-02 -1.743751466274261475e-01 -1.026967540383338928e-01 2.843412160873413086e-01 -1.813204139471054077e-01
5.786689929664134979e-03 -9.983211755752563477e-02 -6.650285422801971436e-02 2.534158825874328613e-01 -1.376616954803466797e-01 -1.035461015999317169e-02 2.932500280439853668e-02 1.120695024728775024e-01 2.833887934684753418e-01 8.063162863254547119e-02 -7.080974429845809937e-02 -2.205826640129089355e-01 3.203610703349113464e-02 2.365809977054595947e-01 -1.388325095176696777e-01 -1.270798034965991974e-02 -1.697670072317123413e-01 2.653128802776336670e-01 -2.976064383983612061e-01 -2.333694323897361755e-02 5.563000217080116272e-02 -2.980322949588298798e-02 -1.842982470989227295e-01 3.862928226590156555e-02 -1.713896542787551880e-01 3.828406631946563721e-01 1.798746138811111450e-01 1.341552734375000000e-01 -2.083827108144760132e-01 1.827585101127624512e-01 2.305017560720443726e-01 -2.965640425682067871e-01
1.808494776487350464e-01 -9.157907962799072266e-02 2.379416525363922119e-01 5.527505278587341309e-02 -2.477952241897583008e-01 1.493080109357833862e-01 -3.795028477907180786e-02 -1.683049201965332031e-01 3.153860867023468018e-01 -1.952242804691195488e-03 -1.114616394042968750e-01 1.291780266910791397e-03 -2.572489976882934570e-01 8.314655721187591553e-02 2.495016306638717651e-01 -7.286741584539413452e-02 -1.290690433233976364e-02 3.314931988716125488e-01 3.561929240822792053e-02 -1.433932930231094360e-01 -9.971164911985397339e-02 7.080097496509552002e-02 1.021263524889945984e-01 4.153205081820487976e-02 1.106214597821235657e-01 3.907731771469116211e-01 6.693887710571289062e-02 5.729351937770843506e-02 -7.231093943119049072e-02 1.524155214428901672e-02 4.398296475410461426e-01 5.113144963979721069e-02
4.504904150962829590e-02 -4.535767063498497009e-02 7.951325923204421997e-02 1.330838501453399658e-01 -1.620700806379318237e-01 1.638225317001342773e-01 1.548884063959121704e-01 2.061089873313903809e-01 -1.018190607428550720e-01 -8.050458133220672607e-02 -7.227702438831329346e-02 -2.063806056976318359e-01 1.472432762384414673e-01 2.152328491210937500e-01 6.759405881166458130e-02 3.590408563613891602e-01 -1.695945411920547485e-01 4.733206927776336670e-01 3.698663413524627686e-02 6.646197289228439331e-02 -7.518813945353031158e-03 -1.815417110919952393e-01 -4.492074847221374512e-01 4.859565943479537964e-02 4.257383197546005249e-02 -3.728665178641676903e-03 1.059257239103317261e-01 -1.288193762302398682e-01 4.014996811747550964e-02 -1.191401779651641846e-01 -1.395921409130096436e-01 1.596162766218185425e-01
1.367802172899246216e-01 -1.757994107902050018e-02 7.096623629331588745e-02 -3.560174256563186646e-02 -2.135744839906692505e-01 -3.222723305225372314e-02 -7.496651262044906616e-02 1.203340943902730942e-02 9.049279242753982544e-02 -1.853006184101104736e-01 -2.299960404634475708e-01 -2.625280618667602539e-01 -2.540060281753540039e-01 1.460425853729248047e-01 1.051866784691810608e-01 1.016812175512313843e-01 -1.158350780606269836e-01 2.930711209774017334e-01 6.324734538793563843e-02 1.935089230537414551e-01 -1.499986052513122559e-01 -1.219445988535881042e-01 -9.936332702636718750e-02 2.365989796817302704e-02 -4.398479461669921875e-01 7.001820206642150879e-02 6.500562280416488647e-02 -1.689419299364089966e-01 -1.478933691978454590e-01 1.094053387641906738e-01 2.818401455879211426e-01 -3.430696427822113037e-01
-1.181599572300910950e-01 -1.283427327871322632e-01 7.790355011820793152e-03 1.370915323495864868e-01 -2.736206352710723877e-01 1.326791197061538696e-01 2.106911316514015198e-02 2.090294957160949707e-01 2.333547472953796387e-01 -2.091122418642044067e-01 -2.427739789709448814e-03 2.021891474723815918e-01 -7.523051649332046509e-02 4.780166745185852051e-01 5.482633039355278015e-02 -1.423411909490823746e-02 -1.180625893175601959e-02 3.363643288612365723e-01 -6.255774945020675659e-02 -3.177196905016899109e-02 -1.998890042304992676e-01 8.232063055038452148e-02 -2.024193853139877319e-01 -3.379168212413787842e-01 -1.105994135141372681e-01 -4.352196119725704193e-03 -3.086137957870960236e-02 1.604744195938110352e-01 -1.170568987727165222e-01 -2.251798808574676514e-01 -8.129764348268508911e-02 -8.715128898620605469e-02
-4.269139468669891357e-02 -5.071138590574264526e-02 1.200772896409034729e-01 8.504513651132583618e-02 -4.174677655100822449e-02 8.641764521598815918e-02 -8.116461336612701416e-02 -3.415664285421371460e-02 3.046855926513671875e-01 3.921322524547576904e-02 -2.976501882076263428e-01 -1.918140947818756104e-01 -2.045009285211563110e-01 3.270120918750762939e-01 -1.314125210046768188e-01 -1.213810816407203674e-01 -7.874212227761745453e-03 1.897738128900527954e-01 -1.254745870828628540e-01 3.334802761673927307e-02 -2.621065378189086914e-01 -1.669269800186157227e-01 -1.654896587133407593e-01 9.612361900508403778e-03 -1.472628414630889893e-01 4.251991212368011475e-01 -2.580695599317550659e-02 2.228901684284210205e-01 -2.295898944139480591e-01 2.353983819484710693e-01 -8.151177316904067993e-02 -1.090846657752990723e-01
9.024710953235626221e-02 -1.853847056627273560e-01 1.662197560071945190e-01 1.069666519761085510e-01 -1.158626750111579895e-01 2.132412791252136230e-02 -9.401481598615646362e-02 2.827486991882324219e-01 -1.222832724452018738e-01 -1.532578766345977783e-01 -1.517659276723861694e-01 1.352345943450927734e-01 -2.950583100318908691e-01 7.419667392969131470e-02 6.895468384027481079e-02 -1.920419186353683472e-01 -4.549163207411766052e-02 2.975460588932037354e-01 -3.347672289237380028e-03 1.377910226583480835e-01 -1.535595506429672241e-01 -4.837414622306823730e-02 -3.350429236888885498e-01 9.875749051570892334e-02 -1.935189589858055115e-02 1.851695179939270020e-01 -2.177266776561737061e-01 1.157714799046516418e-02 7.856016978621482849e-03 -7.406075298786163330e-02 1.481741219758987427e-01 -4.843131005764007568e-01
2.178291091695427895e-03 1.211673021316528320e-01 1.581780165433883667e-01 7.804327458143234253e-02 -7.329959422349929810e-02 9.827242046594619751e-02 2.412898987531661987e-01 1.089681778103113174e-02 3.352813422679901123e-03 1.347435563802719116e-01 4.552032425999641418e-02 -3.662155196070671082e-02 2.079501599073410034e-01 1.229093149304389954e-01 5.553347244858741760e-02 -1.720488220453262329e-01 -3.017042875289916992e-01 1.191250979900360107e-01 1.831341981887817383e-01 -3.683518618345260620e-03 -1.148328371345996857e-02 -4.331612586975097656e-02 -5.461494326591491699e-01 2.385542839765548706e-01 -3.001406788825988770e-01 1.516490131616592407e-01 2.822715938091278076e-01 -5.775932967662811279e-02 -2.235088348388671875e-01 1.078872084617614746e-01 -3.246337873861193657e-03 -1.206348463892936707e-01
2.014010846614837646e-01 1.586503237485885620e-01 -9.537558071315288544e-03 -7.866060733795166016e-02 -1.243212521076202393e-01 1.682491898536682129e-01 -1.754513233900070190e-01 5.095288157463073730e-02 2.561126649379730225e-02 -7.943810522556304932e-02 1.023994609713554382e-01 -2.982972860336303711e-01 1.977322064340114594e-02 3.850837945938110352e-01 1.983010470867156982e-01 -4.720820114016532898e-02 -6.054837256669998169e-03 2.890428602695465088e-01 -3.292072713375091553e-01 -1.074969545006752014e-01 1.817943751811981201e-01 1.643945463001728058e-02 -3.244483470916748047e-01 1.445786654949188232e-01 -1.512414496392011642e-02 3.913681581616401672e-02 2.314562350511550903e-01 -7.900717854499816895e-02 -1.528174430131912231e-01 1.531458348035812378e-01 2.759991884231567383e-01 -8.135886490345001221e-02
-1.057407632470130920e-01 -8.490445464849472046e-02 2.122393622994422913e-02 2.198803722858428955e-01 -3.286371231079101562e-01 3.336768746376037598e-01 1.815935522317886353e-01 -5.980301648378372192e-02 1.276619881391525269e-01 -1.005144342780113220e-01 -1.642096787691116333e-01 1.622606515884399414e-01 2.007106840610504150e-01 1.219481974840164185e-01 3.116537630558013916e-01 -2.699083462357521057e-02 -7.785022258758544922e-02 6.219042092561721802e-02 9.389670565724372864e-03 -9.577365219593048096e-02 -1.868728846311569214e-01 -2.575823664665222168e-01 -2.498778253793716431e-01 1.437973678112030029e-01 1.769031137228012085e-01 5.583721026778221130e-02 -5.360002443194389343e-02 -1.973660290241241455e-01 -1.594478935003280640e-01 1.344148665666580200e-01 -2.624146640300750732e-01 -2.281294465065002441e-01
3.741706907749176025e-01 -1.478380858898162842e-01 3.744416311383247375e-02 1.626634970307350159e-02 -1.910086572170257568e-01 3.095294237136840820e-01 -1.493941992521286011e-02 2.433324158191680908e-01 2.186102271080017090e-01 -2.092442475259304047e-03 1.251920163631439209e-01 -1.182479709386825562e-01 -1.026833653450012207e-01 2.319236397743225098e-01 2.334887906908988953e-02 -7.042608410120010376e-02 2.595692574977874756e-01 3.557820618152618408e-01 -7.839583605527877808e-02 -1.683919131755828857e-01 6.269911676645278931e-02 6.531836092472076416e-02 -2.978937625885009766e-01 -7.829374819993972778e-02 -1.981077790260314941e-01 -3.380134701728820801e-02 1.610573939979076385e-02 -1.479946076869964600e-02 8.390130102634429932e-02 8.653066307306289673e-02 9.926754981279373169e-02 3.173064887523651123e-01
-1.220077425241470337e-01 1.759451329708099365e-01 5.018714442849159241e-02 4.065423086285591125e-02 -2.417532652616500854e-01 3.606697022914886475e-01 3.435662388801574707e-01 2.032968029379844666e-02 7.715442776679992676e-02 9.116876125335693359e-02 1.268332004547119141e-01 -4.282899573445320129e-02 -8.041685819625854492e-02 3.635001182556152344e-01 -6.127708405256271362e-02 1.983039081096649170e-02 -1.495492160320281982e-01 4.666177332401275635e-01 2.205244898796081543e-01 6.718476768583059311e-03 2.750139534473419189e-01 -1.438921242952346802e-01 -7.477315515279769897e-02 1.317404657602310181e-01 1.668577827513217926e-02 -9.543780982494354248e-02 -1.760700903832912445e-02 -1.325325667858123779e-01 1.058529224246740341e-02 2.067325077950954437e-02 -1.116221174597740173e-01 -1.405579596757888794e-01
5.330724641680717468e-02 -7.472653687000274658e-02 1.616812646389007568e-01 -3.345853090286254883e-02 -3.568684458732604980e-01 1.408219784498214722e-01 1.644504368305206299e-01 3.679539859294891357e-01 -4.476756975054740906e-02 -2.360428869724273682e-01 -4.556993022561073303e-02 -1.589291393756866455e-01 -2.027891427278518677e-01 1.068472340703010559e-01 2.465791068971157074e-02 -1.132232099771499634e-01 5.055962502956390381e-02 -1.945550888776779175e-01 -8.432634174823760986e-02 -8.695498108863830566e-02 -1.264174282550811768e-01 -3.199476003646850586e-01 -3.413407802581787109e-01 3.888276591897010803e-02 1.036953255534172058e-01 -1.052101999521255493e-01 -8.416844159364700317e-02 7.117297500371932983e-02 -3.023532330989837646e-01 -4.578525573015213013e-02 -5.461597442626953125e-02 -2.859185934066772461e-01
3.201774656772613525e-01 1.428802758455276489e-01 7.837366312742233276e-02 -4.376296699047088623e-02 4.897147417068481445e-02 6.020603701472282410e-02 -4.602905362844467163e-02 2.165373414754867554e-01 4.214704632759094238e-01 -1.046947911381721497e-01 -1.414242666214704514e-03 -2.474610954523086548e-01 -1.831052005290985107e-01 2.487080991268157959e-01 1.420580893754959106e-01 -4.037274047732353210e-04 -1.711410135030746460e-01 3.955656588077545166e-01 1.027132570743560791e-02 -1.824983358383178711e-01 -8.423888683319091797e-02 -1.823893189430236816e-01 -1.244078353047370911e-01 1.576239168643951416e-01 -7.527741789817810059e-02 2.170989960432052612e-01 1.169077008962631226e-01 -8.065830916166305542e-02 -6.544347852468490601e-02 3.033669665455818176e-02 2.370926588773727417e-01 -1.197390183806419373e-01
1.698301285505294800e-01 -1.464464813470840454e-01 3.754156529903411865e-01 1.224034652113914490e-01 -2.336639724671840668e-02 -1.588994860649108887e-01 6.425172090530395508e-02 4.808155447244644165e-02 1.391218304634094238e-01 1.477868109941482544e-01 1.560801267623901367e-01 2.894640527665615082e-02 1.476051211357116699e-01 2.503164485096931458e-02 1.230595335364341736e-01 -3.358643129467964172e-02 -1.943263262510299683e-01 3.803914189338684082e-01 5.588637664914131165e-03 1.080546155571937561e-02 -1.576668620109558105e-01 -2.139929533004760742e-01 -2.414407134056091309e-01 3.904829919338226318e-01 -5.884433537721633911e-02 2.183250524103641510e-02 -1.402882486581802368e-02 -1.178865283727645874e-01 -3.142656683921813965e-01 9.810031950473785400e-02 2.430397421121597290e-01 8.341050148010253906e-02
2.333819717168807983e-01 -3.002127446234226227e-02 3.075232803821563721e-01 1.860991865396499634e-01 -8.346951566636562347e-03 2.208683043718338013e-01 2.201357185840606689e-01 8.225613087415695190e-02 -4.440766200423240662e-02 6.732620298862457275e-02 -6.823995709419250488e-02 2.214227467775344849e-01 3.610161598771810532e-03 1.977680325508117676e-01 1.921016424894332886e-01 1.127500236034393311e-01 8.073191344738006592e-02 4.028501808643341064e-01 9.546168148517608643e-02 -1.706414110958576202e-02 -2.142529040575027466e-01 -2.686613202095031738e-01 -1.111302897334098816e-01 2.224270701408386230e-01 -3.421384468674659729e-02 5.069504678249359131e-02 1.491453498601913452e-01 -3.828901350498199463e-01 -1.186163909733295441e-02 1.603838503360748291e-01 -7.608480006456375122e-02 7.752400357276201248e-03
1.644392162561416626e-01 7.708054035902023315e-02 3.815047144889831543e-01 5.800627544522285461e-02 -1.547045558691024780e-01 -1.703372225165367126e-02 -2.494719922542572021e-01 2.122258841991424561e-01 -2.171896025538444519e-02 -1.326909661293029785e-01 2.404832094907760620e-01 -8.865196257829666138e-02 -2.670520842075347900e-01 1.544985771179199219e-01 5.624323710799217224e-02 2.799316644668579102e-01 -9.947188198566436768e-02 2.240462601184844971e-01 6.991100311279296875e-02 -1.906535476446151733e-01 -9.933657944202423096e-02 -1.255185753107070923e-01 -2.341566234827041626e-01 1.936549693346023560e-01 6.819658726453781128e-02 1.532109528779983521e-01 -9.829414635896682739e-02 -2.464904487133026123e-01 -3.003457188606262207e-01 -3.885081037878990173e-02 1.140177026391029358e-01 5.986417084932327271e-02
3.369425889104604721e-03 -1.358787268400192261e-01 2.567671835422515869e-01 2.639948427677154541e-01 -3.118674457073211670e-01 2.911616861820220947e-01 1.281756013631820679e-01 1.004262268543243408e-01 -2.656506597995758057e-01 2.348685860633850098e-01 2.149689644575119019e-01 -2.578229010105133057e-01 -1.059096083045005798e-01 -4.898242652416229248e-02 -1.949713798239827156e-03 -3.300195187330245972e-02 9.399328380823135376e-02 2.525134384632110596e-01 -1.314976811408996582e-02 -1.151266470551490784e-01 2.480174787342548370e-02 -2.256487160921096802e-01 -1.887325644493103027e-01 2.451076060533523560e-01 -1.450985074043273926e-01 2.036539614200592041e-01 2.254313081502914429e-01 5.043979268521070480e-03 -1.442772001028060913e-01 -1.446217577904462814e-02 -1.216441467404365540e-01 4.212683439254760742e-02
1.899317502975463867e-01 -1.487924903631210327e-01 2.228138502687215805e-03 -3.471251949667930603e-02 -4.907576143741607666e-01 1.677021384239196777e-01 1.519006788730621338e-01 -1.599468290805816650e-01 6.266456842422485352e-02 1.925845891237258911e-01 -2.134155482053756714e-01 -4.487515985965728760e-02 1.892330944538116455e-01 2.337974905967712402e-01 2.179804593324661255e-01 1.005147397518157959e-01 -2.720436155796051025e-01 5.515629798173904419e-02 -5.652413144707679749e-02 -3.936367854475975037e-02 -1.374561153352260590e-02 -2.486317306756973267e-01 -1.963270455598831177e-01 1.948159188032150269e-01 1.231937855482101440e-01 7.129261270165443420e-03 2.591554224491119385e-01 -1.801294088363647461e-01 -1.027247011661529541e-01 4.605491459369659424e-02 -1.633599549531936646e-01 -1.086001545190811157e-01
2.197213470935821533e-01 -2.299349009990692139e-01 6.250223517417907715e-02 3.516544103622436523e-01 -2.962444722652435303e-01 -1.236340776085853577e-01 -1.296549290418624878e-01 5.615030229091644287e-02 8.549246191978454590e-02 -1.991731971502304077e-01 -1.495430767536163330e-01 1.187831163406372070e-01 -1.567446887493133545e-01 5.560098215937614441e-02 3.807970136404037476e-02 1.734604835510253906e-01 4.705761745572090149e-02 3.745215237140655518e-01 7.306861691176891327e-03 1.463514417409896851e-01 4.014251753687858582e-02 4.103553295135498047e-02 -1.118443310260772705e-01 -5.490445345640182495e-02 -1.892745941877365112e-01 -5.645457655191421509e-02 1.501649767160415649e-01 -2.578542530536651611e-01 -2.623052000999450684e-01 8.885212987661361694e-02 -1.636462211608886719e-01 -3.021988868713378906e-01
6.021354719996452332e-02 5.502097308635711670e-02 2.322085350751876831e-01 9.136600047349929810e-02 -1.815940141677856445e-01 1.645320057868957520e-01 2.947778999805450439e-01 -1.094948425889015198e-01 1.106315404176712036e-01 2.184439301490783691e-01 -1.732763485051691532e-03 7.557070348411798477e-03 -1.770965158939361572e-01 -2.161668688058853149e-01 1.396740823984146118e-01 -8.486966043710708618e-02 -1.654104888439178467e-01 4.280485510826110840e-01 1.432413756847381592e-01 -1.134760379791259766e-01 -1.627986133098602295e-01 -9.620036184787750244e-02 -5.092247128486633301e-01 1.265346258878707886e-01 -1.401019096374511719e-01 -1.127943992614746094e-01 8.292575180530548096e-02 8.454141765832901001e-02 -4.404111765325069427e-03 -3.153835190460085869e-03 -7.624150067567825317e-02 -7.141170557588338852e-03
1.076768934726715088e-01 1.477610170841217041e-01 4.041429162025451660e-01 1.406462192535400391e-01 -3.549571633338928223e-01 -1.813877522945404053e-01 7.460212707519531250e-02 1.068760231137275696e-01 -1.308276597410440445e-02 -1.328933835029602051e-01 -3.249122202396392822e-02 -1.565012484788894653e-01 -1.193041950464248657e-01 3.571576178073883057e-01 -1.504096202552318573e-03 -9.189061075448989868e-02 1.753035485744476318e-01 1.266563832759857178e-01 2.108933627605438232e-01 3.036405146121978760e-01 1.091642454266548157e-01 -2.365822046995162964e-01 -2.252333462238311768e-01 -5.124124884605407715e-02 -1.582597047090530396e-01 -1.429935842752456665e-01 4.103458672761917114e-02 -1.417654603719711304e-01 2.917753532528877258e-02 -4.732148349285125732e-02 2.392334304749965668e-02 -1.957709342241287231e-01
2.592466473579406738e-01 1.005739271640777588e-01 5.034264549612998962e-02 1.376278847455978394e-01 -1.134156361222267151e-01 1.091559752821922302e-01 9.653813391923904419e-02 1.349041610956192017e-01 -7.216632366180419922e-02 3.000371344387531281e-02 -5.373449251055717468e-02 -2.280594110488891602e-01 3.326207771897315979e-02 3.522728383541107178e-01 7.332746684551239014e-02 2.298821508884429932e-01 1.203787997364997864e-01 4.403110146522521973e-01 -2.151478976011276245e-01 5.044068023562431335e-02 -2.505773007869720459e-01 1.699186712503433228e-01 -2.892210483551025391e-01 -8.698740601539611816e-02 -2.018977850675582886e-01 1.100426986813545227e-01 -1.095725744962692261e-01 1.136045753955841064e-01 -2.653219103813171387e-01 -8.030456304550170898e-02 3.785411641001701355e-02 -9.129601716995239258e-02
1.010252013802528381e-01 -1.414245665073394775e-01 2.316684126853942871e-01 2.497019469738006592e-01 -2.405384033918380737e-01 3.564830496907234192e-02 9.395156800746917725e-02 2.037555873394012451e-01 -1.624971032142639160e-01 1.166984438896179199e-01 -1.036756113171577454e-01 2.521823644638061523e-01 -4.340578801929950714e-03 2.342358082532882690e-01 1.513863354921340942e-01 1.083453819155693054e-01 -1.370141059160232544e-01 1.471785306930541992e-01 7.889635860919952393e-02 3.507135435938835144e-02 1.155466362833976746e-01 -1.100219935178756714e-01 -4.097752869129180908e-01 2.811584770679473877e-01 1.832355409860610962e-01 4.854039847850799561e-02 2.136977016925811768e-01 -1.283989697694778442e-01 -7.284495234489440918e-02 2.774343192577362061e-01 -1.992921531200408936e-01 9.152338861895259470e-06
4.254487156867980957e-01 -5.431078001856803894e-02 5.303207784891128540e-02 7.735949754714965820e-02 -3.513045608997344971e-01 4.660507664084434509e-02 -7.008843868970870972e-02 3.616143465042114258e-01 -2.904546260833740234e-02 -1.623127460479736328e-01 2.819702215492725372e-02 -1.635519713163375854e-01 -1.823025941848754883e-01 1.527602821588516235e-01 3.545999526977539062e-01 8.885937184095382690e-02 -1.273405104875564575e-01 1.507260501384735107e-01 -3.084143400192260742e-01 8.505629748106002808e-02 -5.093687772750854492e-02 4.575601965188980103e-02 -3.615982830524444580e-02 3.010637126863002777e-02 4.753896594047546387e-02 2.835150659084320068e-01 3.997857123613357544e-02 1.037148609757423401e-01 4.803065955638885498e-02 1.407811492681503296e-01 5.660980939865112305e-02 -1.803475916385650635e-01
8.096036314964294434e-02 -9.634531289339065552e-02 1.053726822137832642e-01 4.300045315176248550e-03 -2.781041264533996582e-01 5.383137613534927368e-02 2.091071307659149170e-01 8.704657852649688721e-02 2.626117765903472900e-01 2.524826228618621826e-01 6.384150683879852295e-02 -7.303915917873382568e-02 -3.624177873134613037e-01 1.716787815093994141e-01 3.419167101383209229e-01 -1.952302157878875732e-01 1.124968081712722778e-01 2.617884576320648193e-01 3.709156811237335205e-02 2.932689897716045380e-02 8.285149186849594116e-02 1.919197849929332733e-02 -2.625571191310882568e-01 -5.394073948264122009e-02 -2.525220513343811035e-01 -7.727088034152984619e-02 -1.025477871298789978e-01 -3.251858353614807129e-01 1.510130334645509720e-02 1.661886125802993774e-01 1.225099840667098761e-04 -8.475692570209503174e-02
-8.684308081865310669e-02 1.568787395954132080e-01 1.900514811277389526e-01 -9.150689095258712769e-02 -3.659032285213470459e-01 -6.291872262954711914e-02 1.933544576168060303e-01 2.110385298728942871e-01 2.087045907974243164e-01 -2.925558388233184814e-02 -9.418900310993194580e-02 -5.565459653735160828e-02 -6.136449519544839859e-04 1.632692366838455200e-01 1.369491666555404663e-01 -7.647745311260223389e-03 3.404749184846878052e-02 4.101800620555877686e-01 -2.933878637850284576e-02 -3.362782001495361328e-01 5.332911014556884766e-02 -1.983363181352615356e-01 -1.748800426721572876e-01 7.606839388608932495e-02 7.234448194503784180e-02 3.862553834915161133e-01 1.233340948820114136e-01 -4.787792265415191650e-02 -1.026496216654777527e-01 -9.948579221963882446e-02 1.902073174715042114e-01 1.062483415007591248e-01
1.770579516887664795e-01 1.375116705894470215e-01 8.564351499080657959e-02 5.506035685539245605e-02 -2.850370109081268311e-01 9.413049370050430298e-02 -2.069075256586074829e-01 1.224698275327682495e-01 -5.773079395294189453e-02 1.051464527845382690e-01 -1.196677088737487793e-01 4.601133242249488831e-02 -4.034062102437019348e-02 2.668103277683258057e-01 -4.204311966896057129e-02 -2.008297443389892578e-01 -1.444916874170303345e-01 2.288093417882919312e-01 -1.789440400898456573e-02 2.462084963917732239e-02 -2.659844756126403809e-01 -3.269883394241333008e-01 -2.160117775201797485e-01 8.425205945968627930e-02 1.432840079069137573e-01 3.608392179012298584e-02 -6.189927458763122559e-02 3.926584869623184204e-02 -3.010577559471130371e-01 3.477159142494201660e-01 -1.103523895144462585e-01 2.986717820167541504e-01
1.977349817752838135e-01 -1.081580519676208496e-01 8.191962540149688721e-02 1.790715940296649933e-02 -1.284568198025226593e-02 9.307449311017990112e-02 3.715381622314453125e-01 9.509069472551345825e-02 1.228209361433982849e-01 1.708873808383941650e-01 5.299668386578559875e-02 -1.381452381610870361e-01 -2.854546904563903809e-01 4.249438047409057617e-01 1.243925318121910095e-01 -4.948874935507774353e-03 -6.193542480468750000e-02 1.800281107425689697e-01 -2.790373861789703369e-01 -2.208275794982910156e-01 -7.606217637658119202e-03 -1.512513495981693268e-03 -2.721175849437713623e-01 -1.031870767474174500e-01 -1.312269419431686401e-01 2.060522288084030151e-01 -2.019610404968261719e-01 -1.400335133075714111e-01 -1.357891708612442017e-01 2.187896519899368286e-01 7.013665139675140381e-02 -5.991547182202339172e-02
1.661270260810852051e-01 -5.673666950315237045e-03 3.610081374645233154e-01 1.114697828888893127e-01 7.030918449163436890e-02 -1.664065271615982056e-01 -2.645711041986942291e-02 2.296015769243240356e-01 2.282097488641738892e-01 -1.348452121019363403e-01 -1.663121283054351807e-01 -1.318548917770385742e-01 6.006842479109764099e-02 1.968515813350677490e-01 -2.410702593624591827e-02 -1.602053493261337280e-01 4.146614670753479004e-02 3.128623664379119873e-01 -1.690421998500823975e-01 4.587714746594429016e-02 -7.981667667627334595e-02 -8.884601294994354248e-02 -2.361311316490173340e-01 8.839849382638931274e-02 -3.072068393230438232e-01 8.613945543766021729e-02 -1.456516385078430176e-01 -2.289185076951980591e-01 -2.860651910305023193e-01 -7.241003960371017456e-02 1.207847222685813904e-01 -2.728612720966339111e-01
6.524131447076797485e-02 4.486883431673049927e-02 1.549459695816040039e-01 1.869612485170364380e-01 -8.733873069286346436e-02 1.289075165987014771e-01 -1.533426344394683838e-01 1.156963184475898743e-01 5.743422508239746094e-01 8.255264163017272949e-02 -1.040260270237922668e-01 -3.084190785884857178e-01 -2.198305726051330566e-01 7.500505447387695312e-02 -4.265194758772850037e-02 4.728296399116516113e-02 -1.226937025785446167e-01 2.557457387447357178e-01 3.222309648990631104e-01 1.056015789508819580e-01 -1.164353489875793457e-01 1.116706896573305130e-02 -9.754604846239089966e-02 9.276629239320755005e-02 -1.293013524264097214e-02 2.109437882900238037e-01 -1.035240069031715393e-01 1.027602404356002808e-01 -2.429702132940292358e-01 2.063569612801074982e-02 1.381143182516098022e-01 -3.556484356522560120e-02
1.413734853267669678e-01 -2.566690146923065186e-01 3.958835303783416748e-01 2.937098219990730286e-02 -1.748326569795608521e-01 3.396583199501037598e-01 1.058797314763069153e-01 1.074948087334632874e-01 -1.239502504467964172e-01 2.171748131513595581e-01 1.182463839650154114e-01 -1.313249319791793823e-01 1.427208483219146729e-01 -7.744558155536651611e-02 2.920587174594402313e-02 -2.585237100720405579e-02 -1.333353668451309204e-01 2.632992267608642578e-01 1.603894680738449097e-01 -1.160028651356697083e-01 -1.228013485670089722e-01 -2.521363794803619385e-01 -4.513000696897506714e-02 3.974138200283050537e-01 -5.641951039433479309e-02 2.156779402866959572e-03 -8.178173564374446869e-03 3.932556509971618652e-02 -2.010093033313751221e-01 2.046779394149780273e-01 -9.948820807039737701e-03 -1.187071055173873901e-01
-1.105829142034053802e-03 -1.018490921705961227e-02 2.742453813552856445e-01 6.340529024600982666e-02 -1.956836581230163574e-01 -2.998176217079162598e-02 -1.101516559720039368e-02 -1.883519440889358521e-02 2.663394212722778320e-01 6.974373012781143188e-02 6.516523659229278564e-02 -1.051200702786445618e-01 1.828379184007644653e-01 1.214691847562789917e-01 2.189701497554779053e-01 4.522951841354370117e-01 2.855893783271312714e-02 1.802869588136672974e-01 -2.047450542449951172e-01 -8.854708820581436157e-02 1.893231086432933807e-02 -1.719787567853927612e-01 -4.467938840389251709e-01 -7.417758554220199585e-02 -4.971016198396682739e-02 8.494302630424499512e-02 -2.306640595197677612e-01 -8.302382379770278931e-02 -1.373395621776580811e-01 2.852199375629425049e-01 -1.797051168978214264e-03 3.244680911302566528e-02
1.872518807649612427e-01 2.463542371988296509e-01 1.248322501778602600e-01 1.964243687689304352e-02 -1.975076794624328613e-01 -3.323230147361755371e-02 -8.461719006299972534e-02 1.700311750173568726e-01 2.425145804882049561e-01 3.034166805446147919e-02 7.398183643817901611e-02 -1.173924058675765991e-01 -3.352772071957588196e-02 1.848640739917755127e-01 7.233888655900955200e-02 -1.886083185672760010e-02 -7.011928409337997437e-02 4.076504409313201904e-01 -2.358424663543701172e-02 -1.751051098108291626e-01 -5.737375468015670776e-02 -2.426826953887939453e-01 -2.513273656368255615e-01 -5.735438689589500427e-02 6.202744320034980774e-03 2.010159194469451904e-01 1.762773282825946808e-02 -1.504328995943069458e-01 -2.328810244798660278e-01 -4.367053881287574768e-02 4.702799618244171143e-01 1.434276252985000610e-01
1.976402848958969116e-01 -5.330443847924470901e-03 4.116840660572052002e-02 1.623638868331909180e-01 -1.133581399917602539e-01 8.707961067557334900e-03 -1.288852095603942871e-01 -3.843131242319941521e-03 3.914526402950286865e-01 1.160105541348457336e-01 3.426307812333106995e-02 -2.682664096355438232e-01 -2.303338497877120972e-01 8.021895773708820343e-03 1.494415253400802612e-01 1.691276580095291138e-01 -9.850818663835525513e-02 8.862845599651336670e-02 1.725730299949645996e-01 9.091702848672866821e-02 -2.483606040477752686e-01 -2.056158035993576050e-01 -3.831273615360260010e-01 1.786435395479202271e-01 4.301641136407852173e-02 2.535536885261535645e-01 3.869981691241264343e-02 1.203174218535423279e-01 -8.717826008796691895e-02 -2.534403093159198761e-02 2.813705205917358398e-01 -2.271977365016937256e-01
1.796533763408660889e-01 1.586812287569046021e-01 2.615292966365814209e-01 -1.606703922152519226e-02 -1.096879690885543823e-01 2.328241616487503052e-01 3.736915886402130127e-01 3.775025904178619385e-02 -9.820535778999328613e-03 1.896717101335525513e-01 -4.161516949534416199e-02 1.048765107989311218e-01 1.588612794876098633e-01 1.344931572675704956e-01 -3.652474284172058105e-02 -1.289485394954681396e-01 -1.235138103365898132e-01 3.824267685413360596e-01 1.145412176847457886e-01 -2.409614920616149902e-01 -8.812464028596878052e-02 -1.077067703008651733e-01 -3.152380883693695068e-01 2.453458756208419800e-01 -2.401419132947921753e-01 1.059693247079849243e-01 2.630219161510467529e-01 5.135877057909965515e-02 -3.967252373695373535e-02 -2.724222466349601746e-02 -2.732423879206180573e-02 -3.297659754753112793e-02
1.088423058390617371e-01 2.423990815877914429e-01 2.358336150646209717e-01 1.613768339157104492e-01 9.920878708362579346e-02 -1.646655052900314331e-02 -9.568457491695880890e-03 1.956306397914886475e-01 3.394435644149780273e-01 1.849958859384059906e-02 -4.634011909365653992e-02 -4.529947042465209961e-02 2.356790453195571899e-01 1.237024553120136261e-02 -2.614190876483917236e-01 1.072186380624771118e-01 3.663148730993270874e-02 3.417432010173797607e-01 -1.108640432357788086e-01 -1.487042903900146484e-01 -7.471715658903121948e-02 -9.698824584484100342e-02 -1.400196999311447144e-01 -1.539492420852184296e-02 -2.184936106204986572e-01 1.043877601623535156e-01 1.237341091036796570e-01 -1.875861734151840210e-02 -5.297325253486633301e-01 -4.083085805177688599e-02 -3.722081892192363739e-03 8.571391808800399303e-04
1.581977456808090210e-01 5.031704902648925781e-01 3.380848467350006104e-01 6.902467459440231323e-02 -4.663727879524230957e-01 3.555125370621681213e-02 1.888064891099929810e-01 2.195181846618652344e-01 2.445581555366516113e-02 -1.834996938705444336e-01 4.533436894416809082e-02 -1.958876289427280426e-02 -7.581771165132522583e-02 9.557081013917922974e-02 1.954984664916992188e-01 1.869043260812759399e-01 -4.725915938615798950e-02 5.503538250923156738e-02 -1.297076940536499023e-01 -6.213437020778656006e-02 -5.759848281741142273e-02 -6.771008670330047607e-02 4.709350876510143280e-03 -1.644189842045307159e-02 -4.063282161951065063e-03 7.646203041076660156e-02 -7.665681093931198120e-02 2.420545741915702820e-02 -2.817757129669189453e-01 2.108856886625289917e-01 2.556263469159603119e-02 -6.624700129032135010e-02
2.993074953556060791e-01 6.378921121358871460e-02 3.305601775646209717e-01 1.696104258298873901e-01 -2.355927675962448120e-01 -2.064435370266437531e-02 4.657448083162307739e-02 -8.061949908733367920e-02 1.958173960447311401e-01 -6.623908877372741699e-02 9.883783012628555298e-02 -2.287418246269226074e-01 -3.201632499694824219e-01 4.166502133011817932e-02 3.949747979640960693e-01 3.401610255241394043e-02 -8.999378979206085205e-02 1.198159530758857727e-01 1.719590649008750916e-02 -8.533504605293273926e-02 -7.601288147270679474e-03 -8.826509863138198853e-02 -1.330204457044601440e-01 2.053303271532058716e-02 1.272299438714981079e-01 2.482672780752182007e-01 5.620029568672180176e-02 1.161657795310020447e-01 -1.864130496978759766e-01 1.573357284069061279e-01 3.497482538223266602e-01 -7.197427004575729370e-02
-2.517887651920318604e-01 -9.331463277339935303e-02 1.121734306216239929e-01 6.072038784623146057e-02 -3.059256672859191895e-01 4.185494780540466309e-01 7.610253244638442993e-02 -7.872181385755538940e-02 3.515918925404548645e-02 1.248950883746147156e-01 -5.799388140439987183e-02 -3.585506677627563477e-01 6.466124951839447021e-02 8.580252528190612793e-02 2.736257314682006836e-01 1.015888005495071411e-01 -8.650734275579452515e-02 2.122576087713241577e-01 8.677318692207336426e-02 -5.671755224466323853e-02 -3.045751452445983887e-01 -2.576727867126464844e-01 -9.325378388166427612e-02 -8.258966356515884399e-02 1.972321122884750366e-01 -3.731378540396690369e-02 2.244596630334854126e-01 3.367380052804946899e-02 -1.320856213569641113e-01 -1.282578408718109131e-01 4.971840232610702515e-02 -1.386767178773880005e-01
-5.011907219886779785e-02 5.305935069918632507e-02 5.014258623123168945e-01 1.484490814618766308e-03 -1.393227279186248779e-01 2.370626032352447510e-01 2.895186468958854675e-02 5.072531476616859436e-02 1.606033295392990112e-01 -7.992101460695266724e-02 -2.595675289630889893e-01 1.531686931848526001e-01 -3.742456436157226562e-02 1.873059868812561035e-01 1.663901358842849731e-01 -2.272649854421615601e-02 2.092444449663162231e-01 9.724225103855133057e-02 -8.532394468784332275e-02 -1.427397876977920532e-01 9.454555809497833252e-02 9.379739314317703247e-02 -4.242224395275115967e-01 1.865633130073547363e-01 -1.529826819896697998e-01 -2.003327161073684692e-01 4.312925739213824272e-05 1.467546634376049042e-02 -1.777454167604446411e-01 1.167567819356918335e-02 -2.540909312665462494e-02 -2.588239610195159912e-01
1.159501448273658752e-01 1.727543026208877563e-02 3.211443126201629639e-01 1.155446469783782959e-01 -4.569360911846160889e-01 -2.378857880830764771e-02 6.129145622253417969e-02 2.604513466358184814e-01 8.503527194261550903e-02 -1.278731226921081543e-01 1.644296646118164062e-01 -2.580959349870681763e-02 -7.837960124015808105e-02 1.848745346069335938e-02 4.079356417059898376e-02 -2.532232105731964111e-01 -2.479324787855148315e-01 -2.114952914416790009e-02 1.017236933112144470e-01 -2.066064178943634033e-01 -9.001068025827407837e-02 -7.453522086143493652e-02 -1.793276965618133545e-01 1.955284737050533295e-02 9.536455571651458740e-02 -1.910963505506515503e-01 -2.194346673786640167e-02 -1.247218251228332520e-02 -3.146742582321166992e-01 -1.495436728000640869e-01 1.121238246560096741e-02 -3.692692518234252930e-01
1.751992702484130859e-01 2.609107494354248047e-01 9.151342511177062988e-02 2.170740664005279541e-01 1.640809774398803711e-01 1.622303873300552368e-01 -8.536600321531295776e-02 1.692393124103546143e-01 3.348334431648254395e-01 -6.844328250735998154e-03 -1.000047698616981506e-01 -2.110884487628936768e-01 -2.668789029121398926e-01 1.598255038261413574e-01 1.752951592206954956e-01 2.339604794979095459e-01 -7.522492855787277222e-02 2.068881690502166748e-01 6.094096973538398743e-02 -1.471406966447830200e-01 1.201408356428146362e-01 -1.180571615695953369e-01 -2.921575307846069336e-01 2.115634977817535400e-01 6.954892724752426147e-02 -2.511174604296684265e-02 -1.889725588262081146e-02 1.096440758556127548e-02 -2.659538984298706055e-01 2.262122631072998047e-01 2.069988101720809937e-01 -6.783252209424972534e-02
2.618464231491088867e-01 6.710828095674514771e-02 2.715660035610198975e-01 -5.618020519614219666e-02 -4.396431744098663330e-01 2.475021183490753174e-01 7.444419711828231812e-02 6.512530148029327393e-02 2.882344722747802734e-01 2.619423158466815948e-02 -5.089287459850311279e-02 1.469722837209701538e-01 1.153370589017868042e-01 2.879800796508789062e-01 -1.782091408967971802e-01 1.944702304899692535e-02 2.520420253276824951e-01 4.319802671670913696e-02 -6.936360895633697510e-02 5.834764242172241211e-02 -1.041294187307357788e-01 -8.694421499967575073e-02 -1.821918040513992310e-01 -3.039870224893093109e-02 -9.163569658994674683e-02 -2.155566066503524780e-01 2.272318899631500244e-01 1.617637574672698975e-01 1.586899161338806152e-02 -1.209230795502662659e-01 1.240394562482833862e-01 -2.456078976392745972e-01
2.194454967975616455e-01 -1.554384976625442505e-01 2.773736417293548584e-01 5.906936526298522949e-02 -3.746022582054138184e-01 -1.822906434535980225e-01 1.141040325164794922e-01 1.822281256318092346e-02 4.683896526694297791e-02 -8.607330173254013062e-02 -2.917211949825286865e-01 1.901617497205734253e-01 -6.550426036119461060e-02 2.896641790866851807e-01 -6.411900371313095093e-02 4.801752790808677673e-02 -5.578452721238136292e-02 2.241623699665069580e-01 -5.477450042963027954e-02 -3.834176808595657349e-03 9.112372249364852905e-02 -1.411942392587661743e-01 -1.597367227077484131e-01 -2.509252130985260010e-01 -3.719298839569091797e-01 -1.510035712271928787e-02 -1.150946542620658875e-01 4.527504742145538330e-02 -2.687481343746185303e-01 -1.211404576897621155e-01 -6.538187712430953979e-02 -1.294001936912536621e-01
3.006159663200378418e-01 3.014472126960754395e-01 5.169617012143135071e-02 1.420960724353790283e-01 -5.988053977489471436e-02 1.585292518138885498e-01 -2.197083532810211182e-01 2.163054198026657104e-01 1.547151654958724976e-01 -1.440535783767700195e-01 4.818737134337425232e-02 -7.062004506587982178e-02 -1.263167560100555420e-01 1.196825057268142700e-01 1.365021914243698120e-01 3.397854045033454895e-02 -1.174929365515708923e-01 3.878258764743804932e-01 8.875653147697448730e-02 -1.403851956129074097e-01 -8.881387859582901001e-02 -1.363472640514373779e-01 -1.973248571157455444e-01 2.720241546630859375e-01 2.465588040649890900e-02 3.156078159809112549e-01 1.976037472486495972e-01 -1.039696484804153442e-01 -1.096408665180206299e-01 1.367777585983276367e-01 2.152500897645950317e-01 -1.081997677683830261e-01
-6.603073328733444214e-02 2.206871807575225830e-01 1.082544922828674316e-01 7.537151873111724854e-02 -5.441310629248619080e-02 1.012870967388153076e-01 -1.057474389672279358e-01 4.817128553986549377e-02 9.276845306158065796e-02 -1.078999019227921963e-03 2.009055167436599731e-01 -3.004862666130065918e-01 -6.367608904838562012e-02 2.108680605888366699e-01 2.997030913829803467e-01 1.360519081354141235e-01 8.365343511104583740e-02 3.930481970310211182e-01 -2.633505761623382568e-01 -1.922757923603057861e-01 6.222506053745746613e-03 -3.395417006686329842e-03 -1.944886595010757446e-01 9.016971290111541748e-02 -2.813883721828460693e-01 1.621790528297424316e-01 1.386664956808090210e-01 -3.762441128492355347e-02 -3.137905597686767578e-01 1.798329651355743408e-01 1.338600069284439087e-01 -1.343014389276504517e-01
3.133571147918701172e-02 -2.109251618385314941e-01 2.129239886999130249e-01 3.972119092941284180e-02 -1.272345483303070068e-01 1.462042778730392456e-01 3.294838825240731239e-03 9.915465116500854492e-02 -3.072504401206970215e-01 1.812533140182495117e-01 -3.725486993789672852e-02 2.017155587673187256e-01 -4.417111724615097046e-02 2.747483849525451660e-01 6.942047923803329468e-02 3.911621868610382080e-03 1.032624244689941406e-01 2.600259482860565186e-01 1.697377413511276245e-01 -3.475059568881988525e-02 -5.252975970506668091e-02 -1.338742226362228394e-01 -4.139113426208496094e-01 3.130961358547210693e-01 6.922930479049682617e-02 -8.070272207260131836e-02 2.843228876590728760e-01 -2.349810451269149780e-01 -1.218051686882972717e-01 1.124808788299560547e-01 -7.297266274690628052e-02 -1.734911799430847168e-01
-3.812847286462783813e-02 1.041074618697166443e-01 2.164945155382156372e-01 3.225771337747573853e-02 -2.944828271865844727e-01 8.274330943822860718e-02 -2.580043673515319824e-02 2.715261280536651611e-01 -1.903728097677230835e-01 -6.881406158208847046e-02 1.707122027873992920e-01 2.610404975712299347e-02 1.702863276004791260e-01 2.494396865367889404e-01 1.295199990272521973e-01 -1.102672293782234192e-01 -9.481277316808700562e-02 2.998412251472473145e-01 2.004427313804626465e-01 7.439485192298889160e-02 1.139768809080123901e-01 -2.018596231937408447e-01 1.615140773355960846e-02 -8.584793657064437866e-02 -1.026414781808853149e-01 -5.796713754534721375e-02 1.548816561698913574e-01 2.605308219790458679e-02 -3.825335502624511719e-01 3.853706419467926025e-01 -1.443633288145065308e-01 -1.437526494264602661e-01
-6.140641495585441589e-02 -2.265800535678863525e-01 2.734890282154083252e-01 7.058698683977127075e-02 -9.473218768835067749e-02 3.935906589031219482e-01 -1.877508163452148438e-01 1.189825162291526794e-01 -3.474038466811180115e-02 2.146689593791961670e-01 9.644733369350433350e-02 3.513166308403015137e-02 -4.729116708040237427e-02 1.791698336601257324e-01 1.189626678824424744e-01 -1.785199195146560669e-01 2.671438753604888916e-01 3.628638386726379395e-01 -3.363322839140892029e-02 3.295162916183471680e-01 2.819603076204657555e-03 -1.072940006852149963e-01 -1.474734544754028320e-01 1.380560398101806641e-01 -9.114910662174224854e-02 3.858100622892379761e-02 6.722293794155120850e-02 1.350632607936859131e-01 -1.308395564556121826e-01 1.104720830917358398e-01 2.586888670921325684e-01 -1.405504643917083740e-01
6.587279494851827621e-03 -1.171959787607192993e-01 3.285614252090454102e-01 -1.419340632855892181e-02 -2.277294099330902100e-01 3.337950706481933594e-01 -1.621103137731552124e-01 -2.381303347647190094e-02 -3.480502218008041382e-02 3.813393115997314453e-01 -3.102872148156166077e-02 -6.527157872915267944e-02 2.713902667164802551e-02 3.147176504135131836e-01 1.666791290044784546e-01 -3.003747016191482544e-02 -4.765566065907478333e-02 1.964528858661651611e-01 -9.622109681367874146e-02 1.000710874795913696e-01 6.977492570877075195e-02 1.205036118626594543e-01 -2.787018120288848877e-01 -1.306295245885848999e-01 -3.633104562759399414e-01 1.941306889057159424e-02 7.687979191541671753e-02 7.578325271606445312e-02 -2.913121283054351807e-01 1.427881978452205658e-02 -6.455944478511810303e-02 -9.665250778198242188e-03
-3.048253357410430908e-01 2.816134504973888397e-02 2.823151946067810059e-01 1.431885957717895508e-01 -2.858750820159912109e-01 7.618348300457000732e-02 -4.803651943802833557e-03 1.193971782922744751e-01 2.247074693441390991e-01 1.352514773607254028e-01 -1.177122294902801514e-01 -1.141337677836418152e-01 -7.168485969305038452e-02 2.262581884860992432e-01 2.952119112014770508e-01 2.139009982347488403e-01 -1.010784059762954712e-01 3.281829357147216797e-01 1.737083494663238525e-01 -2.935298085212707520e-01 -5.651281028985977173e-02 -1.063284575939178467e-01 -1.648856885731220245e-02 -3.864245861768722534e-02 1.688793897628784180e-01 -4.260943457484245300e-02 2.099190205335617065e-01 -2.657462656497955322e-02 -9.388123452663421631e-02 -2.112074196338653564e-01 -8.528579771518707275e-02 -1.817917823791503906e-01
1.506351307034492493e-02 -9.139680862426757812e-02 2.016457617282867432e-01 1.437842380255460739e-02 -4.099927842617034912e-01 -3.441463410854339600e-02 -2.452716464176774025e-03 2.304189950227737427e-01 8.651455491781234741e-02 2.377864718437194824e-01 2.725211083889007568e-01 2.335302159190177917e-02 -9.655676782131195068e-02 3.880905807018280029e-01 3.505672141909599304e-02 2.656742632389068604e-01 4.172045737504959106e-02 9.374387562274932861e-02 -1.425444185733795166e-01 -6.579309701919555664e-02 4.962873086333274841e-02 -2.638757228851318359e-02 -4.318713545799255371e-01 8.702197670936584473e-02 1.221979632973670959e-01 -6.605467945337295532e-02 -4.647134337574243546e-03 -2.181507796049118042e-01 -1.839074492454528809e-02 2.174952179193496704e-01 -9.824905544519424438e-02 -3.101020492613315582e-02
-8.133280090987682343e-03 8.437762409448623657e-02 2.479754388332366943e-01 1.737242192029953003e-02 -3.988867402076721191e-01 2.368701845407485962e-01 -1.493535190820693970e-01 -3.306902945041656494e-02 1.820123195648193359e-01 1.197138708084821701e-02 -1.814769208431243896e-01 -1.024408359080553055e-02 2.439547888934612274e-02 -8.390683680772781372e-02 5.327234044671058655e-02 -5.170627310872077942e-02 -2.747239172458648682e-01 1.556232571601867676e-01 -4.225752502679824829e-02 -5.391985550522804260e-02 2.452101260423660278e-01 -2.988120913505554199e-01 -4.887374937534332275e-01 -7.141499966382980347e-02 7.559361308813095093e-02 1.589040458202362061e-01 -5.407565273344516754e-03 -3.286791965365409851e-02 -2.012522369623184204e-01 -7.069633156061172485e-02 1.266063153743743896e-01 1.468842029571533203e-01
-2.333559393882751465e-01 -3.545430675148963928e-02 2.971717715263366699e-01 4.072718694806098938e-02 -2.190178185701370239e-01 1.566032171249389648e-01 -2.675903737545013428e-01 -9.166274964809417725e-02 -2.120874077081680298e-01 -5.537312105298042297e-02 1.034282371401786804e-01 -4.784990102052688599e-02 -6.366067565977573395e-03 1.603905409574508667e-01 4.269599020481109619e-01 6.940281391143798828e-02 -5.141464993357658386e-03 2.491929680109024048e-01 -2.078321129083633423e-01 -1.758103519678115845e-01 4.076542705297470093e-02 -1.114262491464614868e-01 -1.187391579151153564e-01 -7.354440540075302124e-02 -1.609533876180648804e-01 2.919344604015350342e-01 2.468703836202621460e-01 -9.604636579751968384e-02 -2.179132252931594849e-01 2.581643871963024139e-02 -4.786928743124008179e-02 -1.623225510120391846e-01
1.838581115007400513e-01 -1.716698557138442993e-01 1.884679943323135376e-01 8.176822215318679810e-02 -4.843349158763885498e-01 8.587228506803512573e-02 -8.367335051298141479e-02 -2.299951612949371338e-01 1.476668007671833038e-02 3.549674749374389648e-01 -4.133549705147743225e-02 3.893022239208221436e-02 -1.080296188592910767e-01 2.093720734119415283e-01 1.577583141624927521e-02 4.984645918011665344e-02 6.337369326502084732e-03 1.591739952564239502e-01 -3.471114858984947205e-02 -2.458967268466949463e-03 -1.032716929912567139e-01 -3.302828371524810791e-01 6.032855436205863953e-02 2.334569841623306274e-01 3.255516588687896729e-01 2.988465502858161926e-02 1.952801048755645752e-01 1.800778508186340332e-01 -1.280553489923477173e-01 7.904235273599624634e-02 -1.215501036494970322e-02 -1.635362394154071808e-02
2.207746803760528564e-01 8.335448056459426880e-02 1.836136877536773682e-01 -2.946906723082065582e-02 -9.193111211061477661e-02 4.018138349056243896e-02 1.824083775281906128e-01 4.490046575665473938e-02 2.759478688240051270e-01 -4.656806588172912598e-02 -1.065382808446884155e-01 -2.350980974733829498e-02 -2.811987102031707764e-01 3.286135196685791016e-01 -1.458561122417449951e-01 3.893064334988594055e-02 -1.216567233204841614e-01 1.763284504413604736e-01 -1.100690737366676331e-01 5.791600048542022705e-02 -3.808301687240600586e-01 -1.592752188444137573e-01 -1.328000426292419434e-01 1.820881664752960205e-01 -9.962384402751922607e-02 4.027834236621856689e-01 9.262040257453918457e-02 1.159099489450454712e-01 -4.147598519921302795e-02 1.708811372518539429e-01 -8.632273972034454346e-02 -2.218255698680877686e-01
6.870567332953214645e-03 2.916527092456817627e-01 1.934116631746292114e-01 6.105137243866920471e-02 -1.573301553726196289e-01 2.760508358478546143e-01 -5.381778255105018616e-02 5.604222416877746582e-02 8.072333782911300659e-02 -1.374470591545104980e-01 1.407026052474975586e-01 -2.192729562520980835e-01 4.270140081644058228e-03 4.475008249282836914e-01 1.234620064496994019e-01 2.090135216712951660e-01 1.922762244939804077e-01 4.157273471355438232e-01 -1.773976981639862061e-01 -2.226746678352355957e-01 1.176031026989221573e-02 3.170163929462432861e-02 -3.604819253087043762e-02 1.219573095440864563e-01 3.390742838382720947e-02 -6.368759274482727051e-02 1.874600201845169067e-01 9.043750911951065063e-02 -3.078583814203739166e-02 2.049424201250076294e-01 1.071113720536231995e-01 5.615890026092529297e-02
-3.588552772998809814e-02 -1.073208823800086975e-01 3.182282149791717529e-01 -1.158846020698547363e-01 -1.377160549163818359e-01 3.872295916080474854e-01 -2.094103842973709106e-01 6.754731386899948120e-02 1.352660804986953735e-01 3.004035353660583496e-01 -2.049914933741092682e-02 4.791720956563949585e-02 7.044654339551925659e-02 4.010591208934783936e-01 1.931655257940292358e-01 8.404472470283508301e-02 2.014815062284469604e-01 2.410735189914703369e-01 -7.957351207733154297e-02 1.054506227374076843e-01 3.647558763623237610e-02 8.012478798627853394e-02 -2.359892576932907104e-01 -2.401218004524707794e-02 -1.097028180956840515e-01 1.183199658989906311e-01 2.722949981689453125e-01 7.624153047800064087e-02 -9.814110398292541504e-02 5.262549221515655518e-02 -1.679719537496566772e-01 -8.328651636838912964e-02
-9.665107727050781250e-02 -7.055086642503738403e-02 4.482497870922088623e-01 5.316307023167610168e-02 -2.209307998418807983e-01 1.476419270038604736e-01 -3.059711456298828125e-01 -1.651256531476974487e-01 -2.746523022651672363e-01 2.071368843317031860e-01 -7.783112674951553345e-02 2.455242350697517395e-02 -1.894392520189285278e-01 2.860948443412780762e-01 1.950222849845886230e-01 1.246760115027427673e-01 1.383114159107208252e-01 2.484823763370513916e-01 -1.338241994380950928e-01 1.363027393817901611e-01 -3.468805551528930664e-02 -6.085447967052459717e-02 -1.275827288627624512e-01 -9.046538919210433960e-02 -5.114777013659477234e-02 1.737991124391555786e-01 2.147343754768371582e-01 -5.491225048899650574e-02 -4.973934218287467957e-02 -5.949421972036361694e-02 -6.241919472813606262e-02 -2.356508374214172363e-01
-2.787359431385993958e-02 -8.018399029970169067e-02 1.693449169397354126e-01 -3.055253066122531891e-02 -3.266398608684539795e-01 1.181363016366958618e-01 -1.455256529152393341e-02 6.454306840896606445e-02 -1.194710880517959595e-01 -2.774544358253479004e-01 -9.757389873266220093e-02 2.947650253772735596e-01 -1.529902219772338867e-01 2.017358839511871338e-01 -3.021037764847278595e-02 -1.198245882987976074e-01 -1.264330595731735229e-01 1.946732997894287109e-01 -2.252885513007640839e-02 -1.325360983610153198e-01 -2.062874287366867065e-02 -5.724257975816726685e-02 -3.505745530128479004e-01 -2.911028265953063965e-02 -1.366492360830307007e-01 2.397686094045639038e-01 -3.675792813301086426e-01 -9.720472991466522217e-02 -2.773974537849426270e-01 -5.541878193616867065e-02 -2.537581324577331543e-02 -2.651816606521606445e-01
8.864635229110717773e-02 4.671927541494369507e-02 2.088213860988616943e-01 -2.719599604606628418e-01 -2.377921342849731445e-01 9.176229685544967651e-02 -2.248398065567016602e-01 1.996345072984695435e-01 1.259449422359466553e-01 6.211133673787117004e-02 1.387848854064941406e-01 -1.004692818969488144e-02 -2.039045281708240509e-02 2.079272270202636719e-01 1.824866086244583130e-01 -3.077434301376342773e-01 1.368053257465362549e-01 1.645386666059494019e-01 -9.944219142198562622e-03 -3.775675222277641296e-02 2.434891760349273682e-01 1.199485883116722107e-01 -4.080914556980133057e-01 2.307551801204681396e-01 -2.854697704315185547e-01 3.943828865885734558e-02 2.961510606110095978e-02 -1.781296283006668091e-01 -1.038857549428939819e-01 8.888916112482547760e-03 -7.453507184982299805e-02 -1.828181594610214233e-01
1.316560804843902588e-01 1.153357699513435364e-02 2.294772863388061523e-01 4.096478223800659180e-02 -5.169291794300079346e-02 5.186595767736434937e-02 1.301363408565521240e-01 2.310352623462677002e-01 -8.404216915369033813e-02 -5.374897643923759460e-02 -2.166236490011215210e-01 -5.727423727512359619e-02 -1.540795806795358658e-02 2.941182553768157959e-01 2.192400842905044556e-01 -2.371676415205001831e-01 -5.293526872992515564e-02 4.976921081542968750e-01 -3.827432170510292053e-02 -3.286187648773193359e-01 2.068920731544494629e-01 -2.558767497539520264e-01 5.058432370424270630e-02 -1.252404749393463135e-01 9.069391340017318726e-02 1.516705155372619629e-01 4.667394608259201050e-02 -7.046152651309967041e-02 -2.597469389438629150e-01 -4.667330533266067505e-02 6.480985879898071289e-02 -5.108082294464111328e-02
6.524552404880523682e-02 -5.720812082290649414e-02 1.758898645639419556e-01 1.804103106260299683e-01 -2.678272426128387451e-01 1.504532247781753540e-01 -3.388002812862396240e-01 -4.923866316676139832e-02 1.534055769443511963e-01 2.316546589136123657e-01 1.651514470577239990e-01 -1.192579120397567749e-01 1.595485582947731018e-02 7.714832574129104614e-02 1.243189126253128052e-01 -1.423352211713790894e-01 7.826082408428192139e-02 2.351007312536239624e-01 4.980728030204772949e-02 -6.127187609672546387e-02 -2.662002742290496826e-01 -1.587757021188735962e-01 -1.568433791399002075e-01 -1.279824674129486084e-01 -2.466973364353179932e-01 -1.032261177897453308e-01 -1.174988970160484314e-01 -3.044450283050537109e-01 -3.200747370719909668e-01 2.273963093757629395e-01 1.405657529830932617e-01 -1.358498539775609970e-02
1.235504820942878723e-01 1.347517669200897217e-01 2.121819853782653809e-01 1.554649770259857178e-01 2.063081972301006317e-02 -7.242698222398757935e-03 -7.478583604097366333e-02 1.503605842590332031e-01 2.103837728500366211e-01 -3.579171374440193176e-02 -2.224479988217353821e-02 -1.776286810636520386e-01 -6.997246295213699341e-02 2.735446691513061523e-01 -5.460023507475852966e-02 9.714489430189132690e-02 -1.842311918735504150e-01 2.872162759304046631e-01 8.468957990407943726e-02 -2.389583736658096313e-01 -6.398780643939971924e-02 -7.101426273584365845e-02 3.021706361323595047e-03 1.960236430168151855e-01 -5.516183003783226013e-02 3.154753148555755615e-01 2.750338315963745117e-01 -2.484573870897293091e-01 -1.573083400726318359e-01 1.333556920289993286e-01 2.379685491323471069e-01 -3.627621531486511230e-01
-1.183845251798629761e-01 4.548123106360435486e-02 3.964068591594696045e-01 -3.116844221949577332e-03 -2.158115506172180176e-01 3.239364027976989746e-01 1.876594126224517822e-01 -6.441378593444824219e-02 2.346947789192199707e-01 9.842729568481445312e-02 4.875256493687629700e-02 1.337792277336120605e-01 1.786184906959533691e-01 1.446607708930969238e-01 2.555293440818786621e-01 -2.437411248683929443e-01 -1.170535907149314880e-01 3.256196081638336182e-01 1.861760616302490234e-01 -1.436823904514312744e-01 2.534951865673065186e-01 2.305587753653526306e-03 -8.942862972617149353e-03 -1.944007724523544312e-02 1.654796600341796875e-01 5.691741034388542175e-02 1.603828072547912598e-01 4.329668357968330383e-02 -2.334182895720005035e-02 1.477236449718475342e-01 -6.503710895776748657e-02 -2.207676619291305542e-01
1.132141053676605225e-01 -7.720203697681427002e-02 3.436973094940185547e-01 -1.168360710144042969e-01 -3.135610222816467285e-01 1.687306463718414307e-01 -4.849407076835632324e-02 5.635736137628555298e-02 7.449012994766235352e-02 2.757973968982696533e-01 1.466754525899887085e-01 -1.098885387182235718e-01 -4.410904273390769958e-02 1.921569406986236572e-01 -1.501407623291015625e-01 4.476950969547033310e-03 -3.270044028759002686e-01 2.129794359207153320e-01 2.429674416780471802e-01 2.241496741771697998e-01 -1.488875746726989746e-01 -1.962468475103378296e-01 -1.048657372593879700e-01 1.893829256296157837e-01 -1.706636101007461548e-01 -1.390212625265121460e-01 8.439799398183822632e-02 -2.964601479470729828e-02 -1.213083639740943909e-01 6.649728119373321533e-02 2.468480020761489868e-01 1.866904348134994507e-01
2.509954199194908142e-02 -1.699000298976898193e-01 3.049356937408447266e-01 5.803219508379697800e-03 -1.924989968538284302e-01 3.007232844829559326e-01 -1.997409313917160034e-01 3.217281773686408997e-02 4.243020713329315186e-02 3.106295168399810791e-01 6.798284500837326050e-02 1.851629018783569336e-01 4.769658669829368591e-02 3.374257683753967285e-01 1.598258912563323975e-01 2.149997092783451080e-02 1.101078465580940247e-01 1.916370689868927002e-01 -1.746301054954528809e-01 2.966257371008396149e-02 1.758953332901000977e-01 1.793701946735382080e-01 -3.016990721225738525e-01 9.984673559665679932e-02 -2.704505026340484619e-01 8.058499544858932495e-02 1.044386029243469238e-01 1.027419865131378174e-01 -2.069104462862014771e-01 8.183591999113559723e-03 -5.234352871775627136e-02 -1.966693401336669922e-01
9.704375267028808594e-02 -1.042661890387535095e-01 2.320394515991210938e-01 2.966502495110034943e-02 -2.792638540267944336e-01 7.422885298728942871e-02 1.685979813337326050e-01 1.163848191499710083e-01 -6.259034574031829834e-02 -2.768005989491939545e-02 1.644087433815002441e-01 -1.113722026348114014e-01 1.487522423267364502e-01 2.005867063999176025e-01 4.151459038257598877e-02 4.558076560497283936e-01 -1.599217802286148071e-01 3.344191908836364746e-01 1.003031358122825623e-01 1.162614598870277405e-01 4.742043092846870422e-02 -2.171737253665924072e-01 -3.280928432941436768e-01 1.013669818639755249e-01 2.008504718542098999e-01 1.705247350037097931e-02 2.028937935829162598e-01 -8.285529166460037231e-02 -1.017479002475738525e-01 -2.386413514614105225e-02 -9.562289714813232422e-02 2.156505137681961060e-01
-9.486922994256019592e-03 -1.648945957422256470e-01 3.549393415451049805e-01 2.115160785615444183e-02 -2.638618052005767822e-01 5.363925918936729431e-02 -3.879585536196827888e-03 -2.481693327426910400e-01 1.654188185930252075e-01 1.498509664088487625e-02 -2.533813416957855225e-01 1.365361958742141724e-01 -6.860881112515926361e-03 2.812948264181613922e-02 3.060083091259002686e-01 -1.540933102369308472e-01 3.440334647893905640e-02 4.561640024185180664e-01 -4.092036560177803040e-02 1.399272587150335312e-02 1.421620398759841919e-01 -3.716569542884826660e-01 1.265871673822402954e-01 8.141275495290756226e-02 2.430441677570343018e-01 -5.717657506465911865e-02 1.292926371097564697e-01 -7.117436081171035767e-02 4.981700796633958817e-03 2.571348659694194794e-02 6.336108595132827759e-02 -5.076861754059791565e-02
1.806572973728179932e-01 3.648357093334197998e-02 1.842887103557586670e-01 -9.337010234594345093e-02 -4.252988100051879883e-01 2.315002977848052979e-01 -1.800705790519714355e-01 3.819926641881465912e-03 -1.087590381503105164e-01 1.684333235025405884e-01 -1.282289326190948486e-01 1.878299713134765625e-01 -7.240111380815505981e-02 2.075977027416229248e-01 -3.287779539823532104e-02 -3.523370921611785889e-01 1.892821043729782104e-01 4.105730354785919189e-01 1.559064984321594238e-01 -1.354430466890335083e-01 -2.423890084028244019e-01 -1.791439354419708252e-01 -1.338996887207031250e-01 -1.504301186650991440e-02 -3.876853361725807190e-02 6.014525890350341797e-02 1.042657997459173203e-02 -1.607874408364295959e-02 -1.510046720504760742e-01 -4.421837627887725830e-02 1.054547727108001709e-03 6.827551871538162231e-02
-2.827224321663379669e-02 8.578376471996307373e-02 1.879653334617614746e-01 -4.054102301597595215e-02 -3.185935616493225098e-01 6.077009066939353943e-02 -9.316143393516540527e-02 1.916295439004898071e-01 1.459389477968215942e-01 2.468447387218475342e-02 -1.207277365028858185e-02 -1.851786524057388306e-01 1.029866784811019897e-01 -1.352861523628234863e-01 -3.790098428726196289e-02 -1.442075669765472412e-01 -2.663421928882598877e-01 2.456039041280746460e-01 -1.160077452659606934e-01 5.228598043322563171e-02 1.991612315177917480e-01 -1.443097293376922607e-01 -5.190714001655578613e-01 -2.035123109817504883e-01 1.706383563578128815e-02 1.476636528968811035e-01 1.138198971748352051e-01 9.727382659912109375e-02 -2.898874282836914062e-01 3.889156877994537354e-02 1.719528734683990479e-01 1.355156898498535156e-01
1.289249360561370850e-01 -3.767058253288269043e-02 3.471878170967102051e-01 7.439325004816055298e-02 -1.642448604106903076e-01 3.834984898567199707e-01 -3.692484647035598755e-02 1.908877044916152954e-01 1.740795820951461792e-01 1.496607661247253418e-01 1.399788167327642441e-02 5.064515862613916397e-03 -1.059728339314460754e-01 1.578851491212844849e-01 4.124612212181091309e-01 -1.489634662866592407e-01 1.852723360061645508e-01 1.286428421735763550e-01 -1.396122872829437256e-01 7.151657342910766602e-02 1.132711023092269897e-01 -1.132650971412658691e-01 -1.359654068946838379e-01 -7.190422713756561279e-02 1.440824121236801147e-01 -1.724403649568557739e-01 2.712584137916564941e-01 1.438736617565155029e-01 -2.559803724288940430e-01 1.764839142560958862e-02 -1.585686206817626953e-01 4.566922783851623535e-02
2.218300253152847290e-01 -2.763266861438751221e-01 3.281842172145843506e-01 1.760117411613464355e-01 -1.587924174964427948e-02 1.613972485065460205e-01 -1.475053280591964722e-01 1.708246394991874695e-02 8.363710343837738037e-02 2.006014287471771240e-01 3.159726411104202271e-02 -1.045388951897621155e-01 1.981664299964904785e-01 2.069315314292907715e-01 2.248214483261108398e-01 -2.003708332777023315e-01 1.260469853878021240e-01 2.326949983835220337e-01 6.878178566694259644e-02 1.886997669935226440e-01 2.657391428947448730e-01 -6.480538845062255859e-02 -1.910313367843627930e-01 4.557957872748374939e-02 -5.481360107660293579e-02 5.307662114500999451e-02 2.863939665257930756e-02 2.654719352722167969e-01 -2.115329802036285400e-01 3.236799538135528564e-01 6.575099378824234009e-02 -2.713847719132900238e-02
6.283853668719530106e-03 -1.283949613571166992e-02 1.707438193261623383e-02 2.054047137498855591e-01 7.877392694354057312e-03 1.575513631105422974e-01 -1.291223764419555664e-01 -4.000604897737503052e-02 5.094097256660461426e-01 -4.576262459158897400e-02 -3.012277930974960327e-02 -2.453350424766540527e-01 -1.954725980758666992e-01 2.033580690622329712e-01 -3.317000344395637512e-02 -6.355740129947662354e-03 2.150926738977432251e-02 3.427832424640655518e-01 3.072991073131561279e-01 5.020720511674880981e-02 -1.147054433822631836e-01 -2.534830272197723389e-01 -1.275257617235183716e-01 4.797580093145370483e-02 5.301345139741897583e-02 1.750253289937973022e-01 -1.108173057436943054e-01 2.175247371196746826e-01 -1.811337769031524658e-01 6.632108986377716064e-02 2.529533803462982178e-01 -7.506247609853744507e-02
1.749167591333389282e-01 3.813587129116058350e-01 -2.217777818441390991e-02 7.198322564363479614e-02 -2.777345292270183563e-02 1.997505277395248413e-01 7.281142473220825195e-02 4.289285838603973389e-02 2.564138174057006836e-01 2.668133378028869629e-02 -2.113229967653751373e-02 -1.781483441591262817e-01 -9.548340737819671631e-02 2.851535677909851074e-01 1.527516990900039673e-01 1.397965848445892334e-01 -1.841921955347061157e-01 4.476950168609619141e-01 8.960365504026412964e-02 -1.810888499021530151e-01 -1.135748252272605896e-01 -2.570488750934600830e-01 -1.840001344680786133e-01 -2.916048979386687279e-03 5.115755368024110794e-03 2.134105116128921509e-01 1.487518846988677979e-01 -8.382464200258255005e-02 -2.485058084130287170e-02 4.726920276880264282e-02 2.657158374786376953e-01 -4.833256453275680542e-02
1.053460985422134399e-01 2.205503918230533600e-02 2.019914388656616211e-01 2.279560267925262451e-01 -8.755101263523101807e-02 -7.741415500640869141e-02 -1.411559581756591797e-01 -4.499658476561307907e-03 2.454540282487869263e-01 -1.701458543539047241e-02 -3.238631412386894226e-02 -2.136611640453338623e-01 1.831615716218948364e-01 2.168918550014495850e-01 -1.439972221851348877e-01 -1.024496089667081833e-02 -1.972144544124603271e-01 2.807590067386627197e-01 -9.613395668566226959e-03 -9.952257573604583740e-02 5.965708941221237183e-02 8.677802979946136475e-03 -3.826847672462463379e-02 2.182173579931259155e-01 -1.491502076387405396e-01 2.960925996303558350e-01 4.439832270145416260e-01 -2.087905853986740112e-01 -1.020289286971092224e-01 2.543773055076599121e-01 1.670030653476715088e-01 -1.389512866735458374e-01
1.253920048475265503e-01 -1.590846478939056396e-01 1.617333143949508667e-01 1.556871831417083740e-01 -3.081315755844116211e-01 2.619648575782775879e-01 -1.974315494298934937e-01 -3.445941209793090820e-01 2.004205584526062012e-01 2.871175669133663177e-02 -4.725418612360954285e-02 1.041227299720048904e-02 -2.012754231691360474e-01 1.038637012243270874e-01 -1.504583954811096191e-01 -8.653591573238372803e-02 -1.379865687340497971e-02 2.960613071918487549e-01 7.640691008418798447e-03 1.787467002868652344e-01 -2.055555135011672974e-01 -1.244059428572654724e-01 -1.878508031368255615e-01 1.160341426730155945e-01 1.698183566331863403e-01 -9.000279754400253296e-02 1.121571063995361328e-01 -2.629674375057220459e-01 -1.676228642463684082e-01 -1.017802506685256958e-01 -2.206087261438369751e-01 -1.743272691965103149e-01
1.429167836904525757e-01 8.936515450477600098e-02 1.110081300139427185e-01 -4.480811953544616699e-02 -4.111765623092651367e-01 1.258796900510787964e-01 2.012988785281777382e-03 2.588162720203399658e-01 9.849731624126434326e-02 -2.041909247636795044e-01 -2.639963757246732712e-03 1.532771885395050049e-01 9.521376341581344604e-02 3.083555996417999268e-01 7.239972054958343506e-02 9.955620765686035156e-02 2.686800435185432434e-02 2.795150578022003174e-01 1.236265152692794800e-01 2.215550467371940613e-02 1.114649474620819092e-01 -1.734331399202346802e-01 7.087377458810806274e-02 -1.988124996423721313e-01 1.470190137624740601e-01 -2.019066512584686279e-01 -3.807467967271804810e-02 5.209457129240036011e-02 -3.755968213081359863e-01 3.381787538528442383e-01 3.994460776448249817e-02 -7.682498544454574585e-02
-8.156935684382915497e-03 1.165548413991928101e-01 2.850364446640014648e-01 8.594258874654769897e-02 -1.297725588083267212e-01 8.149542659521102905e-02 1.510875076055526733e-01 -8.119941502809524536e-02 -1.348200887441635132e-01 2.109215222299098969e-02 7.100164145231246948e-02 -2.628616392612457275e-01 -8.695565909147262573e-02 4.115214645862579346e-01 1.630177199840545654e-01 1.858956962823867798e-01 1.216445118188858032e-03 2.849175035953521729e-01 -3.162850141525268555e-01 -1.264349967241287231e-01 3.010594844818115234e-02 -2.988162040710449219e-01 -3.767593801021575928e-01 9.691286087036132812e-02 -1.024250760674476624e-01 -2.002955414354801178e-03 1.432168856263160706e-02 -1.050903648138046265e-02 3.185828775167465210e-02 1.937659829854965210e-02 -1.099566295742988586e-01 2.257908731698989868e-01
8.175225555896759033e-02 -1.086247414350509644e-01 2.105140089988708496e-01 1.755653023719787598e-01 -3.521615266799926758e-01 4.136343896389007568e-01 -3.804529830813407898e-02 1.600671708583831787e-01 -3.399942070245742798e-03 -4.579292610287666321e-02 1.047309488058090210e-01 -2.281608581542968750e-01 9.955507516860961914e-02 2.433353811502456665e-01 -6.234186701476573944e-03 3.926001489162445068e-02 2.523502707481384277e-01 2.494485378265380859e-01 6.725408136844635010e-02 1.210248619318008423e-01 -3.523474931716918945e-02 -5.164607986807823181e-02 -7.227706909179687500e-02 1.738179922103881836e-01 -9.632783383131027222e-02 -1.940970420837402344e-01 1.344680339097976685e-01 2.911287248134613037e-01 -1.749439686536788940e-01 2.558801770210266113e-01 1.187719777226448059e-01 -6.294206529855728149e-02
5.491641908884048462e-02 -5.255221575498580933e-02 -1.788546703755855560e-02 2.348688542842864990e-01 -1.769102066755294800e-01 -5.120714008808135986e-02 1.409745961427688599e-01 1.050011254847049713e-02 2.547392249107360840e-01 -5.082676187157630920e-03 -6.735710054636001587e-02 -1.756216734647750854e-01 -1.078383103013038635e-01 9.388492256402969360e-02 -6.913674622774124146e-02 2.927481755614280701e-02 3.552693873643875122e-02 2.501570880413055420e-01 -2.335262745618820190e-01 2.139853984117507935e-01 5.582437291741371155e-02 8.757928013801574707e-02 -2.556298673152923584e-01 7.719769328832626343e-02 -1.765925139188766479e-01 2.801880538463592529e-01 2.363514304161071777e-01 4.639540985226631165e-02 -3.637393414974212646e-01 2.166644632816314697e-01 1.999127864837646484e-01 -3.539493083953857422e-01
-2.893873862922191620e-02 1.644638180732727051e-01 3.359783589839935303e-01 -2.178788483142852783e-01 -1.580768525600433350e-01 1.253080517053604126e-01 -2.593781948089599609e-01 -2.147336453199386597e-01 4.669910669326782227e-02 -1.004826650023460388e-01 -4.174264892935752869e-02 -1.211432516574859619e-01 -1.964511722326278687e-01 1.365400478243827820e-02 1.785862594842910767e-01 -1.387781202793121338e-01 9.416850656270980835e-02 2.789653539657592773e-01 -1.390983088640496135e-04 -6.850732117891311646e-02 -3.180486382916569710e-03 -1.759467720985412598e-01 -4.669759571552276611e-01 1.506821960210800171e-01 -1.350644081830978394e-01 -5.996129941195249557e-03 -8.110146969556808472e-02 5.195381492376327515e-02 -1.447151899337768555e-01 -2.399189323186874390e-01 -1.650883704423904419e-01 -2.064497768878936768e-01
2.851113975048065186e-01 -3.121250271797180176e-01 1.705927252769470215e-01 -9.004312567412853241e-03 -1.237181425094604492e-01 3.637291863560676575e-02 -3.043278865516185760e-02 -5.332902818918228149e-02 -8.511248230934143066e-02 2.990213632583618164e-01 9.533929638564586639e-03 1.609471291303634644e-01 1.485066711902618408e-01 2.554309666156768799e-01 7.747920602560043335e-02 1.846659928560256958e-01 1.911256462335586548e-02 2.294388562440872192e-01 2.143733352422714233e-01 7.304910570383071899e-02 -1.680403351783752441e-01 -2.185723632574081421e-01 -2.892838716506958008e-01 1.647580862045288086e-01 3.244718313217163086e-01 4.548453912138938904e-02 1.307406872510910034e-01 1.353285741060972214e-02 -1.357142627239227295e-01 -7.085905224084854126e-02 -1.846775859594345093e-01 -2.198568433523178101e-01
-3.070953674614429474e-02 -1.324958354234695435e-01 1.807661056518554688e-01 4.590569064021110535e-02 -3.114918768405914307e-01 2.545537948608398438e-01 2.922476232051849365e-01 -1.121137011796236038e-02 -2.849332392215728760e-01 2.149579375982284546e-01 1.041471734642982483e-01 -3.635129034519195557e-01 -1.209598854184150696e-01 -6.316696852445602417e-02 -4.215179756283760071e-02 -1.284293234348297119e-01 1.305704712867736816e-01 2.233244627714157104e-01 1.274785548448562622e-01 8.161990903317928314e-03 1.188442669808864594e-02 -1.668377220630645752e-01 -2.411660850048065186e-01 2.454497814178466797e-01 -1.090811863541603088e-01 2.867980301380157471e-01 1.761204600334167480e-01 1.142790168523788452e-01 -1.289141029119491577e-01 5.496041104197502136e-02 -5.440733209252357483e-02 -4.040102660655975342e-02
-6.447920203208923340e-02 -1.002991050481796265e-01 3.586656749248504639e-01 7.469367235898971558e-02 -3.970085084438323975e-02 3.133139312267303467e-01 -2.093168050050735474e-01 1.220788508653640747e-01 9.212847054004669189e-02 1.708254963159561157e-01 2.545676939189434052e-02 9.779318422079086304e-02 5.911610648036003113e-02 4.745078980922698975e-01 1.228906139731407166e-01 6.108160689473152161e-02 1.509283632040023804e-01 1.947539746761322021e-01 -1.017834991216659546e-01 2.075627297163009644e-01 -6.328786164522171021e-02 -1.999084055423736572e-01 -1.034666001796722412e-01 9.945335239171981812e-02 -3.183467388153076172e-01 7.968389987945556641e-02 1.979992240667343140e-01 9.593536704778671265e-02 -2.334407716989517212e-01 4.924138262867927551e-02 7.116197049617767334e-02 3.061465546488761902e-02
1.586654931306838989e-01 1.037385463714599609e-01 3.603570908308029175e-02 4.749886691570281982e-02 -8.942689746618270874e-02 -1.562842167913913727e-02 7.767871022224426270e-02 8.065651170909404755e-03 2.841974794864654541e-01 -6.177912652492523193e-02 -1.127615496516227722e-01 -1.750024259090423584e-01 -1.191892772912979126e-01 3.762993216514587402e-01 -1.973966211080551147e-01 4.774291813373565674e-02 -1.088802665472030640e-01 3.487863540649414062e-01 -2.017187513411045074e-02 1.899455040693283081e-01 -3.436200618743896484e-01 -6.556554883718490601e-02 -1.141237691044807434e-01 3.211428821086883545e-01 -1.499887853860855103e-01 2.943892478942871094e-01 -5.437518283724784851e-02 1.170333102345466614e-01 -1.532618552446365356e-01 1.269730329513549805e-01 -1.225309967994689941e-01 -1.795175820589065552e-01
1.941468715667724609e-01 -1.432401984930038452e-01 1.902485787868499756e-01 -7.891289889812469482e-02 -2.053564041852951050e-01 -5.358543246984481812e-02 8.058138191699981689e-02 -6.541761755943298340e-02 2.508332431316375732e-01 2.528605461120605469e-01 8.723156899213790894e-02 5.143870785832405090e-02 -3.627135455608367920e-01 2.272281944751739502e-01 1.993083655834197998e-01 4.085353761911392212e-02 1.499195396900177002e-01 3.541378676891326904e-01 6.904701888561248779e-02 2.957789413630962372e-02 3.527061268687248230e-02 1.738942861557006836e-01 -3.701689839363098145e-01 1.004168540239334106e-01 -5.717332824133336544e-04 8.864673972129821777e-02 -3.094810843467712402e-01 -5.659073218703269958e-02 -4.845332354307174683e-02 1.616289168596267700e-01 -1.199736818671226501e-01 5.068461876362562180e-03
-8.729970455169677734e-02 8.979142457246780396e-02 3.914852440357208252e-01 -1.470260694622993469e-02 -1.270634680986404419e-01 2.017015665769577026e-01 1.040734052658081055e-01 4.048830270767211914e-01 2.561614811420440674e-01 -2.576893754303455353e-02 7.381352130323648453e-03 1.309925019741058350e-01 1.086333543062210083e-01 2.399071119725704193e-02 1.037128046154975891e-01 -1.145849600434303284e-01 -8.530272543430328369e-02 4.052022695541381836e-01 -5.611342843621969223e-03 -1.611719727516174316e-01 2.610150575637817383e-01 -6.635881215333938599e-02 2.825477905571460724e-02 -1.902559399604797363e-01 1.612029969692230225e-01 -9.026502817869186401e-02 1.570394933223724365e-01 1.962675303220748901e-01 -5.872652679681777954e-02 3.949982672929763794e-02 8.815193548798561096e-03 -2.647366523742675781e-01
1.420999914407730103e-01 -2.573996596038341522e-02 3.370636403560638428e-01 -2.866441309452056885e-01 -3.317266106605529785e-01 1.022420674562454224e-01 -1.406858712434768677e-01 2.719392180442810059e-01 1.796087473630905151e-01 2.124887704849243164e-02 -2.908029779791831970e-02 1.985360682010650635e-01 1.581489741802215576e-01 1.604814529418945312e-01 -1.985249370336532593e-01 1.423886567354202271e-01 -6.310262531042098999e-02 2.168010324239730835e-01 5.037120729684829712e-02 1.995773762464523315e-01 -1.196465715765953064e-01 -1.661066263914108276e-01 -1.098894774913787842e-01 6.179991364479064941e-02 9.790605306625366211e-02 -4.380885139107704163e-02 3.160196822136640549e-03 7.612871378660202026e-02 -2.722404301166534424e-01 3.657599985599517822e-01 1.117695402354001999e-02 9.601393342018127441e-02
-1.749112457036972046e-01 -6.318859010934829712e-02 3.180149197578430176e-01 4.216676577925682068e-02 -4.441399872303009033e-01 6.904041394591331482e-03 -2.404187023639678955e-01 2.281488478183746338e-02 1.778475344181060791e-01 -1.182513833045959473e-01 9.726031869649887085e-02 3.704608976840972900e-02 -7.878511399030685425e-02 1.548316925764083862e-01 -5.536375567317008972e-02 -1.270572748035192490e-02 8.550350368022918701e-02 5.170206353068351746e-02 7.948427461087703705e-03 -1.295661032199859619e-01 -1.285573691129684448e-01 8.053435385227203369e-02 -3.879792392253875732e-01 1.850528270006179810e-01 9.486652165651321411e-02 -8.070620894432067871e-02 -1.088216975331306458e-01 2.206624895334243774e-01 -2.447602748870849609e-01 -8.326736837625503540e-02 -3.566396608948707581e-02 -3.718070983886718750e-01
7.963248342275619507e-02 -4.699200391769409180e-02 1.700648367404937744e-01 -1.717658154666423798e-02 -2.750307917594909668e-01 -1.995866894721984863e-01 -6.784851104021072388e-02 3.911048769950866699e-01 1.418219357728958130e-01 -6.300497800111770630e-02 8.242763578891754150e-02 3.814685717225074768e-02 -2.934027314186096191e-01 3.832406699657440186e-01 -4.627407714724540710e-02 -1.454544216394424438e-01 -2.914918065071105957e-01 2.557299435138702393e-01 -1.933241076767444611e-02 8.391356095671653748e-03 -1.470822542905807495e-01 -1.251912266016006470e-01 -9.797547012567520142e-02 2.190224081277847290e-01 4.966622684150934219e-03 4.780901223421096802e-02 1.389364004135131836e-01 1.147008016705513000e-01 4.071790724992752075e-02 3.076730966567993164e-01 1.110609993338584900e-01 1.071915701031684875e-01
1.634833663702011108e-01 1.255758106708526611e-01 2.348312549293041229e-02 -1.007194165140390396e-02 -2.688071429729461670e-01 -2.095158584415912628e-02 2.448129951953887939e-01 1.344409883022308350e-01 2.680104374885559082e-01 -1.374426931142807007e-01 -9.198108315467834473e-02 -8.396348357200622559e-02 -3.693891689181327820e-02 2.422636300325393677e-01 3.204402923583984375e-01 -1.351179927587509155e-01 9.807826019823551178e-03 2.766267955303192139e-01 1.136441752314567566e-01 -2.018962204456329346e-01 -9.358618408441543579e-02 -1.135593056678771973e-01 -1.602574735879898071e-01 2.258221656084060669e-01 2.076702564954757690e-02 3.185366988182067871e-01 1.837526410818099976e-01 3.369152173399925232e-02 -2.142494469881057739e-01 -5.430968478322029114e-02 2.224512994289398193e-01 2.348607927560806274e-01
-1.937277019023895264e-01 2.867833375930786133e-01 1.225528493523597717e-01 8.502141386270523071e-02 -4.664576351642608643e-01 1.628906279802322388e-01 -2.445850335061550140e-02 1.516895592212677002e-01 8.174870163202285767e-03 -2.162858285009860992e-02 7.856881618499755859e-02 -2.682644175365567207e-03 -9.261401742696762085e-02 1.596393883228302002e-01 3.136027753353118896e-01 -7.999827712774276733e-02 6.598073989152908325e-02 4.304878413677215576e-01 1.004901826381683350e-01 1.217879634350538254e-02 -4.475457593798637390e-02 -2.367357164621353149e-01 -1.581782102584838867e-01 -8.162277191877365112e-02 1.301713138818740845e-01 -6.579531822353601456e-03 -3.868620470166206360e-02 -1.592240333557128906e-01 -1.406650245189666748e-01 -2.167411148548126221e-02 -3.016400635242462158e-01 7.877041934989392757e-04
2.353399991989135742e-01 3.986081853508949280e-02 9.348710626363754272e-02 -1.349603235721588135e-01 -1.426084041595458984e-01 1.038705557584762573e-01 -1.354219615459442139e-01 -1.696121245622634888e-01 3.177080452442169189e-01 2.195225805044174194e-01 -6.012273207306861877e-02 -8.773761242628097534e-02 -1.274408847093582153e-01 1.454455405473709106e-02 -1.177377626299858093e-01 -9.509357064962387085e-02 2.953366748988628387e-02 1.796024888753890991e-01 -1.694485545158386230e-01 -1.032141894102096558e-01 -2.119583822786808014e-02 -2.446968406438827515e-01 -1.007909029722213745e-01 1.842118501663208008e-01 1.697220355272293091e-01 4.312299787998199463e-01 4.894681274890899658e-02 1.849192529916763306e-01 -3.647836148738861084e-01 1.998613178730010986e-01 -6.578030437231063843e-02 -1.800865530967712402e-01
4.335267096757888794e-02 -2.086165696382522583e-01 2.187078446149826050e-01 -1.126911416649818420e-01 -1.833128929138183594e-01 2.926116995513439178e-02 -9.978555142879486084e-02 -7.318872213363647461e-02 -2.819284796714782715e-02 -1.902323067188262939e-01 -3.198643028736114502e-01 -1.148616597056388855e-01 -1.345406919717788696e-01 -7.658735662698745728e-02 6.884668767452239990e-02 -8.314264565706253052e-02 -2.668707966804504395e-01 2.277338802814483643e-01 -4.222151637077331543e-02 -9.881914407014846802e-02 8.854957669973373413e-02 -2.877804934978485107e-01 -4.207908809185028076e-01 -4.862931091338396072e-04 4.824579879641532898e-02 -1.072316169738769531e-01 7.042229175567626953e-02 1.217600405216217041e-01 -4.503602683544158936e-01 3.873105347156524658e-02 1.030080616474151611e-01 7.269104570150375366e-02
1.042381152510643005e-01 1.303685307502746582e-01 6.663314998149871826e-02 -2.556558251380920410e-01 -2.439945936203002930e-01 2.539405040442943573e-02 -1.761426031589508057e-01 1.405755430459976196e-01 2.840201556682586670e-01 -1.151985749602317810e-01 -2.372304499149322510e-01 -2.574254274368286133e-01 2.006767317652702332e-02 9.682608395814895630e-02 -1.595705561339855194e-02 -1.733994483947753906e-01 9.550077468156814575e-02 3.243385851383209229e-01 5.781919881701469421e-02 1.930764615535736084e-01 1.046434137970209122e-02 -8.676926046609878540e-02 -4.472949504852294922e-01 5.985217541456222534e-02 -2.521087825298309326e-01 2.167161107063293457e-01 -2.013582549989223480e-02 1.057405695319175720e-01 2.336683124303817749e-02 5.049567669630050659e-02 1.072051674127578735e-01 -1.784866154193878174e-01
1.002476215362548828e-01 -6.835167855024337769e-02 1.346644163131713867e-01 -3.619822487235069275e-02 -2.039197832345962524e-01 2.107593789696693420e-02 1.977894157171249390e-01 4.535443335771560669e-02 8.484322577714920044e-02 -7.013855129480361938e-02 1.074823811650276184e-01 -1.948306411504745483e-01 -1.034043356776237488e-01 1.914515793323516846e-01 5.105456709861755371e-02 -2.052829563617706299e-01 5.802563205361366272e-02 3.217034637928009033e-01 -3.190643191337585449e-01 -1.251571029424667358e-01 -2.639953792095184326e-01 2.712514698505401611e-01 -2.565806210041046143e-01 2.309318333864212036e-01 3.318028151988983154e-02 -4.957569390535354614e-02 -2.660512365400791168e-02 -2.306959629058837891e-01 -1.268868595361709595e-01 3.977382183074951172e-01 -9.939385205507278442e-02 -2.196830511093139648e-02
8.145384490489959717e-02 -9.029515087604522705e-02 -5.950785800814628601e-02 2.074869871139526367e-01 -1.598207503557205200e-01 1.730510778725147247e-02 -2.207733094692230225e-01 2.094410657882690430e-01 9.298214316368103027e-02 3.636255264282226562e-01 1.467541754245758057e-01 -3.387740254402160645e-02 1.649368703365325928e-01 1.718691289424896240e-01 1.104992777109146118e-01 4.308347404003143311e-02 -2.100247591733932495e-01 2.624077200889587402e-01 5.865608155727386475e-02 -7.741904258728027344e-02 -1.683251261711120605e-01 -1.373741477727890015e-01 -3.171558082103729248e-01 8.546828478574752808e-02 -2.347316741943359375e-01 8.723901584744453430e-03 -2.241672724485397339e-01 -2.837390303611755371e-01 -2.262017577886581421e-01 2.618246078491210938e-01 -4.876934364438056946e-02 -1.663080044090747833e-02
2.543353289365768433e-02 8.209593594074249268e-02 3.463332056999206543e-01 -3.243256732821464539e-02 -2.006093114614486694e-01 8.417925983667373657e-02 -1.707246452569961548e-01 -9.823639690876007080e-02 2.581443190574645996e-01 -1.600564718246459961e-01 -8.116840571165084839e-02 -1.590527743101119995e-01 -1.641716212034225464e-01 1.480509489774703979e-01 2.275306731462478638e-01 -2.535543739795684814e-01 1.306071132421493530e-01 3.150454163551330566e-01 1.361003667116165161e-01 -8.251446299254894257e-03 9.410911798477172852e-02 7.076144218444824219e-03 -3.812921345233917236e-01 9.350387752056121826e-02 -2.646165192127227783e-01 -7.727693766355514526e-02 1.275822222232818604e-01 1.566465795040130615e-01 -2.795416302978992462e-02 -1.929883211851119995e-01 -2.086711525917053223e-01 -9.916928596794605255e-03
-2.413774095475673676e-02 -9.639751166105270386e-03 2.548011951148509979e-02 2.562785744667053223e-01 1.161339343525469303e-03 -8.172047883272171021e-02 -1.881134659051895142e-01 2.540943920612335205e-01 2.290516495704650879e-01 -7.825846970081329346e-02 2.417393587529659271e-02 -1.692758053541183472e-01 -9.594978392124176025e-02 1.718449890613555908e-01 2.450625449419021606e-01 5.285403877496719360e-02 -1.117409095168113708e-01 3.881036937236785889e-01 -1.748963445425033569e-01 -1.415798813104629517e-01 -2.188916057348251343e-01 -1.926394253969192505e-01 -7.779734581708908081e-02 2.351036369800567627e-01 1.504164785146713257e-01 1.598085016012191772e-01 2.674409747123718262e-01 -1.368091106414794922e-01 -1.906301528215408325e-01 1.793886870145797729e-01 2.610994279384613037e-01 -4.195469990372657776e-02
3.412616625428199768e-02 -1.922825574874877930e-01 1.475275903940200806e-01 -7.364370673894882202e-02 -2.275186181068420410e-01 2.515276372432708740e-01 1.924065649509429932e-01 -8.653277158737182617e-02 1.652885079383850098e-01 2.098166495561599731e-01 3.147990703582763672e-01 9.353470057249069214e-02 -1.928132921457290649e-01 -1.223732829093933105e-01 9.161701053380966187e-02 -8.631217479705810547e-02 -9.592912346124649048e-02 3.076991438865661621e-01 6.574174761772155762e-02 -6.116232275962829590e-02 -1.504760682582855225e-01 -2.178684175014495850e-01 -3.116165697574615479e-01 2.362939566373825073e-01 -9.031308442354202271e-02 -1.707519143819808960e-01 1.195880770683288574e-01 1.313209235668182373e-01 -3.300133049488067627e-01 -7.112652808427810669e-02 9.167397022247314453e-02 -4.153892025351524353e-02
8.458342403173446655e-02 2.371678352355957031e-01 1.152417883276939392e-01 -2.313916385173797607e-01 -5.961402654647827148e-01 -1.363912671804428101e-01 1.366316080093383789e-01 1.219489574432373047e-01 5.761217325925827026e-02 -4.242692142724990845e-02 -7.874521543271839619e-04 -1.095507889986038208e-01 3.176163649186491966e-03 1.031526923179626465e-01 1.696729063987731934e-01 -1.043278165161609650e-02 4.562030732631683350e-02 4.168692231178283691e-01 5.810619518160820007e-02 -2.124087363481521606e-01 5.398732796311378479e-02 -2.528699040412902832e-01 -5.693429708480834961e-02 -9.688372164964675903e-02 -1.127819530665874481e-02 1.236705034971237183e-01 2.276541292667388916e-02 -1.243657097220420837e-01 -2.334291487932205200e-01 1.772658340632915497e-02 9.170375764369964600e-02 -8.437323570251464844e-02
1.666269004344940186e-01 1.987498439848423004e-02 3.136777281761169434e-01 1.587924212217330933e-01 -9.576220065355300903e-02 -2.283681929111480713e-02 -1.911215484142303467e-01 3.068287856876850128e-02 2.422519475221633911e-01 6.035791244357824326e-03 3.257348015904426575e-02 -1.754126399755477905e-01 -1.752637624740600586e-01 9.559437632560729980e-02 3.408689796924591064e-01 1.164744347333908081e-01 -6.951890140771865845e-02 2.349606603384017944e-01 1.880431920289993286e-01 -9.419215470552444458e-02 2.059522271156311035e-02 -8.597832918167114258e-02 -8.117556571960449219e-02 -2.194127067923545837e-02 1.765686273574829102e-01 3.784360289573669434e-01 8.010431379079818726e-02 8.613617718219757080e-02 -1.799280941486358643e-01 1.512160450220108032e-01 3.810539841651916504e-01 -1.818685233592987061e-01
2.870023250579833984e-01 -1.636454910039901733e-01 3.677899837493896484e-01 3.264172971248626709e-01 -2.046893090009689331e-01 2.647730112075805664e-01 -4.652536287903785706e-02 -5.376299098134040833e-02 9.081030637025833130e-02 8.165308833122253418e-02 1.538081318140029907e-01 3.053912706673145294e-02 1.139328628778457642e-01 -3.149278834462165833e-02 -1.162764243781566620e-02 1.011964976787567139e-01 -9.855024516582489014e-02 1.063548848032951355e-01 7.254525274038314819e-02 1.463364362716674805e-01 -2.441481649875640869e-01 -3.782900571823120117e-01 -2.505622506141662598e-01 -1.047995500266551971e-02 -6.717427819967269897e-02 3.544338047504425049e-02 -9.022093564271926880e-02 2.106905430555343628e-01 -2.644658386707305908e-01 1.581473946571350098e-01 4.751468542963266373e-03 3.930674120783805847e-02
4.309773072600364685e-02 -8.892509154975414276e-03 6.556557025760412216e-03 -1.771508902311325073e-01 -2.228374183177947998e-01 1.946135163307189941e-01 2.458729892969131470e-01 -8.559199422597885132e-02 9.662415832281112671e-02 -5.406035855412483215e-02 3.452423959970474243e-02 1.237637773156166077e-01 -7.719945907592773438e-02 3.955210447311401367e-01 1.036244630813598633e-01 2.092788964509963989e-01 -1.425279378890991211e-01 4.903228282928466797e-01 -1.357448101043701172e-01 2.701790034770965576e-01 -7.905232161283493042e-02 -1.409887373447418213e-01 4.813424497842788696e-02 8.333015441894531250e-02 9.473058581352233887e-02 -8.141549676656723022e-02 2.244052290916442871e-01 4.079758375883102417e-02 -5.969889461994171143e-02 3.773869574069976807e-02 -1.625776439905166626e-01 -2.811423838138580322e-01
7.421242445707321167e-02 7.665531337261199951e-02 1.659874171018600464e-01 1.595899015665054321e-01 -4.211216270923614502e-01 -1.288383901119232178e-01 -6.982210092246532440e-03 5.392756313085556030e-02 5.496899597346782684e-03 3.220725655555725098e-01 1.504895240068435669e-01 -9.698122157715260983e-04 7.303556799888610840e-02 2.110760211944580078e-01 8.841080963611602783e-02 -3.043001890182495117e-01 -1.376132071018218994e-01 1.874677687883377075e-01 1.142978146672248840e-01 -1.522302031517028809e-01 -9.166832268238067627e-02 -8.966758847236633301e-02 -1.306315064430236816e-01 3.030097484588623047e-01 -1.546787321567535400e-01 -1.451283786445856094e-02 2.054738253355026245e-01 5.978310480713844299e-03 -3.911525607109069824e-01 6.880210340023040771e-02 6.281409412622451782e-02 1.351713538169860840e-01
1.423116624355316162e-01 3.057392537593841553e-01 1.257074326276779175e-01 1.779025420546531677e-02 -5.986409783363342285e-01 -1.299410462379455566e-01 1.172147542238235474e-01 2.535600066184997559e-01 -1.435741875320672989e-02 -1.035481393337249756e-01 -7.809595018625259399e-02 -1.800961345434188843e-01 -4.869119077920913696e-02 1.679000854492187500e-01 3.354698717594146729e-01 1.794411987066268921e-01 -1.105061322450637817e-01 2.519876360893249512e-01 3.347343951463699341e-02 -5.342704430222511292e-02 -4.260794818401336670e-02 -2.865353785455226898e-02 -1.469271034002304077e-01 2.425087802112102509e-02 -5.827078595757484436e-02 7.466886937618255615e-02 -1.113849058747291565e-01 4.423552192747592926e-03 -1.096767038106918335e-01 1.729247570037841797e-01 1.595975644886493683e-02 -1.549907773733139038e-01
-3.376064077019691467e-02 -1.828003674745559692e-01 3.244116604328155518e-01 1.905491650104522705e-01 -1.763505935668945312e-01 4.119488298892974854e-01 1.195708848536014557e-02 -7.113503757864236832e-03 4.266945272684097290e-02 1.994557306170463562e-02 1.407668143510818481e-01 -2.777967751026153564e-01 -5.890739336609840393e-02 9.516526758670806885e-02 -5.987099185585975647e-02 -8.872639387845993042e-02 1.077353209257125854e-01 5.227158591151237488e-02 -8.942716568708419800e-02 3.835049569606781006e-01 -9.753690659999847412e-02 -2.061769366264343262e-01 -2.993045747280120850e-01 6.019652634859085083e-02 6.949755549430847168e-02 -2.045492269098758698e-02 1.592279970645904541e-01 1.351491808891296387e-01 -1.811805218458175659e-01 2.826732397079467773e-01 6.079015508294105530e-02 -1.406211107969284058e-01
4.658796638250350952e-02 -8.887815475463867188e-02 -1.804568320512771606e-01 -1.256396770477294922e-01 -3.302882313728332520e-01 2.341718375682830811e-01 1.194371506571769714e-01 -1.623809337615966797e-01 1.656264662742614746e-01 -1.407870799303054810e-01 -4.427249357104301453e-02 -1.288789659738540649e-01 1.107316650450229645e-02 3.089493811130523682e-01 -1.745580732822418213e-01 1.147999688982963562e-01 -2.256553620100021362e-02 2.537118196487426758e-01 4.520574212074279785e-02 -4.867096990346908569e-02 -2.936152219772338867e-01 -6.618886440992355347e-02 -2.162123471498489380e-01 -1.984302252531051636e-01 -1.810537874698638916e-01 2.134883701801300049e-01 7.483328878879547119e-02 -9.465339779853820801e-02 -3.146286904811859131e-01 1.948636174201965332e-01 -2.004534453153610229e-01 1.261335909366607666e-01
-1.089010313153266907e-01 6.942620128393173218e-02 3.973268270492553711e-01 4.733845591545104980e-02 -2.089366018772125244e-01 2.459552288055419922e-01 1.034536659717559814e-01 4.994351789355278015e-02 1.128091476857662201e-02 2.033236026763916016e-01 3.131961822509765625e-01 1.666995286941528320e-01 -1.215230301022529602e-01 2.045955508947372437e-01 4.272426068782806396e-01 -1.115473136305809021e-01 5.803572759032249451e-02 1.651782542467117310e-01 -3.900628909468650818e-02 -2.042940631508827209e-02 1.005753874778747559e-01 -2.003071755170822144e-01 -1.911288499832153320e-01 6.118704006075859070e-02 1.919833123683929443e-01 -1.287178695201873779e-01 2.749835886061191559e-02 1.890636682510375977e-01 -2.548626661300659180e-01 5.019933357834815979e-02 -2.054719626903533936e-02 -7.735209912061691284e-02
-1.836626678705215454e-01 3.259866312146186829e-02 1.167430505156517029e-01 1.860894560813903809e-01 -3.017633259296417236e-01 8.368518948554992676e-02 -1.907268911600112915e-01 -4.523223638534545898e-02 1.918973624706268311e-01 1.446091234683990479e-01 -7.042285054922103882e-02 1.585896313190460205e-01 -1.116757243871688843e-01 2.315939366817474365e-01 1.843058168888092041e-01 -2.183352410793304443e-01 -3.740052133798599243e-02 4.255329966545104980e-01 -5.120422691106796265e-02 -4.667676612734794617e-02 -1.465098559856414795e-01 -2.228265404701232910e-01 -1.854689419269561768e-02 1.339613348245620728e-01 2.303230166435241699e-01 -3.055276274681091309e-01 1.491750478744506836e-01 6.791723519563674927e-02 -1.235972940921783447e-01 9.744306653738021851e-02 -1.432623267173767090e-01 -2.227691411972045898e-01
-6.256813555955886841e-02 -1.025717779994010925e-01 2.761915028095245361e-01 1.398614943027496338e-01 -8.766738325357437134e-02 2.409133613109588623e-01 5.577505752444267273e-02 -1.992293149232864380e-01 -1.598421335220336914e-01 -7.694503664970397949e-02 3.432374447584152222e-02 -3.410051390528678894e-02 -6.801426410675048828e-02 3.712260127067565918e-01 -3.890576958656311035e-02 -2.135440409183502197e-01 6.243468448519706726e-02 3.834716677665710449e-01 -3.807703615166246891e-04 -5.871143937110900879e-02 -2.072473913431167603e-01 2.847231458872556686e-03 -4.053094387054443359e-01 -2.649759650230407715e-01 1.349033564329147339e-01 -7.012653350830078125e-02 2.414617389440536499e-01 -4.361350834369659424e-02 -1.912987083196640015e-01 2.632212825119495392e-02 -6.946690380573272705e-02 -2.352471835911273956e-02
3.264029920101165771e-01 3.270349502563476562e-01 1.822618544101715088e-01 1.135684996843338013e-01 -9.671229124069213867e-02 4.725626856088638306e-02 1.470007654279470444e-02 2.588789165019989014e-01 2.196703478693962097e-02 1.174563542008399963e-01 -2.227597385644912720e-01 -9.784555435180664062e-02 2.907597087323665619e-02 -1.960850134491920471e-02 1.467818170785903931e-01 -1.517471820116043091e-01 -1.525219716131687164e-02 2.126149386167526245e-01 1.609999537467956543e-01 -5.079210922122001648e-02 1.129719018936157227e-01 -1.362433731555938721e-01 -4.347574114799499512e-01 -3.515028953552246094e-02 1.158245131373405457e-01 -8.185077458620071411e-02 8.372937142848968506e-02 -1.675939559936523438e-01 1.396377831697463989e-01 1.590563952922821045e-01 6.194205209612846375e-02 -3.780662417411804199e-01
2.329063564538955688e-01 -6.027373671531677246e-02 1.865949183702468872e-01 2.124620527029037476e-01 -1.846918016672134399e-01 3.251352906227111816e-01 1.038438528776168823e-01 -2.410123944282531738e-01 -5.124181509017944336e-03 1.542563885450363159e-01 -1.065856367349624634e-01 9.715776145458221436e-02 -4.814655520021915436e-03 1.023141741752624512e-01 2.275556698441505432e-02 2.987338043749332428e-02 -1.344947069883346558e-01 3.085321784019470215e-01 -1.382627934217453003e-01 5.395008996129035950e-02 -1.143340859562158585e-02 7.956013828516006470e-02 -1.961288750171661377e-01 1.064635366201400757e-01 4.009819030761718750e-01 -6.142285466194152832e-02 -4.069559648633003235e-02 -1.809277534484863281e-01 -3.704852163791656494e-01 2.657467126846313477e-02 2.207397483289241791e-02 -2.607172727584838867e-01
2.644634246826171875e-01 2.943068556487560272e-02 -2.508699893951416016e-02 2.853953838348388672e-01 -1.097885072231292725e-01 5.286448448896408081e-02 -5.971504747867584229e-02 2.548268735408782959e-01 1.154145598411560059e-01 -6.271315366029739380e-02 4.337662756443023682e-01 -1.824799776077270508e-01 -2.273779958486557007e-01 2.477884292602539062e-01 9.103386849164962769e-02 -6.231884472072124481e-04 -3.313348814845085144e-02 2.574341893196105957e-01 -3.139314800500869751e-02 -1.151530444622039795e-01 -7.085563987493515015e-02 -2.783349156379699707e-01 -9.442847222089767456e-02 8.648440241813659668e-02 2.404525876045227051e-01 1.398603320121765137e-01 2.690398991107940674e-01 1.776343327946960926e-03 -1.282990723848342896e-01 6.322255730628967285e-02 2.299455404281616211e-01 -8.324174210429191589e-03
-7.550112903118133545e-02 -2.994712814688682556e-02 1.766580641269683838e-01 -9.321372210979461670e-02 8.171814493834972382e-03 1.001726090908050537e-01 3.822926664724946022e-03 -2.769944630563259125e-02 4.115228354930877686e-01 1.154737025499343872e-01 -1.392964273691177368e-01 -1.967513263225555420e-01 -1.566160768270492554e-01 1.797755360603332520e-01 -1.030178889632225037e-01 -1.287021040916442871e-01 -9.825121611356735229e-02 3.436961770057678223e-01 -1.323976814746856689e-01 5.080034211277961731e-02 -3.000423312187194824e-01 -2.034453600645065308e-01 -6.287353485822677612e-02 1.505782902240753174e-01 -4.654367268085479736e-02 2.978734076023101807e-01 7.856473675929009914e-04 2.702645659446716309e-01 -2.144248187541961670e-01 1.602929532527923584e-01 -1.701776683330535889e-01 -2.174740284681320190e-01
1.152172014117240906e-01 -2.830702960491180420e-01 -9.542457014322280884e-02 4.143017902970314026e-02 -2.199730426073074341e-01 1.720801442861557007e-01 -1.801972538232803345e-01 1.053453385829925537e-01 7.348062843084335327e-02 1.101172491908073425e-01 6.457870453596115112e-02 -2.356865257024765015e-01 1.461481153964996338e-01 2.355084568262100220e-01 2.995764613151550293e-01 5.682812537997961044e-03 2.346631288528442383e-01 3.894909024238586426e-01 -1.443597525358200073e-01 2.032195478677749634e-01 6.604965031147003174e-02 -2.487222701311111450e-01 -2.602935433387756348e-01 2.883916534483432770e-02 7.465780526399612427e-02 -1.492774188518524170e-01 1.759069226682186127e-02 1.826455583795905113e-03 -5.929253995418548584e-02 2.786501646041870117e-01 1.085110083222389221e-01 -7.440345734357833862e-02
-3.683348000049591064e-02 1.069904714822769165e-01 1.232965961098670959e-01 9.361640363931655884e-02 -2.277807593345642090e-01 2.849797606468200684e-01 4.233923181891441345e-02 -1.646207720041275024e-01 -4.710012115538120270e-03 1.093390882015228271e-01 1.764368861913681030e-01 -2.416021078824996948e-01 -1.197694148868322372e-02 1.560264825820922852e-01 2.715348899364471436e-01 1.153207421302795410e-01 1.679703444242477417e-01 4.668144285678863525e-01 -2.927920818328857422e-01 -1.103081852197647095e-01 8.181289769709110260e-03 -2.584103047847747803e-01 -2.138264328241348267e-01 1.368118226528167725e-01 -3.577539324760437012e-02 6.048154458403587341e-02 6.581446528434753418e-02 9.303151071071624756e-02 -7.806819677352905273e-02 -4.205411672592163086e-02 -2.335512489080429077e-01 1.805631667375564575e-01
-3.246719017624855042e-02 1.908613555133342743e-02 2.923989295959472656e-01 1.688373684883117676e-01 -2.479158341884613037e-01 3.283738195896148682e-01 2.565135657787322998e-01 -7.576572895050048828e-02 1.146865729242563248e-02 1.159445643424987793e-01 8.045881986618041992e-02 -1.315762996673583984e-01 2.771265432238578796e-02 -1.303433924913406372e-01 1.253836303949356079e-01 -2.815578877925872803e-02 -1.587618440389633179e-01 2.792071104049682617e-01 2.801753580570220947e-01 7.949070632457733154e-02 -1.251320634037256241e-02 5.372231360524892807e-03 -2.007095217704772949e-01 2.820324897766113281e-01 -4.776862636208534241e-02 3.470234274864196777e-01 1.601844280958175659e-01 2.803221344947814941e-01 -5.021881777793169022e-03 -6.262490991503000259e-03 -1.817861050367355347e-01 6.377389281988143921e-02
9.425456076860427856e-02 1.857554614543914795e-01 3.105520904064178467e-01 1.946075409650802612e-01 -5.524138808250427246e-01 3.534621745347976685e-02 2.019681781530380249e-02 2.647405266761779785e-01 -2.849965691566467285e-01 1.113614365458488464e-01 7.526855915784835815e-02 -1.450775265693664551e-01 -1.285873204469680786e-01 2.209968566894531250e-01 1.451667398214340210e-01 -2.323837950825691223e-02 -1.080667451024055481e-01 3.264452889561653137e-02 1.607669889926910400e-01 1.747136712074279785e-01 1.082364693284034729e-01 -9.844825416803359985e-02 -1.483547538518905640e-01 3.447679057717323303e-02 1.107597649097442627e-01 2.169698104262351990e-02 -9.095901995897293091e-02 1.035665497183799744e-01 -1.274514198303222656e-01 3.274624794721603394e-02 9.835021570324897766e-03 -2.742161750793457031e-01
8.411133289337158203e-02 5.295548215508460999e-02 1.546752154827117920e-01 -1.048720553517341614e-01 -5.712344869971275330e-02 1.090607494115829468e-01 -6.358935683965682983e-02 3.715654835104942322e-02 2.790054082870483398e-01 -1.920894533395767212e-02 -2.059422284364700317e-01 -3.040682673454284668e-01 -1.951820850372314453e-01 1.999459266662597656e-01 -8.076567202806472778e-02 -1.452509164810180664e-01 5.620282888412475586e-02 2.551250755786895752e-01 -1.019083634018898010e-01 2.337621152400970459e-01 -1.464100033044815063e-01 -7.272737473249435425e-02 -1.932495087385177612e-01 3.473833575844764709e-02 4.174298420548439026e-02 4.036478400230407715e-01 3.654550015926361084e-02 2.478991299867630005e-01 -3.609418272972106934e-01 1.651568263769149780e-01 -1.640449911355972290e-01 -7.317009568214416504e-02
1.910452991724014282e-01 2.666411697864532471e-01 1.855177432298660278e-01 -1.621199846267700195e-01 -2.576158344745635986e-01 -1.581467688083648682e-01 -6.093112006783485413e-02 6.833866983652114868e-02 1.206516250967979431e-01 -6.912850588560104370e-02 9.225621819496154785e-02 -1.794651150703430176e-01 -1.277339011430740356e-01 5.236846208572387695e-02 1.508110463619232178e-01 1.127111166715621948e-01 -6.033965037204325199e-04 2.093054950237274170e-01 9.772337973117828369e-02 3.491174429655075073e-03 -8.638081140816211700e-03 -3.573745489120483398e-01 -1.879980117082595825e-01 1.869207620620727539e-01 6.756521761417388916e-02 8.641406148672103882e-02 2.604914605617523193e-01 -1.612378060817718506e-01 -4.145437180995941162e-01 1.981956511735916138e-01 1.758833229541778564e-01 1.341295689344406128e-01
1.163678169250488281e-01 -8.286508917808532715e-02 7.006300240755081177e-02 1.637236624956130981e-01 -1.271656304597854614e-01 4.051143229007720947e-01 2.683460414409637451e-01 1.354662626981735229e-01 -1.688451319932937622e-01 1.660506874322891235e-01 1.970214396715164185e-01 3.968331217765808105e-02 9.660098701715469360e-02 1.828158050775527954e-01 -2.417986541986465454e-01 -9.098152071237564087e-02 1.401905566453933716e-01 3.268389999866485596e-01 2.118387259542942047e-02 -6.100507453083992004e-02 1.022604405879974365e-01 -1.669737845659255981e-01 -2.804858982563018799e-01 -1.095356419682502747e-01 2.985073067247867584e-02 2.778898477554321289e-01 2.239333987236022949e-01 -4.031106084585189819e-02 -2.852389812469482422e-01 -4.384071100503206253e-03 1.249492634087800980e-03 1.828986778855323792e-02
2.517502009868621826e-01 -1.233684867620468140e-01 2.016665637493133545e-01 -1.421543657779693604e-01 -1.645252406597137451e-01 5.087733864784240723e-01 2.056701481342315674e-01 6.751058250665664673e-02 -4.298366233706474304e-02 1.037709936499595642e-01 -2.099380269646644592e-02 -1.187097206711769104e-01 -1.973119080066680908e-01 3.626058697700500488e-01 4.400224611163139343e-02 -2.007125467061996460e-01 5.710492655634880066e-02 1.939624845981597900e-01 1.383963823318481445e-01 1.589433290064334869e-02 1.661816090345382690e-01 -1.208606082946062088e-02 -1.699652671813964844e-01 3.810612112283706665e-02 -9.925697743892669678e-02 -2.296838760375976562e-01 -8.988853543996810913e-02 -5.375128611922264099e-02 -2.007135003805160522e-01 1.209935024380683899e-01 8.651374280452728271e-02 1.832633614540100098e-01
2.117481082677841187e-01 -2.181225689128041267e-03 7.605005800724029541e-02 2.128449678421020508e-01 -5.160064622759819031e-02 -4.976606741547584534e-02 -2.500258088111877441e-01 2.766935527324676514e-01 9.975461661815643311e-02 5.711853504180908203e-02 -6.056064367294311523e-02 -2.157624661922454834e-01 -1.105281338095664978e-01 1.162134408950805664e-01 6.587939709424972534e-02 1.646357995923608541e-04 -1.521477997303009033e-01 3.292191624641418457e-01 6.547524780035018921e-02 3.430060669779777527e-02 -1.516810953617095947e-01 -1.336295753717422485e-01 -2.418447099626064301e-02 2.702176272869110107e-01 5.587421357631683350e-02 3.339431583881378174e-01 2.060385644435882568e-01 -2.503219544887542725e-01 -2.580982446670532227e-01 2.251284271478652954e-01 2.212599068880081177e-01 -1.699780076742172241e-01
2.557539343833923340e-01 1.992802619934082031e-01 1.445851027965545654e-01 1.475621387362480164e-02 -1.984178870916366577e-01 2.332812994718551636e-01 -2.010639011859893799e-01 -2.195824496448040009e-02 1.862549930810928345e-01 -5.033522471785545349e-02 1.036799848079681396e-01 -4.499049112200737000e-02 1.114361435174942017e-01 1.756533980369567871e-01 3.350071907043457031e-01 -6.619165837764739990e-02 5.278662219643592834e-02 2.401263117790222168e-01 -3.448873460292816162e-01 6.316191703081130981e-02 -2.357665002346038818e-01 1.274235844612121582e-01 -2.243030369281768799e-01 2.221141159534454346e-01 -3.751445114612579346e-01 -3.889912366867065430e-02 4.175215587019920349e-02 -8.731690049171447754e-02 -9.717752039432525635e-02 7.856624573469161987e-02 -1.342379394918680191e-02 8.313429355621337891e-02
6.263134069740772247e-03 -3.017400205135345459e-01 2.453649640083312988e-01 1.329919695854187012e-01 -2.098968476057052612e-01 3.865891695022583008e-01 -6.835462898015975952e-02 1.104000657796859741e-01 1.005170047283172607e-01 -6.354543566703796387e-02 4.078902676701545715e-02 -1.746759712696075439e-01 2.126001199940219522e-04 1.313686221837997437e-01 -2.269947901368141174e-02 -6.039367616176605225e-02 2.217069119215011597e-01 2.204344123601913452e-01 -1.974915862083435059e-01 2.275236845016479492e-01 -9.213823080062866211e-02 -1.316640973091125488e-01 -1.676123291254043579e-01 1.285844594240188599e-01 1.162409596145153046e-02 -1.492977887392044067e-01 1.261358261108398438e-01 2.275713235139846802e-01 -3.799866735935211182e-01 1.868711709976196289e-01 1.355343610048294067e-01 -7.839022576808929443e-02
-6.686155498027801514e-02 -6.697925925254821777e-02 3.774313628673553467e-01 2.113670259714126587e-01 -1.318952143192291260e-01 1.436724811792373657e-01 1.404532194137573242e-01 2.275236323475837708e-02 6.415949016809463501e-02 3.039480447769165039e-01 1.542678475379943848e-01 1.252309828996658325e-01 -2.131922394037246704e-01 -9.699911624193191528e-02 -2.814266644418239594e-02 -2.540543302893638611e-02 -2.974342927336692810e-02 3.935803472995758057e-01 4.745969548821449280e-02 -2.094954848289489746e-01 -1.578019708395004272e-01 -1.770566552877426147e-01 -3.865522146224975586e-01 1.256617605686187744e-01 -7.932499051094055176e-02 -5.747392028570175171e-02 2.800933085381984711e-02 2.486027926206588745e-01 -2.194693982601165771e-01 9.201566129922866821e-02 2.676696702837944031e-02 2.054100856184959412e-02
-2.298135776072740555e-03 -5.635653436183929443e-02 5.110553652048110962e-02 1.756521910429000854e-01 -1.741247475147247314e-01 1.137320995330810547e-01 1.043950915336608887e-01 6.764788180589675903e-02 -1.501277685165405273e-01 1.118483543395996094e-01 1.030850340612232685e-03 2.071699500083923340e-02 5.972566828131675720e-02 3.135919868946075439e-01 2.454884350299835205e-01 -2.330316789448261261e-02 -2.885956466197967529e-01 2.855162918567657471e-01 1.292817667126655579e-02 8.276156336069107056e-02 1.390297859907150269e-01 -1.164413392543792725e-01 -4.290764033794403076e-01 3.225911557674407959e-01 3.220375999808311462e-02 3.255034387111663818e-01 8.677242696285247803e-02 -1.158546358346939087e-01 1.477993130683898926e-01 1.845788359642028809e-01 -4.927766509354114532e-03 1.722451448440551758e-01
1.817761957645416260e-01 -1.678113490343093872e-01 5.106720328330993652e-02 1.416112184524536133e-01 -3.767128884792327881e-01 4.037518426775932312e-02 1.288419961929321289e-01 2.016448974609375000e-01 4.990055784583091736e-02 -2.489580512046813965e-01 -2.305075973272323608e-01 1.363137662410736084e-01 -2.283068001270294189e-01 1.632919758558273315e-01 -2.011192291975021362e-01 -1.551024019718170166e-01 -1.252413839101791382e-01 2.621712684631347656e-01 4.112153500318527222e-02 -2.411623150110244751e-01 -2.213068120181560516e-02 -1.206870526075363159e-01 -3.232182562351226807e-01 -6.221722066402435303e-02 -1.053835228085517883e-01 1.193105727434158325e-01 -2.437895983457565308e-01 -8.384784683585166931e-03 -1.453040540218353271e-01 -1.339237689971923828e-01 1.132823750376701355e-01 -1.773710697889328003e-01
-8.110487833619117737e-03 -1.937366575002670288e-01 5.920914188027381897e-02 -2.331211231648921967e-02 -3.890974223613739014e-01 -2.754129841923713684e-02 -2.497148215770721436e-01 1.492468081414699554e-02 -1.061495319008827209e-01 2.579072117805480957e-02 -3.907206282019615173e-02 -2.320804297924041748e-01 1.073281541466712952e-01 2.175322324037551880e-01 2.932908236980438232e-01 5.813619494438171387e-02 1.410318464040756226e-01 4.577327668666839600e-01 8.623589575290679932e-02 1.099726483225822449e-01 -1.512131094932556152e-01 -2.262549102306365967e-01 -8.273422718048095703e-02 -8.097618073225021362e-02 2.316230833530426025e-01 -6.729095429182052612e-02 2.076001614332199097e-01 1.175192296504974365e-01 -3.005910106003284454e-02 2.685791850090026855e-01 -2.042783983051776886e-02 -5.581855028867721558e-02
5.581550672650337219e-02 3.029154054820537567e-02 2.646516077220439911e-02 2.496809065341949463e-01 4.726198315620422363e-02 3.197299838066101074e-01 7.123984396457672119e-02 1.809246987104415894e-01 1.141951158642768860e-01 2.221638150513172150e-02 2.741638123989105225e-01 -2.482363432645797729e-01 -3.011088073253631592e-01 1.747023761272430420e-01 -1.154391989111900330e-01 1.685303449630737305e-02 7.339442521333694458e-02 5.565062165260314941e-01 5.218620225787162781e-02 -1.384381800889968872e-01 8.967684954404830933e-02 1.241375356912612915e-01 -6.323003768920898438e-02 3.894093260169029236e-02 -5.003983387723565102e-04 1.803365349769592285e-01 1.494850218296051025e-01 -5.915091931819915771e-02 -2.169638173654675484e-03 1.142214834690093994e-01 1.294073611497879028e-01 -2.267877459526062012e-01
8.521501719951629639e-02 -1.717115938663482666e-01 3.819900453090667725e-01 1.166811436414718628e-01 -1.143051385879516602e-01 2.114311903715133667e-01 1.608105599880218506e-01 1.441174745559692383e-01 -3.312179744243621826e-01 2.950966358184814453e-01 -6.731735076755285263e-03 -1.805046051740646362e-01 4.030518978834152222e-02 2.788511104881763458e-02 -1.209968980401754379e-02 -1.539859920740127563e-01 1.236512959003448486e-01 3.266401588916778564e-01 2.444631792604923248e-02 -1.525432020425796509e-01 2.661803551018238068e-02 -2.370390594005584717e-01 -2.309638559818267822e-01 2.351906448602676392e-01 -2.663895115256309509e-02 1.049564927816390991e-01 2.292954921722412109e-01 1.289529651403427124e-01 -5.110072717070579529e-02 2.182524055242538452e-01 2.232743985950946808e-02 2.385291457176208496e-02
1.044137552380561829e-01 -1.026216372847557068e-01 3.998426198959350586e-01 -2.008872106671333313e-02 -1.057868003845214844e-01 3.050935268402099609e-01 -1.002862080931663513e-01 4.127986729145050049e-02 9.241761267185211182e-02 1.060611084103584290e-01 -7.116387039422988892e-02 -4.051361232995986938e-02 -1.227468550205230713e-01 4.086147248744964600e-01 2.344441413879394531e-01 -8.189789950847625732e-02 3.529729545116424561e-01 4.507695510983467102e-02 -1.548768300563097000e-02 1.608081161975860596e-01 2.943418547511100769e-02 -6.479047238826751709e-02 -5.408191308379173279e-02 9.546059370040893555e-02 -2.196876108646392822e-01 1.684182286262512207e-01 2.466355562210083008e-01 1.800765097141265869e-01 -2.572225928306579590e-01 -7.206290960311889648e-02 -1.374531537294387817e-01 -4.580698907375335693e-02
-4.902863502502441406e-02 -1.585882455110549927e-01 2.267195433378219604e-01 1.911385208368301392e-01 -2.221840918064117432e-01 2.850628793239593506e-01 -2.872305177152156830e-02 1.599368005990982056e-01 -3.070311620831489563e-03 3.850905001163482666e-01 -1.164920069277286530e-02 -4.143166821449995041e-03 9.642637521028518677e-02 2.765929885208606720e-02 1.160205975174903870e-01 1.672654598951339722e-01 1.780552417039871216e-01 2.603794038295745850e-01 -1.212689131498336792e-01 3.206286728382110596e-01 9.590749442577362061e-02 -1.222327649593353271e-01 -1.100606247782707214e-01 9.112773835659027100e-02 -1.445209700614213943e-02 3.914476633071899414e-01 -1.126002669334411621e-01 -1.001573055982589722e-01 -2.694724500179290771e-01 9.637132287025451660e-02 4.439616203308105469e-02 -7.700198143720626831e-02
1.229630932211875916e-01 -2.104235738515853882e-01 3.467053472995758057e-01 2.065980881452560425e-01 -2.145306020975112915e-01 2.576976120471954346e-01 1.883190572261810303e-01 -1.521696709096431732e-02 5.891728773713111877e-02 2.895810008049011230e-01 6.376804411411285400e-02 8.803249895572662354e-02 9.545706957578659058e-02 -9.425702691078186035e-02 7.883199304342269897e-02 -1.495213806629180908e-01 -1.508121788501739502e-01 3.276000022888183594e-01 7.739379256963729858e-02 1.718248985707759857e-02 -3.352196812629699707e-01 -2.718061208724975586e-01 -1.101161837577819824e-01 1.312278658151626587e-01 -3.503891080617904663e-02 4.612335562705993652e-02 -3.792688623070716858e-02 1.284694671630859375e-01 -2.492689043283462524e-01 1.620247066020965576e-01 1.256058514118194580e-01 8.040919154882431030e-02
1.508654505014419556e-01 4.603629186749458313e-02 7.493308931589126587e-02 1.380344778299331665e-01 -1.340738385915756226e-01 5.331932008266448975e-02 -1.877969354391098022e-01 6.923313718289136887e-03 2.421613186597824097e-01 2.208512723445892334e-01 -8.844096958637237549e-02 -1.488235294818878174e-01 -1.309174597263336182e-01 5.670776963233947754e-02 -6.515996158123016357e-02 -8.967641741037368774e-02 3.032855875790119171e-02 3.602857887744903564e-01 -1.376823633909225464e-01 2.960610948503017426e-02 -4.657336324453353882e-02 -6.801547110080718994e-02 -1.295007765293121338e-02 2.920953929424285889e-01 9.304371476173400879e-02 3.533214926719665527e-01 1.339186355471611023e-02 2.625522315502166748e-01 -3.352340757846832275e-01 1.423251032829284668e-01 1.919250562787055969e-02 -3.818805813789367676e-01
3.210597038269042969e-01 3.138248622417449951e-01 -5.638820584863424301e-03 1.491520702838897705e-01 -6.107874587178230286e-02 2.015481889247894287e-01 2.176591753959655762e-02 7.735443860292434692e-02 3.338464200496673584e-01 -1.010351181030273438e-01 9.094285778701305389e-03 -1.719471439719200134e-02 -1.914195269346237183e-01 1.828713715076446533e-01 3.454203307628631592e-01 2.698056958615779877e-02 -1.413097679615020752e-01 4.287971854209899902e-01 -8.421272784471511841e-02 -1.737559437751770020e-01 1.627228856086730957e-01 -4.897679388523101807e-02 -7.283951342105865479e-02 1.133758574724197388e-01 -1.143207252025604248e-01 1.058415547013282776e-01 1.354462355375289917e-01 -1.295810006558895111e-02 -2.405094653367996216e-01 5.818813666701316833e-02 1.353664845228195190e-01 -5.181481689214706421e-02
2.964756190776824951e-01 -7.397703826427459717e-02 3.576480448246002197e-01 8.900748193264007568e-02 -2.456855028867721558e-01 2.607350945472717285e-01 1.310757398605346680e-01 1.651679724454879761e-02 2.628639340400695801e-02 2.802133560180664062e-01 1.031615436077117920e-01 1.564729362726211548e-01 1.196454539895057678e-01 1.736281090416014194e-03 8.041910082101821899e-02 -7.292536646127700806e-02 -1.085432618856430054e-01 1.897169649600982666e-01 1.420941054821014404e-01 9.972574189305305481e-03 -3.464359045028686523e-01 -3.484352231025695801e-01 -1.623745709657669067e-01 1.396926492452621460e-01 -1.077317968010902405e-01 -5.884743109345436096e-02 -4.404606670141220093e-02 6.122323125600814819e-02 -2.553191781044006348e-01 1.319336444139480591e-01 1.524562090635299683e-01 -5.092882364988327026e-02
7.484330981969833374e-02 7.880695164203643799e-02 -1.423420459032058716e-01 3.015941977500915527e-01 -1.152882650494575500e-01 -2.015249244868755341e-02 6.731451302766799927e-02 1.689577549695968628e-01 3.772338032722473145e-01 2.362460345029830933e-01 1.279166340827941895e-02 -3.610231876373291016e-01 -9.495029598474502563e-02 1.586942970752716064e-01 -5.905558913946151733e-02 -2.376248538494110107e-01 1.224821656942367554e-01 2.673198878765106201e-01 1.197249442338943481e-02 -1.629853993654251099e-01 -7.968010008335113525e-02 -1.641910970211029053e-01 -1.475614774972200394e-02 3.101878464221954346e-01 -6.464644521474838257e-02 1.137222275137901306e-01 9.180991351604461670e-02 -7.584349066019058228e-02 -3.261131942272186279e-01 7.165939360857009888e-02 -4.727492481470108032e-02 -1.396294236183166504e-01
1.105713024735450745e-01 -1.614027768373489380e-01 4.125454723834991455e-01 -6.675598025321960449e-02 -4.756390675902366638e-02 -9.888315200805664062e-02 -3.965991735458374023e-02 -6.077528931200504303e-03 1.005423739552497864e-01 -4.850912094116210938e-02 1.632511317729949951e-01 -6.754885613918304443e-02 3.236669301986694336e-02 1.195046380162239075e-01 1.111624911427497864e-01 1.016219481825828552e-01 -2.631570771336555481e-02 1.634527742862701416e-01 9.267341345548629761e-02 1.310085654258728027e-01 1.313140708953142166e-02 -4.961414933204650879e-01 -3.996798098087310791e-01 1.561512351036071777e-01 3.709265962243080139e-02 2.129437327384948730e-01 -2.889827191829681396e-01 -1.339484006166458130e-01 -1.642013341188430786e-01 -1.368482112884521484e-01 5.125555396080017090e-02 -1.078258305788040161e-01
1.597081422805786133e-01 2.111838664859533310e-03 3.963176608085632324e-01 -9.409382194280624390e-02 -2.697067856788635254e-01 -3.220684453845024109e-02 -1.859835535287857056e-02 3.291780352592468262e-01 2.381946295499801636e-01 -9.321294724941253662e-03 -1.384672522544860840e-01 -1.112959459424018860e-01 -3.401559889316558838e-01 -6.574398279190063477e-02 2.459185384213924408e-02 -1.170387375168502331e-03 -2.717827260494232178e-01 1.786530166864395142e-01 -7.482340093702077866e-03 1.515775173902511597e-01 5.347193777561187744e-02 -9.901131689548492432e-02 3.225652035325765610e-03 -9.922628849744796753e-02 1.970758102834224701e-02 1.865880042314529419e-01 2.536475062370300293e-01 9.507591836154460907e-03 -1.329057663679122925e-01 1.448932439088821411e-01 3.415220975875854492e-01 1.039567366242408752e-01
-1.379353553056716919e-01 -1.947776600718498230e-02 1.066846475005149841e-01 1.743450611829757690e-01 -4.310649633407592773e-01 2.789985537528991699e-01 -3.849926963448524475e-02 4.121283441781997681e-02 -8.647647500038146973e-02 8.236705511808395386e-02 7.214033603668212891e-02 -4.736455529928207397e-02 2.398472428321838379e-01 1.318694204092025757e-01 9.499063342809677124e-02 -6.770227104425430298e-02 6.881725043058395386e-02 3.268551230430603027e-01 2.350551933050155640e-01 -4.150834679603576660e-02 1.524265706539154053e-01 -3.039478957653045654e-01 -1.373795513063669205e-02 -1.151343584060668945e-01 7.854791730642318726e-02 -1.128957495093345642e-01 1.874647140502929688e-01 -1.826222287490963936e-03 -3.146173954010009766e-01 2.577546536922454834e-01 -9.362160414457321167e-02 -1.894481629133224487e-01
2.702021002769470215e-01 1.919802725315093994e-01 -8.891853690147399902e-02 3.045344538986682892e-02 -2.523913234472274780e-02 1.471487730741500854e-01 -1.712297648191452026e-01 1.627444773912429810e-01 2.986854314804077148e-01 -1.209422666579484940e-02 -9.727016091346740723e-02 1.492391973733901978e-01 2.434954605996608734e-02 1.783780902624130249e-01 1.941232830286026001e-01 4.116839542984962463e-02 -1.714403480291366577e-01 4.659161865711212158e-01 -1.121389772742986679e-02 -2.033350169658660889e-01 -7.012083381414413452e-02 -1.159694716334342957e-01 -1.960028558969497681e-01 1.390093117952346802e-01 5.099633708596229553e-02 4.432769957929849625e-03 3.810064494609832764e-01 -8.285132236778736115e-03 -8.104822039604187012e-02 9.915430843830108643e-02 1.794233322143554688e-01 -2.232193648815155029e-01
2.037835121154785156e-01 1.697283387184143066e-01 7.417619973421096802e-02 3.352380096912384033e-01 -1.499904990196228027e-01 -1.115338993258774281e-03 -1.336022373288869858e-02 3.132878243923187256e-02 3.476143181324005127e-01 -2.865228056907653809e-01 -9.335539489984512329e-02 -1.602149754762649536e-01 -1.760746389627456665e-01 3.070588409900665283e-02 1.116908714175224304e-01 -2.444147765636444092e-01 2.782221511006355286e-02 3.100136220455169678e-01 -1.176134124398231506e-01 -2.220753394067287445e-02 -7.154728472232818604e-02 -7.938851416110992432e-02 -1.248713433742523193e-01 2.570634484291076660e-01 -1.252533681690692902e-02 2.484984844923019409e-01 2.349555641412734985e-01 5.597612634301185608e-02 -2.145458310842514038e-01 -7.043284829705953598e-03 1.884134858846664429e-01 2.012869268655776978e-01
1.882136166095733643e-01 3.011163473129272461e-01 2.899768762290477753e-02 1.401459705084562302e-02 -6.004305928945541382e-02 2.184508144855499268e-01 -6.025151163339614868e-02 -1.605903804302215576e-01 3.009181916713714600e-01 -1.082102060317993164e-01 -1.549051702022552490e-01 -3.086629509925842285e-02 -1.780637651681900024e-01 1.748747080564498901e-01 2.793552875518798828e-01 2.042913250625133514e-02 -5.599791184067726135e-02 3.870123028755187988e-01 2.634017355740070343e-02 -1.852614283561706543e-01 8.621235191822052002e-02 -1.683259159326553345e-01 -2.045976519584655762e-01 1.047691777348518372e-01 -9.127271175384521484e-02 1.035434976220130920e-01 3.358796536922454834e-01 -1.144999042153358459e-01 -2.988277971744537354e-01 -2.211259864270687103e-02 1.099824830889701843e-01 -2.782452292740345001e-02
1.860695183277130127e-01 1.939519122242927551e-02 7.938838005065917969e-02 2.224686145782470703e-01 1.145708560943603516e-02 -1.593846529722213745e-01 -1.608422249555587769e-01 9.363029152154922485e-02 1.527058780193328857e-01 6.192112341523170471e-02 -2.655213885009288788e-02 -1.808649897575378418e-01 -1.637292057275772095e-01 1.511655002832412720e-01 9.489020705223083496e-02 1.125386580824851990e-01 -1.967087686061859131e-01 4.506520330905914307e-01 -1.577908098697662354e-01 -6.324897706508636475e-02 -1.511635333299636841e-01 -2.250241935253143311e-01 -1.852069608867168427e-02 1.763686537742614746e-01 1.229764595627784729e-01 9.927870333194732666e-02 3.347894549369812012e-01 -1.332597434520721436e-01 -2.298003137111663818e-01 2.223460376262664795e-01 2.898609042167663574e-01 -2.087328583002090454e-02
-1.286481171846389771e-01 -5.782638490200042725e-02 1.130964010953903198e-01 1.553818434476852417e-01 7.690480910241603851e-03 1.346423383802175522e-02 2.108301967382431030e-01 2.698942720890045166e-01 1.443605870008468628e-01 7.095165550708770752e-02 1.453137993812561035e-01 6.075531244277954102e-02 7.585605978965759277e-02 5.933755263686180115e-02 1.364784035831689835e-02 -3.402877599000930786e-03 -9.070847928524017334e-02 4.689900577068328857e-01 -2.217597812414169312e-01 9.940071403980255127e-02 -8.883433789014816284e-02 -1.636876463890075684e-01 -3.875776231288909912e-01 2.080047577619552612e-01 2.019721418619155884e-01 2.308103293180465698e-01 8.346487581729888916e-02 -2.541668713092803955e-01 -5.897365510463714600e-02 1.200115457177162170e-01 -2.117764353752136230e-01 1.473633944988250732e-01
-1.517004072666168213e-01 -8.890294283628463745e-02 2.272363156080245972e-01 1.532715409994125366e-01 -2.034839540719985962e-01 1.086172237992286682e-01 -1.883979439735412598e-01 1.474235504865646362e-01 5.754224210977554321e-02 4.937957972288131714e-02 -1.063783615827560425e-01 -1.394844204187393188e-01 4.736968129873275757e-02 2.616017162799835205e-01 4.127337336540222168e-01 -4.519646987318992615e-02 6.264320015907287598e-02 4.723910689353942871e-01 2.594962418079376221e-01 -2.142018675804138184e-01 -5.886230245232582092e-02 -1.083004996180534363e-01 -6.779079139232635498e-02 2.623169869184494019e-02 1.933334320783615112e-01 -8.362783491611480713e-02 6.530371308326721191e-02 -7.743466645479202271e-02 1.059592701494693756e-02 -2.708902955055236816e-01 4.817733541131019592e-02 -1.127314418554306030e-01
1.211730092763900757e-01 -2.697755396366119385e-01 1.128615587949752808e-01 2.170839812606573105e-03 -1.644555628299713135e-01 3.605673909187316895e-01 2.054542750120162964e-01 -2.666561305522918701e-01 1.645137816667556763e-01 1.751483790576457977e-02 -2.167629748582839966e-01 -1.624106988310813904e-02 -2.455154508352279663e-01 3.892890214920043945e-01 7.385093718767166138e-02 4.356770962476730347e-02 1.150920242071151733e-01 2.988392412662506104e-01 1.417489200830459595e-01 1.078866049647331238e-01 9.114460647106170654e-02 -1.611701697111129761e-01 3.344265744090080261e-03 2.018648833036422729e-01 2.259531319141387939e-01 5.130869336426258087e-03 -8.225976489484310150e-03 4.681272059679031372e-02 -2.370059788227081299e-01 -1.126090809702873230e-02 -1.231040433049201965e-01 -3.881170600652694702e-02
1.190877333283424377e-01 1.306021511554718018e-01 2.474692761898040771e-01 2.299365699291229248e-01 -2.434061616659164429e-01 -1.213608831167221069e-01 -2.057184875011444092e-01 1.947756260633468628e-01 1.741043180227279663e-01 -5.041044577956199646e-02 -1.962807029485702515e-01 -1.496985107660293579e-01 -1.656892001628875732e-01 1.506084948778152466e-01 -5.605364590883255005e-02 -1.124513372778892517e-01 -1.594163849949836731e-02 1.703552305698394775e-01 2.781648337841033936e-01 6.284779310226440430e-02 5.061952024698257446e-02 -1.270760595798492432e-01 -2.522341907024383545e-01 -2.538706362247467041e-01 -2.279827892780303955e-01 -2.213613502681255341e-02 7.374139130115509033e-02 1.910771131515502930e-01 -8.701823651790618896e-02 4.038364812731742859e-02 2.745949327945709229e-01 -3.229566216468811035e-01
1.195385158061981201e-01 -1.919839680194854736e-01 1.657549291849136353e-01 2.960789501667022705e-01 -6.503718346357345581e-02 4.047334194183349609e-01 -8.720052987337112427e-02 1.071610078215599060e-01 2.154572121798992157e-02 -1.974961534142494202e-02 1.800501942634582520e-01 -1.014556437730789185e-01 2.642753124237060547e-01 -1.164960935711860657e-01 -2.146001718938350677e-02 7.606796175241470337e-02 -1.663994789123535156e-01 2.950384616851806641e-01 5.202675983309745789e-02 2.945533394813537598e-01 -1.870192885398864746e-01 -2.368062585592269897e-01 -1.994049549102783203e-01 1.101516559720039368e-01 -9.409324079751968384e-02 1.976373419165611267e-02 9.063439816236495972e-02 1.320439577102661133e-01 -2.784251570701599121e-01 1.003423184156417847e-01 9.067559987306594849e-02 -1.884257346391677856e-01
2.831845730543136597e-02 6.547113507986068726e-02 2.720447480678558350e-01 -1.216244604438543320e-02 -3.308375179767608643e-01 3.311410248279571533e-01 1.955158775672316551e-03 -2.108905091881752014e-02 -8.289685100317001343e-02 8.580043166875839233e-02 5.364681035280227661e-02 -1.663335561752319336e-01 5.279175192117691040e-02 1.806493103504180908e-01 -1.084622070193290710e-01 -6.732453475706279278e-04 1.301648467779159546e-01 1.433900892734527588e-01 -2.699983716011047363e-01 1.064578294754028320e-01 -2.409619092941284180e-01 -9.722579270601272583e-02 -1.478306651115417480e-01 2.332005351781845093e-01 -1.362400222569704056e-02 1.349257770925760269e-02 4.158840049058198929e-03 2.273890227079391479e-01 -2.372807860374450684e-01 3.740519583225250244e-01 6.427958607673645020e-02 -3.021710813045501709e-01
1.614217609167098999e-01 -2.972877621650695801e-01 6.072316691279411316e-02 1.526986211538314819e-01 -1.274184882640838623e-01 -3.666854277253150940e-02 1.924984604120254517e-01 1.020485460758209229e-01 9.014994651079177856e-02 2.092867046594619751e-01 2.675428986549377441e-01 -2.401476651430130005e-01 -1.684593409299850464e-01 3.259326219558715820e-01 1.158424839377403259e-01 -3.212519735097885132e-02 -1.725113368593156338e-03 1.920404136180877686e-01 -1.546234935522079468e-01 -2.706803977489471436e-01 4.337359219789505005e-03 9.252119809389114380e-02 -2.101099342107772827e-01 -1.564669311046600342e-01 -1.222482174634933472e-01 1.121890470385551453e-01 -1.351575404405593872e-01 -1.628332398831844330e-02 -3.428308665752410889e-01 2.821525931358337402e-01 -5.386321246623992920e-02 -7.677943259477615356e-02
8.586546033620834351e-02 -3.037015907466411591e-02 4.054736346006393433e-02 -9.443748742341995239e-02 -1.695550978183746338e-01 1.743812412023544312e-01 -1.499119102954864502e-01 2.077456377446651459e-02 2.197068482637405396e-01 1.668757349252700806e-01 -9.039208292961120605e-02 -3.100927360355854034e-02 -1.210687607526779175e-01 -1.161834597587585449e-01 2.234746888279914856e-02 -2.509219944477081299e-01 7.582104206085205078e-02 1.281663477420806885e-01 -1.715518683195114136e-01 -4.471089690923690796e-02 -4.693929553031921387e-01 -2.815205156803131104e-01 -3.090045452117919922e-01 8.472835272550582886e-02 1.119992583990097046e-01 1.264478713274002075e-01 4.504918307065963745e-02 -2.536622621119022369e-02 -3.784756064414978027e-01 -1.384418755769729614e-01 2.688627243041992188e-01 -2.138640172779560089e-02
2.562879025936126709e-01 2.268991172313690186e-01 1.010871678590774536e-01 7.216373085975646973e-02 -2.581718862056732178e-01 2.528404444456100464e-02 1.697318851947784424e-01 2.085658162832260132e-01 2.366618812084197998e-01 -8.339446783065795898e-02 -1.077138483524322510e-01 -9.609290212392807007e-02 -2.086637355387210846e-02 2.377838343381881714e-01 1.802707165479660034e-01 -2.389788031578063965e-01 -1.978134922683238983e-02 3.073939979076385498e-01 1.676921099424362183e-01 -9.227644652128219604e-02 4.110886901617050171e-02 -1.381703466176986694e-02 -9.972538053989410400e-02 1.288280785083770752e-01 -9.907092899084091187e-02 3.397798836231231689e-01 2.093024849891662598e-01 -7.739645242691040039e-02 -2.126571387052536011e-01 9.432526677846908569e-02 1.593789160251617432e-01 2.879167199134826660e-01
1.550958156585693359e-01 -3.914554715156555176e-01 2.266901731491088867e-01 -1.065909191966056824e-01 -2.957723140716552734e-01 1.590905189514160156e-01 -1.469846665859222412e-01 4.195643216371536255e-02 5.533943697810173035e-02 -3.697868809103965759e-02 -7.392071932554244995e-02 -2.486424893140792847e-02 2.574521899223327637e-01 2.075196653604507446e-01 1.377569288015365601e-01 -2.003168463706970215e-01 7.117921859025955200e-02 2.525306642055511475e-01 1.205461844801902771e-01 7.622938603162765503e-02 -8.653101325035095215e-02 -3.752733767032623291e-01 1.085527911782264709e-01 2.248659133911132812e-01 2.383718788623809814e-01 5.134170129895210266e-02 1.979534476995468140e-01 9.384255856275558472e-02 -1.465765982866287231e-01 1.188461855053901672e-01 1.731632277369499207e-02 -4.043761268258094788e-02
-1.124943792819976807e-01 8.427613973617553711e-02 3.271297216415405273e-01 3.068039119243621826e-01 -4.283616244792938232e-01 -1.780207008123397827e-01 -9.426557272672653198e-02 8.905259519815444946e-02 1.988956779241561890e-01 2.953094542026519775e-01 1.301416307687759399e-01 -1.206218898296356201e-01 -7.435123436152935028e-03 1.211758255958557129e-01 1.579952836036682129e-01 -2.670397162437438965e-01 1.239645555615425110e-01 3.279369473457336426e-01 -3.535909205675125122e-02 -5.297149717807769775e-02 3.346956567838788033e-03 -1.847006231546401978e-01 6.099183112382888794e-02 7.311714440584182739e-02 5.618425086140632629e-02 -4.899049922823905945e-02 2.631799317896366119e-03 1.652749031782150269e-01 -2.121217846870422363e-01 -5.725407972931861877e-03 -1.713935136795043945e-01 1.980372890830039978e-02
-5.848129093647003174e-02 6.770519167184829712e-02 1.673307716846466064e-01 -4.254081100225448608e-02 -1.294890940189361572e-01 2.808207571506500244e-01 1.664890907704830170e-02 1.396269500255584717e-01 1.985282152891159058e-01 -1.015167310833930969e-01 -2.190789431333541870e-01 -3.374550044536590576e-01 -2.811681628227233887e-01 1.268117427825927734e-01 -1.187689229846000671e-01 -1.432476341724395752e-01 -6.095607206225395203e-02 2.158734947443008423e-01 2.253421992063522339e-01 1.000500470399856567e-01 -9.578129649162292480e-02 -3.283695131540298462e-02 -1.853065937757492065e-01 1.991961449384689331e-01 1.158644780516624451e-01 2.950259149074554443e-01 -1.175576373934745789e-01 2.859631776809692383e-01 -2.120171636343002319e-01 1.328828334808349609e-01 -1.754913292825222015e-02 -2.260085046291351318e-01
-1.009204704314470291e-02 3.004150465130805969e-02 1.996157616376876831e-01 -1.149963662028312683e-01 3.881059587001800537e-02 2.173550873994827271e-01 -4.653238505125045776e-02 9.310388565063476562e-02 3.175334334373474121e-01 -2.818362787365913391e-02 -2.058208286762237549e-01 -3.676356673240661621e-01 -2.968578934669494629e-01 1.227164193987846375e-01 -2.513815276324748993e-02 -1.068242639303207397e-01 -8.559098839759826660e-02 2.406392842531204224e-01 -9.644623845815658569e-02 2.197286188602447510e-01 -1.309126764535903931e-01 -2.164361029863357544e-01 -1.414149403572082520e-01 -2.222223952412605286e-02 -4.402361810207366943e-02 2.888905107975006104e-01 -5.186314228922128677e-03 1.821147203445434570e-01 -3.409564495086669922e-01 1.377258300781250000e-01 -1.252238005399703979e-01 -1.232691407203674316e-01
9.466106444597244263e-02 2.445975989103317261e-01 8.034817874431610107e-02 3.451484441757202148e-02 -2.929711937904357910e-01 4.422447830438613892e-02 -2.184436619281768799e-01 1.524723023176193237e-01 3.908241391181945801e-01 8.680476993322372437e-02 -9.335932135581970215e-02 -1.873207092285156250e-01 -2.962228953838348389e-01 -6.807284802198410034e-02 6.092314049601554871e-02 -3.659787774085998535e-02 -7.700759172439575195e-02 3.033262193202972412e-01 1.098502129316329956e-01 3.787716152146458626e-03 -8.355183154344558716e-02 3.586609661579132080e-02 -2.234965413808822632e-01 4.651576653122901917e-02 4.843279346823692322e-02 1.489101350307464600e-01 6.685484200716018677e-02 6.702243536710739136e-02 6.615571677684783936e-02 9.184937924146652222e-02 2.134913504123687744e-01 -4.483540654182434082e-01
3.864611983299255371e-01 -1.618014723062515259e-01 2.893461287021636963e-01 8.369158208370208740e-02 -4.191050305962562561e-03 -1.125052273273468018e-01 -1.175679340958595276e-01 -7.573433965444564819e-02 -1.649664714932441711e-02 2.272755466401576996e-02 8.901709318161010742e-02 -2.341062128543853760e-01 -1.420489232987165451e-02 3.031354546546936035e-01 4.729709029197692871e-02 6.155974790453910828e-02 -5.728209763765335083e-02 3.009116351604461670e-01 -2.099821418523788452e-01 2.940222248435020447e-02 1.020177155733108521e-01 9.793636947870254517e-02 -1.884325891733169556e-01 -9.565934538841247559e-02 -3.193555772304534912e-01 3.350596427917480469e-01 -5.226823687553405762e-02 -8.187841624021530151e-02 -1.533997654914855957e-01 5.585883557796478271e-02 1.742884069681167603e-01 -2.360336780548095703e-01
1.989928781986236572e-01 -1.473634131252765656e-02 1.588922441005706787e-01 2.387963533401489258e-01 -3.637423738837242126e-02 -9.311604313552379608e-03 -2.846753597259521484e-01 2.453731447458267212e-01 6.873857975006103516e-02 -4.805129021406173706e-02 -1.147679984569549561e-01 -2.087742239236831665e-01 -2.088371366262435913e-01 1.588963121175765991e-01 9.929598122835159302e-02 7.859691977500915527e-03 -1.403061002492904663e-01 2.381686121225357056e-01 1.523664295673370361e-01 -1.105691790580749512e-01 -1.938792616128921509e-01 -1.380197405815124512e-01 -7.067993748933076859e-03 1.716686934232711792e-01 -1.652712561190128326e-02 2.211699336767196655e-01 2.689449787139892578e-01 -2.683649957180023193e-01 -1.942223459482192993e-01 2.224154621362686157e-01 2.202111780643463135e-01 -2.558268904685974121e-01
5.366419907659292221e-03 1.332001388072967529e-01 1.619743108749389648e-01 6.868831068277359009e-02 1.785288900136947632e-01 7.401505857706069946e-02 2.848709002137184143e-03 2.559179067611694336e-02 2.249919325113296509e-01 5.584240704774856567e-02 -7.813571393489837646e-02 -2.345835268497467041e-01 -2.059836089611053467e-01 2.578215897083282471e-01 -8.128442615270614624e-02 -4.965699836611747742e-02 -6.577350944280624390e-02 2.669697105884552002e-01 -1.744211465120315552e-01 -1.776400953531265259e-01 -9.084947407245635986e-03 -1.873657256364822388e-01 -1.460247635841369629e-01 2.405491769313812256e-01 1.572148688137531281e-02 2.541949450969696045e-01 4.517098143696784973e-02 2.022397816181182861e-01 -1.221812441945075989e-01 2.507555782794952393e-01 1.676468253135681152e-01 -4.634047746658325195e-01
4.415537044405937195e-02 9.611503034830093384e-02 4.370111823081970215e-01 7.246205210685729980e-02 -5.247357115149497986e-02 -1.709264069795608521e-01 1.747352480888366699e-01 2.058916836977005005e-01 2.700974941253662109e-01 -1.093686595559120178e-01 -7.194859534502029419e-02 -8.977270044852048159e-05 -1.199185699224472046e-01 3.290971219539642334e-01 1.060673594474792480e-01 -1.793738156557083130e-01 -6.611987948417663574e-03 3.457006216049194336e-01 -1.426448076963424683e-01 -3.269130587577819824e-01 2.962449006736278534e-02 -1.146718785166740417e-01 -1.472312957048416138e-01 2.421401292085647583e-01 4.430111870169639587e-02 1.273747831583023071e-01 4.971547797322273254e-02 -9.648896753787994385e-02 -1.614964753389358521e-01 -8.670687675476074219e-02 1.140154674649238586e-01 1.175257787108421326e-01
2.960441112518310547e-01 -1.427303105592727661e-01 -1.146946027874946594e-01 1.949661821126937866e-01 -3.587059080600738525e-01 2.403768599033355713e-01 -1.445088814944028854e-02 -1.097352653741836548e-01 1.410038769245147705e-02 1.733848638832569122e-02 1.377179622650146484e-01 2.009719163179397583e-01 7.424864172935485840e-02 1.856409758329391479e-01 7.565869390964508057e-02 -3.431870043277740479e-02 -1.274019777774810791e-01 2.367850244045257568e-01 -1.057482063770294189e-01 -9.531696140766143799e-02 -5.459140986204147339e-02 -2.975417673587799072e-01 -3.244262635707855225e-01 1.369809508323669434e-01 7.803049683570861816e-02 2.036562412977218628e-01 8.014456927776336670e-02 -3.828917071223258972e-02 2.526321113109588623e-01 -1.852926760911941528e-01 -1.066385507583618164e-01 -2.496172934770584106e-01
1.125525236129760742e-01 -1.434165537357330322e-01 1.682686507701873779e-01 2.126131504774093628e-01 -8.764990419149398804e-02 1.478002369403839111e-01 1.233207806944847107e-01 -9.214254468679428101e-02 1.074609681963920593e-01 1.237492933869361877e-01 -1.711570173501968384e-01 -1.480538249015808105e-01 -2.521832883358001709e-01 1.881366074085235596e-01 -3.000732511281967163e-03 1.112272962927818298e-02 -2.150349020957946777e-01 4.620125889778137207e-01 -1.058440953493118286e-01 -1.230348944664001465e-01 1.917799860239028931e-01 7.331878691911697388e-02 -2.522812485694885254e-01 -8.490606397390365601e-02 -3.837293013930320740e-02 -4.663135856389999390e-02 -7.803672924637794495e-03 -4.317624270915985107e-01 -1.575426757335662842e-01 4.432234540581703186e-02 -2.145952135324478149e-01 -2.846205979585647583e-02
2.328797429800033569e-01 3.776896372437477112e-02 1.657041758298873901e-01 -9.971700608730316162e-02 -3.899171203374862671e-02 1.479607224464416504e-01 -1.239585727453231812e-01 1.072151139378547668e-01 1.492729485034942627e-01 1.591327786445617676e-01 -1.369203031063079834e-01 -2.870761752128601074e-01 -1.335907429456710815e-01 -3.735570982098579407e-02 -8.001733571290969849e-02 -1.009759157896041870e-01 1.801734119653701782e-01 2.891876399517059326e-01 -1.816298663616180420e-01 -2.796563133597373962e-02 -9.013755619525909424e-02 -2.018814980983734131e-01 -2.444419078528881073e-02 1.000903546810150146e-01 1.519989669322967529e-01 3.232582211494445801e-01 9.754025191068649292e-02 4.290009289979934692e-02 -3.801887035369873047e-01 2.086729705333709717e-01 -1.131540760397911072e-01 -3.505049347877502441e-01
3.134915530681610107e-01 2.180725932121276855e-01 3.771722782403230667e-03 5.429758504033088684e-02 3.340931236743927002e-02 1.714582741260528564e-01 -1.391263455152511597e-01 8.266830444335937500e-02 1.512259989976882935e-01 -1.419142484664916992e-01 -1.892305761575698853e-01 -2.878164686262607574e-02 -2.169237472116947174e-02 1.860643327236175537e-01 2.070030272006988525e-01 3.630830347537994385e-02 -1.542212069034576416e-01 3.820146918296813965e-01 9.340139478445053101e-02 -2.256706357002258301e-01 7.077063899487257004e-03 -7.278540730476379395e-02 -2.739841341972351074e-01 1.739674806594848633e-01 -2.540792571380734444e-03 1.457707583904266357e-01 3.983686864376068115e-01 -1.316834688186645508e-01 -2.303371131420135498e-01 4.501829296350479126e-02 1.243052259087562561e-01 -1.664887815713882446e-01
2.324269525706768036e-02 -1.882354915142059326e-01 6.467004865407943726e-02 -2.554090321063995361e-01 -1.050518751144409180e-01 8.122032135725021362e-02 3.020140528678894043e-01 2.563894689083099365e-01 1.042847484350204468e-01 1.947241574525833130e-01 -1.141779273748397827e-01 2.943893149495124817e-02 -1.476307362318038940e-01 3.346152305603027344e-01 1.134219244122505188e-01 -1.456892117857933044e-02 -2.308673858642578125e-01 3.268780708312988281e-01 -1.415107250213623047e-01 -3.423033356666564941e-01 -1.163067594170570374e-01 -1.632372289896011353e-01 -2.499836832284927368e-01 1.255039721727371216e-01 -3.161565214395523071e-02 1.767797023057937622e-01 -8.109002560377120972e-02 -5.763974785804748535e-02 1.350619830191135406e-02 5.728692561388015747e-02 -2.186394333839416504e-01 3.629174828529357910e-02
2.589169144630432129e-01 2.191779911518096924e-01 -8.521842211484909058e-02 -9.361638873815536499e-02 -1.509054452180862427e-01 2.033648788928985596e-01 -8.405285887420177460e-03 -2.460023015737533569e-02 -1.517564654350280762e-01 1.313819438219070435e-01 1.239719837903976440e-01 1.529934555292129517e-01 -1.681194081902503967e-02 2.858099639415740967e-01 -9.788198769092559814e-02 -1.542085502296686172e-02 -4.077914729714393616e-02 5.093542933464050293e-01 -9.106364101171493530e-02 1.315714865922927856e-01 -2.730332687497138977e-02 5.104087293148040771e-02 -3.312278985977172852e-01 1.222461611032485962e-01 -1.692799031734466553e-01 -4.468534141778945923e-02 -2.995302528142929077e-02 -2.193715572357177734e-01 -2.048163712024688721e-01 2.977669537067413330e-01 -6.922067701816558838e-02 5.865428596735000610e-02
3.024639785289764404e-01 7.320971786975860596e-02 2.731270492076873779e-01 1.829653531312942505e-01 -1.302130073308944702e-01 -7.009945064783096313e-02 -1.159758120775222778e-01 -1.852975487709045410e-01 1.858916878700256348e-01 -6.068713590502738953e-02 1.365730762481689453e-01 -2.315100878477096558e-01 -1.958815306425094604e-01 -1.950901560485363007e-02 1.831216514110565186e-01 7.164163887500762939e-02 -1.119156852364540100e-01 2.401019036769866943e-01 1.285910308361053467e-01 -8.381227403879165649e-02 3.811915218830108643e-02 -1.280521750450134277e-01 -1.269406527280807495e-01 4.003484919667243958e-02 1.529437303543090820e-01 3.517798185348510742e-01 9.882940910756587982e-03 1.866350769996643066e-01 -1.688065826892852783e-01 1.881193965673446655e-01 3.491880297660827637e-01 -2.008304297924041748e-01
1.755452156066894531e-01 -1.188164949417114258e-01 1.159420385956764221e-01 1.784139871597290039e-01 -2.956238090991973877e-01 3.291828334331512451e-01 -5.374448373913764954e-02 -3.603223562240600586e-01 1.584559231996536255e-01 1.555052995681762695e-01 -8.094200491905212402e-02 1.218350753188133240e-01 2.236703597009181976e-02 1.246364042162895203e-01 -5.976187065243721008e-02 -2.167622186243534088e-02 -9.461332857608795166e-02 3.386918306350708008e-01 -4.740111157298088074e-02 3.130612075328826904e-01 -1.655289530754089355e-01 -4.923086613416671753e-02 -1.370258331298828125e-01 7.651181519031524658e-02 2.339465469121932983e-01 4.872579872608184814e-02 5.882297409698367119e-04 -1.045993193984031677e-01 -2.890957891941070557e-01 -1.677679270505905151e-01 -6.912502646446228027e-02 -1.662434041500091553e-01
4.523984715342521667e-02 -1.567393988370895386e-01 2.425608038902282715e-01 1.586911529302597046e-01 -1.737335324287414551e-01 4.425016045570373535e-01 2.439646981656551361e-02 2.128140032291412354e-01 3.039905987679958344e-02 1.150279045104980469e-01 -7.700958847999572754e-02 1.391368955373764038e-01 -2.143681235611438751e-02 -6.067645922303199768e-02 2.726776599884033203e-01 1.002340614795684814e-01 1.058747172355651855e-01 2.115026414394378662e-01 -2.250354290008544922e-01 3.454897403717041016e-01 5.862853303551673889e-02 -2.699772119522094727e-01 -2.658745944499969482e-01 5.456456169486045837e-02 -1.231098100543022156e-01 1.995842009782791138e-01 -1.321141272783279419e-01 -3.411604091525077820e-02 -1.431729942560195923e-01 1.326715946197509766e-01 2.391086146235466003e-02 3.587412834167480469e-02
4.295965284109115601e-02 2.950848452746868134e-02 3.254514336585998535e-01 -6.711264699697494507e-02 -1.981220245361328125e-01 1.970892399549484253e-02 -1.125396862626075745e-01 9.692227095365524292e-02 -1.279629301279783249e-02 -2.792686522006988525e-01 -1.579444557428359985e-01 1.336861997842788696e-01 -2.344900667667388916e-01 4.468762874603271484e-01 -2.769459784030914307e-01 -1.308058202266693115e-01 -2.841584682464599609e-01 2.229762226343154907e-01 -2.187354257330298424e-03 1.100527420639991760e-01 5.405083065852522850e-04 -1.361872404813766479e-01 -8.566857129335403442e-02 9.449724853038787842e-02 -7.452923059463500977e-02 2.239111959934234619e-01 6.448654085397720337e-02 6.902022659778594971e-02 -1.160165369510650635e-01 1.541727036237716675e-01 2.732918560504913330e-01 -4.203840717673301697e-02
2.776899933815002441e-01 -2.775708213448524475e-03 1.873894184827804565e-01 1.829225718975067139e-01 -6.333670765161514282e-02 2.728506624698638916e-01 1.447222288697957993e-02 2.694737166166305542e-02 1.719339191913604736e-01 -1.132032647728919983e-01 -2.870215773582458496e-01 -6.067034974694252014e-02 -3.634420782327651978e-02 3.422322571277618408e-01 -3.266331255435943604e-01 1.691548228263854980e-01 -9.065799415111541748e-03 9.960445761680603027e-02 -1.128267422318458557e-01 2.283620648086071014e-03 -8.070993423461914062e-02 -9.598360955715179443e-02 -1.353038400411605835e-01 2.138646095991134644e-01 -2.492318153381347656e-01 2.027508020401000977e-01 -9.321536123752593994e-02 -8.900010585784912109e-02 -7.571490854024887085e-02 2.767112255096435547e-01 2.534504532814025879e-01 -1.544071137905120850e-01
1.839755028486251831e-01 1.373813450336456299e-01 2.199818342924118042e-01 2.507449090480804443e-01 -2.288048118352890015e-01 8.819970488548278809e-02 1.042233332991600037e-01 7.029694318771362305e-02 1.351244300603866577e-01 -1.219673305749893188e-01 -7.938646525144577026e-02 -1.786131262779235840e-01 1.373675316572189331e-01 3.810002207756042480e-01 1.758626997470855713e-01 2.031618542969226837e-02 1.401808578521013260e-02 9.318424761295318604e-02 -2.070430517196655273e-01 -1.822705566883087158e-02 -5.207246541976928711e-02 -2.828499972820281982e-01 -2.208343297243118286e-01 1.607126444578170776e-01 2.833023071289062500e-01 2.078945748507976532e-02 2.328351326286792755e-02 1.045020446181297302e-01 1.230548694729804993e-01 2.322193533182144165e-01 -1.590999811887741089e-01 3.121560513973236084e-01
2.375800460577011108e-01 -1.019488200545310974e-01 2.394502460956573486e-01 -7.458642357960343361e-04 -3.309134840965270996e-01 3.566451370716094971e-01 -2.110935598611831665e-01 2.890847921371459961e-01 1.816492378711700439e-01 -1.913558542728424072e-01 -1.731060594320297241e-01 1.993455588817596436e-01 7.621601969003677368e-02 1.855099499225616455e-01 -7.710200548171997070e-02 1.057810783386230469e-01 1.040824409574270248e-02 1.847936809062957764e-01 -7.537122815847396851e-02 8.549959957599639893e-02 -2.023881524801254272e-01 1.198290139436721802e-01 -5.960263311862945557e-02 2.557741403579711914e-01 -8.118657022714614868e-02 -1.230172365903854370e-01 4.067346826195716858e-02 -1.440491229295730591e-01 -2.878228425979614258e-01 1.253501176834106445e-01 5.969167221337556839e-03 -7.748089265078306198e-03
9.330806881189346313e-02 2.062142193317413330e-01 2.653304934501647949e-01 1.537711173295974731e-01 -2.979326546192169189e-01 -4.406728968024253845e-02 -1.392506435513496399e-02 1.682487577199935913e-01 -9.380734525620937347e-03 2.315181493759155273e-01 -8.255530893802642822e-02 -2.999385893344879150e-01 -1.482647508382797241e-01 2.613497376441955566e-01 1.606699675321578979e-01 -6.131744757294654846e-02 2.207747548818588257e-01 1.237276718020439148e-01 2.720119059085845947e-01 -1.770398952066898346e-02 -2.317757755517959595e-01 -1.548857837915420532e-01 -2.432423532009124756e-01 6.318560242652893066e-02 1.855361163616180420e-01 -9.431043267250061035e-02 1.158482581377029419e-01 -1.320573687553405762e-01 -1.488789916038513184e-01 -2.637839615345001221e-01 6.579455733299255371e-02 -1.253455728292465210e-01
-1.038646418601274490e-02 1.250299215316772461e-01 1.244334410876035690e-02 1.081467140465974808e-02 -1.641530394554138184e-01 7.796246558427810669e-02 4.115987941622734070e-02 1.415153294801712036e-01 3.963230252265930176e-01 6.011785939335823059e-02 -1.484128087759017944e-01 6.368867307901382446e-02 -1.193154454231262207e-01 2.144121378660202026e-01 1.514040827751159668e-01 -1.341463327407836914e-01 -1.640830039978027344e-01 3.710456192493438721e-01 1.089027710258960724e-02 -1.192853152751922607e-01 1.845814883708953857e-01 -2.818879783153533936e-01 -2.017997056245803833e-01 1.468946970999240875e-02 1.539233475923538208e-01 3.711330294609069824e-01 2.688461355865001678e-02 -1.286887377500534058e-01 -1.884831190109252930e-01 -2.454317510128021240e-01 -7.349067926406860352e-02 1.674874275922775269e-01
-8.717535436153411865e-02 2.759400904178619385e-01 -4.970797523856163025e-02 6.606132537126541138e-02 -2.401399910449981689e-01 -2.593660540878772736e-02 -1.317028254270553589e-01 2.328025922179222107e-02 2.195267230272293091e-01 4.414136707782745361e-02 -9.594476968050003052e-02 -9.986405819654464722e-02 -1.078175455331802368e-01 1.650919914245605469e-01 -5.653159227222204208e-03 -2.012872099876403809e-01 -3.066239953041076660e-01 3.534173071384429932e-01 -1.083347946405410767e-01 -8.892739564180374146e-02 1.403511911630630493e-01 -1.452247649431228638e-01 -5.111507177352905273e-01 -1.446157842874526978e-01 6.155693531036376953e-02 2.029388248920440674e-01 8.885672315955162048e-03 4.639576748013496399e-02 -1.694085448980331421e-01 -1.419549733400344849e-01 1.223649755120277405e-01 1.089734882116317749e-01
1.277413070201873779e-01 -3.621864318847656250e-01 3.529790043830871582e-01 3.647485002875328064e-02 -3.242519199848175049e-01 3.077344596385955811e-01 1.185444891452789307e-01 -1.516700629144906998e-02 1.269836574792861938e-01 6.916578859090805054e-02 1.502384394407272339e-01 6.072115898132324219e-02 8.769507706165313721e-02 -5.604949966073036194e-02 9.466821700334548950e-02 7.514608651399612427e-02 7.043071091175079346e-02 1.923763900995254517e-01 -1.556741297245025635e-01 2.573626041412353516e-01 -1.000895649194717407e-01 -7.727213948965072632e-02 -1.468205749988555908e-01 3.065463900566101074e-01 -1.415397822856903076e-01 2.070486173033714294e-02 7.944165170192718506e-02 -3.824563231319189072e-03 -2.354349941015243530e-01 2.135527431964874268e-01 2.170301228761672974e-01 -3.111609630286693573e-02
-1.537766307592391968e-01 -4.579139873385429382e-02 1.185784786939620972e-01 2.421218752861022949e-01 7.564322650432586670e-02 5.252392590045928955e-02 1.199812442064285278e-01 3.736439645290374756e-01 -3.145484486594796181e-03 1.454402320086956024e-02 1.963532865047454834e-01 1.593428254127502441e-01 3.767639398574829102e-02 1.523263305425643921e-01 3.555146232247352600e-02 -5.657214671373367310e-02 -1.762254238128662109e-01 5.293194055557250977e-01 -1.749690771102905273e-01 6.280138343572616577e-02 -1.570465266704559326e-01 -1.609126031398773193e-01 -3.616753518581390381e-01 1.077589765191078186e-01 2.280601561069488525e-01 7.118520885705947876e-02 1.283745765686035156e-01 -1.355891376733779907e-01 2.338510937988758087e-02 5.064037442207336426e-02 -1.092294603586196899e-01 8.775079622864723206e-03
6.810626387596130371e-02 -1.750899553298950195e-01 4.342356622219085693e-01 7.773476094007492065e-02 -2.682428359985351562e-01 1.244054138660430908e-01 1.184736937284469604e-01 5.784232169389724731e-02 1.107836589217185974e-01 1.038187891244888306e-01 -8.950128406286239624e-02 2.745539844036102295e-01 -6.928918883204460144e-03 2.367634698748588562e-02 8.584187924861907959e-02 8.100987970829010010e-02 2.445126175880432129e-01 -3.245891630649566650e-02 8.295022696256637573e-02 1.462240219116210938e-01 -1.504670083522796631e-01 -2.271953038871288300e-02 -4.335982501506805420e-01 2.831127345561981201e-01 7.709536701440811157e-02 -4.921809211373329163e-02 1.830173730850219727e-01 -2.463602870702743530e-01 -5.930995196104049683e-02 1.862213015556335449e-02 1.260343790054321289e-01 -2.039224207401275635e-01
7.170031219720840454e-02 -2.559173703193664551e-01 1.970535367727279663e-01 1.905218511819839478e-01 -2.317145615816116333e-01 -5.256374552845954895e-02 -1.145458593964576721e-02 -1.708247363567352295e-01 1.453488022089004517e-01 2.288169413805007935e-01 8.696826547384262085e-02 1.044671311974525452e-01 2.990282475948333740e-01 1.007733941078186035e-01 1.142928674817085266e-01 8.499928563833236694e-02 3.893417492508888245e-02 3.911180198192596436e-01 2.517058700323104858e-02 -1.115617458708584309e-03 -2.888053059577941895e-01 -1.932694464921951294e-01 7.780978083610534668e-02 2.173377722501754761e-01 2.522374689579010010e-01 1.331325471401214600e-01 2.469812929630279541e-01 1.116372048854827881e-01 -1.663669943809509277e-01 1.137762069702148438e-01 -5.609082430601119995e-02 -1.699803620576858521e-01
4.779022559523582458e-02 1.233891174197196960e-01 1.471347361803054810e-01 -2.107303217053413391e-02 -4.130414128303527832e-01 4.280576854944229126e-02 -8.740463852882385254e-02 -1.368347406387329102e-01 1.903150230646133423e-01 -4.438069835305213928e-02 -1.723526120185852051e-01 -1.846682280302047729e-01 -1.282238122075796127e-02 -2.235268428921699524e-02 -8.132116496562957764e-02 -2.814636826515197754e-01 -1.168357282876968384e-01 2.636607289314270020e-01 1.184289082884788513e-01 -2.124648168683052063e-02 1.349753290414810181e-01 -1.302326172590255737e-01 -5.703456997871398926e-01 -2.317565307021141052e-02 1.437187343835830688e-01 1.462649106979370117e-01 -8.784351870417594910e-03 -7.177024334669113159e-02 -1.488505601882934570e-01 4.642901010811328888e-03 1.846582591533660889e-01 1.043816804885864258e-01
1.457083225250244141e-01 -1.954780220985412598e-01 -2.862049452960491180e-02 2.452831715345382690e-02 -1.393753737211227417e-01 2.792105376720428467e-01 2.208546251058578491e-01 -1.737570166587829590e-01 1.989820748567581177e-01 -7.051997631788253784e-02 -2.324457317590713501e-01 -1.587596833705902100e-01 -1.053451299667358398e-01 2.507061958312988281e-01 2.528902888298034668e-01 -3.714802861213684082e-02 -2.917177602648735046e-02 5.033820867538452148e-01 -1.937992274761199951e-01 -9.910687059164047241e-02 -1.115712746977806091e-01 1.104902848601341248e-01 -9.261559695005416870e-02 -1.899766027927398682e-01 2.532604038715362549e-01 -1.214777603745460510e-01 -4.851625859737396240e-02 7.884281128644943237e-02 -8.560847491025924683e-02 1.799908727407455444e-01 2.539179101586341858e-02 3.015181794762611389e-02
1.155383586883544922e-01 2.742414362728595734e-02 6.277847290039062500e-02 2.625540830194950104e-02 -2.354696691036224365e-01 -6.182960420846939087e-02 -9.458909183740615845e-02 1.405320465564727783e-01 -7.344362884759902954e-02 -1.385668367147445679e-01 -6.710192561149597168e-02 -3.277886658906936646e-02 -1.619707792997360229e-02 3.078268766403198242e-01 5.257863923907279968e-02 1.375569552183151245e-01 1.161756142973899841e-01 2.440531998872756958e-01 1.186377704143524170e-01 9.894274175167083740e-02 -8.180139958858489990e-02 1.566164046525955200e-01 -3.325048089027404785e-01 -1.310509443283081055e-02 -3.752727806568145752e-01 1.063493341207504272e-01 -1.718371361494064331e-01 3.178375959396362305e-02 -4.032016694545745850e-01 7.231254875659942627e-02 3.448306620121002197e-01 -1.953550875186920166e-01
-5.628301203250885010e-02 1.868873238563537598e-01 -2.797183394432067871e-02 6.168226897716522217e-02 -2.446125149726867676e-01 6.941571086645126343e-02 1.815849095582962036e-01 1.396012008190155029e-01 2.563066184520721436e-01 -5.880238115787506104e-02 -1.688858419656753540e-01 3.569400310516357422e-02 -2.487607449293136597e-01 1.446094065904617310e-01 1.295792460441589355e-01 -2.557610869407653809e-01 -2.361037135124206543e-01 3.302750289440155029e-01 -1.213957369327545166e-01 -2.378169298171997070e-01 1.530094742774963379e-01 -1.952553987503051758e-01 -3.209598362445831299e-01 5.518567189574241638e-02 1.695782393217086792e-01 2.194470614194869995e-01 4.626074060797691345e-02 8.637287537567317486e-04 -2.518205642700195312e-01 -6.728322803974151611e-02 2.190590649843215942e-02 1.583183556795120239e-01
1.476204097270965576e-01 -7.147708442062139511e-03 3.130511641502380371e-01 7.233886420726776123e-02 -3.681392967700958252e-01 1.500375866889953613e-01 4.279205575585365295e-03 1.205719634890556335e-01 2.603051066398620605e-01 -4.176991581916809082e-01 7.025215029716491699e-02 -8.769112825393676758e-02 1.284219920635223389e-01 4.478550255298614502e-01 -8.185394108295440674e-02 1.059631183743476868e-01 -9.004479646682739258e-02 1.602946221828460693e-02 -7.975504547357559204e-02 -1.611717045307159424e-02 3.358630090951919556e-02 -2.740715742111206055e-01 -5.437460541725158691e-02 7.577769458293914795e-02 1.920161098241806030e-01 1.312914490699768066e-01 -1.058086380362510681e-01 -1.448438018560409546e-01 -1.151671856641769409e-01 -6.382202729582786560e-03 -9.881503880023956299e-02 5.656066536903381348e-02
2.430830448865890503e-01 -5.865286290645599365e-02 3.533947095274925232e-02 1.528085619211196899e-01 -4.750268906354904175e-02 -9.078034013509750366e-02 -1.903339475393295288e-01 5.525200068950653076e-02 3.661472201347351074e-01 7.412201911211013794e-02 -1.473332941532135010e-01 -3.725082874298095703e-01 -2.341196686029434204e-02 2.453826814889907837e-01 8.426954969763755798e-03 6.829019635915756226e-02 -8.867138624191284180e-02 1.660330891609191895e-01 -2.121368795633316040e-01 -2.280817031860351562e-01 -6.697297841310501099e-02 -1.896862834692001343e-01 -6.086893752217292786e-02 2.497857362031936646e-01 -4.125640168786048889e-02 1.692007929086685181e-01 1.099738180637359619e-01 1.872115135192871094e-01 -2.016502022743225098e-01 1.418987810611724854e-01 1.081601828336715698e-01 -3.295207619667053223e-01
3.042853670194745064e-03 1.153817921876907349e-01 1.491209864616394043e-01 -8.418563753366470337e-03 -2.326257973909378052e-01 1.838115155696868896e-01 -6.041586399078369141e-02 6.304992735385894775e-02 3.722971379756927490e-01 6.159313023090362549e-02 -2.292935997247695923e-01 -2.822395861148834229e-01 -1.538228839635848999e-01 1.243293285369873047e-01 -1.479753702878952026e-01 4.457189887762069702e-02 -5.135728791356086731e-02 1.620141714811325073e-01 -1.150944977998733521e-01 1.810604482889175415e-01 -2.208734303712844849e-01 -2.188455164432525635e-01 -9.490547329187393188e-02 1.259004175662994385e-01 3.052975237369537354e-02 3.539615869522094727e-01 6.329926848411560059e-02 2.971893250942230225e-01 -2.527901530265808105e-01 1.951254904270172119e-01 -4.232118278741836548e-02 -1.115231812000274658e-01
7.202246040105819702e-02 6.490423530340194702e-02 1.967930644750595093e-01 1.932950317859649658e-01 -2.088350802659988403e-01 2.010606676340103149e-01 -2.423838526010513306e-01 5.727916955947875977e-02 2.603409290313720703e-01 -3.013096749782562256e-02 1.054096296429634094e-01 1.065324917435646057e-01 -1.291887611150741577e-01 3.154726624488830566e-01 -1.951360851526260376e-01 9.342178702354431152e-02 1.346641927957534790e-01 8.137279748916625977e-02 1.195561289787292480e-01 -1.521351635456085205e-01 1.008306145668029785e-01 5.280484631657600403e-02 -3.230192065238952637e-01 3.901399075984954834e-01 -5.268619582056999207e-02 -7.102204859256744385e-02 2.174274809658527374e-02 1.940780878067016602e-01 -6.759428232908248901e-02 1.996913552284240723e-02 -2.401194870471954346e-01 -2.720160484313964844e-01
5.939887836575508118e-02 1.353959143161773682e-01 1.528227478265762329e-01 1.746970117092132568e-01 -5.118259042501449585e-02 8.164485916495323181e-03 -1.518489271402359009e-01 -6.368606537580490112e-02 2.575655579566955566e-01 1.168984770774841309e-01 -5.123649910092353821e-02 -2.181945294141769409e-01 -1.560936123132705688e-01 2.453987449407577515e-01 1.395774185657501221e-01 1.534176915884017944e-01 -7.605005986988544464e-03 3.287197649478912354e-01 -1.277366280555725098e-01 -3.102455660700798035e-02 -1.335027161985635757e-02 -3.519853651523590088e-01 9.740640223026275635e-02 1.510818153619766235e-01 -1.214732900261878967e-01 3.104722201824188232e-01 -1.786022074520587921e-02 -1.150961145758628845e-01 -3.972419500350952148e-01 9.540555998682975769e-03 2.664385139942169189e-01 -3.529480099678039551e-02
-1.921889334917068481e-01 -4.276972636580467224e-02 -8.395341783761978149e-02 -1.153981313109397888e-02 -3.157172501087188721e-01 2.344366610050201416e-01 1.438718736171722412e-01 2.953505329787731171e-02 3.162487223744392395e-02 -3.009128272533416748e-01 -9.218187630176544189e-02 -9.866049885749816895e-02 -9.544347971677780151e-02 2.453240007162094116e-01 -1.797083169221878052e-01 1.707528382539749146e-01 2.663699388504028320e-01 3.946742117404937744e-01 -3.963264450430870056e-02 1.444480270147323608e-01 -2.030674964189529419e-01 -3.565669804811477661e-02 -2.286041975021362305e-01 -4.704630002379417419e-02 -7.718013226985931396e-02 1.932844221591949463e-01 -2.085703797638416290e-02 -1.583221256732940674e-01 -3.145867884159088135e-01 9.443742036819458008e-02 -1.079902052879333496e-01 -5.309537425637245178e-02
1.247885748744010925e-01 -5.993641912937164307e-02 3.724272251129150391e-01 -4.211378470063209534e-02 -4.165496528148651123e-01 -9.135797619819641113e-02 3.035431541502475739e-02 -2.317512035369873047e-02 1.279457211494445801e-01 -4.507423937320709229e-02 -1.255497187376022339e-01 -1.926924735307693481e-01 -3.741801381111145020e-01 1.020447686314582825e-01 2.903661131858825684e-01 3.509176522493362427e-02 -5.270016565918922424e-02 2.245799005031585693e-01 8.876643329858779907e-02 -2.595410943031311035e-01 -5.563059449195861816e-02 -3.198815882205963135e-02 6.684768944978713989e-02 -1.388093680143356323e-01 -2.223725244402885437e-02 2.024031132459640503e-01 8.832529187202453613e-02 5.572889745235443115e-02 -1.353631019592285156e-01 7.977645844221115112e-02 3.241221308708190918e-01 -1.065764054656028748e-01
3.627234101295471191e-01 5.695663858205080032e-03 3.074042201042175293e-01 -5.724531412124633789e-02 2.984193898737430573e-02 -7.740879058837890625e-02 2.001797407865524292e-01 1.342890709638595581e-01 5.365829914808273315e-02 4.731201380491256714e-02 -4.651492089033126831e-02 -8.780872076749801636e-02 -6.427421420812606812e-02 -7.844068109989166260e-02 6.870082020759582520e-02 -4.245799779891967773e-02 -2.888682782649993896e-01 3.029852807521820068e-01 -1.888864785432815552e-01 -5.565032362937927246e-02 -1.062388718128204346e-01 -2.381925135850906372e-01 -4.082545936107635498e-01 -1.856689453125000000e-01 -2.823490835726261139e-02 1.137520074844360352e-01 5.763925611972808838e-02 8.504781126976013184e-02 -1.869242936372756958e-01 1.313975453376770020e-01 -2.505043447017669678e-01 2.267175912857055664e-01
-1.350804567337036133e-01 1.895459741353988647e-02 1.642320305109024048e-01 8.711836300790309906e-03 -3.341306447982788086e-01 -1.525495480746030807e-02 -4.263739287853240967e-02 1.331195235252380371e-01 1.971342563629150391e-01 -8.408815413713455200e-02 -3.688350021839141846e-01 -1.089332178235054016e-01 4.701182991266250610e-02 1.398754417896270752e-01 2.943304777145385742e-01 -9.617005288600921631e-02 2.534504234790802002e-01 2.240969836711883545e-01 -8.900032937526702881e-02 6.293892115354537964e-02 -3.413755074143409729e-02 -1.129570454359054565e-01 -4.002994000911712646e-01 -2.155286371707916260e-01 -5.534205585718154907e-02 -3.049721010029315948e-02 1.177895590662956238e-01 1.107990648597478867e-02 1.664288138272240758e-04 -1.072742044925689697e-01 2.102558761835098267e-01 -3.012923896312713623e-01
1.186740770936012268e-01 -2.629399597644805908e-01 1.505657881498336792e-01 1.247017607092857361e-01 -7.741668820381164551e-02 3.810017108917236328e-01 -6.738638505339622498e-03 -8.851492404937744141e-02 1.906760185956954956e-01 1.509640067815780640e-01 -1.005182266235351562e-01 2.680432796478271484e-01 -5.273382365703582764e-02 3.294697403907775879e-01 -8.481881022453308105e-02 -3.579496964812278748e-02 1.132412105798721313e-01 4.027577936649322510e-01 -1.149715110659599304e-02 4.335157945752143860e-02 -2.218208312988281250e-01 -1.008231565356254578e-01 -6.355585157871246338e-02 6.297987699508666992e-02 1.458206921815872192e-01 -1.183470413088798523e-01 2.253565043210983276e-01 -1.407578289508819580e-01 -1.506384909152984619e-01 2.672861218452453613e-01 2.182432077825069427e-02 1.171085759997367859e-01
1.642664335668087006e-02 2.171415090560913086e-01 1.085894033312797546e-01 5.467010289430618286e-02 -3.703950643539428711e-01 -7.983611524105072021e-02 -6.341867893934249878e-02 1.368807069957256317e-02 1.787072867155075073e-01 -5.856139957904815674e-02 -3.290110081434249878e-02 -1.143727749586105347e-01 -2.704079151153564453e-01 2.253020405769348145e-01 1.424279063940048218e-01 -1.191828623414039612e-01 7.767177373170852661e-02 2.083637416362762451e-01 1.568696647882461548e-01 1.054460555315017700e-01 1.190259158611297607e-01 -5.056297034025192261e-02 -3.970593810081481934e-01 1.987598389387130737e-01 -2.341254055500030518e-01 -1.553853303194046021e-01 2.698786742985248566e-02 2.644043182954192162e-03 -2.645224034786224365e-01 -2.855947315692901611e-01 -1.890235692262649536e-01 -1.268891245126724243e-01
-2.060429891571402550e-03 -2.296314835548400879e-01 1.098184147849678993e-04 -3.711376339197158813e-02 -2.983371019363403320e-01 7.780893146991729736e-02 2.448442429304122925e-01 2.314727604389190674e-01 8.876886218786239624e-02 -2.183423563838005066e-02 -7.942287623882293701e-02 5.956172198057174683e-02 -2.447030991315841675e-01 3.877322375774383545e-01 1.992695406079292297e-02 -2.363370507955551147e-01 5.829765275120735168e-02 2.021409124135971069e-01 -4.199120700359344482e-01 -1.974793821573257446e-01 -5.346889607608318329e-03 -1.423836406320333481e-02 -1.050054877996444702e-01 1.940996944904327393e-01 4.101649299263954163e-02 7.694790512323379517e-02 -1.883785612881183624e-02 -1.232082173228263855e-01 -2.685064971446990967e-01 -1.478186398744583130e-01 -1.424949467182159424e-01 8.194269239902496338e-02
5.410944297909736633e-02 1.339454501867294312e-01 -1.083454638719558716e-01 9.653563797473907471e-02 1.219207886606454849e-02 2.245772033929824829e-01 -1.740789413452148438e-01 -3.467002883553504944e-02 2.989622652530670166e-01 -1.106915250420570374e-01 9.577541798353195190e-02 -1.095655411481857300e-01 -1.764051467180252075e-01 2.184071838855743408e-01 3.464727997779846191e-01 3.384405001997947693e-02 -1.025442108511924744e-01 3.812837302684783936e-01 2.446431480348110199e-02 -1.657194346189498901e-01 -3.753924742341041565e-02 -2.494941800832748413e-01 -4.686897993087768555e-02 3.313188254833221436e-01 -2.899004705250263214e-02 2.705862522125244141e-01 2.497041970491409302e-01 -1.455974131822586060e-01 -1.220164075493812561e-01 -1.008149702101945877e-03 5.797262862324714661e-02 -1.331488639116287231e-01
3.615689277648925781e-02 -3.490455076098442078e-02 2.018075734376907349e-01 3.028348386287689209e-01 -1.767043769359588623e-01 2.060873508453369141e-01 1.572241783142089844e-01 -1.791806817054748535e-01 1.143549904227256775e-01 -1.122248172760009766e-02 7.615270465612411499e-02 5.470748618245124817e-02 -1.344218552112579346e-01 2.964138984680175781e-01 -2.593697793781757355e-02 4.317105188965797424e-02 -4.102478027343750000e-01 2.240972071886062622e-01 -1.787608712911605835e-01 -3.862181678414344788e-02 -2.499344795942306519e-01 1.828644238412380219e-02 -3.584256172180175781e-01 -1.774773597717285156e-01 2.756266891956329346e-01 -1.008137911558151245e-01 -2.549150213599205017e-02 -1.235204413533210754e-01 -1.557546854019165039e-01 -1.565603911876678467e-02 4.936498403549194336e-02 -1.829471439123153687e-02
1.250982191413640976e-02 4.197880253195762634e-02 3.014354109764099121e-01 1.887679472565650940e-02 -2.874842286109924316e-01 1.123173236846923828e-01 -2.105306386947631836e-01 -1.542562693357467651e-01 1.857191324234008789e-02 1.754062771797180176e-01 4.716825485229492188e-02 -7.127696275711059570e-02 1.820191591978073120e-01 1.691281348466873169e-01 2.309827059507369995e-01 -6.871093064546585083e-02 9.639523178339004517e-02 3.952350020408630371e-01 -2.769170701503753662e-01 -3.242781758308410645e-02 3.128469884395599365e-01 -2.502026855945587158e-01 -2.931469082832336426e-01 1.482925564050674438e-01 -1.868943423032760620e-01 3.382106497883796692e-02 -1.131353899836540222e-03 2.457734756171703339e-02 -1.610777229070663452e-01 4.764421656727790833e-02 7.967513054609298706e-02 4.871858656406402588e-02
1.744390130043029785e-01 -6.446567922830581665e-02 3.255553543567657471e-01 -2.203400991857051849e-02 8.708223700523376465e-03 1.268015243113040924e-02 2.564066946506500244e-01 1.735862195491790771e-01 1.549497246742248535e-01 6.878529209643602371e-03 -9.935080260038375854e-02 -4.959728941321372986e-02 -1.626293361186981201e-01 -1.679396927356719971e-01 1.907425224781036377e-01 7.710061967372894287e-02 -2.390232980251312256e-01 3.226839303970336914e-01 -1.092957258224487305e-01 -1.767186797223985195e-03 -1.273381412029266357e-01 -3.183568120002746582e-01 -4.187043607234954834e-01 -2.966839075088500977e-02 2.957767061889171600e-02 1.937107294797897339e-01 7.928077876567840576e-02 2.673012763261795044e-02 -5.624308064579963684e-02 1.516128927469253540e-01 -1.086128503084182739e-01 2.813419699668884277e-01
1.222192272543907166e-01 -1.696121841669082642e-01 2.177004665136337280e-01 2.158285379409790039e-01 -2.403088063001632690e-01 1.296800374984741211e-02 9.911782294511795044e-02 1.244755387306213379e-01 -2.480871677398681641e-01 2.083583623170852661e-01 -1.646201908588409424e-01 1.212178245186805725e-01 5.727104470133781433e-02 3.547034859657287598e-01 8.466546982526779175e-02 1.176284924149513245e-01 -1.375063359737396240e-01 3.132043778896331787e-01 -4.604469239711761475e-02 2.027196437120437622e-02 -1.270439848303794861e-02 -1.981524825096130371e-01 -4.213984012603759766e-01 2.264924943447113037e-01 1.832094639539718628e-01 -3.246046602725982666e-02 1.509323716163635254e-01 -1.096541658043861389e-01 8.928279392421245575e-03 1.280083358287811279e-01 -5.950179696083068848e-02 7.044745981693267822e-02
1.032651029527187347e-02 2.127785682678222656e-01 1.727132946252822876e-01 2.060054242610931396e-01 -5.810922384262084961e-01 6.329871714115142822e-02 -8.759400248527526855e-02 -6.536486744880676270e-02 -1.165632903575897217e-01 8.176644146442413330e-02 -2.493784278631210327e-01 -2.004933059215545654e-01 2.771919220685958862e-02 2.831268310546875000e-01 2.077585905790328979e-01 -5.754981655627489090e-03 1.808620244264602661e-01 1.974557042121887207e-01 1.183213144540786743e-01 -1.664395332336425781e-01 2.850491553544998169e-02 -7.294348627328872681e-02 -1.869719028472900391e-01 9.913412481546401978e-02 1.866756565868854523e-02 1.242422387003898621e-01 -1.194734051823616028e-01 -9.686129540205001831e-02 7.740668952465057373e-02 -7.428077608346939087e-02 8.446567505598068237e-02 -2.440055161714553833e-01
6.289105117321014404e-02 1.093798279762268066e-01 1.908525079488754272e-01 -4.522103443741798401e-02 -2.352512031793594360e-01 -1.425554305315017700e-01 -3.402599096298217773e-01 2.494541853666305542e-01 2.106692045927047729e-01 -3.793602436780929565e-02 -2.342574447393417358e-01 5.007457453757524490e-03 -5.505588650703430176e-02 1.014390215277671814e-01 1.787049323320388794e-02 -7.501902431249618530e-02 -2.001730799674987793e-01 2.145200222730636597e-01 1.153312399983406067e-01 8.437088876962661743e-02 -1.206870898604393005e-01 -1.696274578571319580e-01 -3.534308075904846191e-01 7.435983978211879730e-03 -9.362125396728515625e-02 7.149261981248855591e-02 -1.094676852226257324e-01 3.010703921318054199e-01 -4.323634505271911621e-02 5.593229457736015320e-02 3.280714154243469238e-01 -2.607766389846801758e-01
9.576515108346939087e-02 -3.269730508327484131e-01 2.370229512453079224e-01 2.686859667301177979e-01 -1.587927043437957764e-01 5.333523452281951904e-02 1.177759654819965363e-02 4.336927831172943115e-02 2.607941031455993652e-01 9.678203612565994263e-02 1.534378342330455780e-02 -1.892092078924179077e-01 -8.890864253044128418e-02 1.221971139311790466e-01 -1.757084950804710388e-02 1.754373162984848022e-01 -5.812922120094299316e-02 3.185200691223144531e-01 -9.088247269392013550e-02 -1.444953382015228271e-01 1.995333731174468994e-01 5.461771786212921143e-02 -6.379470229148864746e-02 -7.395473122596740723e-02 1.809279918670654297e-01 1.815714091062545776e-01 -8.877184987068176270e-02 -3.246751427650451660e-01 -3.349039256572723389e-01 6.640197336673736572e-02 -2.645368278026580811e-01 -7.919058203697204590e-02
3.652619123458862305e-01 -1.501968801021575928e-01 1.827306598424911499e-01 3.505259007215499878e-02 -2.660879492759704590e-01 1.791217327117919922e-01 1.391075700521469116e-01 2.109358161687850952e-01 2.229370027780532837e-01 -1.824278086423873901e-01 4.214063659310340881e-02 7.187809050083160400e-02 -2.643911167979240417e-02 -1.159931570291519165e-01 2.220990881323814392e-02 -1.412960439920425415e-01 -2.462037652730941772e-01 2.177733778953552246e-01 -1.615180373191833496e-01 6.001316010951995850e-02 -8.958727121353149414e-02 -5.610042717307806015e-03 -2.026698142290115356e-01 -4.429320618510246277e-02 -1.797304004430770874e-01 2.726636826992034912e-01 -2.562908530235290527e-01 2.101341933012008667e-01 -5.262843146920204163e-02 -1.326716095209121704e-01 1.168707832694053650e-01 -2.807011604309082031e-01
3.731656372547149658e-01 -5.749015510082244873e-02 1.448644995689392090e-01 -3.102554380893707275e-02 -9.599331021308898926e-02 -1.045085936784744263e-01 1.205077543854713440e-01 2.052569091320037842e-01 1.852623075246810913e-01 -2.262364178895950317e-01 1.523163914680480957e-01 -5.091437324881553650e-02 1.079450249671936035e-01 1.751253306865692139e-01 2.141272574663162231e-01 -2.543264329433441162e-01 -2.477956116199493408e-01 1.368156969547271729e-01 -2.463118582963943481e-01 -2.073024772107601166e-02 1.107964292168617249e-01 -1.223630756139755249e-01 -3.130273818969726562e-01 -2.015326917171478271e-02 -1.330261826515197754e-01 2.266732007265090942e-01 -9.592608362436294556e-02 2.392123192548751831e-01 -4.374181851744651794e-02 -8.827086538076400757e-03 -4.405674990266561508e-03 -3.003006875514984131e-01
6.326758861541748047e-02 2.069387435913085938e-01 1.952640414237976074e-01 -1.722895950078964233e-01 -3.764416277408599854e-01 -1.748264580965042114e-01 1.578408628702163696e-01 2.274598628282546997e-01 1.212000548839569092e-01 -3.723920881748199463e-02 -1.995165459811687469e-02 -1.102985814213752747e-01 -3.606523573398590088e-02 1.155815422534942627e-01 2.470153123140335083e-01 1.255865097045898438e-01 1.286132354289293289e-02 3.657523393630981445e-01 -1.300717820413410664e-03 -3.083298206329345703e-01 -2.533262781798839569e-02 -2.806085348129272461e-01 -1.812419593334197998e-01 3.897829726338386536e-02 -4.702479019761085510e-02 2.534311711788177490e-01 5.995591729879379272e-02 9.421758353710174561e-03 -2.125207632780075073e-01 9.723843634128570557e-02 1.267456263303756714e-01 1.810581684112548828e-01
-5.198248103260993958e-02 -1.372503638267517090e-01 4.504036307334899902e-01 4.149112105369567871e-02 -3.146931231021881104e-01 3.489341735839843750e-01 -2.099609225988388062e-01 -1.294736098498106003e-02 4.130047932267189026e-02 1.570771038532257080e-01 -1.296887099742889404e-01 -3.642557561397552490e-02 1.502042636275291443e-02 4.308226406574249268e-01 4.091181606054306030e-02 5.614601075649261475e-02 -1.066326647996902466e-01 1.647165119647979736e-01 3.723765164613723755e-02 7.231975439935922623e-03 -1.045851781964302063e-01 -3.253603279590606689e-01 1.013556048274040222e-01 1.843483150005340576e-01 1.396221388131380081e-02 -1.015909537672996521e-01 4.210549592971801758e-02 1.766938418149948120e-01 1.473883818835020065e-02 4.094177484512329102e-02 -1.272688359022140503e-01 -1.051511391997337341e-01
1.285057216882705688e-01 -1.304885298013687134e-01 3.735105395317077637e-01 -3.901958093047142029e-02 -1.457017809152603149e-01 2.203441858291625977e-01 1.783352643251419067e-01 1.435259077697992325e-02 1.078453063964843750e-01 2.709635794162750244e-01 1.557509601116180420e-01 3.618931025266647339e-02 -9.062100201845169067e-02 -2.298414260149002075e-01 -6.279644370079040527e-02 -6.177826970815658569e-02 -5.963644012808799744e-02 4.212237298488616943e-01 8.521464467048645020e-02 -2.298889458179473877e-01 -1.550458744168281555e-02 -1.324656754732131958e-01 -3.518353998661041260e-01 1.306816488504409790e-01 -1.491487771272659302e-01 -9.271872043609619141e-02 1.146589964628219604e-01 7.321029156446456909e-02 -2.697876393795013428e-01 1.358429938554763794e-01 4.080079868435859680e-02 4.706954210996627808e-02
-5.370946228504180908e-02 -2.290105223655700684e-01 2.013290673494338989e-01 2.796161174774169922e-01 -2.190804630517959595e-01 1.975112110376358032e-01 1.377613246440887451e-01 8.570495992898941040e-03 2.020777463912963867e-01 3.553688824176788330e-01 1.376016288995742798e-01 1.907683461904525757e-01 -4.324485734105110168e-02 1.622477471828460693e-01 2.068460136651992798e-01 5.761324986815452576e-02 -3.880471363663673401e-02 1.780316531658172607e-01 1.452183723449707031e-01 1.915385127067565918e-01 1.126769706606864929e-01 -1.521292328834533691e-01 4.729847982525825500e-02 -2.092406451702117920e-01 -1.778612285852432251e-02 1.027020961046218872e-01 1.884068846702575684e-01 1.463839262723922729e-01 -1.613538414239883423e-01 2.530516982078552246e-01 2.757006287574768066e-01 -1.282144933938980103e-01
2.193861082196235657e-02 -2.330663949251174927e-01 3.147121667861938477e-01 1.744441241025924683e-01 -1.410963665693998337e-02 3.907966017723083496e-01 -1.028279364109039307e-01 5.432291328907012939e-02 -6.399894505739212036e-02 7.422969490289688110e-02 1.082510948181152344e-01 2.935523688793182373e-01 6.180597469210624695e-02 2.580475211143493652e-01 1.123405173420906067e-01 -4.182867333292961121e-02 3.863518685102462769e-02 2.692067921161651611e-01 -9.710709750652313232e-02 2.174819707870483398e-01 -1.667865365743637085e-01 -2.232053726911544800e-01 -1.896106153726577759e-01 9.883327782154083252e-02 -1.619998365640640259e-01 -6.938967853784561157e-02 1.369365453720092773e-01 2.846322581171989441e-02 -3.132187426090240479e-01 2.096359133720397949e-01 7.244322448968887329e-02 -7.091800123453140259e-02
1.510320156812667847e-01 -2.451845109462738037e-01 -2.946216985583305359e-02 1.990555226802825928e-01 -3.197034299373626709e-01 3.755156099796295166e-01 -1.885570026934146881e-02 4.621104151010513306e-02 1.494930386543273926e-01 1.177967563271522522e-01 -3.476412221789360046e-02 1.659647445194423199e-03 -3.026247024536132812e-01 1.979222446680068970e-01 2.112875692546367645e-02 -3.397060930728912354e-02 -1.744849830865859985e-01 1.622718721628189087e-01 -4.597417637705802917e-02 6.979936268180608749e-03 -8.269302546977996826e-02 -1.291807889938354492e-01 -3.666970506310462952e-02 9.848053008317947388e-02 1.298623979091644287e-01 -3.391496837139129639e-02 -9.554166346788406372e-03 -2.253024876117706299e-01 -2.469192743301391602e-01 -1.280864924192428589e-01 -3.891024291515350342e-01 -2.644379734992980957e-01
2.857629656791687012e-01 2.454214096069335938e-01 1.705231070518493652e-01 8.372049033641815186e-02 -5.688717961311340332e-01 2.089513838291168213e-02 1.970032304525375366e-01 -1.089986190199851990e-01 2.350109256803989410e-02 -9.159664064645767212e-02 5.281639471650123596e-02 3.006574697792530060e-02 -1.569814831018447876e-01 5.132863298058509827e-02 1.148905605077743530e-01 3.048842847347259521e-01 1.016414016485214233e-01 3.623869419097900391e-01 -2.422413043677806854e-02 1.331961452960968018e-01 1.216188967227935791e-01 -3.085491061210632324e-02 -4.572672769427299500e-02 3.045590966939926147e-02 1.190517544746398926e-01 -1.125616282224655151e-01 6.437245011329650879e-02 -3.385385498404502869e-02 -2.944116131402552128e-04 1.997535824775695801e-01 -5.747244507074356079e-02 -2.170878499746322632e-01
-2.070644348859786987e-01 -5.738634616136550903e-02 3.117370903491973877e-01 -4.202449694275856018e-02 -1.447253525257110596e-01 1.705388575792312622e-01 1.033988818526268005e-01 -8.991430699825286865e-02 6.778452545404434204e-02 -1.630933433771133423e-01 1.628205627202987671e-01 -6.335116177797317505e-02 -2.035891264677047729e-01 3.515831232070922852e-01 -1.219103634357452393e-01 -2.576914429664611816e-01 1.476630270481109619e-01 3.260237276554107666e-01 -1.375422626733779907e-01 1.729960553348064423e-02 -1.189411059021949768e-01 1.524698920547962189e-02 -3.531964421272277832e-01 -1.767909526824951172e-01 -5.935957282781600952e-02 2.251706644892692566e-02 3.026355504989624023e-01 6.377823185175657272e-03 -1.799921272322535515e-03 1.736470311880111694e-01 1.493525952100753784e-01 1.105370596051216125e-01
1.407100558280944824e-01 -2.187415510416030884e-01 3.380396962165832520e-01 -7.535705715417861938e-02 -1.577413827180862427e-01 8.960545808076858521e-02 1.806558668613433838e-01 1.340703964233398438e-01 1.072695851325988770e-01 8.967135101556777954e-02 4.258261527866125107e-03 -1.290000677108764648e-01 2.428447306156158447e-01 2.309943139553070068e-01 -3.685333207249641418e-02 8.580926805734634399e-02 -1.395730376243591309e-01 3.392364084720611572e-01 1.879660338163375854e-01 1.103544533252716064e-01 1.342578791081905365e-02 7.694225013256072998e-02 -3.636261820793151855e-01 4.271151721477508545e-01 1.179018914699554443e-01 3.777150809764862061e-02 2.107414752244949341e-01 2.016836591064929962e-02 2.797851338982582092e-02 -2.337595447897911072e-02 -8.438335359096527100e-02 1.417965255677700043e-02
1.103604435920715332e-01 1.111749112606048584e-01 2.946998775005340576e-01 -4.641920700669288635e-02 -1.518319547176361084e-01 1.000002324581146240e-01 -1.455612573772668839e-02 4.130338504910469055e-02 1.885566562414169312e-01 5.483838915824890137e-02 -1.332577764987945557e-01 -2.714696712791919708e-02 -4.293790459632873535e-01 2.277988642454147339e-01 -2.256906628608703613e-01 -1.002925485372543335e-01 -2.393759936094284058e-01 1.596243232488632202e-01 1.248092651367187500e-01 9.613191708922386169e-03 -1.296742856502532959e-01 3.764435648918151855e-02 -2.341296523809432983e-01 9.641668945550918579e-02 -7.492468692362308502e-03 3.937526941299438477e-01 -6.056467443704605103e-02 1.998778134584426880e-01 -5.004712566733360291e-02 2.857612073421478271e-01 -1.535115647129714489e-03 -1.830275356769561768e-01
7.336338609457015991e-02 -1.782018542289733887e-01 1.452606171369552612e-01 3.867785334587097168e-01 -4.952281415462493896e-01 -2.340066479519009590e-03 -9.954728186130523682e-02 1.082495823502540588e-01 3.002822101116180420e-01 -3.233808279037475586e-02 -1.092773377895355225e-01 3.364695981144905090e-02 -2.558180391788482666e-01 2.043453752994537354e-01 -7.599453628063201904e-02 2.360405214130878448e-02 -1.793821603059768677e-01 4.365656152367591858e-02 3.171199187636375427e-02 -1.217659935355186462e-01 3.361081704497337341e-03 -3.490891680121421814e-02 -4.747426137328147888e-02 -1.981788426637649536e-01 9.571451693773269653e-03 -1.849340274930000305e-02 1.476737111806869507e-01 -3.381510674953460693e-01 -2.387441843748092651e-01 2.181099355220794678e-02 -1.141788661479949951e-01 -8.766342699527740479e-02
9.296686947345733643e-02 -1.102883964776992798e-01 2.174232006072998047e-01 3.114855587482452393e-01 -3.772184550762176514e-01 -1.168557815253734589e-02 1.709224432706832886e-01 2.083004862070083618e-01 3.374962508678436279e-01 -1.975176185369491577e-01 1.324993669986724854e-01 -6.873850710690021515e-03 -4.281529784202575684e-02 1.083018332719802856e-01 -3.338143602013587952e-02 2.287731915712356567e-01 -8.275799453258514404e-02 2.310479432344436646e-01 -1.429214179515838623e-01 1.505955904722213745e-01 1.307472735643386841e-01 -4.150363802909851074e-02 6.809209287166595459e-02 -1.145077198743820190e-01 7.075261324644088745e-02 -6.092782691121101379e-02 1.264133453369140625e-01 -2.692501842975616455e-01 -2.907975018024444580e-01 -9.028674662113189697e-02 -1.093068048357963562e-01 -2.014174461364746094e-01
1.348913609981536865e-01 1.704060733318328857e-01 2.829651534557342529e-01 -2.073898762464523315e-01 -1.866581439971923828e-01 9.690214693546295166e-02 -2.317725270986557007e-01 -3.826694190502166748e-02 1.694048345088958740e-01 -3.126043826341629028e-02 -6.103295832872390747e-02 -1.631280779838562012e-01 -2.207646518945693970e-01 4.991360008716583252e-02 1.873041540384292603e-01 -2.523212134838104248e-02 5.054711829870939255e-03 1.274437308311462402e-01 1.961195766925811768e-01 6.616571545600891113e-02 -6.085183471441268921e-02 -6.743088364601135254e-02 -5.139209628105163574e-01 8.749895542860031128e-02 -2.459843009710311890e-01 -2.483080327510833740e-02 1.929212510585784912e-01 -5.165702849626541138e-02 -1.030369251966476440e-01 -9.971998631954193115e-02 -2.997851967811584473e-01 -1.809434145689010620e-01
1.713198870420455933e-01 -8.245433866977691650e-02 3.381687700748443604e-01 1.955826133489608765e-01 -2.891812920570373535e-01 3.290705382823944092e-01 -4.785270616412162781e-02 3.154348582029342651e-02 2.751446515321731567e-02 1.977219730615615845e-01 -2.367967367172241211e-02 -1.825948059558868408e-01 5.518855527043342590e-02 3.123933076858520508e-01 -1.087551936507225037e-01 1.840383857488632202e-01 -1.675359159708023071e-01 1.023692935705184937e-01 7.743955124169588089e-03 -6.863398849964141846e-02 -7.325478829443454742e-03 -1.497067958116531372e-01 -1.583737693727016449e-02 1.145491749048233032e-01 3.192628175020217896e-02 -9.687793999910354614e-02 3.067106604576110840e-01 4.158003628253936768e-01 -6.314003467559814453e-02 3.092307597398757935e-02 -1.627939045429229736e-01 -8.938145637512207031e-02
7.089209556579589844e-02 2.684998214244842529e-01 -2.405589446425437927e-02 -1.942015290260314941e-01 -3.766648173332214355e-01 -8.185648918151855469e-02 -8.557942509651184082e-02 -1.527688093483448029e-02 1.932849287986755371e-01 -7.461589574813842773e-02 -1.061993837356567383e-01 -2.154478728771209717e-01 -9.752619266510009766e-02 -4.438824206590652466e-02 5.088002979755401611e-02 -1.586373150348663330e-01 -4.466915875673294067e-02 4.913136363029479980e-01 4.634492471814155579e-02 -1.374510861933231354e-02 -7.311704754829406738e-02 -1.219765618443489075e-01 -3.561430871486663818e-01 -5.004701763391494751e-02 3.404759988188743591e-02 2.480655014514923096e-01 7.431529462337493896e-02 -4.234620183706283569e-02 -1.738052815198898315e-01 1.431648060679435730e-02 2.454190999269485474e-01 1.807009279727935791e-01
2.682831883430480957e-02 -1.096236035227775574e-01 3.414958119392395020e-01 -1.365294903516769409e-01 -3.163859546184539795e-01 -9.380030632019042969e-02 3.376632928848266602e-01 4.955737665295600891e-02 1.491170376539230347e-01 3.580986261367797852e-01 1.564966589212417603e-01 -1.192127168178558350e-01 -5.272518843412399292e-02 1.254481449723243713e-02 5.420009791851043701e-02 -6.529809534549713135e-02 1.968085169792175293e-01 1.896788179874420166e-01 2.785622179508209229e-01 2.800942026078701019e-02 -1.921887882053852081e-02 -2.437248080968856812e-01 -1.224482432007789612e-01 4.450813680887222290e-02 -9.633252024650573730e-02 2.704691290855407715e-01 -2.081468142569065094e-02 2.255020588636398315e-01 -2.043115198612213135e-01 5.067609995603561401e-02 -5.812158435583114624e-02 -1.267831921577453613e-01
-1.026176959276199341e-01 -2.895593345165252686e-01 2.161735445261001587e-01 1.919332444667816162e-01 -8.647070080041885376e-02 -7.654174417257308960e-02 1.614843904972076416e-01 1.978290677070617676e-01 -1.856737397611141205e-02 -1.552731096744537354e-01 2.074663341045379639e-02 1.091597303748130798e-01 -1.049103364348411560e-01 1.329872310161590576e-01 -1.462639421224594116e-01 -1.338158361613750458e-02 -1.464006304740905762e-01 4.769311249256134033e-01 -2.066224366426467896e-01 -5.747049301862716675e-02 -1.212737485766410828e-01 -2.599186599254608154e-01 -4.678398072719573975e-01 3.605125471949577332e-02 3.955850005149841309e-02 5.507055670022964478e-02 -4.783517122268676758e-02 -7.265269756317138672e-02 1.275779008865356445e-01 -8.523715287446975708e-02 -1.346463114023208618e-01 -7.263053953647613525e-02
1.375717073678970337e-01 7.426172494888305664e-02 3.792389482259750366e-02 2.659897208213806152e-01 -1.011391133069992065e-01 -5.764011293649673462e-02 -3.656573891639709473e-01 2.635820508003234863e-01 4.747618734836578369e-02 9.503716230392456055e-02 -1.614907979965209961e-01 -8.700183033943176270e-02 -4.172684252262115479e-02 2.613657116889953613e-01 6.926994025707244873e-02 -2.668183445930480957e-01 7.821439951658248901e-02 4.736313521862030029e-01 1.984666450880467892e-04 -2.106402069330215454e-01 -1.470351219177246094e-01 -9.347222000360488892e-02 -7.237586379051208496e-02 1.528308987617492676e-01 1.090018972754478455e-01 1.154030114412307739e-01 -2.891323156654834747e-02 -1.216663420200347900e-01 -2.453078925609588623e-01 1.213817521929740906e-01 2.124979496002197266e-01 3.149494901299476624e-02
-5.994124338030815125e-02 2.185638546943664551e-01 7.442887872457504272e-02 2.014169096946716309e-02 -3.607666194438934326e-01 9.491110593080520630e-02 3.025818765163421631e-01 -1.434479504823684692e-01 8.164558559656143188e-02 -3.713825717568397522e-02 2.632354199886322021e-01 9.624698758125305176e-02 -2.590559720993041992e-01 3.016852438449859619e-01 1.375814527273178101e-01 6.353481858968734741e-02 -1.207777187228202820e-01 4.965725541114807129e-01 -1.711836270987987518e-02 3.457332774996757507e-02 2.145372331142425537e-01 -1.231172457337379456e-01 -1.176226437091827393e-01 7.412534207105636597e-02 9.842515736818313599e-02 -5.138088390231132507e-02 1.350295543670654297e-01 -1.735959798097610474e-01 -1.246048137545585632e-01 3.925544023513793945e-02 -5.258839204907417297e-02 -2.052173018455505371e-03
4.195858538150787354e-02 -8.793722838163375854e-02 3.750113248825073242e-01 2.222753316164016724e-01 -2.630516188219189644e-03 -1.521222293376922607e-02 7.308838516473770142e-02 -2.455988526344299316e-02 1.018380820751190186e-01 -3.341880068182945251e-02 -3.666246235370635986e-01 5.372371524572372437e-02 -1.558668762445449829e-01 1.378773450851440430e-01 -1.106599941849708557e-01 -7.995211333036422729e-02 -4.650616273283958435e-02 3.431862294673919678e-01 1.466986630111932755e-02 4.579840227961540222e-02 -1.322386413812637329e-01 -2.620184421539306641e-01 -2.780086696147918701e-01 1.897006630897521973e-01 -1.957279294729232788e-01 2.048281729221343994e-01 -2.582473456859588623e-01 4.573239013552665710e-02 2.363336980342864990e-01 3.044694103300571442e-02 1.979260444641113281e-01 -1.299326568841934204e-01
3.271198570728302002e-01 -1.228502020239830017e-01 4.263816475868225098e-01 1.938648521900177002e-01 -3.010777235031127930e-01 1.009880006313323975e-01 1.407296396791934967e-02 -9.070522338151931763e-02 3.250468671321868896e-01 4.651180282235145569e-02 1.331150904297828674e-02 -1.656965911388397217e-01 -2.892021238803863525e-01 1.251859068870544434e-01 2.049044072628021240e-01 -1.082423403859138489e-01 -1.470290590077638626e-02 1.101573277264833450e-02 7.134805619716644287e-02 -3.215515017509460449e-01 -8.719886839389801025e-02 -6.328269839286804199e-02 9.701698273420333862e-02 -7.255849242210388184e-02 8.507652580738067627e-02 2.449076324701309204e-01 9.705306589603424072e-02 3.094210475683212280e-02 -9.734974801540374756e-02 5.646126717329025269e-02 1.715406775474548340e-01 7.737211883068084717e-02
7.952418178319931030e-02 2.725852429866790771e-01 3.336806595325469971e-01 9.000487625598907471e-02 -2.544580399990081787e-01 1.443420946598052979e-01 -2.540476322174072266e-01 9.322565048933029175e-02 8.592800050973892212e-02 4.184621572494506836e-01 1.344465166330337524e-01 8.142940700054168701e-02 9.746260941028594971e-03 4.442223310470581055e-01 -1.321406196802854538e-02 -1.352243125438690186e-01 -2.533346973359584808e-02 6.584562361240386963e-03 -2.472475469112396240e-01 -2.334919944405555725e-02 -7.388339191675186157e-02 -8.088442496955394745e-03 -1.227281093597412109e-01 -9.530729055404663086e-02 -2.152042239904403687e-01 6.691728532314300537e-02 1.506166756153106689e-01 -4.996341839432716370e-02 -1.878515332937240601e-01 3.502112580463290215e-03 -8.620342612266540527e-02 -8.537989109754562378e-02
9.923814982175827026e-02 -1.306898295879364014e-01 4.096810519695281982e-01 2.304668873548507690e-01 -1.549406796693801880e-01 2.146257907152175903e-01 -1.507237404584884644e-01 4.158844798803329468e-02 9.218727797269821167e-02 2.331463396549224854e-01 -4.734861198812723160e-03 2.952186949551105499e-02 1.208093855530023575e-02 -1.830029934644699097e-01 1.690738201141357422e-01 -3.700456023216247559e-02 6.962557137012481689e-02 2.402327805757522583e-01 -2.078281193971633911e-01 3.151375353336334229e-01 1.245386153459548950e-01 7.496701087802648544e-03 -3.178849518299102783e-01 1.814391463994979858e-01 -3.321848064661026001e-02 3.468657433986663818e-01 -5.263100191950798035e-02 -9.270478785037994385e-02 -1.987721174955368042e-01 5.757268145680427551e-02 -5.048099439591169357e-03 4.968987312167882919e-03
1.222968548536300659e-01 -1.802256405353546143e-01 1.407042145729064941e-01 1.688044369220733643e-01 4.068063199520111084e-02 2.010059356689453125e-02 1.952477172017097473e-02 -2.955214492976665497e-02 3.813002109527587891e-01 5.007799714803695679e-02 5.518701300024986267e-02 -3.666827082633972168e-01 -1.530759483575820923e-01 -1.813198789022862911e-03 1.056271120905876160e-01 1.255943477153778076e-01 -8.548088371753692627e-02 1.570038050413131714e-01 1.729893982410430908e-01 9.615372121334075928e-02 1.876135356724262238e-02 -9.832876920700073242e-02 -3.886012136936187744e-01 1.036705374717712402e-01 2.473390847444534302e-01 3.317790031433105469e-01 -1.203410252928733826e-01 7.692544162273406982e-02 -2.534538805484771729e-01 -1.274872571229934692e-02 1.989983618259429932e-01 -1.631802916526794434e-01
1.666510477662086487e-02 -1.942353844642639160e-01 9.238960593938827515e-02 3.348425030708312988e-02 -2.226696014404296875e-01 4.584933519363403320e-01 1.917808651924133301e-01 -6.573005020618438721e-02 1.426501721143722534e-01 4.824671894311904907e-02 -7.737894356250762939e-02 1.468697041273117065e-01 -3.352260100655257702e-04 4.404736459255218506e-01 9.025197476148605347e-02 -1.720847636461257935e-01 -2.560268044471740723e-01 7.810011040419340134e-03 -8.592338860034942627e-02 -5.923119024373590946e-04 2.302453940501436591e-04 -2.023414373397827148e-01 -2.819473147392272949e-01 1.665661633014678955e-01 1.138743385672569275e-01 1.594365388154983521e-01 3.483082354068756104e-02 -2.039547562599182129e-01 7.569225877523422241e-02 -8.479413390159606934e-02 -1.327443569898605347e-01 -1.910907477140426636e-01
4.350375384092330933e-02 -1.588247716426849365e-01 3.239276632666587830e-02 8.886515349149703979e-02 -1.716439723968505859e-01 -4.943638294935226440e-02 2.560123503208160400e-01 -2.180909924209117889e-02 2.835257053375244141e-01 3.691289722919464111e-01 1.720028221607208252e-01 -1.836570501327514648e-01 -1.036333739757537842e-01 2.725952565670013428e-01 2.700850367546081543e-01 2.074952572584152222e-01 9.937180578708648682e-02 2.583423256874084473e-01 -2.875566482543945312e-02 -1.953449472784996033e-02 4.840495809912681580e-02 2.139351963996887207e-01 -3.276136517524719238e-01 -5.300396308302879333e-02 -1.229243800044059753e-01 2.055293470621109009e-01 -1.244788058102130890e-02 -5.114670097827911377e-02 -2.325361669063568115e-01 1.779899895191192627e-01 9.508927352726459503e-03 5.443398654460906982e-02
9.785392880439758301e-02 -9.447758644819259644e-02 2.832664549350738525e-01 4.876381531357765198e-02 -1.443401277065277100e-01 3.451033532619476318e-01 -4.901116713881492615e-02 1.276437044143676758e-01 -6.237636134028434753e-02 2.956337928771972656e-01 -1.869149208068847656e-01 -2.624166607856750488e-01 1.851269155740737915e-01 2.723121047019958496e-01 1.175544261932373047e-01 3.110834397375583649e-02 -9.324985556304454803e-03 3.298811912536621094e-01 1.396004110574722290e-01 -1.443510688841342926e-02 -9.852126985788345337e-02 -3.687865138053894043e-01 -8.023485541343688965e-03 3.703203424811363220e-02 5.109780654311180115e-02 -1.400888711214065552e-01 2.101424038410186768e-01 2.690567374229431152e-01 -4.971136525273323059e-02 6.573701649904251099e-02 -2.413198351860046387e-02 -6.299139000475406647e-03
2.150760591030120850e-02 3.248910978436470032e-02 1.241351142525672913e-01 -7.478124648332595825e-02 -8.059787750244140625e-02 2.027944326400756836e-01 1.410835832357406616e-01 -1.708334535360336304e-01 1.400758028030395508e-01 -2.058449983596801758e-01 -2.653456628322601318e-01 9.026569128036499023e-02 -2.593012154102325439e-01 3.587801754474639893e-01 1.515075713396072388e-01 3.058497235178947449e-02 -1.191895157098770142e-01 2.868411540985107422e-01 9.759888052940368652e-02 1.023711264133453369e-01 -1.481470763683319092e-01 -7.288692146539688110e-02 -2.957198619842529297e-01 1.796457320451736450e-01 2.168601006269454956e-01 -6.622813642024993896e-02 3.105436861515045166e-01 -5.783978849649429321e-02 -1.250127106904983521e-01 -5.922593176364898682e-02 -2.474529445171356201e-01 -1.591581851243972778e-01
6.823269277811050415e-02 1.432412415742874146e-01 2.134992182254791260e-01 -1.424169540405273438e-01 -2.506646513938903809e-01 -3.392955055460333824e-03 -3.625651821494102478e-02 3.230210542678833008e-01 9.974362701177597046e-02 1.956345140933990479e-01 -2.123190611600875854e-01 9.038561582565307617e-02 -2.153473645448684692e-01 3.066370785236358643e-01 -5.509819462895393372e-02 -6.725391000509262085e-02 -2.817944586277008057e-01 1.808145344257354736e-01 1.693538278341293335e-01 1.097977682948112488e-01 5.591425299644470215e-02 -3.256932497024536133e-01 -2.177157402038574219e-01 -1.530885603278875351e-02 3.173106536269187927e-02 -1.201557647436857224e-02 1.142208650708198547e-01 1.521067619323730469e-01 -6.136266142129898071e-02 2.479336112737655640e-01 2.316803336143493652e-01 1.584559082984924316e-01
-6.223508715629577637e-02 8.183784037828445435e-02 4.745576903223991394e-02 1.258532404899597168e-01 -1.216787621378898621e-01 1.917582750320434570e-02 -1.617656946182250977e-01 -5.622060969471931458e-02 1.104389801621437073e-01 6.762379314750432968e-03 -1.830856204032897949e-01 -2.545947730541229248e-01 -1.653205156326293945e-01 -2.724401094019412994e-02 -7.576149702072143555e-02 -7.424577325582504272e-02 5.389343574643135071e-02 3.573527336120605469e-01 -1.291095465421676636e-01 1.062384545803070068e-01 6.484787166118621826e-02 -1.350250393152236938e-01 -1.461486369371414185e-01 2.878906130790710449e-01 7.716648746281862259e-03 3.847360014915466309e-01 1.359538584947586060e-01 1.891018301248550415e-01 -3.804561793804168701e-01 7.661580294370651245e-02 3.450918942689895630e-02 -3.708886504173278809e-01
-1.156792119145393372e-01 -2.175358496606349945e-02 1.041508652269840240e-02 1.413338482379913330e-01 -1.495576351881027222e-01 1.175338551402091980e-01 3.162721693515777588e-01 -1.317359954118728638e-01 2.366126924753189087e-01 -4.436177387833595276e-02 -9.490297175943851471e-03 -1.824114322662353516e-01 -7.830011891201138496e-04 2.069244384765625000e-01 -1.965826144441962242e-03 -2.149076908826828003e-01 7.157754153013229370e-02 3.475977480411529541e-01 -1.634174287319183350e-01 1.370011866092681885e-01 -6.415833532810211182e-02 -3.932700306177139282e-02 -6.159317120909690857e-02 1.146394014358520508e-01 -7.393304258584976196e-02 3.719861805438995361e-01 2.210969850420951843e-02 2.131053805351257324e-01 -2.772309482097625732e-01 5.427707731723785400e-02 3.236436545848846436e-01 -2.527066171169281006e-01
5.373776331543922424e-02 -2.489410936832427979e-01 4.589575529098510742e-01 -2.165790647268295288e-02 -2.860349416732788086e-01 1.401157826185226440e-01 3.328984677791595459e-01 7.341273012571036816e-04 -3.679238259792327881e-02 1.544738262891769409e-01 1.652119159698486328e-01 9.201373159885406494e-02 -6.711779534816741943e-02 1.443619579076766968e-01 -7.572788000106811523e-02 -1.134131290018558502e-02 -5.676984786987304688e-02 1.886176466941833496e-01 8.597843348979949951e-02 7.949239015579223633e-02 -4.339417442679405212e-03 -2.312942147254943848e-01 -2.329081483185291290e-02 4.228484630584716797e-01 -1.139112263917922974e-01 1.272565275430679321e-01 1.595572978258132935e-01 1.949890255928039551e-01 -6.460454314947128296e-02 1.214528009295463562e-01 1.391714215278625488e-01 -5.710245668888092041e-02
-6.815710663795471191e-02 -2.168740630149841309e-01 8.899093605577945709e-03 7.208595424890518188e-02 -2.685624361038208008e-01 -8.005099743604660034e-02 5.466719716787338257e-02 1.427276432514190674e-01 4.525910615921020508e-01 1.094813346862792969e-01 8.161211758852005005e-02 -5.802045762538909912e-02 -1.959474086761474609e-01 1.809322983026504517e-01 3.728465735912322998e-01 -7.025101780891418457e-02 1.060269623994827271e-01 2.043482661247253418e-01 1.415467262268066406e-02 -9.969875961542129517e-02 -2.113011032342910767e-01 8.483775705099105835e-02 -3.124634325504302979e-01 7.750736176967620850e-02 -1.169039979577064514e-01 9.108705818653106689e-02 -2.169402688741683960e-02 -1.067228242754936218e-01 8.833750337362289429e-02 3.584694564342498779e-01 -8.799314498901367188e-02 5.215934291481971741e-02
-5.196636542677879333e-02 -1.838402822613716125e-02 -2.485604584217071533e-02 1.287733167409896851e-01 -2.140652388334274292e-01 -1.830868422985076904e-02 1.026475280523300171e-01 -2.804756723344326019e-02 2.210137546062469482e-01 1.401225030422210693e-01 -2.433860152959823608e-01 -3.291560709476470947e-01 -1.393619775772094727e-01 1.429904550313949585e-01 -1.084126159548759460e-01 -5.359214916825294495e-02 -6.677485257387161255e-02 1.295782774686813354e-01 -2.423211783170700073e-01 8.278947323560714722e-02 1.277705579996109009e-01 -2.414131462574005127e-01 -2.399482578039169312e-01 2.538137733936309814e-01 -1.920023816637694836e-03 2.113775014877319336e-01 5.902712792158126831e-02 1.385540508636040613e-05 -2.166669517755508423e-01 2.191991060972213745e-01 2.672474980354309082e-01 -3.656716048717498779e-01
-8.247809112071990967e-02 2.580510219559073448e-03 4.058604240417480469e-01 4.335702583193778992e-02 -1.758617907762527466e-01 8.714991062879562378e-02 4.815454781055450439e-02 3.940590471029281616e-02 -1.331452876329421997e-01 2.275218665599822998e-01 -1.674667298793792725e-01 -1.990190744400024414e-01 -1.689372211694717407e-02 3.622864782810211182e-01 2.988774180412292480e-01 -6.781499087810516357e-02 -4.549385979771614075e-02 2.374218851327896118e-01 1.156179979443550110e-01 9.353044629096984863e-02 -1.410885602235794067e-01 -6.110741943120956421e-02 -2.536057233810424805e-01 -2.681310102343559265e-02 1.543135493993759155e-01 -2.009068876504898071e-01 2.224550396203994751e-01 -1.695509403944015503e-01 -1.128662750124931335e-01 -2.322085201740264893e-01 -1.016738545149564743e-02 -2.078001648187637329e-01
-4.005374014377593994e-02 -2.333872467279434204e-01 1.887305527925491333e-01 1.635837703943252563e-01 1.902809925377368927e-02 -4.223632067441940308e-02 2.030958831310272217e-01 2.719055712223052979e-01 7.407257705926895142e-02 8.949881792068481445e-02 -6.482852250337600708e-02 -1.091633960604667664e-01 7.664828002452850342e-02 1.659187078475952148e-01 4.968815669417381287e-02 4.774010181427001953e-02 -2.056711465120315552e-01 4.093089699745178223e-01 1.915295980870723724e-02 7.956136763095855713e-02 4.639140516519546509e-02 -1.468011289834976196e-01 -4.431686401367187500e-01 2.642994821071624756e-01 1.719109266996383667e-01 2.069489955902099609e-01 1.976792067289352417e-01 -8.596569299697875977e-02 1.524369716644287109e-01 9.564987570047378540e-02 -1.500737965106964111e-01 1.273157149553298950e-01
2.572991698980331421e-02 -3.580099046230316162e-01 1.385266929864883423e-01 7.762406766414642334e-02 -1.890871375799179077e-01 2.936897873878479004e-01 -2.202183008193969727e-01 6.205485388636589050e-02 5.734661594033241272e-02 -1.009344216436147690e-02 1.699867397546768188e-01 -1.641413718461990356e-01 3.840512037277221680e-02 9.657255560159683228e-02 1.514357235282659531e-02 -1.450332403182983398e-01 1.603965163230895996e-01 2.320092022418975830e-01 -2.040958404541015625e-02 1.869951635599136353e-01 -1.721324622631072998e-01 -7.898695766925811768e-02 -2.730447351932525635e-01 1.923258155584335327e-01 1.802035607397556305e-02 -9.992764890193939209e-02 1.395025849342346191e-01 2.297375202178955078e-01 -2.476959079504013062e-01 3.951001465320587158e-01 3.107398562133312225e-02 -1.303066611289978027e-01
3.203809559345245361e-01 3.233076333999633789e-01 1.043506190180778503e-01 4.390975460410118103e-02 -3.140265494585037231e-02 2.448827177286148071e-01 1.263121813535690308e-01 5.005294084548950195e-02 3.797212541103363037e-01 -7.074724882841110229e-02 -2.285432256758213043e-02 -2.540007792413234711e-02 -1.219429224729537964e-01 1.881566792726516724e-01 7.775193452835083008e-02 1.214508339762687683e-01 -2.042845636606216431e-01 1.967615783214569092e-01 -4.251569136977195740e-02 -3.199853897094726562e-01 9.973230212926864624e-02 -6.266307085752487183e-02 -6.256981939077377319e-02 4.506125673651695251e-02 -4.838614538311958313e-02 2.117752581834793091e-01 2.784214019775390625e-01 -1.587040275335311890e-01 -2.602675855159759521e-01 1.583085805177688599e-01 -1.224797125905752182e-02 -1.784859895706176758e-01
-1.807224377989768982e-02 1.182069256901741028e-01 3.396328091621398926e-01 1.355896592140197754e-01 -3.851110637187957764e-01 1.317449361085891724e-01 -5.750881880521774292e-02 2.049151062965393066e-01 2.160098403692245483e-01 -9.762899577617645264e-02 1.129752099514007568e-01 5.835715308785438538e-02 -1.937350332736968994e-01 1.711267083883285522e-01 -1.817490905523300171e-01 -2.376439608633518219e-02 -4.253333318047225475e-04 -4.014191776514053345e-02 -1.214440390467643738e-01 -2.522490620613098145e-01 -5.074364319443702698e-02 6.782966665923595428e-03 -4.643515348434448242e-01 -4.813267290592193604e-02 2.996126934885978699e-02 -9.828918427228927612e-02 -1.002913936972618103e-01 9.799531847238540649e-02 -8.641738444566726685e-02 -1.477919667959213257e-01 -8.665826916694641113e-02 -3.172307312488555908e-01
1.462456732988357544e-01 2.072186954319477081e-02 1.550820618867874146e-01 -2.294824868440628052e-01 -4.500643610954284668e-01 1.005874127149581909e-01 4.081691056489944458e-02 -8.345651626586914062e-02 5.610318854451179504e-02 -2.016801387071609497e-02 -2.784590721130371094e-01 -4.211417958140373230e-02 1.954681873321533203e-01 7.883640378713607788e-02 1.728824079036712646e-01 -1.387525945901870728e-01 -1.006687954068183899e-01 3.098959028720855713e-01 1.371234804391860962e-01 -2.327668108046054840e-02 1.100480789318680763e-03 -3.059556186199188232e-01 -1.704373359680175781e-01 1.110324263572692871e-01 1.375189423561096191e-01 -4.763344675302505493e-02 8.420347422361373901e-02 -3.172662109136581421e-02 2.306648343801498413e-02 -7.992285490036010742e-02 -1.882264167070388794e-01 -4.142521321773529053e-01
-1.823295489884912968e-03 5.986857414245605469e-02 1.292954236268997192e-01 -5.872692167758941650e-02 -1.020891219377517700e-01 -5.618902295827865601e-02 -1.970110461115837097e-02 -7.040099706500768661e-03 3.688454926013946533e-01 -6.414216756820678711e-02 -1.734406352043151855e-01 -1.704348623752593994e-01 -2.012839317321777344e-01 1.989082843065261841e-01 -7.445248961448669434e-02 -3.298663347959518433e-02 2.888604253530502319e-02 2.781713902950286865e-01 -1.938111931085586548e-01 1.861652135848999023e-01 -2.672927677631378174e-01 -2.785046398639678955e-01 -1.069747805595397949e-01 7.342449575662612915e-02 -5.617208033800125122e-02 3.747345805168151855e-01 5.628595873713493347e-02 2.582975625991821289e-01 -2.087210863828659058e-01 2.453972846269607544e-01 -1.439215987920761108e-01 -1.482686847448348999e-01
6.153778359293937683e-02 1.818744987249374390e-01 2.439500838518142700e-01 4.898712038993835449e-02 -3.566343784332275391e-01 9.986234456300735474e-02 6.342995911836624146e-02 1.911095231771469116e-01 -1.043361239135265350e-02 8.447139710187911987e-02 6.234633550047874451e-02 -2.382650971412658691e-01 -1.850587278604507446e-01 -1.650162637233734131e-01 8.793002343736588955e-04 -1.627152711153030396e-01 5.732778459787368774e-02 3.384622335433959961e-01 -3.074864670634269714e-02 -1.222446188330650330e-01 7.088662683963775635e-02 -5.171380639076232910e-01 -2.222428321838378906e-01 5.118900910019874573e-03 -4.470676183700561523e-02 5.808095633983612061e-02 2.267916798591613770e-01 -5.238186568021774292e-02 -1.498321443796157837e-01 3.116662427783012390e-02 4.343771189451217651e-02 1.649102419614791870e-01
3.356429338455200195e-01 -9.627492725849151611e-02 -1.570782065391540527e-02 1.536591444164514542e-02 -3.727220296859741211e-01 -7.821189612150192261e-02 2.556331753730773926e-01 1.887072920799255371e-01 -2.012993097305297852e-01 -4.342503473162651062e-02 -1.873966604471206665e-01 -1.653267890214920044e-01 -8.744225651025772095e-02 3.635265529155731201e-01 2.566914856433868408e-01 1.535199582576751709e-01 -6.911718100309371948e-02 3.365579843521118164e-01 -1.233497187495231628e-01 -1.765474677085876465e-01 -6.745117902755737305e-02 -1.523500867187976837e-02 -1.674362421035766602e-01 -4.966232553124427795e-02 1.303827390074729919e-02 1.890043765306472778e-01 -1.445807665586471558e-01 -1.829644851386547089e-02 -6.552892923355102539e-02 7.196894288063049316e-02 1.458786875009536743e-01 -9.939552098512649536e-02
2.588145732879638672e-01 -1.195052936673164368e-01 2.048884928226470947e-01 2.225017547607421875e-01 -2.002914547920227051e-01 2.295172214508056641e-01 -1.985791474580764771e-01 2.619321458041667938e-02 -1.137347891926765442e-01 -4.636495374143123627e-03 -8.261835202574729919e-03 4.291949048638343811e-02 2.207316458225250244e-01 3.714762628078460693e-01 1.635312438011169434e-01 -1.763841658830642700e-01 3.662168979644775391e-02 1.319661140441894531e-01 -1.562712937593460083e-01 1.835537850856781006e-01 2.757512629032135010e-01 -1.267541795969009399e-01 -2.377434223890304565e-01 9.802222996950149536e-02 -1.286761760711669922e-01 7.383965700864791870e-02 9.222374856472015381e-02 2.107185274362564087e-01 -2.445702552795410156e-01 2.057793885469436646e-01 1.115452051162719727e-01 -1.013421714305877686e-01
7.322686910629272461e-02 -5.481838062405586243e-02 -1.004527434706687927e-01 3.995373547077178955e-01 -3.011506795883178711e-01 3.664582967758178711e-02 -8.094803243875503540e-02 -1.197109520435333252e-01 2.405924201011657715e-01 1.785565316677093506e-01 -1.544933319091796875e-01 -4.189361333847045898e-01 -1.719676554203033447e-01 3.978536278009414673e-02 -8.854937553405761719e-02 -9.149080142378807068e-03 2.907693013548851013e-02 1.910823881626129150e-01 -3.909924998879432678e-03 1.620675809681415558e-02 -2.281533740460872650e-02 -5.964532494544982910e-02 -1.122525408864021301e-01 2.765693068504333496e-01 -5.685622245073318481e-02 2.815107405185699463e-01 1.559767425060272217e-01 1.068669464439153671e-02 -2.546053528785705566e-01 6.861799955368041992e-02 1.783274859189987183e-01 -2.042266726493835449e-01
3.247205615043640137e-01 2.283030003309249878e-02 2.133755087852478027e-01 6.876536458730697632e-02 -3.702810406684875488e-01 -1.440429985523223877e-01 -3.602529689669609070e-02 -2.946127392351627350e-02 7.281067222356796265e-02 -1.813208758831024170e-01 -1.989085674285888672e-01 1.076085269451141357e-01 -3.183958828449249268e-01 1.845567375421524048e-01 -3.777310624718666077e-02 -1.272365003824234009e-01 -4.293982312083244324e-02 3.013595342636108398e-01 -4.714109003543853760e-02 -2.372815757989883423e-01 2.223954349756240845e-02 -6.185749918222427368e-02 -8.180059492588043213e-02 -2.364558279514312744e-01 -3.223008513450622559e-01 1.047291606664657593e-01 -1.349845975637435913e-01 -5.254998058080673218e-02 -2.234930843114852905e-01 1.189180370420217514e-02 1.254347711801528931e-01 -1.470261067152023315e-01
-4.199375957250595093e-02 2.147645205259323120e-01 2.584349513053894043e-01 9.115155041217803955e-02 -4.807171821594238281e-01 5.434754863381385803e-02 -2.092087641358375549e-03 2.025932222604751587e-01 -3.462551161646842957e-02 -1.915164850652217865e-02 -1.896074861288070679e-01 -1.644744873046875000e-01 -7.525330036878585815e-02 2.991174161434173584e-01 2.635324597358703613e-01 5.002226680517196655e-02 5.577626172453165054e-03 3.139483332633972168e-01 1.947519928216934204e-01 9.257002919912338257e-02 -1.381258666515350342e-01 -9.631321579217910767e-02 -5.717649683356285095e-02 -4.704219847917556763e-02 5.512328445911407471e-02 -1.720722466707229614e-01 1.014224961400032043e-01 8.108251541852951050e-02 -1.327067613601684570e-01 -3.041144311428070068e-01 1.403036117553710938e-01 -1.097743809223175049e-01
2.879641354084014893e-01 -3.529189899563789368e-02 3.051140308380126953e-01 -9.568166919052600861e-03 -2.302902042865753174e-01 1.244976446032524109e-01 2.612421214580535889e-01 3.250232040882110596e-01 1.365478634834289551e-01 6.724841147661209106e-02 2.041807025671005249e-02 2.299439162015914917e-02 9.132873266935348511e-02 -7.696278393268585205e-02 9.830333292484283447e-02 -2.337361723184585571e-01 -7.743465900421142578e-02 2.639912962913513184e-01 1.098097953945398331e-02 -1.665649414062500000e-01 -2.075759023427963257e-01 1.352329254150390625e-01 -3.464711606502532959e-01 -3.866218728944659233e-03 -2.060262113809585571e-01 -5.535508319735527039e-02 3.172828853130340576e-01 -1.557701826095581055e-01 -1.555567421019077301e-02 4.527126252651214600e-02 7.024543732404708862e-02 1.220485493540763855e-01
-9.698854386806488037e-02 2.670644037425518036e-02 3.836576938629150391e-01 1.358738541603088379e-01 -5.152928456664085388e-02 4.795109480619430542e-02 2.444166131317615509e-02 5.897242948412895203e-02 3.695932030677795410e-02 -1.746162958443164825e-02 4.283853992819786072e-02 5.663717165589332581e-02 -8.582022041082382202e-02 4.012048542499542236e-01 2.285379916429519653e-01 2.055260092020034790e-01 1.662335991859436035e-01 3.347522616386413574e-01 -2.152800112962722778e-01 3.211444616317749023e-01 8.764812722802162170e-03 -2.910364568233489990e-01 -7.903235405683517456e-02 6.674747914075851440e-02 -1.673751771450042725e-01 9.635693579912185669e-02 1.272743642330169678e-01 4.102648794651031494e-02 -1.899444907903671265e-01 9.731177240610122681e-02 -5.190237984061241150e-02 2.400102764368057251e-01
-4.155198112130165100e-02 -2.742743492126464844e-01 1.988968253135681152e-01 -4.283908754587173462e-03 -1.979570239782333374e-01 2.595507502555847168e-01 -2.784072458744049072e-01 1.926150768995285034e-01 -7.568702101707458496e-02 4.719830304384231567e-02 1.507640182971954346e-01 -5.562515184283256531e-02 7.934255897998809814e-02 1.459764409810304642e-02 3.052044473588466644e-02 -3.267206549644470215e-01 2.345075458288192749e-01 3.270578086376190186e-01 -2.234872616827487946e-02 3.114778399467468262e-01 -1.396881937980651855e-01 -1.410304754972457886e-01 -2.486733496189117432e-01 6.988047808408737183e-02 -8.910758793354034424e-02 3.283827751874923706e-02 1.061607301235198975e-01 7.453980296850204468e-02 -2.902527749538421631e-01 1.194631531834602356e-01 1.074693128466606140e-01 -1.132365688681602478e-01
-9.379315376281738281e-02 -1.810708492994308472e-01 2.381249070167541504e-01 -1.436261981725692749e-01 -3.062010370194911957e-02 3.037590533494949341e-02 1.612306237220764160e-01 1.301071643829345703e-01 2.773470878601074219e-01 2.311590760946273804e-01 2.585284784436225891e-02 -4.111250862479209900e-02 -1.227119565010070801e-01 2.001041620969772339e-01 1.527666151523590088e-01 5.938974022865295410e-02 -2.475050985813140869e-01 1.555239260196685791e-01 -1.292169094085693359e-01 -1.206176728010177612e-01 2.936476143077015877e-03 -4.034943878650665283e-01 -3.516822755336761475e-01 -8.515609079040586948e-04 -1.314951032400131226e-01 -3.479799255728721619e-03 1.496837008744478226e-02 -2.107557505369186401e-01 -1.544350087642669678e-01 1.261801570653915405e-01 -2.740065157413482666e-01 2.040482312440872192e-01
6.769230961799621582e-02 -1.057502180337905884e-01 5.022322386503219604e-02 3.107346594333648682e-01 -1.704476922750473022e-01 1.598428189754486084e-01 7.977216504514217377e-03 7.723063230514526367e-03 2.943172156810760498e-01 7.123629003763198853e-02 -5.540093407034873962e-02 -1.295658648014068604e-01 -5.981032922863960266e-02 -2.727343142032623291e-02 -1.596857607364654541e-02 8.749891817569732666e-02 -1.154862120747566223e-01 2.129768580198287964e-01 -2.247697114944458008e-02 1.381960213184356689e-01 2.125706076622009277e-01 8.715159446001052856e-02 -2.028165310621261597e-01 9.588696993887424469e-03 -4.677119255065917969e-01 2.212410718202590942e-01 2.285980433225631714e-01 2.497626002877950668e-03 -2.039280235767364502e-01 1.530858725309371948e-01 2.018092274665832520e-01 -3.295796811580657959e-01
9.954971820116043091e-02 -5.110421776771545410e-02 3.024681210517883301e-01 -6.983733922243118286e-02 -3.080736100673675537e-01 3.498503863811492920e-01 -5.921249836683273315e-02 1.192858591675758362e-01 -2.880186028778553009e-02 -1.557532697916030884e-01 -2.045441418886184692e-01 1.539937704801559448e-01 1.086061075329780579e-01 2.356445193290710449e-01 7.262203097343444824e-02 -1.181815639138221741e-01 -6.824909895658493042e-02 1.419483721256256104e-01 -2.528288066387176514e-01 -9.018334001302719116e-02 -1.289947777986526489e-01 -2.055302411317825317e-01 -2.044927775859832764e-01 9.741386771202087402e-02 -1.023952290415763855e-01 -1.826101541519165039e-01 -2.864678204059600830e-01 -1.485543400049209595e-01 -3.266759216785430908e-01 1.215960979461669922e-01 -4.848271980881690979e-02 -2.211028622696176171e-04
3.938314504921436310e-03 -1.229592263698577881e-01 2.272683829069137573e-01 3.441196978092193604e-01 -3.545414209365844727e-01 2.759637832641601562e-01 -6.334937363862991333e-02 -8.823172748088836670e-02 9.048597514629364014e-02 -1.614220738410949707e-01 -8.487326651811599731e-02 1.166970208287239075e-01 3.421970456838607788e-02 1.398873627185821533e-01 6.098347157239913940e-02 6.358847022056579590e-02 -1.114280223846435547e-01 4.847613871097564697e-01 -9.767685830593109131e-02 1.597013138234615326e-02 8.004754036664962769e-02 -8.145487308502197266e-02 -9.133297950029373169e-03 -1.351056396961212158e-01 -6.958284974098205566e-02 5.428218748420476913e-03 -4.280483350157737732e-02 -3.227559924125671387e-01 -2.501925230026245117e-01 -3.254760429263114929e-02 -2.284289449453353882e-01 4.773673415184020996e-02
3.673640266060829163e-02 1.426503807306289673e-01 4.909674525260925293e-01 -6.307131797075271606e-02 -1.363124400377273560e-01 1.743844524025917053e-02 -1.132617741823196411e-01 1.433292478322982788e-01 9.892613440752029419e-02 2.096350193023681641e-01 2.875857055187225342e-03 -4.500762373208999634e-02 -2.376572638750076294e-01 2.962123751640319824e-01 -3.847620263695716858e-02 -2.488248944282531738e-01 -2.808561623096466064e-01 1.314764171838760376e-01 4.799391329288482666e-02 1.372892260551452637e-01 8.708139881491661072e-03 -1.648819819092750549e-02 -1.157435849308967590e-01 6.591849029064178467e-02 -5.259852111339569092e-02 -1.348512768745422363e-01 -1.365715861320495605e-01 1.661109328269958496e-01 -2.072487026453018188e-01 2.990652322769165039e-01 2.857593894004821777e-01 -3.129650279879570007e-02
2.953262031078338623e-01 5.600289627909660339e-02 2.377751655876636505e-02 1.698705703020095825e-01 -4.219041168689727783e-01 3.922766074538230896e-02 1.852500140666961670e-01 1.751842349767684937e-01 4.531127959489822388e-02 7.364069670438766479e-02 -6.283475458621978760e-02 7.025732845067977905e-02 1.141293942928314209e-01 1.960659176111221313e-01 1.366543620824813843e-01 -2.270191609859466553e-01 -1.862502843141555786e-01 2.465816140174865723e-01 -4.213264584541320801e-02 1.003675758838653564e-01 6.797825451940298080e-03 -6.226933375000953674e-02 -3.580769896507263184e-01 3.422389030456542969e-01 8.506342023611068726e-02 1.813004463911056519e-01 7.454438507556915283e-02 -9.886837750673294067e-02 1.848132312297821045e-01 -5.710704252123832703e-02 -1.914019584655761719e-01 1.074049249291419983e-01
1.319659501314163208e-01 2.146833986043930054e-01 1.581838577985763550e-01 -5.390559788793325424e-03 -1.217049956321716309e-01 1.289888918399810791e-01 4.146617352962493896e-01 1.611180305480957031e-01 1.954025328159332275e-01 1.303510069847106934e-01 1.002261266112327576e-01 6.008356343954801559e-03 1.817957311868667603e-01 4.887134302407503128e-03 -2.093712799251079559e-02 1.431275252252817154e-02 -3.329867720603942871e-01 1.280084550380706787e-01 1.220139190554618835e-01 -1.086654216051101685e-01 -1.066706627607345581e-01 -1.541184186935424805e-01 -4.274259805679321289e-01 1.611431092023849487e-01 -2.188293486833572388e-01 2.537934780120849609e-01 1.082474961876869202e-01 1.520203948020935059e-01 -1.731359064579010010e-01 4.979148134589195251e-02 -7.445604354143142700e-02 -1.556588709354400635e-02
1.216282546520233154e-01 -8.752877265214920044e-02 1.532778739929199219e-01 5.768756195902824402e-02 -1.354720741510391235e-01 2.296454906463623047e-01 3.128674328327178955e-01 1.677367687225341797e-01 4.908251389861106873e-02 -3.417192026972770691e-02 -3.852809220552444458e-02 9.863855689764022827e-02 -1.324512958526611328e-01 1.816791445016860962e-01 8.397416770458221436e-02 6.843939423561096191e-02 7.952015101909637451e-02 3.395081758499145508e-01 5.198042467236518860e-02 6.056595593690872192e-02 -3.766402602195739746e-01 -4.291927516460418701e-01 -1.153656989336013794e-01 2.030774056911468506e-01 4.770456999540328979e-02 6.841564923524856567e-02 1.274430006742477417e-01 -3.246107101440429688e-01 8.897256106138229370e-02 1.122237071394920349e-01 -1.034516692161560059e-01 9.043601900339126587e-02
1.083268895745277405e-01 -1.827417463064193726e-01 1.610822677612304688e-01 5.281021818518638611e-02 -1.315573602914810181e-01 5.447757616639137268e-02 1.009452119469642639e-01 -3.032829463481903076e-01 2.280627340078353882e-01 5.680617690086364746e-02 -2.452209293842315674e-01 1.511594355106353760e-01 -1.664310842752456665e-01 1.995420902967453003e-01 2.254631221294403076e-01 1.254902333021163940e-01 -3.239256888628005981e-02 3.829056918621063232e-01 1.984357833862304688e-01 3.187302350997924805e-01 7.009763736277818680e-03 -1.226728186011314392e-01 -1.908260881900787354e-01 3.244721144437789917e-02 2.077535688877105713e-01 2.487150579690933228e-02 3.716803491115570068e-01 4.480290040373802185e-02 -4.791349917650222778e-02 1.386951003223657608e-02 3.875172138214111328e-02 -4.741780832409858704e-02
1.636587432585656643e-03 -1.532191038131713867e-01 3.126823902130126953e-01 1.342532485723495483e-01 -4.290282428264617920e-01 3.705900609493255615e-01 1.603095829486846924e-01 1.294418871402740479e-01 -7.151168584823608398e-02 1.747655421495437622e-01 1.575422137975692749e-01 -1.564226895570755005e-01 -1.030646190047264099e-01 -1.617183983325958252e-01 4.807616770267486572e-02 -1.237242389470338821e-02 2.055424302816390991e-01 1.210442632436752319e-01 -8.241590112447738647e-02 1.527787744998931885e-01 -8.134274929761886597e-02 -1.472782343626022339e-01 -6.094174832105636597e-02 2.473347485065460205e-01 -1.188579127192497253e-01 2.247509509325027466e-01 1.584790050983428955e-01 -1.009729206562042236e-01 -2.306142151355743408e-01 1.688944548368453979e-01 -9.281747043132781982e-02 -4.671965539455413818e-02
2.632163465023040771e-02 -4.834134876728057861e-02 4.046108424663543701e-01 1.959713101387023926e-01 -3.717034757137298584e-01 2.104684710502624512e-01 1.024981811642646790e-01 1.674730926752090454e-01 5.062705650925636292e-02 1.770922839641571045e-01 1.671116352081298828e-01 4.059737920761108398e-02 1.020221859216690063e-01 1.895665228366851807e-01 -1.302445828914642334e-01 -7.593201100826263428e-02 2.792624197900295258e-02 5.684116855263710022e-02 1.837360113859176636e-01 1.437282413244247437e-01 1.362453997135162354e-01 -3.110799789428710938e-01 5.400049686431884766e-02 -1.311182826757431030e-01 -1.230984926223754883e-01 1.504736542701721191e-01 1.957989484071731567e-01 1.202910691499710083e-01 -2.981531322002410889e-01 2.298632413148880005e-01 1.177153661847114563e-01 -3.476274386048316956e-02
5.480818450450897217e-02 -6.748809665441513062e-02 4.329017698764801025e-01 3.417957201600074768e-02 -1.342518180608749390e-01 -5.897756665945053101e-02 -7.753574103116989136e-02 1.169034689664840698e-01 -1.301357001066207886e-01 -2.473917752504348755e-01 3.863867372274398804e-02 -8.432746678590774536e-02 2.266753651201725006e-02 8.448228985071182251e-02 1.187925115227699280e-01 2.224809080362319946e-01 -1.923454850912094116e-01 2.560330927371978760e-01 -3.654319792985916138e-02 -1.110858768224716187e-01 -1.872720122337341309e-01 -9.320608526468276978e-02 -2.436763346195220947e-01 2.892827391624450684e-01 7.550641149282455444e-02 1.330768018960952759e-01 -7.164546847343444824e-02 -2.929489016532897949e-01 -3.606812655925750732e-01 -1.776627004146575928e-01 1.503511816263198853e-01 5.492953956127166748e-02
1.428251564502716064e-01 -1.054687127470970154e-01 4.452562928199768066e-01 -1.306422706693410873e-02 -1.879737973213195801e-01 5.093081668019294739e-02 -1.384104639291763306e-01 1.505738198757171631e-01 1.617643423378467560e-02 -1.292934566736221313e-01 6.962843239307403564e-02 -3.810837119817733765e-02 -2.261786460876464844e-01 5.635331571102142334e-02 7.612312585115432739e-02 1.696151196956634521e-01 -1.083338856697082520e-01 2.143889106810092926e-02 1.158588975667953491e-01 -1.623765081167221069e-01 7.737442851066589355e-02 -1.807452291250228882e-01 -3.405013680458068848e-01 1.619526743888854980e-01 1.064319387078285217e-01 -1.042424887418746948e-01 -3.748200535774230957e-01 -1.196083948016166687e-01 -3.881358802318572998e-01 8.872617036104202271e-02 -2.422204054892063141e-02 -9.597004950046539307e-02
2.062462419271469116e-01 4.361207410693168640e-02 1.366322040557861328e-01 2.191420644521713257e-02 -9.435731172561645508e-02 6.456883251667022705e-02 -1.286454796791076660e-01 1.974077075719833374e-01 1.227309927344322205e-02 1.005188599228858948e-01 2.199504896998405457e-02 1.583215594291687012e-01 -2.143148891627788544e-02 -1.049662083387374878e-01 5.179077386856079102e-02 -1.834102571010589600e-01 -2.705529890954494476e-02 1.666888892650604248e-01 2.483593858778476715e-02 1.143274381756782532e-01 -2.978046834468841553e-01 -1.989589184522628784e-01 -3.037240505218505859e-01 2.194652110338211060e-01 -1.059694290161132812e-01 7.527478039264678955e-02 5.517286434769630432e-02 -1.180536746978759766e-01 -4.989363253116607666e-01 -2.176309674978256226e-01 3.255176842212677002e-01 -1.928406357765197754e-01
6.427608430385589600e-02 -7.684016972780227661e-02 2.170201241970062256e-01 1.132140532135963440e-01 -2.295352071523666382e-01 6.083839014172554016e-02 2.237629145383834839e-01 1.726167500019073486e-01 4.123343154788017273e-02 1.509211361408233643e-01 8.969829231500625610e-02 -8.496362715959548950e-02 1.341529469937086105e-02 5.877807363867759705e-02 -7.226013392210006714e-02 1.040234863758087158e-01 -9.395609796047210693e-02 1.120039075613021851e-01 1.325306482613086700e-02 1.522129774093627930e-01 2.856413461267948151e-02 -1.506110280752182007e-01 -2.562378644943237305e-01 5.870907902717590332e-01 2.890539467334747314e-01 1.236042156815528870e-01 3.539499044418334961e-01 -3.496987745165824890e-02 -1.300496309995651245e-01 5.345224961638450623e-02 -8.508755266666412354e-02 -5.900872126221656799e-02
4.790502041578292847e-02 -3.156756162643432617e-01 2.117488980293273926e-01 1.683121174573898315e-01 -2.231659293174743652e-01 2.739092707633972168e-01 -1.081290990114212036e-01 9.701337665319442749e-02 1.695793122053146362e-01 3.863725066184997559e-01 2.792598307132720947e-01 5.170149728655815125e-02 2.434613183140754700e-02 5.828294157981872559e-02 1.325540989637374878e-01 -1.985104233026504517e-01 -1.222304254770278931e-01 2.350465208292007446e-01 5.560754239559173584e-02 1.489364076405763626e-02 -2.457650303840637207e-01 -1.015836372971534729e-01 -1.086731180548667908e-01 6.458526849746704102e-02 -1.039693877100944519e-01 5.687300860881805420e-02 -6.073860079050064087e-02 1.205926612019538879e-01 -2.877291738986968994e-01 1.911623179912567139e-01 -1.777803897857666016e-01 1.259894967079162598e-01
-7.325769960880279541e-02 -7.607501000165939331e-02 1.247302293777465820e-01 2.035306021571159363e-02 -1.541677415370941162e-01 -1.321116536855697632e-01 6.477141380310058594e-02 2.263722196221351624e-02 1.907517462968826294e-01 2.371094189584255219e-02 3.735932707786560059e-01 -7.972947508096694946e-02 -2.663396298885345459e-01 3.523619472980499268e-01 1.981634497642517090e-01 1.075887382030487061e-01 1.557761281728744507e-01 3.628022968769073486e-01 -1.991600245237350464e-01 -2.008537296205759048e-03 -7.906489819288253784e-02 -4.092043936252593994e-01 -1.827015131711959839e-01 4.937719181180000305e-02 -9.948252886533737183e-02 2.604903839528560638e-02 -1.289725303649902344e-01 -1.446024775505065918e-01 3.340593725442886353e-02 1.164391413331031799e-01 1.703987121582031250e-01 -3.494834899902343750e-02
1.243526041507720947e-01 1.715456396341323853e-01 8.928426541388034821e-03 2.393697798252105713e-01 -4.616371095180511475e-01 1.438747197389602661e-01 1.665554940700531006e-01 1.858855932950973511e-01 1.889199763536453247e-02 -4.767053946852684021e-02 8.012577146291732788e-02 -2.229102551937103271e-01 1.000923588871955872e-01 8.334423601627349854e-02 -2.716468833386898041e-02 9.342513047158718109e-03 3.547646477818489075e-02 1.840955466032028198e-01 2.848155610263347626e-02 -2.044312469661235809e-02 -2.289254814386367798e-01 -1.651778072118759155e-01 -1.484890878200531006e-01 1.771700829267501831e-01 1.844773888587951660e-01 2.315231114625930786e-01 -2.111930996179580688e-01 -9.685847908258438110e-02 -1.066834293305873871e-02 -1.524309962987899780e-01 -1.224301755428314209e-01 -4.190877974033355713e-01
2.963171005249023438e-01 8.515830338001251221e-02 -6.384963542222976685e-02 2.548540532588958740e-01 -3.375940769910812378e-02 2.024804353713989258e-01 -5.998334661126136780e-02 3.714362978935241699e-01 1.255430579185485840e-01 -3.540804237127304077e-02 3.346464931964874268e-01 -3.291299939155578613e-01 -2.780142724514007568e-01 2.684872038662433624e-02 1.185811962932348251e-02 6.110298261046409607e-02 -9.736068546772003174e-03 2.776905894279479980e-01 5.192073807120323181e-02 -2.697430178523063660e-02 -2.223315276205539703e-02 -1.728472262620925903e-01 -2.546962499618530273e-01 7.634574081748723984e-03 -1.487661302089691162e-01 1.916110515594482422e-01 1.158126592636108398e-01 -5.310638621449470520e-02 -1.861672252416610718e-01 8.473457396030426025e-02 1.894881129264831543e-01 -6.517051160335540771e-02
5.363048054277896881e-03 -1.913028210401535034e-01 3.037403821945190430e-01 1.617740392684936523e-01 -1.993549466133117676e-01 2.956616282463073730e-01 -2.130262553691864014e-02 1.623747199773788452e-01 -6.501971930265426636e-02 2.508769333362579346e-01 -1.858216151595115662e-02 -4.456933215260505676e-02 -5.496712774038314819e-02 -1.907023489475250244e-01 2.209592759609222412e-01 6.593578308820724487e-02 2.117574773728847504e-02 3.239313662052154541e-01 -1.774735152721405029e-01 2.959639728069305420e-01 4.782599955797195435e-02 -1.104749366641044617e-01 -1.422827094793319702e-01 3.944818675518035889e-02 -2.358107864856719971e-01 1.131214275956153870e-01 -3.602472692728042603e-02 1.216503232717514038e-01 -3.656325638294219971e-01 1.434207707643508911e-01 1.714188009500503540e-01 -2.275787526741623878e-03
6.017722561955451965e-02 -1.755467951297760010e-01 3.944968804717063904e-02 -8.514123409986495972e-02 -2.417269796133041382e-01 8.391667157411575317e-03 1.805148459970951080e-02 4.544135183095932007e-02 1.144171729683876038e-01 -1.756476014852523804e-01 -5.604824796319007874e-02 1.526020746678113937e-02 -1.601452529430389404e-01 9.400402754545211792e-02 -1.278507411479949951e-01 -8.551177382469177246e-02 -2.129347026348114014e-01 3.097695708274841309e-01 -5.167071521282196045e-02 -7.297895848751068115e-03 -1.434032618999481201e-01 -2.739206254482269287e-01 -2.068797647953033447e-01 7.106143981218338013e-02 -2.884407043457031250e-01 3.640369176864624023e-01 -1.674518436193466187e-01 -1.157478615641593933e-01 -1.728033721446990967e-01 -8.182477205991744995e-03 3.617504239082336426e-01 -2.915256619453430176e-01
1.917477138340473175e-02 -1.051787286996841431e-01 1.008135378360748291e-01 2.688032090663909912e-01 -2.186014503240585327e-01 4.083493649959564209e-01 -1.872575283050537109e-01 -5.436076223850250244e-02 7.213410735130310059e-02 7.394977658987045288e-02 1.467421054840087891e-01 -1.039006188511848450e-01 1.457138955593109131e-01 6.816498935222625732e-02 2.962749823927879333e-02 -9.422469139099121094e-02 -1.339349895715713501e-01 1.914735734462738037e-01 5.515417829155921936e-02 1.285860985517501831e-01 -3.715403676033020020e-01 -4.236131012439727783e-01 -1.989912986755371094e-01 4.701992496848106384e-03 -1.045612916350364685e-01 -2.969513833522796631e-02 2.006733790040016174e-02 7.558416575193405151e-02 -3.074818551540374756e-01 1.337704062461853027e-01 8.497572690248489380e-02 7.798274606466293335e-02
-1.304689943790435791e-01 -1.856601536273956299e-01 2.729641199111938477e-01 -5.839780345559120178e-02 -4.412938654422760010e-01 1.529312580823898315e-01 1.315503120422363281e-01 -1.228097453713417053e-01 2.226533144712448120e-01 -1.021676436066627502e-01 -1.519761085510253906e-01 1.521143317222595215e-01 -3.668935969471931458e-02 3.625715374946594238e-01 -1.414934545755386353e-01 -4.263085871934890747e-02 1.347389221191406250e-01 1.118484064936637878e-01 -1.398025602102279663e-01 2.714233100414276123e-01 -2.279619425535202026e-01 1.135146152228116989e-02 -2.595930397510528564e-01 4.645335674285888672e-02 9.730095416307449341e-02 1.177820935845375061e-01 3.519736928865313530e-03 -1.874028295278549194e-01 -9.291811287403106689e-02 -1.449085474014282227e-01 -7.928293943405151367e-02 -1.388164609670639038e-01
3.192677795886993408e-01 1.287767887115478516e-01 4.415571689605712891e-01 1.405260562896728516e-01 -4.136987030506134033e-02 1.916656643152236938e-01 -2.202252447605133057e-01 -2.027353039011359215e-03 -8.256146311759948730e-02 5.383269116282463074e-02 -2.495485842227935791e-01 2.413641102612018585e-02 1.236509680747985840e-01 3.192863762378692627e-01 1.758654252626001835e-03 7.709408178925514221e-03 1.803726702928543091e-01 3.298123180866241455e-01 1.811979562044143677e-01 -6.057016085833311081e-03 -4.876992478966712952e-02 -5.339542031288146973e-02 -1.841928958892822266e-01 8.139886707067489624e-02 -1.194705814123153687e-01 -7.039799541234970093e-02 -1.907736212015151978e-01 1.161619946360588074e-01 -2.688754796981811523e-01 1.248856186866760254e-01 -1.118754968047142029e-01 2.145772986114025116e-02
5.865462869405746460e-02 -1.449098438024520874e-01 2.174301445484161377e-01 2.139338701963424683e-01 -2.619051635265350342e-01 1.888732016086578369e-01 -1.197998225688934326e-01 -2.310168892145156860e-01 1.904428154230117798e-01 1.607203632593154907e-01 -1.691731661558151245e-01 1.971263289451599121e-01 -4.761571809649467468e-02 1.456000804901123047e-01 -5.327401310205459595e-02 4.775258526206016541e-02 -2.623264119029045105e-02 1.716017127037048340e-01 1.682050377130508423e-01 9.100326895713806152e-02 -1.065835058689117432e-01 -1.991726458072662354e-01 -4.361468181014060974e-02 2.875389754772186279e-01 3.436882495880126953e-01 -4.400202259421348572e-02 -2.925319597125053406e-02 -7.772611081600189209e-02 -3.564822077751159668e-01 1.535104662179946899e-01 -2.050540149211883545e-01 -1.743518114089965820e-01
5.883470550179481506e-02 8.640639483928680420e-02 1.611980497837066650e-01 2.450335770845413208e-01 7.713310420513153076e-02 3.044919073581695557e-01 1.211954802274703979e-01 4.017101600766181946e-02 1.740079075098037720e-01 8.369003236293792725e-02 1.961778551340103149e-01 -1.923184394836425781e-01 -2.017068266868591309e-01 1.696974337100982666e-01 -9.278859943151473999e-02 -8.618737757205963135e-02 3.164358809590339661e-02 5.867583155632019043e-01 -1.648274250328540802e-02 -1.877870969474315643e-02 6.421795487403869629e-02 2.268255800008773804e-01 -4.605393856763839722e-03 6.194050237536430359e-02 3.092619217932224274e-02 2.388740926980972290e-01 1.121687591075897217e-01 4.092784225940704346e-02 -1.528488472104072571e-03 7.010874152183532715e-02 1.548769772052764893e-01 -2.885865867137908936e-01
3.039007186889648438e-01 2.873626649379730225e-01 1.376295387744903564e-01 1.445478498935699463e-01 -3.168011782690882683e-03 5.579003319144248962e-02 1.524182502180337906e-02 8.458240330219268799e-02 6.354106217622756958e-02 -2.036281377077102661e-01 -1.029700599610805511e-02 -1.499956101179122925e-01 -2.058526277542114258e-01 2.749774158000946045e-01 2.165886312723159790e-01 6.198745965957641602e-02 -1.433086246252059937e-01 3.116640448570251465e-01 -9.982012957334518433e-02 -6.414685398340225220e-02 -2.023757621645927429e-02 -2.341182678937911987e-01 -7.241018116474151611e-02 1.679489165544509888e-01 2.337830513715744019e-01 9.144847840070724487e-02 3.383133411407470703e-01 -1.916364766657352448e-02 -2.252215147018432617e-01 -5.139325931668281555e-02 2.455519437789916992e-01 -1.610916554927825928e-01
1.019719913601875305e-01 -1.856638044118881226e-01 2.410227805376052856e-01 -1.561377793550491333e-01 -2.782005369663238525e-01 -1.657511689700186253e-03 2.034088820219039917e-01 2.345163822174072266e-01 1.648664772510528564e-01 1.027853935956954956e-01 -1.214416325092315674e-02 -2.349572032690048218e-01 3.176024556159973145e-01 1.080978959798812866e-01 2.076391503214836121e-02 3.606967255473136902e-02 -9.242681413888931274e-02 3.994287252426147461e-01 2.013193517923355103e-01 2.571185678243637085e-02 -6.830858439207077026e-02 1.299777254462242126e-02 -3.588795363903045654e-01 2.793241441249847412e-01 6.889329850673675537e-02 1.875899434089660645e-01 -2.946875756606459618e-03 4.315650835633277893e-02 1.470877826213836670e-01 -7.396498322486877441e-02 -3.972668573260307312e-02 -9.054205380380153656e-03
4.028011858463287354e-02 7.317491620779037476e-02 2.451528012752532959e-01 -2.738448977470397949e-01 -2.852007150650024414e-01 2.122532129287719727e-01 -8.784111589193344116e-02 1.004658564925193787e-01 1.319383084774017334e-01 -1.036724746227264404e-01 -5.873972550034523010e-02 1.397573053836822510e-01 -2.244147658348083496e-01 4.029300212860107422e-01 -1.650140881538391113e-01 -4.598409309983253479e-02 -3.728416860103607178e-01 1.260476857423782349e-01 -1.579079031944274902e-02 1.157602071762084961e-01 1.582843661308288574e-01 -3.181545138359069824e-01 -1.334869265556335449e-01 2.033706307411193848e-01 -7.046807557344436646e-02 7.518144696950912476e-02 1.114084869623184204e-01 1.231084018945693970e-01 -1.068730875849723816e-01 3.564880415797233582e-02 5.230342224240303040e-02 1.136557385325431824e-01
[truncated: 3,268,789 more chars]
