# Supplementary material for: The Language of Innovation
Source: PLoS One. 2020 Apr 30;15(4):e0230107. doi: 10.1371/journal.pone.0230107 (PMC7194493; doi:10.1371/journal.pone.0230107)
Supplement: S10 File — (GZ) [file pone.0230107.s010.tar.gz › 1988-1992/V2Run_3_VS_4500_embeddings1988-1992ED32.txt]

-1.102622598409652710e-01 -1.650175303220748901e-01 9.180181659758090973e-03 3.438241034746170044e-02 5.007295683026313782e-02 6.142776086926460266e-02 1.361721307039260864e-01 -4.687467217445373535e-02 -3.413648605346679688e-01 -1.313659995794296265e-01 2.285099476575851440e-01 1.836152672767639160e-01 -1.030418798327445984e-01 1.102863326668739319e-01 -6.828922033309936523e-02 2.604674994945526123e-01 1.131783649325370789e-01 4.544770121574401855e-01 -1.161283925175666809e-01 6.661918759346008301e-02 -2.055066972970962524e-01 -8.686435408890247345e-03 -1.049828678369522095e-01 6.215918436646461487e-02 -6.177185848355293274e-02 3.689800202846527100e-02 -1.309805512428283691e-01 -1.078112199902534485e-01 4.373664036393165588e-02 -1.661586910486221313e-01 -3.744632899761199951e-01 3.451687991619110107e-01
-1.893889904022216797e-01 3.858559206128120422e-02 1.159361600875854492e-01 -1.770166903734207153e-01 3.364636898040771484e-01 1.159387156367301941e-01 3.247451484203338623e-01 -1.259565502405166626e-01 9.999752976000308990e-03 6.822645664215087891e-03 -5.512512847781181335e-02 3.703555464744567871e-01 -8.453468978404998779e-02 2.420121878385543823e-01 -1.330733895301818848e-01 9.540034085512161255e-02 7.737075537443161011e-02 4.085515439510345459e-01 1.776819378137588501e-01 4.246595129370689392e-02 3.266419284045696259e-03 -1.932662166655063629e-02 3.441567765548825264e-03 3.725597634911537170e-02 1.099229902029037476e-01 1.437933444976806641e-01 -1.097405478358268738e-01 -2.320912331342697144e-01 -3.274020850658416748e-01 -8.953098952770233154e-02 -4.515650123357772827e-02 1.142084002494812012e-01
-6.558641791343688965e-02 2.375378645956516266e-02 -1.501330286264419556e-01 -3.538707792758941650e-01 2.193501591682434082e-01 2.403191477060317993e-01 1.621755957603454590e-01 2.581988573074340820e-01 -1.149071976542472839e-01 -3.483810648322105408e-02 1.976741701364517212e-01 1.610414534807205200e-01 1.771329194307327271e-01 5.611770600080490112e-02 -1.230180449783802032e-02 7.245553284883499146e-02 2.861777245998382568e-01 2.554959952831268311e-01 1.599139124155044556e-01 -4.722593724727630615e-02 7.165506482124328613e-02 -4.280807450413703918e-03 5.564728379249572754e-02 1.274957805871963501e-01 3.175211548805236816e-01 3.965330868959426880e-02 -5.185568705201148987e-02 -3.228747248649597168e-01 -3.043298143893480301e-03 5.931887030601501465e-02 -2.681238949298858643e-01 -2.120153307914733887e-01
7.219090312719345093e-02 7.432169467210769653e-02 1.026599630713462830e-01 -2.793492078781127930e-01 -4.368677362799644470e-02 4.086984992027282715e-01 1.986821293830871582e-01 3.430046886205673218e-02 -7.296553999185562134e-02 4.112454876303672791e-02 2.174154669046401978e-01 1.150400266051292419e-01 1.884531229734420776e-01 2.010905891656875610e-01 1.316276341676712036e-01 1.105038821697235107e-01 1.586908698081970215e-01 4.709904193878173828e-01 8.638758957386016846e-02 2.128689289093017578e-01 -3.217599987983703613e-01 4.085391759872436523e-02 -2.957280352711677551e-02 1.325406879186630249e-01 1.299058645963668823e-01 1.559007912874221802e-01 -4.368606582283973694e-02 -8.214884996414184570e-02 -1.450954377651214600e-01 -4.007936269044876099e-02 -8.413560688495635986e-02 -1.228063032031059265e-01
-2.759051620960235596e-01 3.981630504131317139e-02 -2.144698947668075562e-01 1.060052737593650818e-01 7.694073021411895752e-03 2.186626195907592773e-01 3.649025559425354004e-01 2.062570154666900635e-01 -2.335693985223770142e-01 -2.190218716859817505e-01 1.648104190826416016e-01 1.494629979133605957e-01 1.661285012960433960e-01 2.355106770992279053e-01 1.310002207756042480e-01 -4.251518100500106812e-02 7.443490624427795410e-02 3.188794553279876709e-01 1.519913375377655029e-01 -1.355602294206619263e-01 -3.310421407222747803e-01 3.505068644881248474e-02 -2.596657723188400269e-02 6.710512191057205200e-02 1.974095851182937622e-01 2.100962549448013306e-01 3.227014839649200439e-02 -1.303541846573352814e-02 -1.649401634931564331e-01 -7.454203069210052490e-02 -7.450035959482192993e-02 9.850327856838703156e-03
-2.495314329862594604e-01 -9.196710586547851562e-02 -9.326168149709701538e-02 1.987854921026155353e-04 1.383473426103591919e-01 1.900704950094223022e-01 2.688947618007659912e-01 -4.514298215508460999e-02 1.951117217540740967e-01 -9.072522819042205811e-02 1.401172727346420288e-01 1.053576543927192688e-01 -1.749136596918106079e-01 3.219745755195617676e-01 -2.596767544746398926e-01 7.799330353736877441e-02 1.045964509248733521e-01 4.394458830356597900e-01 -6.847707927227020264e-02 1.844521239399909973e-02 -1.519267708063125610e-01 4.114803299307823181e-02 2.444882541894912720e-01 1.696265935897827148e-01 8.666653186082839966e-02 1.662106513977050781e-01 -1.684492528438568115e-01 -1.815273612737655640e-01 1.528709232807159424e-01 -3.440654370933771133e-03 5.038397759199142456e-02 2.477290183305740356e-01
-3.374999463558197021e-01 4.197951406240463257e-02 7.346076890826225281e-03 9.978254139423370361e-02 -8.996445685625076294e-02 2.987430691719055176e-01 2.664873301982879639e-01 2.369932234287261963e-01 1.354342401027679443e-01 2.494570985436439514e-02 9.122565388679504395e-02 7.852491736412048340e-02 3.532924503087997437e-02 1.749010086059570312e-01 6.223580241203308105e-02 1.645031571388244629e-01 4.692462682723999023e-01 3.902691304683685303e-01 -3.201264142990112305e-02 1.041718646883964539e-01 -1.709456294775009155e-01 1.310461908578872681e-01 1.683610081672668457e-01 -4.952667281031608582e-02 9.218487143516540527e-02 1.380517035722732544e-01 -2.025382071733474731e-01 3.966771438717842102e-02 3.719393629580736160e-03 -4.796414077281951904e-02 -9.157963842153549194e-02 -1.055802479386329651e-01
-2.150906324386596680e-01 -3.079432994127273560e-02 1.407146900892257690e-01 -1.372456401586532593e-01 1.630778759717941284e-01 7.690819352865219116e-02 1.656784713268280029e-01 -3.571059927344322205e-02 2.499088197946548462e-01 7.730689644813537598e-02 1.448863744735717773e-01 1.845111399888992310e-01 1.107980832457542419e-01 -8.663846552371978760e-02 -5.610221996903419495e-02 2.278299927711486816e-01 -5.644591525197029114e-02 4.706453680992126465e-01 -6.658592075109481812e-02 -1.219261288642883301e-01 -8.266414701938629150e-02 -1.067871600389480591e-01 5.017618089914321899e-02 -1.623246073722839355e-01 1.464402973651885986e-01 8.498943597078323364e-02 -1.337306648492813110e-01 -3.784738183021545410e-01 -1.254499554634094238e-01 -4.264030978083610535e-02 -2.407273501157760620e-01 3.133956789970397949e-01
-2.643140852451324463e-01 -1.313098967075347900e-01 -1.542676091194152832e-01 -1.779751181602478027e-01 -2.833170583471655846e-04 1.336856633424758911e-01 2.441447377204895020e-01 -2.892787158489227295e-01 -8.152001351118087769e-02 5.551226809620857239e-02 1.181093975901603699e-01 2.374509423971176147e-01 -2.111350297927856445e-01 9.720325469970703125e-02 -9.871648997068405151e-02 1.485409885644912720e-01 1.007492691278457642e-01 4.922301471233367920e-01 -3.514811629429459572e-03 2.921330269600730389e-05 -2.500487864017486572e-01 8.585098385810852051e-02 6.240480765700340271e-02 -7.596320658922195435e-02 1.567256897687911987e-01 -2.347732894122600555e-02 -2.985865436494350433e-02 2.048621699213981628e-02 1.718039214611053467e-01 1.274238228797912598e-01 1.224625632166862488e-01 3.334323167800903320e-01
-3.551113009452819824e-01 -1.525544822216033936e-01 -1.261522173881530762e-01 -1.124216988682746887e-01 3.102674148976802826e-02 -1.157058849930763245e-01 2.415433079004287720e-01 4.192918166518211365e-02 -2.817631065845489502e-01 -1.305245757102966309e-01 -6.706877797842025757e-02 2.201634496450424194e-01 6.474543362855911255e-02 6.663534045219421387e-02 4.839625209569931030e-02 2.040520608425140381e-01 9.140020608901977539e-02 3.875904083251953125e-01 -1.067850645631551743e-02 5.397846549749374390e-02 5.298984050750732422e-02 6.145747378468513489e-02 -1.968216523528099060e-02 3.099485337734222412e-01 -1.636830121278762817e-01 1.212171316146850586e-01 -1.692381352186203003e-01 3.889238238334655762e-01 1.159464493393898010e-01 1.095610186457633972e-01 -1.375924050807952881e-01 -1.232602894306182861e-01
-9.703530371189117432e-02 -3.388491868972778320e-01 7.815614342689514160e-03 -1.567744091153144836e-02 5.492801964282989502e-02 2.720463089644908905e-02 2.722597420215606689e-01 1.505902558565139771e-01 1.341231018304824829e-01 4.816611111164093018e-02 -1.163529679179191589e-01 1.492619365453720093e-01 8.864977955818176270e-02 1.654653400182723999e-01 5.535268411040306091e-02 2.778432965278625488e-01 2.269422821700572968e-02 4.685666263103485107e-01 6.545092165470123291e-02 -9.226956963539123535e-02 -1.965460330247879028e-01 2.033581286668777466e-01 7.230316102504730225e-02 2.128119021654129028e-02 3.440773859620094299e-02 2.098888009786605835e-01 -1.350199151784181595e-02 -3.083165287971496582e-01 -4.134459421038627625e-02 9.496288001537322998e-02 -6.322073191404342651e-02 3.599146902561187744e-01
-2.622441351413726807e-01 -7.189089059829711914e-02 1.998702622950077057e-02 -3.278514444828033447e-01 8.269532769918441772e-02 -8.204333484172821045e-02 2.505640387535095215e-01 2.871380373835563660e-02 -4.514092952013015747e-02 1.274162679910659790e-01 4.019176587462425232e-02 9.170746430754661560e-03 -1.011239513754844666e-01 4.464591741561889648e-01 1.122459173202514648e-01 1.290186643600463867e-01 3.618774935603141785e-02 3.424171507358551025e-01 -6.550557166337966919e-02 -3.531413152813911438e-02 -9.159307181835174561e-02 -3.072749376296997070e-01 3.036139607429504395e-01 1.390715837478637695e-01 1.711912602186203003e-01 2.839180827140808105e-01 -8.942798594944179058e-04 1.531166881322860718e-01 1.863964274525642395e-02 1.234396081417798996e-02 -8.165955659933388233e-04 9.969846904277801514e-02
-1.526147779077291489e-02 -5.050894245505332947e-02 -9.385478496551513672e-02 -1.964932233095169067e-01 -1.362764984369277954e-01 2.401688843965530396e-01 3.438652157783508301e-01 -1.507917605340480804e-02 -9.930232167243957520e-02 -3.180371597409248352e-03 -1.194578334689140320e-01 1.118979323655366898e-02 -2.661258913576602936e-02 2.454736083745956421e-02 2.224199324846267700e-01 1.315595656633377075e-01 3.641228377819061279e-01 4.389168620109558105e-01 2.951714098453521729e-01 4.625325277447700500e-02 -5.122401285916566849e-03 -5.085025727748870850e-02 1.121857836842536926e-01 2.446873812004923820e-03 2.257741838693618774e-01 1.321861147880554199e-01 -1.441793143749237061e-01 -1.822070181369781494e-01 2.154165208339691162e-01 -2.484342902898788452e-01 -4.878547415137290955e-02 -8.837962523102760315e-03
-3.192116916179656982e-01 5.334695801138877869e-02 3.931117244064807892e-03 -1.113055869936943054e-01 1.610079258680343628e-01 7.781998813152313232e-02 4.826163500547409058e-02 6.256315112113952637e-02 -2.592710256576538086e-01 5.622924491763114929e-02 -1.155937314033508301e-01 3.413213416934013367e-02 1.530276238918304443e-01 2.146907448768615723e-01 1.198645085096359253e-01 1.365637630224227905e-01 3.233700394630432129e-01 4.106886386871337891e-01 -7.764231879264116287e-03 9.429893642663955688e-02 -3.822287023067474365e-01 2.622584998607635498e-01 6.343361735343933105e-02 -1.663364320993423462e-01 1.207225769758224487e-01 1.091279648244380951e-02 -2.709097266197204590e-01 -3.881366923451423645e-02 5.726677551865577698e-02 -1.154826804995536804e-01 -1.440553218126296997e-01 -3.845355287194252014e-02
8.429774641990661621e-02 -2.410024590790271759e-02 5.806694552302360535e-02 -1.058675423264503479e-01 5.241136997938156128e-02 1.719839498400688171e-02 2.797390818595886230e-01 7.193130254745483398e-02 -7.839882746338844299e-03 1.018267646431922913e-01 -1.682186685502529144e-02 1.172033548355102539e-01 2.750403992831707001e-02 1.792285293340682983e-01 -1.063199564814567566e-01 3.965201079845428467e-01 2.589446902275085449e-01 2.569418549537658691e-01 -1.311702281236648560e-01 -1.442852318286895752e-01 -3.957901895046234131e-01 -5.398954451084136963e-02 4.626710899174213409e-03 -2.704085409641265869e-01 2.347318828105926514e-01 1.704536229372024536e-01 -1.275336742401123047e-01 -2.992025911808013916e-01 -3.819859027862548828e-02 6.119829416275024414e-02 -1.565080285072326660e-01 2.048400342464447021e-01
-4.125420749187469482e-01 -1.748468428850173950e-01 9.638399630784988403e-02 1.973257027566432953e-02 1.091988459229469299e-01 2.218045145273208618e-01 2.312364727258682251e-01 -1.108309626579284668e-01 2.663862705230712891e-02 -2.962209582328796387e-01 2.781387865543365479e-01 -1.144356280565261841e-02 1.669958829879760742e-01 3.173663914203643799e-01 1.044384986162185669e-01 9.415096789598464966e-02 5.941672995686531067e-02 2.427866160869598389e-01 1.699948310852050781e-01 1.641400009393692017e-01 -2.578357458114624023e-01 -2.662048861384391785e-02 5.941004306077957153e-02 -2.636783942580223083e-02 2.395141869783401489e-01 3.631327301263809204e-02 -1.487938165664672852e-01 -1.369639635086059570e-01 -6.604100763797760010e-02 5.028041824698448181e-02 -2.021861672401428223e-01 -1.061685606837272644e-01
-2.500296533107757568e-01 -1.630483120679855347e-01 6.532456725835800171e-02 -6.116347387433052063e-02 -1.707134069874882698e-03 2.366733923554420471e-02 5.292137712240219116e-02 4.026262834668159485e-02 -1.743982285261154175e-01 4.202542826533317566e-02 -7.258497178554534912e-02 2.248607426881790161e-01 -8.652943372726440430e-02 2.923381626605987549e-01 2.022858150303363800e-02 1.308206766843795776e-01 3.841266036033630371e-01 4.914851486682891846e-01 2.631632238626480103e-02 1.355338990688323975e-01 -2.298129051923751831e-01 1.406699866056442261e-01 3.243418335914611816e-01 4.668350890278816223e-02 -2.956231124699115753e-02 -7.293214090168476105e-03 1.177114434540271759e-02 -5.012560263276100159e-02 -2.728412859141826630e-02 -2.136308699846267700e-01 -1.822534352540969849e-01 -1.676137894392013550e-01
-1.805537790060043335e-01 -1.378151923418045044e-01 1.344208717346191406e-01 1.657816618680953979e-01 2.281626015901565552e-01 5.443171411752700806e-02 1.610611379146575928e-01 4.624326527118682861e-02 -3.499407693743705750e-02 1.256379783153533936e-01 -1.307166367769241333e-02 -4.673466831445693970e-02 -2.359537929296493530e-01 3.297369182109832764e-01 1.248058900237083435e-01 2.368450611829757690e-01 5.751642398536205292e-03 2.335610836744308472e-01 3.288339972496032715e-01 -1.593179702758789062e-01 -9.915598481893539429e-02 -1.167071983218193054e-01 -1.343256682157516479e-01 -5.249651521444320679e-02 3.756625950336456299e-01 1.222749054431915283e-01 -2.252211868762969971e-01 -9.571990370750427246e-02 -1.175574809312820435e-01 -2.797543630003929138e-02 -2.364396154880523682e-01 -2.133100628852844238e-01
-3.761086463928222656e-01 -9.821344166994094849e-02 2.269405275583267212e-01 3.127577155828475952e-02 -5.388448387384414673e-02 -1.514896452426910400e-01 1.951889246702194214e-01 8.346471190452575684e-02 -2.523456811904907227e-01 -8.733838796615600586e-02 3.205874562263488770e-01 2.559799849987030029e-01 2.491547614336013794e-01 -1.027762591838836670e-01 1.522230654954910278e-01 -3.163565695285797119e-02 6.835685670375823975e-02 1.989280730485916138e-01 1.016612052917480469e-01 8.002121746540069580e-02 6.334187090396881104e-02 5.192475393414497375e-02 -1.493105739355087280e-01 1.495693773031234741e-01 1.683197915554046631e-01 1.204847693443298340e-01 -3.932461440563201904e-01 -1.687766313552856445e-01 -4.957078024744987488e-03 1.568613946437835693e-01 -8.711195737123489380e-02 1.361070573329925537e-01
-2.347724288702011108e-01 1.513056736439466476e-02 1.974006742238998413e-01 -3.484890237450599670e-02 2.384714037179946899e-02 9.473617374897003174e-02 2.297362536191940308e-01 1.465673446655273438e-01 -2.124691847711801529e-03 8.727394789457321167e-02 -9.371908009052276611e-02 1.914794147014617920e-01 3.787958249449729919e-02 2.107734978199005127e-01 -9.057608991861343384e-02 4.735388606786727905e-02 2.292547076940536499e-01 4.425053894519805908e-01 2.439478784799575806e-01 2.817057669162750244e-01 -2.167652547359466553e-01 1.238742619752883911e-01 2.804935574531555176e-01 -5.514262244105339050e-02 -6.326796114444732666e-02 4.880340769886970520e-03 -1.427194923162460327e-01 1.138441562652587891e-01 2.271109223365783691e-01 4.776450246572494507e-02 -2.515127658843994141e-01 -1.597789824008941650e-01
1.504941936582326889e-02 1.350157260894775391e-01 1.189060881733894348e-02 -9.056910127401351929e-02 1.385900080204010010e-01 1.925083249807357788e-01 1.544641107320785522e-01 2.263425439596176147e-01 -1.693734973669052124e-01 2.864614427089691162e-01 8.799079060554504395e-02 1.916098059155046940e-03 3.094939291477203369e-01 2.112823724746704102e-01 2.162070125341415405e-01 3.648936003446578979e-02 3.272747695446014404e-01 4.023416042327880859e-01 1.376123279333114624e-01 -1.168007254600524902e-01 3.174956887960433960e-02 9.115548431873321533e-02 -1.672164350748062134e-01 1.468350589275360107e-01 1.930735707283020020e-01 -3.849411755800247192e-02 -1.593767851591110229e-01 -1.767662763595581055e-01 4.258987307548522949e-02 6.479070335626602173e-02 -2.686969041824340820e-01 -2.870015427470207214e-02
-4.377931058406829834e-01 -9.782490879297256470e-02 -1.089792046695947647e-02 -1.392531581223011017e-02 1.922946274280548096e-01 9.081246331334114075e-03 3.081143200397491455e-01 -1.072587743401527405e-01 -1.026702746748924255e-01 -3.677701205015182495e-02 5.507716163992881775e-02 3.954556584358215332e-01 1.368519961833953857e-01 9.586669504642486572e-02 -1.706891227513551712e-03 -3.979517519474029541e-02 3.028481602668762207e-01 1.999363154172897339e-01 4.400854185223579407e-02 -1.919447183609008789e-01 -1.114507988095283508e-01 1.314584612846374512e-01 2.768337130546569824e-01 -1.529196649789810181e-01 7.116840779781341553e-02 1.602353006601333618e-01 5.510426592081785202e-03 -1.994483917951583862e-01 2.728738188743591309e-01 2.329904958605766296e-02 -2.273722924292087555e-02 8.873057365417480469e-02
-6.483526527881622314e-02 -4.901168122887611389e-02 -5.969389900565147400e-02 2.900519780814647675e-02 -2.194622345268726349e-02 -2.984159998595714569e-02 1.436956673860549927e-01 -1.145864576101303101e-01 -1.018028631806373596e-01 2.295753173530101776e-02 1.588689237833023071e-01 2.687078416347503662e-01 2.662236988544464111e-01 3.574079871177673340e-01 1.543500572443008423e-01 3.826490640640258789e-01 -1.542670130729675293e-01 4.454126954078674316e-01 1.109284460544586182e-01 9.080442786216735840e-02 8.890911191701889038e-02 -2.485797852277755737e-01 1.078113391995429993e-01 1.799218170344829559e-02 1.255804151296615601e-01 6.624963879585266113e-02 6.628194451332092285e-02 -2.397668808698654175e-01 1.316790133714675903e-01 1.591850519180297852e-01 -3.771339729428291321e-02 1.616091132164001465e-01
-1.761319935321807861e-01 7.707487326115369797e-03 9.106899797916412354e-02 -9.183901362121105194e-03 2.558522485196590424e-02 1.249668896198272705e-01 2.418826371431350708e-01 2.007886469364166260e-01 -1.944364011287689209e-01 4.204821959137916565e-02 8.114464581012725830e-02 2.243252843618392944e-01 5.581969022750854492e-02 4.456692337989807129e-01 9.572093933820724487e-02 1.258769184350967407e-01 1.207393631339073181e-01 4.436287581920623779e-01 3.324195370078086853e-02 -1.169301848858594894e-02 -2.810456752777099609e-01 1.509975790977478027e-01 1.565911062061786652e-02 5.357254669070243835e-02 -1.444144695997238159e-01 -6.788943707942962646e-02 -1.280199140310287476e-01 -1.444653570652008057e-01 1.752827763557434082e-01 4.980460554361343384e-02 -2.630034387111663818e-01 -1.989819407463073730e-01
-1.987564936280250549e-02 5.231662839651107788e-02 -1.189315319061279297e-01 1.562625318765640259e-01 1.980497539043426514e-01 1.772215217351913452e-01 9.806844592094421387e-02 -1.776045560836791992e-01 -1.157114468514919281e-02 6.198182702064514160e-02 -4.832522943615913391e-02 5.595885217189788818e-02 -1.748377084732055664e-01 2.398961633443832397e-01 9.885011240839958191e-03 1.339997202157974243e-01 2.335866913199424744e-02 4.111045598983764648e-01 2.911776602268218994e-01 6.082975960453040898e-05 -9.734614193439483643e-02 -1.198195591568946838e-01 2.440552264451980591e-01 5.716330185532569885e-02 4.564892947673797607e-01 2.323739081621170044e-01 -3.879671543836593628e-02 1.047036498785018921e-01 -9.757995605468750000e-02 2.732288278639316559e-02 -1.796648204326629639e-01 -2.692625522613525391e-01
-1.459392458200454712e-01 -7.550649344921112061e-02 1.224226057529449463e-01 7.143989205360412598e-02 1.065582185983657837e-01 1.288020014762878418e-01 2.576749324798583984e-01 -2.427971363067626953e-02 -4.473209381103515625e-02 2.275327146053314209e-01 1.150387525558471680e-01 1.531251966953277588e-01 -3.393242880702018738e-02 4.373311698436737061e-01 -8.152123540639877319e-02 -1.021581217646598816e-01 3.050194978713989258e-01 3.295571804046630859e-01 -5.233841761946678162e-02 8.020409196615219116e-02 -3.781133592128753662e-01 4.809644445776939392e-02 1.804479062557220459e-01 -1.044448241591453552e-01 8.624095469713211060e-02 -1.590178608894348145e-01 -1.908553838729858398e-01 4.352513328194618225e-02 -3.021533600986003876e-02 1.044970750808715820e-01 -2.730206847190856934e-01 -3.234786167740821838e-02
1.195710245519876480e-02 -1.098181232810020447e-01 -1.663517653942108154e-01 -2.698942124843597412e-01 2.381611764430999756e-01 2.925378968939185143e-03 1.797141581773757935e-01 -4.643998667597770691e-02 1.633101142942905426e-02 4.134856164455413818e-02 -7.044230587780475616e-03 1.598442792892456055e-01 -8.854056149721145630e-02 1.709346175193786621e-01 1.085853204131126404e-01 1.898989826440811157e-01 1.262736767530441284e-01 2.123041301965713501e-01 2.328231744468212128e-02 1.774839907884597778e-01 -6.845633685588836670e-02 6.667730212211608887e-02 1.899903416633605957e-01 3.638843074440956116e-02 5.171930193901062012e-01 1.992066949605941772e-01 -3.709037005901336670e-01 6.973560899496078491e-02 8.729201555252075195e-02 -4.555376619100570679e-02 -1.458085030317306519e-01 2.518698275089263916e-01
-2.808350324630737305e-01 -1.712598651647567749e-01 3.805641084909439087e-02 -2.548873052000999451e-02 -7.654533255845308304e-03 2.253069132566452026e-01 2.392208278179168701e-01 -1.299723684787750244e-01 5.248019844293594360e-02 1.016155630350112915e-01 6.485137343406677246e-02 2.794619202613830566e-01 -1.309882402420043945e-01 2.553827762603759766e-01 1.406537145376205444e-01 2.536994591355323792e-02 2.361131459474563599e-01 4.790313541889190674e-01 -1.697882264852523804e-02 1.963204331696033478e-02 -1.718311309814453125e-01 1.507821083068847656e-01 1.296454370021820068e-01 -6.150487065315246582e-02 1.938367076218128204e-02 1.167337875813245773e-02 -1.821988224983215332e-01 3.670752793550491333e-02 1.309434324502944946e-01 -3.951422125101089478e-02 -2.384709715843200684e-01 -3.117606341838836670e-01
-4.356838762760162354e-01 4.606679081916809082e-02 1.489636003971099854e-01 3.351296856999397278e-02 5.407937988638877869e-02 1.775086820125579834e-01 2.079770714044570923e-01 5.930628627538681030e-02 -1.606840044260025024e-01 -1.141946837306022644e-01 -1.731930375099182129e-01 -2.007848769426345825e-02 1.257598847150802612e-01 2.325506359338760376e-01 2.192588597536087036e-01 -1.879020594060420990e-02 1.830033659934997559e-01 2.708592414855957031e-01 1.581745594739913940e-01 1.421158909797668457e-01 -2.066813260316848755e-01 8.613172685727477074e-04 1.841558218002319336e-01 3.953272476792335510e-02 3.534709513187408447e-01 -1.282651536166667938e-02 -2.736839354038238525e-01 -1.805619895458221436e-01 5.955322179943323135e-03 -1.573656648397445679e-01 -1.184539198875427246e-01 1.193704679608345032e-01
-2.334518879652023315e-01 5.680100992321968079e-02 2.992410063743591309e-01 -1.586984395980834961e-01 2.454033792018890381e-01 6.180296652019023895e-03 5.821008235216140747e-02 8.025270700454711914e-02 -2.867669761180877686e-01 -6.710129976272583008e-02 4.308285936713218689e-02 1.569169312715530396e-01 1.777892708778381348e-01 1.485672444105148315e-01 2.966710925102233887e-01 -2.450214140117168427e-02 1.818465888500213623e-01 3.625937700271606445e-01 -2.474008947610855103e-01 8.464804291725158691e-02 -3.808652237057685852e-02 4.037507995963096619e-02 1.456863582134246826e-01 1.050742492079734802e-01 1.944724619388580322e-01 2.828618586063385010e-01 -2.818555384874343872e-02 -1.030002310872077942e-01 8.219346404075622559e-02 9.800038486719131470e-02 -1.143518611788749695e-01 2.738804817199707031e-01
5.033028312027454376e-03 3.599278256297111511e-02 1.010675132274627686e-01 4.499827325344085693e-02 1.662471704185009003e-02 -4.518514126539230347e-02 7.537908107042312622e-02 -2.108135819435119629e-01 -1.478648781776428223e-01 1.581603586673736572e-01 -1.396680921316146851e-01 4.223496466875076294e-02 9.818174876272678375e-03 1.528201848268508911e-01 -1.165900006890296936e-01 3.614342510700225830e-01 -1.610336452722549438e-01 2.356883883476257324e-01 -1.659797132015228271e-01 -7.228554040193557739e-02 -5.936198681592941284e-02 -1.297285854816436768e-01 -2.859169244766235352e-01 3.724820613861083984e-01 1.138756051659584045e-01 1.682316064834594727e-01 1.389128565788269043e-01 -9.005837142467498779e-02 -2.726758248172700405e-04 -2.906599640846252441e-01 -4.354592561721801758e-01 -1.626011170446872711e-02
2.757249027490615845e-02 -1.139033138751983643e-01 1.613854244351387024e-02 -1.920080631971359253e-01 2.091086357831954956e-01 2.161851823329925537e-01 4.632329642772674561e-01 -1.997039467096328735e-02 -9.948457777500152588e-02 -1.622413992881774902e-01 -1.541191339492797852e-01 1.385768949985504150e-01 -9.335900843143463135e-02 1.888392865657806396e-02 -1.368301175534725189e-02 1.644160002470016479e-01 7.351278327405452728e-03 3.606379330158233643e-01 -1.416921019554138184e-01 -2.215522825717926025e-01 2.295718900859355927e-02 -1.963670402765274048e-01 -6.892690062522888184e-02 1.934364885091781616e-01 6.725943833589553833e-02 2.037241309881210327e-01 -2.980906069278717041e-01 4.734883829951286316e-02 4.118688777089118958e-02 2.593933343887329102e-01 -1.989820599555969238e-01 4.461372643709182739e-02
1.792732477188110352e-01 -1.168930903077125549e-01 2.878201007843017578e-01 1.450295001268386841e-01 -1.350895874202251434e-02 -1.792733520269393921e-01 2.643607556819915771e-01 -7.623996585607528687e-02 -1.773100346326828003e-01 1.762210130691528320e-01 1.883972734212875366e-01 1.003010943531990051e-01 2.146358788013458252e-01 -2.039832472801208496e-01 -2.365332283079624176e-02 2.230239808559417725e-01 3.246463537216186523e-01 3.271542191505432129e-01 -1.519102007150650024e-01 3.330137208104133606e-02 -1.598175466060638428e-01 -2.024430409073829651e-02 2.541453242301940918e-01 2.490130811929702759e-01 2.645519375801086426e-01 -4.834674671292304993e-02 -8.281513303518295288e-02 1.956863515079021454e-02 4.635029658675193787e-02 7.813382893800735474e-02 1.385526806116104126e-01 1.015332899987697601e-02
4.216366633772850037e-02 -9.306220710277557373e-02 -2.440072596073150635e-02 1.551034953445196152e-02 3.176804259419441223e-02 -7.793072145432233810e-03 2.574743628501892090e-01 1.100798770785331726e-01 -2.406882494688034058e-01 4.327303264290094376e-03 -2.194750607013702393e-01 2.482754439115524292e-01 -1.710491180419921875e-01 -1.006461977958679199e-01 -1.562771499156951904e-01 7.522772252559661865e-02 1.674315333366394043e-01 3.448267877101898193e-01 -1.562281996011734009e-01 -1.246092766523361206e-01 6.116167083382606506e-02 -1.265162825584411621e-01 -1.341684460639953613e-01 1.659599840641021729e-01 -9.731639176607131958e-03 3.509402573108673096e-01 -1.803339719772338867e-01 -2.542236149311065674e-01 4.146955609321594238e-01 -1.525001078844070435e-01 6.240677833557128906e-02 -1.802036538720130920e-02
9.545446187257766724e-02 -3.874953389167785645e-01 1.294414233416318893e-02 -8.229899406433105469e-02 2.212982028722763062e-01 1.795273870229721069e-01 1.764356791973114014e-01 5.728848744183778763e-03 -2.320361882448196411e-01 3.676033020019531250e-02 -1.850551515817642212e-01 -5.745583400130271912e-02 1.856943219900131226e-01 1.028594374656677246e-01 -1.774130910634994507e-01 2.349792420864105225e-01 5.640294775366783142e-02 3.930531144142150879e-01 -2.639803886413574219e-01 -3.637246415019035339e-02 9.263709932565689087e-02 -6.903813779354095459e-02 8.495103567838668823e-02 -6.928666681051254272e-02 2.116891592741012573e-01 2.552960515022277832e-01 -1.101205646991729736e-01 8.505580574274063110e-02 1.500310897827148438e-01 -1.380303353071212769e-01 -2.658169269561767578e-01 3.636441007256507874e-02
1.993742026388645172e-02 -2.318062782287597656e-01 -3.760327100753784180e-01 2.664598524570465088e-01 3.019512593746185303e-01 1.162145510315895081e-01 2.719247639179229736e-01 1.121496930718421936e-01 2.876082807779312134e-02 -7.481607794761657715e-02 -1.687809675931930542e-01 1.830280870199203491e-01 1.386653184890747070e-01 1.221244805492460728e-03 8.993772417306900024e-02 2.563200891017913818e-01 3.397414684295654297e-01 2.077832370996475220e-01 -1.119983121752738953e-01 4.504675790667533875e-02 -1.385542899370193481e-01 -8.162680268287658691e-02 1.278452873229980469e-01 -1.057937815785408020e-01 2.413376271724700928e-01 -4.838566482067108154e-02 -1.351894140243530273e-01 -1.082753688097000122e-01 1.246194541454315186e-01 8.651126921176910400e-02 -1.173236891627311707e-01 1.640271544456481934e-01
1.440403759479522705e-01 -2.132941968739032745e-02 -1.299148648977279663e-01 7.807429134845733643e-02 3.989091217517852783e-01 1.730528324842453003e-01 3.749355375766754150e-01 -1.183406189084053040e-01 -2.716781497001647949e-01 -1.523757427930831909e-01 -1.002310439944267273e-01 2.292632609605789185e-01 2.731013298034667969e-01 -7.199158519506454468e-02 -1.688061058521270752e-01 2.763387560844421387e-01 5.651574209332466125e-02 1.712878197431564331e-01 -5.869575589895248413e-02 -1.116240471601486206e-01 -7.747754454612731934e-02 -2.089817970991134644e-01 -4.384600371122360229e-02 -6.099337711930274963e-02 1.043671220541000366e-01 1.102640405297279358e-01 -1.127014979720115662e-01 -1.080964133143424988e-01 1.073626503348350525e-01 1.417385879904031754e-02 -2.893557250499725342e-01 1.457982361316680908e-01
-5.042698383331298828e-01 3.763302788138389587e-02 7.529378682374954224e-02 -3.046809434890747070e-01 1.043993979692459106e-01 3.211850821971893311e-01 2.248694896697998047e-01 1.410974562168121338e-01 -1.144808158278465271e-01 1.017482355237007141e-01 3.254387155175209045e-02 -1.215814575552940369e-01 -6.534080952405929565e-02 2.752135396003723145e-01 1.279158592224121094e-01 3.701863810420036316e-02 6.296572089195251465e-02 4.472183585166931152e-01 5.211990792304277420e-03 4.920901358127593994e-02 -1.571446657180786133e-01 8.646000921726226807e-02 5.154062435030937195e-02 1.079405769705772400e-01 6.119456514716148376e-02 -1.800280995666980743e-02 -3.402164205908775330e-02 7.667625695466995239e-02 3.853415697813034058e-02 1.090959925204515457e-02 -2.418849468231201172e-01 -1.024582888931035995e-02
-6.104226037859916687e-02 -1.888783276081085205e-01 1.730283945798873901e-01 -1.249099820852279663e-01 -3.062235191464424133e-02 1.085526030510663986e-02 2.879352271556854248e-01 -1.750914901494979858e-01 -6.454809010028839111e-02 1.077533811330795288e-01 -2.159025818109512329e-01 1.058207675814628601e-01 2.236708104610443115e-01 -1.217126846313476562e-01 -3.277559876441955566e-01 -2.044866792857646942e-02 2.187104523181915283e-01 4.115031063556671143e-01 -9.784998744726181030e-02 1.162595525383949280e-01 -1.433738321065902710e-02 2.438350468873977661e-01 -2.288288436830043793e-03 4.270013868808746338e-01 4.981184005737304688e-02 1.274359524250030518e-01 -1.053569018840789795e-01 -5.586828291416168213e-02 -7.732775062322616577e-02 -2.195914462208747864e-02 9.985991567373275757e-02 -1.501049846410751343e-01
-2.869735062122344971e-01 2.104878239333629608e-02 -7.964678108692169189e-02 -3.585651889443397522e-02 3.449780642986297607e-01 1.146407946944236755e-01 1.614816784858703613e-01 2.252129316329956055e-01 -2.113285660743713379e-02 9.399659186601638794e-02 -7.726009190082550049e-02 -2.627328783273696899e-02 1.222617551684379578e-01 -3.387734293937683105e-02 -3.862423449754714966e-02 -5.521920323371887207e-02 -2.776773273944854736e-02 4.508089274168014526e-02 1.891405880451202393e-01 2.839039862155914307e-01 -4.966768026351928711e-01 1.379735209047794342e-02 2.739665843546390533e-02 2.045414000749588013e-01 1.416986882686614990e-01 1.036882773041725159e-01 -1.843587309122085571e-01 -2.283582091331481934e-01 -1.639189012348651886e-02 -1.586512178182601929e-01 -3.215569853782653809e-01 9.797105193138122559e-02
1.225088015198707581e-01 -1.122595146298408508e-01 5.985008925199508667e-02 -1.236744076013565063e-01 2.119526118040084839e-01 -2.466658055782318115e-01 3.917196989059448242e-01 2.514375448226928711e-01 -1.695338189601898193e-01 -3.004311956465244293e-02 1.793716251850128174e-01 2.966728508472442627e-01 2.446520328521728516e-01 -7.041367143392562866e-02 -1.074537858366966248e-01 -5.620977655053138733e-02 -7.299973815679550171e-02 3.006096482276916504e-01 -5.434789508581161499e-02 1.806551516056060791e-01 2.448225859552621841e-03 -2.243432998657226562e-01 2.208471670746803284e-02 2.605387866497039795e-01 -4.343582689762115479e-02 2.802692726254463196e-02 1.920776441693305969e-02 1.888672411441802979e-01 9.625988453626632690e-02 -1.990008801221847534e-01 -2.527242302894592285e-01 -1.700058579444885254e-02
-2.021143734455108643e-01 -5.164986941963434219e-05 7.379357516765594482e-02 -1.559961736202239990e-01 -3.988580405712127686e-02 2.059020288288593292e-02 4.786680340766906738e-01 2.339172065258026123e-01 -1.789731085300445557e-01 -8.167345076799392700e-02 1.708397567272186279e-01 6.429319083690643311e-02 -2.404115535318851471e-02 -1.636044979095458984e-01 -1.310254037380218506e-01 4.578437656164169312e-02 -1.538811773061752319e-01 2.468473464250564575e-01 1.670463979244232178e-01 -1.542974542826414108e-02 -6.142074987292289734e-02 -3.746402561664581299e-01 1.398080140352249146e-01 3.098017871379852295e-01 -2.468852326273918152e-02 -3.035826422274112701e-02 -3.040717542171478271e-01 1.134546324610710144e-01 3.410430997610092163e-02 1.305933445692062378e-01 -1.451236605644226074e-01 -7.959952205419540405e-02
-2.133787423372268677e-01 -1.868872493505477905e-01 -5.016955733299255371e-02 -6.585145741701126099e-02 1.684043109416961670e-01 3.462627530097961426e-01 4.959784448146820068e-02 -1.216843444854021072e-02 -5.739896371960639954e-02 2.057392299175262451e-01 -6.207810947671532631e-04 1.602588295936584473e-01 1.480822116136550903e-01 2.555099129676818848e-01 -1.428290307521820068e-01 1.473657339811325073e-01 2.716654241085052490e-01 3.086378872394561768e-01 -1.015343442559242249e-01 -3.672088682651519775e-01 -1.677196025848388672e-01 -9.580949693918228149e-02 1.038276702165603638e-01 1.074581444263458252e-01 5.026125535368919373e-02 2.457099258899688721e-01 2.462367117404937744e-01 -2.356648892164230347e-01 3.766642510890960693e-02 -9.509628638625144958e-03 -6.703089177608489990e-02 -4.760601371526718140e-02
-1.107441261410713196e-01 1.733500510454177856e-01 1.151519268751144409e-01 -1.899343281984329224e-01 -1.553773414343595505e-02 -2.750921845436096191e-01 2.773276269435882568e-01 5.144243314862251282e-02 -2.958013415336608887e-01 -2.071751840412616730e-02 1.374001801013946533e-01 2.392991483211517334e-01 1.634130328893661499e-01 -4.025275260210037231e-02 -8.364866673946380615e-02 2.922446131706237793e-01 -2.549540624022483826e-02 2.497904747724533081e-01 -5.193272605538368225e-02 3.575881421566009521e-01 -6.424006819725036621e-02 1.260959953069686890e-01 -6.388651579618453979e-02 1.573167592287063599e-01 -2.317672828212380409e-03 8.984942734241485596e-02 -1.654771715402603149e-01 2.387407235801219940e-02 1.069340333342552185e-01 1.206370517611503601e-01 -4.044498503208160400e-01 -3.236487042158842087e-03
-1.682626008987426758e-01 1.236946582794189453e-01 -1.684398651123046875e-01 -8.870545029640197754e-02 1.097725555300712585e-01 1.953146755695343018e-01 4.068452417850494385e-01 -4.578102380037307739e-02 -1.724878996610641479e-01 1.737167499959468842e-02 5.251347646117210388e-02 -9.648220986127853394e-02 2.358754575252532959e-01 3.187293410301208496e-01 7.107450813055038452e-02 3.021150529384613037e-01 1.562605351209640503e-01 4.204634130001068115e-01 -9.867288917303085327e-02 -7.910068333148956299e-02 -1.210733652114868164e-01 4.479323700070381165e-02 8.368924260139465332e-02 -2.263582684099674225e-02 -8.468368649482727051e-02 2.467447966337203979e-01 1.270524878054857254e-02 -1.459045219235122204e-03 -1.514372229576110840e-02 -1.953755915164947510e-01 -1.278144419193267822e-01 2.057226449251174927e-01
-1.827035397291183472e-01 -1.125300079584121704e-01 1.805737465620040894e-01 1.003589853644371033e-01 3.121115267276763916e-01 2.411092370748519897e-01 1.019775420427322388e-01 -3.513461351394653320e-02 -2.815957367420196533e-01 -6.779929250478744507e-02 1.439327001571655273e-01 6.500415503978729248e-02 -7.688787579536437988e-02 2.049927562475204468e-01 4.646196216344833374e-02 2.490959316492080688e-01 8.162376284599304199e-02 3.718491494655609131e-01 2.257634401321411133e-01 -1.302735805511474609e-01 -2.371809780597686768e-01 1.571250855922698975e-01 3.819508478045463562e-02 -2.961351908743381500e-02 1.776037812232971191e-01 4.578151926398277283e-02 1.239060238003730774e-01 2.174338400363922119e-01 2.556154727935791016e-01 -1.760680824518203735e-01 -1.083706691861152649e-01 -1.503791064023971558e-01
-1.935236901044845581e-01 -2.933201566338539124e-02 -1.541509777307510376e-01 -3.659209609031677246e-01 -1.101391240954399109e-01 2.028685808181762695e-01 1.147931814193725586e-01 1.572434604167938232e-01 -5.495147779583930969e-02 2.169169187545776367e-01 -1.840945519506931305e-02 5.918850377202033997e-02 1.293857395648956299e-01 1.632883399724960327e-01 -8.040328323841094971e-02 -1.215901225805282593e-02 3.661893308162689209e-01 4.148652255535125732e-01 2.006812393665313721e-01 1.470817625522613525e-02 2.493967767804861069e-03 -1.125887930393218994e-01 1.581230200827121735e-02 4.800681956112384796e-03 2.380593717098236084e-01 -7.283218204975128174e-02 -7.805819064378738403e-02 -1.110678985714912415e-01 -2.907921932637691498e-02 -1.871031075716018677e-01 -3.646194338798522949e-01 6.939356215298175812e-03
-2.748419940471649170e-01 6.337885558605194092e-02 1.293634325265884399e-01 2.701429426670074463e-01 6.480268388986587524e-02 4.286477342247962952e-02 1.566320508718490601e-01 -2.427101433277130127e-01 -9.339222311973571777e-02 -1.185889691114425659e-01 2.217010855674743652e-01 -1.086972132325172424e-01 7.447449117898941040e-02 1.013577356934547424e-02 2.653474733233451843e-02 2.472079545259475708e-01 1.907838433980941772e-01 3.365734517574310303e-01 -2.210783213376998901e-02 -2.246932983398437500e-01 -4.263657927513122559e-01 -2.066322229802608490e-02 6.706355512142181396e-02 -9.415055811405181885e-02 1.861269474029541016e-01 -1.671685874462127686e-01 7.914006710052490234e-05 -2.387038171291351318e-01 1.392414867877960205e-01 8.268058300018310547e-02 -2.005480676889419556e-01 -8.827748894691467285e-02
-2.843379378318786621e-01 1.744927167892456055e-01 7.110755145549774170e-02 1.379389613866806030e-01 3.564187586307525635e-01 -6.157057732343673706e-02 1.685114651918411255e-01 2.012339532375335693e-01 -4.485558718442916870e-02 5.612857267260551453e-02 5.088697373867034912e-02 2.720324993133544922e-01 -1.318395975977182388e-02 1.227299273014068604e-01 1.294754296541213989e-01 2.445104122161865234e-01 3.158771097660064697e-01 2.209757715463638306e-01 1.414213031530380249e-01 1.547114998102188110e-01 -2.015005946159362793e-01 9.782841801643371582e-02 5.578535050153732300e-02 -1.284345537424087524e-01 8.530849218368530273e-02 -2.158986777067184448e-01 3.411660715937614441e-02 -3.169848322868347168e-01 5.061430856585502625e-02 -7.692502439022064209e-02 -2.538147568702697754e-01 2.461939305067062378e-02
-2.026211470365524292e-01 1.348968315869569778e-02 -1.130011975765228271e-01 6.869106553494930267e-03 -1.505853086709976196e-01 2.346085608005523682e-01 1.762511283159255981e-01 1.097633242607116699e-01 -1.312715709209442139e-01 -3.385343402624130249e-02 -1.152628846466541290e-02 3.760581910610198975e-01 3.212302923202514648e-02 3.893741071224212646e-01 -1.053932681679725647e-01 1.793710142374038696e-01 1.995104253292083740e-01 2.245069295167922974e-01 1.032568886876106262e-01 -1.910254508256912231e-01 -3.109995424747467041e-01 1.478467136621475220e-01 1.430354565382003784e-01 -7.550130784511566162e-02 1.768345385789871216e-01 -8.957794308662414551e-02 -6.572452187538146973e-02 -1.449911147356033325e-01 2.123198360204696655e-01 -1.090947836637496948e-01 -2.555221319198608398e-01 1.583812758326530457e-02
-4.082056879997253418e-01 -2.565830759704113007e-02 -9.109015762805938721e-02 -1.045723333954811096e-01 1.208874285221099854e-01 -6.284199655055999756e-02 -6.660468131303787231e-02 -9.836899489164352417e-02 -1.423907279968261719e-01 -2.464530989527702332e-02 -2.981054596602916718e-02 1.740709692239761353e-01 4.213592410087585449e-02 9.739136695861816406e-02 3.879607319831848145e-01 6.540989875793457031e-02 2.206561863422393799e-01 3.231901824474334717e-01 1.138395145535469055e-01 2.613140046596527100e-01 -2.267616689205169678e-01 -1.562067568302154541e-01 9.571302682161331177e-02 -8.444737643003463745e-03 2.710960805416107178e-01 3.205946683883666992e-01 -1.982900686562061310e-02 9.108720347285270691e-03 6.445614248514175415e-02 -1.004750207066535950e-01 -3.575488179922103882e-02 2.257423102855682373e-01
-2.128760963678359985e-01 6.339246034622192383e-02 -7.187167648226022720e-03 8.013295382261276245e-02 -9.616997838020324707e-02 1.490483731031417847e-01 1.079529896378517151e-01 -1.083987299352884293e-02 -1.611555665731430054e-01 -1.137209907174110413e-01 1.123018637299537659e-01 -1.488812267780303955e-01 4.584297537803649902e-02 2.183727174997329712e-01 -7.560750842094421387e-02 1.976546496152877808e-01 1.600965410470962524e-01 2.804060280323028564e-01 4.183477163314819336e-02 -1.492341309785842896e-01 -4.795294404029846191e-01 1.787507981061935425e-01 -1.119685396552085876e-01 9.696014225482940674e-03 2.356555163860321045e-01 1.429521739482879639e-01 3.314739465713500977e-02 -3.320861756801605225e-01 2.360728532075881958e-01 5.826905369758605957e-03 -2.902107238769531250e-01 -5.057306960225105286e-02
-3.038180172443389893e-01 7.970560342073440552e-02 1.453482806682586670e-01 3.482739627361297607e-02 -1.405327171087265015e-01 -1.979132369160652161e-02 1.224991008639335632e-01 7.766081392765045166e-02 7.606913149356842041e-02 7.581248879432678223e-02 1.399414241313934326e-01 7.798110693693161011e-02 1.129807718098163605e-02 1.924212872982025146e-01 -7.585203647613525391e-02 7.918351143598556519e-02 1.430600732564926147e-01 4.300178289413452148e-01 1.925839185714721680e-01 2.607360482215881348e-02 -4.342605769634246826e-01 -3.325630351901054382e-02 2.237111926078796387e-01 1.306347846984863281e-01 1.160565540194511414e-01 -1.065477579832077026e-01 1.005393336527049541e-03 -1.495995670557022095e-01 3.016822338104248047e-01 1.313473433256149292e-01 -2.431554794311523438e-01 -1.921109259128570557e-01
-1.171055510640144348e-01 -2.771526277065277100e-01 -6.796685606241226196e-02 -5.154139176011085510e-02 2.883686125278472900e-01 1.975294202566146851e-02 2.271614819765090942e-01 -8.045607805252075195e-02 -2.796224355697631836e-01 -1.517543941736221313e-01 -1.474398523569107056e-01 9.262216091156005859e-02 -4.373929649591445923e-02 1.173859164118766785e-01 -2.156634181737899780e-01 2.662626206874847412e-01 -7.532849907875061035e-02 3.041490018367767334e-01 -1.398901939392089844e-01 -2.172332704067230225e-01 1.759727112948894501e-02 -1.822051405906677246e-01 2.289600111544132233e-02 -1.078760810196399689e-02 1.712376028299331665e-01 1.432518362998962402e-01 -3.383473157882690430e-01 -1.051719635725021362e-01 -3.759271278977394104e-02 1.375991404056549072e-01 -3.006735742092132568e-01 1.035161763429641724e-01
-2.614090144634246826e-01 7.426552474498748779e-02 1.965030133724212646e-01 -4.084215033799409866e-03 4.407933726906776428e-02 -2.910087406635284424e-01 3.711880147457122803e-01 1.562457233667373657e-01 -4.164984077215194702e-02 -1.173214167356491089e-01 1.167279034852981567e-01 -3.521009813994169235e-03 1.935126781463623047e-01 -5.315546318888664246e-02 3.125221282243728638e-02 2.882262766361236572e-01 1.618885397911071777e-01 3.196533918380737305e-01 -1.789188571274280548e-02 2.834704816341400146e-01 -1.073123812675476074e-01 8.153232187032699585e-02 -2.296261191368103027e-01 1.874305158853530884e-01 -8.881506510078907013e-03 1.183101907372474670e-01 -1.706340759992599487e-01 2.251056488603353500e-03 -1.664579510688781738e-01 2.225737720727920532e-01 -1.998676061630249023e-01 9.880132973194122314e-02
1.357340812683105469e-01 -2.431925982236862183e-01 -3.256003558635711670e-02 -1.468336582183837891e-01 1.358012706041336060e-01 2.280208170413970947e-01 4.075581133365631104e-01 8.027373254299163818e-02 -2.781908810138702393e-01 1.267436295747756958e-01 -2.778817142825573683e-04 2.459259331226348877e-01 -1.441503167152404785e-01 1.571075320243835449e-01 -5.027012526988983154e-02 1.253373324871063232e-01 -2.949297986924648285e-02 1.807502806186676025e-01 -1.532850861549377441e-01 -9.682121127843856812e-02 -5.225818976759910583e-02 -1.042897179722785950e-01 1.103565618395805359e-01 -2.630534581840038300e-02 1.020777001976966858e-01 2.358622103929519653e-01 -3.054459691047668457e-01 -2.114831209182739258e-01 5.842034518718719482e-02 1.404227018356323242e-01 -3.431527912616729736e-01 -3.675065189599990845e-02
-3.376332223415374756e-01 -7.623779773712158203e-02 1.066873669624328613e-01 9.484476409852504730e-03 -1.880240067839622498e-02 -2.928163707256317139e-01 4.235396385192871094e-01 -7.122641801834106445e-02 -1.202736347913742065e-01 -2.407364100217819214e-01 7.540309429168701172e-02 2.471097707748413086e-01 1.819643974304199219e-01 -4.211412742733955383e-02 -8.235534280538558960e-02 1.024971231818199158e-01 -1.180852651596069336e-01 2.958666384220123291e-01 -2.076484113931655884e-01 1.323326230049133301e-01 -6.119957566261291504e-02 -6.415207404643297195e-03 -6.083426624536514282e-02 1.552819162607192993e-01 -1.020533591508865356e-01 2.104778587818145752e-01 -2.202238291501998901e-01 -1.061058882623910904e-02 -7.571246474981307983e-02 1.919714920222759247e-02 -3.218065202236175537e-01 -1.122440863400697708e-02
-2.424700558185577393e-02 -3.904284536838531494e-01 -3.928583115339279175e-02 5.937713012099266052e-02 5.533509701490402222e-02 1.462465245276689529e-02 4.158942699432373047e-01 6.140432879328727722e-02 -5.703298002481460571e-02 4.053705558180809021e-02 -4.712880775332450867e-02 2.456068396568298340e-01 6.555142253637313843e-02 -8.664488047361373901e-02 1.645725220441818237e-01 1.426659822463989258e-01 -1.971967890858650208e-02 2.820451259613037109e-01 -2.077150531113147736e-02 -2.670000791549682617e-01 -8.634085953235626221e-02 -3.988116607069969177e-02 3.187381476163864136e-02 5.121137946844100952e-02 2.518168687820434570e-01 3.493398725986480713e-01 -3.002208173274993896e-01 9.113483130931854248e-02 3.054464608430862427e-02 -1.871207207441329956e-01 -1.265112608671188354e-01 -1.871614605188369751e-01
-3.330048620700836182e-01 -9.939029812812805176e-02 -1.797158569097518921e-01 9.138482809066772461e-02 -2.945111989974975586e-01 1.101579982787370682e-02 2.398646324872970581e-01 1.447522826492786407e-02 -6.422035396099090576e-02 -1.638311520218849182e-02 8.320319652557373047e-02 -1.176691949367523193e-01 2.436865270137786865e-01 8.114540576934814453e-02 -4.137292504310607910e-02 1.923764683306217194e-02 1.386995166540145874e-01 4.710584282875061035e-01 2.299499809741973877e-01 -1.514177769422531128e-01 -3.529448509216308594e-01 -4.914735630154609680e-02 -2.690127305686473846e-02 -9.523053653538227081e-03 6.080532912164926529e-04 -7.587699592113494873e-02 -3.209652379155158997e-02 -2.592986524105072021e-01 -6.030331552028656006e-02 -1.123184785246849060e-01 -2.428846508264541626e-01 -8.222062885761260986e-02
-3.790937364101409912e-01 -8.803658932447433472e-02 -4.317232221364974976e-02 -6.929074972867965698e-02 5.248603597283363342e-02 -2.690625488758087158e-01 2.570840120315551758e-01 1.139028146862983704e-01 -3.226375281810760498e-01 -2.622047662734985352e-01 2.026957422494888306e-01 2.376502007246017456e-01 7.846602052450180054e-02 -5.655980110168457031e-02 -1.020432785153388977e-01 2.307400256395339966e-01 1.086571589112281799e-01 2.334497123956680298e-01 1.329482533037662506e-02 1.541272401809692383e-01 6.228426471352577209e-02 -2.079668790102005005e-01 -3.995101153850555420e-02 -1.464067958295345306e-02 -1.344312578439712524e-01 9.920832514762878418e-02 -1.899836361408233643e-01 1.375115513801574707e-01 4.029431566596031189e-02 1.344418674707412720e-01 -3.119331300258636475e-01 7.171455025672912598e-02
-3.809994161128997803e-01 2.275354117155075073e-01 -4.905533418059349060e-02 -1.922172307968139648e-01 3.818158432841300964e-02 2.638818323612213135e-01 2.925622761249542236e-01 7.751782983541488647e-02 -9.244654327630996704e-02 -1.543349772691726685e-01 2.958323359489440918e-01 7.003411650657653809e-02 -1.213377490639686584e-01 2.275771796703338623e-01 1.356079578399658203e-01 1.474598646163940430e-01 -4.840070381760597229e-02 1.923690140247344971e-01 2.206186018884181976e-02 -5.888082832098007202e-02 -3.051782250404357910e-01 9.062662720680236816e-02 -1.569032520055770874e-01 1.330184042453765869e-01 2.912483215332031250e-01 2.050561457872390747e-01 -1.549596637487411499e-01 -8.208505064249038696e-02 1.079537644982337952e-01 -4.790420085191726685e-02 -9.079500287771224976e-02 -5.297704786062240601e-02
-2.641349434852600098e-01 6.140586733818054199e-02 4.120090231299400330e-02 1.356462240219116211e-01 1.038861228153109550e-03 1.096215620636940002e-01 8.104933798313140869e-02 7.346369326114654541e-02 1.493034791201353073e-02 4.150814563035964966e-02 4.108308255672454834e-01 -1.097280457615852356e-01 8.409324288368225098e-02 1.052251160144805908e-01 5.684908945113420486e-03 5.682631395757198334e-03 3.292318582534790039e-01 3.679797649383544922e-01 1.003808751702308655e-01 -4.247151687741279602e-02 -2.504628300666809082e-01 1.055374648422002792e-02 2.646884322166442871e-01 1.751640588045120239e-01 3.350128978490829468e-02 1.324791554361581802e-02 3.829704970121383667e-02 -1.708134114742279053e-01 1.724749952554702759e-01 3.019487112760543823e-02 -4.298089444637298584e-01 -1.216517388820648193e-01
-4.659353792667388916e-01 -1.407644748687744141e-01 -1.394486874341964722e-01 2.246929109096527100e-01 -1.204689219594001770e-01 -7.671149913221597672e-03 4.517546389251947403e-03 2.689643390476703644e-02 -1.464100629091262817e-01 3.611860331147909164e-03 7.502799481153488159e-02 7.784357666969299316e-02 7.098043709993362427e-02 1.054971665143966675e-01 5.716705694794654846e-03 -8.763390779495239258e-02 2.109241634607315063e-01 4.139463603496551514e-01 -2.781838774681091309e-01 1.931116431951522827e-01 -5.350614339113235474e-02 1.993080833926796913e-03 2.174094319343566895e-01 -7.868793606758117676e-02 1.692496687173843384e-01 2.008820027112960815e-01 -2.481571584939956665e-01 -8.494123816490173340e-02 -2.094573676586151123e-01 -8.447284996509552002e-02 -1.768450140953063965e-01 -1.179015934467315674e-01
-1.920887678861618042e-01 -1.414060145616531372e-01 6.034584343433380127e-02 -9.289807826280593872e-02 3.068562783300876617e-02 2.210043817758560181e-01 1.569133847951889038e-01 -1.580348052084445953e-02 7.363325357437133789e-02 1.127033531665802002e-01 1.889187842607498169e-02 1.231075078248977661e-01 3.890054225921630859e-01 1.729141771793365479e-01 -1.785444617271423340e-01 2.653617858886718750e-01 3.111805617809295654e-01 1.779591888189315796e-01 -8.187398314476013184e-02 -1.532823592424392700e-01 -2.919076085090637207e-01 -8.885207027196884155e-02 -8.109556511044502258e-03 -9.239974617958068848e-02 9.095180034637451172e-02 2.467813938856124878e-01 -4.831942170858383179e-02 -3.531475067138671875e-01 1.511396616697311401e-01 1.755947619676589966e-01 -1.327102929353713989e-01 -1.053698062896728516e-01
-4.231601208448410034e-02 -1.136927455663681030e-01 -6.970063783228397369e-03 1.063382327556610107e-01 2.681536376476287842e-01 -1.168733686208724976e-01 2.832323014736175537e-01 -5.325531587004661560e-02 -1.487084180116653442e-01 1.791642308235168457e-01 -9.294299036264419556e-02 2.402402758598327637e-01 -1.076947823166847229e-01 4.195562750101089478e-02 -2.159856446087360382e-02 1.903083622455596924e-01 -3.033341094851493835e-02 5.250400900840759277e-01 -6.798963248729705811e-02 -1.192893926054239273e-02 -4.731416702270507812e-02 -2.424607425928115845e-02 -6.936538219451904297e-02 -5.121487006545066833e-02 3.773374855518341064e-01 1.330453455448150635e-01 -9.011975675821304321e-02 -5.084645748138427734e-02 3.196121752262115479e-01 -1.802018433809280396e-01 1.465995907783508301e-01 1.271758526563644409e-01
-1.110995337367057800e-01 1.933179497718811035e-01 -6.790189445018768311e-02 -2.467929124832153320e-01 2.339536100625991821e-01 3.711095154285430908e-01 2.100468575954437256e-01 1.701756007969379425e-02 -1.812715679407119751e-01 -6.489605456590652466e-02 1.538465172052383423e-01 1.382240504026412964e-01 -7.213710923679172993e-04 2.894271910190582275e-01 7.180858403444290161e-02 -1.220111548900604248e-01 1.044625788927078247e-01 3.567557036876678467e-01 1.072239950299263000e-01 -3.556536138057708740e-02 6.939917057752609253e-02 -1.965805739164352417e-01 -7.397980242967605591e-02 2.775666415691375732e-01 2.608872950077056885e-01 1.036143116652965546e-02 -1.163573041558265686e-01 -5.338457971811294556e-02 1.356886327266693115e-01 -1.576977670192718506e-01 -1.977492868900299072e-01 1.427434831857681274e-01
-2.283487021923065186e-01 3.732366114854812622e-02 4.179974552243947983e-03 -2.296467423439025879e-01 1.362466961145401001e-01 -1.439282000064849854e-01 2.367206215858459473e-01 -3.054319322109222412e-01 -1.500896513462066650e-01 1.713283956050872803e-01 6.699509918689727783e-02 1.088916063308715820e-01 4.162037372589111328e-02 2.933557890355587006e-02 -1.122392192482948303e-01 -1.478769928216934204e-01 2.599062956869602203e-02 4.505390822887420654e-01 9.869673848152160645e-02 -3.189029917120933533e-02 -8.991858363151550293e-02 -1.251999437808990479e-01 2.497985400259494781e-02 2.915439009666442871e-01 -2.560949698090553284e-02 9.505095332860946655e-02 -2.890181839466094971e-01 1.945626735687255859e-01 -1.202890649437904358e-01 1.618270874023437500e-01 -2.055685073137283325e-01 -2.490517944097518921e-01
-1.887592300772666931e-02 -1.699412465095520020e-01 -2.985959947109222412e-01 1.019163429737091064e-01 4.078519344329833984e-01 2.574194371700286865e-01 1.692851781845092773e-01 -1.821428090333938599e-01 -1.274884045124053955e-01 1.210396364331245422e-01 -1.029907986521720886e-01 1.883378624916076660e-02 5.079978704452514648e-02 -9.096991270780563354e-02 -9.928444027900695801e-02 2.438736110925674438e-01 1.446625739336013794e-01 2.602395713329315186e-01 -2.105931192636489868e-01 -6.370287388563156128e-02 -4.206932708621025085e-02 -1.185999736189842224e-01 1.610217094421386719e-01 -8.503245562314987183e-02 2.083902209997177124e-01 3.204824402928352356e-02 6.206168606877326965e-02 -1.373995542526245117e-01 2.779793143272399902e-01 -8.405980654060840607e-03 -3.152069151401519775e-01 1.574358940124511719e-01
-3.739077746868133545e-01 3.314572968520224094e-04 1.011758968234062195e-01 7.476037740707397461e-02 -1.085283458232879639e-01 1.390697211027145386e-01 2.661658450961112976e-02 -1.300328373908996582e-01 -4.394043609499931335e-02 1.581470668315887451e-01 2.604362368583679199e-01 2.300357009517028928e-04 1.670574992895126343e-01 2.506803162395954132e-02 -2.065682038664817810e-02 1.723096221685409546e-01 1.012745052576065063e-01 5.777546763420104980e-01 1.343913674354553223e-01 -1.429980546236038208e-01 -3.006099462509155273e-01 2.041764557361602783e-01 1.957551389932632446e-01 9.712167829275131226e-02 -9.628201276063919067e-02 -6.405953317880630493e-03 -2.380990050733089447e-02 -1.194389984011650085e-01 1.007464006543159485e-01 5.084647610783576965e-02 -1.876181215047836304e-01 -8.806765079498291016e-02
-7.011522352695465088e-02 -3.718329668045043945e-01 -1.696397066116333008e-01 7.491260766983032227e-02 1.001439020037651062e-01 1.373561620712280273e-01 2.834558486938476562e-01 1.545114666223526001e-01 -1.770455539226531982e-01 3.079309314489364624e-02 3.458043187856674194e-02 -1.084994617849588394e-02 1.814576238393783569e-02 1.589332371950149536e-01 -2.191484123468399048e-01 -9.705696254968643188e-02 1.866812556982040405e-01 5.888032913208007812e-02 -6.476674973964691162e-02 -7.714058458805084229e-02 -3.816945850849151611e-01 -2.246156036853790283e-01 2.425792962312698364e-01 8.093266189098358154e-02 1.361238956451416016e-01 -3.581282123923301697e-02 -1.532034277915954590e-01 -1.197868436574935913e-01 -1.525889039039611816e-01 -2.913267612457275391e-01 -1.582307368516921997e-01 2.680521905422210693e-01
-1.635210663080215454e-01 -2.674921154975891113e-01 3.382379561662673950e-02 -3.240715013816952705e-03 -1.376971509307622910e-02 -1.675948202610015869e-01 2.380465865135192871e-01 2.675528824329376221e-01 -4.811803251504898071e-02 1.730754785239696503e-02 1.273825317621231079e-01 9.641430340707302094e-03 1.626493930816650391e-01 1.324235834181308746e-02 -3.278699889779090881e-02 1.636351086199283600e-02 2.773700049147009850e-03 3.229102790355682373e-01 -1.320730745792388916e-01 5.014009028673171997e-02 1.943570524454116821e-01 -2.464246153831481934e-01 1.458851620554924011e-02 3.336947262287139893e-01 -6.220084801316261292e-02 3.072211705148220062e-02 -3.988346457481384277e-01 5.051475018262863159e-02 2.916513085365295410e-01 8.825381100177764893e-02 -3.086407184600830078e-01 9.097239375114440918e-02
-1.472610831260681152e-01 5.513096973299980164e-02 6.957546621561050415e-02 1.002835407853126526e-01 1.248041093349456787e-01 8.217182755470275879e-02 1.938418447971343994e-01 9.318608045578002930e-02 -2.077320218086242676e-01 -1.197525113821029663e-01 1.711477786302566528e-01 2.601348794996738434e-02 -8.820108324289321899e-02 4.009006917476654053e-01 2.853244543075561523e-01 1.350652575492858887e-01 2.225856930017471313e-01 2.654486298561096191e-01 -7.302009314298629761e-02 1.135661900043487549e-01 -1.164628118276596069e-01 -4.030294418334960938e-01 -9.064655005931854248e-02 1.003621891140937805e-01 2.684896886348724365e-01 1.667807847261428833e-01 -5.750669911503791809e-02 -1.877225339412689209e-01 7.351681590080261230e-02 -3.036251850426197052e-02 -4.597202688455581665e-02 2.382522523403167725e-01
-3.142593204975128174e-01 -1.855156868696212769e-01 3.437945246696472168e-01 -2.206197194755077362e-02 -9.503264911472797394e-03 -2.179863899946212769e-01 2.491562813520431519e-01 7.317715138196945190e-02 -1.564125120639801025e-01 6.323417276144027710e-02 -3.922811523079872131e-02 8.039078861474990845e-02 5.227480828762054443e-02 3.968300297856330872e-02 1.125083193182945251e-01 -6.702248752117156982e-02 2.723402976989746094e-01 3.906095027923583984e-01 -1.364562213420867920e-01 1.720058545470237732e-02 1.787861883640289307e-01 1.279453933238983154e-01 1.526408083736896515e-02 3.704776242375373840e-02 2.196737825870513916e-01 3.643699884414672852e-01 -2.086693421006202698e-02 -9.930080175399780273e-02 1.571483016014099121e-01 -3.519302606582641602e-02 -8.810961991548538208e-02 2.335856407880783081e-01
-1.563004851341247559e-01 -1.962260156869888306e-01 1.083478778600692749e-01 -1.331159025430679321e-01 8.554611355066299438e-02 4.641501605510711670e-02 2.025078088045120239e-01 -1.162503436207771301e-01 4.845982883125543594e-03 -5.096688121557235718e-02 1.033375412225723267e-01 4.926873743534088135e-02 -5.808663368225097656e-02 2.232589721679687500e-01 -1.596807539463043213e-01 -2.162628434598445892e-02 3.570184409618377686e-01 2.296381294727325439e-01 -5.141108110547065735e-02 2.020562738180160522e-01 1.681703701615333557e-02 -1.224486809223890305e-02 -1.892513483762741089e-01 1.120569258928298950e-01 2.426723092794418335e-01 -1.183481812477111816e-01 -1.445319652557373047e-01 -5.605512484908103943e-02 1.895435303449630737e-01 5.052827596664428711e-01 -2.967300117015838623e-01 -3.702061483636498451e-03
6.541222799569368362e-03 -2.005596309900283813e-01 -3.138109147548675537e-01 6.731143593788146973e-02 5.436535477638244629e-01 6.653382629156112671e-02 1.738163530826568604e-01 9.165892750024795532e-02 -1.570639610290527344e-01 -3.682145848870277405e-02 -6.722281873226165771e-02 1.180131882429122925e-01 1.595119386911392212e-01 -1.100613698363304138e-01 7.102545350790023804e-03 4.320840537548065186e-01 8.676853030920028687e-02 3.593137860298156738e-01 2.735987119376659393e-02 1.177290156483650208e-01 -6.273350864648818970e-02 1.011208668351173401e-01 -3.819598630070686340e-02 -1.184621304273605347e-01 9.928773343563079834e-02 5.143603682518005371e-02 5.741484463214874268e-02 -1.606603711843490601e-01 1.902731694281101227e-02 -2.794819697737693787e-02 -1.497940123081207275e-01 -5.709467828273773193e-02
-1.077406704425811768e-01 7.824542373418807983e-02 -1.276490185409784317e-02 -1.963262110948562622e-01 1.423955857753753662e-01 1.106131449341773987e-01 4.356497526168823242e-02 1.368502080440521240e-01 -7.253166288137435913e-02 -1.516581326723098755e-02 -2.573115937411785126e-02 1.689782887697219849e-01 -7.834257185459136963e-02 9.683015197515487671e-02 6.292255967855453491e-02 2.566303610801696777e-01 1.953564733266830444e-01 5.148121714591979980e-01 -7.691814005374908447e-02 -1.435053497552871704e-01 1.751123666763305664e-01 -1.631332635879516602e-01 -3.965184092521667480e-02 4.815473034977912903e-02 2.870396375656127930e-01 -1.247855573892593384e-01 -4.090197086334228516e-01 1.913001239299774170e-01 1.220295131206512451e-01 -2.364101707935333252e-01 -7.225164026021957397e-02 -4.068338498473167419e-02
1.446273922920227051e-01 -4.110304117202758789e-01 1.617085933685302734e-01 2.224339395761489868e-01 1.123766079545021057e-01 2.385863959789276123e-01 2.795252501964569092e-01 -3.604841977357864380e-02 -1.803736537694931030e-01 6.073494628071784973e-02 -5.928175896406173706e-02 2.322962135076522827e-02 3.053943626582622528e-02 6.727642565965652466e-02 1.330622434616088867e-01 2.226394712924957275e-01 -1.255453526973724365e-01 4.088017344474792480e-01 -1.001586019992828369e-01 -9.703183174133300781e-02 -1.346835494041442871e-01 -1.314775645732879639e-01 6.681942939758300781e-02 1.376298964023590088e-01 -7.613885402679443359e-02 1.056443154811859131e-01 -2.557726502418518066e-01 -4.799546673893928528e-02 9.793106466531753540e-02 2.033798694610595703e-01 -2.682373821735382080e-01 6.138511747121810913e-02
-9.534945338964462280e-02 -3.894819617271423340e-01 -1.221404448151588440e-01 -7.920722663402557373e-02 1.310818642377853394e-01 7.617116719484329224e-02 1.399520784616470337e-01 1.056270599365234375e-01 -2.170957773923873901e-01 1.753095388412475586e-01 -3.756904602050781250e-01 1.555751916021108627e-02 7.155286520719528198e-02 3.588716685771942139e-02 -4.188841581344604492e-02 2.836958169937133789e-01 5.330701544880867004e-02 4.364335536956787109e-01 -6.426865607500076294e-02 -2.324334233999252319e-01 1.364860497415065765e-02 -1.681704819202423096e-01 -9.932085126638412476e-02 2.115625189617276192e-03 1.724627017974853516e-01 2.640881240367889404e-01 -3.711218014359474182e-02 6.304946541786193848e-02 5.853358656167984009e-02 -1.220001578330993652e-01 -1.243863105773925781e-01 1.672366112470626831e-01
-8.476772904396057129e-02 -6.609875708818435669e-02 1.098420172929763794e-01 3.097219467163085938e-01 -7.197430729866027832e-02 2.239926904439926147e-01 3.533427715301513672e-01 -6.756403297185897827e-02 -6.665921211242675781e-02 1.435851454734802246e-01 1.524817496538162231e-01 1.887451708316802979e-01 -3.063888475298881531e-02 -1.458956301212310791e-01 9.292981773614883423e-02 9.971848130226135254e-02 4.470754563808441162e-01 2.699214778840541840e-02 -3.167480975389480591e-02 1.339699327945709229e-01 -5.969930067658424377e-02 -1.113695800304412842e-01 -8.251070976257324219e-02 3.754391148686408997e-02 5.972852557897567749e-02 7.946910709142684937e-02 -1.099059358239173889e-01 1.145454645156860352e-01 2.587893903255462646e-01 3.419825136661529541e-01 -3.203154206275939941e-01 -7.479215413331985474e-02
-2.207974493503570557e-01 1.631009131669998169e-01 -2.113332599401473999e-01 -1.189747378230094910e-01 -3.353110700845718384e-02 1.944201737642288208e-01 5.047908425331115723e-01 -1.277286112308502197e-01 -3.952912986278533936e-02 -8.685582131147384644e-02 1.386425793170928955e-01 -3.916434478014707565e-03 7.128527015447616577e-02 2.825393378734588623e-01 -1.093005537986755371e-01 2.158881574869155884e-01 1.100909188389778137e-01 2.961297333240509033e-01 1.781739592552185059e-01 5.585362389683723450e-02 -1.630113422870635986e-01 1.365297287702560425e-01 7.276078313589096069e-02 -9.680142253637313843e-02 1.239131912589073181e-01 1.123461127281188965e-01 -1.543163694441318512e-02 9.544365853071212769e-02 1.241093054413795471e-01 -1.773897856473922729e-01 -2.176658958196640015e-01 2.405025660991668701e-01
-4.233881831169128418e-01 -1.275751292705535889e-01 2.353549003601074219e-01 -1.699872873723506927e-02 7.683426141738891602e-02 7.321779429912567139e-02 -3.866829350590705872e-02 -3.069987520575523376e-02 -7.773314416408538818e-02 1.224304959177970886e-01 2.497429549694061279e-01 1.661138385534286499e-01 8.432911336421966553e-02 3.676803410053253174e-01 8.883643895387649536e-02 2.487085908651351929e-01 2.609649002552032471e-01 2.177414149045944214e-01 -1.016717553138732910e-01 -2.455962263047695160e-02 -3.829317092895507812e-01 7.235327363014221191e-02 -1.540143624879419804e-03 7.651740312576293945e-02 1.058270484209060669e-01 -1.094299480319023132e-01 2.138678580522537231e-01 -5.883632972836494446e-02 7.654345780611038208e-02 -5.655671283602714539e-02 -2.055766284465789795e-01 -6.450543552637100220e-02
-2.479657232761383057e-01 4.696916043758392334e-02 -1.850819885730743408e-01 -3.149388730525970459e-02 1.370707452297210693e-01 9.248535335063934326e-02 2.918747067451477051e-01 -9.538091719150543213e-02 -7.803504355251789093e-03 2.064589643850922585e-03 1.090270206332206726e-01 2.370903044939041138e-01 1.510903239250183105e-01 2.268718779087066650e-01 -2.086772471666336060e-01 -8.727777004241943359e-02 2.829961776733398438e-01 4.600011408329010010e-01 -1.677312254905700684e-01 5.912705510854721069e-02 -3.346628546714782715e-01 2.285465784370899200e-02 6.128775700926780701e-02 -8.173482120037078857e-02 1.055656895041465759e-01 7.730047404766082764e-02 1.868012249469757080e-01 2.298232540488243103e-02 2.534995675086975098e-01 -4.017608240246772766e-02 9.019329398870468140e-02 -1.139018014073371887e-01
-7.196979224681854248e-02 -4.271612688899040222e-02 -1.482897400856018066e-01 -1.312753558158874512e-02 7.824334502220153809e-02 3.778358697891235352e-01 4.133414849638938904e-02 -7.796929031610488892e-02 -5.537560209631919861e-02 1.117229387164115906e-01 -1.508863568305969238e-01 2.409806847572326660e-01 -1.116821914911270142e-01 1.086218133568763733e-01 -3.175625205039978027e-02 3.421672880649566650e-01 1.949461400508880615e-01 7.971438765525817871e-02 -2.637935578823089600e-01 1.842468678951263428e-01 -6.921090185642242432e-02 -1.651738733053207397e-01 -4.005702137947082520e-01 5.774135142564773560e-02 1.056372970342636108e-01 3.669666051864624023e-01 9.167253971099853516e-03 5.810432136058807373e-02 -4.638569056987762451e-02 2.530707605183124542e-02 -2.725676000118255615e-01 -7.275975495576858521e-02
-1.824669837951660156e-01 1.212933287024497986e-01 -5.577338114380836487e-02 -6.373015046119689941e-02 1.500907540321350098e-01 1.037573441863059998e-02 2.988625168800354004e-01 -5.223300680518150330e-02 -2.770428359508514404e-01 -9.558019042015075684e-02 -4.555345185508485883e-06 -8.942150324583053589e-02 3.684032335877418518e-02 4.046484231948852539e-01 1.412679851055145264e-01 1.916715502738952637e-01 1.032942607998847961e-01 4.628618955612182617e-01 9.847728535532951355e-03 -5.680308118462562561e-02 9.630823135375976562e-02 -3.052199482917785645e-01 1.700049266219139099e-02 2.462427318096160889e-02 3.493897616863250732e-01 1.480797976255416870e-01 -5.597977712750434875e-02 -3.558933362364768982e-02 -1.461247652769088745e-01 -2.872206270694732666e-02 -4.197639226913452148e-02 1.027527302503585815e-01
7.844005525112152100e-02 -2.608372271060943604e-01 4.119715839624404907e-02 8.392304182052612305e-02 2.128380723297595978e-02 1.051262617111206055e-01 2.774915397167205811e-01 -4.285915568470954895e-02 -1.899835616350173950e-01 1.108617037534713745e-01 -2.758169174194335938e-01 -2.522566728293895721e-02 1.774393171072006226e-01 1.674559563398361206e-01 -1.583363562822341919e-01 2.484275698661804199e-01 1.106673479080200195e-02 4.566518068313598633e-01 -1.968540847301483154e-01 -2.099133096635341644e-02 -3.886762633919715881e-02 -2.118196338415145874e-01 -7.223401218652725220e-02 -4.229960218071937561e-02 2.341161072254180908e-01 1.781170964241027832e-01 -9.180702269077301025e-02 1.022468358278274536e-01 -8.917155861854553223e-02 -2.248531579971313477e-01 -2.282834500074386597e-01 1.950535178184509277e-01
-1.687803268432617188e-01 7.091216277331113815e-03 9.107626043260097504e-03 -1.242510825395584106e-01 1.863358467817306519e-01 1.950397528707981110e-02 2.803496718406677246e-01 -2.751255035400390625e-01 -1.887582540512084961e-01 3.340900689363479614e-02 -3.536958619952201843e-02 1.557909399271011353e-01 3.110297583043575287e-02 3.512364029884338379e-01 1.421307623386383057e-01 3.479946404695510864e-02 1.413230597972869873e-01 4.437596201896667480e-01 -5.130106583237648010e-02 -2.443303018808364868e-01 -1.209479197859764099e-01 -8.013854175806045532e-02 1.359973847866058350e-01 1.976609826087951660e-01 2.781268060207366943e-01 6.237819418311119080e-02 1.476877778768539429e-01 -2.086364328861236572e-01 1.097863018512725830e-01 -1.358466297388076782e-01 1.339137554168701172e-01 7.529713213443756104e-02
8.609246462583541870e-02 -3.646087348461151123e-01 -9.980105608701705933e-02 -2.309290505945682526e-02 -2.354197204113006592e-02 6.132554635405540466e-02 3.557618260383605957e-01 1.975031942129135132e-01 -2.647539079189300537e-01 1.080138236284255981e-01 -1.395274847745895386e-01 5.147463455796241760e-02 7.273024320602416992e-02 4.538043588399887085e-02 -2.191189378499984741e-01 3.292600065469741821e-02 1.928136870265007019e-02 4.613515138626098633e-01 -5.417535081505775452e-02 3.561857342720031738e-02 2.022363431751728058e-02 -5.947871133685112000e-02 1.197190284729003906e-01 1.511858105659484863e-01 2.009107321500778198e-01 -2.316310554742813110e-01 -1.440582796931266785e-02 -1.288218200206756592e-01 1.451189722865819931e-02 -2.726496458053588867e-01 -1.768642812967300415e-01 2.091247439384460449e-01
-1.351894140243530273e-01 -9.466851502656936646e-02 -1.013153046369552612e-01 -1.027853414416313171e-01 6.744565069675445557e-02 -1.841745078563690186e-01 1.070022508502006531e-01 1.988619863986968994e-01 1.989599689841270447e-02 1.193569973111152649e-01 -1.371358335018157959e-01 3.756447732448577881e-01 -1.037536486983299255e-01 1.202185824513435364e-01 -8.654146641492843628e-02 1.142940148711204529e-01 2.864334732294082642e-02 3.748043477535247803e-01 3.944910317659378052e-02 -7.884597033262252808e-02 -6.087027862668037415e-02 -1.746160835027694702e-01 -4.696276783943176270e-01 1.007196754217147827e-01 1.228557080030441284e-01 2.341885119676589966e-01 -1.232523471117019653e-01 1.069258525967597961e-01 2.987292706966400146e-01 -1.308558136224746704e-01 -1.448184400796890259e-01 6.543056666851043701e-02
-2.089158892631530762e-01 -2.252737432718276978e-01 1.750240176916122437e-01 4.347296431660652161e-02 -1.388830244541168213e-01 1.544103920459747314e-01 1.807008236646652222e-01 -3.063933737576007843e-02 -6.054602190852165222e-02 -1.010117381811141968e-01 1.167707815766334534e-01 1.428796350955963135e-01 1.753560900688171387e-01 1.673749089241027832e-01 5.019274726510047913e-02 7.366397231817245483e-02 2.371545583009719849e-01 4.287176728248596191e-01 1.016213819384574890e-01 -5.240455735474824905e-03 -3.930685520172119141e-01 1.411082129925489426e-02 2.247632741928100586e-01 -1.691875746473670006e-03 8.659084886312484741e-02 -1.283090114593505859e-01 -3.909185901284217834e-02 -1.846781671047210693e-01 2.851280570030212402e-01 2.146384418010711670e-01 -1.545327901840209961e-01 -1.235661283135414124e-01
-4.574533551931381226e-02 -1.248116642236709595e-01 -1.231550276279449463e-01 -4.924015328288078308e-02 9.972862899303436279e-03 -6.072056666016578674e-02 4.986124932765960693e-01 1.950812526047229767e-02 -2.645447850227355957e-01 8.149471133947372437e-02 -2.802458032965660095e-02 8.429320156574249268e-02 -1.615619212388992310e-01 1.532744988799095154e-02 -1.715389937162399292e-01 3.157637119293212891e-01 1.643831096589565277e-02 5.756821855902671814e-02 4.392943158745765686e-02 -1.715015619993209839e-01 5.047881603240966797e-02 -1.524289250373840332e-01 1.515651792287826538e-01 2.452303618192672729e-01 3.142600953578948975e-01 2.217026054859161377e-01 -2.741410732269287109e-01 8.212003856897354126e-02 -6.823376566171646118e-02 1.092584505677223206e-01 -8.919335901737213135e-02 2.716499865055084229e-01
-1.829432696104049683e-01 -1.142178103327751160e-01 3.022545576095581055e-01 -5.599709227681159973e-02 1.336295753717422485e-01 2.227170467376708984e-01 2.721802294254302979e-01 -2.426692098379135132e-02 1.863071620464324951e-01 7.531676441431045532e-02 -2.189240232110023499e-02 2.598726153373718262e-01 2.055434286594390869e-01 -4.706449434161186218e-02 6.738205254077911377e-02 1.435741484165191650e-01 8.015723526477813721e-02 2.414730936288833618e-01 2.568875849246978760e-01 1.174664720892906189e-01 -1.145828440785408020e-01 8.650263398885726929e-02 1.215770468115806580e-01 -1.229075249284505844e-02 5.204315483570098877e-02 3.342088460922241211e-01 -7.441451773047447205e-03 -3.516407012939453125e-01 4.763562977313995361e-02 -2.520986795425415039e-01 -1.555249392986297607e-01 1.750984191894531250e-01
4.993987455964088440e-02 4.067718237638473511e-02 2.244408279657363892e-01 3.756696125492453575e-03 5.267005413770675659e-02 2.415045052766799927e-01 1.403920203447341919e-01 6.636374630033969879e-03 -6.122704967856407166e-02 -1.286527067422866821e-01 -2.889866707846522331e-03 1.144715249538421631e-01 -2.317161485552787781e-02 2.568038180470466614e-02 -2.957301679998636246e-03 5.359283462166786194e-02 2.829492092132568359e-01 4.479604065418243408e-01 -1.485972255468368530e-01 -3.086289465427398682e-01 -1.383078992366790771e-01 -1.309660077095031738e-01 1.737778633832931519e-01 -6.719487905502319336e-02 3.037180006504058838e-01 5.153906717896461487e-02 -1.313678175210952759e-01 5.195339396595954895e-02 1.258057951927185059e-01 -3.595167398452758789e-01 -3.057377338409423828e-01 -6.820621341466903687e-02
-1.651345193386077881e-02 -9.627144783735275269e-02 -6.395145319402217865e-03 5.872523039579391479e-02 1.685916185379028320e-01 2.575779147446155548e-02 3.103442192077636719e-01 -8.358644694089889526e-02 -3.522926270961761475e-01 4.352672696113586426e-01 -1.150317192077636719e-01 5.927647277712821960e-02 1.380854547023773193e-01 8.016803860664367676e-02 1.031362563371658325e-01 2.133900076150894165e-01 1.888858526945114136e-01 3.615057766437530518e-01 1.585726290941238403e-01 -4.318286105990409851e-02 -1.824740618467330933e-01 -1.557759493589401245e-01 -1.067436262965202332e-01 -1.571758389472961426e-01 6.970909982919692993e-02 1.097486168146133423e-02 -1.750550270080566406e-01 -3.230700492858886719e-01 -5.684189870953559875e-02 7.729092240333557129e-02 7.961344718933105469e-02 -4.998206160962581635e-03
-1.086355894804000854e-01 -3.598773851990699768e-03 1.383904665708541870e-01 -1.945224963128566742e-02 -1.433960646390914917e-01 -4.449416697025299072e-01 2.125550508499145508e-01 1.613598465919494629e-01 -3.051853179931640625e-01 -1.337113380432128906e-01 1.578633785247802734e-01 2.308575659990310669e-01 2.240707427263259888e-01 -7.242437452077865601e-02 2.229147590696811676e-02 3.539397716522216797e-01 1.058499738574028015e-01 3.608862161636352539e-01 5.960364639759063721e-02 1.020097956061363220e-01 -2.201020568609237671e-01 2.489657141268253326e-02 -7.509387284517288208e-02 1.397029310464859009e-01 9.132348746061325073e-02 -2.388849295675754547e-02 -9.751161932945251465e-02 3.338175266981124878e-02 -1.149017587304115295e-01 1.407020632177591324e-02 -2.141730636358261108e-01 -4.522311035543680191e-03
-2.100834846496582031e-01 -1.333601325750350952e-01 -1.373852938413619995e-01 2.165485322475433350e-01 2.666479051113128662e-01 4.622152149677276611e-01 1.994771659374237061e-01 -8.378374576568603516e-02 9.156816639006137848e-03 1.609588265419006348e-01 2.899093329906463623e-01 5.990255996584892273e-02 1.234416067600250244e-01 2.605925202369689941e-01 -1.080356631428003311e-02 6.593850255012512207e-02 1.231522485613822937e-02 2.085861265659332275e-01 8.255755156278610229e-02 -2.827235963195562363e-03 -2.965304851531982422e-01 5.693629849702119827e-03 -1.154164001345634460e-01 -3.832086920738220215e-02 2.495524436235427856e-01 6.028008833527565002e-02 -3.430870547890663147e-02 9.249071776866912842e-02 2.006848305463790894e-01 -5.106432363390922546e-02 -1.577262729406356812e-01 -2.070799767971038818e-01
-3.519672527909278870e-02 -8.051168173551559448e-02 1.042234376072883606e-01 -7.392723578959703445e-03 1.705443859100341797e-01 -6.089628208428621292e-03 3.293972015380859375e-01 5.332447588443756104e-02 3.960779402405023575e-03 3.307762090116739273e-03 -9.917978197336196899e-03 1.232199072837829590e-01 -9.821926802396774292e-02 3.170759677886962891e-01 -5.399016663432121277e-02 -2.444774657487869263e-02 1.868652552366256714e-01 6.254435777664184570e-01 -2.522230520844459534e-02 -3.852972760796546936e-02 -2.552287578582763672e-01 3.548000752925872803e-01 -1.996914111077785492e-02 5.057553946971893311e-02 4.713093489408493042e-02 1.242817714810371399e-01 -6.861243396997451782e-02 8.407111465930938721e-02 1.402243226766586304e-01 -1.257514953613281250e-01 -1.270175874233245850e-01 9.292639791965484619e-02
-2.066249102354049683e-01 9.802411496639251709e-02 -1.156759932637214661e-01 1.286172680556774139e-02 1.506088823080062866e-01 8.369658887386322021e-02 1.446184515953063965e-01 1.097062751650810242e-01 -1.383844465017318726e-01 -1.653749197721481323e-01 -2.691271714866161346e-02 -8.594384044408798218e-02 1.576293073594570160e-02 3.935607671737670898e-01 2.145953029394149780e-01 1.167274191975593567e-01 5.263167992234230042e-02 5.493406653404235840e-01 -2.165177464485168457e-02 8.832414448261260986e-02 -3.866378217935562134e-02 -2.657048106193542480e-01 6.366705149412155151e-02 1.021939441561698914e-01 2.327014654874801636e-01 2.111723124980926514e-01 5.677595734596252441e-02 3.621861711144447327e-02 2.174549736082553864e-02 1.191623732447624207e-01 -1.253269314765930176e-01 2.627232670783996582e-01
-1.392537355422973633e-01 -2.142817974090576172e-01 -1.552353948354721069e-01 1.108639985322952271e-01 3.942195475101470947e-01 1.538996696472167969e-01 1.399831324815750122e-01 1.070715561509132385e-01 -2.102168649435043335e-01 1.885363273322582245e-02 -1.939876675605773926e-01 8.162842690944671631e-02 3.363478183746337891e-01 -4.053627699613571167e-02 -1.407045125961303711e-02 2.269055694341659546e-01 2.867240011692047119e-01 2.533176541328430176e-01 -5.857440456748008728e-02 -2.756604552268981934e-02 8.037392981350421906e-03 -4.074849188327789307e-01 -1.013036910444498062e-02 -6.579586863517761230e-02 1.511460244655609131e-01 -1.336883567273616791e-02 -3.207951784133911133e-02 2.889119321480393410e-03 -1.194555684924125671e-01 -1.375054270029067993e-01 -1.715742498636245728e-01 1.583129018545150757e-01
-1.384288370609283447e-01 -2.447969913482666016e-01 2.079658657312393188e-01 -1.393124610185623169e-01 1.022663488984107971e-01 1.167144179344177246e-01 2.450462281703948975e-01 -1.495958566665649414e-01 -1.437052786350250244e-01 -9.545748680830001831e-02 5.100757349282503128e-03 2.964477241039276123e-01 -1.571653336286544800e-01 1.618843227624893188e-01 -1.583885587751865387e-02 7.833548635244369507e-02 4.353285133838653564e-01 2.970690131187438965e-01 1.119636893272399902e-01 -1.587753882631659508e-03 -1.070619001984596252e-02 8.036571741104125977e-02 -1.148848235607147217e-01 -6.582837551832199097e-02 1.988538056612014771e-01 -4.088054224848747253e-02 7.664577662944793701e-02 3.120842017233371735e-02 1.328346878290176392e-01 3.957211673259735107e-01 -1.966604739427566528e-01 -3.740375488996505737e-02
-4.138410985469818115e-01 -6.541264057159423828e-02 -4.340734332799911499e-02 -6.054800748825073242e-02 1.056158319115638733e-01 -3.802907466888427734e-01 3.727901875972747803e-01 3.595751943066716194e-03 -1.071606874465942383e-01 -1.860191971063613892e-01 1.267634928226470947e-01 1.192148476839065552e-01 1.100856736302375793e-01 -3.682488948106765747e-02 -1.559330374002456665e-01 1.420173645019531250e-01 -2.459309436380863190e-02 2.931008934974670410e-01 -3.319134563207626343e-02 2.407641112804412842e-01 -9.018048644065856934e-02 3.339297696948051453e-02 -1.371569931507110596e-01 8.727339655160903931e-02 5.715569853782653809e-02 -5.842152610421180725e-02 -2.585890591144561768e-01 2.815046161413192749e-02 -7.422922551631927490e-02 4.037258028984069824e-02 -3.544006645679473877e-01 -3.846833109855651855e-02
-8.228252083063125610e-02 2.418109923601150513e-01 6.937570124864578247e-02 1.567454487085342407e-01 -1.747229546308517456e-01 1.718358099460601807e-01 4.256948828697204590e-01 -7.024791091680526733e-02 -6.107696518301963806e-02 -7.902073115110397339e-02 1.262370198965072632e-01 1.016865223646163940e-01 1.061871498823165894e-01 1.719871759414672852e-01 -4.011498764157295227e-02 1.387992203235626221e-01 5.387610197067260742e-02 4.319468736648559570e-01 8.663536608219146729e-02 3.742789104580879211e-02 -2.442393600940704346e-01 -1.190388575196266174e-02 1.625151634216308594e-01 1.289849132299423218e-01 1.369777023792266846e-01 2.054725289344787598e-01 2.088626176118850708e-01 -2.905435860157012939e-01 5.527308955788612366e-02 2.490363568067550659e-01 -2.890597097575664520e-02 -7.090140134096145630e-02
1.049817875027656555e-01 -3.593433648347854614e-02 1.771563440561294556e-01 -2.002920061349868774e-01 1.082642599940299988e-01 -4.283540323376655579e-02 1.792271882295608521e-01 -1.361422836780548096e-01 -2.061931490898132324e-01 -1.089070513844490051e-01 2.791433036327362061e-01 2.424485236406326294e-01 -1.028275862336158752e-02 2.005719393491744995e-01 1.010900363326072693e-01 1.212157309055328369e-01 2.076152153313159943e-02 3.248293399810791016e-01 5.329780653119087219e-02 -1.052308157086372375e-01 3.749848902225494385e-02 -3.274663686752319336e-01 -3.225892037153244019e-02 1.634479463100433350e-01 4.167799949645996094e-01 -2.429479360580444336e-02 -2.870973348617553711e-01 1.241696625947952271e-01 7.407414913177490234e-02 -1.748430728912353516e-01 -1.395203322172164917e-01 1.083042770624160767e-01
-2.281015962362289429e-01 -1.123471334576606750e-01 1.597100347280502319e-01 2.107889354228973389e-01 2.209424227476119995e-01 2.655033469200134277e-01 1.609410941600799561e-01 2.455520331859588623e-01 -1.899044513702392578e-01 -3.613386675715446472e-02 2.325140237808227539e-01 -2.181391417980194092e-02 -3.081353604793548584e-01 2.256920486688613892e-01 7.941963523626327515e-02 5.560059845447540283e-02 2.470324933528900146e-01 2.942092120647430420e-01 3.715064004063606262e-02 -1.543497759848833084e-02 -2.984985113143920898e-01 -4.093232750892639160e-02 1.985662057995796204e-02 -5.053875967860221863e-02 1.724827885627746582e-01 1.007104739546775818e-01 -6.466348469257354736e-02 1.369065940380096436e-01 1.166349872946739197e-01 -1.509270519018173218e-01 -2.325810045003890991e-01 -1.284121870994567871e-01
2.441451419144868851e-03 -1.303454339504241943e-01 -8.891079574823379517e-02 4.725085943937301636e-02 1.009496580809354782e-02 1.615746915340423584e-01 1.907300502061843872e-01 -9.606585651636123657e-02 -3.361849188804626465e-01 6.876997649669647217e-03 -4.002970159053802490e-01 6.873282790184020996e-02 1.601135879755020142e-01 -3.162141889333724976e-02 -2.561115324497222900e-01 2.699222862720489502e-01 5.314275994896888733e-02 3.001415431499481201e-01 -2.499767690896987915e-01 -6.631880998611450195e-02 3.906898573040962219e-02 -2.815979719161987305e-01 7.110410183668136597e-02 2.283328585326671600e-02 2.794874012470245361e-01 1.244221702218055725e-01 -1.253539174795150757e-01 -3.037131205201148987e-02 -2.273941040039062500e-02 -1.189106777310371399e-01 -2.918727099895477295e-01 4.075961187481880188e-02
5.092808604240417480e-02 -4.951617121696472168e-02 -1.349609792232513428e-01 -1.232521235942840576e-02 3.352689146995544434e-01 -1.786202490329742432e-01 2.678975760936737061e-01 -7.376811653375625610e-02 -2.843221463263034821e-02 2.260288596153259277e-01 -4.048689454793930054e-02 3.076010048389434814e-01 2.549649029970169067e-02 -6.469851732254028320e-02 -8.860646933317184448e-02 1.385053247213363647e-01 2.414369955658912659e-03 6.089330911636352539e-01 -3.637276217341423035e-02 -2.938260557129979134e-03 -7.811299711465835571e-02 -6.515230983495712280e-03 3.767561540007591248e-02 1.114026978611946106e-01 2.927397191524505615e-01 8.359606564044952393e-02 -1.261375695466995239e-01 -6.448918581008911133e-02 1.934420615434646606e-01 -6.863793730735778809e-02 1.603529155254364014e-01 4.828480258584022522e-02
-3.954806178808212280e-02 -1.900435984134674072e-02 -2.266778498888015747e-01 -7.800331711769104004e-02 1.650667041540145874e-01 2.807498276233673096e-01 6.521164625883102417e-02 1.145083308219909668e-01 1.672807931900024414e-01 1.660870909690856934e-01 2.032894492149353027e-01 1.246445775032043457e-01 1.475381106138229370e-01 1.054888218641281128e-01 -1.266613323241472244e-02 -5.699170008301734924e-02 1.648241579532623291e-01 1.993152648210525513e-01 2.251399308443069458e-01 1.423698365688323975e-01 -1.417618840932846069e-01 -1.220384836196899414e-01 8.181490004062652588e-03 1.683095991611480713e-01 1.515975147485733032e-01 1.430245935916900635e-01 -3.876218497753143311e-01 -1.841306686401367188e-01 2.248227894306182861e-01 -7.654459774494171143e-02 -3.928329050540924072e-01 1.699720323085784912e-01
-1.401426494121551514e-01 -4.623300582170486450e-02 1.037037745118141174e-01 -3.188904002308845520e-02 3.983236253261566162e-01 3.794171661138534546e-02 1.215003803372383118e-01 6.550849415361881256e-03 -1.293916851282119751e-01 -1.949328482151031494e-01 3.104669973254203796e-02 -1.602737233042716980e-02 -9.317808598279953003e-02 -1.306375861167907715e-01 6.959032267332077026e-02 3.017165660858154297e-01 5.616201460361480713e-02 3.497775197029113770e-01 -8.962284028530120850e-02 -1.644146442413330078e-01 -3.846713900566101074e-02 -1.444007009267807007e-01 1.503554582595825195e-01 3.005043268203735352e-01 1.685767769813537598e-01 2.302228957414627075e-01 -4.491525590419769287e-01 -1.619433611631393433e-01 -4.618967324495315552e-02 -4.755416139960289001e-02 -8.785231038928031921e-03 -6.556399166584014893e-02
-3.799951076507568359e-02 -2.557309269905090332e-01 -1.303030401468276978e-01 2.407799102365970612e-02 1.170147284865379333e-01 3.890480473637580872e-02 4.047005176544189453e-01 -4.233427941799163818e-01 -1.160151660442352295e-01 -6.768135726451873779e-02 -5.479785427451133728e-02 8.795284479856491089e-02 -2.355244942009449005e-02 -1.262874603271484375e-01 5.522304028272628784e-02 2.549222409725189209e-01 -1.860701590776443481e-01 2.975567579269409180e-01 -1.360087245702743530e-01 -5.173565447330474854e-02 3.900743788108229637e-03 -2.456018477678298950e-01 1.370461136102676392e-01 1.836077719926834106e-01 1.251417696475982666e-01 2.526759207248687744e-01 -2.025364339351654053e-01 3.307547420263290405e-02 7.492876797914505005e-02 -3.285187855362892151e-02 -1.425881832838058472e-01 -1.956093162298202515e-01
-1.500523928552865982e-02 -7.194812595844268799e-02 -1.533370316028594971e-01 -2.648837268352508545e-01 6.349252164363861084e-02 1.390403360128402710e-01 2.957625389099121094e-01 -2.409996390342712402e-01 -5.151837132871150970e-03 -2.901161648333072662e-02 -6.476633995771408081e-02 3.012394607067108154e-01 -1.770076751708984375e-01 -3.788360208272933960e-02 1.022189855575561523e-01 3.225475251674652100e-01 7.087121158838272095e-02 2.417151480913162231e-01 -3.258261084556579590e-01 -2.149352282285690308e-01 -1.519462764263153076e-01 -1.232276856899261475e-01 -1.133682671934366226e-02 1.568047702312469482e-01 9.644985198974609375e-02 1.090643182396888733e-01 -3.679777681827545166e-01 -1.389875262975692749e-01 -7.152177393436431885e-02 -1.031499207019805908e-01 -1.320510208606719971e-01 3.207671642303466797e-02
-1.258896440267562866e-01 1.159985512495040894e-01 -1.002963930368423462e-01 -6.968048214912414551e-02 -5.517587438225746155e-02 -1.503645181655883789e-01 6.763827800750732422e-02 -2.044864743947982788e-01 -3.547876775264739990e-01 2.441717088222503662e-01 -6.111124530434608459e-02 1.209762245416641235e-01 -1.337544918060302734e-01 -9.023974835872650146e-02 -1.585951745510101318e-01 -4.804873839020729065e-03 1.770295649766921997e-01 3.466338515281677246e-01 1.434383839368820190e-01 -1.322301030158996582e-01 -6.334876269102096558e-02 9.584040939807891846e-02 5.185946822166442871e-03 3.309071362018585205e-01 1.755696684122085571e-01 2.922035753726959229e-01 -2.637667357921600342e-01 4.608014598488807678e-02 8.658958971500396729e-02 2.139514237642288208e-01 -2.426639199256896973e-01 -1.277639865875244141e-01
-5.920312926173210144e-02 5.508513376116752625e-02 -1.543419063091278076e-01 -5.959811061620712280e-02 2.235592305660247803e-01 2.463160306215286255e-01 5.914921313524246216e-02 4.923146218061447144e-02 1.269109994173049927e-01 -6.695929169654846191e-02 -7.144282013177871704e-02 2.325263246893882751e-02 2.033201754093170166e-01 1.796211302280426025e-01 -7.941958308219909668e-02 -1.977077871561050415e-01 1.903168708086013794e-01 3.180414140224456787e-01 1.984413564205169678e-01 2.017185389995574951e-01 -2.419202327728271484e-01 -2.891215980052947998e-01 -1.025850698351860046e-01 2.087332308292388916e-01 1.463096588850021362e-01 -1.407276932150125504e-02 -3.974292278289794922e-01 -1.304378956556320190e-01 3.525430336594581604e-02 -6.435891985893249512e-02 -2.955021858215332031e-01 3.682367503643035889e-02
-2.531499266624450684e-01 5.890699569135904312e-03 2.779657021164894104e-02 7.129919528961181641e-02 3.458656966686248779e-01 2.534335255622863770e-01 1.543764770030975342e-01 1.512392610311508179e-01 -8.276131749153137207e-02 4.888805001974105835e-02 7.544658333063125610e-02 1.055162698030471802e-01 -2.706512995064258575e-02 3.039381802082061768e-01 5.100250616669654846e-02 1.240194067358970642e-01 2.170757055282592773e-01 1.540230065584182739e-01 2.399535477161407471e-02 -5.454239249229431152e-02 -1.454685479402542114e-01 -1.465125679969787598e-01 -1.976975798606872559e-01 -7.973132282495498657e-02 2.972488999366760254e-01 -4.660130292177200317e-02 -2.201822213828563690e-02 4.375606775283813477e-02 3.060820400714874268e-01 -1.094731092453002930e-01 -1.416282057762145996e-01 -4.256614744663238525e-01
-2.641797363758087158e-01 -1.528795808553695679e-01 3.755555674433708191e-02 -3.207319648936390877e-03 4.845066368579864502e-01 -7.548321783542633057e-02 1.360482573509216309e-01 1.678341627120971680e-01 -1.882393211126327515e-01 1.684856563806533813e-01 1.207797825336456299e-01 -1.470404565334320068e-01 -1.405514329671859741e-01 1.460185497999191284e-01 -1.519453227519989014e-01 -7.510469108819961548e-02 1.037564277648925781e-01 4.060017466545104980e-01 1.953563392162322998e-01 2.312656491994857788e-01 -6.998927891254425049e-02 4.559531435370445251e-02 -3.095922805368900299e-02 3.583424165844917297e-02 3.149471879005432129e-01 1.494154632091522217e-01 -3.756038844585418701e-02 -1.219180598855018616e-01 5.285155400633811951e-02 -1.379143539816141129e-02 4.833124577999114990e-02 1.699362248182296753e-01
-1.296839267015457153e-01 -2.356085181236267090e-01 2.560990676283836365e-02 2.358796149492263794e-01 -1.344514489173889160e-01 3.336558863520622253e-02 1.344533637166023254e-02 5.768419802188873291e-02 7.830806821584701538e-02 7.398235052824020386e-02 1.649336963891983032e-01 4.881599247455596924e-01 2.259941399097442627e-02 2.264116704463958740e-01 -2.892659790813922882e-02 9.604097902774810791e-02 2.878057658672332764e-01 6.367256492376327515e-02 -5.134775862097740173e-02 1.386395543813705444e-01 5.767893791198730469e-02 -9.576246887445449829e-02 -2.382194101810455322e-01 2.434648126363754272e-01 2.721903920173645020e-01 -1.158488020300865173e-01 -1.877951025962829590e-01 -1.921188682317733765e-01 -4.618535563349723816e-02 2.989157661795616150e-02 -2.737834155559539795e-01 1.865494549274444580e-01
-1.083465442061424255e-01 6.226116791367530823e-02 -1.420103386044502258e-02 1.399656683206558228e-01 -9.572608023881912231e-02 -5.226435512304306030e-02 1.127073541283607483e-01 -1.367682591080665588e-02 -6.885663606226444244e-04 -3.083888068795204163e-02 2.692944705486297607e-01 1.515363901853561401e-01 1.893237382173538208e-01 1.901276856660842896e-01 -9.739558398723602295e-02 3.717626333236694336e-01 2.188048064708709717e-01 4.847930967807769775e-01 2.350918948650360107e-01 1.778743863105773926e-01 -2.611030042171478271e-01 7.217908650636672974e-02 1.475215256214141846e-01 5.274601280689239502e-03 4.320852085947990417e-02 4.162968695163726807e-02 -1.235581859946250916e-01 -3.059118688106536865e-01 5.421094596385955811e-02 -1.918686553835868835e-02 -8.509110659360885620e-02 -1.889686435461044312e-01
-7.244526594877243042e-02 2.776449620723724365e-01 7.633661478757858276e-02 -5.074632540345191956e-02 2.338970750570297241e-01 8.256060630083084106e-02 1.686611324548721313e-01 9.712544083595275879e-02 -1.087690666317939758e-01 6.211865693330764771e-02 1.375475823879241943e-01 1.963555812835693359e-01 3.471249341964721680e-02 2.849356532096862793e-01 3.445414826273918152e-02 1.597759574651718140e-01 8.304996043443679810e-02 6.001383066177368164e-01 -1.739774346351623535e-01 -1.083715260028839111e-02 -1.280610561370849609e-01 -1.374770551919937134e-01 1.090595722198486328e-01 2.230521887540817261e-01 1.010719910264015198e-01 6.700569391250610352e-02 1.512346565723419189e-01 -1.573630869388580322e-01 1.949316114187240601e-01 1.745597831904888153e-02 1.518160104751586914e-01 9.746418148279190063e-02
-2.059627920389175415e-01 7.303919643163681030e-02 -2.314890362322330475e-02 -1.317039281129837036e-01 2.566598542034626007e-02 -6.072147563099861145e-02 2.986381053924560547e-01 -1.604873836040496826e-01 -1.023643836379051208e-02 2.109598219394683838e-01 1.773450672626495361e-01 1.441034525632858276e-01 7.517389953136444092e-02 -1.593862473964691162e-01 9.680521674454212189e-03 5.719482153654098511e-02 2.000434398651123047e-01 3.856778740882873535e-01 4.160960763692855835e-02 -1.808229535818099976e-01 1.165881976485252380e-01 -1.440867483615875244e-01 1.004014983773231506e-01 3.029910027980804443e-01 -2.393738599494099617e-03 2.657555341720581055e-01 -2.031961232423782349e-01 7.401289790868759155e-02 -1.558526903390884399e-01 1.868714988231658936e-01 -3.229416608810424805e-01 -2.085629254579544067e-01
-6.535279750823974609e-02 -1.300101727247238159e-01 1.074883937835693359e-01 6.801487505435943604e-02 1.243797615170478821e-01 8.376684784889221191e-02 1.064452994614839554e-02 4.488343838602304459e-04 9.474468976259231567e-02 -1.669951081275939941e-01 -2.063846774399280548e-02 2.513031661510467529e-01 1.451098322868347168e-01 3.035656213760375977e-01 2.995371073484420776e-02 1.805839091539382935e-01 2.296241372823715210e-01 4.762995541095733643e-01 4.390852525830268860e-03 -1.088862493634223938e-01 -3.103833496570587158e-01 -5.842595547437667847e-02 1.972150243818759918e-02 -1.903128474950790405e-01 1.800270080566406250e-01 6.832199543714523315e-02 -2.199748456478118896e-01 4.236329719424247742e-02 4.344088956713676453e-02 -3.086169362068176270e-01 -2.747988700866699219e-01 -7.180219888687133789e-02
-5.208783149719238281e-01 9.384621679782867432e-02 -1.146169602870941162e-01 3.211342096328735352e-01 1.006395071744918823e-01 4.548453167080879211e-02 1.261977255344390869e-01 9.676809608936309814e-02 -1.040624678134918213e-01 -9.056048095226287842e-02 5.241994559764862061e-02 -1.575494557619094849e-01 4.115646705031394958e-02 1.602458022534847260e-02 -9.279729425907135010e-02 7.324811071157455444e-02 4.752781614661216736e-02 3.287937641143798828e-01 -6.299713999032974243e-02 2.364715039730072021e-01 7.748008519411087036e-02 -3.407227993011474609e-01 -5.531416088342666626e-02 1.741954535245895386e-01 -5.470490083098411560e-03 -5.298851802945137024e-02 -3.258811235427856445e-01 -1.316479742527008057e-01 2.167370468378067017e-01 2.489127777516841888e-02 9.759224951267242432e-03 6.158167496323585510e-02
-1.197350472211837769e-01 4.807841777801513672e-02 -7.708042114973068237e-02 -2.449958026409149170e-01 9.103456139564514160e-02 4.004954099655151367e-01 4.904203861951828003e-02 1.298995018005371094e-01 3.870791569352149963e-02 2.351130247116088867e-01 -6.700939685106277466e-02 1.027652621269226074e-01 -4.334748908877372742e-02 2.197125740349292755e-02 1.288089305162429810e-01 5.057995393872261047e-02 3.600211739540100098e-01 2.880729436874389648e-01 1.335134506225585938e-01 7.608915865421295166e-02 -1.130354180932044983e-01 -2.562786638736724854e-01 1.225735396146774292e-01 2.381254881620407104e-01 1.960954964160919189e-01 -2.383791375905275345e-03 -2.130464613437652588e-01 -6.525795906782150269e-02 -7.346209138631820679e-03 -1.597880758345127106e-02 -3.358349502086639404e-01 -2.201915681362152100e-01
-1.837758123874664307e-01 9.242677688598632812e-02 -8.543008565902709961e-02 -1.806770712137222290e-01 1.774826496839523315e-01 -5.551571398973464966e-02 2.804966866970062256e-01 -2.933914214372634888e-02 -1.734353788197040558e-02 -1.105478554964065552e-01 2.391002476215362549e-01 3.356426358222961426e-01 1.378909647464752197e-01 1.506129354238510132e-01 -3.739217221736907959e-01 8.831412345170974731e-02 3.543879985809326172e-01 1.986790150403976440e-01 2.078576087951660156e-01 -4.189727082848548889e-02 -1.863102167844772339e-01 2.890371531248092651e-02 -2.743760943412780762e-01 -6.767801195383071899e-02 2.283281832933425903e-01 -1.168110966682434082e-02 1.062837429344654083e-02 -5.501163378357887268e-02 7.423877716064453125e-02 -1.937534064054489136e-01 -8.158186823129653931e-02 3.752243146300315857e-02
-1.646236330270767212e-01 -3.124916255474090576e-01 -6.084681954234838486e-03 6.015273556113243103e-02 1.861937940120697021e-01 1.047718226909637451e-01 2.986875176429748535e-01 2.628984116017818451e-02 -2.381627261638641357e-02 2.914187610149383545e-01 -1.123735588043928146e-02 9.350103139877319336e-02 -1.060813367366790771e-01 -1.705141924321651459e-02 -7.329099625349044800e-02 2.215810567140579224e-01 2.367722541093826294e-01 2.825646102428436279e-02 -7.593058794736862183e-02 9.765872359275817871e-02 7.730702310800552368e-02 -3.300791084766387939e-01 -3.429616689682006836e-01 2.267396748065948486e-01 8.468779921531677246e-02 2.793439030647277832e-01 -2.599513344466686249e-02 -1.669460386037826538e-01 -2.481112927198410034e-01 3.232504427433013916e-02 -1.112785115838050842e-01 1.755113452672958374e-01
6.832549721002578735e-02 -2.763307690620422363e-01 -2.320845844224095345e-03 8.115240931510925293e-02 4.050618708133697510e-01 4.105396196246147156e-02 2.907687127590179443e-01 2.357073500752449036e-02 -2.013385742902755737e-01 -1.128947809338569641e-01 -2.359866909682750702e-02 4.709116369485855103e-02 3.207587003707885742e-01 -9.960600733757019043e-02 3.088397718966007233e-02 1.431202590465545654e-01 -1.037456747144460678e-02 2.554440498352050781e-01 -4.357386380434036255e-02 -1.868812926113605499e-02 8.644933998584747314e-02 -3.800219595432281494e-01 -2.699547819793224335e-02 8.294110745191574097e-02 1.468101888895034790e-01 1.906684190034866333e-01 -4.123579338192939758e-02 -3.151203095912933350e-01 1.326433122158050537e-01 1.327434182167053223e-01 -1.927320063114166260e-01 1.133257374167442322e-01
-2.051161229610443115e-01 -4.757775366306304932e-02 1.089742705225944519e-01 -1.446545720100402832e-01 1.346029043197631836e-01 1.127818077802658081e-01 4.153578579425811768e-01 1.017934232950210571e-01 -8.547943830490112305e-02 1.140435878187417984e-02 9.496181458234786987e-02 -8.905271440744400024e-02 -3.282752260565757751e-02 1.664752364158630371e-01 2.012001574039459229e-01 -5.552709102630615234e-02 2.934764921665191650e-01 4.305314719676971436e-01 1.891532167792320251e-02 2.424408495426177979e-01 -1.365287452936172485e-01 2.264328300952911377e-02 3.887759521603584290e-02 -1.072139665484428406e-01 2.187933772802352905e-01 -1.389840692281723022e-01 -2.414806038141250610e-01 -5.563159659504890442e-02 -8.197832852602005005e-03 -1.753725409507751465e-01 -2.897958755493164062e-01 -7.887157797813415527e-02
-2.059306502342224121e-01 3.219019174575805664e-01 -1.675763875246047974e-01 3.718239441514015198e-02 1.515364199876785278e-01 1.767265945672988892e-01 8.495049178600311279e-02 7.175159454345703125e-02 -7.407753728330135345e-04 1.002954915165901184e-01 1.664661765098571777e-01 -1.084110364317893982e-01 -5.899887066334486008e-03 1.813600808382034302e-01 6.620528548955917358e-02 -3.013876080513000488e-02 2.273902595043182373e-01 4.790438711643218994e-01 -2.485305769369006157e-03 9.894948452711105347e-02 -7.797846198081970215e-02 -3.378623425960540771e-01 -7.021550554782152176e-03 1.085278764367103577e-01 4.423828125000000000e-01 1.234325692057609558e-01 -7.087203860282897949e-02 -7.549386937171220779e-03 1.247872114181518555e-01 1.043116822838783264e-01 -1.357229519635438919e-02 6.711711734533309937e-02
6.140789762139320374e-02 -6.641349289566278458e-03 -1.221705302596092224e-01 1.069089863449335098e-02 -1.151266098022460938e-01 6.274948269128799438e-02 1.721528321504592896e-01 1.573614478111267090e-01 -9.870840609073638916e-02 1.256855130195617676e-01 -5.625944584608078003e-02 1.121815592050552368e-01 2.923376858234405518e-01 6.180112808942794800e-02 -2.152808457612991333e-01 -5.347790196537971497e-02 1.740174144506454468e-01 4.158316254615783691e-01 -1.859648674726486206e-01 -1.988863945007324219e-01 -1.154845654964447021e-01 -1.336227953433990479e-01 -1.433937698602676392e-01 8.825036883354187012e-02 3.000275790691375732e-01 8.857537060976028442e-02 -6.215433031320571899e-02 -2.717785164713859558e-02 2.369615286588668823e-01 2.111402153968811035e-01 -3.366681188344955444e-02 4.342477023601531982e-01
-3.620671927928924561e-01 8.514889329671859741e-02 7.315742969512939453e-02 -2.154732197523117065e-01 1.193743348121643066e-01 -3.736650943756103516e-01 3.259072899818420410e-01 -4.538918659090995789e-02 -1.611315160989761353e-01 -1.307150274515151978e-01 1.168659031391143799e-01 1.713392883539199829e-01 1.231951937079429626e-01 -9.523709118366241455e-02 -4.012700915336608887e-02 2.881419658660888672e-01 -6.974792480468750000e-02 2.696286141872406006e-01 1.036824211478233337e-01 1.209800764918327332e-01 -4.505337402224540710e-02 -5.347902700304985046e-02 -1.269497275352478027e-01 2.971944808959960938e-01 -2.651566080749034882e-02 -5.583584308624267578e-03 -2.257741838693618774e-01 3.682800754904747009e-02 -4.916542768478393555e-02 -1.168424487113952637e-01 -2.380618155002593994e-01 1.211960986256599426e-01
-4.426909089088439941e-01 2.467007935047149658e-02 -7.441581040620803833e-02 4.047666490077972412e-02 1.607545763254165649e-01 9.789536148309707642e-02 1.453003436326980591e-01 1.761305704712867737e-02 -2.528125345706939697e-01 1.248815581202507019e-01 9.049160778522491455e-02 1.336445510387420654e-01 -1.310040801763534546e-01 1.484362334012985229e-01 7.856101542711257935e-02 4.846022650599479675e-02 5.895461514592170715e-02 3.200612366199493408e-01 -3.067798912525177002e-01 5.157955363392829895e-02 1.453387588262557983e-01 2.743303179740905762e-01 -2.874867916107177734e-01 -2.702497132122516632e-02 2.308784872293472290e-01 2.155638635158538818e-01 -1.668515056371688843e-01 -1.546953320503234863e-01 1.448153555393218994e-01 -1.365308165550231934e-01 -1.064019948244094849e-01 -3.453341871500015259e-02
-2.434402555227279663e-01 -2.205220758914947510e-01 1.610150188207626343e-01 -1.453864127397537231e-01 -6.920137908309698105e-03 -1.487098932266235352e-01 3.369252681732177734e-01 -3.104263544082641602e-02 -2.110569179058074951e-01 2.802625671029090881e-02 2.804753780364990234e-01 1.222162395715713501e-01 1.076027601957321167e-01 -1.460130661725997925e-01 2.694203555583953857e-01 2.201008349657058716e-01 -8.557344228029251099e-02 4.101947546005249023e-01 -9.711469709873199463e-02 2.045145332813262939e-01 -1.245992779731750488e-01 4.822565242648124695e-03 -1.152539104223251343e-01 1.164564639329910278e-01 -9.892706573009490967e-02 3.355174139142036438e-02 -1.315344721078872681e-01 2.370693236589431763e-01 1.834982186555862427e-01 4.518573731184005737e-02 -1.449186205863952637e-01 -7.191205024719238281e-02
5.792162194848060608e-02 -3.135800957679748535e-01 -1.753812283277511597e-01 1.319242641329765320e-02 2.593894004821777344e-01 1.337702721357345581e-01 3.006846904754638672e-01 -8.095371723175048828e-02 -1.096440851688385010e-02 -3.498295694589614868e-02 1.768066175282001495e-02 1.651512831449508667e-01 1.190003566443920135e-02 2.190388292074203491e-01 -3.090225718915462494e-02 1.767737567424774170e-01 -2.280388325452804565e-01 3.372281491756439209e-01 -1.653257757425308228e-01 -1.784277856349945068e-01 -8.895979076623916626e-02 -2.542305886745452881e-01 5.091690272092819214e-02 1.806531995534896851e-01 2.182101309299468994e-01 -1.388216391205787659e-02 -3.338586390018463135e-01 6.067364290356636047e-02 1.495974361896514893e-01 8.577301353216171265e-02 -2.175741195678710938e-01 -5.733932182192802429e-02
-8.872804790735244751e-02 -1.257197856903076172e-01 6.139219924807548523e-02 2.931040944531559944e-03 7.424498349428176880e-02 -1.846521943807601929e-01 1.560376286506652832e-01 5.872360989451408386e-02 -2.161962389945983887e-01 2.114650309085845947e-01 -2.563495934009552002e-01 1.086137592792510986e-01 -1.912981718778610229e-01 3.445562720298767090e-02 -3.006778657436370850e-02 3.118565082550048828e-01 9.840267896652221680e-02 3.434928357601165771e-01 -2.601899951696395874e-02 -1.769357472658157349e-01 -2.489118278026580811e-02 -1.550506204366683960e-01 2.604210935533046722e-02 1.183606907725334167e-01 3.178670704364776611e-01 2.242916077375411987e-01 -2.199970781803131104e-01 -3.402041792869567871e-01 2.056871205568313599e-01 -1.944665908813476562e-01 7.093707472085952759e-02 2.422101609408855438e-02
-3.472943902015686035e-01 -3.739017993211746216e-02 8.717265725135803223e-02 1.635700017213821411e-01 6.813092529773712158e-02 1.434601992368698120e-01 2.140397578477859497e-01 -1.668558083474636078e-02 4.946120548993349075e-03 1.591493487358093262e-01 1.028714329004287720e-01 1.871488094329833984e-01 -1.368801742792129517e-01 8.820285648107528687e-02 6.964354217052459717e-02 1.062240377068519592e-01 1.979350000619888306e-01 2.725398838520050049e-01 1.686528697609901428e-02 2.133459150791168213e-01 -2.159897796809673309e-02 -4.470219835638999939e-02 1.406599581241607666e-01 -1.566530466079711914e-01 5.955930352210998535e-01 1.580368131399154663e-01 1.392414122819900513e-01 -4.273943230509757996e-02 1.537190228700637817e-01 1.411288976669311523e-01 -6.960970163345336914e-02 -5.787232518196105957e-02
-9.608150273561477661e-02 1.867954619228839874e-02 -8.545623719692230225e-02 1.661683768033981323e-01 1.295576691627502441e-01 3.255723416805267334e-01 6.274908781051635742e-02 4.399468377232551575e-02 -4.320149421691894531e-01 1.407353440299630165e-03 3.236020505428314209e-01 -5.180234089493751526e-03 8.256445080041885376e-02 3.569486439228057861e-01 9.727030247449874878e-02 1.612484306097030640e-01 2.074386775493621826e-01 7.088498771190643311e-02 -9.592505521140992641e-04 -1.065474227070808411e-01 -1.153942272067070007e-01 8.750728517770767212e-02 -7.529464364051818848e-02 1.471549570560455322e-01 3.388016819953918457e-01 9.555566310882568359e-02 -1.064069643616676331e-01 -1.990444660186767578e-01 5.164366681128740311e-03 -1.403002720326185226e-02 -2.260102629661560059e-01 1.786192655563354492e-01
-2.448914498090744019e-01 -1.875491142272949219e-01 -2.613976597785949707e-02 -1.243751123547554016e-01 -7.276999205350875854e-02 -1.032805964350700378e-01 3.117594420909881592e-01 2.243921011686325073e-01 -2.024899274110794067e-01 -1.640502065420150757e-01 1.480258256196975708e-01 2.731649875640869141e-01 3.547041118144989014e-02 -1.631265133619308472e-01 -1.003716140985488892e-02 1.512389183044433594e-01 9.335137903690338135e-02 3.625760078430175781e-01 -1.452188193798065186e-01 5.888110026717185974e-02 3.290598466992378235e-02 -9.666808694601058960e-02 5.323610827326774597e-02 1.143546923995018005e-01 -1.462914198637008667e-01 -4.670316725969314575e-02 -4.417822659015655518e-01 -2.005575597286224365e-02 7.623745501041412354e-02 6.759526580572128296e-02 -2.843436598777770996e-01 -9.190458059310913086e-02
-2.834725975990295410e-01 -1.206097677350044250e-01 -1.103618741035461426e-01 -2.343091070652008057e-01 -6.676359474658966064e-02 -1.537355780601501465e-01 3.234575390815734863e-01 1.238236725330352783e-01 -1.726087927818298340e-01 -1.047971844673156738e-01 2.703374028205871582e-01 2.364006936550140381e-01 1.612028479576110840e-02 -5.369343981146812439e-02 1.103528589010238647e-01 2.946628928184509277e-01 1.613966673612594604e-01 2.164480537176132202e-01 -9.216746687889099121e-02 1.569818109273910522e-01 -7.736124098300933838e-02 -1.236741840839385986e-01 -2.290002815425395966e-02 2.852948904037475586e-01 -1.587133854627609253e-01 6.888585537672042847e-02 -2.154091745615005493e-01 1.919669210910797119e-01 1.439173668622970581e-01 1.231488361954689026e-01 -2.088132798671722412e-01 -1.271745562553405762e-01
-1.360808461904525757e-01 2.623659372329711914e-01 4.040106758475303650e-02 3.739270567893981934e-02 1.641442775726318359e-01 -9.411028772592544556e-02 1.165680438280105591e-01 -8.250271901488304138e-03 -2.167153209447860718e-01 -1.102550625801086426e-01 1.305333673954010010e-01 1.505289878696203232e-02 -2.696787379682064056e-02 1.987053006887435913e-01 -1.342792361974716187e-01 1.660781502723693848e-01 2.229826301336288452e-01 5.901963710784912109e-01 4.292507469654083252e-02 4.726821556687355042e-02 9.608674794435501099e-03 -2.439358830451965332e-01 1.878888756036758423e-01 2.400414273142814636e-02 1.950942277908325195e-01 1.558628082275390625e-01 5.452390760183334351e-02 -1.001394167542457581e-01 1.496122777462005615e-01 7.877489179372787476e-02 1.608037948608398438e-01 2.655932903289794922e-01
-1.374177187681198120e-01 3.746620938181877136e-02 6.126174330711364746e-02 1.438658535480499268e-01 -1.174158304929733276e-01 -1.240905746817588806e-01 4.844611883163452148e-01 -2.279521375894546509e-01 -7.989418506622314453e-02 8.851010352373123169e-02 -1.029694527387619019e-01 4.308805242180824280e-02 1.326450109481811523e-01 2.434235662221908569e-01 -1.473339200019836426e-01 -3.556383028626441956e-02 2.030931115150451660e-01 1.584865152835845947e-01 1.213162466883659363e-01 -2.670695185661315918e-01 -1.954540461301803589e-01 5.860077962279319763e-02 -1.236849427223205566e-01 -6.068171560764312744e-02 9.745516628026962280e-02 2.343447320163249969e-02 -4.222497045993804932e-01 -9.897011518478393555e-02 -5.456755310297012329e-02 1.028166860342025757e-01 -2.578757703304290771e-01 1.473217755556106567e-01
-1.639428883790969849e-01 -1.497882753610610962e-01 1.507339924573898315e-01 -1.006421893835067749e-01 -2.321397513151168823e-02 -1.032140571624040604e-02 3.663251698017120361e-01 -6.104148924350738525e-02 -4.268161021173000336e-03 1.312316674739122391e-02 -1.068376842886209488e-02 2.290095686912536621e-01 -2.096997797489166260e-01 3.037001788616180420e-01 -1.505904197692871094e-01 -1.021004468202590942e-01 1.514842063188552856e-01 4.394239485263824463e-01 8.682616800069808960e-02 3.457158803939819336e-02 -3.130155205726623535e-01 1.934879869222640991e-01 3.161205351352691650e-02 1.003676280379295349e-01 1.350473165512084961e-01 1.584393531084060669e-02 6.395822763442993164e-02 -1.728918254375457764e-01 3.166198730468750000e-01 -1.481053233146667480e-01 -7.200503349304199219e-02 7.815501093864440918e-02
-1.849638670682907104e-01 -4.994768649339675903e-02 -9.770188480615615845e-02 -1.588214337825775146e-01 7.731592655181884766e-02 4.948367550969123840e-02 1.068689227104187012e-01 3.215939924120903015e-02 -1.750532910227775574e-02 2.046060562133789062e-01 -4.868485499173402786e-03 3.143499791622161865e-01 -1.426364034414291382e-01 -1.846656352281570435e-01 -1.490511745214462280e-01 1.024195179343223572e-01 -2.433774620294570923e-01 4.283992052078247070e-01 9.642847627401351929e-02 3.677763044834136963e-02 -1.702528595924377441e-01 -1.953237354755401611e-01 -2.435736954212188721e-01 -1.846961677074432373e-03 1.435399502515792847e-01 2.895694673061370850e-01 2.101405858993530273e-01 6.906566768884658813e-02 2.314234822988510132e-01 7.858282327651977539e-02 -2.708913087844848633e-01 1.144727021455764771e-01
-1.383239775896072388e-01 -1.426616907119750977e-01 -1.317655891180038452e-01 1.296314895153045654e-01 -5.099336151033639908e-03 3.043934702873229980e-01 2.267429828643798828e-01 2.581247687339782715e-02 1.134380791336297989e-02 9.052146971225738525e-02 2.119050361216068268e-02 1.168998405337333679e-01 3.529331088066101074e-02 2.753450572490692139e-01 -1.386643797159194946e-01 2.620229721069335938e-01 3.075283169746398926e-01 2.191257327795028687e-01 -4.631741717457771301e-02 -1.800837963819503784e-01 -2.735051214694976807e-01 -1.349185258150100708e-01 1.355196386575698853e-01 3.412602469325065613e-02 5.533676012419164181e-04 1.527733951807022095e-01 2.032881230115890503e-01 -3.724337816238403320e-01 6.397803872823715210e-02 -2.371626198291778564e-01 -1.989430636167526245e-01 3.481126949191093445e-02
-1.542359888553619385e-01 -1.739022321999073029e-02 -3.726841136813163757e-02 1.602284610271453857e-01 1.455659419298171997e-01 -2.232236266136169434e-01 5.092766880989074707e-01 1.047402098774909973e-01 -1.233511865139007568e-01 2.735385298728942871e-01 -8.994483202695846558e-02 1.228377372026443481e-01 -9.511466138064861298e-03 2.266489863395690918e-01 -1.728740334510803223e-01 -3.184250742197036743e-02 1.153413876891136169e-01 3.329049348831176758e-01 -1.666381210088729858e-01 5.599835887551307678e-03 -1.622702926397323608e-01 -9.716828912496566772e-02 1.574124395847320557e-02 -4.067062214016914368e-02 2.590354084968566895e-01 5.188769847154617310e-02 -5.549796670675277710e-02 -3.222188353538513184e-01 8.111926168203353882e-02 -4.036169871687889099e-02 7.757139205932617188e-02 -1.771731078624725342e-01
-3.777878880500793457e-01 -1.365039348602294922e-01 6.226366013288497925e-02 -9.179217368364334106e-02 1.610562652349472046e-01 1.786274649202823639e-02 4.456537589430809021e-02 4.152703285217285156e-02 -1.099212244153022766e-01 1.044444367289543152e-01 -3.909136168658733368e-03 3.114713728427886963e-01 -3.368902504444122314e-01 2.070281356573104858e-01 6.590000540018081665e-02 -3.698793426156044006e-02 1.531967148184776306e-02 1.478072106838226318e-01 -5.056887492537498474e-02 2.974163889884948730e-01 -4.536316543817520142e-02 -7.458060979843139648e-02 -6.110990419983863831e-02 -1.512197703123092651e-01 3.956234157085418701e-01 2.516433894634246826e-01 -1.921496726572513580e-02 -3.227502852678298950e-02 2.502060532569885254e-01 -3.473992692306637764e-03 -2.682414054870605469e-01 1.055699288845062256e-01
-2.640945613384246826e-01 -1.954238861799240112e-02 3.342375159263610840e-01 3.178686276078224182e-02 2.868687808513641357e-01 -1.695212572813034058e-01 6.334570795297622681e-02 3.771994262933731079e-02 -1.238372102379798889e-01 -1.362819671630859375e-01 1.694620698690414429e-01 1.571280211210250854e-01 1.219154596328735352e-01 -1.855646222829818726e-01 -6.487035192549228668e-03 -1.308742910623550415e-01 1.875451654195785522e-01 4.205611944198608398e-01 -1.635156273841857910e-01 1.494893729686737061e-01 1.279179900884628296e-01 -8.467009663581848145e-02 -5.384963378310203552e-02 1.706423610448837280e-01 2.715668976306915283e-01 7.281275838613510132e-02 -8.338340371847152710e-02 -2.922006249427795410e-01 7.195080071687698364e-02 -3.031641431152820587e-02 -1.119169965386390686e-01 2.005292922258377075e-01
-1.418655663728713989e-01 -3.277760371565818787e-02 -5.095750838518142700e-02 1.020827097818255424e-03 8.317559212446212769e-02 -1.930583566427230835e-01 5.253915190696716309e-01 -1.254007127135992050e-02 -1.003544554114341736e-01 1.205629780888557434e-01 2.910528331995010376e-02 1.929289698600769043e-01 -2.668265998363494873e-01 -8.108817040920257568e-02 7.258965633809566498e-03 2.086865901947021484e-01 1.364772170782089233e-01 4.478375315666198730e-01 -4.604205116629600525e-02 1.539755761623382568e-01 1.507727801799774170e-02 6.357095669955015182e-03 9.461680799722671509e-02 3.778026998043060303e-02 7.073371112346649170e-02 8.236682042479515076e-03 -1.292908489704132080e-01 -2.520735561847686768e-01 2.280141413211822510e-01 -6.983936578035354614e-02 2.338032871484756470e-01 1.387395709753036499e-01
-5.289857462048530579e-02 1.456442326307296753e-01 7.871101796627044678e-02 2.669578790664672852e-01 2.468624114990234375e-01 2.756142318248748779e-01 2.333015203475952148e-01 6.244516745209693909e-02 -3.843974322080612183e-02 1.608316898345947266e-01 1.738728880882263184e-01 2.997080683708190918e-01 -5.618086457252502441e-02 1.687095910310745239e-01 2.797130495309829712e-02 7.779552042484283447e-02 1.157646402716636658e-01 2.455580681562423706e-01 6.507996469736099243e-02 1.954244524240493774e-01 -2.008007764816284180e-01 -9.894243627786636353e-02 -1.220089718699455261e-01 -2.422486804425716400e-02 3.493678569793701172e-01 1.102770492434501648e-01 1.999266818165779114e-02 2.290261685848236084e-01 2.624730169773101807e-01 -1.824216693639755249e-01 -1.781642809510231018e-02 -2.148739546537399292e-01
-1.828554123640060425e-01 -1.975466012954711914e-01 1.088620536029338837e-02 3.703555166721343994e-01 1.216036640107631683e-02 3.710249662399291992e-01 2.675902247428894043e-01 9.916876256465911865e-02 -1.171627119183540344e-01 8.424727618694305420e-02 6.126481294631958008e-02 1.292015463113784790e-01 7.808504998683929443e-02 2.180855572223663330e-01 1.424872875213623047e-01 2.890491187572479248e-01 1.508981734514236450e-01 2.828843295574188232e-01 1.247190684080123901e-01 -2.517068982124328613e-01 -1.304721236228942871e-01 -6.545818597078323364e-02 -3.242668136954307556e-02 3.025127947330474854e-02 -3.179341182112693787e-02 1.370411217212677002e-01 1.311994194984436035e-01 -4.942824319005012512e-02 1.444995403289794922e-01 -2.892857193946838379e-01 3.900143504142761230e-02 -1.473595947027206421e-01
-3.227901458740234375e-01 2.225606329739093781e-02 -1.694811731576919556e-01 -3.095467090606689453e-01 3.818121179938316345e-02 -9.884478896856307983e-02 2.470437586307525635e-01 2.738223783671855927e-02 -2.292994409799575806e-01 -1.537670642137527466e-01 2.461569011211395264e-01 1.817425936460494995e-01 1.122479885816574097e-02 -1.671707779169082642e-01 1.104459017515182495e-01 2.389705777168273926e-01 9.577247500419616699e-02 2.603247761726379395e-01 -2.595890462398529053e-01 3.394685313105583191e-02 -1.357307434082031250e-01 -1.299935728311538696e-01 -1.119347214698791504e-01 2.952908575534820557e-01 -7.564437389373779297e-02 -1.026534708216786385e-03 -1.514972448348999023e-01 1.760272085666656494e-01 2.398828119039535522e-01 1.277886927127838135e-01 -1.269632875919342041e-01 1.885039359331130981e-02
-4.170275330543518066e-01 2.199417166411876678e-02 2.249875478446483612e-02 1.188556551933288574e-01 2.385518141090869904e-02 2.344541847705841064e-01 2.117912098765373230e-02 -1.485275328159332275e-01 -3.740297630429267883e-02 -1.696603298187255859e-01 -9.943119436502456665e-02 1.052827015519142151e-01 6.398029625415802002e-02 1.946919113397598267e-01 2.781044542789459229e-01 -1.856441237032413483e-02 1.888036131858825684e-01 4.224718511104583740e-01 6.793335080146789551e-02 2.401240319013595581e-01 -2.024004012346267700e-01 1.531684100627899170e-01 1.359481513500213623e-01 9.736643731594085693e-02 1.897104382514953613e-01 9.941535443067550659e-02 -2.198617756366729736e-01 1.142248418182134628e-02 -5.843652039766311646e-02 -1.213915124535560608e-01 -2.110049426555633545e-01 1.904613524675369263e-01
-1.811114698648452759e-01 1.456339061260223389e-01 -2.878409996628761292e-02 1.801418811082839966e-01 -1.639241911470890045e-02 -1.479859929531812668e-02 -1.734936237335205078e-02 2.972707524895668030e-02 -3.898777812719345093e-02 1.795363426208496094e-01 -1.056054159998893738e-01 -4.519085958600044250e-02 1.828752011060714722e-01 2.707091271877288818e-01 -2.789762914180755615e-01 1.318332999944686890e-01 8.272624015808105469e-02 1.506980955600738525e-01 -7.010782510042190552e-02 -1.179152280092239380e-01 -2.250651270151138306e-02 -3.026909232139587402e-01 -5.286375433206558228e-02 4.304871857166290283e-01 2.262299656867980957e-01 3.388959467411041260e-01 -1.337980479001998901e-01 1.092521846294403076e-02 2.169244736433029175e-02 -1.878804415464401245e-01 -3.368477523326873779e-01 -1.587929576635360718e-02
-3.742034733295440674e-01 -1.031893119215965271e-01 6.777034699916839600e-02 -1.694739311933517456e-01 1.316018551588058472e-01 -2.919337749481201172e-01 2.891475856304168701e-01 -1.965651847422122955e-02 -2.054448276758193970e-01 -4.339236021041870117e-02 2.984735071659088135e-01 1.488331109285354614e-01 2.599311470985412598e-01 -7.251813262701034546e-02 8.834994584321975708e-02 1.142384558916091919e-01 -1.518275309354066849e-02 3.083896934986114502e-01 -1.619472056627273560e-01 1.755189448595046997e-01 8.705332875251770020e-02 6.521462649106979370e-02 -7.516437768936157227e-02 1.456234008073806763e-01 3.109899759292602539e-01 4.614754021167755127e-02 -9.397625923156738281e-02 -2.217202261090278625e-02 -1.521036028861999512e-01 1.304757595062255859e-01 -1.971267163753509521e-01 -4.715535417199134827e-02
-2.207272201776504517e-01 -3.860899806022644043e-02 1.129674166440963745e-01 -1.319586336612701416e-01 9.827553480863571167e-02 -2.048509120941162109e-01 3.132151067256927490e-01 -8.781535923480987549e-02 -2.313531637191772461e-01 -4.033179581165313721e-02 3.918902203440666199e-02 -4.216166678816080093e-03 -1.068518236279487610e-01 -9.039508551359176636e-02 -2.610319666564464569e-02 4.677673280239105225e-01 3.397936001420021057e-02 3.326496481895446777e-01 5.498987808823585510e-02 -1.689828000962734222e-02 -9.699364006519317627e-02 1.158391609787940979e-01 2.441175580024719238e-01 1.703432947397232056e-01 7.898358255624771118e-02 -1.075134724378585815e-01 -4.982578102499246597e-03 3.060601353645324707e-01 3.167138397693634033e-01 6.572870165109634399e-02 -1.007830724120140076e-01 -1.164441108703613281e-01
-1.537653952836990356e-01 -2.438050657510757446e-01 -5.886586755514144897e-02 -9.931723028421401978e-02 -1.589814014732837677e-02 -1.734248735010623932e-02 9.653506428003311157e-02 -2.306558564305305481e-02 -1.726937294006347656e-01 2.685903012752532959e-01 -5.204381048679351807e-02 1.410299837589263916e-01 2.732324302196502686e-01 2.096986025571823120e-01 6.492926739156246185e-03 2.922917306423187256e-01 3.828189969062805176e-01 3.112360835075378418e-01 -6.087576597929000854e-02 -1.197507157921791077e-01 -1.393972784280776978e-01 -1.910994350910186768e-01 -1.798154972493648529e-02 -2.061946243047714233e-01 -2.290971390902996063e-02 2.959598302841186523e-01 1.119515113532543182e-02 -3.219649195671081543e-01 4.246561601758003235e-02 4.076476674526929855e-03 -1.026380211114883423e-01 -8.829031139612197876e-04
-1.473179757595062256e-01 8.852550387382507324e-02 -2.346014231443405151e-01 -2.632039487361907959e-01 1.864078938961029053e-01 -1.503238230943679810e-01 2.192850410938262939e-01 -1.119007766246795654e-01 -2.124917358160018921e-01 2.284714132547378540e-01 2.406479418277740479e-01 -1.232965849339962006e-02 -1.179072037339210510e-01 1.216305047273635864e-02 -1.078428253531455994e-01 2.708536982536315918e-01 1.301092356443405151e-01 4.103592634201049805e-01 -1.546256989240646362e-01 -3.836759133264422417e-03 -3.838862478733062744e-02 -1.617539525032043457e-01 1.483107805252075195e-01 1.565520167350769043e-01 -9.986430406570434570e-02 1.311616897583007812e-01 -2.306994497776031494e-01 1.677262485027313232e-01 -1.356427222490310669e-01 -7.200048118829727173e-02 -2.412368059158325195e-01 -6.151432637125253677e-03
-3.473017215728759766e-01 1.347734592854976654e-02 1.370710879564285278e-01 -6.751190125942230225e-02 8.604106307029724121e-02 2.089823037385940552e-01 -1.745876856148242950e-02 1.935845911502838135e-01 -1.620135605335235596e-01 1.410221904516220093e-01 -1.345966458320617676e-01 2.060389667749404907e-01 1.808817088603973389e-01 2.327132038772106171e-02 -2.982725501060485840e-01 3.303147554397583008e-01 3.126642107963562012e-01 7.506153732538223267e-02 -2.150968313217163086e-01 5.302298814058303833e-03 -1.944238319993019104e-02 -1.880081743001937866e-02 -2.500696480274200439e-01 3.645682632923126221e-01 1.862987130880355835e-01 4.003603383898735046e-02 6.487933546304702759e-02 -1.566050201654434204e-01 -9.475492686033248901e-02 -6.773360073566436768e-02 -5.650235712528228760e-02 -3.593612462282180786e-02
8.254810422658920288e-02 -2.324294000864028931e-01 6.372693926095962524e-03 -3.500344231724739075e-02 1.720943301916122437e-01 4.795715212821960449e-02 3.466279208660125732e-01 1.031928956508636475e-01 -2.833969593048095703e-01 -4.979014396667480469e-02 2.379563823342323303e-02 1.874765306711196899e-01 -6.736100465059280396e-02 1.563617885112762451e-01 1.488575479015707970e-03 3.301407694816589355e-01 -1.246464848518371582e-01 2.872248589992523193e-01 -2.159449607133865356e-01 -2.129387557506561279e-01 -4.252690821886062622e-02 -1.123059093952178955e-01 9.700710326433181763e-02 1.055990383028984070e-01 1.191296577453613281e-01 1.737713813781738281e-01 -3.520808517932891846e-01 -7.160614430904388428e-02 1.068659946322441101e-01 1.254233121871948242e-01 -2.945922017097473145e-01 7.929098606109619141e-02
4.887820780277252197e-02 -3.838898837566375732e-01 -1.831135898828506470e-02 -1.276625692844390869e-02 -5.633127689361572266e-02 9.714021533727645874e-02 5.965062230825424194e-02 5.766865238547325134e-02 3.071826137602329254e-02 6.254833191633224487e-02 1.380277872085571289e-01 -1.159700676798820496e-01 -1.639480292797088623e-01 1.506369709968566895e-01 -2.096302807331085205e-02 2.796004414558410645e-01 3.467482924461364746e-01 3.755098879337310791e-01 1.961766779422760010e-01 3.399085104465484619e-01 -1.599092483520507812e-01 4.364765062928199768e-02 -1.982484757900238037e-01 2.165139019489288330e-01 1.758913844823837280e-01 8.380313962697982788e-02 5.242791771888732910e-02 1.863525435328483582e-02 1.666166782379150391e-01 9.201972186565399170e-02 -1.965275406837463379e-01 -1.409773379564285278e-01
-2.531180679798126221e-01 -7.982975989580154419e-02 9.963992983102798462e-02 1.989973485469818115e-01 1.368528455495834351e-01 -6.308283656835556030e-02 -3.371346741914749146e-02 3.780531510710716248e-02 -1.170146688818931580e-01 2.800359725952148438e-01 -1.256054490804672241e-01 1.570817977190017700e-01 1.524722576141357422e-01 1.307569295167922974e-01 9.224902093410491943e-02 2.588141262531280518e-01 -9.284307062625885010e-02 -2.934414334595203400e-02 1.013972833752632141e-01 2.706389129161834717e-01 -1.686127036809921265e-01 -2.415437102317810059e-01 7.321915775537490845e-02 3.165811300277709961e-01 2.520042657852172852e-01 1.481064707040786743e-01 -7.656539976596832275e-02 -9.644217044115066528e-02 2.101712524890899658e-01 -2.491287887096405029e-01 -3.313716948032379150e-01 -6.585733592510223389e-02
-6.296991556882858276e-02 -4.229756072163581848e-02 -1.119022369384765625e-01 2.195187658071517944e-01 3.075329661369323730e-01 1.589806675910949707e-01 1.906797438859939575e-01 2.034021466970443726e-01 9.785542264580726624e-03 1.061087325215339661e-01 2.127551287412643433e-01 1.857756972312927246e-01 -7.353890687227249146e-02 2.001919150352478027e-01 -1.000400036573410034e-01 2.537209093570709229e-01 8.220890164375305176e-02 3.899083137512207031e-01 1.163477525115013123e-01 9.298635646700859070e-03 -3.073483891785144806e-02 -6.147407367825508118e-02 1.230092644691467285e-01 -3.710898011922836304e-02 3.823228776454925537e-01 3.084130883216857910e-01 -1.683643907308578491e-01 1.217964291572570801e-01 1.123367063701152802e-02 -3.060608915984630585e-02 -2.043784968554973602e-02 -2.129793763160705566e-01
-1.802741438150405884e-01 -6.474927067756652832e-02 -2.569817900657653809e-01 -1.595297753810882568e-01 -5.328558012843132019e-02 -8.631132543087005615e-03 1.895094364881515503e-01 -2.748136408627033234e-02 7.091835141181945801e-03 3.019886557012796402e-03 2.970300242304801941e-02 5.924921110272407532e-02 1.135142222046852112e-01 2.465067803859710693e-01 -6.005842238664627075e-02 1.754517108201980591e-01 2.873731851577758789e-01 4.779409170150756836e-01 -1.518976837396621704e-01 -5.745631456375122070e-02 -3.325709700584411621e-01 -2.529813945293426514e-01 2.568959593772888184e-01 8.670291304588317871e-02 2.411600947380065918e-01 -8.635083213448524475e-03 -1.243326254189014435e-02 -1.123281195759773254e-01 -1.299204379320144653e-01 -9.027986787259578705e-03 1.852866858243942261e-01 1.092937439680099487e-01
-2.991087734699249268e-01 3.867812082171440125e-02 -2.286497354507446289e-01 7.366092503070831299e-02 9.058574587106704712e-02 4.603417590260505676e-02 2.365801334381103516e-01 -6.892531365156173706e-02 1.008228585124015808e-02 -1.903664767742156982e-01 6.580616533756256104e-02 1.471531391143798828e-02 2.145949751138687134e-01 2.431412339210510254e-01 1.753587275743484497e-01 4.956935644149780273e-01 2.066314369440078735e-01 1.431846916675567627e-01 -1.240226179361343384e-01 -9.635697305202484131e-02 -1.639283448457717896e-01 -1.359636336565017700e-01 -1.285558789968490601e-01 3.292621374130249023e-01 1.074097231030464172e-01 6.200979277491569519e-02 -7.455107569694519043e-02 -2.143902182579040527e-01 3.473816066980361938e-02 1.007419154047966003e-01 7.646705210208892822e-02 -1.244856044650077820e-01
-6.441994011402130127e-02 -1.133596375584602356e-01 1.295881718397140503e-01 1.561995446681976318e-01 2.269787527620792389e-02 1.901716142892837524e-01 4.290560483932495117e-01 -4.419548809528350830e-02 4.989172145724296570e-02 7.499814033508300781e-02 -5.901575786992907524e-04 -1.453981548547744751e-02 -7.226028293371200562e-02 2.322086691856384277e-02 7.665066421031951904e-02 -8.919656276702880859e-02 5.259801745414733887e-01 6.388586014509201050e-02 -7.538775354623794556e-02 -2.783017419278621674e-02 -3.283950984477996826e-01 9.573438204824924469e-03 -1.532694697380065918e-01 1.833848655223846436e-01 8.315396308898925781e-02 1.802666932344436646e-01 -2.200696151703596115e-03 2.393435388803482056e-01 3.802083898335695267e-03 1.628021895885467529e-01 -3.362916111946105957e-01 5.103909596800804138e-02
-6.219246610999107361e-02 -2.688289582729339600e-01 -3.007993400096893311e-01 1.998089402914047241e-01 -7.774735242128372192e-02 -1.356183737516403198e-01 1.248139217495918274e-01 9.208911657333374023e-02 -2.066838741302490234e-02 1.036433652043342590e-01 2.374587506055831909e-01 1.615730971097946167e-01 -7.953678071498870850e-02 5.071546137332916260e-02 -1.730408966541290283e-01 2.279117852449417114e-01 -1.864458024501800537e-01 2.621797323226928711e-01 1.182613819837570190e-01 -1.126372218132019043e-01 -1.717474758625030518e-01 1.090317592024803162e-01 -1.635243892669677734e-01 7.603193074464797974e-02 3.481892645359039307e-01 2.757246792316436768e-01 -2.818460166454315186e-01 -1.265142261981964111e-01 1.989853978157043457e-01 7.221265695989131927e-03 -1.474429368972778320e-01 -4.845360293984413147e-02
-9.155088104307651520e-03 -1.785054355859756470e-01 -2.461827993392944336e-01 6.031801551580429077e-02 2.366066426038742065e-01 9.505198895931243896e-02 7.997841387987136841e-02 -1.234645619988441467e-01 -2.427775114774703979e-01 5.951664224267005920e-02 -2.358567118644714355e-01 1.077369600534439087e-01 1.524044126272201538e-01 -8.966360986232757568e-02 -9.998189657926559448e-02 4.725967943668365479e-01 1.366259902715682983e-01 2.450168877840042114e-01 -2.627855725586414337e-02 -2.590928785502910614e-02 3.488281508907675743e-03 -3.464402854442596436e-01 1.964018493890762329e-02 -7.350476086139678955e-02 2.288180589675903320e-01 -2.123851701617240906e-02 -2.291144803166389465e-02 -1.931333541870117188e-01 9.954732656478881836e-02 1.256756633520126343e-01 -2.960380315780639648e-01 1.138429492712020874e-01
-3.144456446170806885e-01 2.626841366291046143e-01 -1.613935232162475586e-01 7.146930694580078125e-02 2.306012623012065887e-02 9.083744883537292480e-02 2.157623767852783203e-01 -1.163034513592720032e-01 -2.871782481670379639e-01 -3.696753978729248047e-01 -7.738276571035385132e-02 1.395408958196640015e-01 1.216845810413360596e-01 8.043625950813293457e-02 -7.098281383514404297e-02 2.047073282301425934e-02 2.407086193561553955e-01 3.085480034351348877e-01 -2.035294286906719208e-02 2.042730301618576050e-01 -2.796139419078826904e-01 -1.110478043556213379e-01 -1.299217939376831055e-01 -1.113172471523284912e-01 3.302233219146728516e-01 6.969100236892700195e-02 4.581650719046592712e-02 -1.584847718477249146e-01 2.081027626991271973e-02 2.628905326128005981e-02 -5.081415176391601562e-02 -2.963387779891490936e-02
-1.294023692607879639e-01 -2.125233411788940430e-02 1.223713681101799011e-01 1.274251937866210938e-01 2.333226650953292847e-01 1.353537738323211670e-01 2.292398661375045776e-01 -7.840116322040557861e-02 3.083335980772972107e-02 -6.116362661123275757e-02 -7.792805135250091553e-02 -1.867566406726837158e-01 1.328186243772506714e-01 5.432431027293205261e-02 -8.047084510326385498e-02 5.246428847312927246e-01 2.839902341365814209e-01 2.671224772930145264e-01 -2.006077617406845093e-01 -7.148549705743789673e-02 1.871327757835388184e-01 1.385622657835483551e-02 -1.834997683763504028e-01 4.516344051808118820e-03 8.949521183967590332e-02 2.022916451096534729e-03 6.380658596754074097e-02 -6.827702373266220093e-02 2.101510297507047653e-03 -1.080749854445457458e-01 -3.662321269512176514e-01 2.082185000181198120e-01
-2.727701961994171143e-01 -1.526353210210800171e-01 5.084371939301490784e-02 1.208216920495033264e-01 -2.555632591247558594e-01 -1.972803100943565369e-02 1.972798556089401245e-01 8.100343495607376099e-02 -2.468282431364059448e-01 -1.810686103999614716e-02 1.786144375801086426e-01 -4.534571990370750427e-02 -1.526191737502813339e-02 2.532694637775421143e-01 -9.280464798212051392e-02 2.026534974575042725e-01 7.419550418853759766e-02 3.995642960071563721e-01 1.707537472248077393e-01 5.527228116989135742e-02 -4.385303854942321777e-01 1.429566740989685059e-01 1.328481137752532959e-01 1.481068879365921021e-01 2.366517111659049988e-02 2.582230418920516968e-02 2.117779850959777832e-02 -2.035398930311203003e-01 1.732340604066848755e-01 1.286212652921676636e-01 -1.032563373446464539e-01 -1.210157647728919983e-01
-8.546809852123260498e-02 1.641882658004760742e-01 -6.342138350009918213e-02 -3.735916316509246826e-02 2.475638985633850098e-01 2.351385541260242462e-03 -4.329093918204307556e-02 2.637581527233123779e-01 -5.790308490395545959e-02 2.559638619422912598e-01 -1.569303683936595917e-02 1.482169236987829208e-02 1.268983483314514160e-01 1.353702135384082794e-02 5.726346001029014587e-02 2.578431963920593262e-01 2.595998346805572510e-01 5.299632549285888672e-01 7.746382057666778564e-02 1.675850003957748413e-01 -1.225663200020790100e-01 -1.809801012277603149e-01 3.337376192212104797e-02 2.954217232763767242e-02 1.183742135763168335e-01 4.149326384067535400e-01 7.121505588293075562e-02 -1.056706309318542480e-01 4.947205260396003723e-02 7.056826353073120117e-02 9.703087806701660156e-02 1.443454176187515259e-01
-1.181599646806716919e-01 -2.330247908830642700e-01 2.022521495819091797e-01 -1.018342822790145874e-01 2.609105110168457031e-01 -7.741980999708175659e-02 3.554322123527526855e-01 -4.655906558036804199e-02 -1.705994643270969391e-02 6.866300106048583984e-02 -2.464563250541687012e-01 1.767739802598953247e-01 3.549186140298843384e-02 -1.797925978899002075e-01 4.304103180766105652e-02 3.116169571876525879e-01 8.226847858168184757e-04 2.176368534564971924e-01 -7.092551141977310181e-02 -8.993413299322128296e-02 -4.118245095014572144e-02 -1.492162793874740601e-01 -5.106817558407783508e-02 2.042973414063453674e-02 5.532656908035278320e-01 5.348535999655723572e-02 -9.261967241764068604e-02 -4.170092940330505371e-02 -8.679174631834030151e-02 -1.022360101342201233e-01 -1.223275884985923767e-01 -9.302517026662826538e-02
-5.042647719383239746e-01 -2.155992090702056885e-01 1.107308492064476013e-01 -6.340926885604858398e-02 -1.028777807950973511e-01 -3.244904279708862305e-01 2.348216325044631958e-01 -1.925505511462688446e-02 -1.976593434810638428e-01 -9.593268483877182007e-02 9.906624257564544678e-02 1.417649723589420319e-02 -1.104124728590250015e-02 1.919908821582794189e-02 -1.823843456804752350e-02 2.968635857105255127e-01 6.256793858483433723e-04 2.713321149349212646e-01 -3.290690109133720398e-02 2.962200939655303955e-01 1.569637656211853027e-02 -8.221467584371566772e-02 -2.659334987401962280e-02 1.733033508062362671e-01 -9.346994012594223022e-02 1.362213045358657837e-01 -2.224961221218109131e-01 -6.826437264680862427e-02 -8.230981417000293732e-03 1.868704408407211304e-01 -2.183103412389755249e-01 -4.574002232402563095e-03
-3.001166284084320068e-01 -2.351940423250198364e-02 2.296809852123260498e-01 -1.815837807953357697e-02 6.790382415056228638e-02 9.105514734983444214e-03 1.654713451862335205e-01 1.718665212392807007e-01 2.303088754415512085e-01 5.308075994253158569e-02 -5.914763361215591431e-02 4.684079438447952271e-02 2.671795897185802460e-02 1.595219969749450684e-01 2.719150483608245850e-01 4.421900212764739990e-02 1.769109964370727539e-01 2.937344610691070557e-01 -3.405586779117584229e-01 2.161931991577148438e-01 -3.919625580310821533e-01 6.653396040201187134e-02 -2.873696852475404739e-03 7.679411023855209351e-02 3.810023656114935875e-03 -1.066541522741317749e-01 -1.872225552797317505e-01 -1.718302816152572632e-01 1.876946389675140381e-01 -9.338436275720596313e-02 -2.492732703685760498e-01 -6.896317750215530396e-02
-1.512558460235595703e-01 6.263445317745208740e-02 -2.465140633285045624e-02 7.330219727009534836e-03 -2.978553771972656250e-01 5.048182606697082520e-02 1.767276823520660400e-01 -1.141675338149070740e-01 -1.996448785066604614e-01 -9.157174080610275269e-02 3.316951394081115723e-01 9.040995500981807709e-03 -3.258544579148292542e-02 1.000077277421951294e-01 -1.055230796337127686e-01 1.145523041486740112e-01 2.428429871797561646e-01 3.758496344089508057e-01 2.254491485655307770e-02 -1.059916242957115173e-02 -4.457010924816131592e-01 -1.302912384271621704e-01 3.690953552722930908e-02 -4.196455329656600952e-02 1.494541950523853302e-02 4.813175275921821594e-02 2.479182183742523193e-02 -1.511297672986984253e-01 7.105143275111913681e-03 2.404951117932796478e-02 -4.318415224552154541e-01 -1.030569002032279968e-01
-1.150960922241210938e-01 3.282019868493080139e-02 -1.500752419233322144e-01 1.400047838687896729e-01 1.666364520788192749e-01 -9.401433914899826050e-02 4.354838430881500244e-01 3.905691206455230713e-02 -1.811875253915786743e-01 4.137682914733886719e-01 -2.879661880433559418e-02 2.168594151735305786e-01 8.654364198446273804e-02 1.596362441778182983e-01 -2.435441613197326660e-01 2.154441326856613159e-01 3.441340103745460510e-02 1.575500965118408203e-01 5.241721868515014648e-02 -6.814784556627273560e-02 -2.173812538385391235e-01 -1.053695306181907654e-01 -1.253156512975692749e-01 7.965855300426483154e-02 1.102280393242835999e-01 1.391918305307626724e-02 -1.661241948604583740e-01 -3.209208846092224121e-01 1.821576207876205444e-01 5.952814966440200806e-02 1.218578144907951355e-01 -1.298822164535522461e-01
-2.494688332080841064e-01 -1.864400207996368408e-01 9.298199415206909180e-02 1.814128607511520386e-01 -5.008244141936302185e-02 2.404353916645050049e-01 2.860168814659118652e-01 -1.978860199451446533e-01 -4.794340953230857849e-02 4.579186812043190002e-02 -4.726257175207138062e-02 1.264780610799789429e-01 2.927410602569580078e-01 2.970849275588989258e-01 4.511613771319389343e-02 6.981521844863891602e-02 5.002151727676391602e-01 1.644324362277984619e-01 -4.611052572727203369e-02 -1.034039258956909180e-01 -2.125625759363174438e-01 -9.604715742170810699e-03 -4.981566220521926880e-02 -4.631294682621955872e-02 1.333081126213073730e-01 1.267661750316619873e-01 8.461477607488632202e-02 -2.031033337116241455e-01 4.090089350938796997e-02 1.398906707763671875e-01 -1.744688153266906738e-01 -5.261707305908203125e-02
-2.162292152643203735e-01 -1.698365509510040283e-01 -9.415452182292938232e-02 2.165799438953399658e-01 6.152609363198280334e-02 -1.043741703033447266e-01 4.432561621069908142e-02 2.391169816255569458e-01 1.657827571034431458e-02 8.572369813919067383e-02 3.057686388492584229e-01 1.551959961652755737e-01 -1.079249847680330276e-02 1.957007944583892822e-01 -1.466986089944839478e-01 1.532483398914337158e-01 3.654583990573883057e-01 2.280519157648086548e-01 -1.397428512573242188e-01 -3.148413300514221191e-01 -1.542879343032836914e-01 -1.222916543483734131e-01 -1.387662738561630249e-01 -1.316732317209243774e-01 1.919777691364288330e-01 2.364427000284194946e-01 -2.129233479499816895e-01 -1.316996961832046509e-01 -2.431368222460150719e-03 8.417500555515289307e-02 -1.403383910655975342e-01 1.561425179243087769e-01
9.410664439201354980e-03 -2.870170399546623230e-02 9.965743124485015869e-02 -1.259113103151321411e-01 9.777475893497467041e-02 3.009400665760040283e-01 7.364112883806228638e-02 2.012955695390701294e-01 2.672923542559146881e-02 -3.729418665170669556e-02 1.315835863351821899e-02 1.417318284511566162e-01 1.540952175855636597e-01 6.043980270624160767e-02 7.745275646448135376e-02 -1.602061539888381958e-01 2.437598258256912231e-01 3.129023313522338867e-01 2.347292304039001465e-01 9.206411242485046387e-02 -2.467374354600906372e-01 -3.504719436168670654e-01 -5.852970108389854431e-02 2.796627879142761230e-01 1.178740188479423523e-01 9.609435684978961945e-03 -3.637098073959350586e-01 -1.127698346972465515e-01 8.982074260711669922e-02 -9.145328402519226074e-02 -2.851615548133850098e-01 5.311101675033569336e-02
4.354483447968959808e-03 -2.051299205049872398e-03 2.847412414848804474e-02 1.267050802707672119e-01 1.287408545613288879e-02 7.645642757415771484e-02 1.313252896070480347e-01 4.295793920755386353e-02 5.976384878158569336e-02 2.637953460216522217e-01 -1.773618608713150024e-01 7.237647660076618195e-03 1.439832001924514771e-01 -4.811751842498779297e-02 -4.756473004817962646e-02 5.392818450927734375e-01 6.828474998474121094e-02 2.076184302568435669e-01 -1.840183883905410767e-01 -1.705277524888515472e-02 -9.987299144268035889e-02 -2.254697233438491821e-01 -5.282623320817947388e-02 3.165301084518432617e-01 3.022249639034271240e-01 1.200271397829055786e-01 -1.002184003591537476e-01 -7.297164201736450195e-02 1.788063496351242065e-01 -3.227456212043762207e-01 -1.815257072448730469e-01 3.588597849011421204e-02
-4.401751756668090820e-01 4.158851131796836853e-02 3.511701151728630066e-02 5.594619084149599075e-03 1.005597338080406189e-01 1.197578459978103638e-01 6.748805940151214600e-02 5.786135792732238770e-02 -8.049999922513961792e-02 -2.154539823532104492e-01 -3.289254754781723022e-02 -1.506171561777591705e-02 1.942118704319000244e-01 -2.439608238637447357e-02 -2.760816812515258789e-01 -8.374927565455436707e-03 1.980458199977874756e-01 2.894346117973327637e-01 -8.103791624307632446e-02 5.397942066192626953e-01 -1.998759806156158447e-01 -7.648089434951543808e-03 -7.614315301179885864e-02 -3.631928563117980957e-02 1.794843971729278564e-01 2.478915154933929443e-01 -1.268579065799713135e-01 -1.291679143905639648e-01 4.772877146024256945e-04 4.149875417351722717e-02 -3.947869408875703812e-03 7.639025896787643433e-02
-2.844973802566528320e-01 -4.440180584788322449e-02 3.149415366351604462e-03 -7.625073939561843872e-02 -2.564245089888572693e-02 1.739462614059448242e-01 4.272346794605255127e-01 -1.079552024602890015e-01 -2.917612530291080475e-02 -9.872601181268692017e-02 -3.509159386157989502e-01 1.016018241643905640e-01 8.364432305097579956e-02 2.020131237804889679e-02 -1.242794692516326904e-01 2.058857232332229614e-01 3.760609328746795654e-01 1.880660094320774078e-02 -3.711811453104019165e-02 3.326157480478286743e-02 1.963006407022476196e-01 -1.782491505146026611e-01 -1.570765823125839233e-01 1.376140862703323364e-01 2.553211152553558350e-02 5.580133944749832153e-02 2.258808817714452744e-03 -2.913616001605987549e-01 -1.580535434186458588e-02 -1.620151288807392120e-02 -3.589628934860229492e-01 2.567544765770435333e-02
-3.537243604660034180e-01 1.139893904328346252e-01 4.476779699325561523e-02 -3.565629303921014071e-04 3.777312934398651123e-01 8.045969158411026001e-02 1.820100098848342896e-01 -1.302305161952972412e-01 -4.212009161710739136e-02 1.591685712337493896e-01 -8.406178094446659088e-03 5.592690780758857727e-02 2.772384285926818848e-01 -8.060003630816936493e-03 -3.672897070646286011e-02 -1.143001466989517212e-01 9.004342555999755859e-02 1.154902949929237366e-01 1.552219837903976440e-01 -5.597651377320289612e-02 -3.028166890144348145e-01 -5.057791993021965027e-02 1.140748113393783569e-01 1.981821805238723755e-01 -9.573542512953281403e-03 1.057755202054977417e-02 7.595967501401901245e-03 -2.177010476589202881e-01 1.031778380274772644e-01 -4.255125224590301514e-01 -2.849554717540740967e-01 -1.523560583591461182e-01
2.981240302324295044e-02 -2.612452507019042969e-01 1.997814774513244629e-01 -8.527783304452896118e-02 1.512581408023834229e-01 -8.030780404806137085e-02 1.217947378754615784e-01 -6.616692245006561279e-02 -3.746743500232696533e-02 6.823046505451202393e-02 3.206888213753700256e-02 -1.037621647119522095e-01 -5.994190648198127747e-02 1.148241981863975525e-01 -2.173390686511993408e-01 -1.982048712670803070e-02 4.729960858821868896e-01 2.905219495296478271e-01 1.309766322374343872e-01 -4.327982664108276367e-02 -5.984440445899963379e-03 5.505514517426490784e-02 -2.196812033653259277e-01 3.769038617610931396e-01 2.806308269500732422e-01 2.548999488353729248e-01 -4.263607412576675415e-02 1.648927479982376099e-02 1.441466808319091797e-01 2.064277231693267822e-01 -1.479306817054748535e-01 -3.528110682964324951e-02
-1.902437955141067505e-01 -4.025198891758918762e-02 4.434752464294433594e-02 1.531809270381927490e-01 3.782543912529945374e-02 4.354541376233100891e-02 1.285791546106338501e-01 1.796769797801971436e-01 -2.581280469894409180e-01 2.008332014083862305e-01 -5.724903941154479980e-02 7.126108556985855103e-02 1.151578649878501892e-01 3.075580298900604248e-01 -5.819939821958541870e-02 3.450197279453277588e-01 5.000675469636917114e-02 2.639008760452270508e-01 -1.119007021188735962e-01 -2.662726044654846191e-01 -2.531037330627441406e-01 -1.909076422452926636e-02 -9.751922637224197388e-02 -1.287639141082763672e-01 1.238780990242958069e-01 3.417416214942932129e-01 -6.570661067962646484e-02 -2.969742715358734131e-01 -1.274732947349548340e-01 -1.579823493957519531e-01 -1.616535782814025879e-01 3.076668269932270050e-02
1.022181808948516846e-01 -1.674559712409973145e-01 4.133315011858940125e-02 -1.417304873466491699e-01 2.112610638141632080e-01 1.068411991000175476e-01 3.878948390483856201e-01 -1.782778501510620117e-01 1.477120518684387207e-01 -5.650254338979721069e-02 -7.367142289876937866e-02 2.188407778739929199e-01 -1.312267929315567017e-01 1.111304983496665955e-01 -1.041682735085487366e-01 3.034141063690185547e-01 1.002888828516006470e-01 2.446263432502746582e-01 -1.977624148130416870e-01 -2.052209228277206421e-01 -1.390501111745834351e-01 -1.182052120566368103e-01 1.592627316713333130e-01 1.687688380479812622e-01 6.054959073662757874e-02 3.378131091594696045e-01 -2.034464180469512939e-01 -1.458917856216430664e-01 -4.508151207119226456e-03 8.842784911394119263e-03 -2.677246928215026855e-01 -9.811145253479480743e-03
-3.072691857814788818e-01 8.880099654197692871e-02 2.467754669487476349e-02 -8.618500828742980957e-02 -1.073555201292037964e-01 1.544513553380966187e-01 2.528142742812633514e-02 -1.633262187242507935e-01 -3.867311030626296997e-02 -1.273297965526580811e-01 2.739536464214324951e-01 2.353260666131973267e-01 1.311411112546920776e-01 3.215461373329162598e-01 3.355984017252922058e-02 -4.549342766404151917e-02 2.361354790627956390e-02 4.195007979869842529e-01 -1.927447766065597534e-01 1.888058520853519440e-02 -7.561336457729339600e-02 -1.198108941316604614e-01 5.189148243516683578e-03 2.483799904584884644e-01 3.686035275459289551e-01 2.636632919311523438e-01 -7.918158173561096191e-02 -6.277468800544738770e-02 8.817479014396667480e-02 4.078883677721023560e-02 3.297866508364677429e-02 1.818908900022506714e-01
-2.417010515928268433e-01 -8.183746039867401123e-02 -8.450010418891906738e-02 4.690266773104667664e-02 7.117652893066406250e-02 2.291470766067504883e-01 1.909521222114562988e-01 -6.663739681243896484e-02 -2.256316989660263062e-01 2.586184442043304443e-01 2.649382948875427246e-01 2.089371085166931152e-01 -1.966717094182968140e-02 1.486668828874826431e-02 -1.537062823772430420e-01 2.635279595851898193e-01 3.322843313217163086e-01 3.576679900288581848e-02 1.426930874586105347e-01 -5.668221041560173035e-02 1.029131561517715454e-01 -3.282210826873779297e-01 -2.256159782409667969e-01 7.262501865625381470e-02 2.181465029716491699e-01 2.585618495941162109e-01 4.556980729103088379e-02 -8.061207085847854614e-02 7.860059291124343872e-02 -8.868410438299179077e-02 5.184880271553993225e-02 -2.285453826189041138e-01
-1.946437358856201172e-02 -3.776292130351066589e-02 2.107955366373062134e-01 1.108508855104446411e-01 4.956779256463050842e-02 9.646666236221790314e-03 2.674983143806457520e-01 8.823587745428085327e-02 -4.627665132284164429e-02 2.242246270179748535e-02 1.359604299068450928e-01 3.043533563613891602e-01 -5.687999352812767029e-02 1.375449001789093018e-01 -4.980307072401046753e-02 5.407815426588058472e-02 -2.181705320253968239e-03 2.578698694705963135e-01 3.060821210965514183e-03 -3.323991298675537109e-01 -2.320596575736999512e-01 -1.429567188024520874e-01 -8.609241247177124023e-02 1.528642233461141586e-02 1.969211697578430176e-01 3.664115965366363525e-01 -1.117015033960342407e-01 -4.190330505371093750e-01 -5.988896638154983521e-02 1.212625056505203247e-01 -2.091714590787887573e-01 1.902181804180145264e-01
-3.066620826721191406e-01 -9.177978336811065674e-02 3.870550915598869324e-02 9.875287860631942749e-02 -5.956429615616798401e-02 -3.305079638957977295e-01 2.932556569576263428e-01 1.330351233482360840e-01 -1.161561384797096252e-01 -2.533991336822509766e-01 6.964249908924102783e-02 7.748746871948242188e-02 1.922384351491928101e-01 -1.840869635343551636e-01 1.291503906250000000e-01 2.138674855232238770e-01 -5.352242663502693176e-02 3.639719486236572266e-01 -2.390152961015701294e-02 2.607910037040710449e-01 -8.423618972301483154e-02 -1.206379905343055725e-01 -8.033311367034912109e-02 2.344753742218017578e-01 1.563165187835693359e-01 1.506211161613464355e-01 -8.247102051973342896e-02 6.642942130565643311e-02 -8.702731132507324219e-02 6.067960336804389954e-02 -2.736631631851196289e-01 -1.284349262714385986e-01
-8.427914232015609741e-03 -1.711710393428802490e-01 -2.288031876087188721e-01 5.803118273615837097e-02 3.789447844028472900e-01 2.642035484313964844e-02 2.342197746038436890e-01 1.794516593217849731e-01 -1.685220748186111450e-01 -1.703804731369018555e-01 -2.154477387666702271e-01 8.188533037900924683e-02 1.821656525135040283e-01 -6.596373766660690308e-02 -8.112991601228713989e-02 3.311740756034851074e-01 1.087023690342903137e-01 2.256252914667129517e-01 -5.240659415721893311e-02 5.096925422549247742e-02 -9.440676867961883545e-02 -2.694431245326995850e-01 4.829487204551696777e-02 -1.526425331830978394e-01 2.597883343696594238e-01 5.630654841661453247e-02 -7.783015072345733643e-02 -1.681856662034988403e-01 1.503839641809463501e-01 2.027536975219845772e-03 -3.068104982376098633e-01 1.491232514381408691e-01
-7.093239575624465942e-02 -1.909421682357788086e-01 -1.273258328437805176e-01 8.288326859474182129e-02 -3.509024158120155334e-02 1.536817476153373718e-02 5.003890991210937500e-01 -1.384926401078701019e-02 -7.579202204942703247e-02 -3.461772575974464417e-02 -1.488047242164611816e-01 7.539348304271697998e-02 7.379906624555587769e-02 -1.520718187093734741e-01 8.233341388404369354e-03 -5.974539555609226227e-03 4.493723809719085693e-01 3.398803528398275375e-03 -1.560071203857660294e-02 1.790096312761306763e-01 -2.289208322763442993e-01 -1.823532879352569580e-01 -2.897764444351196289e-01 1.531700193881988525e-01 1.438624411821365356e-01 8.889289200305938721e-02 6.409780681133270264e-02 -4.712217673659324646e-02 1.726801693439483643e-01 1.516936868429183960e-01 -1.816892027854919434e-01 -2.680347859859466553e-01
-2.925030589103698730e-01 1.141617074608802795e-01 -4.799195006489753723e-02 1.929139792919158936e-01 -1.479753945022821426e-02 2.427487373352050781e-01 -9.243428707122802734e-02 1.780920028686523438e-01 -2.786611318588256836e-01 6.542805582284927368e-02 -6.769883632659912109e-02 7.955538481473922729e-02 6.804915517568588257e-02 -1.110878866165876389e-02 -3.205631077289581299e-01 2.647778689861297607e-01 2.806081473827362061e-01 2.478970736265182495e-01 2.056890912353992462e-02 -2.129030376672744751e-01 -7.613975554704666138e-02 -8.178449422121047974e-02 -1.970089413225650787e-02 4.811253845691680908e-01 6.713484227657318115e-02 1.020947173237800598e-01 9.333495050668716431e-02 7.101787626743316650e-02 1.006718575954437256e-01 -2.107941359281539917e-02 4.186867177486419678e-02 1.438688933849334717e-01
-6.940666586160659790e-02 -3.389863297343254089e-02 1.072740554809570312e-01 -1.314010173082351685e-01 -8.112620562314987183e-02 9.612853080034255981e-02 1.173963323235511780e-01 8.105040527880191803e-03 -1.601049304008483887e-01 4.309834539890289307e-01 -3.854063153266906738e-02 1.783430725336074829e-01 1.880002617835998535e-01 1.746260225772857666e-01 4.101773723959922791e-02 2.801038622856140137e-01 1.338902711868286133e-01 7.796557992696762085e-02 -1.869388520717620850e-01 -2.120987623929977417e-01 -2.245991677045822144e-01 -2.820804715156555176e-01 1.122710555791854858e-01 1.153257787227630615e-01 1.093418225646018982e-01 2.954813651740550995e-02 2.197429537773132324e-01 -2.827644348144531250e-01 2.399919629096984863e-01 1.025286614894866943e-01 -2.708306908607482910e-01 -5.053620785474777222e-02
-6.431526504456996918e-03 -7.284848392009735107e-02 2.176152914762496948e-01 2.837659418582916260e-01 3.075430095195770264e-01 3.193933963775634766e-01 3.439794182777404785e-01 1.425611823797225952e-01 -8.476439863443374634e-02 3.948773723095655441e-03 5.895492061972618103e-02 2.176312357187271118e-01 2.455518767237663269e-02 1.110804229974746704e-01 6.875973194837570190e-02 2.014380842447280884e-01 -2.021945547312498093e-03 2.547627985477447510e-01 2.236157655715942383e-01 -7.028008252382278442e-02 -3.004627488553524017e-02 -1.504268497228622437e-01 5.309987440705299377e-02 -3.349582105875015259e-02 2.052416056394577026e-01 1.493785828351974487e-01 1.274952888488769531e-01 1.489396579563617706e-02 -9.643109887838363647e-02 -2.814733982086181641e-01 -2.131077796220779419e-01 -2.303586304187774658e-01
-2.168558090925216675e-01 -5.984873976558446884e-03 3.447845578193664551e-02 -2.303489595651626587e-01 7.017563283443450928e-02 -3.073252737522125244e-02 2.269694805145263672e-01 -4.366845265030860901e-02 -3.249235451221466064e-01 -1.817614585161209106e-01 2.691743075847625732e-01 1.948294341564178467e-01 2.569809928536415100e-02 -6.532453000545501709e-02 4.801074787974357605e-02 1.599690169095993042e-01 8.866041898727416992e-02 3.087331354618072510e-01 -1.524148881435394287e-01 1.269421167671680450e-02 -1.678694039583206177e-01 -1.717124879360198975e-01 -1.056440770626068115e-01 2.826195955276489258e-01 -1.827778667211532593e-01 -4.558759555220603943e-02 -2.590755224227905273e-01 2.149072140455245972e-01 2.817738056182861328e-01 1.679525375366210938e-01 -1.029356122016906738e-01 -1.236479133367538452e-01
-2.525565400719642639e-02 4.963533580303192139e-02 -4.093655443284660578e-04 2.021762877702713013e-01 2.126964777708053589e-01 -1.171059533953666687e-01 3.507964313030242920e-02 -2.260722965002059937e-01 -4.537560418248176575e-02 2.465783804655075073e-02 -9.635418653488159180e-02 1.908029764890670776e-01 8.026220649480819702e-02 5.605244636535644531e-02 -1.478175073862075806e-01 6.228698417544364929e-02 1.963954269886016846e-01 3.433732986450195312e-01 -1.129976958036422729e-01 -9.802517294883728027e-02 -3.418871760368347168e-01 8.820135146379470825e-02 -3.032764792442321777e-01 -3.957862406969070435e-02 5.612036213278770447e-03 1.439696550369262695e-01 -5.027564764022827148e-01 -2.342199906706809998e-02 2.080217748880386353e-01 1.549890935420989990e-01 -1.366892755031585693e-01 -6.282068043947219849e-02
-2.026447951793670654e-01 -1.528280228376388550e-01 -2.275576256215572357e-02 1.386960148811340332e-01 7.741641998291015625e-02 1.552883833646774292e-01 3.250205516815185547e-01 1.063327565789222717e-01 -9.433268755674362183e-02 1.949401646852493286e-01 7.590829581022262573e-02 -3.465415164828300476e-02 -3.173142969608306885e-01 -1.745146661996841431e-01 -8.763571269810199738e-03 3.344311118125915527e-01 1.203285679221153259e-01 -7.839174941182136536e-03 1.441008150577545166e-01 -7.481466513127088547e-03 -1.214040219783782959e-01 -2.560445070266723633e-01 -3.152576982975006104e-01 3.783831745386123657e-02 3.688600957393646240e-01 2.226483076810836792e-01 -5.953970551490783691e-02 -4.167551919817924500e-02 1.698809117078781128e-01 7.570175826549530029e-02 -1.043764576315879822e-01 1.377263516187667847e-01
-1.870114803314208984e-01 6.514610350131988525e-02 -5.990033596754074097e-02 2.452299296855926514e-01 -3.178670257329940796e-02 4.133093953132629395e-01 1.592497974634170532e-01 -1.160246059298515320e-01 -2.845970727503299713e-02 5.246884003281593323e-02 1.986546814441680908e-02 1.853709816932678223e-01 8.684275299310684204e-02 -9.848448634147644043e-02 -1.618586033582687378e-01 1.146571859717369080e-01 4.217984676361083984e-01 2.756679356098175049e-01 -1.802694797515869141e-02 -1.909146755933761597e-01 4.834185913205146790e-02 6.636026501655578613e-02 -1.811310835182666779e-02 3.072813153266906738e-01 1.291766911745071411e-01 1.655568033456802368e-01 2.461825758218765259e-01 -2.304517664015293121e-02 9.899128228425979614e-03 2.263595461845397949e-01 -8.815915882587432861e-02 1.870357692241668701e-01
-3.541719615459442139e-01 -5.790032446384429932e-02 6.114238128066062927e-02 1.998842358589172363e-01 1.989974081516265869e-01 1.994749456644058228e-01 1.363853365182876587e-01 1.954373568296432495e-01 -4.003502428531646729e-01 -4.102650284767150879e-02 2.543385028839111328e-01 -6.335245072841644287e-02 2.561420500278472900e-01 1.988228112459182739e-01 1.513620913028717041e-01 6.152448803186416626e-02 -5.559260398149490356e-02 2.725971043109893799e-01 -3.416933491826057434e-02 2.141495943069458008e-01 -1.426960378885269165e-01 -1.838496774435043335e-01 1.025313511490821838e-01 1.007713600993156433e-01 -5.165273323655128479e-02 2.158752232789993286e-01 -9.331292659044265747e-02 -1.003228127956390381e-01 2.252806425094604492e-01 7.484869658946990967e-02 2.662120014429092407e-02 -6.684686988592147827e-02
-1.793355494737625122e-01 5.923527479171752930e-02 -1.474007517099380493e-01 5.638433620333671570e-02 2.221363037824630737e-01 8.354203402996063232e-02 3.158230185508728027e-01 6.192893162369728088e-02 1.798915117979049683e-01 2.375656962394714355e-01 -5.444880947470664978e-02 -1.747619807720184326e-01 1.260370165109634399e-01 6.188035383820533752e-02 -1.890537291765213013e-01 3.230020403861999512e-01 4.751510173082351685e-02 9.427680075168609619e-02 -6.789042800664901733e-02 -1.385740637779235840e-01 -3.723168745636940002e-03 1.454425752162933350e-01 -7.753722369670867920e-03 3.452787399291992188e-01 3.402636945247650146e-01 1.488776803016662598e-01 -3.012119606137275696e-02 1.739297620952129364e-02 -5.833003669977188110e-02 -1.204375103116035461e-01 -3.793275654315948486e-01 1.451765000820159912e-01
-1.247936040163040161e-01 4.702603071928024292e-02 2.044868171215057373e-01 -3.536938130855560303e-02 -1.710430486127734184e-03 8.489465713500976562e-02 1.402897089719772339e-01 -1.070601865649223328e-01 -1.292818635702133179e-01 -1.703265160322189331e-01 9.229902923107147217e-02 2.515301853418350220e-02 5.370398238301277161e-02 3.389395475387573242e-01 -2.282445430755615234e-01 8.705516811460256577e-04 1.703439354896545410e-01 3.883056938648223877e-01 -8.731954731047153473e-03 -9.688251465559005737e-02 -4.429502785205841064e-01 8.128168061375617981e-03 1.044996678829193115e-01 2.328995913267135620e-01 5.792616307735443115e-02 1.290027499198913574e-01 -3.314248472452163696e-02 -2.681936323642730713e-02 2.056741416454315186e-01 1.875534951686859131e-01 -1.854839324951171875e-01 -3.027660250663757324e-01
3.965894132852554321e-02 -1.620452702045440674e-01 2.647419646382331848e-02 5.263626575469970703e-02 3.302143514156341553e-01 5.159101262688636780e-02 4.137656986713409424e-01 -4.053992033004760742e-02 -3.787074685096740723e-01 7.341537624597549438e-02 -2.983699738979339600e-01 -8.497125655412673950e-02 9.519119560718536377e-02 -7.695263624191284180e-02 -1.295559257268905640e-01 2.072627395391464233e-01 9.580443054437637329e-02 2.061920762062072754e-01 -1.965016722679138184e-01 2.636219188570976257e-02 3.398410603404045105e-02 1.007030624896287918e-02 5.328007042407989502e-02 5.965234711766242981e-02 1.339979171752929688e-01 1.618871241807937622e-01 -3.132886290550231934e-01 -1.822382025420665741e-02 -6.883684545755386353e-02 2.085396647453308105e-01 -2.581158578395843506e-01 -9.065375477075576782e-02
-2.632132172584533691e-01 2.652638405561447144e-02 1.339068822562694550e-02 -2.329272329807281494e-01 9.988709539175033569e-02 -1.877410337328910828e-02 7.571390271186828613e-02 -1.417816579341888428e-01 -2.022750824689865112e-01 2.640007734298706055e-01 6.553004682064056396e-02 1.005457118153572083e-01 -9.783291071653366089e-02 -1.517892479896545410e-01 4.907611012458801270e-02 1.386944055557250977e-01 8.374873548746109009e-02 4.279890954494476318e-01 -4.700583592057228088e-02 -8.802066743373870850e-02 -3.503617644309997559e-02 2.809691242873668671e-02 1.751817911863327026e-01 3.517273366451263428e-01 -2.790677919983863831e-02 2.341474592685699463e-01 -2.530055642127990723e-01 2.273182943463325500e-02 1.629398018121719360e-02 2.349706590175628662e-01 -2.559379041194915771e-01 -2.499367445707321167e-01
-1.874364912509918213e-01 -2.412857264280319214e-01 8.664306998252868652e-02 -5.721951276063919067e-02 1.059468016028404236e-01 1.534049957990646362e-01 3.381300717592239380e-02 -1.938514709472656250e-01 -2.435011565685272217e-01 2.596630901098251343e-02 -9.408501535654067993e-02 1.444240361452102661e-01 1.791595369577407837e-01 9.236827492713928223e-02 -2.403203845024108887e-01 4.072704613208770752e-01 2.181144990026950836e-02 1.715344041585922241e-01 -2.434102073311805725e-02 -4.798309877514839172e-02 -1.546350717544555664e-01 -1.171907857060432434e-01 9.347067028284072876e-02 6.633962690830230713e-02 8.225665986537933350e-02 -1.579578071832656860e-01 -5.292088985443115234e-01 -4.830741137266159058e-02 5.500727891921997070e-02 2.221428602933883667e-01 -9.158670902252197266e-02 -1.000286042690277100e-01
-2.293538898229598999e-01 -2.075747698545455933e-01 1.390444338321685791e-01 1.441605836153030396e-01 3.324810862541198730e-01 8.012610673904418945e-02 2.154489159584045410e-01 1.468114461749792099e-02 1.807852685451507568e-01 2.440533936023712158e-01 -1.122577786445617676e-01 -3.138832747936248779e-02 1.345395296812057495e-01 1.274485141038894653e-01 1.738969832658767700e-01 -5.567448213696479797e-02 2.009933143854141235e-01 2.002914249897003174e-01 2.508641481399536133e-01 2.465986832976341248e-02 -1.617852747440338135e-01 -9.217152744531631470e-02 -1.254914999008178711e-01 1.796964704990386963e-01 -3.474098443984985352e-02 2.599333226680755615e-01 -8.179008960723876953e-03 -8.548697084188461304e-02 -2.604366466403007507e-02 -5.135047808289527893e-02 -3.374831080436706543e-01 3.270445168018341064e-01
2.001578733325004578e-02 -6.777113676071166992e-02 1.224616840481758118e-01 1.026586070656776428e-01 1.356243528425693512e-02 -1.456273496150970459e-01 2.187303304672241211e-01 -2.736086584627628326e-02 -4.932543635368347168e-01 -9.835367649793624878e-02 3.503801301121711731e-02 -5.758181959390640259e-02 3.230420127511024475e-02 -1.065554004162549973e-02 -3.790090978145599365e-01 9.340113960206508636e-03 2.350420504808425903e-01 3.724223375320434570e-01 -1.253050863742828369e-01 -6.078276410698890686e-02 1.500580012798309326e-01 -5.631998553872108459e-02 7.286326587200164795e-02 1.661315411329269409e-01 2.969635277986526489e-02 2.728500664234161377e-01 -3.430181741714477539e-01 -5.252198874950408936e-02 -3.175402060151100159e-02 5.538132414221763611e-02 -1.583001315593719482e-01 -1.607517339289188385e-02
-2.339832484722137451e-01 -1.489077955484390259e-01 -1.217391267418861389e-01 -7.867829501628875732e-02 -1.151664033532142639e-01 1.406898051500320435e-01 1.825707852840423584e-01 7.410290837287902832e-02 -1.513078510761260986e-01 2.678986489772796631e-01 4.604970291256904602e-02 1.822088509798049927e-01 -1.192651465535163879e-01 -1.232564523816108704e-01 -2.673351168632507324e-01 3.745025396347045898e-01 3.795827031135559082e-01 1.185742020606994629e-01 1.277605891227722168e-01 2.163532525300979614e-01 7.569050043821334839e-02 -1.911808401346206665e-01 -7.380510121583938599e-02 1.933835744857788086e-01 1.319618076086044312e-01 9.128581732511520386e-02 1.221174523234367371e-01 1.830580085515975952e-01 -8.069453388452529907e-02 -1.300844699144363403e-01 9.261266142129898071e-02 2.156108915805816650e-01
-3.382328450679779053e-01 -2.089348994195461273e-02 4.382747039198875427e-02 -1.369062513113021851e-01 -3.540924191474914551e-02 -2.731786966323852539e-01 2.557289600372314453e-01 8.000755310058593750e-02 -2.205960303544998169e-01 9.375065565109252930e-03 2.059674113988876343e-01 1.092957854270935059e-01 -5.993164959363639355e-04 -1.743576675653457642e-02 1.907763630151748657e-01 2.075524926185607910e-01 -3.158540278673171997e-02 3.919016122817993164e-01 -1.249167025089263916e-01 1.052644178271293640e-01 -1.947792768478393555e-01 -1.534502357244491577e-01 -1.028474941849708557e-01 2.674749791622161865e-01 -9.633609652519226074e-02 -4.224267974495887756e-02 -2.635063827037811279e-01 1.663952618837356567e-01 1.279019117355346680e-01 1.397731453180313110e-01 -2.122495323419570923e-01 -1.411143839359283447e-01
-6.770299747586250305e-03 -7.651238236576318741e-03 2.332084774971008301e-01 2.140402942895889282e-01 7.270281639648601413e-05 -3.495512008666992188e-01 1.816032975912094116e-01 -4.390336200594902039e-02 -1.834180206060409546e-01 -1.914420723915100098e-01 1.486680656671524048e-01 5.965452641248703003e-02 6.704130023717880249e-02 -6.227532401680946350e-02 -4.292431846261024475e-02 2.576895058155059814e-01 2.658009231090545654e-01 2.603423297405242920e-01 1.429770290851593018e-01 7.547387480735778809e-02 -6.071774289011955261e-02 -3.530436381697654724e-02 9.446620941162109375e-02 4.566631317138671875e-01 2.469793558120727539e-01 -6.117775291204452515e-02 -3.754526749253273010e-02 -1.712096929550170898e-01 -2.529377937316894531e-01 -1.275754719972610474e-01 -8.372661471366882324e-02 -1.839769445359706879e-02
-3.443568199872970581e-02 -3.190169855952262878e-02 -7.582674920558929443e-02 -1.075290814042091370e-01 1.484124362468719482e-01 3.051736354827880859e-01 -4.561000969260931015e-03 1.551171541213989258e-01 2.167349681258201599e-02 1.336094588041305542e-01 1.850954294204711914e-01 2.291202396154403687e-01 2.118405252695083618e-01 1.925501525402069092e-01 -5.169092211872339249e-03 -1.658743023872375488e-01 2.291219979524612427e-01 3.018505275249481201e-01 -1.086621545255184174e-02 8.445759862661361694e-02 -1.737589389085769653e-01 -1.921915858983993530e-01 2.834180556237697601e-02 3.659162819385528564e-01 -4.419947508722543716e-03 4.059368744492530823e-02 -4.027040004730224609e-01 -2.024341821670532227e-01 9.204421192407608032e-02 -1.133477613329887390e-01 -1.913429051637649536e-01 1.059962958097457886e-01
-5.735777318477630615e-02 -3.224607408046722412e-01 -8.114882744848728180e-03 -7.952529937028884888e-02 4.740336164832115173e-02 -1.653883047401905060e-02 3.067858815193176270e-01 -6.584857404232025146e-02 -2.228079736232757568e-02 2.289240062236785889e-01 -2.409686800092458725e-03 -8.930628746747970581e-02 -2.024613767862319946e-01 1.589528769254684448e-01 4.116396605968475342e-02 1.189540922641754150e-01 1.828286051750183105e-01 2.466384619474411011e-01 -1.898043602705001831e-01 -1.274506151676177979e-01 -2.014782428741455078e-01 -2.918785214424133301e-01 2.267181873321533203e-02 -7.142554502934217453e-03 2.550298273563385010e-01 1.836943924427032471e-01 -2.892973124980926514e-01 -3.704094588756561279e-01 6.090269982814788818e-02 1.961226463317871094e-01 -7.372179627418518066e-02 -4.705173149704933167e-02
-2.426212579011917114e-01 8.779063355177640915e-04 5.638263002038002014e-02 2.351056933403015137e-01 1.384566575288772583e-01 -8.643863257020711899e-04 2.429508715867996216e-01 -1.440987437963485718e-01 -6.137938052415847778e-02 7.703998684883117676e-02 -7.324734330177307129e-02 2.120084166526794434e-01 -1.226439252495765686e-01 1.256280094385147095e-01 2.975728176534175873e-02 1.100816875696182251e-01 2.857509851455688477e-01 -3.226673230528831482e-02 -2.726202309131622314e-01 1.894472837448120117e-01 1.552832406014204025e-02 -2.160758227109909058e-01 -4.502873867750167847e-02 2.377519905567169189e-01 5.143285915255546570e-02 3.436559811234474182e-02 1.148657798767089844e-01 -1.312359571456909180e-01 4.861207008361816406e-01 1.769637875258922577e-02 -2.918498814105987549e-01 1.595014631748199463e-01
-1.491497159004211426e-01 -1.860473752021789551e-01 -2.828643321990966797e-01 1.556132286787033081e-01 5.190859735012054443e-02 -1.120395809412002563e-01 2.069792449474334717e-01 4.930397495627403259e-02 8.700189739465713501e-02 7.780832052230834961e-02 1.024581193923950195e-01 3.262374103069305420e-01 -3.465464338660240173e-02 7.254528999328613281e-02 -4.061779472976922989e-03 9.212816506624221802e-02 7.716611772775650024e-02 2.363650649785995483e-01 1.327494233846664429e-01 2.909558452665805817e-02 -2.728506326675415039e-01 -1.979621648788452148e-01 -2.760902047157287598e-01 -1.079967692494392395e-01 3.042706549167633057e-01 3.401254713535308838e-01 -2.467869222164154053e-01 -9.376712888479232788e-02 -6.826092302799224854e-02 -2.402392178773880005e-01 -8.465050160884857178e-02 -5.962037295103073120e-02
-2.020770907402038574e-01 -5.908432602882385254e-02 -2.604540884494781494e-01 2.478878051042556763e-01 5.456809327006340027e-02 2.808232307434082031e-01 2.670593559741973877e-01 -4.141592234373092651e-02 -1.631661355495452881e-01 2.542872428894042969e-01 -3.120396435260772705e-01 2.079086452722549438e-01 2.172840060666203499e-03 6.580614298582077026e-02 2.702394425868988037e-01 7.646495848894119263e-02 2.915834262967109680e-02 2.075996249914169312e-01 -5.478100106120109558e-02 3.537921980023384094e-02 -1.982368528842926025e-01 -6.137045845389366150e-02 -2.250850051641464233e-01 3.289541900157928467e-01 3.506303578615188599e-02 1.128998696804046631e-01 1.666910201311111450e-01 -5.729332193732261658e-02 -4.334949702024459839e-02 9.291135519742965698e-02 -2.200689166784286499e-01 -4.793141409754753113e-02
-5.822792276740074158e-02 -1.063040345907211304e-01 -5.323179811239242554e-02 1.474289149045944214e-01 1.545410752296447754e-01 -1.514564920216798782e-02 1.354617178440093994e-01 -2.817724347114562988e-01 -1.199465468525886536e-01 1.648246049880981445e-01 -5.134794116020202637e-02 2.235046029090881348e-01 4.141809046268463135e-01 1.168314665555953979e-01 -3.155535832047462463e-02 5.422113090753555298e-02 6.563059240579605103e-02 6.143425032496452332e-02 -2.406522259116172791e-02 -4.024928435683250427e-02 -1.528920829296112061e-01 -8.032415807247161865e-02 1.245703548192977905e-01 5.192391872406005859e-01 3.935034573078155518e-01 -1.986745595932006836e-01 -2.431887947022914886e-02 9.578654915094375610e-02 3.819374367594718933e-02 1.286009252071380615e-01 -7.169394940137863159e-02 -5.612543970346450806e-02
6.882119923830032349e-02 -2.333581149578094482e-01 -2.764698863029479980e-02 -1.176771521568298340e-02 3.079042732715606689e-01 5.978016927838325500e-02 4.094554483890533447e-01 7.862810790538787842e-02 -2.758158445358276367e-01 -1.001081541180610657e-01 1.159196346998214722e-01 4.196093231439590454e-02 1.786997728049755096e-02 -1.554672718048095703e-01 -1.499361079186201096e-02 2.393848896026611328e-01 4.087296500802040100e-02 2.205634117126464844e-01 -1.487706005573272705e-01 -1.632421016693115234e-01 -4.120908677577972412e-02 -1.004914045333862305e-01 1.337378621101379395e-01 1.250286400318145752e-01 2.391037046909332275e-01 1.263352483510971069e-01 -3.946191370487213135e-01 -1.389433294534683228e-01 3.347282856702804565e-02 1.888980120420455933e-01 -2.338085621595382690e-01 -1.822670549154281616e-02
-1.362743824720382690e-01 1.075676735490560532e-02 8.211074024438858032e-02 -7.302810996770858765e-02 1.834472417831420898e-01 1.073644608259201050e-01 2.526479065418243408e-01 2.960891090333461761e-02 -2.142110839486122131e-02 -9.175280481576919556e-02 -1.745680719614028931e-02 9.422663599252700806e-02 -2.560102380812168121e-02 2.317719394341111183e-03 1.380885690450668335e-01 1.231508105993270874e-01 5.905206874012947083e-02 4.910171627998352051e-01 2.310509681701660156e-01 1.359821110963821411e-01 -1.358634978532791138e-01 6.556845456361770630e-02 3.016974925994873047e-01 1.684727706015110016e-02 3.459961712360382080e-01 9.493499994277954102e-02 -2.869955599308013916e-01 -1.902265548706054688e-01 7.501085754483938217e-03 -1.357477307319641113e-01 -9.559084475040435791e-02 3.177582621574401855e-01
-4.223067760467529297e-01 -1.302552968263626099e-01 1.457765251398086548e-01 -4.750611633062362671e-02 2.781939506530761719e-01 1.495948135852813721e-01 3.372934088110923767e-02 6.989321857690811157e-02 -9.888426959514617920e-02 9.287691675126552582e-03 2.421744354069232941e-02 3.990707397460937500e-01 -8.895282447338104248e-02 1.006395965814590454e-01 1.434403806924819946e-01 1.344089210033416748e-01 2.873316220939159393e-02 1.722467541694641113e-01 5.660648271441459656e-02 3.446124792098999023e-01 -2.253686822950839996e-02 -1.780795119702816010e-02 9.502365440130233765e-02 -6.122143566608428955e-02 3.001740872859954834e-01 3.010258674621582031e-01 1.171149536967277527e-01 6.307021831162273884e-04 1.663253158330917358e-01 -2.638757787644863129e-02 -1.980818212032318115e-01 1.445904076099395752e-01
-1.285553872585296631e-01 -1.688078641891479492e-01 9.485768526792526245e-02 -1.306756287813186646e-01 2.934944927692413330e-01 2.942330017685890198e-02 2.694603502750396729e-01 -6.694296747446060181e-02 -9.910430014133453369e-02 1.976603865623474121e-01 -3.499093279242515564e-02 1.269134227186441422e-02 1.098534092307090759e-01 -2.648941278457641602e-01 2.026650905609130859e-01 2.603749036788940430e-01 -2.826629579067230225e-02 3.088444769382476807e-01 -1.013456657528877258e-01 -2.016615271568298340e-01 -1.399279087781906128e-01 -9.040831774473190308e-02 -8.526190184056758881e-03 1.010335534811019897e-01 5.622602105140686035e-01 1.638752967119216919e-02 -6.042963266372680664e-02 2.101230807602405548e-02 5.792832374572753906e-02 -1.094461604952812195e-01 -2.046224847435951233e-02 4.493836686015129089e-02
-1.437608152627944946e-01 2.247348241508007050e-02 1.318495124578475952e-01 2.238596230745315552e-02 -6.830681115388870239e-02 1.353157758712768555e-01 2.469328045845031738e-02 2.258181944489479065e-02 1.327983289957046509e-01 -2.591785416007041931e-02 2.738321758806705475e-02 2.715228497982025146e-01 -1.564761996269226074e-02 3.404673039913177490e-01 1.558999866247177124e-01 1.435406655073165894e-01 2.209212332963943481e-01 4.100998342037200928e-01 6.055558100342750549e-02 -1.493065506219863892e-01 -2.994541823863983154e-01 -6.700571626424789429e-02 -6.789804995059967041e-02 -4.234663676470518112e-03 4.760755226016044617e-02 9.567894786596298218e-02 -1.526155322790145874e-01 -6.283265352249145508e-02 1.477459222078323364e-01 -3.601194918155670166e-01 -3.786962330341339111e-01 -8.757449686527252197e-02
-2.306238114833831787e-01 -1.546989083290100098e-01 3.616594895720481873e-02 -3.523466736078262329e-02 1.521324962377548218e-01 1.580928713083267212e-01 2.711657285690307617e-01 -6.353361159563064575e-02 6.664104014635086060e-02 6.784400343894958496e-02 -3.915493190288543701e-02 3.866540789604187012e-01 1.653626263141632080e-01 1.546589583158493042e-01 -1.461792886257171631e-01 2.803301438689231873e-02 1.825679987668991089e-01 -1.342502050101757050e-02 -2.443535029888153076e-01 3.094085156917572021e-01 -2.570295333862304688e-01 -8.911126106977462769e-02 -7.657489925622940063e-02 1.602887511253356934e-01 -1.802700906991958618e-01 3.992153331637382507e-02 1.246772333979606628e-01 -2.477597594261169434e-01 1.973396241664886475e-01 -1.132749617099761963e-01 -3.089731931686401367e-01 9.141064435243606567e-02
-6.815176457166671753e-02 -1.207965090870857239e-01 2.775845825672149658e-01 7.364600896835327148e-02 6.422453373670578003e-02 -5.867533385753631592e-02 4.626760631799697876e-02 2.860023081302642822e-02 -9.919476509094238281e-02 2.467306852340698242e-01 -1.050213202834129333e-01 -1.381995975971221924e-01 -1.480552405118942261e-01 -9.995294362306594849e-02 -3.610009551048278809e-01 7.994152605533599854e-02 4.384361803531646729e-01 2.714119255542755127e-01 2.000327110290527344e-01 1.632988899946212769e-01 5.284810066223144531e-02 1.172446385025978088e-01 -5.340169742703437805e-02 1.748133450746536255e-01 1.169766485691070557e-01 1.305595338344573975e-01 -5.220518633723258972e-02 -1.570378392934799194e-01 1.398847997188568115e-02 2.303932607173919678e-01 -3.343978524208068848e-01 -1.120606586337089539e-01
-6.898836046457290649e-02 -1.363930255174636841e-01 -9.374844282865524292e-02 -2.976919412612915039e-01 2.054448798298835754e-02 4.706928133964538574e-01 -9.844209253787994385e-02 1.322932839393615723e-01 -1.641812324523925781e-01 -7.623303215950727463e-03 3.273349627852439880e-02 5.103722959756851196e-02 8.762079477310180664e-02 -8.806337416172027588e-02 1.123774722218513489e-01 1.034208163619041443e-01 3.452251851558685303e-01 5.069698095321655273e-01 9.928499907255172729e-02 -6.288257427513599396e-03 -2.279200106859207153e-01 -2.148700803518295288e-01 -1.091295108199119568e-01 1.101546436548233032e-01 1.429706229828298092e-03 -3.099366277456283569e-02 -5.578356608748435974e-02 -3.619928658008575439e-02 7.075686752796173096e-02 -4.016336519271135330e-03 -1.893127858638763428e-01 -7.818161696195602417e-02
-2.731365263462066650e-01 1.216546352952718735e-02 6.900355219841003418e-02 6.482339650392532349e-02 1.952410191297531128e-01 1.243990808725357056e-01 -9.346880018711090088e-02 1.877648234367370605e-01 -1.915826052427291870e-01 1.743768900632858276e-01 -1.184085980057716370e-01 -5.797003954648971558e-02 2.163245975971221924e-01 1.198048293590545654e-01 -2.098957449197769165e-01 1.770046353340148926e-01 2.671596109867095947e-01 2.036815285682678223e-01 -8.802139014005661011e-02 -8.852341026067733765e-02 -2.703634798526763916e-01 1.132406592369079590e-01 -6.953967362642288208e-02 5.418086051940917969e-01 -2.834914252161979675e-03 2.268626689910888672e-01 1.996476389467716217e-02 -4.914162680506706238e-02 -4.416033625602722168e-02 -6.677490472793579102e-02 1.372889280319213867e-01 7.326501607894897461e-02
-2.044996470212936401e-01 -1.334486156702041626e-01 9.057427942752838135e-02 2.467891722917556763e-01 1.101157665252685547e-01 -7.823226600885391235e-02 5.066756606101989746e-01 8.095671981573104858e-02 -1.634769886732101440e-01 3.133430778980255127e-01 -8.443158864974975586e-02 9.610860794782638550e-02 -8.002408593893051147e-02 5.980202183127403259e-02 -1.594247519969940186e-01 7.852508127689361572e-02 7.680796831846237183e-02 2.449706494808197021e-01 1.236962303519248962e-01 -1.198580861091613770e-02 -1.613626778125762939e-01 -1.094626784324645996e-01 -2.572031132876873016e-02 1.541356593370437622e-01 -2.746262215077877045e-02 2.058417052030563354e-01 -2.299157530069351196e-01 -3.409731090068817139e-01 1.148582100868225098e-01 -7.735519111156463623e-02 1.703016012907028198e-01 -5.181024596095085144e-02
-1.683285981416702271e-01 -9.692227840423583984e-02 -2.181007154285907745e-02 1.874541491270065308e-01 3.016225099563598633e-01 3.452553600072860718e-02 2.706197202205657959e-01 4.533861950039863586e-02 1.961469277739524841e-02 2.227712720632553101e-01 -4.348164424300193787e-02 3.422913849353790283e-01 1.574233472347259521e-01 5.809548497200012207e-02 3.441104590892791748e-01 7.936961017549037933e-03 1.198214739561080933e-01 2.739728391170501709e-01 1.137877106666564941e-01 3.643396794795989990e-01 -3.205521106719970703e-01 -1.126854941248893738e-01 4.979752376675605774e-02 8.179083466529846191e-02 -3.883886337280273438e-02 8.195307105779647827e-02 1.038391217589378357e-01 -8.226744085550308228e-02 2.189750820398330688e-01 3.182612359523773193e-02 -8.208139985799789429e-02 -4.789475351572036743e-02
7.715619355440139771e-02 6.454570591449737549e-02 1.480064988136291504e-01 -1.120262444019317627e-01 2.874246239662170410e-02 -1.331430822610855103e-01 2.029399871826171875e-01 3.125997483730316162e-01 -1.049546450376510620e-01 1.946233063936233521e-01 -1.698878258466720581e-01 -9.586014784872531891e-04 -1.649501025676727295e-01 9.524282813072204590e-02 -1.566265672445297241e-01 3.049164712429046631e-01 3.185433149337768555e-02 9.059992432594299316e-02 -1.098498478531837463e-01 1.371274441480636597e-01 -1.591654270887374878e-01 1.903844065964221954e-02 5.804783105850219727e-02 2.800019085407257080e-01 2.101618498563766479e-01 2.914778590202331543e-01 -2.248680740594863892e-01 -2.725396752357482910e-01 2.244946658611297607e-01 -2.796083502471446991e-02 -3.236989080905914307e-01 -9.452069550752639771e-02
-1.675674617290496826e-01 -1.498259902000427246e-01 1.387792974710464478e-01 7.282683998346328735e-02 7.314798235893249512e-02 -5.002129077911376953e-02 2.157358080148696899e-01 3.944502472877502441e-01 -1.600148528814315796e-02 2.686402499675750732e-01 -1.392618287354707718e-02 3.675106167793273926e-01 -1.296324878931045532e-01 -1.863764971494674683e-01 -1.027608215808868408e-01 2.572997212409973145e-01 -2.559160813689231873e-02 3.351528644561767578e-01 2.095295675098896027e-02 1.093578040599822998e-01 -1.281693279743194580e-01 4.576660227030515671e-03 -2.244138568639755249e-01 -3.903646767139434814e-02 1.490148995071649551e-02 3.133134245872497559e-01 4.882870987057685852e-02 1.492251902818679810e-01 1.946303546428680420e-01 1.799726672470569611e-02 -1.540917158126831055e-01 1.535554137080907822e-02
2.444057026877999306e-03 -1.392425298690795898e-01 -9.819728881120681763e-02 1.234021596610546112e-02 5.001534819602966309e-01 1.763818711042404175e-01 1.750681549310684204e-01 -1.106219291687011719e-01 -1.808021813631057739e-01 2.840464189648628235e-02 -2.538621127605438232e-01 1.022504456341266632e-02 1.528491824865341187e-01 4.816938564181327820e-02 -1.230607628822326660e-01 2.592000365257263184e-01 1.327323168516159058e-01 3.757890760898590088e-01 -1.437958329916000366e-01 -3.547407314181327820e-02 -4.660860821604728699e-02 -2.391651868820190430e-01 -2.806159108877182007e-02 -7.667724788188934326e-02 1.862179040908813477e-01 -4.166059941053390503e-02 -1.028642579913139343e-01 2.518077380955219269e-04 -3.082510665990412235e-04 -7.989140599966049194e-02 -3.565800786018371582e-01 1.151778623461723328e-01
-4.323265254497528076e-01 -6.741640716791152954e-02 -2.502850890159606934e-01 7.277007400989532471e-02 6.029705330729484558e-02 2.056530863046646118e-01 8.420336991548538208e-02 6.566752493381500244e-02 -2.288410663604736328e-01 -3.241488635540008545e-01 2.391837537288665771e-01 5.854844674468040466e-02 -4.936754330992698669e-02 8.695758879184722900e-02 1.579291522502899170e-01 1.404849141836166382e-01 1.694140024483203888e-02 2.396138906478881836e-01 -9.784854948520660400e-02 1.953752040863037109e-01 -1.616357564926147461e-01 -2.378277778625488281e-01 1.710547357797622681e-01 1.793587803840637207e-01 9.285125881433486938e-02 3.263005316257476807e-01 3.366982564330101013e-02 -1.485417783260345459e-01 -8.131051808595657349e-02 -3.987120836973190308e-02 -4.405636806041002274e-03 1.202001944184303284e-01
5.403966084122657776e-02 4.475029185414314270e-02 -2.436737865209579468e-01 1.692320257425308228e-01 6.364862620830535889e-02 -1.829670667648315430e-01 2.575185298919677734e-01 1.874464750289916992e-01 -3.430787706747651100e-03 1.807910054922103882e-01 4.291862249374389648e-02 1.060534790158271790e-01 -7.223264127969741821e-02 -2.417185157537460327e-01 -1.918726414442062378e-01 4.934378340840339661e-02 1.455549895763397217e-01 4.142521023750305176e-01 1.598642170429229736e-01 -1.491167955100536346e-02 -3.791077807545661926e-02 -1.448187828063964844e-01 -2.300505787134170532e-01 -2.101183868944644928e-03 7.703500986099243164e-02 1.472311615943908691e-01 -2.274218797683715820e-01 -2.570996284484863281e-01 1.852159649133682251e-01 -8.585136383771896362e-03 -3.228605985641479492e-01 2.035719305276870728e-01
8.317972533404827118e-03 -1.932349056005477905e-02 -9.410978853702545166e-02 -9.049466252326965332e-02 2.752169966697692871e-01 -1.932934075593948364e-01 2.243782728910446167e-01 4.233834892511367798e-02 -3.498888611793518066e-01 7.791314274072647095e-02 -2.848631702363491058e-02 1.256159394979476929e-01 1.232038531452417374e-02 -1.351541280746459961e-01 -1.377745121717453003e-01 5.940637364983558655e-02 2.253793925046920776e-01 5.328293442726135254e-01 -4.483453929424285889e-02 -1.045789867639541626e-01 -6.472682952880859375e-02 7.174928486347198486e-02 -2.578831836581230164e-02 2.465024292469024658e-01 2.885864377021789551e-01 2.048196941614151001e-01 -1.675177216529846191e-01 -1.424772590398788452e-01 -1.540130078792572021e-01 -5.568753555417060852e-02 1.068540513515472412e-01 3.168198093771934509e-02
-2.151529639959335327e-01 -4.438949003815650940e-02 -2.362777478992938995e-03 -4.152745008468627930e-02 1.220886334776878357e-01 -8.613100647926330566e-02 4.562112390995025635e-01 3.947702646255493164e-01 -1.361553668975830078e-01 2.446517907083034515e-02 2.438461780548095703e-01 3.472415730357170105e-02 2.292757034301757812e-01 -7.179449498653411865e-02 -1.150456368923187256e-01 1.982757747173309326e-01 3.076254576444625854e-02 1.473336219787597656e-01 -8.099932223558425903e-03 -9.778135269880294800e-02 -7.972812652587890625e-02 -1.834516376256942749e-01 1.338770240545272827e-01 2.874549031257629395e-01 -9.639797359704971313e-02 1.134267374873161316e-01 -3.568753600120544434e-01 1.458358317613601685e-01 7.329094409942626953e-02 5.510587245225906372e-02 -1.353510022163391113e-01 -5.726329609751701355e-02
-3.732065558433532715e-01 1.419345289468765259e-01 1.005084365606307983e-01 -4.563249275088310242e-02 -9.987098723649978638e-02 1.300877928733825684e-01 1.569444239139556885e-01 -1.616293750703334808e-02 -3.717218339443206787e-02 -1.317671835422515869e-01 -6.856601685285568237e-02 1.543455719947814941e-01 -1.394966989755630493e-01 1.581532359123229980e-01 2.867805063724517822e-01 -1.538825314491987228e-02 5.725693702697753906e-02 4.805332124233245850e-01 1.228322759270668030e-01 2.131842821836471558e-01 -9.275849908590316772e-02 -7.122800499200820923e-02 7.628922164440155029e-02 6.391111016273498535e-02 1.855974048376083374e-01 -2.144706062972545624e-02 -1.773471683263778687e-01 -2.186727225780487061e-01 1.678217351436614990e-01 -2.264712601900100708e-01 -2.822813689708709717e-01 -1.037165001034736633e-01
-2.958395183086395264e-01 1.254968345165252686e-01 -1.001735031604766846e-01 -6.385657936334609985e-02 1.227552220225334167e-01 -2.810112573206424713e-02 1.080340743064880371e-01 1.244253292679786682e-01 5.079665035009384155e-02 1.278930008411407471e-01 -3.412846326828002930e-01 3.257945179939270020e-01 1.269899308681488037e-01 -1.065122038125991821e-01 -1.823460608720779419e-01 1.206257566809654236e-01 2.785017788410186768e-01 2.839230000972747803e-01 5.123618617653846741e-02 -1.010193377733230591e-01 -1.403583884239196777e-01 -1.387051939964294434e-01 2.332538180053234100e-02 8.333384245634078979e-02 1.938814520835876465e-01 3.150463998317718506e-01 -1.631324142217636108e-01 2.243043109774589539e-02 -1.307151466608047485e-01 1.736569851636886597e-01 -6.847495585680007935e-02 2.990886270999908447e-01
-4.239117354154586792e-02 -2.504929900169372559e-01 2.636609040200710297e-02 -4.663565754890441895e-02 3.312588334083557129e-01 -3.683201223611831665e-02 3.276956975460052490e-01 1.222972292453050613e-02 -3.519750833511352539e-01 1.056173001416027546e-03 -4.690983518958091736e-02 -3.539018100127577782e-03 1.073555126786231995e-01 2.986390888690948486e-02 -3.096877224743366241e-02 2.657722532749176025e-01 4.675426171161234379e-04 3.582327067852020264e-01 -1.063779667019844055e-01 -1.781249493360519409e-01 -5.213801935315132141e-02 -3.028591573238372803e-01 6.609636545181274414e-02 -2.743513323366641998e-02 3.677844107151031494e-01 1.188481748104095459e-01 -2.611325383186340332e-01 -6.048844661563634872e-03 -1.211206987500190735e-01 2.477305941283702850e-03 -1.898402348160743713e-02 -1.608626917004585266e-02
-1.343192011117935181e-01 -9.396771341562271118e-02 1.442935913801193237e-01 -1.445033848285675049e-01 4.761033877730369568e-02 -7.228856533765792847e-02 3.018408715724945068e-01 1.818176209926605225e-01 -6.707620620727539062e-02 7.295175641775131226e-02 2.130997627973556519e-01 2.263979613780975342e-01 2.208971977233886719e-01 -2.399541251361370087e-02 -2.906658351421356201e-01 3.244217038154602051e-01 -1.430788189172744751e-01 2.483436912298202515e-01 1.621419340372085571e-01 -5.284534767270088196e-03 -1.396451443433761597e-01 1.610229723155498505e-02 2.825823426246643066e-01 2.338500320911407471e-01 4.858353361487388611e-02 1.842887252569198608e-01 -2.292766273021697998e-01 2.009135633707046509e-01 -1.996860951185226440e-01 1.106583178043365479e-01 -9.568453580141067505e-02 -2.962674200534820557e-02
-7.012876123189926147e-02 1.574148982763290405e-01 -1.481474190950393677e-01 -3.291942551732063293e-02 9.400417655706405640e-02 3.784673213958740234e-01 2.863518707454204559e-02 1.077947169542312622e-01 1.532209478318691254e-02 3.302232827991247177e-03 9.262850880622863770e-02 2.964185476303100586e-01 2.153766304254531860e-01 6.175411492586135864e-02 4.333349689841270447e-02 -1.103007420897483826e-01 2.884456217288970947e-01 2.802949547767639160e-01 1.140656694769859314e-01 2.309304177761077881e-01 -2.056329846382141113e-01 -2.718497812747955322e-01 1.551616489887237549e-01 2.300768643617630005e-01 2.048770189285278320e-01 4.668252915143966675e-02 -2.251363098621368408e-01 -1.323635280132293701e-01 1.039171591401100159e-01 -6.479237973690032959e-02 -2.704294621944427490e-01 5.458929110318422318e-03
-3.199757635593414307e-02 7.882807403802871704e-02 -1.354359984397888184e-01 -1.866820156574249268e-01 1.855470687150955200e-01 -6.641091778874397278e-03 2.671567797660827637e-01 2.080902643501758575e-02 7.262076437473297119e-02 -1.759334355592727661e-01 -1.482064276933670044e-01 2.230785787105560303e-01 4.489352554082870483e-02 1.204061508178710938e-01 2.264110930263996124e-02 -1.130162477493286133e-01 1.151315420866012573e-01 3.356687724590301514e-01 1.961160451173782349e-01 -1.871286183595657349e-01 -5.336495861411094666e-02 -1.431923955678939819e-01 -2.160240197554230690e-03 2.944135069847106934e-01 3.908480405807495117e-01 -1.458663586527109146e-02 -3.876491487026214600e-01 2.547530531883239746e-01 6.480336934328079224e-02 1.091637089848518372e-01 1.822297461330890656e-02 3.873430192470550537e-02
1.003719344735145569e-01 -9.227507561445236206e-02 4.530079290270805359e-02 1.482534259557723999e-01 -2.287894189357757568e-01 7.574792834930121899e-04 9.121563285589218140e-02 -1.027824357151985168e-01 -4.964466020464897156e-02 1.034452244639396667e-01 -1.598429381847381592e-01 -7.348050363361835480e-03 4.239705502986907959e-01 -6.082848832011222839e-02 -4.717379808425903320e-02 3.476628065109252930e-01 5.905407480895519257e-03 2.916675806045532227e-01 -1.074983924627304077e-01 4.899557214230298996e-03 -1.775294691324234009e-01 -1.969518661499023438e-01 -2.405463010072708130e-01 1.774002313613891602e-01 2.218861877918243408e-01 3.481160402297973633e-01 -4.019628744572401047e-03 5.639504641294479370e-02 4.228821024298667908e-03 -1.460542678833007812e-01 -2.957943081855773926e-01 4.528752714395523071e-02
-1.620238274335861206e-01 -1.797130256891250610e-01 1.551319062709808350e-01 -2.113192975521087646e-01 -7.465671747922897339e-02 7.424458861351013184e-02 2.802922129631042480e-01 -9.836709499359130859e-02 -1.831402033567428589e-01 -3.016277588903903961e-02 -1.272537261247634888e-01 7.401648908853530884e-02 2.046242356300354004e-01 -3.478994220495223999e-02 -3.341323137283325195e-01 4.138703942298889160e-01 -2.501962520182132721e-02 2.487556189298629761e-01 2.419599890708923340e-02 -1.138075813651084900e-01 -1.009586453437805176e-02 -2.922822237014770508e-01 7.524687051773071289e-02 1.436532437801361084e-01 1.043395772576332092e-01 1.002084929496049881e-02 -3.654809594154357910e-01 -4.957966879010200500e-02 2.026202529668807983e-01 1.751750521361827850e-02 -4.322998225688934326e-02 -1.146435588598251343e-01
-3.725168704986572266e-01 -2.425383329391479492e-01 4.265894368290901184e-02 2.767635881900787354e-01 1.969826221466064453e-02 2.151344902813434601e-02 3.940854668617248535e-01 3.448598086833953857e-02 2.344303727149963379e-01 -8.234378695487976074e-02 -3.111924603581428528e-02 1.567384451627731323e-01 -2.585566975176334381e-02 8.745348453521728516e-02 -1.892110519111156464e-02 1.949655711650848389e-01 1.209865584969520569e-01 1.903244256973266602e-01 -1.666023433208465576e-01 2.546533942222595215e-03 -1.795049291104078293e-03 9.147751331329345703e-02 1.454625725746154785e-01 1.830614656209945679e-01 6.714303046464920044e-02 2.883484959602355957e-02 2.387326955795288086e-01 8.837433904409408569e-02 5.842942744493484497e-02 -2.499908506870269775e-01 -3.846737742424011230e-01 -8.362266421318054199e-02
2.447702921926975250e-02 1.122749000787734985e-01 -4.369955882430076599e-02 6.353134661912918091e-02 4.050660505890846252e-02 4.019006341695785522e-02 1.301856786012649536e-01 2.154081016778945923e-01 -7.542314380407333374e-02 2.145811915397644043e-01 -3.855709359049797058e-02 3.995740711688995361e-01 3.363426923751831055e-01 1.111261099576950073e-01 -7.014927268028259277e-02 -1.742846891283988953e-02 3.304744362831115723e-01 3.974513411521911621e-01 -1.142122447490692139e-01 3.114640153944492340e-02 -4.452848434448242188e-02 1.457316875457763672e-01 -5.766653642058372498e-02 1.706846654415130615e-01 3.512817025184631348e-01 -1.171709969639778137e-01 4.487655311822891235e-02 -8.604485541582107544e-02 8.308066427707672119e-02 2.227794378995895386e-01 -6.084960326552391052e-02 1.643426120281219482e-01
-2.366612106561660767e-02 7.788065820932388306e-03 -1.948998719453811646e-01 1.669680327177047729e-01 -1.624598167836666107e-03 9.252350777387619019e-02 1.307854354381561279e-01 -3.120896816253662109e-01 -9.665983915328979492e-02 1.846757829189300537e-01 1.000544503331184387e-01 1.489693019539117813e-02 3.799754679203033447e-01 -3.049027547240257263e-02 -1.294998675584793091e-01 2.239529788494110107e-01 1.968149989843368530e-01 1.513279229402542114e-01 -1.634780019521713257e-01 -8.143980801105499268e-02 -2.498132437467575073e-01 1.381290853023529053e-01 -1.721611768007278442e-01 2.643012702465057373e-01 2.701504528522491455e-01 -2.057994157075881958e-01 -1.921416670083999634e-01 5.783616751432418823e-02 -1.504814624786376953e-01 -1.024418175220489502e-01 -2.108049094676971436e-01 1.880933195352554321e-01
-3.353424370288848877e-02 -3.527401387691497803e-01 -8.921021968126296997e-02 -1.009957417845726013e-01 8.176890015602111816e-02 2.152234464883804321e-01 4.490835070610046387e-01 1.160668730735778809e-01 -9.696479141712188721e-02 1.145090013742446899e-01 -1.354426890611648560e-02 5.480805411934852600e-02 3.020410053431987762e-02 1.160272490233182907e-02 1.445706374943256378e-02 2.778649330139160156e-01 -1.875896304845809937e-01 2.849158942699432373e-01 1.655514985322952271e-01 -6.638281047344207764e-02 -2.362067997455596924e-02 -7.291907817125320435e-02 1.233274787664413452e-01 2.557814419269561768e-01 -1.570461094379425049e-01 2.376874089241027832e-01 -3.622778356075286865e-01 -9.859987348318099976e-02 1.828431338071823120e-02 7.949469983577728271e-02 -7.299966365098953247e-02 1.231726557016372681e-01
-4.147967398166656494e-01 1.807737201452255249e-01 1.443598121404647827e-01 9.033961594104766846e-02 -1.301521509885787964e-01 1.803951114416122437e-01 -1.409548986703157425e-02 1.729797422885894775e-01 -8.398877084255218506e-02 1.393412202596664429e-01 2.061669677495956421e-01 3.068514466285705566e-01 1.392530798912048340e-01 7.608735561370849609e-02 -2.111923992633819580e-01 2.040212303400039673e-01 1.372267007827758789e-01 2.739443480968475342e-01 1.558564603328704834e-01 2.671179361641407013e-02 6.484156847000122070e-02 4.662601649761199951e-02 1.092969812452793121e-02 3.546329438686370850e-01 1.873821914196014404e-01 -1.575511395931243896e-01 1.328695416450500488e-01 -1.389910727739334106e-01 2.112992107868194580e-01 1.132641285657882690e-01 1.320925913751125336e-02 8.011771738529205322e-02
-1.822051703929901123e-01 -1.483818292617797852e-01 1.087875105440616608e-02 -5.360317975282669067e-02 -6.459346413612365723e-02 7.437197864055633545e-02 -1.082843989133834839e-01 -1.784895956516265869e-01 -2.449507862329483032e-01 1.409523189067840576e-01 -3.785723447799682617e-02 6.268252618610858917e-04 4.143467172980308533e-02 -2.185306549072265625e-01 -3.559481799602508545e-01 2.572836577892303467e-01 4.479047060012817383e-01 2.975929379463195801e-01 -9.927000850439071655e-02 7.204941660165786743e-02 -7.148051261901855469e-02 7.187898457050323486e-02 7.510961964726448059e-03 2.416101843118667603e-01 1.205009073019027710e-01 1.200054809451103210e-01 3.515747189521789551e-02 -3.136047720909118652e-01 -1.830332353711128235e-02 -1.237694099545478821e-01 7.263689767569303513e-03 2.183810770511627197e-01
6.768605858087539673e-02 -1.937575042247772217e-01 1.314649730920791626e-01 7.841197773814201355e-03 1.525725275278091431e-01 1.421489566564559937e-01 4.242673814296722412e-01 8.311151713132858276e-02 -1.379324346780776978e-01 -6.763939559459686279e-02 5.048779398202896118e-02 1.583574339747428894e-02 -1.127913296222686768e-01 7.968401163816452026e-02 4.845878854393959045e-02 4.123858213424682617e-01 1.432096865028142929e-02 2.415035218000411987e-01 -2.451157420873641968e-01 1.534778904169797897e-02 -4.787576571106910706e-02 -9.878237545490264893e-02 1.232243254780769348e-01 1.554431319236755371e-01 2.022982686758041382e-01 2.311102151870727539e-01 -4.202792346477508545e-01 -5.168014392256736755e-02 -4.946321994066238403e-02 1.184992492198944092e-01 -1.653801351785659790e-01 6.731235980987548828e-02
-1.553238928318023682e-01 -1.064850986003875732e-01 -3.981973603367805481e-02 -8.829328417778015137e-02 3.473559021949768066e-02 5.949782952666282654e-02 2.504549324512481689e-01 -2.192439697682857513e-02 -1.091119274497032166e-01 1.815972775220870972e-01 -5.761641636490821838e-02 -2.557593397796154022e-02 -7.869850099086761475e-02 1.381082683801651001e-01 -1.077368333935737610e-01 2.682593464851379395e-01 5.069022998213768005e-02 4.014067053794860840e-01 -2.090084701776504517e-01 -2.565831542015075684e-01 -2.037910521030426025e-01 1.711859251372516155e-03 -1.571952104568481445e-01 -1.562647968530654907e-01 6.398751400411128998e-03 3.056349456310272217e-01 -4.493609666824340820e-01 -1.299657523632049561e-01 1.384417414665222168e-01 1.270968019962310791e-01 -8.554308861494064331e-02 1.035300940275192261e-01
-2.946611344814300537e-01 1.555819902569055557e-02 -2.419711649417877197e-02 5.680831149220466614e-02 4.239271581172943115e-01 1.699061840772628784e-01 1.623108237981796265e-01 1.008907482028007507e-01 -1.670359522104263306e-01 5.405642837285995483e-02 4.079964011907577515e-02 3.226874768733978271e-01 -1.646207459270954132e-02 2.702065110206604004e-01 2.227027565240859985e-01 9.151335805654525757e-02 3.360720574855804443e-01 8.045367896556854248e-02 1.184450164437294006e-01 2.611764669418334961e-01 -1.503901034593582153e-01 -2.580199204385280609e-02 7.359624654054641724e-02 -2.934080781415104866e-03 1.874770522117614746e-01 9.069528430700302124e-03 6.791554391384124756e-02 -1.352201700210571289e-01 3.262364566326141357e-01 8.371192030608654022e-03 -3.091245889663696289e-02 -1.397127751260995865e-02
-2.650887966156005859e-01 8.426785469055175781e-02 5.982077866792678833e-02 1.932221055030822754e-01 -3.505489975214004517e-02 4.822857379913330078e-01 9.324713051319122314e-02 -6.153992190957069397e-02 -2.319959849119186401e-01 -5.974014848470687866e-02 1.169857308268547058e-01 -1.236728206276893616e-01 1.560564339160919189e-01 1.143051385879516602e-01 -2.354055643081665039e-01 2.597191035747528076e-01 1.912947446107864380e-01 2.887814640998840332e-01 -1.315285414457321167e-01 3.629427775740623474e-02 -2.485285699367523193e-01 -2.308922111988067627e-01 -2.047215700149536133e-01 -8.608855307102203369e-02 -2.693637646734714508e-02 2.317991703748703003e-01 -9.520968049764633179e-02 -5.368178710341453552e-02 -1.618281006813049316e-02 -1.101636141538619995e-01 -6.260132044553756714e-02 5.492699518799781799e-02
-1.905846893787384033e-01 -9.593529254198074341e-02 1.371839493513107300e-01 -2.226250059902667999e-02 7.371351122856140137e-02 1.182562485337257385e-01 2.779922485351562500e-01 -8.483485132455825806e-02 -1.491662263870239258e-01 -1.532991975545883179e-01 2.166282087564468384e-01 1.577675342559814453e-01 -8.320982754230499268e-02 3.126252889633178711e-01 -3.085933029651641846e-01 -5.158305913209915161e-02 1.989041417837142944e-01 4.443236589431762695e-01 -1.338377147912979126e-01 4.475880414247512817e-03 -1.908687353134155273e-01 9.709703177213668823e-02 4.566807672381401062e-02 -1.001493334770202637e-01 1.699439436197280884e-01 1.004342362284660339e-01 5.051673576235771179e-02 -1.548374537378549576e-02 3.710584342479705811e-01 -6.631430238485336304e-02 -8.665052242577075958e-03 -1.197313740849494934e-01
-1.960634887218475342e-01 -1.853673160076141357e-01 -5.685467272996902466e-02 -1.300039738416671753e-01 7.539433985948562622e-02 3.461123630404472351e-02 2.483025342226028442e-01 4.172533005475997925e-02 -1.853086985647678375e-02 -8.356535434722900391e-02 2.400402575731277466e-01 1.464678645133972168e-01 1.137768030166625977e-01 2.727407217025756836e-01 -2.081306129693984985e-01 -2.732767537236213684e-02 3.934127092361450195e-01 3.987266421318054199e-01 6.367941945791244507e-02 -5.874337628483772278e-02 -9.057810902595520020e-02 6.105113029479980469e-02 -2.845761775970458984e-01 -2.039719186723232269e-02 2.330112457275390625e-02 7.066496461629867554e-02 3.211680427193641663e-02 -7.082232832908630371e-02 3.110201060771942139e-01 -2.604521214962005615e-01 -3.737776353955268860e-02 1.638513654470443726e-01
-2.965595126152038574e-01 -9.599646180868148804e-02 -4.717200994491577148e-02 -5.601743981242179871e-02 1.593651026487350464e-01 1.042081490159034729e-01 4.860285520553588867e-01 -1.126150712370872498e-01 8.190655708312988281e-02 1.054773777723312378e-01 -1.576079428195953369e-01 -1.520623415708541870e-01 1.080397516489028931e-01 6.461369991302490234e-02 -1.683812141418457031e-01 1.816892027854919434e-01 1.982437372207641602e-01 1.382062882184982300e-01 9.074316918849945068e-02 -2.173843979835510254e-02 1.979483067989349365e-01 -1.488711964339017868e-02 -4.504080861806869507e-02 3.575620055198669434e-02 1.336151361465454102e-01 8.282329887151718140e-02 1.416464596986770630e-01 -9.742747992277145386e-02 -1.460189223289489746e-01 -3.623393177986145020e-02 -5.274361371994018555e-01 6.626340746879577637e-02
-3.778891265392303467e-01 1.660570055246353149e-01 1.144649237394332886e-01 1.731549650430679321e-01 1.731761097908020020e-01 -1.646642386913299561e-01 3.589399904012680054e-02 3.932094573974609375e-02 1.407049298286437988e-01 2.060526460409164429e-01 -2.850618958473205566e-01 2.217745482921600342e-01 1.545482724905014038e-01 9.235598891973495483e-02 -7.947023957967758179e-02 1.544883698225021362e-01 1.854311972856521606e-01 3.709760308265686035e-01 1.992649286985397339e-01 1.074495315551757812e-01 -1.698002815246582031e-01 -2.509739398956298828e-01 -1.048599556088447571e-01 9.236528724431991577e-02 2.136828154325485229e-01 2.074258774518966675e-01 2.725411579012870789e-02 -2.945689111948013306e-02 1.798729300498962402e-01 1.177453845739364624e-01 -1.697969622910022736e-03 1.341810915619134903e-02
-1.049067378044128418e-01 -4.629777967929840088e-01 1.098255440592765808e-01 8.438554406166076660e-02 2.379148155450820923e-01 3.124260008335113525e-01 2.619432210922241211e-01 1.292958110570907593e-01 -1.537565290927886963e-01 1.365692019462585449e-01 -3.869946300983428955e-02 -3.537790104746818542e-02 1.661264896392822266e-01 -1.508895773440599442e-02 -5.377583578228950500e-02 6.258086115121841431e-02 2.365810275077819824e-01 3.167204856872558594e-01 -1.418374776840209961e-01 -6.673095375299453735e-02 -9.063262492418289185e-02 -7.385348528623580933e-02 5.897307395935058594e-02 1.825474649667739868e-01 1.374546438455581665e-01 -1.938455998897552490e-01 8.059886097908020020e-02 -7.224806398153305054e-02 -2.979056537151336670e-02 -3.462038934230804443e-01 -1.198403015732765198e-01 4.034329578280448914e-02
-2.047619670629501343e-01 -1.558510703034698963e-03 1.940694600343704224e-01 1.690577119588851929e-01 -1.836886815726757050e-02 1.114875227212905884e-01 2.399289309978485107e-01 -1.268680691719055176e-01 -2.070123702287673950e-01 1.853261440992355347e-01 -6.718949973583221436e-02 9.117512404918670654e-02 8.603518828749656677e-03 2.713147997856140137e-01 -1.498822569847106934e-01 7.081551849842071533e-02 1.645223200321197510e-01 1.843876987695693970e-01 -1.546942144632339478e-01 -3.784276843070983887e-01 -2.258922606706619263e-01 -1.214274391531944275e-01 -1.801816672086715698e-01 -1.370074003934860229e-01 -1.830897778272628784e-01 -7.210170477628707886e-02 -1.583108007907867432e-01 -6.450376659631729126e-02 1.720944494009017944e-01 -1.230962201952934265e-01 -3.249445259571075439e-01 2.251478284597396851e-01
-3.982954323291778564e-01 1.455811709165573120e-01 1.179743409156799316e-01 -1.243827864527702332e-01 3.431787714362144470e-02 3.704018145799636841e-02 3.242947757244110107e-01 -9.100461006164550781e-02 -9.564584493637084961e-02 -2.708300948143005371e-01 -1.357309967279434204e-01 -9.713451378047466278e-03 3.679557144641876221e-02 1.253582537174224854e-01 2.785209417343139648e-01 1.336975991725921631e-01 2.418269366025924683e-01 2.398750633001327515e-01 -2.148827314376831055e-01 8.786654472351074219e-02 -3.824826776981353760e-01 -9.050640463829040527e-02 -7.684829086065292358e-02 -5.079533159732818604e-02 1.218031942844390869e-01 -4.581959918141365051e-02 1.259491741657257080e-01 6.499844789505004883e-02 -7.016655057668685913e-02 6.466331332921981812e-02 -2.864426672458648682e-01 1.357366424053907394e-02
-3.627784848213195801e-01 -3.180088475346565247e-02 7.686109840869903564e-02 -9.024402499198913574e-02 -7.199670374393463135e-02 -2.970477044582366943e-01 2.512856423854827881e-01 5.208618193864822388e-02 -2.597077786922454834e-01 -1.757401973009109497e-01 9.512296319007873535e-02 5.236343294382095337e-02 1.975637227296829224e-01 1.402428373694419861e-02 -1.144161447882652283e-02 2.086896449327468872e-01 7.900456339120864868e-02 3.671028316020965576e-01 -2.015517801046371460e-01 1.058083325624465942e-01 5.915125086903572083e-02 -5.488567054271697998e-02 -2.618353664875030518e-01 7.910362631082534790e-02 1.902818679809570312e-02 1.116198152303695679e-01 -3.019479811191558838e-01 -5.457635223865509033e-02 -7.967831194400787354e-02 1.406625360250473022e-01 -2.979902327060699463e-01 7.043425738811492920e-02
-6.487060338258743286e-02 -2.280431985855102539e-01 2.354322671890258789e-01 -8.436666429042816162e-02 2.140060365200042725e-01 1.320308893918991089e-01 3.214285075664520264e-01 8.947472274303436279e-02 -1.533221006393432617e-01 2.319764196872711182e-01 8.665375411510467529e-02 -5.348810926079750061e-03 2.000138312578201294e-01 1.827959716320037842e-01 3.363467752933502197e-02 1.591009348630905151e-01 -4.042050242424011230e-02 2.062909603118896484e-01 -1.973327696323394775e-01 -1.293580085039138794e-01 -1.506564617156982422e-01 -1.655028462409973145e-01 -1.098874732851982117e-01 -2.445392869412899017e-02 2.343400754034519196e-02 4.028074145317077637e-01 1.401611976325511932e-02 -3.155274689197540283e-01 2.395269647240638733e-02 2.464915364980697632e-01 -8.414438366889953613e-02 -1.684416234493255615e-01
-2.968052029609680176e-01 -4.124025627970695496e-02 3.143562749028205872e-02 5.895432084798812866e-02 1.654494255781173706e-01 3.584535792469978333e-02 2.754820287227630615e-01 -1.610098928213119507e-01 3.810746595263481140e-02 1.810758709907531738e-01 2.030588537454605103e-01 3.004397153854370117e-01 2.557543516159057617e-01 2.444649338722229004e-01 -2.675019204616546631e-01 3.661746904253959656e-02 3.850753307342529297e-01 2.859284877777099609e-01 1.209114640951156616e-01 -7.660903036594390869e-02 -6.352376658469438553e-03 9.160742163658142090e-02 -1.154538244009017944e-01 2.446337603032588959e-02 1.952956616878509521e-01 4.855833575129508972e-02 1.067712157964706421e-01 -8.046508580446243286e-02 2.491834014654159546e-01 -1.030463650822639465e-01 -4.628065600991249084e-02 -7.312504947185516357e-02
-1.076836660504341125e-01 9.115430712699890137e-02 4.190995171666145325e-02 5.136881396174430847e-02 3.198992088437080383e-02 8.939899504184722900e-02 6.381742656230926514e-02 -3.265581727027893066e-01 -7.063601166009902954e-02 1.443376094102859497e-01 2.321493029594421387e-01 1.543068438768386841e-01 1.203389763832092285e-01 4.199693202972412109e-01 -2.698192894458770752e-01 -2.218639291822910309e-02 3.889010548591613770e-01 2.859367132186889648e-01 -1.881244033575057983e-01 -7.959680259227752686e-02 -1.485885083675384521e-01 -1.625546067953109741e-01 -2.329802364110946655e-01 1.992596127092838287e-02 -1.080159693956375122e-01 -1.723817177116870880e-02 -8.318989723920822144e-02 7.729171961545944214e-02 1.520838290452957153e-01 -1.780653931200504303e-02 -2.092506289482116699e-01 1.352521926164627075e-01
-6.056811660528182983e-02 -2.024623602628707886e-01 1.608910597860813141e-02 4.139526188373565674e-01 2.483218461275100708e-01 -1.614183038473129272e-01 5.038413032889366150e-02 -2.905967831611633301e-01 -1.354567706584930420e-01 -9.055557101964950562e-02 1.678370237350463867e-01 3.978061303496360779e-02 1.371061205863952637e-01 -2.578103840351104736e-01 -1.871181130409240723e-01 1.787851452827453613e-01 3.181260526180267334e-01 1.884007304906845093e-01 -1.515570878982543945e-01 1.512607038021087646e-01 -7.901784963905811310e-03 1.252418160438537598e-01 -9.184078872203826904e-02 3.141305148601531982e-01 2.768320143222808838e-01 4.352615401148796082e-02 1.919667795300483704e-02 -3.565038554370403290e-03 5.981317907571792603e-02 -4.226019605994224548e-02 -9.264171123504638672e-02 4.702392220497131348e-02
6.462090648710727692e-03 -1.511504054069519043e-01 -1.439213752746582031e-01 -1.732563227415084839e-02 1.689225584268569946e-01 -5.859625712037086487e-02 1.339859366416931152e-01 4.013635814189910889e-01 -7.752414792776107788e-02 -6.136237177997827530e-03 1.993326097726821899e-02 1.279405355453491211e-01 3.051283061504364014e-01 5.567585583776235580e-03 -3.713024556636810303e-01 -1.859978139400482178e-01 1.521434932947158813e-01 4.623939394950866699e-01 -9.702792763710021973e-02 -9.048493206501007080e-02 -2.868833541870117188e-01 -1.231373474001884460e-01 -1.601027548313140869e-01 1.166091784834861755e-01 7.859355211257934570e-02 1.514370888471603394e-01 -2.095680916681885719e-03 -1.346244513988494873e-01 7.151596993207931519e-02 7.557300478219985962e-02 -4.273580014705657959e-02 7.438065111637115479e-02
-2.663846313953399658e-02 -1.925895363092422485e-01 -3.285931050777435303e-01 2.217308580875396729e-01 2.465602308511734009e-01 3.041971474885940552e-02 2.840177714824676514e-01 1.390099991112947464e-02 -1.342423558235168457e-01 -7.985651493072509766e-02 -1.986241042613983154e-01 1.692021489143371582e-01 1.986169219017028809e-01 -8.396539837121963501e-02 4.098765924572944641e-02 3.937613070011138916e-01 1.452484279870986938e-01 2.415193319320678711e-01 -1.272203326225280762e-01 1.422377675771713257e-01 4.912834987044334412e-02 -6.790564209222793579e-02 2.262003868818283081e-01 -8.643564581871032715e-02 2.790285050868988037e-01 9.888970851898193359e-02 -5.256079882383346558e-02 -1.363757699728012085e-01 -2.367470599710941315e-02 3.449962288141250610e-02 -2.646813690662384033e-01 6.684011965990066528e-02
-2.825968563556671143e-01 -2.018861472606658936e-01 -5.932843685150146484e-02 2.304078079760074615e-02 -5.937137827277183533e-02 9.563154727220535278e-02 4.274552464485168457e-01 7.858216762542724609e-02 7.883920520544052124e-02 5.639300122857093811e-02 8.117836713790893555e-02 -2.401728332042694092e-01 7.346133887767791748e-02 9.505113959312438965e-02 -2.924961037933826447e-03 2.591376304626464844e-01 -7.452061027288436890e-02 4.119710326194763184e-01 2.820115387439727783e-01 1.364319622516632080e-01 -2.086587846279144287e-01 -8.812173455953598022e-02 -1.345956474542617798e-01 -6.257303059101104736e-02 2.223968207836151123e-01 2.743572592735290527e-01 -1.389245539903640747e-01 -1.678843516856431961e-03 5.735297873616218567e-02 -4.261223226785659790e-02 1.017953380942344666e-01 1.106811314821243286e-01
-6.268780678510665894e-02 -1.925690621137619019e-01 1.289404034614562988e-01 -6.523416936397552490e-02 2.708899676799774170e-01 1.058753877878189087e-01 1.917040050029754639e-01 -7.512527704238891602e-02 -1.331577450037002563e-01 -1.607240289449691772e-01 1.948516070842742920e-01 -6.894499063491821289e-02 -1.116393804550170898e-01 -1.610297709703445435e-01 -7.144991308450698853e-02 1.935566663742065430e-01 3.901584818959236145e-02 3.477725982666015625e-01 -1.905899792909622192e-01 -1.174219399690628052e-01 2.425628947094082832e-03 -1.885615736246109009e-01 9.039919823408126831e-02 2.308755218982696533e-01 5.031848326325416565e-02 3.346790969371795654e-01 -4.431555271148681641e-01 -6.688454747200012207e-02 -6.898352503776550293e-02 4.672516509890556335e-02 -2.277735620737075806e-01 -5.617066286504268646e-03
-2.676012516021728516e-01 1.198553219437599182e-01 -7.013817131519317627e-02 2.403151430189609528e-02 -1.528807878494262695e-01 3.993918597698211670e-01 4.041275978088378906e-01 -1.575709134340286255e-01 -1.253858059644699097e-01 1.589630991220474243e-01 -2.850976586341857910e-02 3.387534245848655701e-02 1.017535328865051270e-01 -1.922788172960281372e-01 7.976459339261054993e-03 2.862446308135986328e-01 1.651150435209274292e-01 1.737702265381813049e-02 -1.889474689960479736e-01 1.478049010038375854e-01 -7.252408657222986221e-03 4.826170578598976135e-02 5.371136963367462158e-02 -1.625831122510135174e-03 7.042799890041351318e-02 -7.673459127545356750e-03 1.475822273641824722e-02 -2.185347080230712891e-01 4.953510686755180359e-02 1.264724321663379669e-02 -4.591006934642791748e-01 9.194798022508621216e-02
-3.164261579513549805e-01 -8.528535068035125732e-02 -1.170971244573593140e-01 1.844591461122035980e-02 1.955752819776535034e-01 2.166719585657119751e-01 1.143310070037841797e-01 -1.571332663297653198e-01 -2.572879791259765625e-01 7.820343971252441406e-02 2.621063888072967529e-01 -6.934907287359237671e-02 9.137480705976486206e-02 1.328662931919097900e-01 1.023332849144935608e-01 -1.091260835528373718e-01 6.556483451277017593e-03 4.302560985088348389e-01 -2.094748467206954956e-01 2.266281843185424805e-01 8.436492498731240630e-05 1.059055998921394348e-01 9.208209812641143799e-02 9.731911122798919678e-02 5.344085022807121277e-02 1.358715444803237915e-01 -2.126475572586059570e-01 -2.474789619445800781e-01 -2.892831340432167053e-03 -2.492140233516693115e-01 -8.510973304510116577e-02 -2.338241487741470337e-01
-2.404561191797256470e-01 -2.194171585142612457e-02 5.118646472692489624e-02 -2.405136264860630035e-02 1.115965768694877625e-01 5.929576978087425232e-02 2.912395000457763672e-01 -9.107793681323528290e-03 4.932986572384834290e-02 3.616434335708618164e-02 1.632813066244125366e-01 2.309824526309967041e-01 2.328564971685409546e-01 2.963459789752960205e-01 -2.677246630191802979e-01 -3.049840219318866730e-02 3.719829022884368896e-01 4.938142299652099609e-01 8.714640885591506958e-02 -1.236726045608520508e-01 -8.273525536060333252e-02 4.757415130734443665e-02 -1.710744053125381470e-01 6.776975840330123901e-02 1.492374986410140991e-01 -2.062653750181198120e-02 1.792192272841930389e-02 -7.360886037349700928e-02 2.021732181310653687e-01 -8.243883401155471802e-02 1.135520860552787781e-01 -4.627380147576332092e-02
-4.297109544277191162e-01 -8.946490287780761719e-02 8.851753664202988148e-04 4.734047502279281616e-02 2.582777738571166992e-01 1.413364708423614502e-01 5.423057824373245239e-02 -2.036133036017417908e-02 2.784447073936462402e-01 1.853717863559722900e-01 -2.333223819732666016e-01 5.206157639622688293e-02 1.121901795268058777e-01 1.307892240583896637e-02 2.281673401594161987e-01 1.153863221406936646e-02 1.617751866579055786e-01 1.630894988775253296e-01 1.145161502063274384e-02 2.466231398284435272e-02 -3.154662549495697021e-01 -3.407737985253334045e-02 -4.823768511414527893e-02 1.519431471824645996e-01 9.051185846328735352e-02 1.372630745172500610e-01 -1.054752990603446960e-01 -1.993297636508941650e-01 5.722584947943687439e-02 5.900816619396209717e-02 -4.270191192626953125e-01 1.856694817543029785e-01
-1.462660133838653564e-01 4.922794923186302185e-02 1.053240448236465454e-01 1.059089004993438721e-01 -5.111692100763320923e-02 2.199209332466125488e-01 3.261421620845794678e-01 -3.412749469280242920e-01 -1.908961534500122070e-01 -1.778924316167831421e-01 -2.499314099550247192e-01 1.408319473266601562e-01 1.177112758159637451e-01 1.184447333216667175e-01 1.037706732749938965e-01 2.416762113571166992e-01 3.519579172134399414e-01 1.442686766386032104e-01 -1.093599125742912292e-01 -3.376760520040988922e-03 4.685721546411514282e-02 1.053320020437240601e-01 -2.348932176828384399e-01 -8.346769213676452637e-02 1.553710699081420898e-01 2.934980578720569611e-02 -9.634094685316085815e-02 -6.858274340629577637e-02 8.782022446393966675e-02 7.535918802022933960e-02 -2.931759655475616455e-01 2.493773847818374634e-01
-1.028936579823493958e-01 -4.847389459609985352e-02 -1.844881922006607056e-01 2.189081460237503052e-01 -1.544808223843574524e-02 2.535836100578308105e-01 1.438241153955459595e-01 -1.535508334636688232e-01 -3.165026009082794189e-01 -8.197005838155746460e-02 1.951265633106231689e-01 -2.793282270431518555e-02 1.852115616202354431e-02 3.461395204067230225e-01 1.213360279798507690e-01 7.931847870349884033e-02 7.972495257854461670e-02 1.115022897720336914e-01 1.523733288049697876e-01 2.147371321916580200e-01 -1.489872187376022339e-01 -1.109250709414482117e-01 -3.872517868876457214e-02 1.853314638137817383e-01 1.922081857919692993e-01 4.155088067054748535e-01 -2.014946490526199341e-01 -7.925898768007755280e-03 6.555318832397460938e-02 1.177655234932899475e-01 -2.144279479980468750e-01 1.910912096500396729e-01
-1.858282089233398438e-02 -3.467750251293182373e-01 2.232480943202972412e-01 1.321129649877548218e-01 1.296190172433853149e-01 3.756498098373413086e-01 2.204446047544479370e-01 5.350664630532264709e-02 -2.712631225585937500e-01 8.591450750827789307e-02 3.636575117707252502e-02 -5.990809574723243713e-02 6.441249698400497437e-02 5.791276320815086365e-02 -1.496755480766296387e-01 3.321924060583114624e-02 -4.500904306769371033e-02 2.840639948844909668e-01 1.197498440742492676e-01 9.953084588050842285e-02 -1.733461618423461914e-01 -2.225618660449981689e-01 2.403787076473236084e-01 1.891111433506011963e-01 1.239356249570846558e-01 -1.679741591215133667e-01 -2.039535529911518097e-02 -7.992920279502868652e-02 -1.763474196195602417e-01 -1.744225025177001953e-01 -3.058847486972808838e-01 1.704959012567996979e-02
-2.150930315256118774e-01 -3.538909927010536194e-02 -1.725582778453826904e-01 -6.508029997348785400e-02 -8.210501074790954590e-02 6.667499244213104248e-02 3.583181798458099365e-01 -2.328789606690406799e-02 5.533917248249053955e-02 2.649965286254882812e-01 2.093822211027145386e-01 2.240615189075469971e-01 9.737192094326019287e-02 1.997904628515243530e-01 -2.263477891683578491e-01 2.614201605319976807e-01 2.688443362712860107e-01 1.975125968456268311e-01 -2.896608710289001465e-01 5.027332156896591187e-02 -1.732269972562789917e-01 1.813085004687309265e-02 4.468637332320213318e-02 -1.206045597791671753e-01 4.246309399604797363e-02 1.676832139492034912e-01 2.241221070289611816e-01 -9.713829308748245239e-02 1.514562368392944336e-01 -7.154552638530731201e-02 -2.724212110042572021e-01 -7.477863132953643799e-02
-3.314273953437805176e-01 -4.034120123833417892e-03 -1.159914210438728333e-01 -1.335222870111465454e-01 2.563431859016418457e-01 1.381718814373016357e-01 9.468773752450942993e-02 -3.569622337818145752e-02 -3.504786640405654907e-02 -7.808262854814529419e-02 1.350224316120147705e-01 7.003160566091537476e-02 -6.374912708997726440e-02 1.898085772991180420e-01 -3.265825510025024414e-01 -4.151151981204748154e-03 3.612293675541877747e-02 5.384442210197448730e-01 4.831181839108467102e-02 -9.638507664203643799e-02 -3.247872889041900635e-01 9.954484552145004272e-02 -1.010251566767692566e-01 1.373233199119567871e-01 1.479852646589279175e-01 1.808281540870666504e-01 2.252394109964370728e-01 -1.476380228996276855e-01 8.685978502035140991e-02 -6.702291965484619141e-02 -7.734079845249652863e-03 -7.284512277692556381e-03
-3.504756987094879150e-01 -5.366946011781692505e-02 3.305150195956230164e-02 -1.303393989801406860e-01 3.170192241668701172e-02 8.869425207376480103e-02 5.466260910034179688e-01 2.400498837232589722e-01 9.718243032693862915e-03 2.399466000497341156e-02 1.299665719270706177e-01 3.616464138031005859e-02 5.608202889561653137e-02 -1.504810452461242676e-01 -1.013543307781219482e-01 1.864537447690963745e-01 6.587315350770950317e-02 5.277504771947860718e-02 -5.151697993278503418e-02 -5.414078477770090103e-03 -1.665415614843368530e-02 -7.026925683021545410e-02 2.066947370767593384e-01 1.676598340272903442e-01 2.013253606855869293e-02 7.532960176467895508e-02 -4.411268532276153564e-01 2.698888182640075684e-01 4.391173645853996277e-02 8.371745049953460693e-02 -1.603524684906005859e-01 8.482334017753601074e-02
2.225603163242340088e-02 -3.973785042762756348e-01 -5.508542433381080627e-02 1.755277663469314575e-01 1.408380568027496338e-01 2.180195599794387817e-01 3.843288719654083252e-01 7.846804708242416382e-02 -1.818569451570510864e-01 8.248443156480789185e-02 -3.259865939617156982e-02 -8.379814773797988892e-02 -6.425449252128601074e-02 1.047454476356506348e-01 9.547650814056396484e-02 2.390281707048416138e-01 -3.230111673474311829e-02 1.613366156816482544e-01 -1.263326853513717651e-01 -2.146589905023574829e-01 -2.088401615619659424e-01 -9.766639769077301025e-02 5.569849535822868347e-02 1.734353750944137573e-01 2.130584269762039185e-01 1.599915325641632080e-01 -3.816053867340087891e-01 6.913433317095041275e-03 1.003222092986106873e-01 1.571485549211502075e-01 -1.622458994388580322e-01 6.335324794054031372e-02
-7.460258901119232178e-02 -1.262622177600860596e-01 -1.782286725938320160e-02 8.655823767185211182e-02 2.535679638385772705e-01 1.496117711067199707e-01 -1.703958772122859955e-02 -1.158845052123069763e-01 -7.441399991512298584e-02 -1.416215896606445312e-01 1.177592426538467407e-01 1.237893775105476379e-01 -1.927060335874557495e-01 -1.675318181514739990e-01 -6.206999346613883972e-02 7.441551983356475830e-02 -5.391491577029228210e-02 4.211009442806243896e-01 -8.496338874101638794e-02 -3.092721104621887207e-02 -1.383071988821029663e-01 -2.454917728900909424e-01 2.047148346900939941e-01 2.932304441928863525e-01 -4.040280729532241821e-02 4.181659221649169922e-01 -3.654483854770660400e-01 1.167963538318872452e-02 -4.778111353516578674e-02 4.037930071353912354e-02 -1.424496918916702271e-01 -1.040160804986953735e-01
-9.673617035150527954e-02 -9.452846646308898926e-02 2.212336212396621704e-01 1.669413596391677856e-01 -6.635417789220809937e-02 3.248160332441329956e-02 3.371630311012268066e-01 -1.161500513553619385e-01 8.220687508583068848e-03 -6.526501476764678955e-02 5.043024942278862000e-02 2.324186116456985474e-01 -6.482429802417755127e-02 2.046205103397369385e-01 -6.803329288959503174e-02 1.055254638195037842e-01 4.982997775077819824e-01 1.619731336832046509e-01 4.690478742122650146e-02 2.224000990390777588e-01 -8.576207607984542847e-02 -1.272559016942977905e-01 -1.142657101154327393e-01 1.370124965906143188e-01 1.007401198148727417e-01 1.840855367481708527e-02 7.743229717016220093e-02 1.965839564800262451e-01 1.683697700500488281e-01 2.861497104167938232e-01 -3.203033506870269775e-01 -3.099923953413963318e-03
-2.224981486797332764e-01 1.196270734071731567e-01 2.039142847061157227e-01 1.931737363338470459e-01 3.587496653199195862e-02 4.714719653129577637e-01 2.131522446870803833e-02 7.030569016933441162e-02 -2.020618021488189697e-01 -5.016775801777839661e-03 -1.660022288560867310e-01 -7.945331931114196777e-02 6.917037069797515869e-02 2.922495082020759583e-02 -2.954675555229187012e-01 3.348588943481445312e-01 1.700291782617568970e-01 2.326117157936096191e-01 -7.992094010114669800e-02 1.797456294298171997e-01 -4.474697634577751160e-02 -6.821743398904800415e-02 -2.874667942523956299e-01 3.257589787244796753e-02 1.703023314476013184e-01 2.677350342273712158e-01 2.366371639072895050e-02 -1.212501823902130127e-01 -1.078114956617355347e-01 1.199437305331230164e-02 -6.599787622690200806e-02 -6.622189283370971680e-02
-2.829939126968383789e-01 -1.428124215453863144e-02 1.328684389591217041e-02 -1.413604915142059326e-01 1.292200535535812378e-01 -2.975790947675704956e-02 1.626524329185485840e-01 -5.112957954406738281e-02 -3.759434819221496582e-02 2.714710235595703125e-01 8.190072327852249146e-02 1.459477096796035767e-01 1.723802238702774048e-01 -7.804751396179199219e-03 1.893780753016471863e-02 2.585782408714294434e-01 2.786679863929748535e-01 1.970061510801315308e-01 1.519500315189361572e-01 -1.012889742851257324e-01 -1.029681563377380371e-01 -3.154983818531036377e-01 3.555759787559509277e-02 -2.253182232379913330e-01 -6.290315091609954834e-02 3.796165883541107178e-01 -2.237392961978912354e-02 -3.241462707519531250e-01 1.538012474775314331e-01 -1.905747503042221069e-02 -1.890491992235183716e-01 1.655234843492507935e-01
-3.805869221687316895e-01 1.444226503372192383e-01 2.545722126960754395e-01 4.675591737031936646e-02 7.457865774631500244e-02 1.261046677827835083e-01 1.889734715223312378e-01 -2.409880980849266052e-02 -1.981624811887741089e-01 7.590354233980178833e-02 3.877700269222259521e-01 9.793048352003097534e-02 1.987502351403236389e-02 1.776117980480194092e-01 -9.237360954284667969e-02 7.674701511859893799e-02 2.490659244358539581e-02 3.161170482635498047e-01 6.480110436677932739e-02 -1.193666830658912659e-01 -2.782172262668609619e-01 6.120530515909194946e-02 -8.758510649204254150e-02 6.819409877061843872e-02 1.458232849836349487e-01 2.703641913831233978e-02 6.791204214096069336e-02 -4.093125462532043457e-01 2.575970068573951721e-02 3.011418506503105164e-02 -8.454548567533493042e-02 -2.070361226797103882e-01
-1.623100787401199341e-01 1.833035647869110107e-01 3.401723131537437439e-02 -1.882649213075637817e-01 1.225964352488517761e-01 -6.893144547939300537e-02 1.741814464330673218e-01 -1.971772760152816772e-01 -1.894232481718063354e-01 2.995605170726776123e-01 1.017962917685508728e-01 1.195366680622100830e-01 -1.672686338424682617e-01 -8.693523705005645752e-02 -9.433382749557495117e-02 6.700962781906127930e-02 1.114799603819847107e-01 3.680789470672607422e-01 -1.489732321351766586e-02 -7.306726276874542236e-02 -5.687418580055236816e-02 -2.403389662504196167e-02 3.843080624938011169e-02 3.917416036128997803e-01 -1.546746492385864258e-02 2.520606815814971924e-01 -2.720532119274139404e-01 1.777750626206398010e-02 2.571894228458404541e-02 2.128941863775253296e-01 -2.768961489200592041e-01 -2.056189030408859253e-01
4.122764989733695984e-02 -2.684690058231353760e-01 -2.123451381921768188e-01 -7.734802365303039551e-02 -1.764581650495529175e-01 2.097269333899021149e-02 3.016597330570220947e-01 1.896226406097412109e-01 -3.108150959014892578e-01 5.875216796994209290e-02 1.276893466711044312e-01 3.150924146175384521e-01 2.050641775131225586e-01 -3.795614698901772499e-03 -2.658259868621826172e-01 -6.465487927198410034e-02 1.454582214355468750e-01 2.861624062061309814e-01 -1.415616720914840698e-01 1.221047807484865189e-02 -1.329884082078933716e-01 6.298948079347610474e-02 -1.429516822099685669e-01 8.742908388376235962e-02 3.407058715820312500e-01 -7.192509621381759644e-02 7.817432284355163574e-02 8.043404668569564819e-02 1.179938437417149544e-03 -2.042942047119140625e-01 -1.317904442548751831e-01 1.347392350435256958e-01
-3.883005678653717041e-01 3.957792371511459351e-02 8.753210306167602539e-02 -1.399116367101669312e-01 1.701048463582992554e-01 -2.365466905757784843e-03 2.555102407932281494e-01 -2.658666968345642090e-01 -2.259451150894165039e-01 -7.494647800922393799e-02 -5.494078993797302246e-02 3.041244745254516602e-01 2.083108061924576759e-03 9.894347935914993286e-02 2.954257726669311523e-01 4.977476317435503006e-03 3.789362311363220215e-01 5.484818294644355774e-02 -8.062429726123809814e-02 2.409721910953521729e-01 -3.623331189155578613e-01 -1.128168106079101562e-01 -2.759972587227821350e-02 -3.222252056002616882e-02 -1.719405315816402435e-02 5.436071753501892090e-02 7.576292008161544800e-02 -5.994352698326110840e-02 -5.867100879549980164e-02 -9.227740019559860229e-02 -1.474970728158950806e-01 -5.435901507735252380e-02
-5.863510444760322571e-02 -1.533077750355005264e-02 1.869545280933380127e-01 3.192057460546493530e-02 1.103544048964977264e-02 1.585384458303451538e-01 -8.730584383010864258e-02 4.956793785095214844e-02 2.237490564584732056e-01 5.567990709096193314e-03 5.386889353394508362e-02 2.417204082012176514e-01 -2.287606336176395416e-02 1.076835244894027710e-01 -1.221106387674808502e-02 8.954218029975891113e-02 1.928226351737976074e-01 3.620191812515258789e-01 -6.915963441133499146e-02 -7.930844277143478394e-02 -3.283966481685638428e-01 6.703707575798034668e-02 7.447879761457443237e-02 1.173683181405067444e-01 2.034083008766174316e-01 1.048283874988555908e-01 -1.299872696399688721e-01 -3.197230398654937744e-02 -5.057179555296897888e-02 -3.591100573539733887e-01 -4.918077588081359863e-01 -1.966260373592376709e-01
-3.225497603416442871e-01 1.616549864411354065e-02 4.461525380611419678e-02 9.768302738666534424e-02 1.410495042800903320e-01 -1.772169396281242371e-02 2.763437926769256592e-01 -1.123892441391944885e-01 -5.296452715992927551e-02 1.809851974248886108e-01 1.156569272279739380e-01 3.594873100519180298e-02 1.480094343423843384e-01 3.492836356163024902e-01 -2.384031116962432861e-01 -6.921410560607910156e-02 2.615796327590942383e-01 4.210699498653411865e-01 8.426037430763244629e-02 -8.214794844388961792e-02 -6.387962400913238525e-02 2.077448368072509766e-01 8.723679929971694946e-03 -1.115114316344261169e-01 2.401159107685089111e-01 1.944409161806106567e-01 4.409671295434236526e-03 1.011297199875116348e-02 2.903522849082946777e-01 4.463243857026100159e-02 -1.257527023553848267e-01 4.672352224588394165e-02
-3.594417572021484375e-01 -1.183424890041351318e-01 7.927425950765609741e-02 -1.195547431707382202e-01 -6.339724361896514893e-02 -3.604296445846557617e-01 3.793820440769195557e-01 5.010871589183807373e-02 -9.537707269191741943e-02 -1.770736575126647949e-01 1.558969169855117798e-01 2.089934051036834717e-01 2.086504846811294556e-01 -7.882048189640045166e-02 -1.016822829842567444e-01 1.341295242309570312e-01 1.571967452764511108e-01 2.309927940368652344e-01 -9.768012166023254395e-02 6.285875290632247925e-02 9.130204468965530396e-02 -1.659077554941177368e-01 -1.483944505453109741e-01 1.606751829385757446e-01 1.833722591400146484e-01 6.119797751307487488e-02 -2.838400006294250488e-01 -2.167207561433315277e-02 1.587592065334320068e-02 1.934487074613571167e-01 -1.567735821008682251e-01 -1.158410608768463135e-01
-2.673515081405639648e-01 -8.681669831275939941e-02 4.698715731501579285e-02 -4.207823425531387329e-03 1.556589305400848389e-01 -1.194774657487869263e-01 2.537417411804199219e-01 2.528998255729675293e-01 -2.256673015654087067e-02 5.965373944491147995e-03 -2.351949922740459442e-02 4.240876734256744385e-01 -9.701382368803024292e-02 -1.047591939568519592e-01 -2.819859683513641357e-01 -1.263572368770837784e-02 -1.776468604803085327e-01 2.684476375579833984e-01 2.501204013824462891e-01 -5.949115753173828125e-02 -3.357692807912826538e-02 -9.283420443534851074e-02 -1.484714746475219727e-01 1.083453819155693054e-01 1.859188973903656006e-01 1.596051007509231567e-01 4.245266318321228027e-02 -3.878557309508323669e-02 2.356370985507965088e-01 1.475089937448501587e-01 -2.504092156887054443e-01 2.330623716115951538e-01
-3.277449607849121094e-01 4.534130915999412537e-02 -3.172008693218231201e-01 5.658924952149391174e-02 -1.824958249926567078e-02 4.019200503826141357e-01 1.208747029304504395e-01 -1.580887138843536377e-01 -7.386935502290725708e-02 1.297866273671388626e-02 -4.029480367898941040e-02 1.629528403282165527e-02 1.490952968597412109e-01 -9.205237030982971191e-02 -2.287235409021377563e-01 2.371080964803695679e-01 1.146655678749084473e-01 1.801963597536087036e-01 -2.389301955699920654e-01 2.512878924608230591e-02 8.699424564838409424e-02 3.692017495632171631e-02 -6.578590720891952515e-02 4.217977635562419891e-03 1.947906017303466797e-01 -2.067725211381912231e-01 -1.680714637041091919e-01 -2.140360474586486816e-01 1.461994019336998463e-03 4.982220008969306946e-02 -4.052413702011108398e-01 2.009426616132259369e-02
-3.459479808807373047e-01 1.327624917030334473e-01 -2.895657718181610107e-02 1.616513133049011230e-01 -1.378750801086425781e-01 2.261700034141540527e-01 2.040499895811080933e-01 1.107184961438179016e-01 -4.216678738594055176e-01 -1.926464140415191650e-01 1.649180948734283447e-01 2.350078821182250977e-01 -2.562115527689456940e-02 -3.981912881135940552e-02 -9.035103768110275269e-02 -5.162367224693298340e-02 1.400388926267623901e-01 3.721775114536285400e-01 -1.351341158151626587e-01 3.267014026641845703e-01 -8.213628083467483521e-02 -2.137786895036697388e-01 -1.360712852329015732e-02 -9.366468340158462524e-02 1.772947143763303757e-03 8.751580864191055298e-02 -6.873223930597305298e-02 -1.256166994571685791e-01 1.235511526465415955e-01 -9.337532520294189453e-02 1.140325795859098434e-02 6.667956709861755371e-02
-4.978654906153678894e-02 -7.800903916358947754e-02 7.585085928440093994e-02 2.244221121072769165e-01 -1.002563461661338806e-01 -5.167708545923233032e-02 9.443464130163192749e-02 -1.219587028026580811e-01 -1.515562832355499268e-02 5.719807371497154236e-02 1.359735429286956787e-01 4.076230227947235107e-01 2.772632241249084473e-01 -8.409924805164337158e-02 -2.099994570016860962e-01 2.823795657604932785e-03 3.192306682467460632e-02 3.900178372859954834e-01 -2.192271351814270020e-01 -3.872887045145034790e-02 -2.028008848428726196e-01 1.804087460041046143e-01 -1.913076341152191162e-01 2.845788002014160156e-01 3.336496651172637939e-01 -4.002408683300018311e-02 1.026491001248359680e-01 8.596204221248626709e-02 2.359229885041713715e-02 9.304021298885345459e-02 -2.095984816551208496e-01 6.822143495082855225e-02
-1.823425143957138062e-01 -1.751809865236282349e-01 -1.229743286967277527e-01 3.506351411342620850e-01 9.832987934350967407e-02 -3.540816530585289001e-02 1.865179836750030518e-01 1.509089320898056030e-01 -1.741307079792022705e-01 6.231062859296798706e-02 6.514979898929595947e-02 3.482587169855833054e-03 3.733765333890914917e-02 8.928282558917999268e-02 2.882418967783451080e-02 3.437825143337249756e-01 -1.195320039987564087e-01 3.522495031356811523e-01 -7.226070761680603027e-02 4.351893067359924316e-01 -5.157950147986412048e-02 -2.904748022556304932e-01 -2.006290666759014130e-02 -1.427683630026876926e-03 -9.773491322994232178e-02 9.612067043781280518e-02 -3.136076629161834717e-01 -1.345827728509902954e-01 1.538395322859287262e-02 1.856599375605583191e-02 -7.936675846576690674e-02 1.062761247158050537e-02
9.381011873483657837e-02 -1.511423587799072266e-01 -9.880862385034561157e-02 8.107819594442844391e-03 5.210092067718505859e-01 1.538697630167007446e-01 7.444995641708374023e-02 -1.669103950262069702e-01 -2.801817059516906738e-01 4.417766630649566650e-02 -1.108982786536216736e-01 -6.700136512517929077e-02 1.765874922275543213e-01 1.839736849069595337e-01 -9.007220715284347534e-02 1.504239886999130249e-01 2.221330814063549042e-02 2.801894843578338623e-01 -4.877045750617980957e-02 -9.036465734243392944e-02 -8.490929007530212402e-02 -1.889227926731109619e-01 -5.594146624207496643e-02 -3.816883265972137451e-02 1.519516110420227051e-01 2.431466430425643921e-02 -3.085059225559234619e-01 7.103971391916275024e-02 9.869481623172760010e-02 3.412786498665809631e-02 -3.957450985908508301e-01 9.237620234489440918e-02
-2.448565959930419922e-01 -8.637135475873947144e-02 -5.798600241541862488e-02 1.585610061883926392e-01 3.078137896955013275e-02 2.198084890842437744e-01 1.050770729780197144e-01 1.335612237453460693e-01 1.032387092709541321e-02 4.710678011178970337e-02 -1.084239333868026733e-01 9.208265691995620728e-03 1.222612187266349792e-01 1.498739421367645264e-01 5.693103745579719543e-02 4.082845449447631836e-01 2.918807268142700195e-01 1.774304360151290894e-01 -1.475809812545776367e-01 -1.155175343155860901e-01 9.698805958032608032e-02 -3.403496146202087402e-01 -5.426360666751861572e-02 2.323451042175292969e-01 1.488279178738594055e-02 2.452030032873153687e-01 1.868336349725723267e-01 -1.948517411947250366e-01 4.637170955538749695e-02 -5.971001461148262024e-02 -3.373949229717254639e-01 1.329663693904876709e-01
-8.484727144241333008e-02 -9.312693029642105103e-02 1.623732782900333405e-02 -1.351346820592880249e-01 9.377058595418930054e-02 -7.608962059020996094e-02 3.484266102313995361e-01 -6.941004097461700439e-02 -3.791557997465133667e-02 -1.797810941934585571e-01 2.125875055789947510e-01 2.766677439212799072e-01 -8.406388759613037109e-02 5.072532221674919128e-02 1.216928660869598389e-01 2.674441337585449219e-01 1.078798100352287292e-01 3.755447864532470703e-01 -1.233086287975311279e-01 -1.887272298336029053e-01 5.554857477545738220e-02 8.485854603350162506e-03 -1.339856069535017014e-02 3.374435007572174072e-01 -7.148966193199157715e-03 -6.890157610177993774e-02 -1.534918099641799927e-01 2.659204602241516113e-01 2.363947182893753052e-01 5.739035084843635559e-03 -3.086324036121368408e-01 4.886449873447418213e-02
-2.493421286344528198e-01 -3.672691881656646729e-01 1.134260371327400208e-01 1.107355132699012756e-01 5.846755206584930420e-02 6.335391104221343994e-02 2.175972014665603638e-01 1.122129857540130615e-01 -1.774677336215972900e-01 1.735518574714660645e-01 -7.279127091169357300e-02 -2.756607905030250549e-02 7.198086380958557129e-02 -1.746167391538619995e-01 7.584059983491897583e-02 -9.433423727750778198e-02 1.169941574335098267e-01 3.451634049415588379e-01 1.877731382846832275e-01 -9.554069489240646362e-02 3.686335310339927673e-02 -2.093076258897781372e-01 2.035361081361770630e-01 3.084450066089630127e-01 1.452036350965499878e-01 -2.949280738830566406e-01 -1.045839041471481323e-01 -1.180101931095123291e-02 -1.164480894804000854e-01 -1.778702139854431152e-01 -2.303635478019714355e-01 1.268462091684341431e-01
4.945543594658374786e-03 -9.941464290022850037e-03 -1.088052056729793549e-02 -1.230512037873268127e-01 1.335101872682571411e-01 2.080845879390835762e-03 4.196559786796569824e-01 3.211941421031951904e-01 -2.944923341274261475e-01 9.355871006846427917e-03 -2.990112267434597015e-02 1.268153190612792969e-01 6.212188675999641418e-02 -1.156755387783050537e-01 -3.434194326400756836e-01 4.508140683174133301e-02 -4.204059764742851257e-02 2.645213007926940918e-01 -1.989296972751617432e-01 1.277205795049667358e-01 2.928419224917888641e-02 6.822595745325088501e-02 8.436584472656250000e-02 3.454272150993347168e-01 1.990984827280044556e-01 -1.632859706878662109e-01 -1.127686575055122375e-01 7.766205072402954102e-02 -9.411773830652236938e-02 -8.609971031546592712e-03 -2.157045453786849976e-01 2.154671996831893921e-01
-1.413876414299011230e-01 6.970552355051040649e-02 -2.559441700577735901e-02 7.203901559114456177e-02 -1.778800413012504578e-02 2.162439562380313873e-02 5.320050194859504700e-02 2.616315186023712158e-01 -2.333920300006866455e-01 6.828902661800384521e-02 -1.407145708799362183e-01 3.497565090656280518e-01 -2.255495265126228333e-02 -9.837164729833602905e-02 -4.571868479251861572e-02 6.335202604532241821e-02 -1.161869615316390991e-02 3.211549222469329834e-01 2.575822770595550537e-01 2.113763540983200073e-01 -2.518236041069030762e-01 -6.077640503644943237e-02 -3.434471189975738525e-01 2.532874606549739838e-02 2.520303726196289062e-01 2.546099722385406494e-01 -9.279546141624450684e-02 -2.883133590221405029e-01 -5.065985396504402161e-02 1.451376676559448242e-01 -1.875164359807968140e-01 -2.829158119857311249e-02
-1.673462390899658203e-01 -3.574445098638534546e-02 1.895855516195297241e-01 -1.534237414598464966e-01 3.212113082408905029e-01 -2.747390978038311005e-02 4.440232813358306885e-01 1.071405485272407532e-01 -1.808222383260726929e-02 -1.016238629817962646e-01 5.775164440274238586e-02 -7.954052090644836426e-02 1.831474304199218750e-01 1.092376410961151123e-01 -4.675013944506645203e-02 1.275447458028793335e-01 -9.826379269361495972e-02 3.992927074432373047e-01 2.947793602943420410e-01 7.841848582029342651e-02 -9.839587658643722534e-02 -4.861507937312126160e-02 -2.250608354806900024e-01 3.391346335411071777e-02 1.659742444753646851e-01 3.097258210182189941e-01 -3.866664320230484009e-02 -7.065400481224060059e-02 1.352599412202835083e-01 2.558575756847858429e-02 5.346469208598136902e-02 1.914888918399810791e-01
-1.474986374378204346e-01 -4.283376410603523254e-02 -9.721904247999191284e-02 -1.112219691276550293e-01 2.056695707142353058e-02 -5.299914255738258362e-02 2.910048961639404297e-01 2.937797307968139648e-01 -2.162221372127532959e-01 1.359262466430664062e-01 9.088170528411865234e-02 1.049401387572288513e-01 2.963141798973083496e-01 -1.142134293913841248e-01 -2.602233588695526123e-01 -7.897567003965377808e-02 1.776521652936935425e-01 1.806997209787368774e-01 -6.243756040930747986e-02 -1.274673193693161011e-01 -1.613693088293075562e-01 2.417141199111938477e-01 -2.868064939975738525e-01 2.604472078382968903e-02 3.790502548217773438e-01 5.425988882780075073e-02 1.041468977928161621e-01 1.261363923549652100e-01 -4.529489576816558838e-02 -1.207186728715896606e-01 -2.765011489391326904e-01 5.335200577974319458e-02
-1.823577880859375000e-01 -1.133851334452629089e-01 -1.338203102350234985e-01 -1.652429401874542236e-01 3.509132564067840576e-01 -1.777092553675174713e-02 2.312227934598922729e-01 -3.515194728970527649e-02 -8.317234367132186890e-02 -1.603314876556396484e-01 -7.587271183729171753e-02 7.604949176311492920e-02 -2.771485224366188049e-02 5.258564651012420654e-02 9.962736815214157104e-02 3.220157027244567871e-01 -1.266946550458669662e-02 2.192608565092086792e-01 -7.128755896701477468e-06 -3.454476594924926758e-02 -3.679127665236592293e-03 -1.879530102014541626e-01 8.464656770229339600e-02 1.853405535221099854e-01 1.877850890159606934e-01 3.696219921112060547e-01 -4.584388434886932373e-01 -1.443792600184679031e-02 -7.376602292060852051e-02 -9.326835721731185913e-02 -2.017298787832260132e-01 -7.632026076316833496e-02
-1.211705654859542847e-01 -4.683874920010566711e-02 -8.310762047767639160e-02 -2.048524171113967896e-01 -4.723606631159782410e-02 3.471590578556060791e-01 2.177481800317764282e-01 2.800933420658111572e-01 -1.929826438426971436e-01 -4.392368718981742859e-02 -2.093944884836673737e-02 -5.601963959634304047e-03 -8.084578439593315125e-03 4.505711421370506287e-02 1.179877072572708130e-01 1.632810682058334351e-01 3.641406595706939697e-01 4.143154323101043701e-01 1.338777947239577770e-03 1.403873562812805176e-01 -3.468632102012634277e-01 -4.932884871959686279e-02 1.584815829992294312e-01 -8.820690959692001343e-02 1.120042279362678528e-01 -1.012168601155281067e-01 -1.824874430894851685e-01 2.891824988182634115e-04 1.091327145695686340e-01 -1.203276589512825012e-01 -1.724455654621124268e-01 -1.071835756301879883e-01
3.040459007024765015e-02 -1.067466884851455688e-01 8.422406390309333801e-03 8.879307657480239868e-02 1.370050758123397827e-01 1.196125969290733337e-01 1.376163065433502197e-01 -7.565861102193593979e-03 -2.301349043846130371e-01 1.587724536657333374e-01 -3.287792801856994629e-01 -8.374822139739990234e-02 1.234891638159751892e-01 -3.835420310497283936e-02 -2.694109678268432617e-01 2.466890215873718262e-01 1.233719885349273682e-01 3.569768965244293213e-01 -2.563451528549194336e-01 -8.387518115341663361e-03 -8.481643348932266235e-02 -2.905949652194976807e-01 2.448625303804874420e-02 -2.637573052197694778e-03 2.936338782310485840e-01 1.652911305427551270e-01 -2.083707228302955627e-02 3.436196595430374146e-02 -1.757362298667430878e-02 -1.808291971683502197e-01 -3.671430945396423340e-01 -2.392962947487831116e-02
-1.596570909023284912e-01 -2.527964413166046143e-01 1.165819168090820312e-01 -1.432297229766845703e-01 -1.111872717738151550e-01 8.944066613912582397e-02 2.596178948879241943e-01 -1.534928102046251297e-02 -7.711281627416610718e-02 -6.845723092555999756e-02 -8.231054991483688354e-02 1.166096106171607971e-01 1.141888871788978577e-01 -9.296590834856033325e-02 -2.437939792871475220e-01 4.928044378757476807e-01 -1.482946891337633133e-02 1.486071348190307617e-01 -3.363336995244026184e-02 -8.701685816049575806e-02 -5.487095192074775696e-02 -3.128611147403717041e-01 2.215206772089004517e-01 9.820710122585296631e-02 2.185253351926803589e-01 4.742198809981346130e-02 -4.113862514495849609e-01 8.700397610664367676e-02 9.815550595521926880e-02 1.828536018729209900e-02 -6.632950901985168457e-02 4.152086749672889709e-02
-3.232496380805969238e-01 -5.823481455445289612e-02 1.149497330188751221e-01 -2.829260425642132759e-03 1.454417854547500610e-01 2.874856889247894287e-01 2.195604443550109863e-01 -2.412699721753597260e-02 2.078336477279663086e-02 -2.920849025249481201e-01 2.692803740501403809e-02 -1.560589373111724854e-01 2.778282016515731812e-02 6.104789301753044128e-02 1.521837115287780762e-01 -3.373005427420139313e-03 2.090172618627548218e-01 5.141328573226928711e-01 4.705261811614036560e-02 1.508139520883560181e-01 -2.566529512405395508e-01 2.004431784152984619e-01 1.487252861261367798e-01 2.588796913623809814e-01 1.482058763504028320e-01 3.103187493979930878e-02 -4.326159600168466568e-03 3.247609734535217285e-02 9.799949824810028076e-02 2.200339920818805695e-03 -1.125177815556526184e-01 -1.156522110104560852e-01
-3.818800449371337891e-01 -2.560918927192687988e-01 -2.110759541392326355e-02 8.201642334461212158e-02 1.870045997202396393e-02 1.570303142070770264e-01 3.454482257366180420e-01 6.577254971489310265e-04 -2.236360758543014526e-01 1.411515325307846069e-01 -2.223086357116699219e-01 2.355060279369354248e-01 5.682986602187156677e-02 1.953784823417663574e-01 7.323080790229141712e-04 7.745951414108276367e-02 1.067252755165100098e-01 -5.813319701701402664e-03 3.811931237578392029e-02 3.872359693050384521e-01 -4.022885486483573914e-02 -3.785541653633117676e-02 -3.497762605547904968e-02 1.448813825845718384e-01 1.272540539503097534e-02 1.474043428897857666e-01 1.119223535060882568e-01 -7.299026846885681152e-02 4.229227453470230103e-02 2.995384633541107178e-01 -1.399116069078445435e-01 -2.755351960659027100e-01
-8.488765358924865723e-02 1.707061082124710083e-01 -1.544233411550521851e-01 -1.515603214502334595e-01 1.728274375200271606e-01 3.420186638832092285e-01 3.200613260269165039e-01 5.585470050573348999e-02 -1.093470305204391479e-01 -2.852999605238437653e-02 2.211207151412963867e-01 -1.577699482440948486e-01 5.030892044305801392e-02 3.689795732498168945e-01 -7.163678854703903198e-02 3.001794815063476562e-01 1.648140605539083481e-03 2.183631658554077148e-01 2.238067388534545898e-01 -1.661870256066322327e-02 -1.317199617624282837e-01 -8.974696695804595947e-02 1.270371228456497192e-01 6.654611229896545410e-02 2.338211089372634888e-01 1.389799863100051880e-01 -9.668307751417160034e-02 -6.425587087869644165e-02 -4.084767773747444153e-02 1.262147538363933563e-02 -2.690541148185729980e-01 1.955858319997787476e-01
8.163139224052429199e-03 -1.481512747704982758e-02 2.438941737636923790e-03 1.192328110337257385e-01 1.849924400448799133e-02 -1.137720197439193726e-01 6.261439621448516846e-02 7.301212102174758911e-02 1.838855259120464325e-02 1.447178721427917480e-01 -3.231046795845031738e-01 6.354921311140060425e-02 2.635770738124847412e-01 8.134276419878005981e-02 -1.288067400455474854e-01 4.406279623508453369e-01 3.403421491384506226e-02 3.437298536300659180e-01 -2.024182677268981934e-01 9.340642392635345459e-02 -6.671977043151855469e-02 -8.390468358993530273e-02 -1.153730601072311401e-01 3.440580070018768311e-01 2.219627648591995239e-01 1.912035793066024780e-01 -6.322035193443298340e-02 -1.337091922760009766e-01 5.142819508910179138e-02 -2.111681103706359863e-01 -2.640925645828247070e-01 9.765148162841796875e-02
-4.393800795078277588e-01 -2.105533331632614136e-02 1.207651197910308838e-01 5.974251404404640198e-02 -6.274987757205963135e-02 4.350327886641025543e-03 1.448753774166107178e-01 -8.604043163359165192e-03 -1.467736810445785522e-01 -1.122408509254455566e-01 8.097504079341888428e-02 -2.058948762714862823e-02 -1.095608174800872803e-01 2.540803253650665283e-01 -6.293316930532455444e-02 1.144161447882652283e-01 2.643931508064270020e-01 3.653391301631927490e-01 2.366038709878921509e-01 -1.041102856397628784e-01 -4.068196713924407959e-01 4.163638129830360413e-02 1.271816194057464600e-01 1.564877778291702271e-01 -1.707747345790266991e-03 3.144503105431795120e-03 -1.508077699691057205e-02 -1.055745780467987061e-01 4.855147376656532288e-02 2.938559055328369141e-01 -1.522956043481826782e-01 -1.649569869041442871e-01
-1.027980968356132507e-01 4.268623143434524536e-02 1.170488912612199783e-02 -1.194782555103302002e-01 1.266800761222839355e-01 2.061360329389572144e-01 2.037078887224197388e-01 -3.321677213534712791e-03 1.431059539318084717e-01 2.805805802345275879e-01 2.405570298433303833e-01 2.041191160678863525e-01 4.465796053409576416e-03 -2.378931967541575432e-03 -3.038118481636047363e-01 1.641402542591094971e-01 -5.926642194390296936e-02 2.478763163089752197e-01 -1.432209461927413940e-01 1.746476292610168457e-01 -6.785828620195388794e-02 -1.400359719991683960e-01 -5.099767446517944336e-01 1.643735617399215698e-01 8.543807268142700195e-02 -9.196060895919799805e-02 -9.070381522178649902e-02 2.490918524563312531e-02 5.842021107673645020e-02 1.507492959499359131e-01 -2.399973273277282715e-01 1.397290825843811035e-01
-1.512206643819808960e-01 -4.822074621915817261e-02 -2.823104858398437500e-01 -6.603298336267471313e-02 -5.813214182853698730e-02 1.792013198137283325e-01 3.134210407733917236e-01 -5.528389662504196167e-02 -8.811491541564464569e-03 3.189740478992462158e-01 2.044175751507282257e-02 5.450331419706344604e-02 2.305728197097778320e-02 1.596375554800033569e-01 5.746052041649818420e-02 1.704804450273513794e-01 2.009145170450210571e-01 3.899131417274475098e-01 -2.753095626831054688e-01 -7.365735713392496109e-03 -2.375569492578506470e-01 8.054112643003463745e-02 6.138166040182113647e-02 -1.219703704118728638e-01 7.344742119312286377e-02 8.089148998260498047e-02 2.956619858741760254e-01 -5.566904693841934204e-02 8.450757712125778198e-02 -1.090618893504142761e-01 -3.448574542999267578e-01 1.206200290471315384e-02
-2.609683871269226074e-01 3.745283931493759155e-02 -1.750785112380981445e-01 -2.685764245688915253e-02 1.682777702808380127e-02 9.575614333152770996e-02 4.459253251552581787e-01 -9.582465887069702148e-02 -5.784529447555541992e-02 -1.219829469919204712e-01 -4.612102359533309937e-02 -1.716001629829406738e-01 1.577914208173751831e-01 2.123932093381881714e-01 8.534569293260574341e-02 3.608828186988830566e-01 4.529596269130706787e-01 1.095408722758293152e-01 -1.617993563413619995e-01 8.952728658914566040e-02 -1.278477311134338379e-01 -5.483032763004302979e-02 -1.179745867848396301e-01 9.026803076267242432e-02 1.638587564229965210e-01 -1.338107232004404068e-02 1.378356516361236572e-01 -1.661513894796371460e-01 3.397259861230850220e-02 1.977945715188980103e-01 -9.599191695451736450e-02 9.163650125265121460e-02
-2.398812174797058105e-01 8.204646408557891846e-02 -4.886455088853836060e-02 3.375242277979850769e-02 4.042114689946174622e-02 1.530960351228713989e-01 2.562920749187469482e-01 -6.367650628089904785e-02 -1.217730641365051270e-01 2.505411803722381592e-01 3.046830892562866211e-01 1.655411571264266968e-01 -1.660305112600326538e-01 -4.128291329834610224e-04 1.416863594204187393e-02 7.759980112314224243e-02 4.300051629543304443e-01 1.047324016690254211e-01 1.839877478778362274e-02 2.228147583082318306e-03 2.362507162615656853e-03 -3.584191799163818359e-01 -2.887624204158782959e-01 2.169664353132247925e-01 1.956545710563659668e-01 1.569530069828033447e-01 1.591431796550750732e-01 -3.972188383340835571e-02 2.693509124219417572e-02 -1.615378856658935547e-01 -1.147348806262016296e-01 -1.442690491676330566e-01
-1.870561689138412476e-01 -3.180111050605773926e-01 2.426254749298095703e-01 -1.045468077063560486e-02 3.896360984072089195e-03 5.046034231781959534e-03 1.756727844476699829e-01 1.521942466497421265e-01 -2.292538434267044067e-01 -1.853590160608291626e-01 -1.399451792240142822e-01 2.087409347295761108e-01 3.103981018066406250e-01 5.803307890892028809e-02 1.540851220488548279e-02 2.570902705192565918e-01 -3.912982344627380371e-02 -4.104853142052888870e-03 1.225628182291984558e-01 -1.202941611409187317e-01 6.252554710954427719e-03 -4.606477171182632446e-02 1.008764505386352539e-01 3.195862472057342529e-01 2.328975051641464233e-01 1.248409003019332886e-01 8.789171278476715088e-02 -2.395962178707122803e-01 -1.158432587981224060e-01 -1.225573383271694183e-02 -3.580234646797180176e-01 -1.117868274450302124e-01
-1.307407021522521973e-01 -4.050963371992111206e-02 2.015900053083896637e-02 1.653060764074325562e-01 1.449618041515350342e-01 1.547701209783554077e-01 4.332899451255798340e-01 -4.593887552618980408e-02 -2.036376157775521278e-03 6.908337771892547607e-02 3.901357203722000122e-02 8.875788748264312744e-02 -1.747325658798217773e-01 -1.108899116516113281e-01 1.230786815285682678e-01 -1.287656277418136597e-01 4.586408734321594238e-01 1.856582760810852051e-01 -1.373635828495025635e-01 1.944437064230442047e-02 -1.479919105768203735e-01 -9.102231264114379883e-02 -1.143004745244979858e-01 1.301877796649932861e-01 1.271344423294067383e-01 1.366455405950546265e-01 9.960406459867954254e-03 1.603616029024124146e-01 -6.174080073833465576e-03 2.881908714771270752e-01 -3.895523846149444580e-01 -1.010969877243041992e-01
-1.429451704025268555e-01 -7.697568833827972412e-02 -9.179288463201373816e-05 2.247935533523559570e-02 2.243847846984863281e-01 1.855824291706085205e-01 4.307654201984405518e-01 -1.674982160329818726e-01 -1.264923065900802612e-01 1.913537830114364624e-02 -1.054813340306282043e-01 1.272371560335159302e-01 -5.419639404863119125e-03 -1.269177198410034180e-01 9.851572662591934204e-02 2.668296396732330322e-01 9.701255708932876587e-03 1.273597627878189087e-01 1.490478496998548508e-02 -1.505012214183807373e-01 -1.679378449916839600e-01 -5.269416049122810364e-02 -3.470079228281974792e-02 2.139087207615375519e-02 2.214125245809555054e-01 2.124819457530975342e-01 -4.232093989849090576e-01 1.576551347970962524e-01 -7.163850963115692139e-02 -1.624122411012649536e-01 -9.778663516044616699e-02 -3.506778180599212646e-01
-4.121560156345367432e-01 -2.842205576598644257e-02 9.980469942092895508e-03 -1.803697496652603149e-01 -1.990443468093872070e-02 -8.306878805160522461e-02 3.050390481948852539e-01 -1.953738741576671600e-02 -1.922145187854766846e-01 -6.347382068634033203e-02 1.788066327571868896e-01 2.408680915832519531e-01 3.894143924117088318e-02 -1.135773509740829468e-01 1.818786561489105225e-01 2.617366909980773926e-01 -5.095409601926803589e-02 2.349585890769958496e-01 -1.172378733754158020e-01 1.755398213863372803e-01 -9.252569079399108887e-02 -1.324201077222824097e-01 -1.126568391919136047e-01 2.658390998840332031e-01 -8.904632925987243652e-02 -2.549512311816215515e-02 -2.852950990200042725e-01 2.509565949440002441e-01 1.192981675267219543e-01 1.049751266837120056e-01 -2.409499883651733398e-01 -3.022424690425395966e-02
-2.928498983383178711e-01 -9.151532500982284546e-02 1.393656432628631592e-02 -6.710861623287200928e-02 4.118471592664718628e-02 -4.234222695231437683e-02 8.048937469720840454e-02 -1.356982141733169556e-01 -1.048986241221427917e-01 -1.448760479688644409e-01 2.900295704603195190e-02 6.491322815418243408e-02 -1.310543417930603027e-01 1.813558638095855713e-01 -1.012981310486793518e-01 8.425472676753997803e-02 1.148530021309852600e-01 3.674120604991912842e-01 -8.640921115875244141e-02 -2.602687776088714600e-01 -3.088389635086059570e-01 -6.746228784322738647e-02 -2.523465752601623535e-01 3.059803508222103119e-02 2.257956266403198242e-01 3.079463839530944824e-01 1.713090091943740845e-01 -3.801889419555664062e-01 1.244388055056333542e-03 4.375972226262092590e-02 -1.717545837163925171e-01 1.710366457700729370e-01
-2.786586582660675049e-01 -9.811899811029434204e-02 -2.162300609052181244e-02 -1.042594611644744873e-01 -5.358828604221343994e-02 4.142837226390838623e-02 3.791127726435661316e-02 2.681665122509002686e-03 -2.574064768850803375e-02 4.016802087426185608e-02 -1.853783130645751953e-01 2.600072920322418213e-01 2.631215751171112061e-01 2.421177178621292114e-01 1.180524155497550964e-01 3.153771758079528809e-01 2.635743916034698486e-01 2.584815025329589844e-01 2.328555285930633545e-02 -2.567534446716308594e-01 -2.695319950580596924e-01 -9.856640547513961792e-02 -7.917980849742889404e-02 -1.443445384502410889e-01 1.583257466554641724e-01 2.839392125606536865e-01 -4.070900753140449524e-02 -2.498425692319869995e-01 1.388829797506332397e-01 2.690804004669189453e-02 -2.184220701456069946e-01 1.223927270621061325e-02
-1.698939800262451172e-01 -1.275392062962055206e-02 -7.406953256577253342e-03 -2.912663817405700684e-01 1.491435170173645020e-01 2.181291282176971436e-01 -1.771158538758754730e-03 2.373249530792236328e-01 3.253925591707229614e-02 -6.385935097932815552e-02 -5.917233601212501526e-02 1.889595687389373779e-01 -1.321064494550228119e-02 5.874048173427581787e-02 -1.006640717387199402e-01 -6.634805351495742798e-02 3.355736732482910156e-01 2.903080284595489502e-01 -8.848029375076293945e-02 4.775597900152206421e-02 -1.791912317276000977e-01 6.769678555428981781e-03 -1.099352911114692688e-02 1.117321029305458069e-01 7.253790739923715591e-03 6.926599889993667603e-02 -2.575882710516452789e-02 -1.972395181655883789e-02 3.536120429635047913e-02 -2.989236116409301758e-01 -5.732774138450622559e-01 -1.432276666164398193e-01
-2.831871211528778076e-01 1.388225555419921875e-01 9.009197354316711426e-02 2.854682207107543945e-01 4.724063351750373840e-02 1.197195127606391907e-01 -4.150417819619178772e-02 -1.056006029248237610e-01 -3.078075684607028961e-02 1.638395637273788452e-01 1.898453012108802795e-02 7.218352705240249634e-02 3.394037485122680664e-01 2.020052075386047363e-01 -4.066278785467147827e-02 3.298891484737396240e-01 8.779810369014739990e-02 1.374925523996353149e-01 -2.671788930892944336e-01 -2.913251519203186035e-02 -1.152459159493446350e-01 8.163688704371452332e-03 8.798573911190032959e-02 3.947673738002777100e-01 1.789305508136749268e-01 1.170932501554489136e-01 -1.407222300767898560e-01 1.915677264332771301e-02 7.781751453876495361e-02 -3.222577273845672607e-01 -1.709824353456497192e-01 2.878761850297451019e-02
-2.556107044219970703e-01 -9.666417539119720459e-02 -4.878817498683929443e-02 -3.062596619129180908e-01 -4.823952913284301758e-02 -2.026786953210830688e-01 2.105289250612258911e-01 3.463784232735633850e-02 -3.115017712116241455e-01 -6.967388093471527100e-02 1.443895399570465088e-01 2.118374556303024292e-01 5.821133404970169067e-02 2.477766713127493858e-03 1.107967495918273926e-01 2.451317161321640015e-01 1.481818854808807373e-01 2.278870493173599243e-01 -9.622700512409210205e-02 1.254014074802398682e-01 -1.707474440336227417e-01 -1.775487363338470459e-01 -7.208218448795378208e-04 3.775539100170135498e-01 -1.790007948875427246e-01 -2.369891293346881866e-02 -2.555454075336456299e-01 1.554065346717834473e-01 1.547630131244659424e-01 8.180114626884460449e-02 -1.896932274103164673e-01 -7.784193009138107300e-02
-1.292120665311813354e-01 -2.746380269527435303e-01 1.227706745266914368e-01 -1.091589033603668213e-01 9.215700626373291016e-02 2.047805488109588623e-01 1.635812073945999146e-01 5.686213076114654541e-02 -1.383523494005203247e-01 2.377537265419960022e-02 -2.759051918983459473e-01 -1.736481301486492157e-02 3.129271045327186584e-02 -5.427630990743637085e-02 1.200461760163307190e-01 3.283562660217285156e-01 -3.556983917951583862e-02 3.772636353969573975e-01 -3.036273121833801270e-01 -4.333127290010452271e-02 -2.255644798278808594e-01 -2.523364722728729248e-01 2.135598957538604736e-01 -3.121501533314585686e-03 1.624760925769805908e-01 7.555254548788070679e-02 -2.271645218133926392e-01 1.096957176923751831e-01 -8.168590813875198364e-02 -2.105576246976852417e-01 -1.207095608115196228e-01 1.379558742046356201e-01
-1.744309067726135254e-01 2.839360386133193970e-02 -7.970365881919860840e-02 2.460611760616302490e-01 2.989386916160583496e-01 2.017551809549331665e-01 1.345253884792327881e-01 1.835853606462478638e-01 -2.047891169786453247e-01 8.892744779586791992e-02 1.629491336643695831e-02 2.195271402597427368e-01 -4.178124293684959412e-02 1.499603539705276489e-01 6.060024350881576538e-02 1.469905525445938110e-01 2.540732622146606445e-01 1.726171374320983887e-01 1.954536586999893188e-01 -1.119946390390396118e-01 -2.991954386234283447e-01 -2.100342065095901489e-01 -4.282069951295852661e-02 6.063088029623031616e-02 2.502288818359375000e-01 5.267180874943733215e-02 -3.605096787214279175e-02 5.231106281280517578e-02 4.876304045319557190e-02 -3.508351445198059082e-01 -9.464198350906372070e-02 -2.900002598762512207e-01
-2.246554344892501831e-01 -6.111295893788337708e-02 -9.554462879896163940e-02 2.404699176549911499e-01 1.916644163429737091e-02 8.944769389927387238e-03 1.316280514001846313e-01 1.188600957393646240e-01 1.535809189081192017e-01 3.559319376945495605e-01 1.689935028553009033e-01 1.330092698335647583e-01 -7.287490367889404297e-02 2.555966079235076904e-01 9.787474572658538818e-02 -7.568069547414779663e-02 1.263711154460906982e-01 4.122169315814971924e-01 -1.578731983900070190e-01 9.411083534359931946e-03 1.442864537239074707e-01 -5.771537125110626221e-02 -3.387608230113983154e-01 5.803279206156730652e-02 2.920376658439636230e-01 -1.346443593502044678e-02 -1.466928571462631226e-01 -1.394737362861633301e-01 8.347709476947784424e-02 -1.721284389495849609e-01 -2.145889550447463989e-01 4.692207276821136475e-02
-8.205036073923110962e-02 -5.226140841841697693e-02 -4.283328726887702942e-02 -1.506228595972061157e-01 1.641394495964050293e-01 1.558094844222068787e-02 1.780706942081451416e-01 -7.702729851007461548e-02 -1.459813863039016724e-01 -1.426955163478851318e-01 1.936628818511962891e-01 8.378243446350097656e-02 -7.549777626991271973e-02 -1.210603863000869751e-01 2.282139845192432404e-02 3.878665268421173096e-01 1.278887540102005005e-01 2.987764477729797363e-01 -1.987480819225311279e-01 7.460908591747283936e-02 -2.699298411607742310e-02 -9.576880186796188354e-02 2.118362337350845337e-01 1.376207023859024048e-01 1.740256249904632568e-01 4.219990074634552002e-01 -4.428195357322692871e-01 1.410058606415987015e-02 -4.184659570455551147e-02 -4.804952070116996765e-02 -8.166777342557907104e-02 -6.231615319848060608e-02
-7.403085380792617798e-02 -1.201393641531467438e-02 -8.144361525774002075e-02 -8.162544667720794678e-02 -1.076558828353881836e-01 -2.981848083436489105e-02 4.351671338081359863e-01 1.997905075550079346e-01 -1.271645426750183105e-01 1.174713522195816040e-01 1.691558808088302612e-01 2.288160175085067749e-01 -3.166501969099044800e-02 6.041014939546585083e-02 -1.682827174663543701e-01 -3.604950755834579468e-02 2.594609856605529785e-01 1.888139247894287109e-01 -9.661787748336791992e-02 -1.733971387147903442e-01 -1.711431145668029785e-02 -5.604716762900352478e-02 -5.141393095254898071e-02 -1.263076663017272949e-01 3.328632414340972900e-01 1.822874099016189575e-01 -2.030961215496063232e-01 -3.388831615447998047e-01 -8.671518415212631226e-02 2.332229018211364746e-01 -1.407709866762161255e-01 2.187540829181671143e-01
-2.560321986675262451e-01 1.794687286019325256e-02 2.142589688301086426e-01 2.674434706568717957e-02 -3.273077774792909622e-03 5.828943476080894470e-02 1.921235322952270508e-01 -3.831021953374147415e-03 -3.101569116115570068e-01 -1.267865858972072601e-02 1.205325275659561157e-01 2.467153035104274750e-02 4.532379284501075745e-02 3.022075891494750977e-01 -2.468272000551223755e-01 6.463543977588415146e-03 1.852847784757614136e-01 4.339915215969085693e-01 5.158173292875289917e-02 -6.084173172712326050e-02 -4.095701277256011963e-01 9.459427744150161743e-02 6.519488245248794556e-02 6.575467437505722046e-02 2.080724984407424927e-01 -7.350575644522905350e-03 7.348996400833129883e-02 -7.997278869152069092e-02 1.666812747716903687e-01 1.234395503997802734e-01 -1.413909532129764557e-02 -2.620092928409576416e-01
-1.516872048377990723e-01 4.278848413378000259e-03 -4.791412129998207092e-02 -3.119784593582153320e-01 -8.120319247245788574e-02 2.860223948955535889e-01 1.879389882087707520e-01 2.127957195043563843e-01 -1.874517798423767090e-01 5.767278745770454407e-02 4.603072255849838257e-02 9.516613557934761047e-03 -5.068754311650991440e-03 1.803543716669082642e-01 2.153692245483398438e-01 2.109427005052566528e-01 3.323846161365509033e-01 5.113401412963867188e-01 1.024169549345970154e-01 3.176210820674896240e-02 -6.632039695978164673e-02 3.770752251148223877e-02 6.053528934717178345e-02 5.555750429630279541e-02 2.178886681795120239e-01 -4.825194925069808960e-02 -2.649551443755626678e-02 -7.618435472249984741e-02 1.380138099193572998e-01 -1.539664715528488159e-01 -2.135739177465438843e-01 -5.947972461581230164e-02
-2.384956032037734985e-01 -3.749689552932977676e-03 2.098391763865947723e-03 1.360154747962951660e-01 4.882241189479827881e-01 1.792206466197967529e-01 1.596319973468780518e-01 1.612521260976791382e-01 6.569153070449829102e-02 2.014158070087432861e-01 5.821539834141731262e-02 2.451566159725189209e-01 2.818650305271148682e-01 -5.055214092135429382e-02 9.790185093879699707e-02 -5.668254196643829346e-02 6.164096668362617493e-02 2.819227576255798340e-01 4.328481853008270264e-02 1.873393803834915161e-01 -1.925477832555770874e-01 -2.227353006601333618e-01 8.810173720121383667e-03 1.627576351165771484e-01 4.668353591114282608e-03 4.564555734395980835e-02 3.162840753793716431e-02 -3.550965487957000732e-01 1.016486734151840210e-01 -1.512015461921691895e-01 -2.711723186075687408e-02 5.316060408949851990e-02
1.059345528483390808e-01 -1.926683932542800903e-01 2.167442739009857178e-01 2.424626648426055908e-01 2.451736479997634888e-01 -1.340875923633575439e-01 1.020815595984458923e-01 -1.948182433843612671e-01 -2.119137197732925415e-01 -5.688524618744850159e-02 1.436105370521545410e-01 1.992108672857284546e-02 1.930707395076751709e-01 -2.013151049613952637e-01 -1.542676091194152832e-01 2.716430127620697021e-01 4.087401926517486572e-01 2.494819909334182739e-01 5.786937847733497620e-02 1.340317428112030029e-01 -6.953940540552139282e-02 5.502345412969589233e-02 -1.207483261823654175e-01 2.573570907115936279e-01 1.144642457365989685e-01 -6.262324005365371704e-02 -9.330349415540695190e-02 -1.488655060529708862e-01 1.196171343326568604e-01 -4.738207161426544189e-02 -6.449852883815765381e-02 2.587787508964538574e-01
-2.618339359760284424e-01 -5.402753874659538269e-02 -4.540747404098510742e-02 1.374173462390899658e-01 4.419033601880073547e-02 3.574445471167564392e-02 1.495279222726821899e-01 -2.945128083229064941e-01 -1.588986665010452271e-01 -8.658568561077117920e-02 1.005172729492187500e-01 -1.602957844734191895e-01 2.060197144746780396e-01 1.271312125027179718e-02 7.902052253484725952e-02 7.278501987457275391e-02 3.085464797914028168e-02 3.718535304069519043e-01 -1.191144362092018127e-01 -2.190854251384735107e-01 -2.867892384529113770e-01 -2.520556151866912842e-01 -2.234344929456710815e-01 9.931498207151889801e-03 1.319214999675750732e-01 2.198608219623565674e-01 2.350721508264541626e-01 -2.614889442920684814e-01 -4.969968274235725403e-02 -2.884014882147312164e-02 -2.845668494701385498e-01 -4.107319936156272888e-02
-2.169141024351119995e-01 -3.555996716022491455e-01 9.217616915702819824e-02 -3.320730850100517273e-02 1.449021995067596436e-01 1.585873365402221680e-01 3.045808672904968262e-01 2.486594766378402710e-02 3.775788843631744385e-02 5.901024863123893738e-02 5.637342482805252075e-02 1.096115261316299438e-01 -3.888586461544036865e-01 -1.573067754507064819e-01 -1.568021923303604126e-01 5.694997683167457581e-02 7.785683125257492065e-02 2.234477102756500244e-01 9.193627536296844482e-02 -2.489645183086395264e-01 -1.162541434168815613e-01 -1.233516559004783630e-01 -3.250467404723167419e-02 1.871401667594909668e-01 1.163507699966430664e-01 2.637394666671752930e-01 -2.116068154573440552e-01 2.630267143249511719e-01 2.354441732168197632e-01 3.529512137174606323e-02 -7.339203357696533203e-02 -5.584758520126342773e-02
-1.380636841058731079e-01 8.642365038394927979e-02 -1.724290102720260620e-02 -2.118139294907450676e-03 8.232171088457107544e-02 1.323541253805160522e-01 3.730298951268196106e-02 -6.292299181222915649e-02 1.159384474158287048e-02 -1.562359184026718140e-01 4.056950286030769348e-02 3.033033013343811035e-01 5.974488705396652222e-02 1.960034817457199097e-01 2.734341621398925781e-01 6.134964525699615479e-02 2.460877448320388794e-01 4.887418448925018311e-01 1.265065278857946396e-02 -9.632202982902526855e-02 -1.465173214673995972e-01 -1.706875860691070557e-01 1.142051517963409424e-01 4.302219673991203308e-02 2.376323342323303223e-01 1.859186291694641113e-01 5.868003889918327332e-02 -1.272421032190322876e-01 9.407968819141387939e-02 -3.141102492809295654e-01 -2.206733822822570801e-01 -2.521504163742065430e-01
-2.791101634502410889e-01 -4.437837377190589905e-02 1.430941671133041382e-01 5.021936818957328796e-02 5.833097547292709351e-02 -6.868109852075576782e-02 2.734447717666625977e-01 -5.860044434666633606e-02 1.823826506733894348e-02 7.775312662124633789e-02 3.880072534084320068e-01 2.256013602018356323e-01 3.986379131674766541e-02 2.160779684782028198e-01 -3.472140729427337646e-01 9.627384692430496216e-02 4.248585700988769531e-01 3.044377565383911133e-01 -5.559865757822990417e-02 -4.401628673076629639e-02 1.056450419127941132e-02 1.066164076328277588e-01 5.146304890513420105e-02 -1.635954231023788452e-01 1.017329469323158264e-01 7.070839405059814453e-02 4.753965884447097778e-02 -9.231913089752197266e-02 1.159283220767974854e-01 -1.780581474304199219e-01 -1.772252023220062256e-01 5.553765594959259033e-02
-3.026101291179656982e-01 -2.630684077739715576e-01 5.584294348955154419e-02 4.344879463315010071e-02 1.210495680570602417e-01 4.010559991002082825e-03 2.613720893859863281e-01 1.602073609828948975e-01 4.016095772385597229e-02 2.569691278040409088e-02 -1.612308621406555176e-01 2.711543738842010498e-01 -5.584279820322990417e-02 3.467869460582733154e-01 -4.165763407945632935e-02 7.556625455617904663e-02 1.134743541479110718e-01 5.123410820960998535e-01 -1.822930574417114258e-01 -9.384404122829437256e-02 -2.614216208457946777e-01 2.465071976184844971e-01 2.550243772566318512e-02 3.079749085009098053e-02 8.240984380245208740e-02 8.549510501325130463e-03 -2.645612694323062897e-02 1.281361877918243408e-01 6.194923073053359985e-02 -3.409962356090545654e-02 -6.875684857368469238e-02 1.054600030183792114e-01
-3.299135565757751465e-01 -3.447499498724937439e-02 1.563822925090789795e-01 -1.742210537195205688e-01 9.587220847606658936e-02 2.108329087495803833e-01 3.035824894905090332e-01 1.288496702909469604e-01 -1.976173520088195801e-01 -7.069070637226104736e-02 8.187387138605117798e-02 -1.542257666587829590e-01 3.907080367207527161e-02 2.014990895986557007e-01 2.180553674697875977e-01 4.008600860834121704e-02 1.797900795936584473e-01 3.554008603096008301e-01 1.103513464331626892e-01 1.911182850599288940e-01 -1.342119574546813965e-01 9.007110446691513062e-02 9.870136529207229614e-02 1.269814372062683105e-02 2.633828818798065186e-01 7.016143202781677246e-02 -2.494435608386993408e-01 -5.509315058588981628e-02 6.575889885425567627e-02 -1.484839618206024170e-01 -2.902038693428039551e-01 -1.158626377582550049e-01
-1.321589052677154541e-01 2.960798889398574829e-02 -3.224147856235504150e-02 -1.630393117666244507e-01 -4.453745484352111816e-02 -1.529061347246170044e-01 3.320025205612182617e-01 -1.965284794569015503e-01 -8.816302567720413208e-02 -3.059800714254379272e-02 2.119863331317901611e-01 6.867090612649917603e-02 3.896896913647651672e-02 -4.870354011654853821e-02 9.301850944757461548e-02 3.332670331001281738e-01 1.828184425830841064e-01 4.163490235805511475e-01 9.862207621335983276e-02 -2.224914729595184326e-01 9.467481821775436401e-02 -3.502331301569938660e-02 5.379473045468330383e-02 2.554689049720764160e-01 -1.048349738121032715e-01 1.394362449645996094e-01 -2.296978533267974854e-01 2.335172593593597412e-01 2.207134366035461426e-01 -3.363964380696415901e-03 -2.374605685472488403e-01 1.032801046967506409e-01
1.922119557857513428e-01 -1.912241578102111816e-01 -1.222713813185691833e-01 -1.406785994768142700e-01 1.181321218609809875e-01 1.730962842702865601e-01 3.297545313835144043e-01 -4.615875706076622009e-02 -1.562955826520919800e-01 1.154945045709609985e-02 -1.472452282905578613e-01 1.822037547826766968e-01 -1.338593214750289917e-01 2.321017384529113770e-01 -6.985086202621459961e-02 2.868953943252563477e-01 -5.712121725082397461e-02 2.631710767745971680e-01 -9.278428554534912109e-02 -1.562589108943939209e-01 -7.003518939018249512e-02 -9.041862189769744873e-02 -8.274923264980316162e-02 1.537744998931884766e-01 7.442634552717208862e-02 1.756717562675476074e-01 -3.116854131221771240e-01 -1.334242820739746094e-01 2.122176736593246460e-01 1.822049915790557861e-01 -3.424536287784576416e-01 5.060622841119766235e-02
-3.978455662727355957e-01 3.798747807741165161e-02 1.316454913467168808e-02 -1.917380690574645996e-01 9.235151112079620361e-02 1.535269170999526978e-01 1.789701282978057861e-01 3.566019237041473389e-02 -1.669331490993499756e-01 -1.697325110435485840e-01 2.891062758862972260e-03 -1.257309913635253906e-01 2.650784514844417572e-02 2.433221936225891113e-01 1.384411901235580444e-01 -8.915571123361587524e-02 1.548254191875457764e-01 4.773293733596801758e-01 2.044616639614105225e-02 1.853407621383666992e-01 -1.504446119070053101e-01 5.891979858279228210e-02 1.464570686221122742e-02 9.478755295276641846e-02 3.369564116001129150e-01 1.557778008282184601e-02 -2.331206798553466797e-01 -1.874762400984764099e-02 -4.792996868491172791e-02 -1.168426871299743652e-01 -2.681456804275512695e-01 -1.428435090929269791e-02
-1.818862408399581909e-01 8.976739645004272461e-02 -6.793569028377532959e-02 -1.940396875143051147e-01 5.240387469530105591e-02 1.596067398786544800e-01 2.016995549201965332e-01 -1.035536751151084900e-01 5.399893037974834442e-03 1.132664829492568970e-01 1.066311672329902649e-01 1.776643544435501099e-01 -6.208536401391029358e-02 2.402715831995010376e-01 -7.922249287366867065e-02 4.317677021026611328e-01 -1.006794534623622894e-02 4.534752666950225830e-01 4.267551004886627197e-02 -5.342997983098030090e-02 2.591654658317565918e-01 -1.098005250096321106e-01 2.074633836746215820e-01 1.718206703662872314e-01 -6.209339573979377747e-02 2.023266255855560303e-01 -1.865476220846176147e-01 1.577770113945007324e-01 6.579454243183135986e-02 2.141760736703872681e-01 -9.783209860324859619e-02 2.068863995373249054e-02
-1.970752924680709839e-01 -6.477591395378112793e-02 1.689662039279937744e-02 -6.564173102378845215e-02 3.733945786952972412e-01 5.547495186328887939e-02 1.513375043869018555e-01 -3.192268684506416321e-02 -1.735026538372039795e-01 2.058979272842407227e-01 2.391131669282913208e-01 1.211381331086158752e-01 1.367080211639404297e-01 -2.968778908252716064e-01 -1.263756901025772095e-01 1.960000544786453247e-01 1.186681985855102539e-01 6.671391427516937256e-02 -4.448068793863058090e-03 -9.812694974243640900e-03 -3.603758513927459717e-01 1.543114613741636276e-02 3.165300488471984863e-01 1.904056370258331299e-01 3.266096711158752441e-01 1.223119199275970459e-01 -2.227890305221080780e-02 -1.096853166818618774e-01 -1.447626505978405476e-03 -3.347812965512275696e-02 1.084277480840682983e-01 2.194188833236694336e-01
-3.344754576683044434e-01 -9.042310714721679688e-02 7.693228125572204590e-02 3.158648684620857239e-02 9.748701751232147217e-02 1.974007338285446167e-01 3.936174139380455017e-02 2.364305593073368073e-02 -3.407448232173919678e-01 1.099897921085357666e-02 -3.741543740034103394e-02 -5.512188747525215149e-02 1.073510348796844482e-01 -6.499726325273513794e-02 -1.923332959413528442e-01 1.991913616657257080e-01 -1.405216157436370850e-01 3.190615475177764893e-01 -2.289649397134780884e-01 6.417960673570632935e-02 1.953355967998504639e-01 -2.418506890535354614e-01 -4.088652785867452621e-04 4.926727712154388428e-02 -1.013209372758865356e-01 -6.121795624494552612e-03 -4.113484621047973633e-01 5.624545738101005554e-02 -5.459453538060188293e-02 -2.348904609680175781e-01 -2.553043365478515625e-01 1.618490070104598999e-01
-2.464091032743453979e-01 7.296583801507949829e-02 4.639307782053947449e-02 2.204823046922683716e-01 -9.287118911743164062e-02 3.951514661312103271e-01 3.953236639499664307e-01 -4.582011140882968903e-03 -1.798836141824722290e-01 -1.929775178432464600e-01 1.430459171533584595e-01 -9.270969778299331665e-02 1.641264371573925018e-02 7.071028649806976318e-02 -8.324281126260757446e-02 3.054703176021575928e-01 2.501676976680755615e-01 1.319483816623687744e-01 -9.729128330945968628e-03 -1.187370568513870239e-01 -1.588809341192245483e-01 -4.603742808103561401e-02 -1.052458733320236206e-01 -2.419157326221466064e-02 1.285740882158279419e-01 9.372127801179885864e-02 2.191384583711624146e-01 -2.285534590482711792e-01 5.568049848079681396e-02 -1.221234574913978577e-01 -2.848699390888214111e-01 2.284860704094171524e-03
6.410190463066101074e-02 -2.396069318056106567e-01 2.049129828810691833e-02 -5.378223955631256104e-02 2.438080161809921265e-01 2.263691872358322144e-01 3.235436081886291504e-01 -3.810543939471244812e-02 -6.690422445535659790e-02 -1.556203216314315796e-01 4.624702036380767822e-03 1.376580148935317993e-01 -2.423567324876785278e-01 2.248679548501968384e-01 -4.037537146359682083e-03 1.557015627622604370e-01 -4.847617074847221375e-02 1.772961765527725220e-01 -2.756403386592864990e-01 1.004827693104743958e-01 -1.520002037286758423e-01 -1.519436687231063843e-01 1.398145500570535660e-02 2.481915354728698730e-01 1.367387622594833374e-01 1.468431204557418823e-01 -3.903394043445587158e-01 -1.508720964193344116e-02 -9.585043042898178101e-02 1.469600051641464233e-01 -2.823204994201660156e-01 -7.704792916774749756e-02
1.108619477599859238e-02 -1.846293807029724121e-01 -2.210011705756187439e-02 -1.655858904123306274e-01 2.909171879291534424e-01 -4.383108764886856079e-02 2.483930438756942749e-01 -1.111259534955024719e-01 -2.372170239686965942e-01 -3.863484039902687073e-02 4.309779405593872070e-02 1.863821744918823242e-01 2.006825059652328491e-01 1.572224497795104980e-01 1.419050544500350952e-01 3.181661367416381836e-01 4.943402111530303955e-02 2.786076068878173828e-01 -3.525650873780250549e-02 -2.077713310718536377e-01 9.256866574287414551e-02 -3.611263930797576904e-01 1.236258354038000107e-02 1.872909218072891235e-01 -1.838940754532814026e-02 3.688038140535354614e-02 -3.711775541305541992e-01 -1.065948158502578735e-01 -3.736732900142669678e-02 -4.170681536197662354e-02 -1.011260002851486206e-01 -1.835067868232727051e-01
2.826127409934997559e-02 -3.973313868045806885e-01 -5.384012311697006226e-02 -6.145551055669784546e-02 9.905835241079330444e-02 2.380490303039550781e-01 2.407793402671813965e-01 -2.050247788429260254e-02 -8.752655982971191406e-02 -4.078128188848495483e-02 -2.116416394710540771e-02 1.901840567588806152e-01 -2.226351201534271240e-02 2.555711865425109863e-01 4.639221355319023132e-02 3.035817444324493408e-01 2.410918660461902618e-02 3.039678037166595459e-01 -1.883737593889236450e-01 -1.577258408069610596e-01 -4.318387061357498169e-02 -2.254484593868255615e-01 1.742932945489883423e-02 2.291754931211471558e-01 -4.685975983738899231e-02 1.043835803866386414e-01 -3.375994265079498291e-01 -1.555925309658050537e-01 -3.386541083455085754e-02 2.373190075159072876e-01 -1.814902275800704956e-01 5.633315071463584900e-02
-1.815848350524902344e-01 -4.929483309388160706e-02 1.023269146680831909e-01 -4.396056383848190308e-02 2.216464430093765259e-01 2.543580532073974609e-02 2.841089963912963867e-01 -1.074938848614692688e-01 -8.616759441792964935e-03 -1.576122492551803589e-01 2.797777764499187469e-02 2.013989686965942383e-01 -1.021025776863098145e-01 -1.212955638766288757e-01 1.582753062248229980e-01 4.036105573177337646e-01 2.054875902831554413e-02 2.284451425075531006e-01 -6.719555705785751343e-02 -8.336809463798999786e-03 1.394955161958932877e-02 -1.352877318859100342e-01 2.523570656776428223e-01 9.971250593662261963e-02 2.145020961761474609e-01 2.548039853572845459e-01 -4.733671545982360840e-01 -1.157815754413604736e-01 5.743925273418426514e-02 -9.527646936476230621e-03 -1.631269007921218872e-01 -5.531607195734977722e-02
-2.366739362478256226e-01 4.494468495249748230e-02 -5.726436153054237366e-03 1.485228687524795532e-01 5.051203966140747070e-01 2.908406220376491547e-02 1.072110906243324280e-01 -7.682808674871921539e-03 3.579995334148406982e-01 1.775249540805816650e-01 8.453892171382904053e-02 6.784244626760482788e-02 2.023587748408317566e-02 3.061509318649768829e-02 1.467892825603485107e-01 2.516740858554840088e-01 5.616727098822593689e-02 2.872713506221771240e-01 -5.344902724027633667e-02 1.615093648433685303e-01 -2.242709547281265259e-01 -1.584990173578262329e-01 -5.725811701267957687e-03 1.375461220741271973e-01 2.568378858268260956e-02 1.102645248174667358e-01 -4.802315309643745422e-02 -4.316553473472595215e-02 2.022313922643661499e-01 -2.347063831984996796e-02 -1.933041512966156006e-01 2.997848093509674072e-01
-3.190710246562957764e-01 1.027607023715972900e-01 2.684207819402217865e-02 2.465826086699962616e-02 3.341014981269836426e-01 6.186861172318458557e-02 4.752038419246673584e-01 -5.297882109880447388e-02 1.508941501379013062e-01 8.997178077697753906e-02 -1.421287804841995239e-01 -1.677866280078887939e-01 -2.102232538163661957e-02 2.344391494989395142e-02 -2.077001333236694336e-01 2.429009526968002319e-01 1.852137744426727295e-01 1.403353363275527954e-01 -1.488977819681167603e-01 -5.741318687796592712e-03 2.111794203519821167e-01 -7.109879702329635620e-02 1.101938355714082718e-02 3.712595626711845398e-02 3.128346800804138184e-01 7.185742259025573730e-02 1.448763161897659302e-01 -1.692655980587005615e-01 -5.803643539547920227e-02 -4.245565272867679596e-03 -2.762250006198883057e-01 -1.307363901287317276e-02
-4.097440838813781738e-01 -1.487253159284591675e-01 -9.698954969644546509e-02 2.889484167098999023e-01 -7.913656532764434814e-02 1.310701817274093628e-01 1.985322088003158569e-01 -1.178196594119071960e-01 -2.596915662288665771e-01 1.538060754537582397e-01 -1.690277159214019775e-01 1.248517334461212158e-01 -1.117447614669799805e-01 9.968586266040802002e-02 9.669335931539535522e-02 -1.117609664797782898e-01 5.046613216400146484e-01 1.859814375638961792e-01 7.529843598604202271e-02 6.172696501016616821e-02 -2.711597457528114319e-02 -1.185988709330558777e-01 -5.208649858832359314e-02 1.174663379788398743e-01 9.329327195882797241e-02 1.261998247355222702e-02 -3.272486850619316101e-02 6.300723552703857422e-02 -8.624126785434782505e-04 3.149237632751464844e-01 -1.039374843239784241e-01 -8.298438042402267456e-02
-1.830928325653076172e-01 -3.957214206457138062e-02 1.351841539144515991e-01 5.075020715594291687e-02 -1.276477519422769547e-02 6.844745576381683350e-02 1.957977116107940674e-01 1.561184674501419067e-01 -2.561793029308319092e-01 2.729829847812652588e-01 6.849809736013412476e-02 -2.437791526317596436e-01 2.147293239831924438e-01 -5.462996289134025574e-02 -3.226613104343414307e-01 3.109066188335418701e-01 1.376457512378692627e-01 3.417446315288543701e-01 -7.728803157806396484e-02 -1.279664039611816406e-01 1.654041558504104614e-01 1.698409616947174072e-01 4.871884733438491821e-02 3.363345563411712646e-01 9.379378519952297211e-03 -7.955321669578552246e-02 -2.091846466064453125e-01 -9.250279515981674194e-02 -1.379544846713542938e-02 -8.491753041744232178e-02 -7.170672714710235596e-02 1.459818780422210693e-01
-3.507232666015625000e-01 1.763777574524283409e-03 1.561238020658493042e-01 5.707858875393867493e-02 6.178743764758110046e-02 1.560407280921936035e-01 1.746467053890228271e-01 -4.437886178493499756e-03 -9.282826632261276245e-02 -1.811218112707138062e-01 2.735085189342498779e-01 -1.022891979664564133e-02 -2.458021193742752075e-01 6.330059468746185303e-02 4.290644079446792603e-02 -6.316967308521270752e-02 1.530492305755615234e-01 5.123457908630371094e-01 3.757673129439353943e-02 -1.138256769627332687e-02 -2.915477156639099121e-01 1.843632310628890991e-01 1.045370548963546753e-01 3.015461862087249756e-01 2.171522378921508789e-01 -1.169124171137809753e-01 1.106892619282007217e-02 6.952639669179916382e-02 6.670679897069931030e-02 -9.414067864418029785e-02 -7.280146330595016479e-02 -1.066537946462631226e-01
-1.647487878799438477e-01 -3.462829068303108215e-02 5.630396306514739990e-02 1.949149519205093384e-01 3.446467965841293335e-02 -5.448658484965562820e-03 2.060492038726806641e-01 -1.178677380084991455e-01 -1.857219636440277100e-01 5.275408923625946045e-02 3.068048357963562012e-01 1.029885634779930115e-01 2.293122857809066772e-01 2.432864308357238770e-01 -2.363510802388191223e-02 1.681352257728576660e-01 -1.881054416298866272e-02 4.324072897434234619e-01 3.242597579956054688e-01 3.468948975205421448e-02 -3.810452818870544434e-01 1.171647235751152039e-01 1.785600185394287109e-01 1.014325916767120361e-01 9.836560639087110758e-05 1.891220547258853912e-02 -6.185728311538696289e-02 -1.265422701835632324e-01 -1.701261661946773529e-02 1.771328300237655640e-01 -1.407992541790008545e-01 -1.544614434242248535e-01
-2.246506065130233765e-01 4.397028312087059021e-02 -2.792409062385559082e-01 1.340684741735458374e-01 7.972911745309829712e-02 -1.941802352666854858e-01 2.791405618190765381e-01 -3.996179439127445221e-03 -3.283274546265602112e-02 1.210083067417144775e-01 -2.320912629365921021e-01 2.201064229011535645e-01 -1.832629442214965820e-01 -2.221594154834747314e-01 -7.098747044801712036e-02 9.168388694524765015e-02 1.227734833955764771e-01 3.917059302330017090e-01 1.441766321659088135e-02 -1.068786084651947021e-01 -2.341547459363937378e-01 7.406661752611398697e-03 -2.818154096603393555e-01 5.672099813818931580e-02 2.340858131647109985e-01 6.298564374446868896e-02 -1.645105332136154175e-01 -1.460570394992828369e-01 2.782511711120605469e-01 4.010405018925666809e-02 -7.545960694551467896e-02 -7.541257888078689575e-02
9.438423812389373779e-02 -6.962355971336364746e-02 -1.133929863572120667e-01 2.859279327094554901e-02 7.878072559833526611e-02 8.412051945924758911e-02 9.948393329977989197e-03 -3.079378306865692139e-01 -2.161480784416198730e-01 -2.595954947173595428e-02 1.975208371877670288e-01 1.352445334196090698e-01 -2.297020517289638519e-02 1.748469471931457520e-01 1.239996254444122314e-01 1.529338806867599487e-01 4.262366145849227905e-02 3.511130213737487793e-01 1.949244178831577301e-02 1.559986472129821777e-01 7.496214658021926880e-02 1.920531243085861206e-01 4.635517671704292297e-02 9.760132431983947754e-02 4.096212685108184814e-01 -1.635230891406536102e-02 -3.510743975639343262e-01 2.312392145395278931e-01 2.410858720541000366e-01 1.527020987123250961e-02 -2.865654826164245605e-01 2.344884350895881653e-02
4.397260770201683044e-02 -3.110515177249908447e-01 -1.464796811342239380e-02 8.064100146293640137e-02 3.813541233539581299e-01 2.460779547691345215e-01 1.282802075147628784e-01 -9.149549156427383423e-02 -2.028046846389770508e-01 -4.345617815852165222e-02 -4.119419679045677185e-02 -1.117152976803481579e-03 2.602525055408477783e-01 1.393306851387023926e-01 3.685576841235160828e-02 1.787026226520538330e-01 -1.172737330198287964e-01 3.986028730869293213e-01 1.217763684689998627e-02 -1.618303954601287842e-01 4.601579275913536549e-04 -3.140347898006439209e-01 -5.230351164937019348e-02 4.445004090666770935e-02 1.406944394111633301e-01 3.886002302169799805e-02 -2.641684114933013916e-01 3.661589324474334717e-02 1.737970113754272461e-01 9.006806463003158569e-02 -2.214293926954269409e-01 1.286310255527496338e-01
-2.814830541610717773e-01 1.250944137573242188e-01 1.528991311788558960e-01 -9.390126913785934448e-02 -1.411099731922149658e-01 4.805314168334007263e-02 2.715393602848052979e-01 -2.626895904541015625e-01 -1.831091791391372681e-01 -3.287514746189117432e-01 -7.625786960124969482e-02 2.951178885996341705e-02 -1.786521077156066895e-02 9.165824949741363525e-02 8.682920597493648529e-03 -1.120300814509391785e-01 1.666573882102966309e-01 3.427620232105255127e-01 -8.342958241701126099e-02 1.411118060350418091e-01 -1.701359003782272339e-01 -2.256481796503067017e-01 -1.202082410454750061e-01 -8.520647138357162476e-02 2.368798106908798218e-01 8.116997033357620239e-02 2.927217073738574982e-02 -1.755984723567962646e-01 2.203825861215591431e-01 -5.517445504665374756e-02 -3.166036605834960938e-01 -1.355480551719665527e-01
-1.069680452346801758e-01 6.940037012100219727e-02 -1.132309138774871826e-01 7.135234773159027100e-03 -1.103271469473838806e-01 1.037119105458259583e-01 4.206106662750244141e-01 -4.981868341565132141e-02 6.350585818290710449e-02 -1.195241436362266541e-01 -6.602203100919723511e-02 -1.742642223834991455e-01 2.810301780700683594e-01 2.466043829917907715e-01 1.018995717167854309e-01 4.147813618183135986e-01 1.792199462652206421e-01 3.394410610198974609e-01 -1.035657450556755066e-01 -6.545268744230270386e-02 -2.588408887386322021e-01 -1.592795550823211670e-01 1.809443831443786621e-01 1.148754730820655823e-01 1.986847817897796631e-01 1.214966294355690479e-03 9.918949007987976074e-02 5.579536035656929016e-02 2.245207317173480988e-02 -2.354224584996700287e-02 -7.937955856323242188e-02 1.812099516391754150e-01
-2.236360013484954834e-01 5.912761553190648556e-04 -1.499198377132415771e-01 4.866833239793777466e-02 -1.674933135509490967e-01 -2.064742594957351685e-01 3.553300201892852783e-01 2.648764550685882568e-01 -2.645704448223114014e-01 -1.483780052512884140e-02 -3.749501192942261696e-03 2.374254465103149414e-01 1.423946917057037354e-01 -1.149602085351943970e-01 8.678932674229145050e-03 1.119471639394760132e-01 2.375331073999404907e-01 1.549494415521621704e-01 3.681379929184913635e-02 7.669784128665924072e-02 -4.719200730323791504e-02 -1.069985106587409973e-01 1.716570109128952026e-01 2.780177593231201172e-01 -1.551831811666488647e-01 -2.930849418044090271e-02 -2.421759366989135742e-01 1.452080309391021729e-01 1.360926926136016846e-01 2.133053690195083618e-01 -3.140956461429595947e-01 9.939060360193252563e-02
-2.608504593372344971e-01 -1.408738791942596436e-01 -2.230779826641082764e-02 -2.077639847993850708e-01 3.334785252809524536e-02 -1.818518191576004028e-01 2.751795053482055664e-01 1.322974562644958496e-01 -2.455090731382369995e-01 -6.384971737861633301e-02 1.514360308647155762e-01 5.551376193761825562e-02 4.685435816645622253e-02 -7.838442921638488770e-02 1.461414247751235962e-01 2.209654748439788818e-01 7.875772565603256226e-02 3.178456723690032959e-01 -1.597001403570175171e-01 1.361195594072341919e-01 -2.013662606477737427e-01 -2.113250344991683960e-01 -4.284992441534996033e-02 2.829641699790954590e-01 -1.621453762054443359e-01 8.628584444522857666e-02 -2.157608568668365479e-01 3.219677209854125977e-01 1.631608605384826660e-01 -8.372807642444968224e-04 -2.071316987276077271e-01 -1.731896214187145233e-02
-5.816984549164772034e-02 -2.391035705804824829e-01 1.677604317665100098e-01 -7.351440936326980591e-02 -1.752874255180358887e-01 -3.298200294375419617e-02 4.243701994419097900e-01 6.391638517379760742e-02 -2.991280555725097656e-01 4.964577406644821167e-02 8.261853456497192383e-02 -1.591145992279052734e-02 -2.008115313947200775e-02 -2.245786786079406738e-01 -1.328620016574859619e-01 4.518822729587554932e-01 -1.657795347273349762e-02 2.999834418296813965e-01 -4.504327476024627686e-02 -1.404248774051666260e-01 1.450306773185729980e-01 1.093833222985267639e-01 2.107791751623153687e-01 1.773856282234191895e-01 9.476931765675544739e-03 6.359183788299560547e-02 3.407888859510421753e-02 7.871117442846298218e-03 1.650376170873641968e-01 1.079848036170005798e-02 -2.496081292629241943e-01 -4.773448035120964050e-02
-5.593186616897583008e-02 3.294492140412330627e-02 -3.537090122699737549e-02 1.022913306951522827e-02 1.482011657208204269e-02 -1.155915632843971252e-01 1.499108374118804932e-01 -1.935582756996154785e-01 -3.297635316848754883e-01 1.662280261516571045e-01 -8.037503063678741455e-02 2.299344241619110107e-01 -1.349222809076309204e-01 -1.445284765213727951e-02 -3.040550649166107178e-01 -4.065033420920372009e-02 -3.084112890064716339e-03 3.082873523235321045e-01 -1.355093121528625488e-01 -8.761368691921234131e-02 -1.765109300613403320e-01 -1.553474366664886475e-01 -1.938063092529773712e-02 2.412938773632049561e-01 2.657341063022613525e-01 5.355493351817131042e-02 -4.711574614048004150e-01 -2.063194662332534790e-01 1.668297648429870605e-01 -3.909796848893165588e-02 1.564385369420051575e-02 1.003423258662223816e-01
-4.008743539452552795e-02 -8.710916340351104736e-02 2.291201613843441010e-02 7.278194278478622437e-02 1.760216802358627319e-01 1.363754621706902981e-03 2.276771515607833862e-01 -7.846046355552971363e-04 -7.120676338672637939e-02 -2.257593721151351929e-01 1.282026916742324829e-01 -3.174888202920556068e-03 -6.286282837390899658e-02 -7.165711373090744019e-02 -4.284403473138809204e-02 4.518231451511383057e-01 1.418684870004653931e-01 2.655364871025085449e-01 -1.330136954784393311e-01 1.012900769710540771e-01 1.544991787523031235e-02 -8.936510980129241943e-02 2.183213979005813599e-01 1.449908614158630371e-01 1.676986217498779297e-01 3.431547880172729492e-01 -4.895093142986297607e-01 5.065404810011386871e-03 -9.502705931663513184e-02 -1.108687892556190491e-01 -9.408643841743469238e-02 -5.841740965843200684e-02
-1.938854306936264038e-01 -1.949095875024795532e-01 2.225317060947418213e-02 -7.619778811931610107e-02 1.293601542711257935e-01 -2.741838097572326660e-01 3.031586408615112305e-01 4.338527843356132507e-02 -1.287603974342346191e-01 1.574686169624328613e-01 1.580982357263565063e-01 1.135960891842842102e-01 -2.126501649618148804e-01 3.617718443274497986e-02 1.552354544401168823e-02 2.174732238054275513e-01 3.533019870519638062e-02 3.306734263896942139e-01 -1.588234603404998779e-01 -1.200200617313385010e-01 -1.010142788290977478e-01 5.578019097447395325e-02 9.795119613409042358e-02 1.834623962640762329e-01 -9.212511777877807617e-02 1.210821047425270081e-01 -3.662107586860656738e-01 2.042211592197418213e-01 1.497744172811508179e-01 9.140294045209884644e-02 -3.237417638301849365e-01 -1.331497132778167725e-01
5.067802965641021729e-02 -3.620380535721778870e-03 -1.386643648147583008e-01 -1.190561801195144653e-02 5.172212719917297363e-01 9.023403376340866089e-02 1.313869506120681763e-01 3.919800743460655212e-03 -2.003417015075683594e-01 -1.670284271240234375e-01 -7.459744811058044434e-02 9.648588299751281738e-02 3.330702781677246094e-01 -1.726631522178649902e-01 -6.616655737161636353e-02 2.021769434213638306e-01 2.229241095483303070e-02 3.574434816837310791e-01 -4.092985019087791443e-02 1.114776134490966797e-01 -7.476190477609634399e-02 -2.469006329774856567e-01 1.286717038601636887e-02 3.824846120551228523e-03 2.899315059185028076e-01 6.161524355411529541e-02 -4.157941043376922607e-02 -1.149867251515388489e-01 -2.388595417141914368e-02 2.457470893859863281e-01 -1.965191811323165894e-01 6.866943836212158203e-02
-1.362867355346679688e-01 -3.886794671416282654e-02 2.575387060642242432e-01 2.443108409643173218e-01 1.833644062280654907e-01 2.162255719304084778e-02 1.994159370660781860e-01 -1.207636445760726929e-01 3.277435898780822754e-03 -1.090367883443832397e-01 1.033538728952407837e-01 1.609486341476440430e-01 -6.443431228399276733e-02 2.645101165398955345e-03 -1.947842240333557129e-01 1.936876773834228516e-01 1.940775215625762939e-01 -1.971735805273056030e-01 -8.252947032451629639e-02 3.019089698791503906e-01 -3.645942509174346924e-01 -2.787487506866455078e-01 -2.494349703192710876e-02 2.152453511953353882e-01 1.273980736732482910e-01 -6.979998201131820679e-02 -9.837132692337036133e-02 -1.790860593318939209e-01 2.744295299053192139e-01 1.270878594368696213e-02 -2.538171708583831787e-01 5.026208609342575073e-02
-1.084338575601577759e-01 -3.069413304328918457e-01 -1.068019960075616837e-02 1.756110414862632751e-02 1.373460292816162109e-01 -3.450171649456024170e-02 2.654129266738891602e-01 1.231396794319152832e-01 1.022704094648361206e-01 -7.575577497482299805e-02 2.943201363086700439e-02 -8.342456072568893433e-03 -2.411341667175292969e-02 -8.459002710878849030e-03 -1.260472238063812256e-01 2.280179560184478760e-01 3.109347820281982422e-01 1.705596745014190674e-01 3.162949085235595703e-01 2.606175541877746582e-01 6.138670444488525391e-02 -1.574072092771530151e-01 -2.884645164012908936e-01 1.249646246433258057e-01 1.708591878414154053e-01 3.273902833461761475e-01 -6.005360558629035950e-02 -6.313783675432205200e-02 2.207428514957427979e-01 2.806228697299957275e-01 -9.840328246355056763e-02 6.274681072682142258e-03
-3.773381188511848450e-02 4.307067394256591797e-02 -6.355691701173782349e-02 -1.080976501107215881e-01 1.487386375665664673e-01 -8.793016523122787476e-02 3.172963559627532959e-01 -1.998759806156158447e-01 -2.217475324869155884e-01 -1.015235185623168945e-01 1.473630517721176147e-01 7.797949761152267456e-02 2.724372595548629761e-02 3.355133114382624626e-03 1.509278267621994019e-01 3.658069372177124023e-01 1.901416480541229248e-01 3.463010489940643311e-01 -1.080537401139736176e-02 -1.571246087551116943e-01 -1.156023517251014709e-02 5.217959359288215637e-02 -5.754115059971809387e-02 3.454393148422241211e-01 -7.564420253038406372e-02 8.080764673650264740e-03 -1.640559434890747070e-01 2.881434559822082520e-01 1.875565648078918457e-01 1.765510290861129761e-01 -2.770109474658966064e-01 -2.647775039076805115e-02
1.787612289190292358e-01 -2.534194588661193848e-01 -7.726218551397323608e-02 1.031140834093093872e-01 1.615020483732223511e-01 1.931122988462448120e-01 2.082892805337905884e-01 7.843615859746932983e-02 -2.135922461748123169e-01 -9.504735469818115234e-02 -1.477415710687637329e-01 1.810616552829742432e-01 -1.288591325283050537e-01 1.425338834524154663e-01 9.897233545780181885e-02 1.976348161697387695e-01 7.022889703512191772e-02 3.058805465698242188e-01 -1.689824908971786499e-01 -2.100742980837821960e-02 -2.091390937566757202e-01 -1.467407345771789551e-01 1.070664152503013611e-01 2.427036315202713013e-01 1.476415246725082397e-01 1.957157999277114868e-01 -3.473361432552337646e-01 6.087177898734807968e-03 -9.874992072582244873e-02 2.361147999763488770e-01 -2.616914212703704834e-01 -3.699886798858642578e-02
-6.813368201255798340e-02 -1.586199365556240082e-02 -2.852640748023986816e-01 6.720136106014251709e-02 2.785412073135375977e-01 -5.469894036650657654e-02 1.267703771591186523e-01 9.100810438394546509e-02 1.627240702509880066e-02 -1.128609254956245422e-01 -8.172112703323364258e-02 -3.743795678019523621e-02 1.082370355725288391e-01 -2.650237083435058594e-01 -1.117325127124786377e-01 2.653888761997222900e-01 3.416805565357208252e-01 1.898916214704513550e-01 2.100258022546768188e-01 2.604168951511383057e-01 -3.644677400588989258e-01 -1.818884015083312988e-01 -2.102535590529441833e-02 -4.837161302566528320e-02 1.061739623546600342e-01 1.003026738762855530e-01 3.087494522333145142e-03 -2.433591336011886597e-01 1.702020764350891113e-01 -5.748842284083366394e-02 -2.285514771938323975e-01 1.407946199178695679e-01
-4.165127500891685486e-02 -2.933955378830432892e-02 4.038758948445320129e-02 8.709657937288284302e-03 9.780395776033401489e-02 2.137943804264068604e-01 3.126017749309539795e-01 1.973013579845428467e-01 -6.062875688076019287e-02 8.672248572111129761e-02 1.657846271991729736e-01 1.239855065941810608e-01 -1.689141243696212769e-01 1.336965560913085938e-01 -4.567403346300125122e-02 5.428747273981571198e-03 1.446838676929473877e-01 3.251201510429382324e-01 3.974433615803718567e-02 2.475920766592025757e-01 -2.129138559103012085e-01 -1.962263882160186768e-01 -2.189840972423553467e-01 -7.215703278779983521e-02 3.164342939853668213e-01 1.026966944336891174e-01 -1.417173594236373901e-01 -4.300652146339416504e-01 -1.139514613896608353e-02 2.167933136224746704e-01 4.176843538880348206e-02 1.004658862948417664e-01
-1.176756843924522400e-01 -1.895460486412048340e-01 1.274205446243286133e-01 -2.630350887775421143e-01 1.558146625757217407e-02 1.103526875376701355e-01 2.283924371004104614e-01 -3.713338449597358704e-02 -1.646187603473663330e-01 2.916330657899379730e-02 9.158054366707801819e-03 5.566087737679481506e-02 2.020130902528762817e-01 -1.459090504795312881e-02 -3.655260801315307617e-01 4.784550964832305908e-01 -5.208380892872810364e-02 1.675197035074234009e-01 4.086884111166000366e-02 -1.136672049760818481e-01 -7.252769172191619873e-02 -1.947129517793655396e-01 3.297599405050277710e-02 1.732693910598754883e-01 6.338580697774887085e-02 1.111817955970764160e-01 -4.343602955341339111e-01 1.155612245202064514e-01 1.381501406431198120e-01 -4.199531674385070801e-02 -7.249195128679275513e-02 7.874105358496308327e-04
-5.640873312950134277e-02 -1.954424828290939331e-01 -3.232721472159028053e-03 6.996243447065353394e-02 1.121349819004535675e-02 -1.860796846449375153e-02 3.957101404666900635e-01 -1.439342647790908813e-01 -2.195558100938796997e-01 8.136074990034103394e-03 1.115593388676643372e-01 1.847245395183563232e-01 4.036768339574337006e-03 9.179515391588211060e-02 9.606472216546535492e-03 -1.513852030038833618e-01 5.560870766639709473e-01 8.293556421995162964e-02 -3.887443244457244873e-02 9.038115292787551880e-02 -1.539685577154159546e-01 -8.034156262874603271e-02 -1.063798069953918457e-01 -1.603894121944904327e-02 4.088061675429344177e-02 7.302325963973999023e-02 8.128902316093444824e-02 1.763528287410736084e-01 8.453988283872604370e-02 2.504728734493255615e-01 -4.060657918453216553e-01 -5.134474486112594604e-02
-3.688926994800567627e-01 -1.157983541488647461e-01 1.974876970052719116e-01 -1.619245409965515137e-01 4.821611940860748291e-02 3.732093051075935364e-02 2.646832764148712158e-01 -1.816318556666374207e-02 2.493247762322425842e-02 1.848131567239761353e-01 -8.262562006711959839e-02 2.356063425540924072e-01 4.459919035434722900e-02 4.016721248626708984e-01 -1.275589317083358765e-01 1.371427476406097412e-01 4.100298509001731873e-02 3.452742099761962891e-01 -2.421393431723117828e-02 -8.454967290163040161e-02 -1.658542901277542114e-01 3.240206837654113770e-01 -8.058989420533180237e-03 9.589672088623046875e-02 1.155810356140136719e-01 -5.276573449373245239e-02 -2.374318689107894897e-01 2.828651107847690582e-02 2.445584684610366821e-01 -1.012990102171897888e-01 -4.312272369861602783e-02 4.847089294344186783e-03
-2.344506829977035522e-01 -2.717462480068206787e-01 1.404373645782470703e-01 2.686025500297546387e-01 1.396414786577224731e-01 -3.785164281725883484e-02 1.257501691579818726e-01 6.987657397985458374e-02 -2.303067147731781006e-01 6.902451068162918091e-02 2.004227638244628906e-01 -9.782254695892333984e-03 2.381106019020080566e-01 -1.940530389547348022e-01 5.017164722084999084e-02 2.273187488317489624e-01 3.138958811759948730e-01 2.369151115417480469e-01 -2.833390235900878906e-01 2.296877354383468628e-01 1.734151691198348999e-01 -9.249292314052581787e-02 -1.996687985956668854e-02 9.383564442396163940e-02 -1.682410947978496552e-03 -1.527495216578245163e-03 -2.762012183666229248e-01 -1.946727484464645386e-01 9.868949651718139648e-02 1.512364745140075684e-01 7.233645766973495483e-02 -5.925134569406509399e-02
-3.454071581363677979e-01 -3.110550530254840851e-02 2.347265928983688354e-01 1.060303449630737305e-01 3.548686951398849487e-02 -2.251061946153640747e-01 2.542504072189331055e-01 7.636226713657379150e-02 -1.041882392019033432e-02 4.039403051137924194e-02 2.331702262163162231e-01 1.281641423702239990e-01 7.399921864271163940e-02 -1.564203351736068726e-01 -9.089499362744390965e-04 -9.180794656276702881e-02 3.332151174545288086e-01 2.292365580797195435e-01 -1.547323167324066162e-01 7.583240419626235962e-02 1.518043577671051025e-01 -1.093770489096641541e-01 6.294070929288864136e-02 2.148797363042831421e-01 2.902867197990417480e-01 1.070031076669692993e-01 -3.546415567398071289e-01 -1.345972567796707153e-01 -6.405555456876754761e-02 1.910367310047149658e-01 -9.741879999637603760e-03 1.461514383554458618e-01
-2.048244327306747437e-01 -6.821340881288051605e-03 8.027768880128860474e-02 -6.960964202880859375e-02 1.224268227815628052e-01 -1.985193230211734772e-03 2.832503020763397217e-01 -2.349233180284500122e-01 -1.187900975346565247e-01 2.165414392948150635e-01 5.141649022698402405e-02 1.456907764077186584e-02 3.959752023220062256e-01 9.788805991411209106e-02 -1.446508020162582397e-01 2.221575193107128143e-02 -2.711321227252483368e-02 2.813849039375782013e-02 1.574557572603225708e-01 1.047841086983680725e-01 -2.507641017436981201e-01 -4.248965382575988770e-01 1.031525433063507080e-01 1.914494857192039490e-02 1.703464090824127197e-01 2.248118072748184204e-01 1.162802502512931824e-01 -2.736029922962188721e-01 1.330405473709106445e-01 1.671468317508697510e-01 -1.543189287185668945e-01 1.246177703142166138e-01
-3.513232171535491943e-01 -2.722446322441101074e-01 1.616348475217819214e-01 -8.929753303527832031e-02 -2.721525430679321289e-01 1.105422303080558777e-01 -1.646532863378524780e-02 -4.351539071649312973e-03 -2.041833251714706421e-01 2.235233783721923828e-02 -2.312667854130268097e-02 2.972395420074462891e-01 -3.552454337477684021e-02 6.580328196287155151e-02 -7.254665717482566833e-03 1.496481746435165405e-01 3.812386393547058105e-01 1.837190091609954834e-01 -1.558751910924911499e-01 2.798733711242675781e-01 3.926002234220504761e-02 8.256138116121292114e-02 9.264783561229705811e-02 6.706160306930541992e-02 3.442918956279754639e-01 6.561756134033203125e-03 -9.023778885602951050e-02 -1.247860416769981384e-01 1.985880434513092041e-01 4.874482005834579468e-02 2.950263023376464844e-02 1.858061999082565308e-01
-1.944375187158584595e-01 2.753693163394927979e-01 -6.583995372056961060e-02 2.987234387546777725e-03 1.647288054227828979e-01 6.980068515986204147e-03 3.295179903507232666e-01 -7.583841681480407715e-02 -4.695574566721916199e-02 1.026384457945823669e-01 -8.235025405883789062e-02 1.799332052469253540e-01 2.095059156417846680e-01 2.820037901401519775e-01 -9.507209062576293945e-02 2.024486064910888672e-01 7.442684471607208252e-02 9.915015101432800293e-02 -5.506921932101249695e-02 -2.807345390319824219e-01 9.973728656768798828e-02 -1.383947879076004028e-01 -2.650940045714378357e-02 2.854299247264862061e-01 2.838677763938903809e-01 1.721410602331161499e-01 8.121348917484283447e-02 8.562637120485305786e-02 -1.077707670629024506e-02 -1.734474301338195801e-01 -3.611684739589691162e-01 1.479599028825759888e-01
1.054364964365959167e-01 -2.907883226871490479e-01 -1.544777154922485352e-01 4.163958132266998291e-02 4.372662007808685303e-01 1.618676930665969849e-01 2.242772877216339111e-01 3.922398760914802551e-02 -9.443058073520660400e-02 -9.642753750085830688e-02 -2.396621853113174438e-01 1.414909511804580688e-01 4.326947033405303955e-02 1.138520091772079468e-01 -7.819132506847381592e-02 2.457886189222335815e-01 2.715566754341125488e-01 3.209419846534729004e-01 -4.227176681160926819e-02 -7.859439402818679810e-02 -1.655004359781742096e-02 -2.882136404514312744e-01 1.634671539068222046e-01 1.636184006929397583e-01 3.432533517479896545e-02 -2.428943365812301636e-01 -1.717574894428253174e-02 -8.304487913846969604e-02 6.772894412279129028e-02 4.672025144100189209e-02 -1.765091866254806519e-01 -7.493887841701507568e-02
7.609727978706359863e-02 -4.596249163150787354e-01 7.408585399389266968e-02 -2.715870924293994904e-02 1.862472891807556152e-01 1.885905265808105469e-01 3.488749861717224121e-01 8.175685256719589233e-02 -1.053467318415641785e-01 -2.743106149137020111e-02 -7.131583988666534424e-02 1.796725988388061523e-01 1.047540158033370972e-01 -2.642072550952434540e-02 -1.551312059164047241e-01 1.688199043273925781e-01 -3.955367952585220337e-03 3.667313158512115479e-01 -1.386438757181167603e-01 -3.012076392769813538e-02 -9.026503562927246094e-02 -2.902018129825592041e-01 1.035264581441879272e-01 2.179563492536544800e-01 4.378534108400344849e-02 -2.157251387834548950e-01 5.765117704868316650e-02 -1.491780877113342285e-01 -1.389874964952468872e-01 -1.763850003480911255e-01 -1.840350627899169922e-01 -3.263033553957939148e-02
-1.399710178375244141e-01 4.865379631519317627e-02 2.518006265163421631e-01 6.579046603292226791e-03 1.692715585231781006e-01 2.302435487508773804e-01 2.981139421463012695e-01 -5.955582857131958008e-02 -1.324075758457183838e-01 -1.882575601339340210e-01 -2.538834884762763977e-02 1.407084316015243530e-01 -9.673845767974853516e-02 3.294255137443542480e-01 -8.083692193031311035e-02 1.666122488677501678e-02 2.771327197551727295e-01 4.774785935878753662e-01 -1.060183942317962646e-01 1.894842386245727539e-01 -1.387255042791366577e-01 2.200731486082077026e-01 1.431305855512619019e-01 3.716288879513740540e-02 2.726590074598789215e-02 -9.416201710700988770e-02 -1.156842261552810669e-01 -9.323801100254058838e-02 6.799180060625076294e-02 -1.997637748718261719e-02 -1.936360299587249756e-01 -1.634713858366012573e-01
-1.765966117382049561e-01 7.869120687246322632e-02 -4.637624323368072510e-02 1.249509453773498535e-01 3.601718246936798096e-01 1.503750234842300415e-01 1.638225466012954712e-01 1.529276669025421143e-01 1.229103803634643555e-01 1.455618143081665039e-01 1.678687036037445068e-01 1.515564322471618652e-01 -1.474590450525283813e-01 2.846214361488819122e-02 2.350269705057144165e-01 2.951579093933105469e-01 7.728926092386245728e-02 2.040067315101623535e-01 -4.239438474178314209e-02 2.340612858533859253e-01 -2.587206363677978516e-01 -2.078962326049804688e-01 -1.552929431200027466e-01 2.017690688371658325e-01 1.292981058359146118e-01 8.897333592176437378e-02 6.916305422782897949e-02 -1.286052912473678589e-01 2.111237347126007080e-01 -2.648582123219966888e-02 -8.426633477210998535e-02 3.353377580642700195e-01
-1.153137311339378357e-01 9.692689031362533569e-02 -4.987660795450210571e-03 5.346807092428207397e-02 1.714202463626861572e-01 4.779633134603500366e-02 6.236569955945014954e-02 1.644064337015151978e-01 -2.480370849370956421e-01 1.366865821182727814e-03 -2.240600809454917908e-02 4.780310392379760742e-01 -3.235784545540809631e-02 2.389822602272033691e-01 3.726361691951751709e-02 1.116441264748573303e-01 4.720909893512725830e-01 2.562667429447174072e-01 3.962209820747375488e-02 2.892602384090423584e-01 -1.579580903053283691e-01 1.588612049818038940e-01 2.817952819168567657e-02 -1.271303649991750717e-02 9.842046350240707397e-02 -2.469857633113861084e-01 1.386306528002023697e-02 -3.147654235363006592e-02 7.239813357591629028e-02 -3.045636788010597229e-02 -1.792734414339065552e-01 1.190643012523651123e-01
-2.497682273387908936e-01 2.521026730537414551e-01 2.256726473569869995e-01 2.164223976433277130e-02 8.611027896404266357e-02 5.370834842324256897e-02 4.341911971569061279e-01 -2.480156272649765015e-01 -2.772231996059417725e-01 9.641529177315533161e-04 2.769635245203971863e-02 1.995107345283031464e-02 -1.423116028308868408e-01 1.451137810945510864e-01 2.359579056501388550e-01 1.569281816482543945e-01 2.446462363004684448e-01 2.605402469635009766e-01 -1.268437951803207397e-01 1.359132379293441772e-01 -2.088070213794708252e-01 7.084583863615989685e-03 -9.573688358068466187e-02 -9.739671647548675537e-02 -2.002179622650146484e-02 9.837566316127777100e-02 5.598594248294830322e-02 3.206333518028259277e-02 -1.592217087745666504e-01 -5.382850766181945801e-02 -3.090382516384124756e-01 -1.032390445470809937e-02
2.361304871737957001e-02 -3.737603127956390381e-01 3.199614956974983215e-02 9.997309744358062744e-02 8.491898328065872192e-02 1.003187820315361023e-01 3.271865248680114746e-01 1.168677434325218201e-01 -3.000010848045349121e-01 2.611025273799896240e-01 -2.767002768814563751e-02 2.801822684705257416e-02 5.658550653606653214e-03 2.511875517666339874e-02 -1.503160893917083740e-01 1.998405903577804565e-02 1.215877532958984375e-01 3.049506247043609619e-01 -5.682028084993362427e-02 2.361973524093627930e-01 1.339993672445416451e-03 -2.282602936029434204e-01 9.957902878522872925e-02 1.350013315677642822e-01 1.560614556074142456e-01 -1.791919171810150146e-01 -5.077418684959411621e-02 3.313169255852699280e-02 -1.317889839410781860e-01 -3.919999301433563232e-01 -2.165710031986236572e-01 4.735045880079269409e-02
-1.178140118718147278e-01 -6.144507601857185364e-02 -2.321275770664215088e-01 1.932133585214614868e-01 -1.213634014129638672e-01 -1.265663504600524902e-01 3.114204108715057373e-01 1.664804220199584961e-01 -1.652139872312545776e-01 1.711921095848083496e-01 -7.326768338680267334e-02 2.017199099063873291e-01 -1.610380560159683228e-01 3.552617505192756653e-02 -1.591752618551254272e-01 8.292594552040100098e-02 3.091718852519989014e-01 8.908609300851821899e-02 4.926105216145515442e-02 9.821455925703048706e-02 -1.457293331623077393e-01 -3.963580727577209473e-01 -1.481427401304244995e-01 -3.586950898170471191e-02 3.124061524868011475e-01 -3.795269131660461426e-02 -7.327377796173095703e-03 7.630760222673416138e-02 -2.183081023395061493e-02 1.400616616010665894e-01 -2.910375595092773438e-01 -2.161845415830612183e-01
-1.259952634572982788e-01 -4.126402735710144043e-02 -1.326734572649002075e-02 1.451376825571060181e-01 1.683170944452285767e-01 -1.022024303674697876e-01 3.757773935794830322e-01 -7.458184380084276199e-03 -3.451782464981079102e-01 1.301071643829345703e-01 1.465456187725067139e-01 3.280903398990631104e-02 -2.479078993201255798e-02 -5.234580114483833313e-02 -3.186404109001159668e-01 1.178405582904815674e-01 9.101786464452743530e-02 2.806271910667419434e-01 -1.206001546233892441e-02 -2.371029555797576904e-01 7.897288538515567780e-03 1.916676014661788940e-02 -9.384213946759700775e-03 2.454002201557159424e-01 6.559535115957260132e-02 1.190459728240966797e-01 -2.208047360181808472e-01 -3.930716812610626221e-01 1.188147217035293579e-01 -1.749301105737686157e-01 1.466014534235000610e-01 -1.079733222723007202e-01
5.989296734333038330e-02 -3.270241320133209229e-01 -6.314554065465927124e-02 6.858304142951965332e-03 5.205688476562500000e-01 2.212153077125549316e-01 1.733005642890930176e-01 -1.357854902744293213e-02 2.019776776432991028e-02 -5.372658371925354004e-02 3.854543343186378479e-02 9.585573524236679077e-02 1.567423045635223389e-01 -6.811807397753000259e-03 -1.901442110538482666e-01 2.417412102222442627e-01 7.921431213617324829e-02 2.849448919296264648e-01 -1.993085891008377075e-01 5.398575216531753540e-02 -1.088560447096824646e-01 -2.165349423885345459e-01 1.105453893542289734e-01 9.214662760496139526e-02 1.782566308975219727e-01 -2.377932965755462646e-01 2.070003654807806015e-03 -1.986735165119171143e-01 4.253707826137542725e-02 5.266175046563148499e-02 -2.181190550327301025e-01 -1.122543215751647949e-01
-5.562566220760345459e-02 -1.029274985194206238e-01 2.253423780202865601e-01 1.021578833460807800e-01 1.361008584499359131e-01 1.267633438110351562e-01 9.369426965713500977e-02 -1.712506115436553955e-01 -2.999218702316284180e-01 2.453365921974182129e-01 -2.161652296781539917e-01 3.009467124938964844e-01 1.257901638746261597e-01 5.948027595877647400e-02 -6.430730223655700684e-02 8.399802446365356445e-02 2.746763229370117188e-01 1.221157610416412354e-01 -4.262769594788551331e-02 2.243698388338088989e-01 -2.618700638413429260e-02 -3.464249670505523682e-01 -9.314662218093872070e-02 2.134016156196594238e-01 2.649865448474884033e-01 9.172394871711730957e-02 3.603662550449371338e-02 -9.651507250964641571e-03 -1.731772422790527344e-01 1.478867828845977783e-01 -1.037783473730087280e-01 2.726214826107025146e-01
-1.643708497285842896e-01 4.695326089859008789e-03 5.164267867803573608e-02 -2.231990545988082886e-01 2.833076119422912598e-01 -7.372174412012100220e-02 3.992103040218353271e-01 -1.422094460576772690e-02 -4.129964858293533325e-02 9.654577821493148804e-02 1.463251095265150070e-02 1.541686058044433594e-02 -1.145558878779411316e-01 -1.304284781217575073e-01 8.255616575479507446e-02 1.816443204879760742e-01 -3.788287518545985222e-03 5.333623290061950684e-01 -1.618610173463821411e-01 -1.197874173521995544e-01 6.188000738620758057e-02 4.582213237881660461e-02 1.008573397994041443e-01 1.915286332368850708e-01 -1.777517646551132202e-01 1.527539193630218506e-01 -2.890566289424896240e-01 4.794215410947799683e-02 2.008478343486785889e-01 -1.056504622101783752e-02 -1.775535792112350464e-01 -5.659006536006927490e-02
-2.603842616081237793e-01 -4.568753391504287720e-02 -1.547859460115432739e-01 -1.243152543902397156e-01 -5.879541486501693726e-02 -1.787109225988388062e-01 3.487335741519927979e-01 -7.984958938322961330e-04 -1.588879972696304321e-01 -1.605591326951980591e-01 1.681914776563644409e-01 1.569142192602157593e-01 3.542951121926307678e-02 -1.043141931295394897e-01 7.566762715578079224e-02 2.423844635486602783e-01 6.707635521888732910e-02 3.763375878334045410e-01 -1.558724939823150635e-01 1.943839192390441895e-01 -1.606428921222686768e-01 -1.742667555809020996e-01 5.989871919155120850e-02 2.056831121444702148e-01 -1.796493381261825562e-01 1.113162115216255188e-01 -1.654131561517715454e-01 2.289680391550064087e-01 1.493115872144699097e-01 1.879290938377380371e-01 -2.418166697025299072e-01 -4.819830134510993958e-02
-1.667331904172897339e-01 -5.304239317774772644e-02 -1.738533377647399902e-03 5.657691136002540588e-02 -1.188865751028060913e-01 -4.041941463947296143e-02 3.521160781383514404e-02 6.993910670280456543e-02 -2.378571406006813049e-02 1.355659812688827515e-01 6.555370986461639404e-02 2.323319911956787109e-01 6.306407600641250610e-02 2.275257855653762817e-01 -1.730501949787139893e-01 -1.611482948064804077e-01 7.177075743675231934e-02 2.774184048175811768e-01 -1.179410070180892944e-01 5.827736854553222656e-02 -3.619886338710784912e-01 1.871027648448944092e-01 -1.368641257286071777e-01 3.144918680191040039e-01 4.057078659534454346e-01 -1.551890522241592407e-01 3.332072868943214417e-02 -3.889139974489808083e-03 1.324025839567184448e-01 2.260811328887939453e-01 -2.541890442371368408e-01 2.219065278768539429e-01
-1.763307452201843262e-01 -1.181893125176429749e-01 -7.669850438833236694e-02 -2.194401919841766357e-01 1.389491856098175049e-01 -1.884777564555406570e-03 3.326409161090850830e-01 -2.846262454986572266e-01 -1.570491939783096313e-01 -1.403556205332279205e-02 -2.379998005926609039e-02 1.606337726116180420e-01 4.570136964321136475e-02 1.269125789403915405e-01 5.271252244710922241e-02 2.030239403247833252e-01 1.227232441306114197e-01 3.249535858631134033e-01 -1.393017917871475220e-01 -2.539340853691101074e-01 2.240157919004559517e-03 -1.631528437137603760e-01 9.610309451818466187e-02 6.696711760014295578e-03 4.597990214824676514e-02 1.393279731273651123e-01 -5.088938474655151367e-01 -4.229026287794113159e-02 -2.515479922294616699e-02 5.072176456451416016e-02 -1.149571165442466736e-01 1.932602375745773315e-01
-1.959897577762603760e-01 -1.296178400516510010e-01 -8.482872694730758667e-02 -1.273095756769180298e-01 1.885987371206283569e-01 3.009849488735198975e-01 3.396544158458709717e-01 -2.997706644237041473e-02 9.801924228668212891e-02 1.271276324987411499e-01 3.536434471607208252e-02 2.910731546580791473e-02 -5.323097854852676392e-02 -6.368628889322280884e-02 -3.465540409088134766e-01 2.379973381757736206e-01 -1.418449170887470245e-02 2.671850025653839111e-01 -1.350167114287614822e-02 1.151786223053932190e-01 -1.306383609771728516e-01 7.997386157512664795e-02 -3.904359340667724609e-01 3.764721751213073730e-01 1.098712682723999023e-01 -1.598542630672454834e-01 2.853568270802497864e-02 -8.354196697473526001e-02 1.064396426081657410e-01 4.868754372000694275e-02 8.427966386079788208e-03 -7.482465356588363647e-02
-7.257090508937835693e-02 -9.730071574449539185e-02 1.605205088853836060e-01 2.110440656542778015e-02 -4.392274189740419388e-03 1.587121486663818359e-01 1.700371205806732178e-01 -1.444881558418273926e-01 -3.904286026954650879e-01 3.041695617139339447e-02 -1.556144505739212036e-01 -6.619760394096374512e-02 2.360514104366302490e-01 -1.852225512266159058e-01 -3.785453438758850098e-01 2.595078647136688232e-01 5.588075891137123108e-02 1.868528276681900024e-01 -8.753798902034759521e-02 2.599216066300868988e-02 -4.211795702576637268e-02 -2.426637113094329834e-01 1.027183756232261658e-01 -5.453244969248771667e-02 1.089556738734245300e-01 1.333828270435333252e-01 -3.235962688922882080e-01 -1.222525462508201599e-01 2.526215910911560059e-01 6.990540772676467896e-02 -2.446818798780441284e-01 -5.453040450811386108e-02
-1.595679856836795807e-02 5.800148006528615952e-03 -1.545469611883163452e-01 1.155713759362697601e-02 1.002494618296623230e-01 1.358937025070190430e-01 5.597990006208419800e-02 6.025157868862152100e-02 -1.847213208675384521e-01 5.383197590708732605e-02 9.620296955108642578e-02 1.563574224710464478e-01 1.964187771081924438e-01 -1.586247235536575317e-01 2.222242951393127441e-01 1.877979785203933716e-01 1.762237548828125000e-01 2.778566181659698486e-01 2.592383623123168945e-01 -1.497173458337783813e-01 -3.181923627853393555e-01 -5.129789710044860840e-01 1.590615361928939819e-01 1.862875968217849731e-01 -5.740747973322868347e-02 -1.006456390023231506e-01 -8.152084797620773315e-02 -7.620292156934738159e-02 1.433996111154556274e-01 -1.229005306959152222e-01 -2.018063515424728394e-02 1.925270557403564453e-01
-2.214409969747066498e-02 7.268913090229034424e-02 -8.908797800540924072e-02 1.704676002264022827e-01 2.502438724040985107e-01 2.207433730363845825e-01 4.046634137630462646e-01 7.300289720296859741e-02 -1.113745868206024170e-01 1.690148860216140747e-01 -1.826055347919464111e-01 9.071248024702072144e-02 1.474440991878509521e-01 2.692502550780773163e-02 -3.894297480583190918e-01 5.466675385832786560e-02 2.207446247339248657e-01 9.896227717399597168e-02 -1.333375424146652222e-01 -2.037528008222579956e-01 -4.575408622622489929e-02 1.851141154766082764e-01 1.785009801387786865e-01 3.424116969108581543e-01 2.338002324104309082e-01 -9.975638985633850098e-02 -7.263359427452087402e-02 -8.125608786940574646e-03 6.806883215904235840e-02 -1.734767667949199677e-02 -1.970943510532379150e-01 1.118016149848699570e-02
-4.750506281852722168e-01 6.756481528282165527e-02 6.628508120775222778e-02 -5.334760528057813644e-03 -2.624497376382350922e-02 1.409126818180084229e-01 1.890159994363784790e-01 -9.147733449935913086e-02 -2.645981907844543457e-01 8.444518595933914185e-02 5.610861256718635559e-02 2.501892447471618652e-01 -1.218444183468818665e-01 2.417684644460678101e-01 1.051846593618392944e-01 2.613122016191482544e-02 1.937080770730972290e-01 1.765544116497039795e-01 9.458364546298980713e-02 1.974213868379592896e-01 5.096754804253578186e-02 -1.470147222280502319e-01 -1.351640075445175171e-01 -3.296331316232681274e-02 3.470675051212310791e-01 1.820282489061355591e-01 1.451019644737243652e-01 1.868283599615097046e-01 1.669625341892242432e-01 1.599734872579574585e-01 -1.799977421760559082e-01 -1.310324668884277344e-01
-3.816829994320869446e-02 -1.410161703824996948e-01 -2.654471993446350098e-01 -1.866333633661270142e-01 7.987559773027896881e-03 5.506603047251701355e-02 8.688969165086746216e-02 8.452981710433959961e-02 -2.384924739599227905e-01 3.158656954765319824e-01 1.992569863796234131e-02 9.269980341196060181e-02 2.533697783946990967e-01 7.310027629137039185e-02 -4.612611532211303711e-01 -3.035051375627517700e-02 4.249475151300430298e-02 2.872996330261230469e-01 -6.991939991712570190e-02 -8.034087717533111572e-03 -2.191602885723114014e-01 2.631118893623352051e-02 -8.269388228654861450e-02 2.550408542156219482e-01 3.057413101196289062e-01 1.500266604125499725e-02 2.085433751344680786e-01 4.774702712893486023e-02 2.044378966093063354e-01 -3.477603197097778320e-02 -1.047297790646553040e-01 -5.793020874261856079e-02
7.570482790470123291e-02 -8.927262574434280396e-02 -6.434873491525650024e-02 2.235395759344100952e-01 2.939303815364837646e-01 9.935868531465530396e-02 1.396554112434387207e-01 1.519365329295396805e-02 1.007228158414363861e-02 -1.475443989038467407e-01 5.977589264512062073e-02 3.604070842266082764e-01 -1.623510122299194336e-01 -3.268566131591796875e-01 -1.163134574890136719e-01 1.944377422332763672e-01 1.442436128854751587e-02 3.326172828674316406e-01 1.314179897308349609e-01 1.927075535058975220e-01 -8.665957301855087280e-02 -8.691875636577606201e-02 -2.016333676874637604e-02 1.915107667446136475e-02 2.244622111320495605e-01 4.245149344205856323e-02 1.995247006416320801e-01 -3.352822661399841309e-01 1.468502581119537354e-01 -2.662076428532600403e-02 -2.477865964174270630e-01 -8.457545191049575806e-02
3.239183500409126282e-02 -2.316680848598480225e-01 6.132134050130844116e-02 -2.481748722493648529e-02 1.827746182680130005e-01 1.085185855627059937e-01 2.638090848922729492e-01 -6.298785656690597534e-02 -1.571289449930191040e-01 2.005222439765930176e-02 -8.782674372196197510e-02 3.329866826534271240e-01 -1.802284419536590576e-01 2.092214226722717285e-01 -1.225752979516983032e-01 2.207472920417785645e-01 -5.753592029213905334e-02 1.918102949857711792e-01 -1.988289207220077515e-01 -1.055821031332015991e-01 -1.327420920133590698e-01 -1.547781676054000854e-01 7.580338418483734131e-02 1.021073460578918457e-01 3.220469877123832703e-02 2.520009875297546387e-01 -4.101127386093139648e-01 4.856563359498977661e-02 1.041432991623878479e-01 2.681659758090972900e-01 -2.630907297134399414e-01 5.352239683270454407e-02
3.584028780460357666e-02 -6.125082820653915405e-02 -1.596784591674804688e-01 2.020014077425003052e-01 1.859064400196075439e-01 1.872564256191253662e-01 3.802256286144256592e-01 -1.392552703619003296e-01 -5.693101137876510620e-02 -5.355781875550746918e-03 1.728126406669616699e-01 1.226128786802291870e-01 1.710438955342397094e-04 -1.886255592107772827e-01 1.367616467177867889e-02 -3.333475440740585327e-02 3.544019460678100586e-01 6.130537018179893494e-02 1.278134584426879883e-01 -4.512376338243484497e-02 -1.131725609302520752e-01 -1.987934708595275879e-01 -3.388441503047943115e-01 2.279450446367263794e-01 2.414676845073699951e-01 1.185590326786041260e-01 1.347623765468597412e-01 -3.841185569763183594e-02 2.039467990398406982e-01 9.215879440307617188e-02 -3.154203295707702637e-01 -4.021303355693817139e-02
-2.532200217247009277e-01 -4.531548917293548584e-02 2.247627452015876770e-02 -8.668122440576553345e-02 1.613425165414810181e-01 6.390430033206939697e-02 2.304019033908843994e-01 2.510146703571081161e-03 -2.614869549870491028e-02 -1.395718008279800415e-01 -2.673972956836223602e-02 2.492038458585739136e-01 1.251857280731201172e-01 1.779330521821975708e-01 -2.086277455091476440e-01 5.680383369326591492e-02 2.720738947391510010e-01 4.609960317611694336e-01 -1.089487820863723755e-01 -3.162035644054412842e-01 -1.951742917299270630e-01 -1.490526944398880005e-01 5.358108878135681152e-02 3.714989870786666870e-02 1.223385259509086609e-01 1.308167874813079834e-01 8.133170008659362793e-02 -2.609458863735198975e-01 1.355161797255277634e-02 -1.862017661333084106e-01 3.894620388746261597e-02 2.437613308429718018e-01
-8.497323095798492432e-02 1.001947969198226929e-01 4.768642038106918335e-02 -1.637700796127319336e-01 2.562969028949737549e-01 1.828513145446777344e-01 -5.987769365310668945e-02 1.874535381793975830e-01 -1.904603242874145508e-01 -4.790305159986019135e-03 1.143733561038970947e-01 1.039113476872444153e-01 1.705363094806671143e-01 -1.200920194387435913e-01 1.177439838647842407e-01 2.425033748149871826e-01 8.876445144414901733e-02 3.019725680351257324e-01 1.388132274150848389e-01 -3.353083878755569458e-02 -3.246567845344543457e-01 -3.976900279521942139e-01 8.136004954576492310e-02 2.113359719514846802e-01 -1.033091824501752853e-02 -1.062562018632888794e-01 -5.532409995794296265e-02 -8.857631683349609375e-02 2.267302721738815308e-01 -7.967490702867507935e-02 -1.374907493591308594e-01 3.258561789989471436e-01
-2.795182764530181885e-01 -5.216700211167335510e-02 1.616698689758777618e-02 1.403997093439102173e-01 3.227943480014801025e-01 -2.637998759746551514e-02 2.944121360778808594e-01 1.731498539447784424e-02 2.071125805377960205e-02 2.561587095260620117e-01 1.563273719511926174e-03 3.058269321918487549e-01 1.145137250423431396e-01 2.202565371990203857e-01 2.492869943380355835e-01 -1.045495793223381042e-01 6.626065820455551147e-02 2.707425057888031006e-01 1.467806547880172729e-01 3.016893863677978516e-01 -1.298913657665252686e-01 -2.639539539813995361e-01 5.944234877824783325e-02 4.749444127082824707e-02 -2.236289717257022858e-02 4.119013622403144836e-02 1.476251482963562012e-01 -1.512654274702072144e-01 1.477135419845581055e-01 6.825070083141326904e-02 -2.349523007869720459e-01 4.344647005200386047e-02
-6.350837647914886475e-02 -5.719976872205734253e-02 -2.202164381742477417e-01 -1.030244380235671997e-01 -1.168296393007040024e-02 -2.924242988228797913e-02 4.502591490745544434e-02 -1.275597661733627319e-01 -6.224690750241279602e-02 8.638494461774826050e-02 -2.211538553237915039e-01 2.252059876918792725e-01 1.817705458961427212e-03 1.668138206005096436e-01 -1.494454592466354370e-01 3.103018403053283691e-01 1.965514570474624634e-01 1.090209111571311951e-01 -1.629170030355453491e-01 -8.961039781570434570e-02 -7.147059589624404907e-02 -1.961449682712554932e-01 9.341055899858474731e-02 4.364120364189147949e-01 2.880415916442871094e-01 3.095954954624176025e-01 1.635396927595138550e-01 1.670082658529281616e-01 -3.658623620867729187e-02 -2.336237728595733643e-01 -1.848905831575393677e-01 7.396357506513595581e-02
-2.704488933086395264e-01 -7.836080342531204224e-02 3.286331146955490112e-02 1.978510767221450806e-01 5.774897709488868713e-02 -1.134912893176078796e-01 3.327479362487792969e-01 8.659723401069641113e-02 -2.226125001907348633e-01 -1.520826071500778198e-01 2.408640831708908081e-01 8.342804759740829468e-02 1.919162720441818237e-01 -9.499111771583557129e-02 -3.763655722141265869e-01 1.826453804969787598e-01 -6.269665062427520752e-02 3.042521774768829346e-01 -1.457214504480361938e-01 -6.735503673553466797e-02 1.122749894857406616e-01 -1.881013065576553345e-01 2.320589423179626465e-01 2.111119180917739868e-01 8.804450184106826782e-02 -1.729664206504821777e-01 -1.996427625417709351e-01 -8.668006956577301025e-02 -1.221962198615074158e-01 -8.110699802637100220e-02 -1.265655644237995148e-02 1.101839914917945862e-01
-2.483514882624149323e-02 -1.664276868104934692e-01 -4.621063545346260071e-02 1.422808915376663208e-01 6.981521099805831909e-02 -1.501636803150177002e-01 -4.831151571124792099e-03 -8.876980841159820557e-02 1.526061594486236572e-01 1.366972085088491440e-02 5.105645209550857544e-02 8.881846070289611816e-02 -1.653281003236770630e-01 4.433008283376693726e-02 -1.779489517211914062e-01 4.069903194904327393e-01 2.475606501102447510e-01 3.592057526111602783e-01 3.223227560520172119e-01 2.038837373256683350e-01 3.788668289780616760e-02 -7.740720640867948532e-03 -2.882368862628936768e-01 1.560405045747756958e-01 1.777349412441253662e-01 2.000326812267303467e-01 -3.559552133083343506e-02 -1.417288482189178467e-01 2.303662151098251343e-02 2.232860922813415527e-01 -2.404491305351257324e-01 -8.684638887643814087e-02
1.247419118881225586e-01 -8.434595167636871338e-02 9.988945722579956055e-02 2.693886123597621918e-02 1.899044215679168701e-01 -1.929529607295989990e-01 2.879076600074768066e-01 -1.261807233095169067e-01 -2.725530564785003662e-01 -1.530532538890838623e-01 6.883317977190017700e-02 6.705205142498016357e-02 1.151553448289632797e-02 -1.362517923116683960e-01 -1.717182993888854980e-01 1.941317915916442871e-01 2.008786946535110474e-01 1.384941935539245605e-01 -3.654164448380470276e-02 2.291431725025177002e-01 -2.990703582763671875e-01 1.369891613721847534e-01 1.412791460752487183e-01 4.551938474178314209e-01 1.538959890604019165e-01 1.145198345184326172e-01 -7.711703330278396606e-02 -3.003642857074737549e-01 2.249225042760372162e-02 -1.211129203438758850e-01 -1.253154478035867214e-03 -6.937824189662933350e-02
1.533598303794860840e-01 -1.552742253988981247e-02 9.822878241539001465e-02 3.676178678870201111e-02 1.539446711540222168e-01 -1.814385801553726196e-01 1.955709457397460938e-01 -6.456685066223144531e-02 -2.308057546615600586e-01 -2.405304647982120514e-02 -1.731197386980056763e-01 -8.543826639652252197e-02 2.140665426850318909e-02 -5.745075643062591553e-02 -1.724260449409484863e-01 1.093887090682983398e-01 1.128192897886037827e-02 3.381801843643188477e-01 -1.200500652194023132e-01 1.161765679717063904e-01 -4.136994481086730957e-01 -9.612967818975448608e-02 2.578906118869781494e-01 4.257015287876129150e-01 2.945881709456443787e-02 2.924310043454170227e-02 -3.579401224851608276e-02 -3.208087384700775146e-01 -1.746257953345775604e-02 1.320443395525217056e-02 -2.291249632835388184e-01 -1.444555819034576416e-02
-1.465638726949691772e-02 -1.494641304016113281e-01 -2.689279429614543915e-02 -3.889596834778785706e-02 2.420075088739395142e-01 8.026243001222610474e-02 1.586691588163375854e-01 6.038406863808631897e-02 -1.121019721031188965e-01 8.452240377664566040e-02 -3.420801460742950439e-01 -2.380876243114471436e-02 2.199130058288574219e-01 -5.471191182732582092e-02 -6.790407747030258179e-02 2.803748250007629395e-01 1.185745075345039368e-01 3.567802906036376953e-01 -1.391287297010421753e-01 -5.941378697752952576e-02 -1.378548294305801392e-01 -2.819894850254058838e-01 -3.709960356354713440e-02 -1.415906697511672974e-01 3.106952905654907227e-01 5.714835971593856812e-02 -1.364729255437850952e-01 6.186256185173988342e-02 5.291793122887611389e-02 -1.107387468218803406e-01 -3.829402327537536621e-01 2.033815830945968628e-01
-4.830807149410247803e-01 -2.745268866419792175e-02 1.856418997049331665e-01 4.217012226581573486e-02 -1.441461294889450073e-01 9.336541593074798584e-02 2.284651398658752441e-01 -1.848075687885284424e-01 -4.853660240769386292e-02 -3.389641270041465759e-02 2.002782374620437622e-01 4.318434745073318481e-02 1.461718976497650146e-01 2.189725488424301147e-01 -2.480024471879005432e-02 -6.428950279951095581e-02 2.944500744342803955e-01 2.379634678363800049e-01 -3.657428324222564697e-01 5.570956692099571228e-02 -8.630919456481933594e-02 -7.748306728899478912e-03 -1.875146478414535522e-02 -1.487495936453342438e-02 2.501483261585235596e-01 -5.236650630831718445e-02 3.546656668186187744e-02 -6.650891155004501343e-02 6.074152514338493347e-02 3.313259920105338097e-03 -3.005389273166656494e-01 2.023501694202423096e-01
-1.016485393047332764e-01 -2.198830479755997658e-03 4.950154200196266174e-02 -2.405218333005905151e-01 -6.625936925411224365e-02 3.014286160469055176e-01 8.806884288787841797e-02 2.246496528387069702e-01 -1.076391339302062988e-01 -3.313386440277099609e-02 -4.183008149266242981e-02 -7.770933210849761963e-02 -3.046757541596889496e-02 1.608368009328842163e-01 1.159728094935417175e-01 1.611073315143585205e-01 3.513620495796203613e-01 5.235732793807983398e-01 1.485398411750793457e-01 1.441648155450820923e-01 -1.610090583562850952e-01 -1.310194730758666992e-01 1.335080415010452271e-01 3.159664198756217957e-02 2.299809753894805908e-01 -5.424651876091957092e-02 -1.507955193519592285e-01 -1.148059517145156860e-01 1.004917696118354797e-01 -1.689142435789108276e-01 -2.364194691181182861e-01 2.430829964578151703e-02
-2.648785412311553955e-01 1.443002372980117798e-01 -2.566269226372241974e-02 1.064222007989883423e-01 1.037706583738327026e-01 2.331298291683197021e-01 2.068602144718170166e-01 1.637211591005325317e-01 -2.551718354225158691e-01 1.607232689857482910e-01 1.495479494333267212e-01 4.475922882556915283e-02 -4.212330281734466553e-02 2.162807583808898926e-01 -7.072412222623825073e-02 1.210197135806083679e-01 -3.685171157121658325e-02 4.295721650123596191e-01 -5.083362013101577759e-02 1.185781955718994141e-01 -3.960521817207336426e-01 -5.415665730834007263e-02 -2.624453902244567871e-01 -5.186244472861289978e-02 -9.459067881107330322e-02 -3.679126501083374023e-02 -7.994436472654342651e-02 2.318659424781799316e-01 -1.570577472448348999e-01 -1.141200959682464600e-01 -1.024763286113739014e-01 -1.620748937129974365e-01
-3.401028215885162354e-01 3.169344738125801086e-02 1.032367497682571411e-01 -6.800550967454910278e-02 6.548896431922912598e-02 1.926449239253997803e-01 8.904139697551727295e-02 -1.099412888288497925e-01 -1.949291974306106567e-01 8.989233523607254028e-02 1.765300780534744263e-01 7.950926572084426880e-02 -1.966798156499862671e-01 2.503759562969207764e-01 -5.095801129937171936e-02 -1.156592592597007751e-01 2.487875819206237793e-01 4.671611785888671875e-01 7.929917424917221069e-02 1.340870857238769531e-01 -3.185774385929107666e-01 1.672906875610351562e-01 -1.159194335341453552e-01 -4.159369319677352905e-02 2.809739112854003906e-01 8.759450167417526245e-02 3.301703929901123047e-02 7.762305438518524170e-02 2.497141510248184204e-01 -1.073025539517402649e-02 -2.124485932290554047e-02 -3.640495706349611282e-03
-9.826814755797386169e-03 -2.616370618343353271e-01 1.557205021381378174e-01 2.148945257067680359e-02 -4.918882250785827637e-02 -3.444207459688186646e-02 1.904566437005996704e-01 1.053720805794000626e-02 -1.103831902146339417e-01 6.918347440659999847e-03 -3.024178789928555489e-03 1.769614219665527344e-01 -1.381084322929382324e-01 2.334739565849304199e-01 1.260830461978912354e-01 1.809239089488983154e-01 3.968204259872436523e-01 3.261474072933197021e-01 8.140788227319717407e-02 2.533718347549438477e-01 2.341597713530063629e-02 -1.700781136751174927e-01 -1.902823001146316528e-01 1.144098713994026184e-01 1.042429134249687195e-01 -3.945941850543022156e-02 5.817355215549468994e-02 2.399946562945842743e-02 -2.536492981016635895e-02 4.136559367179870605e-01 -2.605803608894348145e-01 1.774870604276657104e-01
-1.388490479439496994e-02 -2.534841001033782959e-01 -7.803054898977279663e-02 2.244158461689949036e-02 -5.668122693896293640e-02 8.595130592584609985e-02 1.578839123249053955e-01 -5.977154523134231567e-02 -1.809955835342407227e-01 1.917125731706619263e-01 -3.010389208793640137e-01 1.906326711177825928e-01 2.158057987689971924e-01 3.233822584152221680e-01 6.241541728377342224e-02 3.142100274562835693e-01 -6.718067079782485962e-02 1.605450659990310669e-01 1.112873898819088936e-03 1.308625489473342896e-01 -1.153369769454002380e-01 6.519279628992080688e-02 -2.117264121770858765e-01 3.192310333251953125e-01 1.845934540033340454e-01 2.494751065969467163e-01 1.751631945371627808e-01 1.077290624380111694e-01 2.282623201608657837e-01 -1.129482463002204895e-01 -6.750652194023132324e-02 -1.410260349512100220e-01
-2.959939241409301758e-01 -7.872507721185684204e-02 6.554890424013137817e-02 -4.822729900479316711e-02 9.129421412944793701e-02 2.371549233794212341e-02 1.621347069740295410e-01 1.188334897160530090e-01 -7.577035576105117798e-02 2.351781725883483887e-01 3.225207924842834473e-01 4.127021506428718567e-02 -8.024951070547103882e-02 1.234116125851869583e-02 -1.038886308670043945e-01 1.814857274293899536e-01 2.986932396888732910e-01 8.579642325639724731e-02 8.496187627315521240e-02 1.503058075904846191e-01 -1.677459925413131714e-01 -2.824599742889404297e-01 -2.484740465879440308e-01 1.052727699279785156e-01 2.540796697139739990e-01 2.623534798622131348e-01 -7.412865757942199707e-02 8.800350129604339600e-02 -3.435970842838287354e-02 -1.614641398191452026e-01 1.043200567364692688e-01 -3.758642077445983887e-01
-3.712082803249359131e-01 4.179476574063301086e-02 9.655654430389404297e-02 -2.364657372236251831e-01 3.149855136871337891e-01 1.586629748344421387e-01 2.078734785318374634e-01 -7.806481793522834778e-03 -3.455035388469696045e-02 1.679362505674362183e-01 -1.984240114688873291e-02 1.532951742410659790e-01 2.010679543018341064e-01 -4.317931458353996277e-02 7.255363464355468750e-02 -9.168890118598937988e-02 1.512527018785476685e-01 1.410293132066726685e-01 1.070725396275520325e-01 1.814473271369934082e-01 -2.406146973371505737e-01 1.491841822862625122e-01 -7.590547204017639160e-02 1.048878878355026245e-01 5.217047035694122314e-02 2.996736206114292145e-02 -1.480843871831893921e-01 -2.322792708873748779e-01 2.145427614450454712e-01 -2.349584549665451050e-01 -3.654733300209045410e-01 1.411647945642471313e-01
-2.556170523166656494e-01 -1.558173745870590210e-01 -1.306036561727523804e-01 1.065743267536163330e-01 -6.920284777879714966e-02 -2.424408942461013794e-01 3.122891485691070557e-01 1.417977660894393921e-01 -3.017879128456115723e-01 -1.378560960292816162e-01 1.465195119380950928e-01 5.451222881674766541e-02 1.669411659240722656e-01 -2.735452353954315186e-02 -3.620408475399017334e-02 1.206849962472915649e-01 1.216362789273262024e-01 2.896189987659454346e-01 -4.536317661404609680e-02 3.156979382038116455e-01 3.824120759963989258e-02 -2.233601361513137817e-02 -1.612131949514150620e-03 2.386878281831741333e-01 -7.125912606716156006e-02 -1.031518056988716125e-01 -3.985053896903991699e-01 -3.433374688029289246e-02 2.833395451307296753e-02 1.539698988199234009e-01 -2.489114403724670410e-01 -1.585899107158184052e-02
4.532523453235626221e-03 -3.513687551021575928e-01 2.462447434663772583e-01 9.203357249498367310e-02 1.092690676450729370e-01 7.156556844711303711e-02 -5.285928398370742798e-02 -6.806588172912597656e-02 -2.146311402320861816e-01 1.253237016499042511e-03 1.214060261845588684e-01 7.019416987895965576e-02 8.195962756872177124e-02 9.356283396482467651e-02 -1.619946062564849854e-01 2.558455169200897217e-01 2.330011576414108276e-01 2.549185752868652344e-01 2.578033804893493652e-01 3.405650332570075989e-02 2.613910287618637085e-02 -9.936123341321945190e-02 -3.048547208309173584e-01 2.542313039302825928e-01 1.136229187250137329e-02 -1.775121875107288361e-02 1.687207221984863281e-01 -1.894643008708953857e-01 2.667272649705410004e-02 3.062849640846252441e-01 -3.071261942386627197e-01 -3.662702441215515137e-02
-5.978925153613090515e-03 -2.343847006559371948e-01 1.563185006380081177e-01 9.490651078522205353e-03 1.825869083404541016e-02 1.532243788242340088e-01 3.948868834413588047e-04 -8.219948410987854004e-02 -2.466754019260406494e-01 1.791386455297470093e-01 -1.097109466791152954e-01 1.636750996112823486e-01 -1.524959504604339600e-01 1.095079034566879272e-01 -3.840828835964202881e-01 2.793126702308654785e-01 2.635021209716796875e-01 7.255598902702331543e-02 1.387294530868530273e-01 8.741686120629310608e-03 -7.223705947399139404e-02 -1.013561412692070007e-01 -2.371568083763122559e-01 2.418354898691177368e-01 1.589592546224594116e-01 2.231034338474273682e-01 6.068208813667297363e-02 -1.600061208009719849e-01 3.124815039336681366e-02 3.021759688854217529e-01 -2.472152262926101685e-01 -1.241706833243370056e-01
2.364046126604080200e-02 7.233272492885589600e-02 -2.513793706893920898e-01 -1.565963029861450195e-01 6.728092581033706665e-02 5.470287054777145386e-02 2.158666700124740601e-01 2.640148401260375977e-01 -3.190037608146667480e-01 6.493809074163436890e-02 1.769136339426040649e-01 2.712475061416625977e-01 1.673003733158111572e-01 -6.108393892645835876e-02 -2.253427654504776001e-01 -8.203907310962677002e-02 2.601335756480693817e-02 2.659034132957458496e-01 -2.283736169338226318e-01 -3.752997890114784241e-02 -3.363064527511596680e-01 -7.380669936537742615e-03 -2.229881286621093750e-01 1.263359636068344116e-01 2.109308391809463501e-01 -2.687988616526126862e-02 1.743019968271255493e-01 8.867189288139343262e-02 -1.007446460425853729e-02 1.580274477601051331e-02 -2.680942416191101074e-01 1.520529389381408691e-01
-5.434802770614624023e-01 2.618414908647537231e-02 2.639582753181457520e-01 -1.363762170076370239e-01 -1.898545473814010620e-01 7.477598264813423157e-04 1.594775021076202393e-01 6.067651882767677307e-02 1.406471580266952515e-01 -8.760511130094528198e-02 1.681599617004394531e-01 1.235055271536111832e-02 1.478109210729598999e-01 1.193889528512954712e-01 1.060106884688138962e-02 7.674228399991989136e-02 1.075156927108764648e-01 2.996947765350341797e-01 -7.117382436990737915e-02 1.142190396785736084e-01 -2.566402256488800049e-01 5.343933030962944031e-02 3.288877755403518677e-02 1.053011193871498108e-01 2.001684755086898804e-01 -1.901610754430294037e-02 1.500556468963623047e-01 -3.393454104661941528e-02 2.109441161155700684e-01 6.021985318511724472e-03 -3.776097297668457031e-01 3.037518449127674103e-02
1.344169825315475464e-01 -3.148960769176483154e-01 1.139029338955879211e-01 -8.730550110340118408e-02 1.264437139034271240e-01 4.581110179424285889e-02 3.921090662479400635e-01 1.682931184768676758e-01 -2.889307141304016113e-01 7.770524173974990845e-02 -1.779747605323791504e-01 8.376137702725827694e-04 1.224361509084701538e-01 1.525900363922119141e-01 -8.628331869840621948e-02 1.478043198585510254e-01 4.296453297138214111e-02 2.947083115577697754e-01 -1.717710345983505249e-01 1.255520582199096680e-01 -1.379671841859817505e-01 -2.667188346385955811e-01 5.851159244775772095e-02 -3.348293481394648552e-03 1.421481817960739136e-01 -2.129921466112136841e-01 -2.046528011560440063e-01 2.021715231239795685e-02 -1.563317477703094482e-01 -1.756675243377685547e-01 -2.578058838844299316e-01 1.267111450433731079e-01
-1.337260901927947998e-01 -7.197648286819458008e-02 1.923991553485393524e-02 1.503157019615173340e-01 -9.007380157709121704e-02 1.298354864120483398e-01 8.554353564977645874e-02 3.335579335689544678e-01 -2.370840683579444885e-02 -1.281604170799255371e-01 1.700890362262725830e-01 -5.267837271094322205e-02 -8.140565454959869385e-02 2.587432973086833954e-02 -1.788646876811981201e-01 -1.188579574227333069e-02 -4.799069091677665710e-02 3.137757778167724609e-01 -8.002134412527084351e-02 2.352108657360076904e-01 -2.564697563648223877e-01 3.722234070301055908e-02 4.441337659955024719e-02 2.378233894705772400e-02 1.799606531858444214e-01 1.576206684112548828e-01 -1.372246742248535156e-01 1.030518934130668640e-01 1.405944228172302246e-01 -2.399367839097976685e-01 -5.640789270401000977e-01 8.894848823547363281e-02
-1.027840748429298401e-01 1.740019172430038452e-01 4.520023241639137268e-02 2.386631816625595093e-01 4.484568834304809570e-01 2.286541089415550232e-02 2.061052769422531128e-01 -1.261678934097290039e-01 -1.671616546809673309e-02 1.221418231725692749e-01 1.979372948408126831e-01 1.068814173340797424e-01 2.944724820554256439e-02 -2.055648267269134521e-01 1.692662760615348816e-02 3.322882056236267090e-01 2.891440987586975098e-01 1.439819037914276123e-01 1.808024495840072632e-01 1.226295232772827148e-01 -2.375612705945968628e-01 -1.945452578365802765e-02 -4.144604504108428955e-02 2.534335553646087646e-01 1.211196184158325195e-01 4.970830306410789490e-02 1.181031391024589539e-01 -9.543172270059585571e-02 2.122075110673904419e-01 -5.282559897750616074e-03 -3.373154252767562866e-02 2.434701472520828247e-01
-7.348977029323577881e-02 -3.364945203065872192e-02 -2.434992045164108276e-01 -8.547791838645935059e-02 3.084878623485565186e-01 -4.030879214406013489e-02 3.468253910541534424e-01 -2.785462141036987305e-02 -2.169997841119766235e-01 -2.108727395534515381e-02 7.608456164598464966e-02 -7.316045463085174561e-02 -1.115052402019500732e-01 1.791205555200576782e-01 -4.386401921510696411e-02 3.538413345813751221e-01 1.542698882985860109e-04 3.211930096149444580e-01 -7.908592373132705688e-02 1.953707486391067505e-01 2.328426577150821686e-02 -2.005453258752822876e-01 2.049420624971389771e-01 -1.179235614836215973e-02 2.967749536037445068e-01 3.127859234809875488e-01 -2.247217446565628052e-01 -1.878530718386173248e-02 -3.026507236063480377e-02 3.684544935822486877e-02 6.220389902591705322e-02 -7.279391586780548096e-02
-1.898247748613357544e-01 -1.637801975011825562e-01 -2.806141972541809082e-01 1.420699246227741241e-02 6.655003875494003296e-02 3.283895254135131836e-01 2.216767817735671997e-01 6.442397832870483398e-02 -1.846169382333755493e-01 2.406520843505859375e-01 -3.321002125740051270e-01 1.873380541801452637e-01 4.805473610758781433e-02 1.506081521511077881e-01 3.031498054042458534e-03 3.172636330127716064e-01 7.954303920269012451e-02 1.152028888463973999e-01 4.748290870338678360e-03 3.744053840637207031e-02 -9.824162721633911133e-02 -7.533719390630722046e-02 -3.210976421833038330e-01 1.062168031930923462e-01 7.643485814332962036e-02 1.334739625453948975e-01 1.553904861211776733e-01 4.161839559674263000e-02 1.756656169891357422e-01 1.212846115231513977e-01 -2.824592590332031250e-01 -6.303162872791290283e-02
-2.814415991306304932e-01 1.102678850293159485e-01 1.161316335201263428e-01 8.056408911943435669e-02 1.404988467693328857e-01 -2.527230679988861084e-01 2.898889183998107910e-01 1.222099289298057556e-01 -2.562360763549804688e-01 -1.405863016843795776e-01 5.684682354331016541e-02 6.030829623341560364e-02 2.790606617927551270e-01 -1.684872508049011230e-01 7.783775776624679565e-02 1.202282160520553589e-01 1.097716614603996277e-01 2.944790720939636230e-01 -2.210083976387977600e-02 1.936861425638198853e-01 -6.534527987241744995e-02 1.784958988428115845e-01 2.709842473268508911e-02 3.033215105533599854e-01 2.041124701499938965e-01 3.890411555767059326e-02 -1.308393180370330811e-01 -3.372817337512969971e-01 -2.125205397605895996e-01 3.827360644936561584e-02 -2.618638984858989716e-02 1.414622383890673518e-04
-9.785813838243484497e-02 -1.496710479259490967e-01 1.525733619928359985e-01 -1.413253694772720337e-01 -8.986148983240127563e-02 1.719380915164947510e-01 7.368240505456924438e-02 -3.224059045314788818e-01 -2.212592065334320068e-01 1.101048216223716736e-01 -2.038652077317237854e-02 2.300972193479537964e-01 2.769751250743865967e-01 6.369725614786148071e-02 -1.241076365113258362e-01 4.455912709236145020e-01 -1.068888604640960693e-01 2.449471205472946167e-01 6.456505507230758667e-02 -2.709252759814262390e-03 -1.079466193914413452e-01 -2.932031154632568359e-01 -1.962241828441619873e-01 1.877345703542232513e-02 4.150409623980522156e-02 -2.145645171403884888e-01 -2.444846928119659424e-01 -4.625706374645233154e-02 1.020661294460296631e-01 8.113505691289901733e-02 -1.548931002616882324e-01 -7.648507505655288696e-02
-1.404677480459213257e-01 -2.380062453448772430e-02 -1.157651245594024658e-01 4.913568869233131409e-02 5.448399484157562256e-02 -6.477113068103790283e-02 3.163771033287048340e-01 1.101400926709175110e-01 -1.717329211533069611e-02 -6.584023684263229370e-02 1.760230958461761475e-01 -2.700848318636417389e-02 4.027736485004425049e-01 4.027181863784790039e-01 -1.450269017368555069e-02 1.312735974788665771e-01 4.327932000160217285e-01 2.793819308280944824e-01 -2.898963913321495056e-02 -1.128962859511375427e-01 -1.197121739387512207e-01 -5.155039951205253601e-02 -1.426675021648406982e-01 1.780539005994796753e-01 -7.843543775379657745e-03 2.941527664661407471e-01 -3.390135709196329117e-03 1.227682605385780334e-01 3.224968537688255310e-02 3.141785040497779846e-02 5.956313014030456543e-02 1.051701456308364868e-01
-1.233037412166595459e-01 -1.609461903572082520e-01 4.787728190422058105e-02 -4.621624946594238281e-02 -1.534314639866352081e-02 1.017770916223526001e-01 4.009067714214324951e-01 7.009834051132202148e-02 -1.978912949562072754e-02 4.361133649945259094e-02 -2.031072787940502167e-02 3.243339955806732178e-01 -1.132941395044326782e-01 3.602671325206756592e-01 -9.936200827360153198e-02 2.173624746501445770e-02 1.669301092624664307e-01 3.644294440746307373e-01 2.048765122890472412e-02 -6.722441315650939941e-02 -3.801484704017639160e-01 2.026930600404739380e-01 1.280286442488431931e-02 1.604844778776168823e-01 -1.213335543870925903e-01 -1.434379816055297852e-02 -1.620271503925323486e-01 7.814881205558776855e-02 1.511910259723663330e-01 -1.790823042392730713e-01 -5.808966699987649918e-03 1.948799788951873779e-01
-1.664645224809646606e-01 -1.579624116420745850e-01 1.748594492673873901e-01 -3.006569743156433105e-01 1.333120912313461304e-01 -1.392422616481781006e-01 2.139789313077926636e-01 2.241420745849609375e-01 -2.993598207831382751e-02 1.215038299560546875e-01 1.375883258879184723e-02 9.965770691633224487e-02 1.440554708242416382e-01 -1.337474435567855835e-01 -2.422512173652648926e-01 2.584921717643737793e-01 8.791732043027877808e-02 2.014389038085937500e-01 1.376733630895614624e-01 -1.373926829546689987e-02 -1.649702638387680054e-01 -4.679509624838829041e-02 3.640613257884979248e-01 1.525883525609970093e-01 3.775752708315849304e-02 1.100341156125068665e-01 -2.720105946063995361e-01 2.174844443798065186e-01 3.682343661785125732e-02 2.313972860574722290e-01 -2.441729754209518433e-01 3.511661663651466370e-02
-2.489230930805206299e-01 -1.343867927789688110e-01 6.382933259010314941e-02 1.273094564676284790e-01 3.162928819656372070e-01 -5.101827532052993774e-02 2.340856641530990601e-01 -1.836318224668502808e-01 3.390488773584365845e-02 1.328538656234741211e-01 2.781837992370128632e-02 2.579479813575744629e-01 -1.186854541301727295e-01 2.343913726508617401e-02 3.876315429806709290e-03 9.389433264732360840e-02 3.310615718364715576e-01 -8.319410681724548340e-02 -1.290733963251113892e-01 3.370655477046966553e-01 -2.486181110143661499e-01 -2.394256740808486938e-01 -1.345453262329101562e-01 1.985625326633453369e-01 1.484255641698837280e-01 -2.165167480707168579e-01 -1.334147900342941284e-02 -2.403444051742553711e-01 1.124609857797622681e-01 1.134774014353752136e-01 -1.475551426410675049e-01 -3.668592497706413269e-02
-3.372755348682403564e-01 -1.265754103660583496e-01 -1.530409008264541626e-01 6.819242984056472778e-02 2.209973335266113281e-01 -1.598510295152664185e-01 1.975521892309188843e-01 1.581025719642639160e-01 -5.152445752173662186e-03 2.648041844367980957e-01 -3.084668219089508057e-01 3.390316367149353027e-01 -9.598760306835174561e-02 -1.036325320601463318e-01 -9.872716665267944336e-02 7.574938237667083740e-02 -1.688231527805328369e-02 3.537947237491607666e-01 9.331421926617622375e-03 -1.298904567956924438e-01 -1.571629494428634644e-01 4.125326126813888550e-02 -1.329597234725952148e-01 -1.101206466555595398e-01 9.449519217014312744e-02 1.572922058403491974e-02 -1.727762669324874878e-01 -1.392436176538467407e-01 2.764591872692108154e-01 7.192160934209823608e-02 -1.859451532363891602e-01 -1.218194141983985901e-01
-4.267591238021850586e-01 4.505977034568786621e-02 1.286468654870986938e-01 -5.587989930063486099e-03 -1.278808563947677612e-01 5.446144938468933105e-02 2.102582901716232300e-01 -7.659627497196197510e-02 8.995258808135986328e-02 -1.588283628225326538e-01 1.247650533914566040e-01 1.190804243087768555e-01 1.412287820130586624e-02 1.522416621446609497e-01 1.027275174856185913e-01 -6.610960513353347778e-02 8.934345841407775879e-02 2.520960867404937744e-01 -2.927835583686828613e-01 -2.032057940959930420e-02 -2.224040031433105469e-01 -7.401852309703826904e-02 4.946968331933021545e-02 1.591283977031707764e-01 3.675844669342041016e-01 1.042968407273292542e-01 2.356621026992797852e-01 -4.388896003365516663e-02 3.993695229291915894e-02 -2.149499952793121338e-01 -3.646486401557922363e-01 6.243018805980682373e-02
-4.522746205329895020e-01 -2.826396822929382324e-01 -5.231605097651481628e-02 3.951339051127433777e-02 5.439792573451995850e-02 1.601923257112503052e-01 2.644471824169158936e-01 -1.093571707606315613e-01 -1.548850685358047485e-01 5.583600699901580811e-02 8.693437278270721436e-02 3.158613443374633789e-01 1.321420371532440186e-01 6.661591678857803345e-02 1.675835461355745792e-03 -2.173766791820526123e-01 1.652407795190811157e-01 -4.326711222529411316e-02 -2.176974341273307800e-02 6.178826093673706055e-02 -5.481228977441787720e-02 -1.333279311656951904e-01 -3.471741080284118652e-01 3.039070963859558105e-01 1.616828143596649170e-01 8.267967402935028076e-02 5.064943060278892517e-02 -7.297608256340026855e-02 1.592901498079299927e-01 1.447197347879409790e-01 -2.067830860614776611e-01 -9.034565649926662445e-03
-2.585178315639495850e-01 -1.792140603065490723e-01 -3.811898827552795410e-02 2.062174826860427856e-01 1.062551662325859070e-01 3.496568650007247925e-02 1.017480716109275818e-01 2.697060406208038330e-01 -1.979302763938903809e-01 -4.061533138155937195e-03 1.874800473451614380e-01 -4.333282262086868286e-02 2.197451293468475342e-01 1.695346236228942871e-01 -4.112736880779266357e-02 1.953063607215881348e-01 -1.088034212589263916e-01 3.460738956928253174e-01 -2.069551944732666016e-01 3.693139851093292236e-01 6.055687740445137024e-02 -2.384130507707595825e-01 1.748443543910980225e-01 1.306470781564712524e-01 6.598055362701416016e-02 -4.357458278536796570e-02 -7.753250002861022949e-02 -3.440975546836853027e-01 8.624260127544403076e-02 -4.835181683301925659e-02 -9.263261407613754272e-02 -1.952389441430568695e-02
-5.234293639659881592e-02 1.306647900491952896e-02 -1.355481594800949097e-01 -1.548364609479904175e-01 1.455809455364942551e-02 -1.613089293241500854e-01 3.107306361198425293e-01 -1.106258183717727661e-01 -2.204426527023315430e-01 3.265818953514099121e-02 1.840960234403610229e-01 7.378204166889190674e-02 -2.076832018792629242e-02 1.349236071109771729e-02 1.002898216247558594e-01 3.075163662433624268e-01 1.631245464086532593e-01 5.151933431625366211e-01 -4.211832582950592041e-02 -1.348468661308288574e-01 -6.697592139244079590e-02 -5.806091427803039551e-02 1.025846600532531738e-01 2.886191010475158691e-01 -1.442185491323471069e-01 7.287266850471496582e-02 -1.568046957254409790e-01 2.507918477058410645e-01 1.145613752305507660e-02 1.092047467827796936e-01 -2.875443100929260254e-01 -5.897729471325874329e-02
-9.384897351264953613e-02 1.230234801769256592e-01 3.569920361042022705e-02 -3.131599724292755127e-01 2.674020826816558838e-01 -1.593125313520431519e-01 1.358970105648040771e-01 1.760302926413714886e-03 -2.908997535705566406e-01 1.225689575076103210e-01 1.626194715499877930e-01 2.791197225451469421e-02 7.916096597909927368e-02 -2.039385288953781128e-01 -3.084165230393409729e-02 7.732819020748138428e-02 3.151561617851257324e-01 4.324221909046173096e-01 -1.375792622566223145e-01 -1.963170617818832397e-01 -1.088870912790298462e-01 -1.366435438394546509e-01 2.081388235092163086e-02 1.841255426406860352e-01 -5.145580694079399109e-02 1.337113082408905029e-01 -1.150938272476196289e-01 1.766797453165054321e-01 -1.344115883111953735e-01 1.583050936460494995e-02 -1.857662349939346313e-01 -2.307408899068832397e-01
-3.177850842475891113e-01 1.176307648420333862e-01 1.067222505807876587e-01 3.868789225816726685e-02 1.043615937232971191e-01 1.903208643198013306e-01 1.569973379373550415e-01 1.630085110664367676e-01 -1.452288925647735596e-01 1.512093469500541687e-02 -4.567513614892959595e-02 1.509560942649841309e-01 -4.995312169194221497e-02 1.666102111339569092e-01 2.312481030821800232e-02 -1.003793254494667053e-01 2.064993381500244141e-01 3.631672561168670654e-01 -2.282337993383407593e-01 2.650098800659179688e-01 -2.394399195909500122e-01 8.415530622005462646e-02 1.958614289760589600e-01 -2.460457384586334229e-02 -2.602504193782806396e-02 -1.588030159473419189e-02 -2.024607956409454346e-01 -2.122486531734466553e-01 1.103445440530776978e-01 -7.625285536050796509e-02 -4.055085778236389160e-01 -1.314002126455307007e-01
-3.439495563507080078e-01 -2.832311391830444336e-01 8.144609630107879639e-02 -1.538712978363037109e-01 9.153423458337783813e-02 -1.861483976244926453e-02 -2.776639163494110107e-02 2.447530776262283325e-01 -8.165494352579116821e-02 8.517924696207046509e-02 -1.501041501760482788e-01 2.099518179893493652e-01 3.342903032898902893e-02 -1.892030388116836548e-01 -6.036592274904251099e-02 2.110912054777145386e-01 -1.653115823864936829e-02 3.179094791412353516e-01 1.456170678138732910e-01 1.166142746806144714e-01 -4.007526338100433350e-01 -2.477703392505645752e-01 -2.327057570219039917e-01 -6.265807151794433594e-02 3.456518799066543579e-02 2.284612506628036499e-01 -1.253279745578765869e-01 1.065284162759780884e-01 1.231862828135490417e-01 1.107338964939117432e-01 -1.076385229825973511e-01 2.084754966199398041e-02
-2.889547348022460938e-01 1.008932739496231079e-01 2.517690137028694153e-02 -2.133641839027404785e-01 -2.276008250191807747e-03 -2.254912406206130981e-01 1.947999149560928345e-01 -3.666575625538825989e-02 -1.367819607257843018e-01 3.225292861461639404e-01 6.683242321014404297e-02 1.141130551695823669e-01 -1.171049773693084717e-01 -1.605834215879440308e-01 4.566757380962371826e-02 1.736827939748764038e-01 2.479057759046554565e-01 5.001093149185180664e-01 5.007879808545112610e-02 -1.096674576401710510e-01 -1.200553998351097107e-01 -7.931717485189437866e-02 1.023737713694572449e-01 2.170780748128890991e-01 -9.744581580162048340e-02 8.741402998566627502e-03 -2.877786159515380859e-01 1.397511512041091919e-01 -7.260318845510482788e-02 4.249597713351249695e-02 -1.333151906728744507e-01 -1.298908144235610962e-01
-3.550948798656463623e-01 2.198693603277206421e-01 -5.474784877151250839e-03 5.705778300762176514e-02 1.770805120468139648e-01 7.123865932226181030e-02 4.044275581836700439e-01 1.453229133039712906e-02 9.461025148630142212e-02 6.604658812284469604e-02 8.816284686326980591e-02 2.160824090242385864e-01 1.751738972961902618e-02 9.097170084714889526e-02 1.097093820571899414e-01 1.116528064012527466e-01 2.612064182758331299e-01 -6.723401602357625961e-03 -9.058179706335067749e-02 -1.488115042448043823e-01 1.456239670515060425e-01 4.248999804258346558e-02 -8.932822942733764648e-02 3.143364489078521729e-01 2.376304566860198975e-01 1.730792522430419922e-01 2.152560949325561523e-01 -7.121770828962326050e-02 2.148426473140716553e-01 -1.718918681144714355e-01 -2.795490324497222900e-01 3.324548900127410889e-02
-1.978347748517990112e-01 3.073962219059467316e-02 4.686995968222618103e-02 -7.042192667722702026e-02 4.089560508728027344e-01 7.008443027734756470e-02 2.220369279384613037e-01 7.414169609546661377e-02 2.375149428844451904e-01 1.151946112513542175e-01 -6.823559757322072983e-03 2.057607322931289673e-01 2.711765468120574951e-02 -2.277922071516513824e-02 1.131238564848899841e-01 1.147511750459671021e-01 1.211397699080407619e-03 1.703714281320571899e-01 1.797962337732315063e-01 2.186678200960159302e-01 -2.441074848175048828e-01 -9.768874943256378174e-02 2.002158574759960175e-02 2.621645033359527588e-01 -9.290521591901779175e-02 1.077239587903022766e-01 -1.564749479293823242e-01 -2.074379622936248779e-01 1.553081125020980835e-01 2.557692490518093109e-02 -3.707210123538970947e-01 2.985418438911437988e-01
-3.435763716697692871e-01 -6.897111982107162476e-02 2.079052329063415527e-01 -5.280737951397895813e-02 -4.438610002398490906e-02 1.060086563229560852e-01 1.595593690872192383e-01 -1.016973052173852921e-02 -2.450866252183914185e-01 -1.840737015008926392e-01 1.081120744347572327e-01 -2.880647033452987671e-02 3.868173575028777122e-03 1.925321668386459351e-01 -1.112482249736785889e-01 4.551391676068305969e-02 4.799490049481391907e-02 3.828181028366088867e-01 1.372710764408111572e-01 -1.932233721017837524e-01 -5.225361585617065430e-01 5.051521956920623779e-02 1.041146367788314819e-02 6.057953089475631714e-02 2.335755228996276855e-01 3.535060212016105652e-02 4.745152592658996582e-02 -8.025952428579330444e-02 1.541412174701690674e-01 2.018218040466308594e-01 -1.198503971099853516e-01 -8.156361430883407593e-02
1.085071712732315063e-01 -4.090015962719917297e-02 4.202485457062721252e-02 -6.610823422670364380e-02 1.620319038629531860e-01 3.266822397708892822e-01 2.511610686779022217e-01 5.234817415475845337e-02 -2.018215805292129517e-01 5.267415940761566162e-02 3.610149770975112915e-02 1.760691851377487183e-01 -7.168467342853546143e-02 -9.539232403039932251e-02 2.422841638326644897e-02 2.948849201202392578e-01 -1.977230757474899292e-01 1.654075235128402710e-01 -1.697884500026702881e-01 -1.080100536346435547e-01 -2.510185241699218750e-01 -7.811541110277175903e-02 -2.316852286458015442e-02 1.747784465551376343e-01 1.166003867983818054e-01 1.245106533169746399e-01 -2.886288762092590332e-01 -1.146439090371131897e-01 -3.504845313727855682e-03 2.425390928983688354e-01 -4.584977626800537109e-01 -4.770002514123916626e-02
2.665362693369388580e-02 -2.310412526130676270e-01 4.229400679469108582e-02 1.571845561265945435e-01 -5.164373293519020081e-02 2.678999118506908417e-02 3.814189508557319641e-02 -7.260835915803909302e-02 -1.132143959403038025e-01 1.598666161298751831e-01 1.721165925264358521e-01 3.351833224296569824e-01 4.102917909622192383e-01 6.306413561105728149e-02 -2.284150272607803345e-01 6.405388563871383667e-02 1.371673643589019775e-01 2.630911767482757568e-01 -8.677931129932403564e-02 -4.066865891218185425e-02 -2.527607977390289307e-01 3.826025873422622681e-02 -1.413822472095489502e-01 3.483833968639373779e-01 2.604396939277648926e-01 1.714876480400562286e-02 9.862494468688964844e-02 8.164174854755401611e-02 -9.459309279918670654e-02 1.839539557695388794e-01 -6.874268501996994019e-02 2.537849247455596924e-01
-2.294527441263198853e-01 -3.608082234859466553e-02 2.144992351531982422e-03 1.650831550359725952e-01 2.132700532674789429e-01 2.463168501853942871e-01 2.955018579959869385e-01 -1.619133949279785156e-01 -2.892798483371734619e-01 -3.094761818647384644e-02 -3.779145423322916031e-03 2.579752802848815918e-01 7.420030236244201660e-02 2.639537211507558823e-03 -1.158888787031173706e-01 1.009919494390487671e-01 2.583397626876831055e-01 -1.532690674066543579e-01 -2.210845351219177246e-01 2.567322924733161926e-02 4.743025638163089752e-03 1.140943355858325958e-02 1.169797480106353760e-01 3.133367002010345459e-01 3.310858504846692085e-03 2.050504684448242188e-01 7.285222411155700684e-02 -2.482329159975051880e-01 8.750917762517929077e-02 -2.435357123613357544e-01 -2.852987349033355713e-01 9.807644039392471313e-02
-2.771881818771362305e-01 -5.874169245362281799e-02 -3.104320727288722992e-02 -2.441127300262451172e-01 -4.940012097358703613e-02 -2.094027847051620483e-01 2.668468952178955078e-01 -5.833990126848220825e-02 -2.806230783462524414e-01 -1.180297732353210449e-01 2.896450757980346680e-01 1.579502373933792114e-01 2.671909146010875702e-02 -4.254299774765968323e-02 -2.816142141819000244e-02 2.584525346755981445e-01 6.853397935628890991e-02 3.375594615936279297e-01 -1.481594443321228027e-01 1.107285618782043457e-01 -1.047098115086555481e-01 -1.143105626106262207e-01 -2.208794951438903809e-01 2.240504175424575806e-01 -1.944648623466491699e-01 7.686336338520050049e-02 -2.652235031127929688e-01 1.024918258190155029e-01 1.679874807596206665e-01 -1.781202736310660839e-03 -1.608610004186630249e-01 -1.099033951759338379e-01
-4.762637987732887268e-02 -2.547961771488189697e-01 9.731194376945495605e-02 7.126903533935546875e-02 -9.336180984973907471e-02 1.047503948211669922e-01 9.982756525278091431e-02 7.010930031538009644e-02 7.322736829519271851e-02 -7.880715280771255493e-02 -1.250841766595840454e-01 1.474362891167402267e-02 1.695281267166137695e-01 1.670928597450256348e-01 1.414973586797714233e-01 1.937961429357528687e-01 1.949622482061386108e-01 5.280222892761230469e-01 -7.244423776865005493e-02 -9.698489308357238770e-02 -7.996940612792968750e-02 -3.617844879627227783e-01 2.401345521211624146e-01 -3.318545967340469360e-02 1.634792983531951904e-01 -6.089630722999572754e-02 -3.812331333756446838e-02 1.662969589233398438e-02 -9.488643705844879150e-02 -2.205787599086761475e-01 -3.089332282543182373e-01 1.709805727005004883e-01
2.283433824777603149e-02 -8.626702427864074707e-02 1.630735024809837341e-02 1.041373312473297119e-01 2.244969755411148071e-01 -1.627995073795318604e-01 5.771851912140846252e-02 6.990927457809448242e-02 -2.003135979175567627e-01 1.928741335868835449e-01 -1.496926546096801758e-01 -7.500763237476348877e-02 1.157950237393379211e-02 -4.086492583155632019e-02 1.416710438206791878e-04 2.742838859558105469e-01 1.120609864592552185e-01 2.961145639419555664e-01 -3.696120902895927429e-02 5.174707248806953430e-02 -6.205379962921142578e-02 -1.102548241615295410e-01 -1.105893775820732117e-01 1.379272490739822388e-01 2.208377271890640259e-01 2.730477452278137207e-01 -1.536563336849212646e-01 -5.094199180603027344e-01 2.915299534797668457e-01 -2.207611054182052612e-01 -1.472370475530624390e-01 -3.965056035667657852e-03
-3.434465825557708740e-01 4.019022360444068909e-02 1.021267399191856384e-01 -1.321437861770391464e-02 9.622057527303695679e-02 2.360775768756866455e-01 1.789496093988418579e-01 -1.368004977703094482e-01 -6.343163549900054932e-02 -1.094638258218765259e-01 1.639553457498550415e-01 1.670189797878265381e-01 -1.084022819995880127e-01 1.058327630162239075e-01 -1.705515533685684204e-01 -4.114655777812004089e-02 1.723564565181732178e-01 5.815268158912658691e-01 2.809360064566135406e-02 -1.685992926359176636e-01 -2.327323853969573975e-01 6.822833418846130371e-02 -2.456197887659072876e-01 2.755512855947017670e-02 1.116512194275856018e-01 7.115068286657333374e-02 1.088805347681045532e-01 -1.741232126951217651e-01 2.143732458353042603e-01 -6.359580904245376587e-02 4.954112321138381958e-02 2.052663639187812805e-02
-2.443345636129379272e-01 1.995479501783847809e-02 1.037905365228652954e-02 -2.827354371547698975e-01 1.059722825884819031e-01 -8.983156085014343262e-02 4.155385196208953857e-01 -1.900698095560073853e-01 -1.364634782075881958e-01 2.249249070882797241e-01 2.130283266305923462e-01 -1.421950478106737137e-02 5.492636468261480331e-03 2.310406183823943138e-03 -1.908901147544384003e-02 1.849144548177719116e-01 2.039881795644760132e-01 3.571532368659973145e-01 3.371450304985046387e-02 -1.183678507804870605e-01 1.323490738868713379e-01 -1.192767396569252014e-01 3.785023465752601624e-02 2.781547009944915771e-01 -9.549003094434738159e-02 2.610058784484863281e-01 -2.244927734136581421e-01 1.176855564117431641e-01 -1.137303337454795837e-01 4.818934202194213867e-02 -1.356217414140701294e-01 1.111943870782852173e-01
7.143506407737731934e-02 -2.180017530918121338e-01 1.229478493332862854e-01 6.690401583909988403e-02 -2.507892809808254242e-02 -5.688484013080596924e-02 1.229844763875007629e-01 -2.743169665336608887e-01 -3.363151550292968750e-01 5.119393393397331238e-02 -5.574154853820800781e-02 -2.762420661747455597e-02 1.222688779234886169e-01 -1.802343726158142090e-01 -3.455771803855895996e-01 3.525732755661010742e-01 2.201759964227676392e-01 3.710819482803344727e-01 2.614152990281581879e-02 1.365872621536254883e-01 1.341439783573150635e-01 3.780336305499076843e-02 -1.174936518073081970e-01 1.359767466783523560e-01 2.658396842889487743e-04 1.121498271822929382e-01 -1.279752105474472046e-01 -2.584230303764343262e-01 6.926106661558151245e-02 -4.617695137858390808e-02 -4.595144838094711304e-02 2.464954853057861328e-01
-4.784526824951171875e-01 9.452907741069793701e-02 -5.842095240950584412e-02 3.528537228703498840e-02 1.460418999195098877e-01 1.262560784816741943e-01 1.792857348918914795e-01 6.399885285645723343e-03 4.463211819529533386e-02 1.119242981076240540e-01 -5.175862088799476624e-02 -8.415868878364562988e-02 1.370265036821365356e-01 9.447900950908660889e-02 -2.743351161479949951e-01 2.623738944530487061e-01 8.869960159063339233e-02 9.562246501445770264e-02 -4.754474014043807983e-02 -1.992553174495697021e-01 1.022025719285011292e-01 -8.679102174937725067e-03 6.081235781311988831e-02 3.670178353786468506e-01 2.813200652599334717e-01 1.982424706220626831e-01 7.037118077278137207e-02 -4.741251841187477112e-02 -2.938529849052429199e-02 -1.761372536420822144e-01 -2.899377644062042236e-01 2.060701400041580200e-01
-1.765750646591186523e-01 -1.751046627759933472e-01 -2.073731869459152222e-01 -6.489191204309463501e-02 1.074420139193534851e-01 3.121601045131683350e-01 -1.835833885706961155e-03 1.020943820476531982e-01 -1.053201556205749512e-01 1.123842895030975342e-01 4.266234859824180603e-02 2.705663740634918213e-01 1.969118118286132812e-01 1.033485122025012970e-02 1.008504182100296021e-01 -1.881759241223335266e-02 1.164654493331909180e-01 3.010002970695495605e-01 4.702384173870086670e-01 6.798262149095535278e-02 -1.896594911813735962e-01 -2.344856262207031250e-01 -2.321874536573886871e-02 -4.431480914354324341e-02 2.686574459075927734e-01 -6.157513707876205444e-02 -2.376910150051116943e-01 -1.507591828703880310e-02 9.436018019914627075e-02 8.515284955501556396e-02 -2.015029042959213257e-01 1.027449369430541992e-01
-4.351427853107452393e-01 -7.444516569375991821e-02 1.018187478184700012e-01 -1.461055725812911987e-01 1.184633523225784302e-01 -9.212592989206314087e-02 1.568487584590911865e-01 -9.247010201215744019e-02 -9.982658922672271729e-02 3.586635887622833252e-01 6.454844027757644653e-02 -1.770993694663047791e-02 7.641921937465667725e-02 2.320904731750488281e-01 -1.182079687714576721e-01 1.584266573190689087e-01 2.511218190193176270e-01 2.774090170860290527e-01 -7.190269976854324341e-02 -1.339077204465866089e-01 -1.057230979204177856e-01 5.316356196999549866e-02 1.288257241249084473e-01 -1.792108863592147827e-01 2.131770253181457520e-01 1.801089346408843994e-01 5.189403519034385681e-02 -1.443229764699935913e-01 1.286755651235580444e-01 9.286732226610183716e-02 -1.820376068353652954e-01 3.004961013793945312e-01
-2.782239615917205811e-01 -9.287157654762268066e-02 5.457587912678718567e-02 8.208922296762466431e-02 -9.642455726861953735e-02 5.947418510913848877e-02 2.033393830060958862e-01 2.403452247381210327e-02 -2.721577584743499756e-01 -3.367829918861389160e-01 1.879355013370513916e-01 5.904176458716392517e-02 -2.144951671361923218e-01 3.395138978958129883e-01 -3.226626515388488770e-01 -3.155925869941711426e-02 2.480058670043945312e-01 2.907971143722534180e-01 9.980528056621551514e-02 -6.740090996026992798e-02 -2.451987564563751221e-01 2.839430980384349823e-02 1.288873255252838135e-01 3.459911420941352844e-02 1.475081890821456909e-01 2.072071880102157593e-01 -6.237531080842018127e-02 -4.459613189101219177e-02 1.768344789743423462e-01 -7.060626894235610962e-02 -1.030203551054000854e-01 -7.298092823475599289e-03
-1.856749653816223145e-01 3.079290874302387238e-02 2.086194604635238647e-02 -8.254235610365867615e-03 3.856134116649627686e-01 6.628327071666717529e-02 -3.080234676599502563e-02 1.505956519395112991e-02 1.852474957704544067e-01 -1.117446795105934143e-01 9.156886488199234009e-03 1.554489731788635254e-01 -1.815386489033699036e-02 -2.183227390050888062e-01 -1.755947321653366089e-01 1.672181189060211182e-01 4.076330363750457764e-01 2.313817590475082397e-01 1.958871334791183472e-01 -4.962364956736564636e-02 -2.766456902027130127e-01 -3.615492880344390869e-01 1.684440225362777710e-01 8.642925880849361420e-03 1.038507223129272461e-01 8.098265528678894043e-02 2.786900103092193604e-02 -8.964404463768005371e-02 3.106420636177062988e-01 1.788276061415672302e-02 -1.068350598216056824e-01 3.662730008363723755e-02
-3.856259211897850037e-02 3.686665371060371399e-02 1.678206725046038628e-03 -1.484698057174682617e-01 -1.626133918762207031e-01 1.174128875136375427e-01 1.999972611665725708e-01 -1.994812190532684326e-01 -4.487946033477783203e-01 2.442570626735687256e-01 3.555754199624061584e-02 5.217906087636947632e-02 -1.918643265962600708e-01 -1.397191286087036133e-01 -1.329801380634307861e-01 -1.321174949407577515e-02 1.935259252786636353e-01 3.478310406208038330e-01 1.306736618280410767e-01 4.495935887098312378e-02 6.305429339408874512e-02 -2.322666347026824951e-02 -1.217139512300491333e-01 3.638395369052886963e-01 1.471143588423728943e-02 1.896860003471374512e-01 -2.463348805904388428e-01 -1.262262463569641113e-01 -6.308584660291671753e-02 1.897413432598114014e-01 -1.429565995931625366e-01 -1.155704110860824585e-01
-1.788944900035858154e-01 -1.587910652160644531e-01 4.833521787077188492e-03 6.867088377475738525e-02 -1.469400525093078613e-01 3.713562339544296265e-02 4.174974933266639709e-02 2.316205389797687531e-02 -1.431997269392013550e-01 -2.329753525555133820e-02 -7.910827547311782837e-02 1.474599838256835938e-01 7.127180695533752441e-02 -1.314328312873840332e-01 -2.501354925334453583e-02 -9.196969121694564819e-02 4.184347093105316162e-01 3.820470273494720459e-01 -2.233588248491287231e-01 2.980971038341522217e-01 -9.506695717573165894e-02 -7.232701778411865234e-02 -4.773579910397529602e-02 9.901467710733413696e-03 4.429509341716766357e-01 5.995441693812608719e-03 1.498833447694778442e-01 -1.187444552779197693e-01 9.096648544073104858e-02 -1.106709167361259460e-01 -2.365980669856071472e-02 3.193266689777374268e-01
-6.739557534456253052e-02 -4.224108755588531494e-01 1.746179163455963135e-02 -4.488127306103706360e-02 -3.619485720992088318e-02 2.236677110195159912e-01 2.356482446193695068e-01 -1.259468197822570801e-01 9.505331516265869141e-02 1.135417222976684570e-01 -5.104603618383407593e-02 1.025632843375205994e-01 -1.015917211771011353e-01 6.203391402959823608e-02 -1.415531039237976074e-01 2.553398609161376953e-01 2.249752730131149292e-01 2.600075900554656982e-01 8.695107698440551758e-02 2.085023969411849976e-01 -3.032202832400798798e-02 2.086536260321736336e-04 -1.531946957111358643e-01 1.413641870021820068e-01 2.558193802833557129e-01 2.282534390687942505e-01 3.220251500606536865e-01 -9.675566107034683228e-02 5.027339980006217957e-02 2.015350311994552612e-01 -2.372112125158309937e-01 -1.178116127848625183e-01
-1.758141517639160156e-01 -7.438710331916809082e-02 -2.248956114053726196e-01 2.503196895122528076e-01 -1.635840088129043579e-01 3.761985152959823608e-02 1.438567191362380981e-01 6.751199811697006226e-02 -2.776675522327423096e-01 -9.134064614772796631e-02 2.877182699739933014e-02 -5.792098864912986755e-02 3.375889360904693604e-01 1.369326561689376831e-01 -7.659888267517089844e-02 -1.138598937541246414e-02 -1.503779832273721695e-02 5.517461895942687988e-01 -1.467698216438293457e-01 1.282803118228912354e-01 1.273389160633087158e-01 -8.265071362257003784e-02 -3.129143267869949341e-02 2.289675772190093994e-01 8.963037282228469849e-02 2.638543546199798584e-01 -1.582630425691604614e-01 -2.711321972310543060e-02 1.983267813920974731e-01 -1.600557565689086914e-02 6.560072302818298340e-02 4.609056189656257629e-02
-1.495242565870285034e-01 -1.459150612354278564e-01 6.235717609524726868e-02 -2.708668634295463562e-02 2.390274554491043091e-01 1.485643684864044189e-01 1.489452458918094635e-02 -2.604688405990600586e-01 6.965700536966323853e-02 2.941694296896457672e-02 -5.774688348174095154e-02 2.701337039470672607e-01 1.530241817235946655e-01 1.140473783016204834e-01 -1.668154448270797729e-01 8.842694759368896484e-02 -1.088567823171615601e-02 9.592393785715103149e-02 1.087806299328804016e-01 3.392953574657440186e-01 -2.108643352985382080e-01 -2.618378698825836182e-01 5.127808079123497009e-02 2.698823809623718262e-01 6.246569566428661346e-03 1.453206837177276611e-01 -1.010773982852697372e-02 -3.352495431900024414e-01 2.883970141410827637e-01 -1.438160240650177002e-01 -2.966493070125579834e-01 -9.599588811397552490e-03
-9.592966735363006592e-02 4.916302114725112915e-02 -1.521023958921432495e-01 -3.981047123670578003e-02 1.104338169097900391e-01 3.181355595588684082e-01 1.243813708424568176e-01 2.155112177133560181e-01 3.832300007343292236e-02 -6.113207340240478516e-02 1.052115559577941895e-01 1.433212012052536011e-01 2.463781088590621948e-01 8.324611186981201172e-02 2.173870615661144257e-02 -8.118619024753570557e-02 2.875526249408721924e-01 1.219664812088012695e-01 2.611411511898040771e-01 4.308978840708732605e-02 -2.531833648681640625e-01 -2.402399480342864990e-01 -5.487539991736412048e-02 2.509095966815948486e-01 4.432492703199386597e-02 -1.189732030034065247e-01 -3.206572830677032471e-01 6.223431602120399475e-02 2.086633630096912384e-02 -1.210169792175292969e-01 -4.008563458919525146e-01 1.511592715978622437e-01
-3.622614741325378418e-01 -7.708916813135147095e-02 1.000778749585151672e-01 6.087744981050491333e-02 2.157544493675231934e-01 1.416310220956802368e-01 -1.606394946575164795e-01 6.466589123010635376e-02 -1.138785853981971741e-01 1.387436985969543457e-01 1.130402684211730957e-01 1.792742908000946045e-01 -8.289795368909835815e-02 -5.868191644549369812e-02 1.134766116738319397e-01 1.809915751218795776e-01 9.366007149219512939e-02 1.054174900054931641e-01 1.027941610664129257e-02 3.597911894321441650e-01 -1.598807275295257568e-01 -9.198865294456481934e-02 1.897483617067337036e-01 -5.288868770003318787e-02 3.820297718048095703e-01 2.780240476131439209e-01 8.684308826923370361e-02 -1.267247051000595093e-01 1.909766197204589844e-01 6.606251746416091919e-02 -2.896729111671447754e-01 1.598828136920928955e-01
-4.297197163105010986e-01 -1.894239485263824463e-01 3.943485394120216370e-02 4.584142938256263733e-03 -4.136566072702407837e-02 3.013361990451812744e-01 2.084701955318450928e-01 -1.595788300037384033e-01 -3.407939672470092773e-01 5.282081663608551025e-02 -9.432878345251083374e-02 2.913261651992797852e-01 8.605680614709854126e-02 1.239794492721557617e-02 -1.495806407183408737e-02 -1.442026644945144653e-01 2.139353007078170776e-01 1.408391748555004597e-03 -5.813222005963325500e-02 1.013345345854759216e-01 -2.660251855850219727e-01 -4.645121097564697266e-02 -9.830522537231445312e-02 1.268246322870254517e-01 9.126873314380645752e-02 1.220744326710700989e-01 6.281080842018127441e-02 3.210094869136810303e-01 2.084627300500869751e-01 1.097467243671417236e-01 -1.468390077352523804e-01 -9.892295300960540771e-02
-2.134078145027160645e-01 -1.112176850438117981e-01 1.876842081546783447e-01 1.035124734044075012e-01 9.460373967885971069e-02 3.776815161108970642e-02 9.654177725315093994e-02 7.646051794290542603e-02 1.162824556231498718e-01 -3.299197927117347717e-02 -2.045289799571037292e-02 1.840807348489761353e-01 -1.167105697095394135e-02 4.792466759681701660e-01 1.169018540531396866e-02 8.516096323728561401e-02 2.172717601060867310e-01 4.497228860855102539e-01 -4.280887544155120850e-03 -6.085511296987533569e-02 -2.119068056344985962e-01 6.968000531196594238e-02 2.276442013680934906e-02 1.093260496854782104e-01 -5.301381275057792664e-02 -1.063932552933692932e-01 -1.542974114418029785e-01 8.809471875429153442e-02 5.874718725681304932e-02 -1.024094000458717346e-01 -4.162458777427673340e-01 -1.902116835117340088e-01
-3.971266746520996094e-01 5.490176007151603699e-02 1.357309520244598389e-01 2.160449177026748657e-01 -4.454081412404775620e-03 3.574602007865905762e-01 1.618942320346832275e-01 1.195149421691894531e-01 -1.154853105545043945e-01 -3.415582329034805298e-02 2.545610368251800537e-01 -2.962708286941051483e-02 1.081485152244567871e-01 1.192855909466743469e-01 -1.408551782369613647e-01 1.947235763072967529e-01 1.895357295870780945e-02 4.351324141025543213e-01 -9.832163900136947632e-02 2.104509435594081879e-02 -2.162090241909027100e-01 2.120281383395195007e-02 -1.267429739236831665e-01 1.341552287340164185e-02 1.535459309816360474e-01 -6.149490363895893097e-03 -3.128679469227790833e-02 2.059040516614913940e-01 -1.292529702186584473e-01 -2.350988984107971191e-01 -1.095085218548774719e-01 -1.667724400758743286e-01
-9.390793740749359131e-02 -1.878015547990798950e-01 2.430683374404907227e-01 -1.219854950904846191e-01 3.516376614570617676e-01 2.345093339681625366e-02 2.104430645704269409e-01 3.316056216135621071e-03 -5.198654904961585999e-02 2.474670298397541046e-02 5.163240060210227966e-02 7.617917656898498535e-02 8.399523049592971802e-02 -2.754946351051330566e-01 2.005910873413085938e-01 3.503214195370674133e-02 3.261135891079902649e-03 3.447727560997009277e-01 9.777271747589111328e-02 -8.143105357885360718e-02 -1.234170943498611450e-01 -1.061765328049659729e-01 7.101678848266601562e-02 1.384492069482803345e-01 5.219745039939880371e-01 -1.142152622342109680e-01 -2.872243337333202362e-02 -1.059867516160011292e-01 1.001426354050636292e-01 -1.440495103597640991e-01 -6.884470582008361816e-02 2.416344135999679565e-01
-2.682093977928161621e-01 -2.696941494941711426e-01 1.045575588941574097e-01 1.467215567827224731e-01 -3.860351862385869026e-04 3.768598660826683044e-02 1.803086511790752411e-02 -3.358697751536965370e-03 -3.000501915812492371e-02 1.720336824655532837e-02 2.899654954671859741e-02 6.228011846542358398e-02 8.688587695360183716e-02 -3.091005384922027588e-01 1.018347144126892090e-01 1.178946420550346375e-01 2.500361064448952675e-03 2.342922985553741455e-01 1.973471976816654205e-02 -5.606930330395698547e-02 -2.901420295238494873e-01 -9.863315522670745850e-02 1.238479688763618469e-01 3.204699754714965820e-01 4.747037589550018311e-01 -6.284689903259277344e-02 3.980831801891326904e-02 -1.013303846120834351e-01 -1.690986454486846924e-01 1.751924753189086914e-01 -9.164202958345413208e-02 3.295776844024658203e-01
1.442622393369674683e-01 -9.214243292808532715e-02 1.058024168014526367e-01 5.751846358180046082e-02 9.749628603458404541e-02 1.175114884972572327e-01 6.135294958949089050e-02 -1.024604514241218567e-01 -2.059821635484695435e-01 1.022276282310485840e-02 4.107652902603149414e-01 1.505023688077926636e-01 4.179460182785987854e-02 2.892860770225524902e-01 5.273848772048950195e-03 9.906314313411712646e-02 4.002742841839790344e-02 4.403682351112365723e-01 6.994953006505966187e-02 -1.162340980954468250e-03 -6.958023458719253540e-02 5.392343923449516296e-02 1.447239518165588379e-01 1.447189599275588989e-01 4.198671877384185791e-01 -1.253996975719928741e-02 -3.031632900238037109e-01 -1.322076097130775452e-02 -1.323952078819274902e-01 -1.264966130256652832e-01 -1.428832262754440308e-01 1.299987584352493286e-01
-1.975573450326919556e-01 8.167854696512222290e-02 1.455803513526916504e-01 2.435800852254033089e-03 1.631771326065063477e-01 -1.390481367707252502e-02 2.555776238441467285e-01 -9.230739623308181763e-02 1.189264655113220215e-01 5.662046372890472412e-02 -1.589538156986236572e-02 2.378949671983718872e-01 1.965841501951217651e-01 4.726622998714447021e-02 1.216750144958496094e-01 1.428185850381851196e-01 2.510713040828704834e-01 1.400732547044754028e-01 -6.014817953109741211e-02 2.693316936492919922e-01 -4.784176945686340332e-01 -2.096315659582614899e-02 2.284103184938430786e-01 -3.514093905687332153e-02 -7.827358692884445190e-02 -1.259898990392684937e-01 -2.033591121435165405e-01 -1.138184294104576111e-01 5.019406974315643311e-02 -1.601295173168182373e-01 -3.686674535274505615e-01 -1.522489544004201889e-02
-3.906020820140838623e-01 -3.050660900771617889e-02 -1.529127806425094604e-01 -2.502705454826354980e-01 3.996738791465759277e-02 2.376793920993804932e-01 4.280499815940856934e-01 5.549885705113410950e-02 -9.050501883029937744e-02 -4.655521363019943237e-02 1.639145165681838989e-01 -8.273171633481979370e-02 5.090569704771041870e-02 2.079601585865020752e-01 3.466462343931198120e-02 2.284988947212696075e-02 1.840274631977081299e-01 2.609877586364746094e-01 9.651230275630950928e-02 1.784462332725524902e-01 -3.612445294857025146e-01 7.015871256589889526e-02 6.498096045106649399e-03 -2.326276898384094238e-02 6.981578469276428223e-02 1.707092374563217163e-01 -9.697773307561874390e-02 1.097361743450164795e-01 1.672358512878417969e-01 -2.319259345531463623e-01 -8.555494248867034912e-02 -2.776565961539745331e-02
-2.490118741989135742e-01 -1.215075850486755371e-01 1.301665306091308594e-01 -1.952628493309020996e-01 1.804907619953155518e-01 -1.635159701108932495e-01 2.073451280593872070e-01 -9.857875108718872070e-02 -1.148770824074745178e-01 1.822859346866607666e-01 1.690992899239063263e-02 3.557195365428924561e-01 -1.629558056592941284e-01 -1.589765995740890503e-01 -5.889054955332539976e-05 3.786614239215850830e-01 -2.740989811718463898e-02 2.634094059467315674e-01 5.130970850586891174e-02 -2.158428132534027100e-01 -1.140463352203369141e-01 -9.536185115575790405e-02 -1.944950520992279053e-01 -1.856333762407302856e-01 1.834113299846649170e-01 9.771457314491271973e-02 3.111801482737064362e-02 -5.179395899176597595e-02 7.732916623353958130e-02 -1.027133539319038391e-01 -1.364955306053161621e-01 3.031984269618988037e-01
-2.631095424294471741e-02 2.374514937400817871e-02 3.016254305839538574e-01 5.621929839253425598e-02 8.913076668977737427e-02 6.558523047715425491e-03 4.043353721499443054e-02 -7.199561595916748047e-02 -1.999826431274414062e-01 1.983077451586723328e-02 2.646519802510738373e-02 2.331423759460449219e-01 8.819143474102020264e-02 2.738390862941741943e-01 -7.415398955345153809e-02 3.734818696975708008e-01 5.621866788715124130e-03 -1.313826590776443481e-01 1.085232943296432495e-01 -2.017254009842872620e-03 -1.633188314735889435e-02 -1.417576372623443604e-01 -5.586829781532287598e-02 4.347148537635803223e-01 2.651150226593017578e-01 1.267449408769607544e-01 1.549357175827026367e-02 -1.460548490285873413e-01 4.918650910258293152e-02 -1.496345698833465576e-01 -4.379158020019531250e-01 2.382458373904228210e-02
5.817440152168273926e-02 -4.193367063999176025e-02 4.969223216176033020e-02 5.898293107748031616e-02 9.732768684625625610e-02 7.162739336490631104e-02 4.550169408321380615e-01 8.751837909221649170e-02 -5.529833585023880005e-02 1.065834760665893555e-01 2.010384351015090942e-01 1.550780832767486572e-01 -6.842771172523498535e-02 -3.445356711745262146e-02 -4.558364674448966980e-02 1.494203656911849976e-01 -1.416730135679244995e-01 2.306261509656906128e-01 1.330920029431581497e-02 -2.883336842060089111e-01 -1.463682204484939575e-01 4.708760231733322144e-02 -6.091175600886344910e-02 1.174595877528190613e-01 2.980089485645294189e-01 1.624221354722976685e-01 -4.164071083068847656e-01 1.001417040824890137e-01 -3.135453537106513977e-02 -2.204038202762603760e-01 -2.888430655002593994e-01 -1.453375965356826782e-01
-3.003414273262023926e-01 -1.593189835548400879e-01 1.840213239192962646e-01 -6.161913275718688965e-02 1.066323742270469666e-01 9.123065322637557983e-02 3.006335496902465820e-01 -5.198178812861442566e-03 9.875468909740447998e-02 -5.052876845002174377e-02 -3.451549261808395386e-02 1.459314525127410889e-01 -5.146965384483337402e-02 3.292709887027740479e-01 4.913430288434028625e-02 1.237072125077247620e-01 1.253903359174728394e-01 5.162982344627380371e-01 7.923528552055358887e-03 -1.189424768090248108e-01 -3.195252418518066406e-01 1.431281417608261108e-01 2.609338983893394470e-02 1.119845733046531677e-01 1.027448922395706177e-01 -1.025159657001495361e-01 -8.963274955749511719e-02 -1.513133407570421696e-03 1.549344062805175781e-01 -2.378690540790557861e-01 9.121855720877647400e-03 -1.760669648647308350e-01
-1.314139217138290405e-01 -2.203055769205093384e-01 1.779153794050216675e-01 1.123152971267700195e-01 1.882723867893218994e-01 -2.950231134891510010e-01 1.747531741857528687e-01 -1.539162546396255493e-01 -3.771435618400573730e-01 3.768747672438621521e-02 1.118706315755844116e-01 2.128288447856903076e-01 1.081218942999839783e-01 -5.334520339965820312e-02 -1.164920702576637268e-01 1.882455199956893921e-01 4.093075096607208252e-01 2.135074734687805176e-01 -7.407847046852111816e-02 1.077206525951623917e-02 -6.363216042518615723e-02 1.647215709090232849e-02 3.169370442628860474e-02 2.397252470254898071e-01 6.144513934850692749e-02 -1.135243289172649384e-02 -3.714384436607360840e-01 2.668555267155170441e-02 -1.263965964317321777e-01 -7.696895301342010498e-02 4.595099017024040222e-02 9.596928954124450684e-03
-3.552626073360443115e-01 -1.391490995883941650e-01 1.120281517505645752e-01 -2.111151255667209625e-02 9.003679454326629639e-02 1.314965635538101196e-01 1.575870215892791748e-01 7.219080813229084015e-03 -1.516489684581756592e-01 -2.885555624961853027e-01 2.532246112823486328e-01 -9.911660850048065186e-02 -4.930004104971885681e-02 1.646158099174499512e-01 1.728611066937446594e-02 -8.130903355777263641e-03 1.585974097251892090e-01 4.085663855075836182e-01 1.772260814905166626e-01 1.741162687540054321e-01 -3.344409465789794922e-01 4.839862883090972900e-02 1.499246954917907715e-01 1.714036166667938232e-01 2.530069351196289062e-01 1.689848303794860840e-01 9.197038412094116211e-02 2.106607705354690552e-01 9.140305221080780029e-02 -6.568901985883712769e-02 -5.556042864918708801e-02 -5.262346006929874420e-03
-2.346994131803512573e-01 -6.297313142567873001e-03 8.830115944147109985e-02 8.052946627140045166e-02 1.103916540741920471e-01 1.800665110349655151e-01 2.670594751834869385e-01 -3.606825694441795349e-02 -1.323571354150772095e-01 7.657872140407562256e-02 2.228809297084808350e-01 3.159564733505249023e-01 -5.974857136607170105e-02 -3.963182494044303894e-02 -1.696026027202606201e-01 1.373034268617630005e-01 3.686220943927764893e-01 1.065294742584228516e-01 -5.815142393112182617e-02 3.262569308280944824e-01 -1.178659498691558838e-01 5.389024689793586731e-02 -3.107114732265472412e-01 2.490781694650650024e-01 8.870648592710494995e-02 -2.765501737594604492e-01 -3.348278114572167397e-03 2.071444503962993622e-02 5.185845866799354553e-02 1.120449379086494446e-01 7.828378677368164062e-02 2.216362655162811279e-01
-2.112374454736709595e-01 -7.084637880325317383e-02 1.695692772045731544e-03 -1.843029633164405823e-02 -1.206795778125524521e-02 2.174988090991973877e-01 1.666972190141677856e-01 -1.708994656801223755e-01 -1.956055462360382080e-01 -5.351730436086654663e-02 2.247728705406188965e-01 2.378185987472534180e-01 9.618174284696578979e-02 1.687866598367691040e-01 8.591400831937789917e-02 -1.490648835897445679e-01 -8.141888678073883057e-02 3.891126811504364014e-01 -2.395128607749938965e-01 -1.148511655628681183e-02 -3.623848780989646912e-02 -2.199485339224338531e-02 8.008450269699096680e-02 2.255060076713562012e-01 4.170517325401306152e-01 1.064426973462104797e-01 1.912822276353836060e-01 -1.843654960393905640e-01 1.834416240453720093e-01 6.657097488641738892e-02 -5.601906403899192810e-02 2.415811121463775635e-01
-1.898904889822006226e-01 -3.757681930437684059e-03 1.110185161232948303e-01 6.871563196182250977e-02 -3.625194728374481201e-02 1.350430846214294434e-01 2.455617636442184448e-01 -2.571612000465393066e-01 -2.083960473537445068e-01 -2.000594437122344971e-01 -3.760974481701850891e-02 1.100611165165901184e-01 -1.079919561743736267e-01 1.927259564399719238e-01 2.040835469961166382e-01 -9.732205420732498169e-02 4.822966754436492920e-01 1.924255341291427612e-01 -2.295899391174316406e-01 7.650027424097061157e-02 -1.627221852540969849e-01 -1.589150726795196533e-01 -6.547523289918899536e-02 1.197110265493392944e-01 4.409217089414596558e-02 8.878275007009506226e-02 6.505907326936721802e-02 1.190081834793090820e-01 1.804102808237075806e-01 1.140372008085250854e-01 -3.368791639804840088e-01 1.348170638084411621e-01
-1.975678205490112305e-01 -2.982436716556549072e-01 -8.604311943054199219e-02 -7.416788488626480103e-02 6.363190710544586182e-02 1.214032694697380066e-01 2.595768868923187256e-01 4.858387634158134460e-02 -2.835741452872753143e-02 1.223052740097045898e-01 7.246037945151329041e-03 1.387524753808975220e-01 -3.765088617801666260e-01 -1.236320957541465759e-01 -2.278559803962707520e-01 2.627132833003997803e-01 2.098565548658370972e-01 1.639632135629653931e-01 1.907960623502731323e-01 -1.869963109493255615e-01 -1.970240920782089233e-01 -6.515058130025863647e-02 2.595109492540359497e-02 1.899205893278121948e-01 1.063517779111862183e-01 1.848053038120269775e-01 -2.627126872539520264e-01 2.308747619390487671e-01 1.108226273208856583e-02 1.013505086302757263e-01 -1.492465138435363770e-01 -1.870356351137161255e-01
-4.724681004881858826e-02 -2.203466594219207764e-01 -1.588109731674194336e-01 8.766087889671325684e-02 2.146374285221099854e-01 2.875474393367767334e-01 3.908796012401580811e-01 -1.223713755607604980e-01 -3.369853794574737549e-01 6.108874222263693810e-04 -1.245741695165634155e-01 1.366968303918838501e-01 8.257847279310226440e-02 -4.822067916393280029e-02 5.930044874548912048e-02 3.550697267055511475e-01 -6.190825626254081726e-02 1.080203056335449219e-01 -4.813796281814575195e-02 -7.797473669052124023e-02 4.032121226191520691e-02 -5.387819558382034302e-02 3.894602507352828979e-02 2.365580052137374878e-01 6.923223286867141724e-02 2.897159457206726074e-01 -3.071930706501007080e-01 -1.329921744763851166e-02 -3.702196851372718811e-02 6.302417069673538208e-02 -1.363576799631118774e-01 -2.004577219486236572e-01
-3.648831844329833984e-01 -1.599590666592121124e-02 4.905031248927116394e-02 -1.555959582328796387e-01 3.834176063537597656e-01 2.386733889579772949e-01 1.524348556995391846e-01 4.229771718382835388e-02 -2.058189921081066132e-02 1.538706719875335693e-01 -1.378639638423919678e-01 5.860080011188983917e-03 2.095687538385391235e-01 -1.397614330053329468e-01 5.797422956675291061e-03 -5.483102053403854370e-02 4.453436005860567093e-03 7.992412149906158447e-02 7.152285426855087280e-02 1.513449698686599731e-01 -2.207247316837310791e-01 8.331612497568130493e-02 -6.301934272050857544e-02 3.103280365467071533e-01 -7.366387173533439636e-03 1.612029075622558594e-01 -2.634248435497283936e-01 -1.030760183930397034e-01 1.480789333581924438e-01 -1.647367626428604126e-01 -3.474373519420623779e-01 1.874972134828567505e-01
-3.861285150051116943e-01 -3.064238429069519043e-01 -1.715296879410743713e-02 1.915707588195800781e-01 1.593045592308044434e-01 -2.401099726557731628e-02 1.133683025836944580e-01 2.905996441841125488e-01 -1.502468436956405640e-01 2.655195631086826324e-02 9.861914068460464478e-02 3.925741091370582581e-02 1.526490598917007446e-01 -2.566910721361637115e-02 -3.262233920395374298e-03 5.007431283593177795e-02 2.020014375448226929e-01 3.638060092926025391e-01 -3.206517398357391357e-01 2.048887312412261963e-01 3.893092647194862366e-02 -1.477061808109283447e-01 4.078185185790061951e-02 8.899407088756561279e-02 -4.662021994590759277e-02 -2.183289229869842529e-01 -1.219817772507667542e-01 -2.958007752895355225e-01 8.073065429925918579e-02 9.998520463705062866e-02 -7.043298333883285522e-02 1.056873202323913574e-01
-7.501388341188430786e-02 -2.936070859432220459e-01 5.689659714698791504e-02 -1.735268980264663696e-01 2.971753180027008057e-01 -9.887442737817764282e-02 2.113781571388244629e-01 -2.400887385010719299e-02 -1.318309605121612549e-01 1.438647359609603882e-01 -6.908831000328063965e-02 1.419548243284225464e-01 2.102691680192947388e-01 -1.898011565208435059e-01 9.162993729114532471e-02 2.975480556488037109e-01 -6.315764784812927246e-02 3.193829357624053955e-01 3.807447385042905807e-03 -9.367890655994415283e-02 -1.173586919903755188e-01 -1.277958601713180542e-01 -8.377213031053543091e-02 6.532038003206253052e-02 5.320491194725036621e-01 1.302801817655563354e-01 -6.584910303354263306e-02 -2.010798314586281776e-03 -9.112402796745300293e-02 -1.283318996429443359e-01 -4.494630545377731323e-02 -6.282638758420944214e-02
[truncated: 3,265,611 more chars]
