# Supplementary material for: The Language of Innovation
Source: PLoS One. 2020 Apr 30;15(4):e0230107. doi: 10.1371/journal.pone.0230107 (PMC7194493; doi:10.1371/journal.pone.0230107)
Supplement: S10 File — (GZ) [file pone.0230107.s010.tar.gz › 1988-1992/V2Run_29_VS_4500_embeddings1988-1992ED32.txt]

-2.017052471637725830e-01 -3.247902095317840576e-01 2.116014510393142700e-01 1.711997836828231812e-01 2.048548310995101929e-01 2.812514305114746094e-01 -4.135652631521224976e-02 1.599984802305698395e-02 -6.727037578821182251e-02 -3.807224333286285400e-02 -3.420986235141754150e-01 5.756125971674919128e-02 -1.259706020355224609e-01 8.853864669799804688e-02 -7.282616570591926575e-03 2.444779127836227417e-01 1.396497637033462524e-01 1.074490174651145935e-01 -1.457679122686386108e-01 3.778213635087013245e-02 2.666116654872894287e-01 2.379313558340072632e-01 1.806563585996627808e-01 2.535658776760101318e-01 -4.114633053541183472e-02 2.917358875274658203e-01 -2.433295734226703644e-02 9.752263873815536499e-02 -2.210980281233787537e-02 -3.652678430080413818e-02 -7.189007848501205444e-02 -2.541896104812622070e-01
-2.319801598787307739e-01 -2.022096514701843262e-02 2.566325068473815918e-01 -1.700697094202041626e-01 1.056856811046600342e-01 1.651844978332519531e-01 1.080113127827644348e-01 -2.178533747792243958e-02 -2.037951350212097168e-01 -1.007149443030357361e-01 -1.388210952281951904e-01 4.114695638418197632e-02 2.878663688898086548e-02 1.003794148564338684e-01 1.251372843980789185e-01 1.420597881078720093e-01 1.866553425788879395e-01 2.408434599637985229e-01 -1.710714027285575867e-02 1.117483153939247131e-01 1.719194054603576660e-01 2.631187140941619873e-01 2.786198556423187256e-01 -1.536525338888168335e-01 4.127814900130033493e-03 2.639504075050354004e-01 -4.000926613807678223e-01 -4.274433478713035583e-02 -1.964503377676010132e-01 -6.805110722780227661e-02 -2.546817362308502197e-01 1.889023929834365845e-01
1.837868988513946533e-01 -4.649098590016365051e-02 6.411217898130416870e-02 -9.300230070948600769e-03 2.706611901521682739e-02 -5.749591439962387085e-02 -3.257365524768829346e-01 -1.717650443315505981e-01 -2.733337581157684326e-01 8.649072609841823578e-03 -7.848808169364929199e-02 3.730671247467398643e-03 1.741213947534561157e-01 -1.513857245445251465e-01 2.416262179613113403e-01 3.062004148960113525e-01 -1.356074661016464233e-01 9.185490012168884277e-02 1.601675003767013550e-01 1.421319097280502319e-01 4.350549280643463135e-01 1.791589111089706421e-01 4.181784987449645996e-01 2.871715277433395386e-02 -2.243698015809059143e-02 7.292814552783966064e-02 -1.700593531131744385e-01 1.290893852710723877e-01 -8.284083753824234009e-02 4.250617232173681259e-03 3.208214789628982544e-02 6.937793642282485962e-02
-2.067392915487289429e-01 -6.299846619367599487e-02 3.889192640781402588e-02 9.824098646640777588e-02 7.811768352985382080e-02 1.606888324022293091e-02 -1.313007920980453491e-01 -1.740074753761291504e-01 -5.197560414671897888e-02 -1.476087272167205811e-01 -5.202781409025192261e-02 -2.631249465048313141e-02 1.335182785987854004e-01 2.500323057174682617e-01 7.781136035919189453e-02 5.055112838745117188e-01 -8.156292885541915894e-02 1.348126530647277832e-01 2.382807619869709015e-02 8.691065013408660889e-02 4.308800399303436279e-01 1.306340396404266357e-01 3.725334405899047852e-01 7.709875702857971191e-02 -6.233119592070579529e-02 2.448533326387405396e-01 -6.656425446271896362e-02 -1.594740152359008789e-01 1.730107665061950684e-01 6.806879490613937378e-02 -9.865900874137878418e-02 4.637194331735372543e-03
1.080201119184494019e-01 -8.605871349573135376e-02 2.845565974712371826e-01 -1.715412288904190063e-01 2.574517950415611267e-02 1.672921925783157349e-01 2.800343930721282959e-02 -1.183151453733444214e-01 -8.744698017835617065e-02 -7.901725359261035919e-03 -1.969021707773208618e-01 1.159047931432723999e-01 2.758033573627471924e-02 3.033715784549713135e-01 1.298458725214004517e-01 3.165484964847564697e-01 -8.498684316873550415e-02 1.025829315185546875e-01 -6.399051845073699951e-02 -1.475262194871902466e-01 1.193420439958572388e-01 4.003914073109626770e-02 3.061523437500000000e-01 9.898567944765090942e-02 -6.037825718522071838e-02 4.070670902729034424e-01 -3.275628983974456787e-01 9.533037245273590088e-02 2.019436359405517578e-01 1.934572160243988037e-01 1.464332938194274902e-01 -9.466148912906646729e-02
-1.514540314674377441e-01 -6.553680449724197388e-02 2.958167493343353271e-01 -1.374177634716033936e-01 4.702480975538492203e-03 -6.945775356143712997e-03 -9.286045283079147339e-02 -8.922196179628372192e-02 -2.795114517211914062e-01 1.243816316127777100e-01 -1.019391193985939026e-01 9.628447145223617554e-02 -6.260068714618682861e-02 7.857915759086608887e-02 2.976614832878112793e-01 2.078734785318374634e-01 3.548241220414638519e-03 3.070409297943115234e-01 1.778823323547840118e-02 5.187253281474113464e-02 2.157585322856903076e-01 2.329127639532089233e-01 -7.458136975765228271e-02 2.456646226346492767e-02 -1.213436201214790344e-01 4.795624911785125732e-01 1.892096921801567078e-02 -1.784676462411880493e-01 -2.861647307872772217e-01 -7.378245145082473755e-02 -2.135464549064636230e-02 -1.599728912115097046e-01
-2.506229327991604805e-03 1.172172352671623230e-01 7.734742015600204468e-02 7.908676750957965851e-03 6.767114996910095215e-02 -1.220519468188285828e-01 -2.672221064567565918e-01 -2.925335168838500977e-01 -4.573916643857955933e-02 -1.014582999050617218e-02 -2.840108573436737061e-01 9.412704408168792725e-02 5.145430937409400940e-02 1.237457245588302612e-01 -4.426424577832221985e-02 9.584553539752960205e-02 -3.204301744699478149e-02 2.338904142379760742e-01 -5.671042203903198242e-02 1.314373612403869629e-01 8.958347141742706299e-02 2.038903683423995972e-01 3.047142624855041504e-01 1.119295582175254822e-01 -1.915737390518188477e-01 4.899002015590667725e-01 -3.045970499515533447e-01 -1.793509423732757568e-01 1.783242076635360718e-01 -7.293502241373062134e-02 7.994765788316726685e-02 -8.104029297828674316e-02
-2.398905605077743530e-01 -1.544892042875289917e-01 1.548136919736862183e-01 -1.294297277927398682e-01 -1.543123722076416016e-01 1.015563085675239563e-01 -3.734017163515090942e-02 -9.770526736974716187e-02 -3.817915618419647217e-01 -4.064091667532920837e-02 -1.505552083253860474e-01 9.554277360439300537e-02 -3.450112342834472656e-01 2.065463364124298096e-01 -6.332460790872573853e-02 1.380968391895294189e-01 -5.406186729669570923e-02 4.122403636574745178e-02 1.350236237049102783e-01 1.857917904853820801e-01 3.004112541675567627e-01 3.137679994106292725e-01 1.406370699405670166e-01 -6.722647696733474731e-02 -1.051184013485908508e-01 -2.378543093800544739e-02 -1.956741511821746826e-01 -1.663781851530075073e-01 -1.135414168238639832e-01 -2.132848054170608521e-01 -7.045418769121170044e-02 2.398210167884826660e-01
-3.076791763305664062e-01 -5.385153368115425110e-02 1.763448715209960938e-01 -2.901121079921722412e-01 7.185988361015915871e-04 -8.984835445880889893e-02 2.565529569983482361e-02 -8.998838812112808228e-02 -3.026391267776489258e-01 -1.513391286134719849e-01 -1.978206336498260498e-01 -3.045135736465454102e-02 -2.348471581935882568e-01 1.275568157434463501e-01 3.041620366275310516e-03 2.250287830829620361e-01 -1.898416131734848022e-01 3.776776045560836792e-02 1.865887790918350220e-01 1.187286600470542908e-01 1.534628123044967651e-01 9.968930482864379883e-02 -5.987381562590599060e-02 1.535290181636810303e-01 -4.120754078030586243e-02 4.998416900634765625e-01 -1.907356828451156616e-01 -1.239416003227233887e-01 -1.242951229214668274e-01 1.180257126688957214e-01 -7.209527306258678436e-03 -1.182391494512557983e-01
1.513974368572235107e-02 -1.659331321716308594e-01 -3.379392251372337341e-02 -1.565319113433361053e-02 -9.022487699985504150e-02 -1.590529680252075195e-01 2.321331650018692017e-01 -3.746412098407745361e-01 1.288145333528518677e-01 -1.923981457948684692e-01 -6.104163825511932373e-02 2.971549332141876221e-01 -7.676602900028228760e-02 -1.340057998895645142e-01 -2.679474838078022003e-02 1.792339086532592773e-01 2.002047002315521240e-02 -4.000713303685188293e-02 -2.010165341198444366e-02 8.348499983549118042e-02 3.054394125938415527e-01 4.351825267076492310e-02 3.638771772384643555e-01 3.518249094486236572e-01 1.809161305427551270e-01 2.894835174083709717e-01 -1.343999803066253662e-01 1.232855468988418579e-01 1.205730531364679337e-02 1.721947193145751953e-01 -2.061348408460617065e-02 -8.595724590122699738e-03
-1.605459898710250854e-01 -1.793413460254669189e-01 2.583722174167633057e-01 -1.510209292173385620e-01 -4.266748726367950439e-01 1.192271560430526733e-01 -5.798912048339843750e-02 -3.150743544101715088e-01 -1.754493415355682373e-01 7.915277034044265747e-02 -1.144832000136375427e-01 -2.821745164692401886e-02 -3.599333465099334717e-01 3.711287304759025574e-02 2.338896989822387695e-01 1.523649394512176514e-01 -3.028843738138675690e-02 1.274757683277130127e-01 2.227974310517311096e-02 -6.214614585041999817e-02 1.149518936872482300e-01 1.513241976499557495e-01 1.394940763711929321e-01 -9.878877550363540649e-02 7.459896057844161987e-02 2.026341110467910767e-01 -2.797068953514099121e-01 4.268224537372589111e-02 -2.358989417552947998e-01 -1.091589033603668213e-01 -1.027124002575874329e-01 4.630302637815475464e-02
1.325277686119079590e-01 -1.107467710971832275e-01 5.123282899148762226e-04 -2.571832537651062012e-01 -1.759230196475982666e-01 -1.040482670068740845e-01 -7.057022303342819214e-02 -3.882426917552947998e-01 -3.328309655189514160e-01 1.690950244665145874e-02 -8.281349204480648041e-03 1.049523279070854187e-01 1.208566427230834961e-01 2.409110069274902344e-01 1.369602382183074951e-01 2.555028200149536133e-01 8.832969702780246735e-03 1.911280900239944458e-01 -2.617162279784679413e-02 8.044212311506271362e-02 1.409903615713119507e-01 3.158590197563171387e-02 6.025059521198272705e-02 2.150328457355499268e-01 -2.523011527955532074e-02 3.633919358253479004e-01 -1.677173189818859100e-02 -7.754092663526535034e-02 -2.067489773035049438e-01 1.418232470750808716e-01 -2.610042691230773926e-01 2.079302221536636353e-01
8.747205883264541626e-02 -2.603012602776288986e-03 -1.612150296568870544e-02 6.277501583099365234e-03 -3.158714771270751953e-01 3.584213089197874069e-03 -1.203228235244750977e-01 -1.536704301834106445e-01 -1.701046526432037354e-01 -5.210689082741737366e-02 -1.922107338905334473e-01 -1.229596207849681377e-03 -1.270017921924591064e-01 -1.232282444834709167e-01 2.573812007904052734e-01 1.841300129890441895e-01 -9.377501159906387329e-02 1.989019513130187988e-01 -2.050367742776870728e-01 6.786570698022842407e-02 3.574420809745788574e-01 3.949075937271118164e-01 2.060647904872894287e-01 -5.694793537259101868e-03 7.975567132234573364e-02 2.023373097181320190e-01 -3.136209249496459961e-01 -2.077873200178146362e-01 1.336342096328735352e-01 6.239922717213630676e-02 -5.038537830114364624e-02 -1.405813246965408325e-01
-3.432695567607879639e-02 -3.417562320828437805e-02 -1.174569353461265564e-01 1.739331185817718506e-01 -1.274266391992568970e-01 -1.424681544303894043e-01 -5.934539437294006348e-02 -2.632676362991333008e-01 -1.557954400777816772e-01 -1.237716227769851685e-01 -3.203369975090026855e-01 7.607700675725936890e-02 -7.953382283449172974e-02 2.047696858644485474e-01 2.897070534527301788e-02 3.649696111679077148e-01 1.616308465600013733e-02 1.106173843145370483e-01 1.336273401975631714e-01 -2.836338579654693604e-01 -3.566753119230270386e-02 2.079024910926818848e-01 1.967241466045379639e-01 1.066892370581626892e-01 -1.183663383126258850e-01 3.828174173831939697e-01 -3.194617927074432373e-01 -1.649523824453353882e-01 -1.200836226344108582e-01 7.357528898864984512e-03 -4.411930963397026062e-02 -4.815307632088661194e-02
-1.184655651450157166e-01 -1.814563274383544922e-01 4.237209632992744446e-02 -1.655442714691162109e-01 -3.064224123954772949e-01 1.907742321491241455e-01 -2.453010827302932739e-01 -1.713805645704269409e-01 -1.323316544294357300e-01 -5.190492421388626099e-02 -2.531759738922119141e-01 2.223815768957138062e-01 -1.350824534893035889e-01 8.152361260727047920e-04 -1.600568592548370361e-01 -5.714629311114549637e-03 -1.575902551412582397e-01 8.431481570005416870e-02 -4.052590951323509216e-02 -9.432594478130340576e-02 1.789121925830841064e-01 1.845755130052566528e-01 8.282042294740676880e-02 -7.382237911224365234e-02 -6.610033661127090454e-02 5.259758830070495605e-01 -1.285706907510757446e-01 -1.024764627218246460e-01 -2.136742919683456421e-01 -2.200767397880554199e-01 -4.185822978615760803e-02 3.981202840805053711e-02
1.535441279411315918e-01 -1.721147894859313965e-01 1.874294877052307129e-01 3.759131953120231628e-02 8.060387521982192993e-02 1.415340006351470947e-01 2.601866237819194794e-02 -2.520228326320648193e-01 1.646012999117374420e-02 1.275179088115692139e-01 3.771507740020751953e-02 2.029352188110351562e-01 1.374546736478805542e-01 1.091422736644744873e-01 -1.179495379328727722e-01 4.835910499095916748e-01 3.628561273217201233e-02 1.576375961303710938e-01 -6.126644462347030640e-02 -1.196520105004310608e-01 8.725117892026901245e-02 2.069266438484191895e-01 2.723298072814941406e-01 -8.870023488998413086e-02 -2.953534126281738281e-01 3.787948787212371826e-01 -2.286938950419425964e-02 -2.374493777751922607e-01 -4.201678931713104248e-02 -2.946535870432853699e-02 -6.098789721727371216e-02 -1.055687963962554932e-01
-7.263816148042678833e-02 1.375166177749633789e-01 9.862244874238967896e-02 9.809403866529464722e-02 -2.315363381057977676e-03 -2.163563370704650879e-01 6.887288391590118408e-02 -4.749807119369506836e-01 -1.490544676780700684e-01 7.620562613010406494e-02 -1.722942143678665161e-01 -1.300502754747867584e-02 -9.353259950876235962e-02 2.770572602748870850e-01 4.832182079553604126e-02 1.342050582170486450e-01 -1.321429610252380371e-01 8.789329975843429565e-02 2.224142104387283325e-01 -1.530605107545852661e-01 2.630016207695007324e-01 1.618817448616027832e-01 1.336325556039810181e-01 7.620141655206680298e-02 -1.404881477355957031e-01 2.982211709022521973e-01 -3.798629343509674072e-01 -1.039470806717872620e-01 -2.196581475436687469e-02 -4.609785974025726318e-02 -1.275340318679809570e-01 -1.256817877292633057e-01
2.785603702068328857e-01 -2.137854397296905518e-01 1.027219519019126892e-01 -2.542934119701385498e-01 -1.258283387869596481e-02 3.488899022340774536e-02 -1.966905891895294189e-01 -1.084091290831565857e-01 -2.625262737274169922e-01 -1.130932420492172241e-01 -1.680857129395008087e-02 -9.652841836214065552e-03 -3.227350488305091858e-02 1.301390081644058228e-01 -9.586560539901256561e-03 -2.376923859119415283e-01 8.507814258337020874e-02 7.346460223197937012e-02 -1.804997175931930542e-01 -8.739302307367324829e-02 9.596712887287139893e-02 4.046862125396728516e-01 1.944721639156341553e-01 3.829964622855186462e-02 -3.570547103881835938e-01 2.411558479070663452e-01 -2.217962145805358887e-01 -1.052694246172904968e-01 -8.071713149547576904e-02 9.204906225204467773e-02 -2.584143877029418945e-01 1.445123646408319473e-02
1.485399156808853149e-01 -1.287691593170166016e-01 1.601263582706451416e-01 2.632903456687927246e-01 -1.494770795106887817e-01 -8.411736041307449341e-02 1.286766231060028076e-01 -1.743791624903678894e-02 3.458434715867042542e-02 -2.225997895002365112e-01 -8.364906907081604004e-02 7.644077390432357788e-02 1.097949105314910412e-03 -1.336383670568466187e-01 -8.686982095241546631e-02 2.407642900943756104e-01 2.570419758558273315e-02 9.735866636037826538e-02 9.423822909593582153e-02 -4.244290664792060852e-02 3.159936368465423584e-01 1.923614591360092163e-01 1.790498346090316772e-01 1.738947480916976929e-01 -1.848432119004428387e-03 2.711530327796936035e-01 -1.460809558629989624e-01 1.026461832225322723e-02 -4.930284023284912109e-01 -2.775030732154846191e-01 -1.160451099276542664e-01 -1.570074856281280518e-01
-1.251741796731948853e-01 4.102213680744171143e-02 3.436451777815818787e-02 2.290851324796676636e-01 8.743156492710113525e-02 -1.356414798647165298e-02 -6.753002107143402100e-02 -3.806479275226593018e-01 -1.565786898136138916e-01 -4.414030350744724274e-03 -1.660577356815338135e-01 1.820812076330184937e-01 -1.528605967760086060e-01 1.949182897806167603e-01 4.257897380739450455e-03 1.531785279512405396e-01 -7.195895165205001831e-02 4.497416689991950989e-02 3.126886114478111267e-02 -1.282340288162231445e-01 3.564886003732681274e-02 2.690993547439575195e-01 2.089202105998992920e-01 -7.561822235584259033e-02 -7.786916941404342651e-02 3.546663820743560791e-01 -2.954784631729125977e-01 -1.993416994810104370e-01 -7.056728750467300415e-02 -2.081766575574874878e-01 -1.446951329708099365e-01 -3.546489477157592773e-01
7.752719521522521973e-02 -5.966750904917716980e-02 1.270530074834823608e-01 1.375417709350585938e-01 -1.378668821416795254e-03 -8.918661624193191528e-02 -4.187213778495788574e-01 -2.364028990268707275e-01 -2.241535484790802002e-01 -6.376064848154783249e-03 -9.280651062726974487e-02 -4.091357812285423279e-02 -1.222759932279586792e-01 -3.702506422996520996e-02 2.932180166244506836e-01 3.062848448753356934e-01 -1.256984286010265350e-02 3.097008764743804932e-01 -1.537536531686782837e-01 1.260245218873023987e-02 3.326963782310485840e-01 4.515069350600242615e-02 3.724768459796905518e-01 7.211949676275253296e-02 4.355766251683235168e-02 1.178351938724517822e-01 3.859103098511695862e-02 -1.394892204552888870e-02 -2.697763964533805847e-03 -2.332343906164169312e-01 5.728254467248916626e-02 -8.846896141767501831e-02
-1.856048256158828735e-01 -8.226510882377624512e-02 2.088741809129714966e-01 -4.925853572785854340e-03 7.243411242961883545e-02 9.382097423076629639e-02 -1.262965649366378784e-01 -9.073127061128616333e-02 -2.319053113460540771e-01 1.982445120811462402e-01 -5.508067086338996887e-02 5.258340016007423401e-02 -9.146564453840255737e-02 1.422138959169387817e-01 1.034450754523277283e-01 2.474568635225296021e-01 -1.699514687061309814e-01 2.129167616367340088e-01 5.269892886281013489e-02 -1.202460974454879761e-01 4.993582516908645630e-02 1.084251515567302704e-02 2.718643248081207275e-01 9.854637831449508667e-02 -1.248780563473701477e-01 2.912631928920745850e-01 -3.413415849208831787e-01 4.535646736621856689e-02 -4.750963449478149414e-01 -3.102646209299564362e-02 1.830221116542816162e-01 -1.436301916837692261e-01
8.357816189527511597e-02 -2.332127839326858521e-01 2.876171767711639404e-01 -2.970033586025238037e-01 -3.570525348186492920e-01 1.717367768287658691e-01 -1.583268344402313232e-01 -4.103523120284080505e-02 -4.190520197153091431e-02 -1.164944935590028763e-02 -8.208570629358291626e-02 1.744724214076995850e-01 -1.350488979369401932e-03 2.662563323974609375e-01 -1.254952996969223022e-01 3.108054101467132568e-01 -2.505091391503810883e-02 -2.827489376068115234e-02 -1.289518028497695923e-01 2.519402205944061279e-01 2.943817377090454102e-01 1.727077960968017578e-01 1.433844212442636490e-02 7.837163656949996948e-02 -8.539336733520030975e-03 1.071329191327095032e-01 -2.728372514247894287e-01 6.491417437791824341e-02 -7.811238616704940796e-02 1.199997216463088989e-01 -2.011231034994125366e-01 -7.825993001461029053e-02
-3.873714059591293335e-02 -2.117428779602050781e-01 2.137816697359085083e-01 3.686908185482025146e-01 -2.074306644499301910e-02 -1.460675746202468872e-01 -1.706093847751617432e-01 -4.222685694694519043e-01 -7.645671069622039795e-02 -4.046209156513214111e-02 -2.439273446798324585e-01 6.367176771163940430e-02 -9.719618409872055054e-02 1.854673027992248535e-01 1.559731066226959229e-01 2.697894573211669922e-01 -5.319316312670707703e-02 2.437567710876464844e-01 3.971645236015319824e-02 -1.491830646991729736e-01 5.675411969423294067e-02 2.481367625296115875e-02 1.643414497375488281e-01 -1.044716686010360718e-01 -1.813846230506896973e-01 2.850023806095123291e-01 -2.062611728906631470e-01 -1.382967084646224976e-01 -1.583215966820716858e-02 -5.751180648803710938e-02 -1.535147130489349365e-01 -9.352557361125946045e-03
8.914581686258316040e-02 -3.137419521808624268e-01 1.276996880769729614e-01 -9.815349429845809937e-02 5.275363847613334656e-02 -8.733083307743072510e-02 -2.196614742279052734e-01 4.599238932132720947e-02 -2.181998342275619507e-01 -2.364296615123748779e-01 -8.905752748250961304e-02 8.824894577264785767e-02 8.351735770702362061e-03 9.303118288516998291e-02 2.532636225223541260e-01 -9.301008284091949463e-02 5.838068574666976929e-02 1.591901481151580811e-01 -1.481251418590545654e-01 -5.240909382700920105e-02 1.037127599120140076e-01 1.138798147439956665e-01 3.888918161392211914e-01 1.876489967107772827e-01 -9.314566105604171753e-02 1.687989979982376099e-01 -2.937366664409637451e-01 -1.864739954471588135e-01 -5.978829413652420044e-02 2.828977108001708984e-01 -3.008251786231994629e-01 1.010857746005058289e-01
-9.276722371578216553e-02 -1.492360830307006836e-01 8.804680407047271729e-02 1.377458274364471436e-01 -3.193213790655136108e-02 -1.980634778738021851e-01 -2.498292028903961182e-01 -3.453364372253417969e-01 -2.925703525543212891e-01 -2.184346467256546021e-01 -3.234142204746603966e-03 9.392072260379791260e-02 -2.251890301704406738e-02 2.935975193977355957e-01 1.943665295839309692e-01 3.439229354262351990e-02 7.486443966627120972e-02 1.373830884695053101e-01 -8.265295997262001038e-03 4.210583120584487915e-02 9.618179500102996826e-02 1.493601500988006592e-01 1.877897679805755615e-01 8.294714242219924927e-02 -2.674732506275177002e-01 3.189277350902557373e-01 -2.863295078277587891e-01 6.975229084491729736e-02 -8.952458947896957397e-02 -6.387536227703094482e-02 -1.482437103986740112e-01 -2.417916357517242432e-01
7.814552634954452515e-02 -2.832010947167873383e-02 2.913040295243263245e-02 -2.186407744884490967e-01 -8.757870644330978394e-02 -1.614284366369247437e-01 -6.164439395070075989e-02 2.331088483333587646e-02 -2.537562549114227295e-01 1.201790571212768555e-01 -1.072589159011840820e-01 -1.143959686160087585e-01 -1.360578387975692749e-01 1.590753197669982910e-01 2.325484752655029297e-01 2.163583636283874512e-01 -1.371032744646072388e-01 3.892829716205596924e-01 -1.539407968521118164e-01 -1.288884039968252182e-02 8.699493855237960815e-02 1.966303288936614990e-01 3.369183540344238281e-01 2.474355548620223999e-01 2.354108393192291260e-01 1.508043706417083740e-01 -1.324046403169631958e-01 6.884021311998367310e-02 -3.047528564929962158e-01 -1.033820658922195435e-01 -1.965503096580505371e-01 -2.090414986014366150e-02
-1.233394294977188110e-01 -7.458098232746124268e-02 2.789407968521118164e-01 1.510818749666213989e-01 1.340414732694625854e-01 -1.649599373340606689e-01 -2.081405818462371826e-01 -2.471814751625061035e-01 -1.952799856662750244e-01 -1.601711846888065338e-02 -2.092627435922622681e-01 1.107601895928382874e-01 5.651343986392021179e-02 2.312792837619781494e-01 3.029828667640686035e-01 1.720172725617885590e-02 -5.009755492210388184e-02 5.434912443161010742e-02 1.389252394437789917e-01 -1.942952536046504974e-02 1.128575131297111511e-01 1.192036420106887817e-01 3.871479630470275879e-01 1.526067554950714111e-01 5.035169888287782669e-03 2.770554125308990479e-01 -3.067727982997894287e-01 -2.263201922178268433e-01 -3.856532275676727295e-02 -8.990581333637237549e-02 -1.399104893207550049e-01 -9.613844752311706543e-02
2.384346872568130493e-01 1.662158221006393433e-01 1.322320401668548584e-01 -1.506189852952957153e-01 -3.844041749835014343e-02 -1.102684140205383301e-01 -1.794563829898834229e-01 -1.153256595134735107e-01 -4.772187396883964539e-02 -1.579059660434722900e-01 -8.070848137140274048e-02 2.371096760034561157e-01 -1.234143078327178955e-01 1.855694949626922607e-01 3.844666108489036560e-02 3.996822535991668701e-01 7.922487705945968628e-02 2.289523184299468994e-01 -1.456938534975051880e-01 -2.049227654933929443e-01 1.382550150156021118e-01 2.706311345100402832e-01 1.659536361694335938e-01 9.693232923746109009e-02 -1.300217360258102417e-01 3.311749100685119629e-01 -1.680493801832199097e-01 -1.333107948303222656e-01 -1.148374900221824646e-01 -1.694607585668563843e-01 8.871405385434627533e-03 -2.226762175559997559e-01
-1.595152355730533600e-02 -1.344592273235321045e-01 3.362796828150749207e-02 3.432716429233551025e-02 -1.114630419760942459e-02 -4.731308668851852417e-02 -1.526577919721603394e-01 1.834656596183776855e-01 3.777283476665616035e-03 -8.262329548597335815e-02 -1.535856872797012329e-01 -1.996341720223426819e-02 -2.547746002674102783e-01 4.522241279482841492e-02 -8.464471250772476196e-02 5.703079700469970703e-01 6.368345767259597778e-02 -3.957495093345642090e-02 -1.483122557401657104e-01 -1.430329382419586182e-01 1.428757905960083008e-01 8.947640657424926758e-02 2.306962758302688599e-01 3.088566064834594727e-01 1.195664927363395691e-01 2.431357651948928833e-01 -3.073710799217224121e-01 -1.495522558689117432e-01 -2.452134042978286743e-01 -4.423256218433380127e-02 -7.871495932340621948e-02 7.864928990602493286e-02
-1.320591568946838379e-01 -1.609707474708557129e-01 1.375014483928680420e-01 8.769988268613815308e-02 -7.202830910682678223e-02 8.079700917005538940e-02 2.245959267020225525e-02 -2.433236390352249146e-01 -1.648369431495666504e-01 4.824187979102134705e-02 -3.020176887512207031e-01 1.938544660806655884e-01 8.970004320144653320e-02 -1.396574825048446655e-01 -3.641658425331115723e-01 -5.011951550841331482e-02 1.210475414991378784e-01 6.430722773075103760e-02 -1.577973216772079468e-01 -6.247641518712043762e-02 2.886966988444328308e-02 3.288781642913818359e-01 2.463241070508956909e-01 -3.051264882087707520e-01 1.572186201810836792e-01 3.299087285995483398e-01 -4.054836556315422058e-02 -2.369540277868509293e-03 1.201695054769515991e-01 1.680415570735931396e-01 -1.072191372513771057e-01 1.946967691183090210e-01
2.434393167495727539e-01 -3.245137631893157959e-01 1.983387917280197144e-01 9.651087969541549683e-02 -1.522717326879501343e-01 1.855338513851165771e-01 9.668663144111633301e-03 -3.859669268131256104e-01 -7.146113365888595581e-02 -5.604895576834678650e-02 -1.779055148363113403e-01 1.525703221559524536e-01 -9.597977250814437866e-02 9.913237392902374268e-02 5.947324633598327637e-02 -9.992110729217529297e-02 -2.153652533888816833e-02 1.492787450551986694e-01 -1.003015935420989990e-01 2.158020250499248505e-02 3.239103257656097412e-01 8.562406152486801147e-02 3.116110861301422119e-01 1.573407053947448730e-01 1.005456149578094482e-01 2.227098643779754639e-01 6.238824687898159027e-03 1.961742043495178223e-01 -1.328537911176681519e-01 -9.118159860372543335e-02 -2.230518013238906860e-01 2.074498236179351807e-01
9.293147921562194824e-02 -1.065741851925849915e-01 -6.647395342588424683e-02 5.531013477593660355e-03 1.118143126368522644e-01 -1.607827991247177124e-01 2.089272625744342804e-02 1.370145101100206375e-02 -3.125267326831817627e-01 -1.557980626821517944e-01 -2.222741544246673584e-01 1.547146439552307129e-01 -9.772235900163650513e-02 2.113036625087261200e-02 -1.260416209697723389e-01 -1.175116077065467834e-01 1.167353540658950806e-01 -5.015445500612258911e-02 2.418774068355560303e-01 -3.371409326791763306e-02 1.442106999456882477e-02 2.369531542062759399e-01 3.247668147087097168e-01 1.021903082728385925e-01 2.818304002285003662e-01 2.918901145458221436e-01 -3.845363855361938477e-02 1.114156246185302734e-01 -2.741824276745319366e-02 9.935347735881805420e-02 -4.057008624076843262e-01 -3.159225285053253174e-01
1.002853736281394958e-02 5.056178569793701172e-02 1.220608949661254883e-01 -1.905997246503829956e-01 9.434472024440765381e-02 -4.183773696422576904e-02 1.253384631127119064e-02 -9.984597563743591309e-02 -7.950146496295928955e-02 4.966569319367408752e-02 -5.032092928886413574e-01 -1.328723579645156860e-01 -2.757977843284606934e-01 2.661286666989326477e-02 5.654183775186538696e-02 -1.028792466968297958e-03 -2.956664562225341797e-02 2.196671962738037109e-01 -1.783862859010696411e-01 2.734219729900360107e-01 1.667674779891967773e-01 -1.596907526254653931e-01 2.210875004529953003e-01 -2.618444338440895081e-02 -1.472459882497787476e-01 4.037931263446807861e-01 9.813896566629409790e-02 1.034581884741783142e-01 -2.900195419788360596e-01 3.613446652889251709e-02 3.702764213085174561e-02 1.235539019107818604e-01
-1.924645900726318359e-02 -2.249880433082580566e-01 1.937846839427947998e-01 -2.372007220983505249e-01 2.973005175590515137e-02 3.013666868209838867e-01 7.457947824150323868e-03 -1.911087930202484131e-01 -1.459137946367263794e-01 6.656314432621002197e-02 -4.020645022392272949e-01 1.874226331710815430e-01 -1.103858575224876404e-01 -6.017700955271720886e-02 5.575061962008476257e-02 5.186942964792251587e-02 -2.846297919750213623e-01 1.289846450090408325e-01 -2.115676105022430420e-01 -1.697152554988861084e-01 2.628822028636932373e-01 1.172718703746795654e-01 2.186815291643142700e-01 1.262837499380111694e-01 1.339765042066574097e-01 7.354508340358734131e-02 2.877588570117950439e-01 -8.746792376041412354e-02 -4.295649379491806030e-02 -1.297140843234956264e-03 -1.792877018451690674e-01 1.309602111577987671e-01
-8.257427811622619629e-02 -2.952655851840972900e-01 1.402346342802047729e-01 -1.501613408327102661e-01 -5.721548572182655334e-02 -1.774205416440963745e-01 -2.618518471717834473e-01 -1.809670589864253998e-02 -1.704644411802291870e-01 1.955106556415557861e-01 -4.796345233917236328e-01 8.499186486005783081e-02 3.401342406868934631e-02 3.878577053546905518e-02 3.562931418418884277e-01 -6.041437387466430664e-02 -9.885542839765548706e-02 8.117101341485977173e-02 -1.939236884936690331e-03 -1.747086495161056519e-01 2.566875219345092773e-01 3.743045777082443237e-02 1.785457581281661987e-01 1.109765842556953430e-01 -7.697886973619461060e-02 6.989349611103534698e-03 -2.185390740633010864e-01 1.033517643809318542e-01 -3.016891181468963623e-01 -9.056241065263748169e-02 -7.750334218144416809e-03 -1.622524857521057129e-02
3.207579953595995903e-03 -2.734079957008361816e-01 1.913427747786045074e-02 -2.363249361515045166e-01 -6.670694332569837570e-03 8.346275426447391510e-03 -1.097806841135025024e-01 -2.953149378299713135e-01 -1.481252461671829224e-01 8.086248300969600677e-03 -5.491981506347656250e-01 7.609441410750150681e-03 5.592821165919303894e-03 1.621094942092895508e-01 1.768812090158462524e-01 6.527924444526433945e-03 -5.558417644351720810e-03 8.080345392227172852e-02 -3.539758324623107910e-01 -1.290657818317413330e-01 2.229424417018890381e-01 1.483211815357208252e-01 3.516607359051704407e-02 2.879766933619976044e-02 4.101074859499931335e-02 1.509026810526847839e-02 4.837568104267120361e-02 2.625815570354461670e-01 -1.974625587463378906e-01 5.980673711746931076e-03 -2.296336889266967773e-01 3.284629806876182556e-02
7.714655995368957520e-02 1.881441622972488403e-01 1.921125054359436035e-01 1.168657094240188599e-01 1.416862905025482178e-01 -2.052275650203227997e-02 -4.994859918951988220e-02 -2.808533310890197754e-01 -2.625012397766113281e-01 -1.257590204477310181e-01 -1.919934451580047607e-01 3.072682321071624756e-01 6.657315418124198914e-03 1.074128150939941406e-01 1.673359125852584839e-01 3.780379295349121094e-01 -8.390376716852188110e-02 1.351418644189834595e-01 1.393200922757387161e-02 -6.267290562391281128e-02 1.754342764616012573e-01 1.608586907386779785e-01 1.886721998453140259e-01 2.341870367527008057e-01 -2.208060026168823242e-01 2.669790983200073242e-01 -1.987293958663940430e-01 -2.380083352327346802e-01 2.800717018544673920e-02 -2.700865641236305237e-02 1.862522214651107788e-02 1.147538572549819946e-01
-1.863826066255569458e-02 -5.952984094619750977e-02 2.213104441761970520e-02 1.188258733600378036e-02 3.259770572185516357e-02 -4.259712621569633484e-02 -1.001546606421470642e-01 -1.091933399438858032e-01 -3.308291137218475342e-01 -1.981492787599563599e-01 -4.114525914192199707e-01 5.439833924174308777e-02 -2.783055305480957031e-01 6.216777116060256958e-02 -2.157660275697708130e-01 1.909331381320953369e-01 3.158927261829376221e-01 -1.516148149967193604e-01 -5.562617257237434387e-02 3.331525623798370361e-02 -2.825009450316429138e-02 -7.259820401668548584e-02 7.889270037412643433e-02 1.773236989974975586e-01 3.016034066677093506e-01 1.863693594932556152e-01 -8.751622401177883148e-03 3.349007070064544678e-01 -7.851987332105636597e-02 2.520952001214027405e-02 -2.577891349792480469e-01 5.872627720236778259e-02
-2.335142940282821655e-01 -8.255432546138763428e-02 1.724742911756038666e-02 -2.837187945842742920e-01 2.351271957159042358e-01 -1.031641811132431030e-01 -1.382278203964233398e-01 -2.392051219940185547e-01 -1.064659431576728821e-01 -3.123169019818305969e-02 2.179452404379844666e-02 1.659618690609931946e-02 -1.444106996059417725e-01 2.764573097229003906e-01 6.321687251329421997e-02 4.625552296638488770e-01 5.299911275506019592e-02 9.898643940687179565e-02 -1.284670270979404449e-02 -7.047216594219207764e-02 1.342294812202453613e-01 4.446199536323547363e-01 1.622805148363113403e-01 -5.030725151300430298e-03 -9.111835062503814697e-02 -6.674256920814514160e-02 -9.124043583869934082e-02 2.505506873130798340e-01 -1.023501381278038025e-01 1.654396392405033112e-02 -1.419402100145816803e-02 -1.808293610811233521e-01
-1.216274872422218323e-01 -1.733885109424591064e-01 2.371780276298522949e-01 4.384155943989753723e-02 1.563058197498321533e-01 1.189395263791084290e-01 3.682233020663261414e-02 -1.894120573997497559e-01 1.769944326952099800e-03 -5.046532154083251953e-01 7.290561916306614876e-04 1.498492658138275146e-01 -1.762859672307968140e-01 -1.565297134220600128e-02 1.207194924354553223e-01 9.721928089857101440e-02 -1.019860953092575073e-01 -4.094950482249259949e-02 -2.449987679719924927e-01 1.346940547227859497e-01 1.135896891355514526e-01 1.813919544219970703e-01 4.177733361721038818e-01 2.916787378489971161e-02 1.882440447807312012e-01 1.148362457752227783e-02 -2.068660706281661987e-01 1.518767476081848145e-01 -2.047212570905685425e-01 1.531924959272146225e-02 -1.073564514517784119e-01 -1.488029807806015015e-01
2.814899384975433350e-02 -1.206949353218078613e-03 1.294600814580917358e-01 -1.062575653195381165e-01 7.459965348243713379e-02 -3.018402159214019775e-01 2.470698654651641846e-01 -1.562697440385818481e-01 -1.358899325132369995e-01 -3.473489284515380859e-01 -8.265805244445800781e-02 3.245774507522583008e-01 -2.305114865303039551e-01 5.976266041398048401e-02 1.146424654871225357e-02 -1.131743565201759338e-01 -1.625344604253768921e-01 3.085687756538391113e-01 -1.151337772607803345e-01 2.196478247642517090e-01 3.116437196731567383e-01 1.907915621995925903e-01 3.242388963699340820e-01 6.434085220098495483e-02 5.283886566758155823e-02 3.886376321315765381e-02 -4.654318094253540039e-03 1.118424832820892334e-01 -4.180088639259338379e-02 -8.584200590848922729e-02 -8.447007089853286743e-02 -9.518878906965255737e-02
-2.819409072399139404e-01 9.784971922636032104e-02 7.817263901233673096e-02 -3.029373101890087128e-02 -7.808611844666302204e-04 1.815781742334365845e-01 -1.776027828454971313e-01 -1.268056631088256836e-01 -3.453752994537353516e-01 6.276121735572814941e-02 -2.848003804683685303e-01 2.320137768983840942e-01 -1.791143864393234253e-01 1.766225546598434448e-01 -5.646900832653045654e-02 1.104679307900369167e-03 1.860474050045013428e-01 5.598847940564155579e-02 -1.117856502532958984e-01 -3.288218080997467041e-01 4.004030823707580566e-01 4.162979498505592346e-02 -2.778849331662058830e-03 2.012294530868530273e-02 1.100767850875854492e-01 3.008871376514434814e-01 -2.314951717853546143e-01 -4.348276555538177490e-02 4.690559953451156616e-02 1.056744083762168884e-01 -6.391320377588272095e-02 4.754841700196266174e-02
-8.984075486660003662e-02 -3.308829367160797119e-01 3.938697278499603271e-02 1.458733342587947845e-02 1.955455243587493896e-01 -1.055046170949935913e-01 3.317597210407257080e-01 -2.285504192113876343e-01 1.430303975939750671e-02 -1.671019494533538818e-01 -1.406512260437011719e-01 -4.113956540822982788e-02 -1.985629498958587646e-01 -2.751294672489166260e-01 -1.683216840028762817e-01 1.729170382022857666e-01 -6.370723247528076172e-02 2.972629368305206299e-01 2.023726329207420349e-02 8.216621726751327515e-02 2.494859695434570312e-02 6.238937750458717346e-02 2.043395191431045532e-01 2.300489246845245361e-01 3.883440047502517700e-02 2.443563342094421387e-01 -3.747397959232330322e-01 9.824935346841812134e-02 -6.990562379360198975e-02 2.491944236680865288e-03 -4.023854807019233704e-02 -1.716486215591430664e-01
-1.180978491902351379e-01 2.066140063107013702e-02 2.560600042343139648e-01 1.991436444222927094e-02 -1.142204105854034424e-01 7.407202571630477905e-02 -1.325965672731399536e-01 -1.321896165609359741e-01 -2.653508484363555908e-01 1.325292438268661499e-01 -7.298172265291213989e-02 2.114311158657073975e-01 -2.905893512070178986e-02 8.886199444532394409e-02 3.863402828574180603e-02 3.088862299919128418e-01 -1.779171675443649292e-01 3.044482171535491943e-01 3.118533454835414886e-02 -1.167413592338562012e-01 6.585427373647689819e-02 1.614348739385604858e-01 1.864442788064479828e-02 2.832590937614440918e-01 -9.211760759353637695e-02 4.682119488716125488e-01 -1.208778396248817444e-01 -8.746983110904693604e-02 1.296412646770477295e-01 1.397639662027359009e-01 -1.197357550263404846e-01 2.680513560771942139e-01
1.400813758373260498e-01 -2.766135632991790771e-01 2.271063327789306641e-01 -9.765742719173431396e-02 2.186702936887741089e-01 -2.194299735128879547e-02 -8.399281650781631470e-02 -2.005520015954971313e-01 -1.411113142967224121e-01 8.713793754577636719e-02 -1.902484148740768433e-01 -1.908601373434066772e-01 -6.233613565564155579e-02 1.166784688830375671e-01 1.775299310684204102e-01 1.152128204703330994e-01 -3.133482336997985840e-01 -3.392801433801651001e-02 -3.633777052164077759e-02 -2.002114206552505493e-01 1.332294195890426636e-01 2.807615101337432861e-01 1.243800669908523560e-01 1.116067636758089066e-02 -2.976314723491668701e-01 2.236311137676239014e-01 -1.661326587200164795e-01 -2.604743540287017822e-01 -1.129862889647483826e-01 2.017216384410858154e-01 2.028601430356502533e-02 -2.095925360918045044e-01
6.447169929742813110e-02 2.255616337060928345e-02 -2.762614563107490540e-02 7.643590122461318970e-02 -8.468329906463623047e-02 2.749564126133918762e-02 -2.056572437286376953e-01 -3.343338668346405029e-01 -2.163231223821640015e-01 -5.790208280086517334e-02 -1.612299382686614990e-01 2.736961245536804199e-01 -3.250462934374809265e-02 -8.846040070056915283e-02 6.352587044239044189e-02 2.654068768024444580e-01 -1.639657318592071533e-01 1.890892386436462402e-01 1.698637306690216064e-01 -7.816239446401596069e-02 4.805062413215637207e-01 6.069775670766830444e-02 3.192362785339355469e-01 -1.096009090542793274e-01 -3.713149577379226685e-02 1.646068394184112549e-01 -1.640581041574478149e-01 -1.507652997970581055e-01 1.280901879072189331e-01 -9.577231854200363159e-02 -1.859732717275619507e-01 -8.907412737607955933e-02
5.241637304425239563e-02 -2.632428109645843506e-01 4.275699555873870850e-01 6.967517733573913574e-02 2.455701380968093872e-01 8.570133149623870850e-02 -7.405302673578262329e-02 -3.724896013736724854e-01 -1.296670883893966675e-01 -1.053388044238090515e-01 -1.833118349313735962e-01 1.035855636000633240e-01 -3.214342519640922546e-02 1.465863585472106934e-01 -1.269320455321576446e-05 2.142355293035507202e-01 9.610038995742797852e-02 1.248983293771743774e-01 2.726910710334777832e-01 2.432769536972045898e-02 3.352673053741455078e-01 2.173572545871138573e-03 -5.573178455233573914e-02 3.055339865386486053e-02 -3.431904613971710205e-01 9.414353221654891968e-02 -7.851533591747283936e-02 -6.544076651334762573e-02 -9.808819741010665894e-02 1.122925430536270142e-01 9.580779820680618286e-02 -5.483711510896682739e-02
-1.510456055402755737e-01 1.105772703886032104e-01 6.452483590692281723e-03 2.965551614761352539e-02 1.583284735679626465e-01 -1.755307167768478394e-01 -1.306575387716293335e-01 -1.814747005701065063e-01 -2.582886815071105957e-01 -5.343057960271835327e-02 -2.665108144283294678e-01 3.108933269977569580e-01 -9.409601241350173950e-02 3.651955425739288330e-01 1.404407806694507599e-02 2.631191313266754150e-01 1.632374338805675507e-02 1.513383090496063232e-01 -7.982309907674789429e-02 -6.138160079717636108e-02 6.432442367076873779e-02 -7.770203053951263428e-02 2.770693600177764893e-01 -1.878120601177215576e-01 -1.914158016443252563e-01 1.147053949534893036e-02 -3.486919105052947998e-01 -2.578204125165939331e-02 -1.730047911405563354e-01 1.299903690814971924e-01 -1.509734094142913818e-01 -1.583776026964187622e-01
-1.782520264387130737e-01 -8.747997134923934937e-02 2.006646394729614258e-01 1.045096591114997864e-01 -7.735023647546768188e-02 6.585846841335296631e-02 -2.546393573284149170e-01 -4.447667896747589111e-01 -2.635109126567840576e-01 -9.434171020984649658e-02 -2.066811025142669678e-01 1.094459444284439087e-01 -1.265077590942382812e-01 1.589062064886093140e-01 2.239577770233154297e-01 1.134693399071693420e-01 -9.752390533685684204e-02 1.869718283414840698e-01 -3.060307726263999939e-02 -2.246654182672500610e-01 1.103389114141464233e-01 -1.442205905914306641e-02 1.913858354091644287e-01 -1.937698805704712868e-03 -2.217951230704784393e-02 1.877503842115402222e-01 -3.686733841896057129e-01 -9.264025092124938965e-02 -9.238080680370330811e-02 1.341566741466522217e-01 1.624602228403091431e-01 -1.449785679578781128e-01
-3.346275165677070618e-02 -2.324201315641403198e-01 -6.999068707227706909e-02 -1.660811454057693481e-01 -1.194300781935453415e-02 -2.656030654907226562e-01 -9.814584627747535706e-03 9.405707567930221558e-02 -4.077137634158134460e-02 5.428333580493927002e-02 -1.201831698417663574e-01 2.066380083560943604e-01 -5.382731929421424866e-02 2.716862559318542480e-01 -7.307028025388717651e-02 4.047071635723114014e-01 6.480635702610015869e-02 1.495633721351623535e-01 -5.956383422017097473e-02 -4.399174079298973083e-02 4.349152743816375732e-01 1.522652059793472290e-01 4.971280694007873535e-02 1.801068782806396484e-01 -1.804647743701934814e-01 2.547582387924194336e-01 -2.667989134788513184e-01 -1.345358788967132568e-01 -9.381338953971862793e-02 -1.928682774305343628e-01 -1.106331497430801392e-01 2.951106429100036621e-02
8.540003001689910889e-02 -9.318237006664276123e-02 2.013692110776901245e-01 -8.136364072561264038e-02 1.828954219818115234e-01 1.116185709834098816e-01 -2.657283842563629150e-02 -4.553382694721221924e-01 -1.020182967185974121e-01 2.093065902590751648e-02 -1.831593066453933716e-01 1.186579316854476929e-01 -1.102114990353584290e-01 8.389632403850555420e-02 1.233833376318216324e-02 2.479945570230484009e-01 -7.688166201114654541e-02 -1.009928882122039795e-01 1.403752416372299194e-01 -2.980116009712219238e-01 2.504254877567291260e-01 -1.569676995277404785e-01 -1.195552386343479156e-02 1.268509924411773682e-01 -3.212762773036956787e-01 4.047094881534576416e-01 -5.672679841518402100e-02 -1.073019579052925110e-01 -8.399701863527297974e-02 1.557059735059738159e-01 4.653432220220565796e-02 -1.328815519809722900e-02
8.218987286090850830e-02 -7.564958650618791580e-03 1.370652616024017334e-01 9.930565953254699707e-02 5.967443808913230896e-02 -5.877524986863136292e-02 -1.371970027685165405e-01 -4.926334023475646973e-01 -1.651528850197792053e-02 -4.002767801284790039e-02 -2.090049386024475098e-01 2.231588661670684814e-01 -3.018079511821269989e-02 1.238043531775474548e-01 4.401313140988349915e-02 2.115338742733001709e-01 2.644275724887847900e-01 3.715097904205322266e-02 7.944761216640472412e-02 -7.851524651050567627e-02 2.466555684804916382e-01 1.224327161908149719e-01 8.359313756227493286e-02 -1.367043703794479370e-01 -1.901427358388900757e-01 3.353654146194458008e-01 -1.919783949851989746e-01 -5.193167552351951599e-02 -6.256758421659469604e-02 2.112579792737960815e-01 -1.088608987629413605e-02 -3.400136530399322510e-01
1.750215888023376465e-02 -4.442768394947052002e-01 3.233272954821586609e-02 -1.407233327627182007e-01 2.098216908052563667e-03 1.988882124423980713e-01 4.609556123614311218e-02 -2.724851965904235840e-01 -2.899438738822937012e-01 -9.884777665138244629e-02 -3.113507926464080811e-01 5.948327109217643738e-02 -1.673180907964706421e-01 -1.115118339657783508e-02 -4.091060534119606018e-02 -4.941497743129730225e-02 -2.141009718179702759e-01 2.125289440155029297e-01 2.600024919956922531e-03 -8.355099707841873169e-02 2.314545959234237671e-01 4.626248404383659363e-02 2.530489861965179443e-01 5.222540721297264099e-02 -6.134655326604843140e-02 1.476520299911499023e-01 5.906345322728157043e-02 1.228086352348327637e-01 -2.786275446414947510e-01 -7.831043750047683716e-02 -2.049385756254196167e-01 2.204750776290893555e-01
-1.138105690479278564e-01 -1.600020378828048706e-01 3.767644241452217102e-02 1.222619935870170593e-01 2.337805740535259247e-02 -2.411968261003494263e-02 3.564064800739288330e-01 -2.115806490182876587e-01 4.675000160932540894e-02 -3.306381031870841980e-02 -1.040684729814529419e-01 1.434237807989120483e-01 -2.421016693115234375e-01 -2.727015316486358643e-01 -2.181680500507354736e-01 2.355627268552780151e-01 -5.393458157777786255e-02 2.141651660203933716e-01 9.818043559789657593e-02 1.048606932163238525e-01 3.271977007389068604e-01 2.176227271556854248e-01 1.212704554200172424e-01 8.652206510305404663e-03 1.853091567754745483e-01 2.047916948795318604e-01 -3.410935401916503906e-01 9.659861028194427490e-02 -8.694531768560409546e-02 -1.262957602739334106e-01 -6.311675906181335449e-02 -1.826304048299789429e-01
1.618424244225025177e-02 -2.098734825849533081e-01 2.411461025476455688e-01 -1.397768855094909668e-01 -4.896133020520210266e-02 1.367006152868270874e-01 9.503659605979919434e-02 -1.781509220600128174e-01 -1.146513596177101135e-01 -3.104873187839984894e-02 -3.368441462516784668e-01 2.059505879878997803e-01 -1.509557068347930908e-01 2.657850384712219238e-01 6.280890107154846191e-02 -2.140248864889144897e-01 -1.564673483371734619e-01 2.648092210292816162e-01 -3.099181316792964935e-02 3.250964917242527008e-03 1.558744907379150391e-01 -3.127900883555412292e-02 3.341935873031616211e-01 8.849403262138366699e-02 5.792703945189714432e-03 3.368524014949798584e-01 -6.567483395338058472e-02 3.169822692871093750e-01 -4.691058397293090820e-02 -1.139121279120445251e-01 -6.799393147230148315e-02 1.565769761800765991e-01
-4.178768768906593323e-02 -4.025151729583740234e-01 8.540061116218566895e-02 2.533058524131774902e-01 1.350842230021953583e-02 -1.429177671670913696e-01 7.527250796556472778e-02 -1.522514671087265015e-01 1.116114333271980286e-01 -1.940605044364929199e-01 -1.444717347621917725e-01 1.322762817144393921e-01 -1.120325922966003418e-01 -2.107363641262054443e-01 -1.703393757343292236e-01 7.489241659641265869e-02 1.236982792615890503e-01 2.452316582202911377e-01 -1.064367592334747314e-01 1.710328012704849243e-01 2.713526785373687744e-01 1.346550583839416504e-01 2.467430084943771362e-01 1.155963987112045288e-01 1.644661575555801392e-01 2.517275214195251465e-01 -2.797888517379760742e-01 -7.444997131824493408e-02 -1.958040595054626465e-01 1.124512627720832825e-01 1.161121111363172531e-02 -1.669221073389053345e-01
-3.797563165426254272e-02 -1.146372929215431213e-01 2.430064082145690918e-01 -2.314630746841430664e-01 9.125360846519470215e-02 2.958157956600189209e-01 3.049048595130443573e-02 -2.140538394451141357e-01 -2.081379108130931854e-02 1.119805499911308289e-01 -1.498541086912155151e-01 -1.465489864349365234e-01 -2.039085030555725098e-01 -3.250127285718917847e-02 -6.905604153871536255e-02 -1.545133292675018311e-01 -1.261018868535757065e-02 2.374948710203170776e-01 -2.250712066888809204e-01 1.228923052549362183e-01 9.016119688749313354e-02 2.713522017002105713e-01 4.195014536380767822e-01 3.304098844528198242e-01 -1.084247455000877380e-01 2.451747059822082520e-01 -5.681612063199281693e-03 3.829627297818660736e-03 3.514964133501052856e-02 -1.391658186912536621e-01 -6.119380891323089600e-02 1.285519152879714966e-01
8.558666706085205078e-02 -1.768241524696350098e-01 2.727066278457641602e-01 1.468566153198480606e-02 -1.423785090446472168e-01 1.390479207038879395e-01 -1.460864841938018799e-01 -6.674546003341674805e-01 1.011012494564056396e-01 -3.091742470860481262e-02 -1.337346881628036499e-01 6.837535649538040161e-02 6.316518876701593399e-03 5.046684294939041138e-02 -1.108365505933761597e-01 2.003890573978424072e-01 8.461824059486389160e-02 -8.472506888210773468e-04 -3.966082260012626648e-02 -1.269775182008743286e-01 1.654868274927139282e-01 1.751762479543685913e-01 3.215542435646057129e-02 7.707101106643676758e-02 -1.399921327829360962e-01 2.402359545230865479e-01 -2.634933292865753174e-01 5.051299557089805603e-02 7.014631479978561401e-02 1.527995020151138306e-01 1.554104834794998169e-01 -1.765417837304994464e-04
-1.763444691896438599e-01 -2.382853031158447266e-01 1.357082724571228027e-01 -1.123439893126487732e-02 8.544101566076278687e-02 -2.030992507934570312e-01 2.320943027734756470e-01 -3.010527193546295166e-01 1.151032075285911560e-01 -3.109554648399353027e-01 -3.045866638422012329e-02 2.549126148223876953e-01 -7.561345398426055908e-02 -1.193755716085433960e-01 -1.500014215707778931e-01 1.828234493732452393e-01 1.282358914613723755e-01 2.022596597671508789e-01 -9.030351787805557251e-02 1.611238718032836914e-01 2.905133664608001709e-01 7.154034823179244995e-02 2.172604054212570190e-01 2.038620263338088989e-01 6.457043439149856567e-02 1.791796386241912842e-01 -1.268709152936935425e-01 -6.203046441078186035e-02 -3.205756843090057373e-01 -1.067869439721107483e-01 5.777132138609886169e-02 -7.288033515214920044e-02
6.140301376581192017e-02 -1.492079198360443115e-01 1.645728349685668945e-01 -1.837964355945587158e-01 -9.848199784755706787e-03 1.074296832084655762e-01 1.063566133379936218e-01 -2.010671347379684448e-01 -1.286012679338455200e-01 -1.685803979635238647e-01 -2.246985968668013811e-04 1.145858392119407654e-01 -2.190016396343708038e-02 -3.519666939973831177e-02 1.462233662605285645e-01 3.034616112709045410e-01 -4.444618895649909973e-02 2.255738824605941772e-01 -1.641195714473724365e-01 -6.001378223299980164e-02 2.038753777742385864e-01 5.449011176824569702e-02 2.637740969657897949e-01 1.971889585256576538e-01 -2.529443204402923584e-01 4.546352028846740723e-01 -8.885797858238220215e-02 -2.896151542663574219e-01 1.033860743045806885e-01 1.498782038688659668e-01 2.100892215967178345e-01 -1.790045201778411865e-02
7.044675201177597046e-02 -2.404607385396957397e-01 2.260623425245285034e-01 2.903457283973693848e-01 -3.864419832825660706e-02 -1.062243431806564331e-01 -2.737781107425689697e-01 -2.483972162008285522e-01 5.989801511168479919e-02 -3.360231965780258179e-02 -1.995073705911636353e-01 2.460412234067916870e-01 1.183126419782638550e-01 6.135461479425430298e-02 2.917406894266605377e-02 1.879072338342666626e-01 1.498738080263137817e-01 2.321685478091239929e-02 2.180313616991043091e-01 -9.310120344161987305e-02 3.553663194179534912e-01 1.601385623216629028e-01 1.005331203341484070e-01 9.062818437814712524e-02 -2.324664443731307983e-01 3.732879757881164551e-01 -5.453000217676162720e-02 -3.039084933698177338e-02 1.452539581805467606e-02 5.473075434565544128e-02 1.116721257567405701e-01 -1.760232150554656982e-01
-3.334556147456169128e-02 6.645487993955612183e-02 1.921888291835784912e-01 -5.103644356131553650e-02 -6.388763338327407837e-02 -1.234874874353408813e-01 8.116614073514938354e-02 -2.289750147610902786e-03 -1.735182851552963257e-01 -1.540539264678955078e-01 -2.693733572959899902e-02 1.249578148126602173e-01 -1.211873963475227356e-01 1.496959179639816284e-01 -2.836382389068603516e-01 1.147155985236167908e-01 1.444699056446552277e-02 2.026981115341186523e-01 1.708507984876632690e-01 -1.677788794040679932e-01 4.479424953460693359e-01 -6.760214269161224365e-02 4.227718412876129150e-01 3.238075599074363708e-02 -1.521681994199752808e-01 1.199873760342597961e-01 -1.642128676176071167e-01 -2.882416248321533203e-01 -1.701015233993530273e-01 -8.111740462481975555e-03 4.372255504131317139e-02 -2.568356990814208984e-01
-2.459680438041687012e-01 -2.116794884204864502e-02 1.196801662445068359e-01 1.931371390819549561e-01 -1.258897334337234497e-01 1.977341920137405396e-01 -2.802804410457611084e-01 -1.854610890150070190e-01 -2.217479199171066284e-01 2.791843004524707794e-02 -1.446721255779266357e-01 1.141411736607551575e-01 -8.070350438356399536e-02 1.780207827687263489e-02 -1.648788899183273315e-01 8.121787011623382568e-02 8.436009287834167480e-02 1.614828258752822876e-01 -6.358395516872406006e-02 -3.515163064002990723e-01 4.330901801586151123e-01 -3.927276004105806351e-03 1.940097063779830933e-01 1.997320055961608887e-01 -1.935758739709854126e-01 2.723601460456848145e-01 -4.210970178246498108e-02 -1.296646613627672195e-02 -1.300185471773147583e-01 2.048446098342537880e-03 1.100605577230453491e-01 1.627101749181747437e-01
-1.881755739450454712e-01 -2.180524617433547974e-01 1.195124834775924683e-01 -3.396387994289398193e-01 -7.906235009431838989e-02 1.753898113965988159e-01 -4.474003240466117859e-02 2.054932415485382080e-01 -2.155295014381408691e-01 1.022916063666343689e-01 -3.071523904800415039e-01 -1.495211273431777954e-01 -1.807137280702590942e-01 -1.333806514739990234e-01 7.533938437700271606e-02 1.709556877613067627e-01 -8.477695286273956299e-02 1.028118357062339783e-01 -2.366599999368190765e-02 1.050230190157890320e-01 6.185096502304077148e-02 6.402174383401870728e-02 3.707060813903808594e-01 1.426443308591842651e-01 -1.958709955215454102e-01 3.919307291507720947e-01 5.150255188345909119e-02 -1.614721119403839111e-02 -2.019503563642501831e-01 8.380255103111267090e-02 -8.605269342660903931e-02 4.534525796771049500e-02
1.008257120847702026e-01 -1.817099004983901978e-01 -2.636045217514038086e-02 7.515389472246170044e-02 1.061917245388031006e-01 2.047979682683944702e-01 -1.159857735037803650e-01 1.915027201175689697e-02 -2.637898623943328857e-01 -1.777231879532337189e-02 -1.231671422719955444e-01 -7.281343638896942139e-02 8.122862130403518677e-02 -2.040922343730926514e-01 1.801070421934127808e-01 4.269207119941711426e-01 -4.820602014660835266e-03 3.594098687171936035e-01 4.866992309689521790e-02 -1.994008868932723999e-01 2.760020196437835693e-01 1.921028345823287964e-01 2.594301402568817139e-01 1.810975074768066406e-01 7.738842815160751343e-02 2.720517218112945557e-01 -1.003702878952026367e-01 -5.138985812664031982e-03 7.113879919052124023e-02 -6.835495680570602417e-02 -1.899792253971099854e-01 -9.835612028837203979e-02
6.840459257364273071e-02 1.876010000705718994e-02 3.412811458110809326e-01 -4.509008303284645081e-02 -4.247848317027091980e-02 -2.532725632190704346e-01 -9.600362926721572876e-02 -3.302817642688751221e-01 1.849542558193206787e-01 -1.178198829293251038e-01 -1.896469742059707642e-01 1.721789389848709106e-01 -2.828885316848754883e-01 8.920691907405853271e-03 -3.090991079807281494e-02 8.134622871875762939e-02 7.098568230867385864e-02 1.332636475563049316e-01 -1.250758916139602661e-01 -9.040529839694499969e-03 1.399364769458770752e-01 8.737224340438842773e-02 5.801042541861534119e-02 3.359793722629547119e-01 1.666984856128692627e-01 2.595801651477813721e-01 6.753245834261178970e-03 3.000577092170715332e-01 -1.595484614372253418e-01 1.969839036464691162e-01 -3.884139284491539001e-02 2.404674887657165527e-01
-1.263283044099807739e-01 -3.873928785324096680e-01 -1.523114591836929321e-01 -2.061181217432022095e-01 -1.096816286444664001e-01 4.973592981696128845e-02 -1.345510929822921753e-01 -2.375293076038360596e-01 -2.829242944717407227e-01 2.567206621170043945e-01 -4.534056484699249268e-01 1.848936080932617188e-01 7.475537806749343872e-02 -3.966693207621574402e-02 1.218719482421875000e-01 -2.429573424160480499e-02 5.247876048088073730e-03 -1.448305323719978333e-02 -9.736754000186920166e-02 -2.395052909851074219e-01 2.219842672348022461e-01 3.404096141457557678e-02 1.835099607706069946e-01 1.051459014415740967e-01 -6.615835428237915039e-02 9.008010476827621460e-02 9.273433685302734375e-02 1.404744945466518402e-02 -1.178524717688560486e-01 -1.288182884454727173e-01 -1.682424247264862061e-01 -1.691530495882034302e-01
-8.242589235305786133e-02 -1.389281898736953735e-01 3.005185723304748535e-01 1.748757660388946533e-01 -3.560836985707283020e-02 5.091549828648567200e-03 -4.999012127518653870e-02 -4.324803650379180908e-01 1.472693830728530884e-01 2.693763002753257751e-02 -2.591893672943115234e-01 1.433287709951400757e-01 1.058150306344032288e-01 9.269004315137863159e-02 4.977412521839141846e-02 2.087383717298507690e-01 1.808833479881286621e-01 -8.314739167690277100e-02 2.459262460470199585e-01 1.675437204539775848e-02 2.481395453214645386e-01 1.783792078495025635e-01 2.135909497737884521e-01 7.095561828464269638e-03 -1.887246370315551758e-01 3.047461807727813721e-01 -2.782584428787231445e-01 -5.910463631153106689e-02 -8.648235350847244263e-02 1.480830311775207520e-01 -2.156288176774978638e-02 8.642078936100006104e-02
-3.130464255809783936e-01 -2.276992797851562500e-01 1.787447482347488403e-01 -3.111476004123687744e-01 6.904957443475723267e-02 4.495293647050857544e-02 -3.191751539707183838e-01 1.375335007905960083e-01 -7.502553053200244904e-03 -1.605864763259887695e-01 -1.840803325176239014e-01 1.422357112169265747e-01 -2.352449297904968262e-01 1.922186091542243958e-02 -3.969044983386993408e-02 1.731233745813369751e-01 -2.785410284996032715e-01 -5.927355028688907623e-03 3.473556414246559143e-02 -2.905901670455932617e-01 7.251814007759094238e-02 1.673451215028762817e-01 2.770826220512390137e-01 6.457045674324035645e-02 2.375387400388717651e-01 2.683682143688201904e-01 -2.346829697489738464e-02 2.986217103898525238e-02 -9.463650640100240707e-04 3.603845136240124702e-03 1.268806755542755127e-01 -5.585689470171928406e-02
-8.875505626201629639e-02 -7.371821254491806030e-02 6.442137807607650757e-02 4.784726724028587341e-02 -2.708190083503723145e-01 -2.524197399616241455e-01 2.195861935615539551e-01 -2.891843020915985107e-01 -2.340849023312330246e-03 -2.441505640745162964e-01 -8.661603182554244995e-02 -7.942277938127517700e-02 -2.716147899627685547e-01 -2.555654942989349365e-02 -2.706150338053703308e-02 2.867437154054641724e-02 -1.146720349788665771e-01 2.906978726387023926e-01 -1.792331784963607788e-01 -5.090544372797012329e-02 2.586563527584075928e-01 -1.882333308458328247e-02 4.774942994117736816e-01 1.729317009449005127e-01 1.124943196773529053e-01 1.647046394646167755e-02 1.014443337917327881e-01 8.395930379629135132e-02 -2.285304665565490723e-01 -4.017575457692146301e-02 -4.949496593326330185e-03 -1.423773318529129028e-01
9.703547507524490356e-02 -1.789138913154602051e-01 9.447570145130157471e-02 -3.391769528388977051e-01 3.094744868576526642e-02 9.706718847155570984e-03 8.665861189365386963e-02 -9.056606143712997437e-02 -9.974654763936996460e-02 1.071247160434722900e-01 -1.237813532352447510e-01 -3.510921029374003410e-03 7.333672046661376953e-02 -8.819498121738433838e-02 -2.579393796622753143e-02 4.559779763221740723e-01 -2.527669712435454130e-04 2.025649696588516235e-01 -2.162078917026519775e-01 -2.907816767692565918e-01 3.939232826232910156e-01 1.136786639690399170e-01 -7.034081220626831055e-02 6.103705987334251404e-02 -2.672264166176319122e-02 3.019778430461883545e-01 -1.381662935018539429e-01 -1.234957426786422729e-01 4.937018826603889465e-02 1.005773693323135376e-01 -2.640386223793029785e-01 4.155291244387626648e-02
8.301347494125366211e-03 -7.164034247398376465e-02 1.518508642911911011e-01 1.215704437345266342e-02 -9.953276067972183228e-02 -3.859868273138999939e-02 -2.344242185354232788e-01 1.660571098327636719e-01 -2.042739093303680420e-01 -4.618950188159942627e-02 -1.314416527748107910e-01 1.576134264469146729e-01 -3.342927694320678711e-01 -1.028875410556793213e-01 -1.373310387134552002e-01 2.503787353634834290e-02 2.064331024885177612e-01 -2.094549359753727913e-03 1.055775657296180725e-01 4.082580283284187317e-02 2.252745777368545532e-01 -5.831983685493469238e-02 1.997989565134048462e-01 2.548092305660247803e-01 3.737614024430513382e-03 3.245097994804382324e-01 -4.237232208251953125e-01 -3.326356783509254456e-02 -2.431848943233489990e-01 -2.659328579902648926e-01 -8.403820544481277466e-02 -1.119912564754486084e-01
-1.197122503072023392e-02 -7.484388351440429688e-02 1.547911763191223145e-01 1.604553759098052979e-01 1.420640498399734497e-01 -2.412855476140975952e-01 1.006137058138847351e-01 -1.466060578823089600e-01 -3.651174306869506836e-01 -3.013803064823150635e-02 -1.669598557054996490e-02 1.098247244954109192e-01 -1.269793957471847534e-01 -1.882716417312622070e-01 -1.306974608451128006e-02 2.044591754674911499e-01 8.501922339200973511e-02 -7.341996580362319946e-02 -3.037251830101013184e-01 -6.915245205163955688e-02 -1.422633230686187744e-01 9.397709369659423828e-02 2.370569705963134766e-01 5.112871155142784119e-02 -3.813651576638221741e-02 5.344771742820739746e-01 -8.090965449810028076e-02 4.091091826558113098e-02 -1.586366891860961914e-01 -6.708563864231109619e-02 1.479754596948623657e-01 -2.235939651727676392e-01
-5.164359696209430695e-03 -3.232780694961547852e-01 -8.320684731006622314e-02 -2.682399749755859375e-01 -2.657321281731128693e-02 -8.651909232139587402e-02 4.948136955499649048e-02 -2.720790207386016846e-01 -1.749815978109836578e-02 1.476041525602340698e-01 -4.507358670234680176e-01 7.535173743963241577e-02 1.922501921653747559e-01 -1.247759684920310974e-01 2.209593951702117920e-01 4.671395197510719299e-02 -7.661160081624984741e-02 -6.510148197412490845e-02 -1.487207114696502686e-01 3.693879023194313049e-02 1.685214042663574219e-01 7.312518358230590820e-02 2.192137986421585083e-01 6.581225991249084473e-02 -2.413747832179069519e-02 4.535388201475143433e-02 -3.423027694225311279e-01 1.028215140104293823e-02 -2.934259176254272461e-01 3.419035300612449646e-02 -2.589785456657409668e-01 5.896130949258804321e-02
2.268141657114028931e-01 -3.327214345335960388e-02 1.089541763067245483e-01 -3.112743496894836426e-01 -1.402652859687805176e-01 -4.177523776888847351e-02 -1.756693124771118164e-01 -2.275007367134094238e-01 -8.588882535696029663e-02 -2.887861728668212891e-01 -3.515795767307281494e-01 -1.133926138281822205e-01 -1.622989475727081299e-01 -5.122248083353042603e-02 1.594400852918624878e-01 1.211380288004875183e-01 -2.514548003673553467e-01 1.186729297041893005e-01 4.169807955622673035e-02 7.253111898899078369e-02 2.093644887208938599e-01 1.912965774536132812e-01 1.515139341354370117e-01 4.157251417636871338e-01 3.706893324851989746e-02 2.092661410570144653e-01 -2.329676598310470581e-02 -3.154642879962921143e-02 1.150674670934677124e-01 -8.089768886566162109e-02 -5.711449682712554932e-02 8.985362201929092407e-02
1.569974124431610107e-01 -4.038040041923522949e-01 2.710643410682678223e-01 5.570394173264503479e-02 -1.114271059632301331e-01 2.273671776056289673e-01 -5.500809103250503540e-02 -1.066487058997154236e-01 -1.236243322491645813e-01 -3.239480778574943542e-02 -3.073684871196746826e-01 2.699652612209320068e-01 4.011088516563177109e-03 1.911434233188629150e-01 1.185976266860961914e-01 7.409948110580444336e-02 -1.474007964134216309e-01 7.996734976768493652e-02 -1.434386521577835083e-01 9.792482852935791016e-02 -3.384412452578544617e-02 2.060950696468353271e-01 3.482654988765716553e-01 1.621462851762771606e-01 1.945209503173828125e-02 1.478536278009414673e-01 4.481272026896476746e-02 2.976127564907073975e-01 -2.229997366666793823e-01 -3.732183948159217834e-02 3.130153194069862366e-02 5.475305393338203430e-02
-1.525155007839202881e-01 -1.196043379604816437e-02 -9.609553031623363495e-03 -2.284780740737915039e-01 4.416210949420928955e-02 3.327563703060150146e-01 5.736002698540687561e-03 -3.201429843902587891e-01 -2.631902992725372314e-01 7.505841553211212158e-02 -3.070738613605499268e-01 1.059659346938133240e-01 -2.359784692525863647e-01 -2.003404200077056885e-01 1.030781418085098267e-01 -1.446380000561475754e-02 -1.630525290966033936e-01 7.954080402851104736e-02 -2.532506585121154785e-01 -2.006016373634338379e-01 1.623179614543914795e-01 2.467736452817916870e-01 2.715117931365966797e-01 4.180752858519554138e-02 5.825017020106315613e-02 1.106502786278724670e-01 1.178952604532241821e-01 -1.517898682504892349e-02 -1.273735463619232178e-01 4.189725965261459351e-02 -1.180984526872634888e-01 2.456093728542327881e-01
-4.699965938925743103e-02 -1.502411216497421265e-01 1.735586076974868774e-01 -4.896934702992439270e-02 2.130680531263351440e-01 -2.075160741806030273e-01 2.897656261920928955e-01 -1.002199947834014893e-01 -3.641882538795471191e-01 1.584555953741073608e-01 -2.956951595842838287e-02 3.534702360630035400e-01 6.898196041584014893e-02 -1.475900709629058838e-01 2.444828674197196960e-02 2.301339507102966309e-01 -1.478008925914764404e-01 1.163512244820594788e-01 5.221632122993469238e-02 8.927596360445022583e-02 1.944860517978668213e-01 2.235923558473587036e-01 7.361533492803573608e-02 -8.414215594530105591e-02 -1.384549587965011597e-01 2.716744840145111084e-01 -4.492725431919097900e-02 6.777545064687728882e-02 9.601458907127380371e-02 -1.227014809846878052e-01 1.419468671083450317e-01 -3.258257806301116943e-01
-1.165527328848838806e-01 -3.738366439938545227e-02 2.754421234130859375e-01 -2.973347157239913940e-02 -5.231633037328720093e-02 1.555659025907516479e-01 -1.788490563631057739e-01 -1.819005161523818970e-01 -3.360107243061065674e-01 -4.731086641550064087e-02 1.397446691989898682e-01 1.413474529981613159e-01 -3.657952323555946350e-02 -3.332654386758804321e-02 1.238538883626461029e-02 3.889804482460021973e-01 -1.773171722888946533e-01 2.278116792440414429e-01 5.390507355332374573e-02 5.952841416001319885e-02 1.693045534193515778e-02 1.744112074375152588e-01 8.415839821100234985e-02 2.045650482177734375e-01 -1.557506024837493896e-01 4.623091816902160645e-01 -1.643888801336288452e-01 -6.126790493726730347e-02 1.378501057624816895e-01 1.239505708217620850e-01 -1.277637332677841187e-01 -1.371708810329437256e-01
1.423358619213104248e-01 -5.680679157376289368e-02 1.765352487564086914e-01 1.563772708177566528e-01 2.163933217525482178e-01 -9.903184324502944946e-02 -2.899086475372314453e-01 -3.678117394447326660e-01 -3.250286877155303955e-01 1.358697712421417236e-01 -7.755780965089797974e-02 1.878096954897046089e-03 -7.275023311376571655e-02 2.712020874023437500e-01 -1.631104946136474609e-01 1.975113004446029663e-01 8.207392692565917969e-02 -1.568760871887207031e-01 -4.771377518773078918e-02 1.373181790113449097e-01 3.186742663383483887e-01 8.232782036066055298e-02 1.412358433008193970e-01 2.432822622358798981e-02 -1.735303550958633423e-01 1.998025327920913696e-01 -1.631916910409927368e-01 -1.711266338825225830e-01 8.207457512617111206e-02 1.736516356468200684e-01 -1.005704253911972046e-01 -1.266583055257797241e-01
-2.423849403858184814e-01 7.838090509176254272e-02 2.962065041065216064e-01 -6.985957175493240356e-02 4.081279784440994263e-02 -5.776520818471908569e-02 -2.440221458673477173e-01 -2.563239932060241699e-01 -8.785206824541091919e-02 4.059669747948646545e-02 -3.293474018573760986e-01 -1.664041727781295776e-01 1.608717441558837891e-02 3.460793942213058472e-02 1.536431908607482910e-01 3.176071941852569580e-01 -8.534374833106994629e-02 1.349317431449890137e-01 -1.554675549268722534e-01 -5.418659001588821411e-02 1.602706313133239746e-01 -1.593101918697357178e-01 -3.408555313944816589e-02 7.726460695266723633e-02 -1.335731446743011475e-01 4.701954722404479980e-01 -1.838851869106292725e-01 -1.092990562319755554e-01 -1.437328755855560303e-01 2.209175936877727509e-02 -4.948240518569946289e-02 -1.472985297441482544e-01
-6.483520567417144775e-02 -1.512376517057418823e-01 1.989541053771972656e-01 5.998001433908939362e-03 5.080879479646682739e-02 6.117692217230796814e-02 -3.195866197347640991e-02 3.175458684563636780e-02 -3.628687858581542969e-01 1.532154381275177002e-01 -4.220561087131500244e-01 9.290882386267185211e-03 -3.623204247560352087e-04 -5.867487192153930664e-02 -1.592642813920974731e-01 2.821004390716552734e-02 -7.450173795223236084e-02 -3.852433711290359497e-02 -1.373913884162902832e-01 -9.027516469359397888e-03 2.026044130325317383e-01 1.623812019824981689e-01 1.560890376567840576e-01 1.564065217971801758e-01 -2.108951807022094727e-01 1.550990194082260132e-01 -1.978384256362915039e-01 3.140619397163391113e-01 3.389281332492828369e-01 -2.711390852928161621e-01 -4.561807215213775635e-02 1.515526920557022095e-01
1.234118193387985229e-01 -2.894659638404846191e-01 1.549873799085617065e-01 -3.025102913379669189e-01 -2.438351660966873169e-01 2.409436255693435669e-01 -1.166397556662559509e-01 -6.644432991743087769e-02 -2.375804930925369263e-01 -2.371300756931304932e-02 -1.861127316951751709e-01 5.532726272940635681e-02 1.006429921835660934e-02 -6.429656594991683960e-02 -4.579353705048561096e-02 3.561617136001586914e-01 8.824833482503890991e-02 2.249519675970077515e-01 -8.685149997472763062e-02 4.634957760572433472e-02 1.056268736720085144e-01 1.900665760040283203e-01 7.561525702476501465e-02 3.217088878154754639e-01 3.811074420809745789e-02 2.440961450338363647e-01 -1.271395981311798096e-01 -1.351505070924758911e-01 1.037713140249252319e-01 1.492612957954406738e-01 -2.464181184768676758e-01 9.062466770410537720e-02
-1.024883389472961426e-01 -1.930248737335205078e-01 2.110631912946701050e-01 -2.255131006240844727e-01 -6.101958453655242920e-02 2.870115637779235840e-01 -1.007854044437408447e-01 -1.447150856256484985e-01 -3.478685319423675537e-01 -1.015275418758392334e-01 -3.290452659130096436e-01 1.320619434118270874e-01 -1.729298010468482971e-02 -6.262932717800140381e-02 -3.515194728970527649e-02 4.101795703172683716e-02 -3.391584455966949463e-01 1.386952847242355347e-01 -1.847956180572509766e-01 -1.089111417531967163e-01 1.602108627557754517e-01 2.274599522352218628e-01 2.957121431827545166e-01 1.508920043706893921e-01 9.059064835309982300e-02 1.497827023267745972e-01 1.441541910171508789e-01 -6.940965354442596436e-02 -1.577261537313461304e-01 5.041384696960449219e-02 -1.411129534244537354e-01 6.321427971124649048e-02
-8.037291467189788818e-02 -2.281975746154785156e-01 9.957148879766464233e-02 -7.250969856977462769e-02 -1.467010527849197388e-01 1.474196314811706543e-01 -5.436624586582183838e-02 -3.179258480668067932e-02 -2.983615398406982422e-01 1.605415493249893188e-01 -2.411966174840927124e-01 1.411967128515243530e-01 -2.764170244336128235e-02 5.483557656407356262e-02 3.357977420091629028e-02 3.080568909645080566e-01 1.094401851296424866e-01 2.274680286645889282e-01 2.041303664445877075e-01 -1.043138559907674789e-02 4.212906584143638611e-02 -3.897226601839065552e-02 9.340230375528335571e-02 -7.186377048492431641e-02 1.172684580087661743e-01 5.423394441604614258e-01 -1.669669151306152344e-01 -1.501739919185638428e-01 -1.125333979725837708e-01 1.258069276809692383e-01 -2.513111233711242676e-01 -1.171716153621673584e-01
-1.842342317104339600e-01 -2.869346141815185547e-01 1.179071217775344849e-01 -2.975526452064514160e-01 1.855867356061935425e-01 1.388336122035980225e-01 5.036701913923025131e-04 -1.058246344327926636e-01 -2.322596609592437744e-01 -1.472560763359069824e-01 -1.660266518592834473e-01 3.249157965183258057e-01 -8.082374185323715210e-02 1.939408108592033386e-02 -9.274781495332717896e-02 1.462286859750747681e-01 -2.689510583877563477e-01 -1.539796441793441772e-01 9.778444468975067139e-02 -1.281214058399200439e-01 3.524272143840789795e-02 1.396704167127609253e-01 3.421074748039245605e-01 -1.582803018391132355e-02 3.276496231555938721e-01 2.005912214517593384e-01 4.697211459279060364e-02 -4.191543534398078918e-02 -1.372442543506622314e-01 -1.032768487930297852e-01 3.157333703711628914e-03 -1.720085442066192627e-01
-1.640954911708831787e-01 -6.412761658430099487e-02 2.074291557073593140e-01 -2.368692606687545776e-01 -2.886636182665824890e-02 7.533477991819381714e-02 1.053657010197639465e-02 3.334998711943626404e-02 -9.520887583494186401e-02 -1.309707313776016235e-01 -2.374534606933593750e-01 5.470406636595726013e-02 -4.001123607158660889e-01 -2.454131282866001129e-02 1.268587410449981689e-01 -2.403296716511249542e-02 4.442024230957031250e-02 -2.026226669549942017e-01 -1.089163571596145630e-01 -2.314072288572788239e-02 3.518918156623840332e-01 2.023946791887283325e-01 2.337389290332794189e-01 8.513353765010833740e-02 -4.557971954345703125e-01 2.118097990751266479e-01 1.375109553337097168e-01 2.482646889984607697e-02 6.881378591060638428e-02 1.661903560161590576e-01 -1.115399450063705444e-01 -1.003449037671089172e-02
8.968584984540939331e-02 -5.522766709327697754e-02 2.310020923614501953e-01 2.157664597034454346e-01 2.171013131737709045e-02 4.627361893653869629e-02 -2.365197241306304932e-01 -4.716475307941436768e-01 -4.162141680717468262e-02 5.264973267912864685e-02 -2.003158926963806152e-01 -3.467784263193607330e-03 -6.919700652360916138e-02 1.729032546281814575e-01 1.731932014226913452e-01 1.823214143514633179e-01 8.470606058835983276e-02 2.252151817083358765e-02 1.983773261308670044e-01 3.556782007217407227e-02 1.695715039968490601e-01 2.039248496294021606e-01 3.195497393608093262e-01 8.795395493507385254e-02 -2.293274551630020142e-01 2.457152456045150757e-01 -1.107635349035263062e-01 -2.164308913052082062e-03 -1.376588046550750732e-01 2.082948833703994751e-01 3.876513242721557617e-02 -2.187496721744537354e-01
-7.538068294525146484e-02 -2.798756062984466553e-01 1.623374074697494507e-01 -6.135599687695503235e-02 -1.283442229032516479e-02 3.113412111997604370e-02 3.958413302898406982e-01 3.627656027674674988e-02 -1.995868831872940063e-01 4.986120760440826416e-02 -3.846383690834045410e-01 9.374970197677612305e-02 -1.508526504039764404e-01 8.692444115877151489e-02 -2.628109976649284363e-02 -1.345543563365936279e-01 -1.588857024908065796e-01 2.429154068231582642e-01 8.018161356449127197e-02 -3.615818172693252563e-02 2.323451340198516846e-01 1.623844653367996216e-01 1.865281313657760620e-01 6.749234348535537720e-02 1.344800144433975220e-01 3.697551488876342773e-01 7.436033338308334351e-02 1.300766617059707642e-01 -5.186256021261215210e-02 1.123457327485084534e-01 -1.773469299077987671e-01 2.070216536521911621e-01
-1.432406753301620483e-01 -1.842520385980606079e-01 7.924918085336685181e-03 -6.595522165298461914e-02 1.402895301580429077e-01 2.690950930118560791e-01 -1.610380411148071289e-01 -9.739771485328674316e-02 -2.277213186025619507e-01 2.148951590061187744e-01 -1.577848009765148163e-02 1.038147136569023132e-01 -1.877881437540054321e-01 1.712084412574768066e-01 -1.361884325742721558e-01 3.964680135250091553e-01 -6.303604226559400558e-03 -2.423636056482791901e-02 1.800508052110671997e-02 -2.389199845492839813e-02 9.830056875944137573e-02 2.739178836345672607e-01 3.159837424755096436e-01 -1.650002747774124146e-01 -8.792533725500106812e-02 1.599203199148178101e-01 -1.885396093130111694e-01 6.125047057867050171e-02 -1.556114852428436279e-01 -3.867537975311279297e-01 -5.880527570843696594e-02 3.302614390850067139e-02
-8.554712682962417603e-02 -1.465759724378585815e-01 2.056033909320831299e-02 -1.541770249605178833e-01 2.013142406940460205e-01 4.359755665063858032e-02 -3.452616930007934570e-01 -3.268648982048034668e-01 -4.311034828424453735e-02 4.595999419689178467e-02 -2.880055010318756104e-01 -3.282287344336509705e-02 -1.260280311107635498e-01 2.297888398170471191e-01 -1.568531692028045654e-01 6.202488765120506287e-02 -2.322392314672470093e-01 1.781515777111053467e-01 2.067348659038543701e-01 -1.719942390918731689e-01 9.079413115978240967e-02 3.676848486065864563e-02 3.303365111351013184e-01 2.042055726051330566e-01 1.236402988433837891e-01 2.486324310302734375e-01 -1.140277013182640076e-01 -2.432715743780136108e-01 2.597344666719436646e-02 -1.014928966760635376e-01 -1.098666638135910034e-01 5.149411782622337341e-02
-2.074207812547683716e-01 -9.823696315288543701e-02 1.821301877498626709e-01 -4.116869568824768066e-01 -7.702861446887254715e-03 1.164942234754562378e-01 -3.146218657493591309e-01 -5.475996434688568115e-02 -1.583811342716217041e-01 5.693776533007621765e-03 -6.532573699951171875e-02 1.224022433161735535e-01 -1.564034819602966309e-01 -2.548827826976776123e-01 -1.754320263862609863e-01 3.032233566045761108e-02 2.455401271581649780e-01 1.217766776680946350e-01 -6.942786276340484619e-02 3.349324315786361694e-02 2.396947592496871948e-01 -3.529624268412590027e-02 3.333535194396972656e-01 2.038251794874668121e-02 -5.872944742441177368e-02 2.173764854669570923e-01 -5.568232759833335876e-02 1.868068873882293701e-01 -2.303163111209869385e-01 -4.459178540855646133e-03 -1.099948510527610779e-01 2.416577637195587158e-01
2.371172234416007996e-02 -2.717878520488739014e-01 1.581370532512664795e-01 1.256810724735260010e-01 1.597563028335571289e-01 -1.843853443861007690e-01 1.869938373565673828e-01 -1.342056840658187866e-01 7.720844447612762451e-02 -2.126170247793197632e-01 -2.503519952297210693e-01 1.728312373161315918e-01 -1.256223320960998535e-01 -1.960908621549606323e-01 -1.179715692996978760e-01 2.364342361688613892e-01 -2.783357501029968262e-01 1.647672355175018311e-01 1.597933620214462280e-01 2.007203698158264160e-01 8.278219401836395264e-02 7.626514881849288940e-02 4.373721778392791748e-02 1.536655426025390625e-01 1.317092776298522949e-01 2.221741527318954468e-01 -1.777454465627670288e-01 1.368759423494338989e-01 -1.729642599821090698e-01 1.275064569199457765e-04 -2.341314703226089478e-01 -3.067487776279449463e-01
1.036654878407716751e-02 -1.330731958150863647e-01 1.747894138097763062e-01 -3.439214453101158142e-02 3.461719453334808350e-01 1.060761734843254089e-01 -1.522882878780364990e-01 -1.514651477336883545e-01 -7.949146628379821777e-02 2.146890610456466675e-01 -3.447148576378822327e-02 -2.853754162788391113e-02 -8.232603967189788818e-02 -1.264848113059997559e-01 2.412557974457740784e-02 2.053643614053726196e-01 -2.174062877893447876e-01 -6.031987816095352173e-02 -2.151083648204803467e-01 -2.664774954319000244e-01 1.840559542179107666e-01 8.488187193870544434e-02 3.407753407955169678e-01 7.753431051969528198e-02 -3.077360093593597412e-01 2.877027988433837891e-01 -2.153391987085342407e-01 -1.886072903871536255e-01 2.089509814977645874e-01 2.856205031275749207e-02 -1.192201450467109680e-01 -6.139550730586051941e-02
-2.278280556201934814e-01 -1.501924097537994385e-01 1.772537827491760254e-01 -9.057684242725372314e-02 -1.096636801958084106e-01 -1.980331689119338989e-01 -5.697476863861083984e-02 -2.284840792417526245e-01 -1.825561225414276123e-01 -6.904543936252593994e-02 -1.147292405366897583e-01 -2.789650857448577881e-01 -1.429487578570842743e-02 2.092812359333038330e-01 1.338666528463363647e-01 2.191274613142013550e-02 -1.123666018247604370e-01 1.495740860700607300e-01 -4.306052997708320618e-02 -3.481851145625114441e-02 1.697720885276794434e-01 2.273376584053039551e-01 1.211301013827323914e-01 -5.180106312036514282e-02 4.655768349766731262e-02 4.947811663150787354e-01 -2.279194742441177368e-01 -2.297344952821731567e-01 -1.470969766378402710e-01 8.491630107164382935e-02 -4.833257943391799927e-02 -2.625374794006347656e-01
2.058881223201751709e-01 -8.264097571372985840e-02 6.769564747810363770e-02 -3.101961016654968262e-01 -6.093067675828933716e-02 3.698718175292015076e-02 -6.917081028223037720e-02 -8.437842130661010742e-02 -1.725918203592300415e-01 -4.875602945685386658e-02 -2.758941352367401123e-01 2.164502590894699097e-01 1.202192306518554688e-01 -1.148531306535005569e-02 -7.345105707645416260e-02 4.862678349018096924e-01 -3.358305245637893677e-02 3.205429315567016602e-01 -9.436936676502227783e-02 -4.278980940580368042e-02 9.169479459524154663e-02 1.800854057073593140e-01 -6.888950616121292114e-02 1.598190516233444214e-01 -2.053379826247692108e-02 3.278306126594543457e-01 -1.625650674104690552e-01 -1.401322931051254272e-01 -3.001686558127403259e-02 2.007866203784942627e-01 -1.741362214088439941e-01 1.009178459644317627e-01
-2.623915076255798340e-01 -1.905942857265472412e-01 1.499003618955612183e-01 -2.742213308811187744e-01 -2.543338388204574585e-02 1.301466226577758789e-01 2.312241494655609131e-02 -5.958994105458259583e-02 -3.542683273553848267e-02 5.107421055436134338e-02 -4.469854235649108887e-01 1.387896686792373657e-01 1.643494814634323120e-01 1.173099428415298462e-01 1.129519492387771606e-01 1.586177051067352295e-01 -2.535565793514251709e-01 1.001629084348678589e-01 -2.335734367370605469e-01 -1.179693341255187988e-01 4.041347205638885498e-01 2.830212414264678955e-01 2.049461156129837036e-01 -1.754729077219963074e-02 -5.772336572408676147e-02 -4.609812051057815552e-03 5.435521900653839111e-02 2.657437464222311974e-03 -1.345348954200744629e-01 -1.446478962898254395e-01 -8.229052182286977768e-04 1.583907520398497581e-03
1.871011555194854736e-01 -5.671606585383415222e-02 1.883872598409652710e-01 6.756988167762756348e-02 7.046806067228317261e-02 -1.431928575038909912e-01 5.988545343279838562e-02 -1.049464941024780273e-01 -3.689942061901092529e-01 1.497761905193328857e-01 -1.860836148262023926e-01 2.282927483320236206e-01 -1.152478680014610291e-01 -1.879395544528961182e-01 -1.727693900465965271e-02 7.924865931272506714e-02 -9.154263138771057129e-02 -6.089869886636734009e-02 -1.253195405006408691e-01 6.033479794859886169e-02 -1.259164363145828247e-01 2.323130518198013306e-02 1.472306549549102783e-01 -1.059651281684637070e-02 -2.636320590972900391e-01 5.072149634361267090e-01 -1.049517318606376648e-01 3.090102225542068481e-02 -2.131640017032623291e-01 -2.138664275407791138e-01 1.764044282026588917e-03 -2.856522500514984131e-01
-2.515509128570556641e-01 -2.028762400150299072e-01 1.116592586040496826e-01 8.106543868780136108e-02 -2.293075621128082275e-02 -2.196815311908721924e-01 2.554337680339813232e-01 -1.649385690689086914e-01 1.954023391008377075e-01 -8.402073383331298828e-02 -1.424846947193145752e-01 1.759391725063323975e-01 -2.256142348051071167e-01 -1.889182180166244507e-01 -1.986600458621978760e-01 1.401311457157135010e-01 4.624706134200096130e-02 1.785387694835662842e-01 -1.522841751575469971e-01 1.834789216518402100e-01 2.243364304304122925e-01 1.247196421027183533e-01 1.481673866510391235e-01 1.119417175650596619e-01 5.368922278285026550e-02 2.810454964637756348e-01 -2.768902778625488281e-01 -3.538461774587631226e-02 -2.425540089607238770e-01 5.753741040825843811e-02 -1.863462626934051514e-01 -2.126054465770721436e-01
-1.812793463468551636e-01 -2.356560379266738892e-01 3.875830173492431641e-01 1.468902379274368286e-01 -1.514102667570114136e-01 8.907362818717956543e-02 -9.560789912939071655e-02 -1.320929378271102905e-01 -1.271020155400037766e-02 2.544424263760447502e-03 -1.539319008588790894e-01 1.148363277316093445e-01 -5.769523978233337402e-02 1.623853594064712524e-01 2.079349607229232788e-01 3.352673053741455078e-01 1.214326024055480957e-01 1.418342143297195435e-01 -9.034971892833709717e-02 -2.845083177089691162e-02 1.769753992557525635e-01 -1.148267537355422974e-01 1.745494455099105835e-02 1.545782536268234253e-01 -2.589179575443267822e-01 2.643029987812042236e-01 -1.162794083356857300e-01 -8.313756436109542847e-02 -7.175126671791076660e-02 3.676465451717376709e-01 -2.174343913793563843e-01 -5.011551454663276672e-02
1.680708229541778564e-01 -1.717486232519149780e-01 1.518812924623489380e-01 -3.094827532768249512e-01 -8.057650923728942871e-02 -1.950812190771102905e-01 -1.405998766422271729e-01 -8.839184045791625977e-02 -1.620856076478958130e-01 -2.846501171588897705e-01 -1.101263090968132019e-01 -9.553525596857070923e-02 -3.177554905414581299e-02 -1.799750179052352905e-01 1.561244428157806396e-01 8.613636344671249390e-02 1.635859534144401550e-02 1.462882608175277710e-01 -5.623115599155426025e-02 -8.745312690734863281e-02 1.372318267822265625e-01 2.125395685434341431e-01 3.264505267143249512e-01 2.681279480457305908e-01 2.242866456508636475e-01 3.118139505386352539e-01 -6.506420671939849854e-02 -1.820517480373382568e-01 -2.099727280437946320e-02 -1.592487394809722900e-01 -1.319111883640289307e-01 2.333943098783493042e-01
2.733067870140075684e-01 -2.798523902893066406e-01 2.404694408178329468e-01 -1.788057386875152588e-01 2.366204559803009033e-01 -8.238163590431213379e-02 -2.175370752811431885e-01 -2.739757597446441650e-01 -2.094910144805908203e-01 -8.975034952163696289e-02 -1.637891232967376709e-01 2.898100204765796661e-02 -6.341772526502609253e-02 1.893702298402786255e-01 1.041413843631744385e-02 1.023432835936546326e-01 -1.832540482282638550e-01 -7.000636309385299683e-02 -1.239526271820068359e-01 -2.484303340315818787e-02 5.820214748382568359e-02 1.793452054262161255e-01 2.209497988224029541e-01 4.890150576829910278e-02 -2.676540613174438477e-01 2.762393355369567871e-01 -2.504431605339050293e-01 -2.608782947063446045e-01 1.154581829905509949e-01 -7.323093712329864502e-02 -4.526370763778686523e-02 -3.548285365104675293e-02
-2.277231775224208832e-02 -1.181093454360961914e-01 1.166264638304710388e-01 -2.584361732006072998e-01 -7.962849736213684082e-02 1.839142143726348877e-01 4.979056492447853088e-02 -3.878243565559387207e-01 -3.985695242881774902e-01 -2.689032256603240967e-02 -5.419017076492309570e-01 2.604063414037227631e-02 -2.191684767603874207e-02 -1.023532077670097351e-01 -8.920309692621231079e-02 2.337285503745079041e-02 -2.557033896446228027e-01 6.976703554391860962e-02 -1.408686637878417969e-01 -1.817287318408489227e-02 1.805524080991744995e-01 1.989818662405014038e-01 6.290708482265472412e-02 7.200891524553298950e-02 8.660225570201873779e-02 -2.283824980258941650e-02 1.662604659795761108e-01 1.185394749045372009e-01 -1.078211441636085510e-01 5.297754425555467606e-03 -4.075194522738456726e-02 6.261993944644927979e-02
-1.998953670263290405e-01 -1.077293753623962402e-01 1.137240231037139893e-01 -3.252660930156707764e-01 -3.516309335827827454e-02 -2.368477545678615570e-02 8.446307480335235596e-02 8.950196951627731323e-02 -1.794259548187255859e-01 1.515312343835830688e-01 -3.366990685462951660e-01 -2.120147459208965302e-02 -2.416090816259384155e-01 -1.532361805438995361e-01 1.563846617937088013e-01 1.881724447011947632e-01 1.092073246836662292e-01 1.195924058556556702e-01 1.103860512375831604e-01 2.055990397930145264e-01 4.473812878131866455e-02 6.127036735415458679e-02 2.575149536132812500e-01 2.415232211351394653e-01 -1.049456968903541565e-01 2.718211710453033447e-01 8.616271615028381348e-02 -1.908187270164489746e-01 -3.710870146751403809e-01 1.010481491684913635e-01 -9.586331248283386230e-02 7.169904559850692749e-02
3.817254444584250450e-03 -1.337848305702209473e-01 -2.463596463203430176e-01 -2.988516390323638916e-01 1.298935413360595703e-01 3.812816366553306580e-02 -1.753683984279632568e-01 -3.125540614128112793e-01 -9.843713045120239258e-02 1.600515656173229218e-02 -1.449892856180667877e-02 1.340322792530059814e-01 -4.262225329875946045e-02 -4.809454083442687988e-02 1.386617869138717651e-01 3.075283467769622803e-01 6.400753557682037354e-02 2.682690620422363281e-01 -1.138206049799919128e-01 -2.997678332030773163e-02 2.782561779022216797e-01 3.193508982658386230e-01 2.034420073032379150e-01 1.607392132282257080e-01 -2.335139736533164978e-02 9.413892030715942383e-02 -2.088521569967269897e-01 1.522982865571975708e-01 1.474457383155822754e-01 -2.442570477724075317e-01 -1.464515328407287598e-01 -1.537289321422576904e-01
1.603248566389083862e-01 -2.135068625211715698e-01 1.271156221628189087e-01 -1.733425706624984741e-01 -8.392129093408584595e-02 -3.201174363493919373e-02 4.872388020157814026e-02 -9.916238486766815186e-02 -9.520253539085388184e-02 -2.009842917323112488e-02 -1.829327493906021118e-01 -5.247369408607482910e-02 9.599269181489944458e-02 2.125157415866851807e-01 -5.910349637269973755e-02 -1.332906424067914486e-03 -8.397997915744781494e-02 1.049972623586654663e-01 1.452893316745758057e-01 1.848584972321987152e-02 3.853062987327575684e-01 3.697521686553955078e-01 2.462206780910491943e-01 3.709978759288787842e-01 2.920731157064437866e-02 2.390396147966384888e-01 5.424723029136657715e-02 1.447457671165466309e-01 -2.626934945583343506e-01 -9.511473029851913452e-02 -2.203141450881958008e-01 1.649930924177169800e-01
-3.467155620455741882e-03 -4.530969560146331787e-01 1.558329910039901733e-02 -2.495357990264892578e-01 -1.609951853752136230e-01 9.833656251430511475e-02 1.573680937290191650e-01 -3.920515477657318115e-01 -6.182420998811721802e-02 3.319859877228736877e-02 -1.760125756263732910e-01 -4.824851080775260925e-02 -9.848456084728240967e-02 1.705441027879714966e-01 -1.108524650335311890e-01 1.067222058773040771e-01 6.792652606964111328e-02 1.443044543266296387e-01 -1.635681986808776855e-01 -4.876141902059316635e-03 1.496083885431289673e-01 3.925044238567352295e-01 1.725372672080993652e-01 1.481213271617889404e-01 2.178140729665756226e-01 1.029196605086326599e-01 2.817089110612869263e-02 4.159776866436004639e-02 -9.785413742065429688e-02 1.981610655784606934e-01 1.585440337657928467e-02 1.655440926551818848e-01
-1.032704636454582214e-01 -2.515740394592285156e-01 7.705280184745788574e-02 -5.400448292493820190e-02 -4.068605229258537292e-02 2.218169420957565308e-01 -4.830405116081237793e-02 -3.437650501728057861e-01 -1.473037302494049072e-01 -5.386449769139289856e-02 -8.029723167419433594e-02 -7.385942339897155762e-02 -2.187849432229995728e-01 1.835276037454605103e-01 7.524330168962478638e-02 -9.010657668113708496e-02 2.837130054831504822e-02 1.998260170221328735e-01 -1.052814424037933350e-01 -1.387325208634138107e-02 1.915690302848815918e-01 1.882206648588180542e-01 7.894941419363021851e-02 1.764120757579803467e-01 1.844783127307891846e-01 4.380155205726623535e-01 1.337118446826934814e-02 1.879474669694900513e-01 -1.005561724305152893e-01 -1.148741226643323898e-02 -3.956320583820343018e-01 1.560148745775222778e-01
-2.724162861704826355e-02 1.022034212946891785e-01 2.661736607551574707e-01 -2.264076843857765198e-02 1.082958132028579712e-01 -1.899844557046890259e-01 -8.679112419486045837e-03 -2.319809347391128540e-01 -2.015166431665420532e-01 -1.622421592473983765e-01 -1.836250126361846924e-01 3.065388835966587067e-02 -1.743493527173995972e-01 -4.725723341107368469e-02 9.302103891968727112e-03 1.256323009729385376e-01 1.702786423265933990e-02 3.805243223905563354e-02 6.879071146249771118e-02 1.495882272720336914e-01 -5.404049530625343323e-02 3.351924121379852295e-01 1.671623736619949341e-01 3.481044769287109375e-01 -2.576811239123344421e-02 1.564483046531677246e-01 9.783999621868133545e-02 2.905877530574798584e-01 -3.886125683784484863e-01 2.629185020923614502e-01 2.867995575070381165e-02 1.796808093786239624e-01
-4.307231307029724121e-02 -7.897866517305374146e-02 -2.576005160808563232e-01 -9.689691662788391113e-02 4.569878056645393372e-02 -6.658522877842187881e-03 -1.089766249060630798e-01 -2.910359799861907959e-01 -3.197460249066352844e-02 1.607987135648727417e-01 -4.406168684363365173e-02 3.825170919299125671e-02 1.120786890387535095e-01 -4.971546679735183716e-02 5.902002006769180298e-02 3.083834648132324219e-01 -3.551002359017729759e-03 3.322968482971191406e-01 -6.140694022178649902e-02 -1.828389763832092285e-01 3.010409176349639893e-01 3.465269804000854492e-01 1.923735141754150391e-01 1.785299181938171387e-02 1.705785691738128662e-01 1.916003674268722534e-01 -1.511413305997848511e-01 1.907153874635696411e-01 4.288250952959060669e-02 -1.635641753673553467e-01 -1.513771116733551025e-01 -3.183563947677612305e-01
1.120232120156288147e-01 -2.287765145301818848e-01 1.248519644141197205e-01 -2.364688739180564880e-02 1.493854224681854248e-01 -1.328745670616626740e-02 -2.220979034900665283e-01 -1.951118856668472290e-01 6.528846919536590576e-03 3.850728645920753479e-02 -2.124378085136413574e-01 -4.701754078269004822e-03 -7.287156581878662109e-02 -7.571995258331298828e-02 8.098944276571273804e-02 8.341746032238006592e-02 -2.044721394777297974e-01 5.166226252913475037e-02 -1.525416672229766846e-01 -3.260154724121093750e-01 1.130053624510765076e-01 1.021324768662452698e-01 4.824446141719818115e-02 1.665126532316207886e-02 -3.550536930561065674e-01 3.552942276000976562e-01 -3.252409696578979492e-01 -1.678627133369445801e-01 1.093583405017852783e-01 -2.734195999801158905e-02 -3.728527724742889404e-01 3.966465592384338379e-03
-1.212636902928352356e-01 5.725263059139251709e-02 -1.449088305234909058e-01 -2.611264288425445557e-01 1.379665285348892212e-01 5.796649307012557983e-02 3.054267764091491699e-01 1.977647840976715088e-02 -4.056774675846099854e-01 1.187236756086349487e-01 -7.755257189273834229e-02 -1.421970725059509277e-01 -1.501922905445098877e-01 -5.400846898555755615e-02 -2.933300798758864403e-03 2.597728371620178223e-01 5.869710072875022888e-02 2.122384682297706604e-02 1.491109132766723633e-01 -1.149125397205352783e-01 3.008275926113128662e-01 1.398717164993286133e-01 2.091560512781143188e-01 2.178961336612701416e-01 -1.263371855020523071e-01 2.997174561023712158e-01 -2.139913588762283325e-01 -8.213475346565246582e-03 -1.653717458248138428e-01 9.511943161487579346e-02 -1.454149782657623291e-01 -1.705217510461807251e-01
1.822572052478790283e-01 -5.341555178165435791e-02 2.400783300399780273e-01 1.193862631916999817e-01 7.697234302759170532e-02 -2.482181191444396973e-01 -4.382854327559471130e-02 2.049497142434120178e-02 -3.034109473228454590e-01 1.818143576383590698e-01 -1.618467569351196289e-01 9.385236352682113647e-02 -1.398302614688873291e-01 -2.677977383136749268e-01 1.198233887553215027e-01 -3.389666602015495300e-02 1.928106844425201416e-01 7.407825440168380737e-02 -2.143932431936264038e-01 -1.135630086064338684e-01 2.595399916172027588e-01 -2.393951267004013062e-01 4.053433537483215332e-01 3.509467467665672302e-02 -4.284263774752616882e-02 7.352366298437118530e-02 -6.198773533105850220e-02 8.701817691326141357e-02 -3.932299092411994934e-02 1.243021339178085327e-01 -1.453260183334350586e-01 -3.267490565776824951e-01
-8.046399056911468506e-02 -2.238351851701736450e-01 9.439542889595031738e-02 1.300057768821716309e-01 -8.035992085933685303e-02 -6.831268221139907837e-02 -1.552425175905227661e-01 -3.780261576175689697e-01 7.583147287368774414e-02 -8.753151632845401764e-03 -2.551946938037872314e-01 2.909671515226364136e-03 -7.249540090560913086e-02 1.548966318368911743e-01 -9.516795724630355835e-02 2.034903317689895630e-01 -2.041387371718883514e-02 2.066561877727508545e-01 1.218308880925178528e-01 9.294452518224716187e-02 3.130922019481658936e-01 1.681554615497589111e-01 -1.319243572652339935e-02 -8.683145791292190552e-02 -3.166829049587249756e-01 2.909277379512786865e-01 -1.078496873378753662e-01 -2.092103213071823120e-01 -2.225689142942428589e-01 2.971302568912506104e-01 1.743784733116626740e-02 -9.865466505289077759e-02
-8.123721182346343994e-02 -2.843261659145355225e-01 9.688628464937210083e-02 -3.637372702360153198e-02 -2.043495774269104004e-01 7.522491738200187683e-03 1.148938946425914764e-02 -5.452809855341911316e-02 -1.080247983336448669e-01 7.077378779649734497e-02 -3.978614509105682373e-01 3.372808685526251793e-03 -2.766648540273308754e-04 1.338547021150588989e-01 3.740215301513671875e-02 3.801253139972686768e-01 5.405664443969726562e-02 2.746824026107788086e-01 4.052405431866645813e-02 2.290356606245040894e-01 2.754483520984649658e-01 6.951225548982620239e-02 -1.386029720306396484e-01 4.758699238300323486e-02 -1.190380454063415527e-01 4.214471280574798584e-01 -6.289319694042205811e-02 -1.544731259346008301e-01 -3.094962053000926971e-02 7.670366019010543823e-02 -2.384223937988281250e-01 1.381237246096134186e-02
9.957908093929290771e-02 -3.966179862618446350e-02 1.584786474704742432e-01 2.630214672535657883e-03 1.537604182958602905e-01 -2.790977954864501953e-01 1.177015379071235657e-01 -2.592196464538574219e-01 -1.386064942926168442e-02 -1.211209222674369812e-01 -5.546662956476211548e-02 1.619602590799331665e-01 -2.934934496879577637e-01 1.506807208061218262e-01 -5.215644091367721558e-02 1.988780200481414795e-01 -1.423888280987739563e-02 2.793475389480590820e-01 -1.575659662485122681e-01 5.353661254048347473e-02 1.432185322046279907e-01 3.143951296806335449e-01 8.537142723798751831e-02 3.872399926185607910e-01 6.107798963785171509e-02 1.736080199480056763e-01 -1.960662752389907837e-02 2.158319056034088135e-01 -1.472821980714797974e-01 1.369456648826599121e-01 -8.992924541234970093e-02 2.713208794593811035e-01
-4.955067485570907593e-02 -8.321193605661392212e-02 1.914529055356979370e-01 -1.199875026941299438e-01 7.183708995580673218e-02 3.579410165548324585e-02 -3.366539478302001953e-01 -1.772713065147399902e-01 -8.286819211207330227e-04 2.353220060467720032e-02 -3.179379999637603760e-01 3.265215829014778137e-02 -1.122154220938682556e-01 4.426228106021881104e-01 5.376353859901428223e-03 -7.558385282754898071e-02 -1.456377357244491577e-01 2.815085947513580322e-01 -2.885182911995798349e-04 -2.836182415485382080e-01 1.969073861837387085e-01 2.204838395118713379e-01 6.547553837299346924e-02 1.778321117162704468e-01 -6.476552784442901611e-02 2.622039020061492920e-01 -1.208218038082122803e-01 -1.473179757595062256e-01 -3.929357335437089205e-04 -7.686207443475723267e-02 -1.682226657867431641e-01 -1.541617363691329956e-01
-1.664765477180480957e-01 2.707719616591930389e-02 1.734647452831268311e-01 -1.942131072282791138e-01 -3.013125658035278320e-01 -1.295047402381896973e-01 2.090449929237365723e-01 -2.548790872097015381e-01 1.605481505393981934e-01 -2.483010143041610718e-01 -3.513380885124206543e-01 2.683544531464576721e-02 -3.086375258862972260e-02 8.348317444324493408e-02 -3.035229444503784180e-01 2.239588648080825806e-01 -6.462398916482925415e-02 2.471195012331008911e-01 -1.994592994451522827e-01 -2.820767760276794434e-01 1.987495571374893188e-01 2.204415760934352875e-02 1.799357980489730835e-01 4.582303389906883240e-02 -1.077610030770301819e-01 2.566485665738582611e-02 -1.526546627283096313e-01 -3.436003625392913818e-02 -4.032205790281295776e-02 1.100157275795936584e-01 -5.047418177127838135e-02 -1.167666465044021606e-01
-1.196383461356163025e-01 1.012394055724143982e-01 -6.303920410573482513e-03 -6.797198951244354248e-02 1.383594125509262085e-01 5.779910832643508911e-02 -1.213076487183570862e-01 -3.845405280590057373e-01 5.646835267543792725e-02 -1.099561899900436401e-02 -2.699358165264129639e-01 3.499008016660809517e-03 1.969638653099536896e-02 -2.223964929580688477e-01 2.655763924121856689e-01 3.265894353389739990e-01 -1.210128068923950195e-01 2.876901030540466309e-01 6.552017480134963989e-02 -3.972028847783803940e-03 3.147092759609222412e-01 1.995489895343780518e-01 3.768381774425506592e-01 4.698067158460617065e-02 -1.039239987730979919e-01 3.509595245122909546e-02 -1.818275600671768188e-01 -2.750170603394508362e-02 1.112839058041572571e-01 -6.826858967542648315e-02 -1.557475030422210693e-01 -1.026348173618316650e-01
-1.975997388362884521e-01 -3.135216981172561646e-02 8.172978460788726807e-02 2.464127838611602783e-01 1.767834424972534180e-01 2.440933734178543091e-01 1.334975846111774445e-02 -2.123902887105941772e-01 -3.269740939140319824e-01 1.088300952687859535e-03 -2.023638337850570679e-01 -3.621554076671600342e-01 3.689447650685906410e-03 -4.380540922284126282e-02 -1.019270271062850952e-01 1.348415017127990723e-01 -1.344191581010818481e-01 8.719106018543243408e-02 -2.397470623254776001e-01 3.930070996284484863e-02 3.001179695129394531e-01 3.283705934882164001e-02 1.173629909753799438e-01 -4.315833002328872681e-02 3.184814378619194031e-02 3.517174422740936279e-01 -2.057702094316482544e-01 6.657634861767292023e-03 -1.873468756675720215e-01 2.174038887023925781e-01 -2.093829400837421417e-02 -7.442433387041091919e-02
-4.807421471923589706e-03 -3.217819631099700928e-01 1.219095289707183838e-01 -1.102529242634773254e-01 -3.224160075187683105e-01 -3.025263249874114990e-01 1.368643995374441147e-02 1.372148632071912289e-03 -3.131912648677825928e-01 1.407604813575744629e-01 -1.067709848284721375e-01 1.896095573902130127e-01 -1.800809204578399658e-01 -2.444004416465759277e-01 4.487855359911918640e-02 -7.712335884571075439e-02 3.994406387209892273e-02 -5.790416523814201355e-02 -2.457477152347564697e-01 -1.264603734016418457e-01 2.839254438877105713e-01 2.485888823866844177e-02 2.159664928913116455e-01 2.359864488244056702e-02 -1.513382643461227417e-01 1.339240372180938721e-01 3.022728115320205688e-02 2.526950538158416748e-01 8.837875723838806152e-02 -9.452788531780242920e-02 -2.686827182769775391e-01 6.378487497568130493e-02
-7.444782555103302002e-02 -3.033085763454437256e-01 6.037229672074317932e-02 -4.171755313873291016e-01 2.138001471757888794e-02 8.983985520899295807e-03 -9.981334209442138672e-02 -1.498027294874191284e-01 -1.735326647758483887e-01 -4.124041274189949036e-02 -4.154532551765441895e-01 1.042307466268539429e-01 6.108548864722251892e-02 2.413833439350128174e-01 8.169342577457427979e-02 1.352257877588272095e-01 -1.562609523534774780e-01 3.445015475153923035e-02 -1.316427439451217651e-01 3.959628939628601074e-02 2.366870790719985962e-01 -1.754939742386341095e-02 3.861055076122283936e-01 -8.011451363563537598e-02 -1.018219515681266785e-01 -1.171855032444000244e-01 2.696457877755165100e-02 2.017163634300231934e-01 -2.175212502479553223e-01 4.429106414318084717e-02 -1.194005087018013000e-01 6.500624120235443115e-02
3.094267845153808594e-01 2.873997390270233154e-02 1.473679691553115845e-01 5.893624201416969299e-02 -8.913620561361312866e-02 -1.038194149732589722e-01 -5.031835660338401794e-02 -2.805682420730590820e-01 -3.153329789638519287e-01 -5.028369277715682983e-02 -1.520023941993713379e-01 1.515816152095794678e-01 1.999962516129016876e-02 2.234833836555480957e-01 4.985249135643243790e-03 3.259958922863006592e-01 -1.563343852758407593e-01 1.356838643550872803e-01 2.739707380533218384e-02 8.669513277709484100e-03 3.435518965125083923e-02 2.621701955795288086e-01 3.842076659202575684e-01 1.725997626781463623e-01 -1.681405603885650635e-01 1.632110029458999634e-01 -1.681300997734069824e-01 -1.076574474573135376e-01 1.300443857908248901e-01 -2.012031674385070801e-01 -9.219899773597717285e-02 -1.480479687452316284e-01
2.396411746740341187e-01 -1.006974130868911743e-01 4.656403139233589172e-02 -8.559453487396240234e-02 -1.141382008790969849e-01 1.126728579401969910e-01 -6.021733582019805908e-02 2.211271226406097412e-02 -1.312140822410583496e-01 1.207861211150884628e-02 -3.332590460777282715e-01 2.594231069087982178e-01 -6.166419386863708496e-02 -1.043979004025459290e-01 1.380756497383117676e-01 3.673599660396575928e-01 8.869329839944839478e-02 4.010643959045410156e-01 -1.322641521692276001e-01 -3.572864457964897156e-02 2.894994318485260010e-01 4.198356531560420990e-03 5.395331978797912598e-02 1.410805583000183105e-01 -2.521013319492340088e-01 2.426641434431076050e-01 -1.048580780625343323e-01 -1.250309944152832031e-01 1.594684869050979614e-01 -3.174303472042083740e-02 -2.422629147768020630e-01 -1.803169585764408112e-02
-1.207781583070755005e-01 4.298145696520805359e-02 -7.117497175931930542e-02 -2.005395106971263885e-02 -1.463918685913085938e-01 1.367503255605697632e-01 -2.548728585243225098e-01 4.472603090107440948e-03 -2.819852530956268311e-01 -1.487237680703401566e-02 -4.450364112854003906e-01 1.539776325225830078e-01 -2.777019739151000977e-01 -1.155732125043869019e-01 -5.051265656948089600e-02 1.383851170539855957e-01 8.038111031055450439e-02 -7.838015258312225342e-02 -2.831061184406280518e-01 1.826416999101638794e-01 3.290956616401672363e-01 -1.384648084640502930e-01 1.031365022063255310e-01 6.103776767849922180e-02 2.531704306602478027e-01 2.388968020677566528e-01 -4.357730969786643982e-02 1.808191463351249695e-02 -1.006690338253974915e-01 -3.682991117238998413e-02 -1.817839890718460083e-01 -1.530520021915435791e-01
-6.651016324758529663e-02 -2.817941606044769287e-01 1.628417707979679108e-02 1.744372844696044922e-01 -4.759013652801513672e-03 -2.519257962703704834e-01 2.363568395376205444e-01 -2.445015609264373779e-01 9.221761487424373627e-03 -8.697645366191864014e-02 -9.930919110774993896e-02 -2.935613505542278290e-02 -2.314456254243850708e-01 -2.536778450012207031e-01 -1.415725052356719971e-01 2.501125633716583252e-01 -9.224161505699157715e-02 8.026859164237976074e-02 -1.862161159515380859e-01 1.609393060207366943e-01 1.476170122623443604e-01 2.186306715011596680e-01 7.467091828584671021e-02 3.390442728996276855e-01 1.630576103925704956e-01 2.507784068584442139e-01 -1.823144257068634033e-01 2.534556761384010315e-02 -1.678297519683837891e-01 -1.606391519308090210e-01 -1.747022271156311035e-01 -1.181091964244842529e-01
-5.319405812770128250e-03 5.342808365821838379e-02 2.630773484706878662e-01 -8.397325128316879272e-02 -1.732145696878433228e-01 -1.104975584894418716e-02 -1.095093693584203720e-02 -8.800774812698364258e-02 -8.134720474481582642e-02 -9.955725818872451782e-02 1.150416955351829529e-02 -2.634921073913574219e-01 -2.122560292482376099e-01 -6.390235852450132370e-03 -1.861909478902816772e-01 1.727309972047805786e-01 -7.453885045833885670e-04 1.510609686374664307e-01 -1.000353023409843445e-01 -1.817024499177932739e-01 1.750023961067199707e-01 -2.294339686632156372e-01 4.471535980701446533e-01 3.048750162124633789e-01 -2.268669605255126953e-01 2.831964790821075439e-01 -2.609772384166717529e-01 1.136546880006790161e-01 -1.731076836585998535e-02 -7.751998305320739746e-02 4.488689824938774109e-02 -1.554235666990280151e-01
-2.733514085412025452e-02 -2.186809480190277100e-01 1.545683443546295166e-01 1.113174036145210266e-01 -1.255556792020797729e-01 -6.800922006368637085e-02 3.205442428588867188e-01 -4.500770270824432373e-01 3.099636919796466827e-02 -2.409454286098480225e-01 -4.212745651602745056e-02 1.796559542417526245e-01 -3.908856511116027832e-01 4.343501105904579163e-02 -3.924378380179405212e-02 8.623347431421279907e-02 -5.998510494828224182e-02 2.126486897468566895e-01 8.755734562873840332e-02 5.573174357414245605e-02 1.700456142425537109e-01 3.124272264540195465e-02 8.726805448532104492e-02 1.597717702388763428e-01 5.974581465125083923e-02 3.837192952632904053e-01 -7.539366930723190308e-02 7.158787548542022705e-02 -1.041904538869857788e-01 3.895256668329238892e-02 4.469994828104972839e-02 -1.846773475408554077e-01
6.710585951805114746e-02 -5.122564435005187988e-01 1.335262060165405273e-01 -2.032276690006256104e-01 -1.196821853518486023e-01 1.728176027536392212e-01 -1.080334410071372986e-01 -3.832211792469024658e-01 -5.363668501377105713e-02 -8.799982070922851562e-02 -1.635056585073471069e-01 1.135446205735206604e-01 -2.543405890464782715e-01 9.638876467943191528e-02 6.781714409589767456e-02 6.502033025026321411e-02 -1.893231123685836792e-01 1.932012587785720825e-01 -1.534769386053085327e-01 1.083861514925956726e-01 6.244121491909027100e-02 1.186578124761581421e-01 2.907988131046295166e-01 2.215650528669357300e-01 -5.322572588920593262e-02 -6.252195686101913452e-03 -6.769262999296188354e-02 2.089802026748657227e-01 -2.636392042040824890e-02 -7.853297144174575806e-02 -4.540063813328742981e-02 1.342716068029403687e-01
-5.011229589581489563e-02 1.755533553659915924e-02 -1.435779966413974762e-02 -2.206461876630783081e-01 -1.481983810663223267e-01 5.113635957241058350e-02 -1.617380976676940918e-02 -2.764065861701965332e-01 -3.066466152667999268e-01 1.011264398694038391e-01 -3.288442790508270264e-01 -1.729321926832199097e-01 -2.418291866779327393e-01 2.010047249495983124e-02 -7.038512825965881348e-02 -2.044166065752506256e-02 7.754590362310409546e-02 1.953700035810470581e-01 1.917929947376251221e-02 1.731381565332412720e-01 2.424053251743316650e-01 1.020249426364898682e-01 2.292585074901580811e-01 -1.025598421692848206e-01 1.345699373632669449e-02 3.651379048824310303e-01 2.390914112329483032e-01 4.213627800345420837e-02 -1.468541175127029419e-01 1.254713982343673706e-01 -2.791928946971893311e-01 1.612762808799743652e-01
-7.782787829637527466e-02 6.474268157035112381e-03 1.033653169870376587e-01 -2.054739296436309814e-01 -1.174554135650396347e-02 -1.348623931407928467e-01 -7.920246571302413940e-02 9.961932897567749023e-02 -2.980225980281829834e-01 -1.346591114997863770e-01 -1.218378916382789612e-01 1.067722886800765991e-01 3.683513402938842773e-02 -6.321517378091812134e-02 -1.081686466932296753e-02 2.829036116600036621e-01 -8.100653439760208130e-02 9.588988870382308960e-02 -1.784484535455703735e-01 -7.780221849679946899e-02 2.243188917636871338e-01 -9.548204392194747925e-02 2.221448570489883423e-01 4.208046197891235352e-02 -5.021149516105651855e-01 3.274719417095184326e-01 -2.159502506256103516e-01 -7.695434242486953735e-02 -1.242378428578376770e-01 2.057000249624252319e-02 -9.589070826768875122e-02 -2.942761480808258057e-01
1.001242771744728088e-01 -5.528512224555015564e-02 3.338933587074279785e-01 -2.508358061313629150e-01 1.619960963726043701e-01 -4.078007489442825317e-02 -1.095518842339515686e-01 -4.796858131885528564e-02 -1.965366899967193604e-01 -2.186878621578216553e-01 1.286593973636627197e-01 1.423083245754241943e-01 -5.350448191165924072e-02 8.351405709981918335e-02 1.115495711565017700e-01 1.279020756483078003e-01 -7.473465800285339355e-02 2.414955943822860718e-01 -1.569998860359191895e-01 -3.959118127822875977e-01 4.970296919345855713e-01 9.697899222373962402e-03 1.515003740787506104e-01 1.287967264652252197e-01 -5.638441815972328186e-02 2.183037400245666504e-01 -6.712944805622100830e-02 -2.806042879819869995e-02 8.089063316583633423e-02 8.776155114173889160e-02 2.509733103215694427e-02 -7.370591908693313599e-02
-2.391779273748397827e-01 -2.459879666566848755e-01 8.291837573051452637e-02 2.921295538544654846e-02 -5.406183376908302307e-02 -1.820842474699020386e-01 3.267613649368286133e-01 -2.056430280208587646e-01 9.360796958208084106e-02 -3.595510721206665039e-01 -1.853712350130081177e-01 1.216058358550071716e-01 -1.573636829853057861e-01 1.363982856273651123e-01 -1.142805069684982300e-01 -2.221746556460857391e-02 1.968935318291187286e-02 2.110885083675384521e-01 2.208671066910028458e-03 -3.398545086383819580e-03 4.211387634277343750e-01 9.218782186508178711e-02 3.225527405738830566e-01 2.501242160797119141e-01 6.469573080539703369e-02 1.832735687494277954e-01 -3.113491646945476532e-02 -4.177192971110343933e-02 -4.311265796422958374e-02 5.064741522073745728e-02 -5.257493630051612854e-02 1.434790063649415970e-02
-3.622675687074661255e-02 -1.398430913686752319e-01 1.474090758711099625e-02 1.568960398435592651e-01 -1.559882704168558121e-02 -1.755731105804443359e-01 3.094230890274047852e-01 -4.784466028213500977e-01 4.042486846446990967e-02 -3.498758971691131592e-01 -7.338242977857589722e-02 9.700495004653930664e-02 -1.891493797302246094e-01 -8.257328718900680542e-02 6.262388825416564941e-02 2.306260019540786743e-01 3.303089737892150879e-02 1.510131508111953735e-01 -5.810992792248725891e-03 1.016708984971046448e-01 2.637929916381835938e-01 8.721845597028732300e-02 2.695799469947814941e-01 2.110027372837066650e-01 8.073235303163528442e-02 2.613580822944641113e-01 1.344123203307390213e-02 1.987721771001815796e-02 -8.221149444580078125e-02 7.101894170045852661e-02 -2.101235538721084595e-01 3.858379321172833443e-03
1.213580835610628128e-02 6.119288504123687744e-02 2.605012655258178711e-01 -1.923577636480331421e-01 -2.044812589883804321e-01 1.275097727775573730e-01 -1.081733778119087219e-01 1.420708745718002319e-02 -2.942199818789958954e-02 -2.516387216746807098e-02 -3.056055307388305664e-01 7.872384972870349884e-03 -2.384474724531173706e-01 2.201981656253337860e-02 -6.763740628957748413e-02 4.036525785923004150e-01 4.601993784308433533e-02 3.619210124015808105e-01 3.935092315077781677e-02 1.039079483598470688e-02 2.399727553129196167e-01 5.031557008624076843e-02 -3.836587071418762207e-02 2.504549361765384674e-02 -9.362518787384033203e-02 2.416695654392242432e-01 -5.728298053145408630e-02 -9.143342822790145874e-02 -1.912425607442855835e-01 3.349135518074035645e-01 -2.221755981445312500e-01 -1.660431921482086182e-01
-1.679891794919967651e-01 -2.843302488327026367e-01 1.692648679018020630e-01 1.301665008068084717e-01 -3.536337241530418396e-02 6.281385570764541626e-02 -2.306243628263473511e-01 -1.230982393026351929e-01 -4.215814769268035889e-01 -2.710122764110565186e-01 -6.293941289186477661e-02 -9.509567916393280029e-02 -7.848256081342697144e-02 1.959613859653472900e-01 -2.467181161046028137e-02 -1.156299114227294922e-01 7.319379597902297974e-02 6.690964102745056152e-02 5.011200159788131714e-02 4.849998652935028076e-02 2.427895367145538330e-01 1.503971964120864868e-01 1.069983765482902527e-01 1.645494997501373291e-01 -1.629541665315628052e-01 1.762602627277374268e-01 -1.264656037092208862e-01 3.209264576435089111e-01 -2.685326337814331055e-01 2.122515290975570679e-01 1.365241110324859619e-01 -4.342162981629371643e-02
-4.220836460590362549e-01 -7.603237032890319824e-02 2.193853110074996948e-01 1.055054552853107452e-02 -3.588474169373512268e-02 -7.422086596488952637e-02 5.258739111013710499e-04 -3.716875314712524414e-01 -4.303511083126068115e-01 -6.025185063481330872e-02 -1.284809857606887817e-01 -1.414551734924316406e-01 -1.383178681135177612e-01 1.277948319911956787e-01 1.583080589771270752e-01 1.953891962766647339e-01 4.221406951546669006e-02 7.705023139715194702e-02 7.598987221717834473e-02 1.148497220128774643e-02 7.749451696872711182e-02 3.693674877285957336e-02 1.614723652601242065e-01 -1.378138512372970581e-01 -1.355372369289398193e-01 1.933464705944061279e-01 -1.276647597551345825e-01 -2.593045830726623535e-01 -1.416310071945190430e-01 1.796057447791099548e-02 -1.904330700635910034e-01 -1.919011771678924561e-01
-4.821548238396644592e-02 5.194331333041191101e-02 -1.102815568447113037e-01 -2.615647017955780029e-01 8.950880169868469238e-02 1.137836603447794914e-03 7.901495695114135742e-02 -2.373152226209640503e-01 -1.113630458712577820e-01 9.057531505823135376e-02 -1.708377003669738770e-01 -9.415419772267341614e-03 -4.961540997028350830e-01 -2.379515171051025391e-01 -6.024486571550369263e-02 1.351976245641708374e-01 3.478782251477241516e-02 -3.132225275039672852e-01 -1.160833090543746948e-01 1.092087924480438232e-01 3.653360009193420410e-01 1.810110807418823242e-01 2.858069539070129395e-01 -7.841247320175170898e-02 -1.824595928192138672e-01 1.020402088761329651e-01 -1.406364440917968750e-01 4.391368478536605835e-02 1.072202343493700027e-02 1.181591600179672241e-01 -1.032035052776336670e-01 -1.784223690629005432e-02
-3.009088337421417236e-01 -8.827560395002365112e-02 4.230841994285583496e-02 4.438767954707145691e-02 1.408783625811338425e-02 3.344716727733612061e-01 -2.296778857707977295e-01 -2.077135294675827026e-01 -2.862676382064819336e-01 2.734798192977905273e-02 -1.290443837642669678e-01 3.035382628440856934e-01 -3.839283809065818787e-02 -4.116658866405487061e-02 -3.666127845644950867e-02 1.063588038086891174e-01 -6.080159544944763184e-02 -1.583277434110641479e-02 -5.119120702147483826e-02 -3.390991389751434326e-01 2.889306545257568359e-01 1.537228226661682129e-01 9.935846924781799316e-02 4.382648621685802937e-04 9.332757443189620972e-03 3.775966167449951172e-01 -2.078800052404403687e-01 -5.961262062191963196e-02 1.811303943395614624e-01 9.585276246070861816e-02 4.863942787051200867e-02 -1.014318242669105530e-01
-1.588764339685440063e-01 7.118192315101623535e-02 2.727333903312683105e-01 -3.422476649284362793e-01 -1.805839128792285919e-02 1.972103416919708252e-01 -4.056239873170852661e-02 -1.568823605775833130e-01 -2.062129974365234375e-01 1.829500645399093628e-01 -1.365129649639129639e-01 7.765493541955947876e-02 -1.001068502664566040e-01 -5.589553341269493103e-02 -1.263042688369750977e-01 -8.449428714811801910e-03 5.753078684210777283e-02 2.091200053691864014e-01 1.751971989870071411e-01 1.417082617990672588e-03 1.449592113494873047e-01 3.398553654551506042e-02 3.729099631309509277e-01 -1.606320291757583618e-01 -1.133926957845687866e-01 3.254797756671905518e-01 -7.327620685100555420e-02 1.817181147634983063e-02 -3.843783140182495117e-01 6.674270331859588623e-02 7.061114162206649780e-02 -1.908323466777801514e-01
1.088880188763141632e-02 3.731300821527838707e-03 3.583815693855285645e-02 -1.405196338891983032e-01 -7.826439291238784790e-02 -2.471400946378707886e-01 2.816462144255638123e-02 6.493727862834930420e-02 -2.339539378881454468e-01 1.275334805250167847e-01 -4.428167268633842468e-02 -1.698012053966522217e-01 -5.212066695094108582e-02 -4.476793482899665833e-02 -1.040597036480903625e-01 2.306000590324401855e-01 -1.098018437623977661e-01 1.146330758929252625e-01 -1.276424825191497803e-01 -4.233169555664062500e-02 3.199606835842132568e-01 8.706250041723251343e-02 2.279667258262634277e-01 2.036878317594528198e-01 -4.502419531345367432e-01 2.639090716838836670e-01 -3.457896411418914795e-01 9.788718819618225098e-02 -9.522664546966552734e-02 -1.248027309775352478e-01 -1.917636841535568237e-01 -1.627157032489776611e-01
9.636017680168151855e-02 -2.565364241600036621e-01 4.188784956932067871e-02 1.812120340764522552e-02 -7.830264419317245483e-02 -1.635272800922393799e-01 9.958018362522125244e-02 1.858465671539306641e-01 -2.537751384079456329e-02 -1.686832010746002197e-01 -1.913774907588958740e-01 -7.236506044864654541e-02 -2.336435168981552124e-01 -1.585992872714996338e-01 -1.878658086061477661e-01 3.527916371822357178e-01 1.670403033494949341e-01 -7.090683281421661377e-02 1.460197567939758301e-01 -1.740204691886901855e-01 2.580831348896026611e-01 1.704466938972473145e-01 3.833973407745361328e-01 -4.571096971631050110e-02 -2.209524065256118774e-02 3.095217645168304443e-01 -2.166949063539505005e-01 -1.410574652254581451e-02 -1.924208402633666992e-01 -4.263101145625114441e-02 -1.439626365900039673e-01 -5.235949531197547913e-02
-2.847356498241424561e-01 -2.173333317041397095e-01 1.797922849655151367e-01 -2.963220775127410889e-01 -3.978784382343292236e-02 -1.159188225865364075e-01 8.704409003257751465e-02 3.411035612225532532e-02 -1.974144428968429565e-01 5.275646597146987915e-02 -2.916218638420104980e-01 -5.794896930456161499e-02 -2.615620791912078857e-01 1.353856474161148071e-01 1.467185169458389282e-01 -1.676339656114578247e-02 1.805303245782852173e-01 2.974827885627746582e-01 1.961997523903846741e-02 3.180108368396759033e-01 1.291869282722473145e-01 -8.371876180171966553e-02 1.932852566242218018e-01 1.130925118923187256e-01 -1.255246102809906006e-01 2.442150115966796875e-01 -2.165506035089492798e-02 1.069082692265510559e-02 -1.538541167974472046e-01 2.779419720172882080e-01 -5.030223727226257324e-02 -1.149216368794441223e-01
1.242381706833839417e-01 -2.102126777172088623e-01 3.883865475654602051e-02 -1.984177529811859131e-01 1.943437904119491577e-01 -1.427404880523681641e-01 -9.381761401891708374e-02 -1.707142740488052368e-01 -7.654651999473571777e-02 1.421181261539459229e-01 -2.923750281333923340e-01 -1.974937170743942261e-01 -8.364470303058624268e-02 -8.556820452213287354e-02 -6.778929382562637329e-03 1.933564096689224243e-01 -1.960553675889968872e-01 3.923982009291648865e-02 -2.925317287445068359e-01 -2.606568634510040283e-01 -2.100423350930213928e-02 -3.186575835570693016e-03 2.374530285596847534e-01 1.745083928108215332e-02 -2.174190282821655273e-01 2.007367610931396484e-01 -3.443545997142791748e-01 -1.782929748296737671e-01 3.952373750507831573e-03 8.935068547725677490e-02 -3.195160031318664551e-01 -4.954345896840095520e-02
-5.472626537084579468e-02 -3.514701426029205322e-01 2.277413159608840942e-01 -4.025353118777275085e-02 2.065477371215820312e-01 -3.960857167840003967e-02 -3.356714844703674316e-01 -1.243222579360008240e-01 -1.439073532819747925e-01 9.365565329790115356e-02 -1.474115699529647827e-01 -1.193276885896921158e-02 -7.623752206563949585e-02 1.757811158895492554e-01 -3.196416050195693970e-02 8.906707912683486938e-02 -3.304288983345031738e-01 -1.226133853197097778e-01 -9.339666366577148438e-02 -1.894681304693222046e-01 1.995220035314559937e-01 1.389229595661163330e-01 1.399196982383728027e-01 4.470744170248508453e-03 -3.796357288956642151e-02 3.894915580749511719e-01 -2.633588910102844238e-01 -7.937353849411010742e-02 2.160346508026123047e-01 -1.608007401227951050e-02 -3.529917076230049133e-02 1.615018844604492188e-01
-5.572461336851119995e-02 -1.985873728990554810e-01 1.724775880575180054e-01 7.762646675109863281e-02 -3.381923586130142212e-02 -1.369553953409194946e-01 2.888365685939788818e-01 -4.157950282096862793e-01 -1.332061141729354858e-01 -3.335466086864471436e-01 5.439193919301033020e-03 6.546757370233535767e-02 -1.346469521522521973e-01 -8.922731876373291016e-02 7.700827717781066895e-02 2.241794019937515259e-01 9.153910726308822632e-02 8.604057878255844116e-02 -6.660602986812591553e-02 7.381587475538253784e-02 3.482100069522857666e-01 1.568114571273326874e-02 1.060522273182868958e-01 3.653945624828338623e-01 1.643285155296325684e-01 2.725523412227630615e-01 -1.470183208584785461e-02 1.122503578662872314e-01 -4.122960567474365234e-02 7.235489040613174438e-02 -1.156491488218307495e-01 -5.951026082038879395e-02
2.737451158463954926e-02 -6.911575049161911011e-02 5.050117895007133484e-02 -8.857150375843048096e-02 4.340802505612373352e-02 -8.278522640466690063e-02 -4.415164142847061157e-02 -8.986725658178329468e-02 1.189867407083511353e-02 -4.689910262823104858e-02 -1.540078967809677124e-01 2.690777182579040527e-01 1.736442744731903076e-02 1.775717288255691528e-01 -2.093808026984333992e-03 4.337680935859680176e-01 2.036783844232559204e-01 1.211933642625808716e-01 -1.646721661090850830e-01 -1.178381219506263733e-01 5.169597640633583069e-02 3.849768936634063721e-01 1.219300329685211182e-01 2.609164714813232422e-01 -8.729421347379684448e-02 2.347656339406967163e-01 -2.659402489662170410e-01 -3.399072289466857910e-01 -1.098799034953117371e-01 -1.418136954307556152e-01 -8.474679291248321533e-02 -1.658253818750381470e-01
4.312949627637863159e-02 9.859772771596908569e-02 3.992359042167663574e-01 -2.036864683032035828e-02 -6.778474152088165283e-02 -8.066251873970031738e-02 -1.195356398820877075e-01 -4.266554415225982666e-01 -2.417047321796417236e-01 5.493210256099700928e-02 -1.572644412517547607e-01 4.903990402817726135e-02 1.381364557892084122e-02 -1.144520565867424011e-01 -1.220984831452369690e-01 -1.333703100681304932e-01 -1.023201122879981995e-01 2.055525630712509155e-01 -2.087224274873733521e-01 -2.454205900430679321e-01 1.325106769800186157e-01 3.445852100849151611e-01 1.709329634904861450e-01 -1.932881176471710205e-01 1.191172003746032715e-01 2.868998982012271881e-02 -5.306321755051612854e-02 5.473100394010543823e-02 3.847849741578102112e-02 2.736302912235260010e-01 -1.729614287614822388e-01 1.186973229050636292e-02
1.098607778549194336e-01 -2.623852789402008057e-01 1.263266801834106445e-01 1.388617306947708130e-01 6.410244852304458618e-02 -1.607113182544708252e-01 2.815183997154235840e-01 -1.086294725537300110e-01 1.786542311310768127e-02 -3.303365781903266907e-02 6.389454007148742676e-02 1.423226296901702881e-01 -1.978137791156768799e-01 6.202522292733192444e-02 -2.604666948318481445e-01 1.511214822530746460e-01 -7.539311051368713379e-02 2.900326438248157501e-02 1.705444157123565674e-01 1.083654239773750305e-01 2.056948244571685791e-01 1.880801469087600708e-02 2.706219851970672607e-01 2.654790282249450684e-01 7.672961056232452393e-02 3.507869541645050049e-01 -3.198560774326324463e-01 1.289996411651372910e-02 -2.359615415334701538e-01 -7.094016671180725098e-02 -2.370263487100601196e-01 -1.463156789541244507e-01
1.538494825363159180e-01 -7.298329472541809082e-02 2.253232151269912720e-01 8.827826380729675293e-02 -2.948874048888683319e-02 4.581140726804733276e-02 3.345051407814025879e-01 -2.382420301437377930e-01 -4.116600751876831055e-02 -9.588035754859447479e-03 1.537707634270191193e-02 3.755924403667449951e-01 -1.046807542443275452e-01 -1.712360680103302002e-01 -1.034957543015480042e-02 3.065052814781665802e-02 -2.387380152940750122e-01 1.338918656110763550e-01 8.090266585350036621e-02 -4.337161779403686523e-02 -4.423950985074043274e-02 1.407676041126251221e-01 2.146908342838287354e-01 2.983170449733734131e-01 7.311130315065383911e-02 4.341294765472412109e-01 7.796135544776916504e-02 1.469958573579788208e-01 -8.668299019336700439e-02 1.129911690950393677e-01 -2.453472018241882324e-01 -1.192359700798988342e-01
-3.585474491119384766e-01 2.752026543021202087e-02 2.003235220909118652e-01 -9.171214699745178223e-02 -2.180464416742324829e-01 1.965847462415695190e-01 -2.101081460714340210e-01 -2.666117846965789795e-01 -2.302041351795196533e-01 7.183624058961868286e-02 2.266425639390945435e-02 1.894170492887496948e-01 -1.835728734731674194e-01 8.052881807088851929e-02 -1.188720017671585083e-01 6.117461994290351868e-02 1.264929175376892090e-01 -2.520942874252796173e-02 -2.801239788532257080e-01 -1.589077860116958618e-01 3.133977353572845459e-01 1.076031476259231567e-01 3.019059300422668457e-01 7.773559540510177612e-02 -6.476230919361114502e-02 3.099933266639709473e-01 7.898620329797267914e-03 -1.852662675082683563e-02 -1.056341230869293213e-01 -1.071571279317140579e-02 1.289205104112625122e-01 1.104169562458992004e-01
-1.160681843757629395e-01 -1.098677739500999451e-01 2.077292799949645996e-01 -1.551988571882247925e-01 1.520343422889709473e-01 -1.002865284681320190e-01 1.398023217916488647e-01 -1.391640305519104004e-01 1.302074939012527466e-01 3.460137546062469482e-02 -1.101743802428245544e-01 6.493729352951049805e-02 -2.174901068210601807e-01 -8.623900264501571655e-02 1.904715597629547119e-02 -7.188459485769271851e-02 -2.246515303850173950e-01 4.172886908054351807e-01 -2.211958169937133789e-02 1.211401671171188354e-01 2.913314998149871826e-01 5.402003228664398193e-02 9.811463952064514160e-02 4.332581162452697754e-01 6.832606345415115356e-02 1.917389333248138428e-01 -9.037839621305465698e-02 1.906081289052963257e-01 -1.360837072134017944e-01 2.954803109169006348e-01 -1.425593644380569458e-01 5.817123129963874817e-02
1.832341589033603668e-02 -1.591989845037460327e-01 4.437849521636962891e-01 1.589643508195877075e-01 -2.020220756530761719e-01 -1.636355072259902954e-01 4.782107193022966385e-03 -2.731712162494659424e-01 -2.818221449851989746e-01 9.764984995126724243e-02 -3.005033433437347412e-01 1.678714603185653687e-01 -7.491333782672882080e-02 5.822404101490974426e-02 -3.541773185133934021e-02 3.622730672359466553e-01 5.950541049242019653e-02 -9.642891585826873779e-02 -2.894724905490875244e-01 -1.092399880290031433e-01 1.427204310894012451e-01 1.745190620422363281e-01 2.494777552783489227e-02 -1.574701517820358276e-01 2.426880151033401489e-01 3.561378642916679382e-02 5.249990522861480713e-02 -2.329678245587274432e-04 3.857757546938955784e-04 1.015675440430641174e-01 -4.454496130347251892e-02 2.991615608334541321e-02
4.875346645712852478e-02 -3.883242607116699219e-01 1.356223076581954956e-01 -5.114860087633132935e-02 -1.661341339349746704e-01 2.516609728336334229e-01 -5.914101842790842056e-03 -1.290935426950454712e-01 -8.236292004585266113e-02 -6.742614507675170898e-02 -2.992115020751953125e-01 2.125932127237319946e-01 -2.018198668956756592e-01 6.052972376346588135e-02 -2.423468278720974922e-03 -8.983649313449859619e-02 -2.044354379177093506e-01 1.998055130243301392e-01 -2.825403027236461639e-02 1.428683847188949585e-01 2.502968609333038330e-01 8.008316904306411743e-02 3.716172575950622559e-01 1.093222424387931824e-01 1.149603575468063354e-01 2.334215790033340454e-01 -1.835432276129722595e-02 2.716664969921112061e-01 -1.467531025409698486e-01 -5.071264877915382385e-02 -1.763857752084732056e-01 2.365152351558208466e-02
6.092711910605430603e-02 -1.244612187147140503e-01 9.516362845897674561e-02 2.898477613925933838e-01 1.279313564300537109e-01 -5.125652626156806946e-02 1.489986479282379150e-01 -1.190318912267684937e-01 -4.507441520690917969e-01 2.324992790818214417e-02 -2.772248685359954834e-01 2.192692905664443970e-01 -2.545927762985229492e-01 -2.570253610610961914e-01 9.886226058006286621e-02 5.357250198721885681e-02 8.970490097999572754e-02 -6.968894600868225098e-02 -7.356873154640197754e-02 -2.442845841869711876e-03 -7.251948863267898560e-02 2.591823339462280273e-01 3.079604171216487885e-02 2.577761411666870117e-01 -2.425326406955718994e-01 2.607110738754272461e-01 -1.256498992443084717e-01 -8.043910376727581024e-03 8.377061039209365845e-02 2.027238719165325165e-02 -2.277184426784515381e-01 -1.084031537175178528e-02
-2.034929990768432617e-01 1.151332184672355652e-01 4.262337088584899902e-01 -1.773255169391632080e-01 1.179031934589147568e-02 -1.376235783100128174e-01 8.808303624391555786e-02 -2.063795179128646851e-01 3.271497413516044617e-02 2.509300112724304199e-01 -1.538453251123428345e-01 3.162983059883117676e-02 2.314138039946556091e-02 7.060015201568603516e-02 -3.025257289409637451e-01 1.695677936077117920e-01 -7.532849162817001343e-02 7.185001671314239502e-02 4.847751557826995850e-02 1.516997218132019043e-01 2.591672837734222412e-01 4.364393055438995361e-01 1.305588036775588989e-01 -2.687177956104278564e-01 -4.535182937979698181e-02 1.131157502532005310e-01 -6.763853132724761963e-02 1.149388775229454041e-01 1.582413315773010254e-01 1.969197764992713928e-02 -8.280141651630401611e-02 1.617060601711273193e-02
1.548265963792800903e-01 -2.032449394464492798e-01 2.158308476209640503e-01 -2.977775037288665771e-01 8.768276870250701904e-02 -7.079487666487693787e-03 -4.959788173437118530e-02 -9.280835837125778198e-02 -5.505726113915443420e-02 -2.170726098120212555e-02 -2.376538962125778198e-01 -1.260972172021865845e-01 -4.514225944876670837e-02 2.424184791743755341e-02 4.972086846828460693e-02 3.482705354690551758e-02 -1.545982807874679565e-01 1.149531602859497070e-01 3.914950415492057800e-02 -6.778760254383087158e-02 2.282512038946151733e-01 2.627320587635040283e-02 4.171829819679260254e-01 -7.739457068964838982e-04 -3.080458343029022217e-01 1.285853981971740723e-01 -2.748522162437438965e-01 -1.925522834062576294e-01 -2.218123711645603180e-02 2.401511371135711670e-01 -3.515783846378326416e-01 1.502295136451721191e-01
-1.615572869777679443e-01 -6.182809919118881226e-02 9.681779146194458008e-02 -1.574487835168838501e-01 -1.290372610092163086e-01 1.732885688543319702e-01 -1.658224016427993774e-01 -2.320286482572555542e-01 -2.770931720733642578e-01 1.136480271816253662e-01 -3.181839883327484131e-01 1.841717064380645752e-01 3.863704577088356018e-02 3.972636535763740540e-02 1.479613035917282104e-01 4.007745385169982910e-01 6.148037686944007874e-02 7.182065397500991821e-02 1.960241794586181641e-01 1.202986612915992737e-01 2.075150758028030396e-01 -8.449348062276840210e-02 -5.668444558978080750e-02 2.610743939876556396e-01 1.507600247859954834e-01 3.744117617607116699e-01 -5.506885796785354614e-02 -5.711925402283668518e-02 -8.871351927518844604e-02 7.430541515350341797e-02 -1.673061549663543701e-01 5.880205705761909485e-02
7.896632887423038483e-03 -1.930677443742752075e-01 3.864869177341461182e-01 9.012700058519840240e-03 -1.522185802459716797e-01 -1.220426037907600403e-01 -1.127825602889060974e-01 -7.214186340570449829e-02 -1.975393891334533691e-01 4.035037159919738770e-01 -1.410045474767684937e-01 1.573085784912109375e-01 4.124056082218885422e-03 -6.576815247535705566e-02 -1.596181690692901611e-01 4.480624571442604065e-02 2.784640900790691376e-02 1.971923261880874634e-01 -3.028113543987274170e-01 2.403238229453563690e-02 1.957526952028274536e-01 1.032808423042297363e-01 7.138223946094512939e-02 3.086858093738555908e-01 1.812402755022048950e-01 2.767893970012664795e-01 -1.518260240554809570e-01 -1.462721973657608032e-01 -1.105255037546157837e-01 1.684383153915405273e-01 5.550764128565788269e-02 -7.079642731696367264e-03
-1.505199521780014038e-01 -1.007398441433906555e-01 9.226025640964508057e-02 -5.842436477541923523e-02 2.910225093364715576e-01 -1.912661045789718628e-01 1.921814829111099243e-01 -1.678615361452102661e-01 -2.448897212743759155e-01 1.992765069007873535e-01 -2.743803523480892181e-02 4.656749963760375977e-01 1.121197044849395752e-01 -1.141012739390134811e-02 6.957352161407470703e-02 7.055485993623733521e-02 -8.097385615110397339e-02 7.241894304752349854e-02 -1.561092734336853027e-01 6.791120767593383789e-02 6.976521015167236328e-02 5.754524841904640198e-02 5.723155662417411804e-02 3.077823817729949951e-01 -1.019351854920387268e-01 4.299912452697753906e-01 -1.358684301376342773e-01 6.936320662498474121e-02 2.159200422465801239e-02 -1.062060073018074036e-01 -2.920079976320266724e-02 -2.257290482521057129e-01
5.409010127186775208e-02 -2.604662477970123291e-01 1.343224290758371353e-02 -1.469268202781677246e-01 -1.819193363189697266e-01 2.261270284652709961e-01 -9.531376510858535767e-02 -5.690027028322219849e-02 6.323431432247161865e-02 5.970497801899909973e-02 -1.262458860874176025e-01 -1.275471150875091553e-01 -3.593693673610687256e-01 -1.979467570781707764e-01 -9.441264718770980835e-02 -1.388585865497589111e-01 -8.528830111026763916e-02 7.657971233129501343e-02 -3.820438683032989502e-02 -1.434513926506042480e-01 2.565128505229949951e-01 2.075761407613754272e-01 2.751410007476806641e-01 4.684744030237197876e-02 -3.020785450935363770e-01 3.661445081233978271e-01 1.712722890079021454e-02 6.729993224143981934e-02 -4.099118709564208984e-02 2.404108494520187378e-01 -1.282022916711866856e-03 -2.510841190814971924e-01
-2.083497941493988037e-01 -4.150646030902862549e-01 3.007887490093708038e-02 -1.382784396409988403e-01 -3.884090110659599304e-02 6.865910440683364868e-02 -1.069381684064865112e-01 -2.119514942169189453e-01 -1.815458834171295166e-01 -1.757858879864215851e-02 -5.783689618110656738e-01 1.670173704624176025e-01 1.089046895503997803e-02 -1.082191988825798035e-01 -8.692108839750289917e-02 -6.188320741057395935e-02 -8.664234541356563568e-03 1.639586240053176880e-01 -1.746611893177032471e-01 -2.791223116219043732e-02 3.041649460792541504e-01 9.749726951122283936e-02 1.291388571262359619e-01 2.664904342964291573e-03 -1.641518771648406982e-01 -1.467533316463232040e-02 3.169714659452438354e-02 9.290726482868194580e-02 -1.789855509996414185e-01 -3.643934801220893860e-02 -1.886457651853561401e-01 -1.087201386690139771e-02
6.886535882949829102e-02 -2.231539189815521240e-01 3.505028486251831055e-01 -3.076698184013366699e-01 -2.121439203619956970e-02 -1.238102987408638000e-01 2.013507066294550896e-03 -3.231056928634643555e-01 -1.880136579275131226e-01 -1.483799219131469727e-01 -2.674753963947296143e-01 -3.066239692270755768e-02 -8.314003050327301025e-02 5.782987922430038452e-02 -1.397532373666763306e-01 3.835268914699554443e-01 1.950373798608779907e-01 7.695993781089782715e-02 -1.858813762664794922e-01 -6.097210571169853210e-02 4.235673323273658752e-02 -2.549172043800354004e-01 7.978086918592453003e-02 4.197951778769493103e-02 -2.453404515981674194e-01 7.966477423906326294e-02 -2.420825809240341187e-01 -1.187053695321083069e-01 1.328664179891347885e-02 -5.769036710262298584e-03 -3.110237978398799896e-02 -5.908237025141716003e-02
-8.445733040571212769e-02 -3.968977630138397217e-01 6.817103177309036255e-02 -3.061746060848236084e-01 -2.028730958700180054e-01 -2.270278334617614746e-01 -2.045083045959472656e-01 -2.090207636356353760e-01 -3.146545886993408203e-01 2.413870096206665039e-01 -2.744856476783752441e-01 1.781510263681411743e-01 9.145746007561683655e-04 -3.351944684982299805e-02 -1.129307672381401062e-01 -3.070935793220996857e-02 -2.509300112724304199e-01 -2.535481750965118408e-02 -3.396643698215484619e-01 -1.734029054641723633e-01 1.404873728752136230e-01 -4.120303317904472351e-03 1.201889738440513611e-01 4.387199133634567261e-02 5.463341996073722839e-02 1.147543787956237793e-01 -4.278006963431835175e-03 -3.706981241703033447e-02 2.678029052913188934e-02 2.337734587490558624e-02 -4.246722534298896790e-02 -1.173646599054336548e-01
-1.084418594837188721e-02 -2.479271292686462402e-01 1.397972702980041504e-01 1.431120485067367554e-01 9.019887447357177734e-02 -4.991506040096282959e-02 -8.718520402908325195e-02 -5.407001376152038574e-01 6.140445824712514877e-03 -4.288730025291442871e-02 -2.536590993404388428e-01 -2.551899477839469910e-02 -1.179326996207237244e-01 3.044163882732391357e-01 2.049235552549362183e-01 2.563394308090209961e-01 1.085989177227020264e-01 -1.313835829496383667e-01 -2.619994431734085083e-02 -7.973839342594146729e-02 1.993608623743057251e-01 9.019508957862854004e-02 5.021948739886283875e-02 -6.572592258453369141e-02 -1.607829183340072632e-01 3.145646154880523682e-01 -2.744855172932147980e-02 -9.357492625713348389e-02 -1.077765524387359619e-01 2.203333228826522827e-01 -6.168560683727264404e-02 -1.324819177389144897e-01
-9.571758657693862915e-02 -8.606885373592376709e-02 -1.326861828565597534e-01 -3.843044489622116089e-02 -2.848899364471435547e-01 1.312756240367889404e-01 1.672642491757869720e-02 1.199757680296897888e-01 -1.535629034042358398e-01 1.056245639920234680e-01 -2.863659262657165527e-01 1.917452514171600342e-01 -2.575278878211975098e-01 2.490494102239608765e-01 6.720622628927230835e-02 3.390030264854431152e-01 7.059214264154434204e-02 8.325549960136413574e-02 -1.948009580373764038e-01 4.641811363399028778e-03 3.839662969112396240e-01 2.102434039115905762e-01 2.180367857217788696e-01 4.111003875732421875e-02 -1.587015241384506226e-01 1.156612858176231384e-01 -8.537288010120391846e-02 -1.634474843740463257e-01 2.659840323030948639e-02 1.646748185157775879e-01 -2.422353029251098633e-01 1.288145687431097031e-02
3.826614469289779663e-02 -6.644035875797271729e-02 7.110502570867538452e-02 -3.868090212345123291e-01 -1.424249112606048584e-01 2.038513869047164917e-02 -3.797880560159683228e-02 -1.072741672396659851e-01 -3.389655053615570068e-01 5.532918125391006470e-02 -2.767269909381866455e-01 4.101513698697090149e-02 -1.503164768218994141e-01 -3.655732795596122742e-02 -1.076542064547538757e-01 -3.370515629649162292e-02 7.939600199460983276e-02 3.826076909899711609e-02 -3.290196657180786133e-01 -9.256278164684772491e-03 5.696494597941637039e-03 3.317912220954895020e-01 4.421918094158172607e-01 2.046208530664443970e-01 -2.885578759014606476e-02 2.743443660438060760e-02 1.436048299074172974e-01 -9.201275184750556946e-03 8.808408165350556374e-04 -1.327340155839920044e-01 -2.243437767028808594e-01 1.380144655704498291e-01
-2.001870721578598022e-01 -2.586843967437744141e-01 -5.995442345738410950e-02 1.414774805307388306e-01 -3.950385376811027527e-02 -2.358561158180236816e-01 1.709844470024108887e-01 -2.592328488826751709e-01 3.710160404443740845e-02 -1.185706779360771179e-01 -3.918510675430297852e-02 2.995998561382293701e-01 -2.644900977611541748e-01 -9.025909006595611572e-02 -2.192515581846237183e-01 1.007592678070068359e-01 1.027526929974555969e-01 2.429199367761611938e-01 -8.944623172283172607e-02 -5.481964722275733948e-02 2.665868103504180908e-01 1.549998880364000797e-03 2.434996217489242554e-01 1.937154382467269897e-01 1.191854029893875122e-01 1.838997900485992432e-01 -2.241324782371520996e-01 -6.872300803661346436e-02 -2.383889853954315186e-01 -1.091419160366058350e-01 -2.464700490236282349e-02 -2.278607189655303955e-01
9.799648076295852661e-02 -4.466364160180091858e-02 -1.768285594880580902e-02 1.840507090091705322e-01 -4.555393010377883911e-02 3.898333013057708740e-02 -1.485895216464996338e-01 -3.791149556636810303e-01 -2.035914063453674316e-01 9.879186004400253296e-02 -6.736422330141067505e-02 9.643959999084472656e-02 -2.705238461494445801e-01 1.299366056919097900e-01 -2.734643518924713135e-01 2.253725230693817139e-01 1.391943395137786865e-01 1.337322294712066650e-01 1.368412524461746216e-01 -1.269933581352233887e-01 -1.590002328157424927e-02 1.910212188959121704e-01 3.304792940616607666e-01 1.416841894388198853e-01 -1.665431410074234009e-01 -1.943348348140716553e-02 -3.728612661361694336e-01 -4.478937014937400818e-02 6.019361689686775208e-02 -1.707194373011589050e-02 -4.687981307506561279e-02 -3.011963367462158203e-01
-2.083697319030761719e-01 -2.186878472566604614e-01 1.052921339869499207e-01 1.148849651217460632e-01 1.267101317644119263e-01 1.285305060446262360e-02 -1.174738481640815735e-01 -5.415369272232055664e-01 8.949598297476768494e-03 9.918558597564697266e-02 -3.598884642124176025e-01 2.146169170737266541e-02 5.102402716875076294e-02 9.018116444349288940e-02 -1.604757905006408691e-01 2.935495376586914062e-01 1.713299900293350220e-01 5.684728920459747314e-02 1.693852841854095459e-01 -1.032066419720649719e-01 1.350803226232528687e-01 -8.939951658248901367e-02 8.523560315370559692e-02 1.553466618061065674e-01 -1.153718084096908569e-01 3.597333729267120361e-01 2.316566649824380875e-03 -1.116139292716979980e-01 -4.963340610265731812e-02 5.399636179208755493e-02 6.966876238584518433e-02 -6.042941287159919739e-02
-5.595165491104125977e-02 -4.114126786589622498e-02 2.863192930817604065e-03 -2.527360320091247559e-01 -5.530368536710739136e-02 1.481114029884338379e-01 -1.315697878599166870e-01 -1.799470484256744385e-01 -2.188490331172943115e-01 1.184849664568901062e-01 -2.501504421234130859e-01 6.175108253955841064e-02 -2.032810300588607788e-01 -1.612629592418670654e-01 -2.313630878925323486e-01 1.265902966260910034e-01 1.764724850654602051e-01 2.957752719521522522e-02 2.442499697208404541e-01 1.691474616527557373e-01 2.416965216398239136e-01 -7.011578977108001709e-02 4.416420161724090576e-01 -1.281159520149230957e-01 -1.403897851705551147e-01 2.714800834655761719e-01 -9.769742190837860107e-02 1.712855100631713867e-01 -1.451284736394882202e-01 1.853804141283035278e-01 4.843625053763389587e-02 7.906596362590789795e-02
-8.354219049215316772e-02 -1.212754175066947937e-01 2.512974739074707031e-01 1.743529289960861206e-01 1.073585264384746552e-02 -2.826138027012348175e-02 -2.799455523490905762e-01 -1.182524859905242920e-01 -3.481169044971466064e-01 1.412147730588912964e-01 -2.525416016578674316e-01 3.767605423927307129e-01 4.307610914111137390e-02 3.035134971141815186e-01 -3.053961135447025299e-02 1.121486425399780273e-01 -1.265133470296859741e-01 -2.769720554351806641e-02 -2.368044406175613403e-01 4.828573390841484070e-02 1.762090325355529785e-01 -6.507319957017898560e-02 3.128563612699508667e-02 1.466168761253356934e-01 -2.206083536148071289e-01 2.041081339120864868e-01 -2.119454592466354370e-01 1.469446867704391479e-01 -8.027956634759902954e-02 3.219138830900192261e-02 1.816085875034332275e-01 -8.314530551433563232e-02
1.530192233622074127e-02 -4.347756877541542053e-02 3.170745372772216797e-01 1.172815263271331787e-01 -1.129603683948516846e-01 2.646752297878265381e-01 -1.512555480003356934e-01 -1.236016005277633667e-01 -2.131810784339904785e-01 -3.567283600568771362e-02 -4.895306192338466644e-03 -2.093967981636524200e-02 -3.092554807662963867e-01 4.017108306288719177e-02 7.946443557739257812e-02 2.172111533582210541e-02 -1.777257919311523438e-01 1.889928430318832397e-02 -2.991376817226409912e-01 -1.352731585502624512e-01 3.447037041187286377e-01 -7.155202329158782959e-02 2.580882012844085693e-01 -3.745028376579284668e-02 -3.041231632232666016e-01 3.176043927669525146e-01 4.602629318833351135e-02 7.889375835657119751e-02 -2.296956628561019897e-01 1.486839912831783295e-02 -1.083874851465225220e-01 -1.152480840682983398e-01
-4.532855749130249023e-02 9.783989749848842621e-03 -1.656911075115203857e-01 6.733884662389755249e-02 1.231805980205535889e-01 3.173908591270446777e-02 -3.104706108570098877e-01 -2.618821263313293457e-01 -8.703977800905704498e-03 6.549242418259382248e-03 -9.425031393766403198e-02 1.370371282100677490e-01 -7.021509110927581787e-02 -7.472135126590728760e-02 3.821228444576263428e-02 4.665035903453826904e-01 5.023634806275367737e-02 3.574821352958679199e-01 -7.732911407947540283e-02 -1.661950051784515381e-01 2.047728002071380615e-01 3.369958996772766113e-01 2.767923772335052490e-01 1.357308328151702881e-01 3.876296058297157288e-02 9.848876297473907471e-02 6.122606247663497925e-02 1.352615654468536377e-01 -7.883504033088684082e-02 -1.619123965501785278e-01 -2.025136798620223999e-01 -7.864017784595489502e-02
-2.148012816905975342e-01 -4.470531642436981201e-02 2.313361018896102905e-01 -6.830595433712005615e-02 -1.957830041646957397e-01 5.319098383188247681e-02 -1.283325403928756714e-01 -2.872438430786132812e-01 -1.015655770897865295e-01 1.790068894624710083e-01 -5.015471577644348145e-01 -1.596950888633728027e-01 -2.155445702373981476e-02 -1.302336603403091431e-01 -1.970122009515762329e-01 -4.283183440566062927e-02 -1.510619223117828369e-01 1.410866230726242065e-01 -1.207986846566200256e-01 2.926742099225521088e-02 4.552680253982543945e-02 2.503945529460906982e-01 2.982550859451293945e-01 -1.368229389190673828e-01 1.069726720452308655e-01 1.306927204132080078e-01 -3.273667534813284874e-03 -5.416886880993843079e-02 1.704650186002254486e-02 1.979154497385025024e-01 -2.691653370857238770e-01 4.534110426902770996e-02
1.090102344751358032e-01 -1.589908003807067871e-01 1.924573779106140137e-01 -7.379929721355438232e-02 -9.151916205883026123e-02 -2.081142812967300415e-01 3.436848223209381104e-01 -1.471312493085861206e-01 -1.959347426891326904e-01 3.565812855958938599e-02 -1.823536604642868042e-01 -5.770777352154254913e-03 -1.423423290252685547e-01 1.119911149144172668e-01 -3.305051624774932861e-01 1.542549431324005127e-01 3.012813329696655273e-01 -7.613370660692453384e-03 -1.334823817014694214e-01 -1.927668154239654541e-01 2.075845599174499512e-01 1.566590368747711182e-01 1.516031622886657715e-01 -4.534636810421943665e-02 -2.371524721384048462e-01 1.400607079267501831e-01 -3.297537863254547119e-01 -1.606823801994323730e-01 -1.419089138507843018e-01 -1.201628595590591431e-01 -2.655085176229476929e-02 7.709556072950363159e-02
-5.995437875390052795e-02 -3.474058806896209717e-01 7.342047989368438721e-02 -6.430182605981826782e-02 1.786178350448608398e-01 -1.301952302455902100e-01 -1.277350932359695435e-01 -2.782530151307582855e-02 -3.490308225154876709e-01 2.897295057773590088e-01 -2.480122894048690796e-01 3.690075576305389404e-01 -6.224339082837104797e-02 8.008283376693725586e-02 -2.091559022665023804e-01 4.940362274646759033e-02 -1.955472081899642944e-01 -3.130461263936012983e-04 -2.636367082595825195e-01 -1.182304471731185913e-01 8.783390372991561890e-02 1.406596153974533081e-01 -4.380210768431425095e-03 1.599813550710678101e-01 4.321403801441192627e-02 3.302126005291938782e-02 -1.539865732192993164e-01 2.723490595817565918e-01 5.215612705796957016e-03 1.941803842782974243e-01 3.147916123270988464e-02 -1.610102951526641846e-01
-2.612428367137908936e-01 -7.895191758871078491e-02 -2.052437514066696167e-02 1.250092987902462482e-03 1.701268851757049561e-01 -2.323502153158187866e-01 -4.396073818206787109e-01 -1.767518967390060425e-01 -4.026322439312934875e-02 8.056347817182540894e-02 -1.706441938877105713e-01 1.529014706611633301e-01 -1.708496809005737305e-01 1.589129269123077393e-01 -9.339281916618347168e-02 4.704219996929168701e-01 7.290493696928024292e-02 1.380637437105178833e-01 2.507258765399456024e-02 -1.480835378170013428e-01 -5.876525118947029114e-02 2.468468546867370605e-01 8.764515817165374756e-02 -1.413193941116333008e-01 1.632849127054214478e-01 2.195650786161422729e-01 -5.473195016384124756e-02 1.467447429895401001e-01 -5.152259767055511475e-02 8.851501345634460449e-02 -8.070171624422073364e-02 -1.312334388494491577e-01
1.646439284086227417e-01 -1.052919402718544006e-01 1.490686833858489990e-01 2.218240797519683838e-01 1.435169670730829239e-02 -1.070002391934394836e-01 4.180620610713958740e-02 7.843168824911117554e-02 -3.388125300407409668e-01 -3.993125632405281067e-02 -2.182640135288238525e-01 1.341164410114288330e-01 -3.139860928058624268e-01 -1.688859611749649048e-01 7.423643767833709717e-02 9.922663122415542603e-02 6.472022831439971924e-02 -8.083276450634002686e-02 -1.464716345071792603e-01 1.450368762016296387e-01 -1.509634405374526978e-01 4.076984822750091553e-01 9.087061882019042969e-02 1.689266711473464966e-01 -6.826295703649520874e-02 3.612492978572845459e-01 -8.602087944746017456e-02 3.339120447635650635e-01 -8.302225172519683838e-02 -8.008136064745485783e-04 -4.772721976041793823e-02 -6.402929872274398804e-02
-7.584273070096969604e-02 4.891493171453475952e-02 2.784420847892761230e-01 -1.640753149986267090e-01 -1.485813409090042114e-01 3.553665578365325928e-01 -2.876509726047515869e-01 -2.911606431007385254e-01 -2.046860903501510620e-01 5.394067615270614624e-02 -2.744089066982269287e-01 -1.245001703500747681e-01 -8.700953423976898193e-02 2.519083581864833832e-02 -1.386707425117492676e-01 -2.182687073945999146e-02 -8.133655041456222534e-02 -3.980039432644844055e-02 -2.750132232904434204e-02 -1.124277412891387939e-01 3.364202976226806641e-01 4.191854596138000488e-02 2.720562815666198730e-01 -1.566412625834345818e-03 -1.608030200004577637e-01 3.454595506191253662e-01 -7.397990673780441284e-02 5.315770953893661499e-02 5.054954439401626587e-02 -4.592034965753555298e-02 -1.031460464000701904e-01 1.692833155393600464e-01
2.242100238800048828e-02 -3.200802505016326904e-01 1.347715705633163452e-01 -3.153963014483451843e-02 3.016470698639750481e-03 1.698692142963409424e-01 1.262299567461013794e-01 -2.738973796367645264e-01 -1.385375410318374634e-01 3.163043782114982605e-02 -1.349040418863296509e-01 8.429670333862304688e-02 -2.362916767597198486e-01 8.544047176837921143e-02 -1.803022436797618866e-02 -7.959023863077163696e-02 -1.999968439340591431e-01 2.543218135833740234e-01 -6.621444225311279297e-02 -6.000277772545814514e-02 1.788570582866668701e-01 2.721158564090728760e-01 1.739283204078674316e-01 -8.795325458049774170e-02 8.806100487709045410e-02 3.431172072887420654e-01 -1.489307284355163574e-01 5.501647666096687317e-02 -2.952307164669036865e-01 -8.213379979133605957e-02 -2.425163239240646362e-01 2.875387966632843018e-01
1.593232899904251099e-01 -1.998916715383529663e-01 2.730527222156524658e-01 -1.245763674378395081e-01 -1.812795177102088928e-02 2.630977332592010498e-02 -6.234317272901535034e-02 1.165094412863254547e-02 -1.570039093494415283e-01 4.037485644221305847e-02 -1.182750985026359558e-01 9.186278283596038818e-02 -1.727950721979141235e-01 -7.958503812551498413e-02 8.912394754588603973e-03 4.721279144287109375e-01 1.522402018308639526e-01 9.505153447389602661e-02 -2.803032286465167999e-02 3.892598301172256470e-02 2.973450124263763428e-01 -1.115438342094421387e-01 1.111973542720079422e-02 3.695231676101684570e-02 4.796472936868667603e-02 4.482292532920837402e-01 -2.673685550689697266e-01 -2.640086710453033447e-01 -1.113210543990135193e-01 -1.197914752992801368e-04 -1.945815533399581909e-01 1.207679323852062225e-02
-4.344764724373817444e-02 -3.159862458705902100e-01 7.455233484506607056e-02 1.537344008684158325e-01 -1.046591158956289291e-02 -6.806313246488571167e-02 -1.123788952827453613e-02 -1.934834122657775879e-01 -2.263607531785964966e-01 -8.304610848426818848e-02 -1.652490347623825073e-01 3.503417968750000000e-02 -3.050172924995422363e-01 -2.803743183612823486e-01 -5.143576115369796753e-02 2.361899018287658691e-01 -2.134527638554573059e-02 7.016631960868835449e-02 -4.226916730403900146e-01 -1.180878505110740662e-01 2.397310882806777954e-01 5.129323340952396393e-03 1.648963391780853271e-01 -1.295229196548461914e-01 -2.239608913660049438e-01 1.033661440014839172e-01 -1.850478202104568481e-01 -5.522379651665687561e-02 1.154762804508209229e-01 5.033148452639579773e-02 1.195415109395980835e-01 2.868301570415496826e-01
-2.091270089149475098e-01 -3.254603967070579529e-02 9.701462835073471069e-02 -2.040683478116989136e-01 -1.313917636871337891e-01 3.024349212646484375e-01 4.610338062047958374e-02 -1.978516578674316406e-01 -1.883299797773361206e-01 -2.594543993473052979e-01 -1.609117388725280762e-01 2.580409310758113861e-02 -2.842328250408172607e-01 1.206790730357170105e-01 -1.374805122613906860e-01 3.255809098482131958e-02 -1.186284422874450684e-01 2.046165466308593750e-01 -1.867736279964447021e-01 8.481156080961227417e-02 2.431180179119110107e-01 1.750568300485610962e-01 1.335978507995605469e-01 -1.443560421466827393e-01 -2.224616259336471558e-01 3.638285398483276367e-01 -8.341184258460998535e-02 7.261946797370910645e-02 -2.099116742610931396e-01 -1.395452767610549927e-01 1.545859724283218384e-01 -3.890035301446914673e-02
-1.422222238034009933e-02 -4.153703153133392334e-01 3.645547106862068176e-02 1.157433390617370605e-01 -1.200761049985885620e-01 -2.403335124254226685e-01 1.675970405340194702e-01 -2.558937072753906250e-01 6.814666092395782471e-02 -2.206036448478698730e-01 -1.879305839538574219e-01 2.312181442975997925e-01 -2.606108784675598145e-01 -2.343748509883880615e-01 -2.951152324676513672e-01 2.225355207920074463e-01 -1.874631941318511963e-01 8.618591725826263428e-02 1.971231773495674133e-02 8.218210935592651367e-02 1.550480574369430542e-01 6.051539257168769836e-02 1.034778133034706116e-01 5.454604327678680420e-02 3.900874033570289612e-02 1.385512799024581909e-01 -2.496072649955749512e-01 3.056351095438003540e-02 -2.160051017999649048e-01 -4.193576425313949585e-02 2.359757944941520691e-02 -1.456332057714462280e-01
-4.636890813708305359e-02 -3.412213027477264404e-01 -7.200361788272857666e-02 -2.647187411785125732e-01 3.448804095387458801e-02 -8.400133997201919556e-02 -5.928234755992889404e-02 -1.031845733523368835e-01 -1.383717358112335205e-01 5.962186679244041443e-02 -5.141875743865966797e-01 2.999075315892696381e-02 7.863725721836090088e-02 3.661485388875007629e-02 2.147256433963775635e-01 -6.831335276365280151e-02 -1.728203743696212769e-01 2.305109649896621704e-01 -9.477700293064117432e-02 -1.081591174006462097e-01 3.998738527297973633e-01 7.774732261896133423e-02 2.369709461927413940e-01 -1.058971136808395386e-02 -1.505853235721588135e-01 3.257868438959121704e-02 3.117687441408634186e-02 1.089554093778133392e-02 -2.447692751884460449e-01 -4.175290931016206741e-03 -1.612401753664016724e-01 -2.849964424967765808e-02
-5.244928877800703049e-03 -2.158565223217010498e-01 9.645498543977737427e-02 -2.260981202125549316e-01 3.377875685691833496e-01 -1.980673372745513916e-01 3.476874902844429016e-02 5.375652760267257690e-02 -2.848124504089355469e-01 7.736258953809738159e-02 -8.811911940574645996e-02 2.725800275802612305e-01 -9.246658533811569214e-03 -3.855948150157928467e-01 -8.908592164516448975e-02 -5.883218348026275635e-02 1.031290739774703979e-01 9.278517961502075195e-02 -1.641111075878143311e-01 1.562723703682422638e-02 2.805497050285339355e-01 1.986051201820373535e-01 -2.777066268026828766e-02 1.722236275672912598e-01 -1.809368729591369629e-01 3.185715079307556152e-01 1.197317522019147873e-02 1.962140798568725586e-01 1.343115121126174927e-01 -1.184296235442161560e-01 4.707664996385574341e-02 -6.351570785045623779e-02
1.161152422428131104e-01 -3.496193885803222656e-02 2.798160016536712646e-01 1.858758479356765747e-01 -1.030718013644218445e-01 -2.420988678932189941e-01 -1.228926107287406921e-01 -1.897820085287094116e-01 -4.017161726951599121e-01 -1.348878294229507446e-01 -2.638894617557525635e-01 -4.950658604502677917e-02 -2.224732190370559692e-01 -4.325164109468460083e-02 -4.510868340730667114e-02 1.575971543788909912e-01 1.132824867963790894e-01 -8.949448168277740479e-02 1.336332224309444427e-02 -1.786003857851028442e-01 3.048536479473114014e-01 7.036689668893814087e-02 2.966374456882476807e-01 -1.412684619426727295e-01 1.604309380054473877e-01 1.424386650323867798e-01 1.169315874576568604e-01 1.116977855563163757e-01 1.524217128753662109e-01 1.879726797342300415e-01 1.071427240967750549e-01 1.456651538610458374e-01
-1.176847741007804871e-01 3.690097481012344360e-02 3.327407240867614746e-01 2.111817002296447754e-01 -2.311477512121200562e-01 3.249145746231079102e-01 -1.806207150220870972e-01 -2.277034968137741089e-01 -2.053384482860565186e-01 2.554998993873596191e-01 -1.558484435081481934e-01 3.539133667945861816e-01 9.121236950159072876e-02 -3.316149115562438965e-02 -4.606835544109344482e-02 6.337640434503555298e-02 1.709062606096267700e-01 -1.048410013318061829e-01 -1.321449726819992065e-01 -7.191889733076095581e-02 3.346725404262542725e-01 2.513345479965209961e-01 1.792776286602020264e-01 3.805748745799064636e-02 -2.657221443951129913e-02 9.671571105718612671e-02 -4.807367548346519470e-02 1.461121439933776855e-01 -4.092640057206153870e-02 -6.823833682574331760e-04 -6.552197784185409546e-02 -4.658402130007743835e-02
-5.719137564301490784e-02 -3.257136940956115723e-01 4.073110595345497131e-02 -2.451284080743789673e-01 2.658955454826354980e-01 1.338285058736801147e-01 -1.777882128953933716e-01 -1.365465670824050903e-01 -2.560502616688609123e-03 -7.217589765787124634e-02 -3.154399096965789795e-01 1.836072653532028198e-03 1.269758399575948715e-02 1.612750142812728882e-01 -5.917344987392425537e-02 1.726936846971511841e-01 -2.069351226091384888e-01 -9.491150826215744019e-02 -1.200626865029335022e-01 -1.477069556713104248e-01 2.232265844941139221e-02 2.949488162994384766e-01 2.152090370655059814e-01 4.637095611542463303e-03 -2.260201238095760345e-02 1.855266392230987549e-01 -3.966619372367858887e-01 -8.150320500135421753e-02 1.147155389189720154e-01 1.121307983994483948e-01 -2.496975213289260864e-01 1.300883591175079346e-01
-1.794361025094985962e-01 -2.299944162368774414e-01 3.439892455935478210e-02 1.276636868715286255e-01 3.021478280425071716e-02 -2.594242095947265625e-01 2.888471484184265137e-01 -4.537900090217590332e-01 -1.230897903442382812e-01 -3.216397464275360107e-01 -2.105521969497203827e-02 1.554249674081802368e-01 -2.583906948566436768e-01 4.059461504220962524e-02 8.689793199300765991e-02 1.422678977251052856e-01 5.202820524573326111e-02 1.290960162878036499e-01 -2.002852037549018860e-02 -7.337398827075958252e-02 1.986447721719741821e-01 -1.068134978413581848e-02 1.213599443435668945e-01 2.351327538490295410e-01 1.581633538007736206e-01 3.032358884811401367e-01 -3.446653857827186584e-02 -2.583333291113376617e-02 -9.545684792101383209e-03 1.404279321432113647e-01 -1.645032465457916260e-01 9.567067609168589115e-04
-6.704675406217575073e-02 -2.015228867530822754e-01 1.215673834085464478e-01 -6.491550593636929989e-04 2.654753997921943665e-02 8.464019745588302612e-02 -1.644854247570037842e-01 -1.648512929677963257e-01 -1.535379290580749512e-01 -9.878902882337570190e-02 -2.588310241699218750e-01 1.749873012304306030e-01 -4.590020477771759033e-01 7.389475405216217041e-02 1.252360939979553223e-01 -2.209966778755187988e-01 -5.286145955324172974e-02 5.617611855268478394e-02 3.658774495124816895e-02 1.002404913306236267e-01 -4.511499404907226562e-02 1.184917241334915161e-01 1.494994908571243286e-01 6.951133161783218384e-02 -1.217935308814048767e-01 1.893207579851150513e-01 -2.175845205783843994e-01 6.779482960700988770e-02 -3.482258915901184082e-01 3.916609585285186768e-01 1.092263162136077881e-01 -1.288419067859649658e-01
4.958120360970497131e-02 -2.963124811649322510e-01 -1.674528568983078003e-01 -1.281422674655914307e-01 -2.312737703323364258e-01 -5.211552232503890991e-02 1.656564772129058838e-01 -4.295606166124343872e-02 -1.042188927531242371e-01 -4.495880380272865295e-02 -2.030106633901596069e-01 2.318074703216552734e-01 -1.675689071416854858e-01 -2.818318307399749756e-01 9.327891469001770020e-02 -3.803594782948493958e-02 -4.081745631992816925e-03 1.011751145124435425e-01 -2.202743738889694214e-01 -2.083383649587631226e-01 2.254495769739151001e-01 2.721852958202362061e-01 1.116999536752700806e-01 -1.111532654613256454e-02 -3.399693369865417480e-01 2.765150070190429688e-01 -9.398905187845230103e-02 2.761837244033813477e-01 1.767706722021102905e-01 4.590831696987152100e-02 -5.321581661701202393e-02 3.566214069724082947e-02
1.110463887453079224e-01 -1.445747762918472290e-01 1.513651162385940552e-01 1.174545213580131531e-01 1.077994704246520996e-01 -2.561453878879547119e-01 -1.763294637203216553e-01 -5.199370533227920532e-02 -3.727053105831146240e-01 2.199681848287582397e-01 -3.751502037048339844e-01 7.022848725318908691e-02 -1.073109507560729980e-01 -1.586695015430450439e-02 5.641220510005950928e-02 2.568393051624298096e-01 -1.810347437858581543e-01 -6.116405501961708069e-02 -2.433061599731445312e-02 -1.942582428455352783e-01 3.459326028823852539e-01 -2.020963877439498901e-01 6.369382888078689575e-02 -8.362048119306564331e-02 3.527595195919275284e-03 2.599493861198425293e-01 1.536412835121154785e-01 9.085676819086074829e-02 -6.952242553234100342e-02 9.749026596546173096e-02 2.052201330661773682e-01 -5.336607992649078369e-02
1.585381776094436646e-01 -6.227893754839897156e-02 9.382281452417373657e-02 -1.909268796443939209e-01 5.742199718952178955e-02 1.913477666676044464e-02 3.710068017244338989e-02 -8.910764753818511963e-02 -1.697971671819686890e-02 -8.973304927349090576e-02 -1.761647164821624756e-01 1.532095968723297119e-01 2.108808457851409912e-01 1.520499885082244873e-01 -2.747116088867187500e-01 2.869397103786468506e-01 1.904381960630416870e-01 4.422177374362945557e-02 -3.106406331062316895e-01 -1.556339114904403687e-01 2.731532156467437744e-01 1.372544765472412109e-01 3.342902362346649170e-01 1.810125261545181274e-01 8.401271700859069824e-02 1.470783203840255737e-01 -9.257677942514419556e-02 -2.756170630455017090e-01 -2.046433389186859131e-01 2.541679143905639648e-01 6.883981823921203613e-02 -5.620963871479034424e-02
-1.193724106997251511e-02 -1.841747164726257324e-01 9.502665698528289795e-02 -1.302339602261781693e-02 -8.850481361150741577e-03 8.320429176092147827e-02 -2.698402106761932373e-01 -1.975255161523818970e-01 -3.153915703296661377e-01 1.755668222904205322e-01 -2.135218083858489990e-01 7.793547958135604858e-02 -1.407504975795745850e-01 -2.750855684280395508e-01 -1.406926214694976807e-01 7.568103075027465820e-02 -1.406893134117126465e-01 7.482441514730453491e-02 -1.112023554742336273e-02 2.328641153872013092e-02 1.779943108558654785e-01 1.254170835018157959e-01 2.867850661277770996e-01 -9.541738033294677734e-02 7.429224252700805664e-02 -7.278800010681152344e-02 -6.982386112213134766e-02 8.559988928027451038e-04 1.650312393903732300e-01 4.455185830593109131e-01 -3.511230647563934326e-01 -7.360399514436721802e-02
-4.612090997397899628e-03 -1.135338395833969116e-01 1.489082425832748413e-01 4.179770871996879578e-02 8.186691254377365112e-02 -9.922174364328384399e-02 1.636547036468982697e-02 -4.319706857204437256e-01 -8.163982629776000977e-02 1.626077890396118164e-01 -2.516170442104339600e-01 -1.479547321796417236e-01 1.292734220623970032e-02 1.234710440039634705e-01 1.376381665468215942e-01 5.238930881023406982e-02 1.192315518856048584e-01 7.792226225137710571e-02 2.015967965126037598e-01 -7.400943338871002197e-02 2.500098943710327148e-01 -5.529184639453887939e-02 1.854470968246459961e-01 3.241517394781112671e-02 -2.906052470207214355e-01 4.499398469924926758e-01 3.225185722112655640e-02 -1.292521208524703979e-01 9.166537970304489136e-02 1.531396061182022095e-01 -1.733511239290237427e-01 -2.653046548366546631e-01
-1.861452241428196430e-03 -4.695455133914947510e-01 5.345723126083612442e-03 2.963061258196830750e-02 -6.350924819707870483e-02 -7.220591604709625244e-02 -4.182634502649307251e-02 -2.972625792026519775e-01 -1.109564080834388733e-01 9.212150424718856812e-02 -3.579133152961730957e-01 -1.568874530494213104e-02 -7.758153229951858521e-02 2.940348722040653229e-02 -9.541176259517669678e-02 -1.414753347635269165e-01 -4.457222670316696167e-02 3.627645224332809448e-02 7.229744642972946167e-02 -2.034209221601486206e-01 2.635066807270050049e-01 -6.253117322921752930e-02 3.660359680652618408e-01 1.562836468219757080e-01 1.648747175931930542e-01 1.216811016201972961e-01 1.204913333058357239e-01 -9.042195975780487061e-03 -3.484262824058532715e-01 -1.000274717807769775e-02 -9.610470384359359741e-02 1.584871709346771240e-01
1.240081712603569031e-01 5.163036286830902100e-02 2.206900268793106079e-01 4.380900412797927856e-02 9.596979618072509766e-02 -2.045439183712005615e-01 3.860833495855331421e-02 -3.390782773494720459e-01 -7.856221497058868408e-02 3.410276398062705994e-02 -1.656624823808670044e-01 -1.448824442923069000e-02 -1.088425740599632263e-01 3.209226951003074646e-02 5.470141395926475525e-02 9.103166311979293823e-02 9.134544432163238525e-02 2.075634449720382690e-01 3.997201845049858093e-02 7.564282417297363281e-02 1.911237537860870361e-01 2.220914363861083984e-01 1.120448112487792969e-01 4.865033924579620361e-01 7.005608826875686646e-02 2.038373649120330811e-01 2.157160826027393341e-02 3.592683672904968262e-01 -3.016051352024078369e-01 6.268552690744400024e-02 -2.130696550011634827e-02 1.987228840589523315e-01
1.430313140153884888e-01 -3.215080797672271729e-01 1.443223934620618820e-02 -1.889304071664810181e-01 3.793723881244659424e-02 -8.920805156230926514e-02 3.808827325701713562e-02 -3.562794327735900879e-01 -1.984125524759292603e-01 -9.089617431163787842e-02 -2.756288647651672363e-01 1.731998324394226074e-01 -2.893392145633697510e-01 5.718428269028663635e-02 -3.611646294593811035e-01 -4.561899974942207336e-02 -1.662183851003646851e-01 2.553906440734863281e-01 -1.632415354251861572e-01 7.732983212918043137e-03 1.702519208192825317e-01 -9.950312227010726929e-02 -4.741219431161880493e-02 8.976594358682632446e-02 -1.775675918906927109e-03 2.312344871461391449e-02 3.106431569904088974e-03 1.015737429261207581e-01 -1.193294972181320190e-01 -1.824989020824432373e-01 -3.182385861873626709e-01 3.069900348782539368e-02
-3.303762376308441162e-01 -1.867999285459518433e-01 -3.069082507863640785e-03 -9.351766109466552734e-02 6.413733959197998047e-02 -8.074925094842910767e-02 1.594520173966884613e-02 -6.440785527229309082e-02 -2.139856815338134766e-01 7.248061895370483398e-02 -1.185090243816375732e-01 3.382299542427062988e-01 -9.188764542341232300e-02 1.847298145294189453e-01 3.387713059782981873e-02 1.782849878072738647e-01 4.318840801715850830e-02 1.081884726881980896e-01 -2.046979069709777832e-01 -1.545491665601730347e-01 1.129885111004114151e-02 5.115016102790832520e-01 2.292372137308120728e-01 -1.873980760574340820e-01 -1.974846124649047852e-01 3.469671308994293213e-02 -2.345720380544662476e-01 1.184261590242385864e-01 -1.005911529064178467e-01 -1.071798726916313171e-01 1.028175279498100281e-01 -8.343052119016647339e-02
-1.867558434605598450e-02 -2.920472323894500732e-01 2.847152054309844971e-01 9.052902460098266602e-02 8.698628842830657959e-02 -1.577645987272262573e-01 -7.892785221338272095e-02 2.993723191320896149e-02 -1.512955576181411743e-01 -3.959901034832000732e-01 -3.559848666191101074e-01 6.092175841331481934e-02 -2.256146073341369629e-01 -1.637776494026184082e-01 -3.386730849742889404e-01 3.262180369347333908e-03 7.718741893768310547e-02 1.700683683156967163e-01 1.077460274100303650e-01 6.887089461088180542e-03 7.671202719211578369e-02 1.969333887100219727e-01 1.550660729408264160e-01 6.106228008866310120e-02 1.001297906041145325e-01 1.018908992409706116e-01 7.002444006502628326e-03 7.065749913454055786e-02 -3.270130455493927002e-01 8.022223412990570068e-02 -3.306205384433269501e-03 1.585441231727600098e-01
-2.247535735368728638e-01 -1.457039564847946167e-01 2.079321146011352539e-01 1.282417923212051392e-01 -7.834261655807495117e-02 -1.910855919122695923e-01 2.358778566122055054e-01 -1.179251819849014282e-01 -2.271552234888076782e-01 -8.723788708448410034e-02 -4.190318584442138672e-01 -9.184294380247592926e-03 -1.406196802854537964e-01 -2.035736739635467529e-01 1.982843577861785889e-01 3.271987736225128174e-01 -1.751388460397720337e-01 5.284442007541656494e-02 -1.867277026176452637e-01 -3.177765309810638428e-01 8.541595190763473511e-02 -1.919274032115936279e-02 2.098663337528705597e-02 -1.756990998983383179e-01 -3.029786236584186554e-02 1.616492867469787598e-01 -5.408347398042678833e-02 2.406204119324684143e-02 7.956483401358127594e-03 -2.231415919959545135e-02 -1.745536029338836670e-01 2.098377645015716553e-01
-1.112905964255332947e-01 -6.427277624607086182e-02 8.207821100950241089e-02 2.387003004550933838e-01 -2.496778592467308044e-02 -1.758753210306167603e-01 3.319397568702697754e-01 -3.150864541530609131e-01 2.263241074979305267e-02 -2.822763621807098389e-01 -1.089442670345306396e-01 1.836837977170944214e-01 -2.506921887397766113e-01 -2.848612889647483826e-02 3.554783016443252563e-02 1.040235981345176697e-01 -1.820441707968711853e-02 1.922225505113601685e-01 -7.793230563402175903e-02 -5.055041611194610596e-02 3.269751071929931641e-01 3.832754865288734436e-02 1.484830826520919800e-01 3.289463520050048828e-01 1.141572296619415283e-01 2.948806881904602051e-01 -2.243355661630630493e-01 6.166484206914901733e-02 -1.509151309728622437e-01 5.941986665129661560e-02 -9.525261819362640381e-02 -5.628084763884544373e-02
1.459737867116928101e-01 -2.626824378967285156e-02 3.225179761648178101e-02 7.741410285234451294e-02 6.994955241680145264e-02 -1.925005465745925903e-01 4.181758314371109009e-02 -4.156347364187240601e-02 9.847241640090942383e-02 -1.209737136960029602e-01 -3.153866827487945557e-01 -1.272217631340026855e-01 -1.192871555685997009e-01 -1.811086088418960571e-01 -3.057161867618560791e-01 9.815791994333267212e-02 -8.942730491980910301e-04 -8.661086112260818481e-02 -5.261162295937538147e-03 3.532304614782333374e-02 6.137447804212570190e-02 3.177068829536437988e-01 3.448622822761535645e-01 1.917588561773300171e-01 1.688583642244338989e-01 2.518350780010223389e-01 5.476923286914825439e-02 1.092227399349212646e-01 -1.005649790167808533e-01 -8.265621960163116455e-02 -3.735860288143157959e-01 -3.207355439662933350e-01
-6.675749272108078003e-02 -2.567463926970958710e-02 -1.493220627307891846e-01 -1.932022869586944580e-01 1.292413473129272461e-01 7.359600067138671875e-02 -1.672033518552780151e-01 -2.619776427745819092e-01 -1.574759036302566528e-01 -8.532433956861495972e-02 -3.308241069316864014e-02 1.851862072944641113e-01 -1.009713485836982727e-01 -1.298673152923583984e-01 9.976249933242797852e-02 4.899349510669708252e-01 1.255571097135543823e-01 2.230045199394226074e-01 6.747900694608688354e-02 -1.572541594505310059e-01 1.789151877164840698e-01 2.382254004478454590e-01 2.783597111701965332e-01 2.154116630554199219e-01 4.027184471487998962e-02 5.926011502742767334e-02 -5.171298608183860779e-02 2.155196517705917358e-01 1.454000174999237061e-01 -1.515641659498214722e-01 -1.167361810803413391e-01 -2.293713390827178955e-01
2.197517752647399902e-01 -1.779635995626449585e-01 1.460233032703399658e-01 -3.900930285453796387e-01 -8.823508769273757935e-02 1.139180734753608704e-01 -1.533044129610061646e-01 -1.291384845972061157e-01 -2.230420410633087158e-01 5.853595957159996033e-02 -8.226339519023895264e-02 1.630138754844665527e-01 -2.523179054260253906e-01 7.246984541416168213e-02 -1.068156659603118896e-01 -1.404710263013839722e-01 1.369612216949462891e-01 9.968537837266921997e-02 -9.297513961791992188e-02 -6.181298941373825073e-02 3.628084957599639893e-01 -6.235045194625854492e-02 1.632929891347885132e-01 -2.144239377230405807e-03 8.116412162780761719e-02 3.855582177639007568e-01 -9.335765987634658813e-02 2.573828101158142090e-01 -1.313650608062744141e-01 -1.577506810426712036e-01 -1.073130890727043152e-01 1.087105944752693176e-01
-2.301461622118949890e-02 -2.122060656547546387e-01 2.401247620582580566e-01 -1.597516238689422607e-01 1.725802123546600342e-01 -4.804564118385314941e-01 6.028218194842338562e-02 -3.517812490463256836e-02 -1.396749466657638550e-01 4.413678944110870361e-01 -1.831515133380889893e-01 1.920630633831024170e-01 9.715086966753005981e-02 8.208466693758964539e-03 -1.291074976325035095e-02 1.173497587442398071e-01 -3.834880515933036804e-02 4.733836278319358826e-02 -1.785358339548110962e-01 -1.167874559760093689e-01 2.656340412795543671e-02 9.113973379135131836e-02 8.533892035484313965e-02 -4.286802560091018677e-02 -1.102048084139823914e-01 3.494022488594055176e-01 -1.424370706081390381e-01 1.074093133211135864e-01 1.288115531206130981e-01 4.575026780366897583e-02 -1.296784281730651855e-01 -1.692968755960464478e-01
1.305684912949800491e-02 -1.268205669475719333e-04 1.450590789318084717e-01 -2.975681722164154053e-01 1.968492195010185242e-02 3.122277259826660156e-01 -1.711378395557403564e-01 -9.101579338312149048e-02 -1.135670319199562073e-01 4.829755425453186035e-02 -8.826200664043426514e-02 -1.453741490840911865e-01 -2.143581062555313110e-01 -8.154171705245971680e-02 1.045164763927459717e-01 -1.014792174100875854e-01 3.604124486446380615e-02 1.900456398725509644e-01 -3.292432725429534912e-01 -5.083016306161880493e-02 2.133462280035018921e-01 2.722707092761993408e-01 2.920004725456237793e-01 -5.804228782653808594e-02 -2.797897756099700928e-01 2.214991897344589233e-01 -1.344062089920043945e-01 2.192493379116058350e-01 -8.173245191574096680e-02 3.864096850156784058e-02 -9.812995046377182007e-02 -2.624044418334960938e-01
-5.844871699810028076e-02 -5.877944082021713257e-02 6.722752470523118973e-03 1.236299276351928711e-01 1.415762454271316528e-01 -2.754083573818206787e-01 -1.521289944648742676e-01 1.199551448225975037e-01 -1.448136866092681885e-01 7.079609483480453491e-02 -3.622686266899108887e-01 1.125219017267227173e-01 2.720169723033905029e-01 -2.466535717248916626e-01 -6.389570981264114380e-02 -9.496745467185974121e-02 -2.533810399472713470e-02 1.535251289606094360e-01 -3.013051152229309082e-01 -1.692745387554168701e-01 3.059383332729339600e-01 3.247517719864845276e-02 2.998989522457122803e-01 1.217768937349319458e-01 -1.117117628455162048e-01 3.220910131931304932e-01 -1.988651417195796967e-02 1.652273833751678467e-01 4.293603822588920593e-02 1.854185461997985840e-01 4.135499149560928345e-02 -4.041856527328491211e-02
1.171032413840293884e-01 -9.530226141214370728e-02 4.980526566505432129e-01 1.103288307785987854e-01 1.255755275487899780e-01 2.717661857604980469e-02 6.425958871841430664e-02 -1.245355159044265747e-01 -7.882232218980789185e-02 4.559124633669853210e-02 -1.625349223613739014e-01 5.938578397035598755e-02 5.401315912604331970e-02 -8.493717759847640991e-02 6.042845547199249268e-03 1.037136167287826538e-01 1.351503729820251465e-01 -1.451267898082733154e-01 -3.180255591869354248e-01 8.436533808708190918e-02 1.642277836799621582e-01 3.182314634323120117e-01 3.402819633483886719e-01 -5.622392147779464722e-02 9.167327731847763062e-02 -2.445991337299346924e-01 -1.103421151638031006e-01 -1.126701012253761292e-01 -9.930767118930816650e-02 1.316637098789215088e-01 -2.859219312667846680e-01 -1.575983911752700806e-01
9.773550182580947876e-02 -4.426752030849456787e-01 4.417728632688522339e-02 -1.273777037858963013e-01 -4.336054436862468719e-03 4.339450970292091370e-02 9.643719345331192017e-02 -1.418177336454391479e-01 -4.684726521372795105e-02 -5.490382760763168335e-02 -2.787178158760070801e-01 4.857458546757698059e-02 -1.716650128364562988e-01 2.211849987506866455e-01 7.659151684492826462e-03 -1.064569577574729919e-01 -9.094020724296569824e-02 1.343146115541458130e-01 1.426518801599740982e-02 4.710039868950843811e-02 3.089057207107543945e-01 1.030320003628730774e-01 4.583165049552917480e-01 1.927154958248138428e-01 9.373108297586441040e-02 1.725790798664093018e-01 3.706707805395126343e-02 2.378239482641220093e-01 -2.440790981054306030e-01 -8.770546317100524902e-02 -1.499838829040527344e-01 4.159931093454360962e-02
3.651460632681846619e-03 -3.382867574691772461e-02 1.066368520259857178e-01 -1.794506609439849854e-01 -1.380015015602111816e-01 -4.673686623573303223e-02 -3.228304162621498108e-02 9.793863445520401001e-02 -3.208397328853607178e-01 1.621066406369209290e-02 -2.610159218311309814e-01 1.207281425595283508e-01 -1.014971435070037842e-01 8.168212324380874634e-02 1.858083903789520264e-01 2.208537757396697998e-01 -8.329655230045318604e-02 2.930570840835571289e-01 1.786871999502182007e-01 -1.190642453730106354e-02 1.897907555103302002e-01 4.142231047153472900e-01 2.035325467586517334e-01 2.079178690910339355e-01 6.626497954130172729e-02 1.521436274051666260e-01 -2.729050517082214355e-01 -1.006220281124114990e-01 -1.914538145065307617e-01 -2.207369655370712280e-01 -7.891444116830825806e-02 -1.277863681316375732e-01
-8.855590969324111938e-02 3.032075474038720131e-03 -3.613292798399925232e-02 -1.627351343631744385e-01 5.837995186448097229e-02 -2.920252084732055664e-01 -7.501067221164703369e-02 1.128930822014808655e-01 -1.153086721897125244e-01 1.644984036684036255e-01 -1.219328492879867554e-01 1.744466088712215424e-02 5.783987231552600861e-03 3.504989296197891235e-02 -1.587502658367156982e-01 3.593360483646392822e-01 -1.333661973476409912e-01 1.133264675736427307e-01 -1.497135162353515625e-01 -1.091569289565086365e-01 2.880424559116363525e-01 1.910260170698165894e-01 1.761436909437179565e-01 1.936499327421188354e-01 -4.217802584171295166e-01 2.071592360734939575e-01 -2.445555031299591064e-01 -3.329366445541381836e-02 -1.475930213928222656e-01 -1.624263077974319458e-01 -2.390611618757247925e-01 -7.872588932514190674e-02
-1.085288003087043762e-01 -1.875523030757904053e-01 1.300954818725585938e-01 -3.914447128772735596e-01 -1.779413670301437378e-01 -7.573922723531723022e-02 -5.736790969967842102e-02 -3.413284942507743835e-02 -1.894175708293914795e-01 1.550694406032562256e-01 -1.505656987428665161e-01 -1.955605857074260712e-02 -3.361528515815734863e-01 -1.049094796180725098e-01 -4.482915624976158142e-02 3.368593379855155945e-02 1.513795107603073120e-01 2.230495065450668335e-01 -1.474649012088775635e-01 -4.187840595841407776e-02 1.694698780775070190e-01 1.793888509273529053e-01 3.040849268436431885e-01 2.215271443128585815e-01 1.350407768040895462e-02 2.804691530764102936e-02 2.172770649194717407e-01 -2.383564412593841553e-01 -3.253045678138732910e-02 -1.942916214466094971e-01 -2.926400899887084961e-01 5.350202694535255432e-02
-6.331818550825119019e-02 -2.160955369472503662e-01 1.109158471226692200e-01 -2.513977885246276855e-02 8.220949769020080566e-02 -8.212956786155700684e-02 -4.621987342834472656e-01 -3.377413749694824219e-01 -5.476346984505653381e-02 1.198832504451274872e-02 -1.047412455081939697e-01 3.690259158611297607e-02 -6.371606886386871338e-02 2.639336287975311279e-01 -2.792672999203205109e-02 -1.350832264870405197e-02 8.228380233049392700e-03 1.928451061248779297e-01 3.464426100254058838e-02 -2.261702716350555420e-01 2.133229821920394897e-01 2.744665741920471191e-01 1.596691459417343140e-01 2.495259195566177368e-01 -1.318442821502685547e-01 2.033886760473251343e-01 -2.917038798332214355e-01 -1.249255239963531494e-01 8.710783720016479492e-02 -1.156652718782424927e-01 -7.503776252269744873e-02 -1.440478414297103882e-01
-1.244170516729354858e-01 -6.721343845129013062e-02 2.765811681747436523e-01 -2.271789461374282837e-01 1.952702999114990234e-01 -1.509278118610382080e-01 -1.677288115024566650e-01 -1.064121723175048828e-01 -2.334126979112625122e-01 1.465781480073928833e-01 -5.543853342533111572e-02 1.996809095144271851e-01 -7.129001617431640625e-02 3.879095241427421570e-02 -1.340122371912002563e-01 1.845858395099639893e-01 2.288910299539566040e-01 -1.325002964586019516e-02 -1.137482598423957825e-01 4.881780594587326050e-03 1.165726035833358765e-01 1.834081411361694336e-01 1.321445405483245850e-01 1.665584743022918701e-02 2.648937329649925232e-02 1.490894854068756104e-01 -3.248540759086608887e-01 4.562979638576507568e-01 2.474811524152755737e-01 9.533122181892395020e-02 -1.569986715912818909e-02 -1.904028356075286865e-01
-7.824114710092544556e-02 7.073631137609481812e-02 1.121284216642379761e-01 2.300797104835510254e-01 1.588834226131439209e-01 -2.794845700263977051e-01 -8.684955537319183350e-02 4.717097431421279907e-02 -5.152450799942016602e-01 7.425371557474136353e-02 -2.290952354669570923e-01 2.108232825994491577e-01 -3.608164787292480469e-01 1.008144021034240723e-01 -8.163072168827056885e-02 7.385099679231643677e-02 -7.797174900770187378e-02 3.628423064947128296e-02 -1.233996078372001648e-01 1.066595092415809631e-01 -5.240060016512870789e-02 3.365702033042907715e-01 1.651388779282569885e-02 1.041532531380653381e-01 2.625984326004981995e-02 1.687482148408889771e-01 1.792415529489517212e-01 6.684403866529464722e-02 -2.140310853719711304e-01 -1.136725246906280518e-01 -5.089597031474113464e-02 -4.027010872960090637e-02
-5.124916136264801025e-02 2.941984124481678009e-02 -5.960800871253013611e-02 -1.094092242419719696e-02 -9.381290525197982788e-02 -1.286856234073638916e-01 -2.513973414897918701e-01 -1.268434524536132812e-01 1.456287037581205368e-02 -2.589771524071693420e-02 -2.449495196342468262e-01 3.903891518712043762e-02 -6.746716797351837158e-02 -1.434412002563476562e-01 2.724877744913101196e-02 2.574860155582427979e-01 -2.615354657173156738e-01 2.814421951770782471e-01 1.478096097707748413e-01 -1.236676350235939026e-01 3.980420827865600586e-01 2.999694645404815674e-01 2.513835132122039795e-01 2.843435294926166534e-02 -1.517246663570404053e-01 1.793120503425598145e-01 -1.117830106522887945e-04 1.270841360092163086e-01 2.964722812175750732e-01 -1.524665653705596924e-01 -8.702070266008377075e-02 -2.154004126787185669e-01
-1.894461065530776978e-01 -6.391220539808273315e-02 4.102626442909240723e-01 1.275848299264907837e-01 -1.718895733356475830e-01 -1.287231147289276123e-01 -1.333563625812530518e-01 -1.357999444007873535e-01 -4.717614352703094482e-01 -1.746784336864948273e-02 -5.881934985518455505e-02 -1.956623345613479614e-01 -2.772448360919952393e-01 5.685087293386459351e-02 -9.725365042686462402e-02 3.642598390579223633e-01 6.099585816264152527e-02 -6.401818990707397461e-02 -7.331849634647369385e-02 1.535131130367517471e-02 1.774065792560577393e-01 2.049796432256698608e-01 1.246437653899192810e-01 -1.111726611852645874e-01 1.360775977373123169e-01 1.191270630806684494e-02 1.976417452096939087e-01 -1.933035627007484436e-02 9.219698607921600342e-02 1.243015676736831665e-01 -9.447477757930755615e-02 2.135969512164592743e-02
-1.337505728006362915e-01 4.160871729254722595e-02 1.148792952299118042e-01 -4.230097830295562744e-01 2.665966190397739410e-02 -4.992032796144485474e-02 4.758789390325546265e-02 -1.967975348234176636e-01 -2.475111484527587891e-01 1.109599396586418152e-01 -2.089992612600326538e-01 -1.755532622337341309e-02 -1.603163033723831177e-01 7.310568541288375854e-02 -2.511214613914489746e-01 -1.385845430195331573e-02 1.287903785705566406e-01 2.542152255773544312e-02 1.377643644809722900e-01 2.113372832536697388e-01 1.792389899492263794e-01 -9.778647683560848236e-03 4.130470752716064453e-01 -8.175176568329334259e-03 -8.381884545087814331e-02 3.731521964073181152e-01 -4.267079755663871765e-02 2.047432512044906616e-01 -1.369230300188064575e-01 1.693154424428939819e-01 3.307927772402763367e-02 9.947060793638229370e-02
1.090248748660087585e-01 4.377332702279090881e-02 -9.145932644605636597e-02 -8.720756322145462036e-02 1.980589181184768677e-01 -2.043297141790390015e-01 -2.370814420282840729e-02 -6.374763697385787964e-02 -1.192584931850433350e-01 3.786441981792449951e-01 -2.550819218158721924e-01 1.728208512067794800e-01 -2.568548619747161865e-01 2.282319068908691406e-01 4.267374798655509949e-02 2.316667437553405762e-01 1.551105231046676636e-01 1.944610327482223511e-01 -1.235033869743347168e-01 -1.150017157196998596e-01 6.746864318847656250e-02 2.503063678741455078e-01 2.307027429342269897e-01 5.090136453509330750e-02 -1.488441675901412964e-01 4.816276952624320984e-02 -3.775762617588043213e-01 2.348827421665191650e-01 -5.888742953538894653e-02 1.700344122946262360e-02 -7.840798795223236084e-02 -1.142613142728805542e-01
1.450236588716506958e-01 -8.479518443346023560e-02 2.733044028282165527e-01 -2.226373851299285889e-01 -2.130467072129249573e-02 -1.654714643955230713e-01 7.228358089923858643e-02 -2.745113074779510498e-01 -7.573195267468690872e-03 -7.273469865322113037e-02 -2.982457578182220459e-01 3.181566298007965088e-02 -3.263610601425170898e-02 2.053574658930301666e-02 -6.008649989962577820e-02 -2.641246914863586426e-01 -1.905409246683120728e-01 1.163420150987803936e-03 9.226991236209869385e-02 3.595285490155220032e-02 2.224034816026687622e-01 1.881181597709655762e-01 9.856646507978439331e-02 -2.695890069007873535e-01 -4.266898613423109055e-03 5.073540210723876953e-01 1.065958663821220398e-01 4.500935785472393036e-03 -1.048326492309570312e-01 1.065538749098777771e-01 -2.536446750164031982e-01 9.068013168871402740e-03
-1.074551343917846680e-01 -1.350799947977066040e-02 -6.194903329014778137e-02 -2.865963578224182129e-01 -9.353986382484436035e-02 4.093581810593605042e-02 1.696028411388397217e-01 -3.175676763057708740e-01 1.541206147521734238e-02 -1.109777670353651047e-02 -1.180494055151939392e-01 1.431992501020431519e-01 -2.568719089031219482e-01 -1.145246811211109161e-02 -5.977247655391693115e-02 5.713801831007003784e-02 -3.507177904248237610e-02 -2.836012840270996094e-01 -3.136843442916870117e-01 1.465059965848922729e-01 2.487762123346328735e-01 3.170569539070129395e-01 2.084434479475021362e-01 1.329818069934844971e-01 -3.763008415699005127e-01 1.072221770882606506e-01 -1.359371095895767212e-01 8.945409953594207764e-02 -6.856898218393325806e-02 1.648225635290145874e-01 -1.183568984270095825e-01 -6.305785477161407471e-02
-1.403124928474426270e-01 -3.449231088161468506e-01 -2.526910230517387390e-02 -2.232110500335693359e-01 -1.333386171609163284e-02 8.658033609390258789e-02 -2.043306678533554077e-01 -2.958169877529144287e-01 -1.758103668689727783e-01 -1.035206485539674759e-02 -4.150398671627044678e-01 7.337640225887298584e-02 1.009909585118293762e-01 -1.162834316492080688e-01 6.647033244371414185e-02 6.794843077659606934e-02 -8.277777582406997681e-02 7.210783660411834717e-02 -2.966024279594421387e-01 -2.145144641399383545e-01 2.428326606750488281e-01 1.405842304229736328e-01 3.283502459526062012e-01 7.068429142236709595e-02 -7.948511838912963867e-02 1.745419763028621674e-02 1.249978616833686829e-01 -1.580836996436119080e-02 -1.945225149393081665e-01 -1.715631410479545593e-02 -1.446002572774887085e-01 1.157967075705528259e-01
1.230660602450370789e-01 -1.255034804344177246e-01 2.243309468030929565e-01 -1.229221150279045105e-01 -8.520025014877319336e-02 -7.980518043041229248e-02 2.253948152065277100e-01 4.384406656026840210e-02 -3.728741034865379333e-02 -5.464802682399749756e-02 -1.964800506830215454e-01 3.292051553726196289e-01 5.688301101326942444e-02 2.964490950107574463e-01 -1.874709427356719971e-01 3.772856891155242920e-01 -3.167940536513924599e-03 1.923941224813461304e-01 -1.243061870336532593e-01 -3.697583675384521484e-01 1.962672770023345947e-01 9.949999302625656128e-02 1.353623867034912109e-01 8.731051534414291382e-02 -1.174662336707115173e-01 3.297434151172637939e-01 -5.668613594025373459e-03 -1.271562129259109497e-01 2.514751395210623741e-03 1.192788481712341309e-01 -7.240229751914739609e-03 2.774337492883205414e-02
4.301757365465164185e-02 -2.745509445667266846e-01 1.369393467903137207e-01 -1.554177999496459961e-01 -1.407363116741180420e-01 -1.160201653838157654e-01 -3.313275426626205444e-02 -2.246238663792610168e-02 -8.569566905498504639e-02 7.449708133935928345e-02 -1.648535281419754028e-01 4.495500773191452026e-02 -2.813572585582733154e-01 -1.337696462869644165e-01 1.646288931369781494e-01 9.656120091676712036e-03 1.055203452706336975e-01 -3.537464514374732971e-02 -6.736841797828674316e-02 2.294955998659133911e-01 3.564823567867279053e-01 2.050055563449859619e-01 3.115109801292419434e-01 -1.131314933300018311e-01 -3.494255244731903076e-01 7.600542902946472168e-02 8.294752240180969238e-02 1.471073031425476074e-01 -3.095705807209014893e-01 2.282847613096237183e-01 -1.595193594694137573e-01 1.798400096595287323e-02
-1.969699189066886902e-02 -4.560867324471473694e-02 1.680438816547393799e-01 -2.057136446237564087e-01 -7.784485071897506714e-02 -9.031469374895095825e-02 1.392032206058502197e-02 1.184998303651809692e-01 -1.948129683732986450e-01 -2.499501779675483704e-02 -4.438593387603759766e-01 -2.186631709337234497e-01 -2.209439575672149658e-01 -4.324146732687950134e-02 -1.977443322539329529e-02 2.041043937206268311e-01 1.176289096474647522e-01 5.593122169375419617e-02 3.929203376173973083e-02 1.975969374179840088e-01 9.335011243820190430e-02 1.414480507373809814e-01 2.018287777900695801e-01 3.555054962635040283e-01 1.849226802587509155e-01 1.077055558562278748e-01 -1.190292462706565857e-01 2.064026445150375366e-01 -3.356764614582061768e-01 1.463323924690485001e-02 -2.287331372499465942e-01 -3.482519462704658508e-02
1.578668877482414246e-02 -6.813450157642364502e-02 7.912744581699371338e-02 1.213295012712478638e-01 1.962422430515289307e-01 -8.203915506601333618e-02 4.183496236801147461e-01 -1.614258438348770142e-01 -1.826794296503067017e-01 -2.324916720390319824e-01 -1.447350233793258667e-01 1.355203427374362946e-02 -1.624707132577896118e-01 -6.433836370706558228e-02 -6.762891542166471481e-03 -5.028356239199638367e-02 -1.924424469470977783e-01 1.543175429105758667e-01 -1.635110676288604736e-01 1.920545995235443115e-01 3.114446699619293213e-01 1.871633827686309814e-01 4.139878451824188232e-01 1.796316802501678467e-01 7.473386079072952271e-02 2.509348988533020020e-01 2.628809306770563126e-03 2.078272588551044464e-02 -1.833834350109100342e-01 5.759749934077262878e-02 1.364325731992721558e-01 3.795554116368293762e-02
7.544399052858352661e-02 -5.352594703435897827e-02 3.214616775512695312e-01 3.196126967668533325e-02 -5.100190266966819763e-02 -4.902309924364089966e-02 -1.314424276351928711e-01 -2.276550084352493286e-01 1.044378876686096191e-01 4.018108546733856201e-02 -1.705169081687927246e-01 9.886116534471511841e-02 -5.822231620550155640e-02 1.552739739418029785e-01 8.437645435333251953e-02 3.449668288230895996e-01 1.139403227716684341e-02 2.052107006311416626e-01 -2.671790495514869690e-02 -7.341514527797698975e-02 1.647846996784210205e-01 2.833143472671508789e-01 1.510314345359802246e-01 2.979393601417541504e-01 -1.722999066114425659e-01 1.033541932702064514e-01 -3.783490657806396484e-01 -2.174314856529235840e-01 1.632105931639671326e-02 -2.269383221864700317e-01 -1.218748688697814941e-01 -2.079047262668609619e-01
-1.460361182689666748e-01 1.395545601844787598e-01 7.848725467920303345e-02 -1.310882270336151123e-01 -7.484123110771179199e-02 -7.658306043595075607e-03 -7.641541957855224609e-02 1.276950724422931671e-02 -1.000156402587890625e-01 1.659910380840301514e-01 -2.348121851682662964e-01 2.470134645700454712e-01 -3.407056331634521484e-01 2.055946271866559982e-03 2.204006165266036987e-02 3.631477057933807373e-01 -8.401945233345031738e-02 -1.286032646894454956e-01 -1.760319769382476807e-01 -6.882411986589431763e-02 5.357473716139793396e-02 2.497822046279907227e-01 2.700316309928894043e-01 -6.553167104721069336e-02 7.634274195879697800e-03 2.658594846725463867e-01 5.133323720656335354e-04 -2.853226475417613983e-02 -3.580691218376159668e-01 -7.852065563201904297e-02 -9.947278350591659546e-02 3.231308162212371826e-01
6.373000890016555786e-02 -2.802273333072662354e-01 -8.356720954179763794e-02 -3.478335440158843994e-01 4.482967406511306763e-02 1.812803000211715698e-01 -2.667438238859176636e-03 -1.090356931090354919e-01 -2.947423458099365234e-01 -1.210264861583709717e-01 -2.701643109321594238e-01 2.680412493646144867e-02 -6.543690711259841919e-02 -1.316673774272203445e-02 -1.444868743419647217e-01 5.835515260696411133e-02 -1.536731272935867310e-01 1.217229664325714111e-01 -1.442028433084487915e-01 -6.994023174047470093e-02 1.722002774477005005e-01 1.851214766502380371e-01 4.783239066600799561e-01 1.893118768930435181e-01 4.859349504113197327e-02 9.997137635946273804e-02 1.232093852013349533e-02 6.143482029438018799e-02 -2.362525016069412231e-01 -3.517400473356246948e-03 -1.721655279397964478e-01 2.104341983795166016e-01
-1.520015746355056763e-01 3.177673742175102234e-02 -1.153721846640110016e-02 9.707874059677124023e-02 2.402223199605941772e-01 -2.581697404384613037e-01 1.309531033039093018e-01 -7.492845505475997925e-02 -2.893830649554729462e-02 -1.033679246902465820e-01 -1.659604310989379883e-01 2.727348804473876953e-01 -1.607902944087982178e-01 1.645722985267639160e-01 -2.369449287652969360e-01 5.913390591740608215e-02 -1.316877305507659912e-01 1.794978082180023193e-01 -9.834440797567367554e-02 2.543031871318817139e-01 1.327067166566848755e-01 2.414901852607727051e-01 3.167472481727600098e-01 1.188127100467681885e-01 2.171943634748458862e-01 3.198839128017425537e-01 -2.250345610082149506e-02 7.353166118264198303e-03 -1.716564148664474487e-01 -1.794360578060150146e-01 -8.823694288730621338e-02 2.437108159065246582e-01
-5.823665857315063477e-02 8.275610208511352539e-02 -1.760324835777282715e-01 -9.391976147890090942e-02 1.286956369876861572e-01 -5.046873912215232849e-02 -1.990903317928314209e-01 -2.258104234933853149e-01 -3.676629811525344849e-02 3.286251425743103027e-02 -1.893695741891860962e-01 -1.227852888405323029e-03 -1.528476551175117493e-02 -1.966472268104553223e-01 1.363809108734130859e-01 5.528513193130493164e-01 5.919093638658523560e-02 5.130553618073463440e-02 -7.671286165714263916e-02 -1.591874361038208008e-01 3.549953401088714600e-01 2.404446005821228027e-01 1.394975036382675171e-01 2.260774970054626465e-01 6.251558661460876465e-03 9.326732158660888672e-02 -2.614968121051788330e-01 3.684996813535690308e-02 4.583713039755821228e-02 -1.047434434294700623e-01 -2.038670629262924194e-01 -1.178768426179885864e-01
2.465046197175979614e-01 -1.325524896383285522e-01 -1.831804774701595306e-02 -2.492056787014007568e-01 -1.506941020488739014e-01 -2.116433903574943542e-02 -1.957502402365207672e-02 -1.546682864427566528e-01 -3.119705915451049805e-01 -1.209215149283409119e-01 -1.773832142353057861e-01 1.544674783945083618e-01 -3.450700268149375916e-02 -8.299841731786727905e-02 2.640477120876312256e-01 1.417236477136611938e-01 2.112450599670410156e-01 4.960177838802337646e-02 -6.941861659288406372e-02 2.923007607460021973e-01 1.704142987728118896e-01 2.334844172000885010e-01 1.840672641992568970e-01 2.908786833286285400e-01 2.006129771471023560e-01 1.738367825746536255e-01 -1.821748763322830200e-01 1.571786254644393921e-01 1.186643913388252258e-01 -1.636807918548583984e-01 -1.605120748281478882e-01 1.105445921421051025e-01
1.359053514897823334e-02 9.348958730697631836e-02 1.093690991401672363e-01 1.227471902966499329e-01 -2.001642994582653046e-02 -5.576935410499572754e-02 -1.151097267866134644e-01 -3.023647069931030273e-01 -3.753060400485992432e-01 7.489998638629913330e-02 -3.857035040855407715e-01 1.073773875832557678e-01 7.256077229976654053e-02 -3.738400712609291077e-02 -4.182779490947723389e-01 -1.182304620742797852e-01 -3.240120410919189453e-02 2.039575129747390747e-01 -2.445488423109054565e-01 -1.141928136348724365e-01 1.707722693681716919e-01 8.007331192493438721e-02 2.904853522777557373e-01 -7.883970439434051514e-02 1.172452643513679504e-01 6.472456455230712891e-02 5.811098590493202209e-02 -2.079093828797340393e-02 -1.191735193133354187e-01 9.387407451868057251e-02 -2.042142897844314575e-01 1.592908799648284912e-01
1.788115128874778748e-02 -2.430228888988494873e-01 -1.818932443857192993e-01 -1.509363949298858643e-01 1.218383237719535828e-01 1.580645702779293060e-02 -4.825926851481199265e-03 -4.298168122768402100e-01 -2.071019113063812256e-01 4.619461670517921448e-02 -2.812336385250091553e-01 1.193292737007141113e-01 -2.215388417243957520e-01 6.743685901165008545e-02 -3.739507496356964111e-01 -1.101780980825424194e-01 -1.319661736488342285e-01 9.333505481481552124e-02 -1.583535373210906982e-01 3.075043559074401855e-01 2.437947392463684082e-01 1.324212644249200821e-02 9.259697049856185913e-02 1.247267648577690125e-01 1.800464391708374023e-01 1.656554639339447021e-01 7.366690039634704590e-02 2.616476966068148613e-03 -1.151416450738906860e-01 -7.174752652645111084e-02 -1.636101156473159790e-01 -3.100729547441005707e-02
-7.580046355724334717e-02 -2.248094826936721802e-01 1.832790374755859375e-01 3.075417503714561462e-02 1.124173328280448914e-01 -4.214231669902801514e-02 -2.945424318313598633e-01 -2.257004529237747192e-01 -1.331327110528945923e-01 2.377562671899795532e-01 -2.060362249612808228e-01 4.659388661384582520e-01 -1.439590603113174438e-01 1.462810486555099487e-02 1.152942515909671783e-02 3.954893723130226135e-02 -8.341263979673385620e-02 -7.486767321825027466e-02 1.187874451279640198e-01 1.926333829760551453e-02 1.889029145240783691e-01 7.492946833372116089e-02 7.249264419078826904e-02 8.501738309860229492e-02 -7.234548777341842651e-02 1.926792860031127930e-01 4.283170402050018311e-02 -2.691163308918476105e-02 3.370586633682250977e-01 1.414162218570709229e-01 -1.591920703649520874e-01 -3.404960036277770996e-01
-1.419716700911521912e-02 1.727490685880184174e-02 4.269465804100036621e-02 9.580667316913604736e-02 -2.353735081851482391e-02 4.386912658810615540e-02 -5.798015743494033813e-02 -1.567159444093704224e-01 -3.284009695053100586e-01 6.987983733415603638e-02 -2.633623778820037842e-01 -1.773516088724136353e-02 -1.933324337005615234e-01 1.332395970821380615e-01 2.125901281833648682e-01 2.088795751333236694e-01 9.022887796163558960e-02 -1.778271049261093140e-01 -1.974243223667144775e-01 1.980809867382049561e-02 3.848603665828704834e-01 -1.675475984811782837e-01 2.914817333221435547e-01 -7.091280817985534668e-02 2.648604512214660645e-01 1.348289400339126587e-01 -2.528733909130096436e-01 4.612740129232406616e-03 -7.625652849674224854e-02 -9.920738637447357178e-02 -2.154650539159774780e-01 -2.684160172939300537e-01
1.159269884228706360e-01 -8.727733045816421509e-02 3.856330811977386475e-01 2.480093948543071747e-02 -3.377865999937057495e-02 -1.440866738557815552e-01 -4.589842632412910461e-02 -5.885135382413864136e-03 -1.115376874804496765e-01 9.948716312646865845e-02 -5.000715851783752441e-01 -4.574499558657407761e-03 2.432440221309661865e-02 -3.684996068477630615e-01 9.289349429309368134e-03 9.547268599271774292e-02 -1.238148286938667297e-01 7.921294867992401123e-02 -4.648493975400924683e-02 7.253493368625640869e-02 1.593167185783386230e-01 1.268461197614669800e-01 5.778373405337333679e-02 1.612832769751548767e-02 1.552472263574600220e-01 -4.579516872763633728e-02 -5.721191316843032837e-02 -1.874976605176925659e-01 -4.635453596711158752e-02 1.307438313961029053e-01 -3.333157598972320557e-01 -3.442227542400360107e-01
3.232906386256217957e-02 -3.109268546104431152e-01 -1.311114281415939331e-01 7.494389265775680542e-02 -3.985173627734184265e-02 1.540422886610031128e-01 1.227193996310234070e-01 4.335081949830055237e-02 -2.463188767433166504e-01 -7.471576333045959473e-02 -1.724893450736999512e-01 1.440780162811279297e-01 -2.503018975257873535e-01 4.499235004186630249e-02 -3.368807584047317505e-02 3.565246984362602234e-02 -3.175215050578117371e-02 3.011544048786163330e-01 -2.191047817468643188e-01 1.185885518789291382e-01 2.599373459815979004e-01 1.543187499046325684e-01 4.760828316211700439e-01 1.247351393103599548e-01 1.117826253175735474e-01 2.525966763496398926e-01 3.447271138429641724e-02 2.020196467638015747e-01 -1.219086199998855591e-01 1.781999692320823669e-02 -5.200668238103389740e-03 1.802593618631362915e-01
1.372112184762954712e-01 2.617323398590087891e-02 3.817689418792724609e-01 1.472432166337966919e-01 5.101727694272994995e-02 -3.396440446376800537e-01 -7.668595016002655029e-02 -2.279424667358398438e-01 -1.675292849540710449e-01 1.369026899337768555e-01 -3.408864736557006836e-01 -7.692299783229827881e-02 -1.473219394683837891e-01 7.239934056997299194e-02 -7.095026969909667969e-02 2.747285366058349609e-01 -1.756203919649124146e-02 -3.801979497075080872e-02 9.017089009284973145e-02 -1.501962393522262573e-01 3.259622454643249512e-01 -1.661638617515563965e-01 3.569176420569419861e-02 -1.794143319129943848e-01 1.718698143959045410e-01 2.707535326480865479e-01 -2.072747796773910522e-01 4.975908994674682617e-02 -6.562896817922592163e-02 8.567914366722106934e-02 -1.080336049199104309e-02 -3.251561522483825684e-02
-2.197573659941554070e-03 -1.875413656234741211e-01 2.001027613878250122e-01 1.264535039663314819e-01 -1.077657938003540039e-01 -1.380787342786788940e-01 -2.194519191980361938e-01 -9.113636612892150879e-02 -3.911648392677307129e-01 -2.872360646724700928e-01 -3.968479335308074951e-01 -2.276661060750484467e-02 -1.370597928762435913e-01 -1.309587955474853516e-01 -1.430830806493759155e-01 3.564458787441253662e-01 1.289190500974655151e-01 -1.911796927452087402e-01 9.321755915880203247e-02 -7.960011810064315796e-02 1.339540630578994751e-01 1.032791510224342346e-01 -6.749650090932846069e-02 -4.544913396239280701e-02 3.308754041790962219e-02 1.025793552398681641e-01 1.215222924947738647e-01 1.036346852779388428e-01 -1.286218017339706421e-01 -1.609927564859390259e-01 -2.482209354639053345e-01 6.024465896189212799e-03
1.304996460676193237e-01 -4.923583865165710449e-01 2.740909755229949951e-01 -5.063378065824508667e-02 -1.186224818229675293e-01 -4.905042052268981934e-02 5.164952948689460754e-02 -7.090613245964050293e-02 -1.831965297460556030e-01 -6.488750129938125610e-02 -1.695371866226196289e-01 4.751852154731750488e-02 -2.105790190398693085e-02 9.070369601249694824e-02 -3.756705671548843384e-02 -9.007552266120910645e-02 -2.313742339611053467e-01 2.473324090242385864e-01 -6.016573682427406311e-02 5.422460660338401794e-02 1.718661040067672729e-01 1.616598665714263916e-01 4.076323509216308594e-01 2.264705002307891846e-01 1.142840012907981873e-01 2.055675387382507324e-01 -6.362425535917282104e-02 1.425032019615173340e-01 -1.340637803077697754e-01 -7.678345590829849243e-02 -1.913495063781738281e-01 1.310460567474365234e-01
1.214541643857955933e-01 -1.657481640577316284e-01 4.873259365558624268e-02 -1.096329540014266968e-01 -2.031111121177673340e-01 1.997322887182235718e-01 -1.861893832683563232e-01 -2.454182952642440796e-01 -2.718316614627838135e-01 8.013960719108581543e-02 -1.380120217800140381e-01 1.400800347328186035e-01 -3.984475433826446533e-01 1.669695377349853516e-01 4.592090845108032227e-02 -1.339888125658035278e-01 -9.022434800863265991e-02 2.153724664822220802e-03 4.695653915405273438e-02 1.441829949617385864e-01 2.334758341312408447e-01 5.603227391839027405e-02 2.723454535007476807e-01 2.120006680488586426e-01 4.483142867684364319e-02 3.108452558517456055e-01 -1.340630650520324707e-01 9.389425814151763916e-02 -2.824784219264984131e-01 3.207112895324826241e-03 -1.176732406020164490e-01 1.211295872926712036e-01
7.543900609016418457e-02 -5.519807711243629456e-02 -9.956299513578414917e-02 -8.979623019695281982e-02 2.148028761148452759e-01 -5.542672052979469299e-02 -2.344419062137603760e-02 2.377139031887054443e-02 -1.674975603818893433e-01 2.699378430843353271e-01 -3.629182577133178711e-01 3.317529335618019104e-02 -3.837987780570983887e-02 2.478056848049163818e-01 -2.289376407861709595e-02 3.563060760498046875e-01 1.561661250889301300e-02 1.035737395286560059e-01 -1.752104759216308594e-01 4.483434930443763733e-02 2.506648004055023193e-01 7.911247760057449341e-02 1.824581921100616455e-01 -3.845182806253433228e-02 -1.781966984272003174e-01 1.854762434959411621e-01 -4.571096897125244141e-01 8.992414176464080811e-02 8.420951664447784424e-02 8.932515047490596771e-04 -1.459679752588272095e-01 -1.993402838706970215e-01
1.275058556348085403e-02 -2.124793678522109985e-01 2.938241660594940186e-01 -1.888252496719360352e-01 6.210284680128097534e-02 2.534488216042518616e-02 -5.283351242542266846e-02 -2.702514827251434326e-01 -2.515136003494262695e-01 1.162977330386638641e-02 -3.829742074012756348e-01 6.857749074697494507e-02 8.164250850677490234e-02 4.254892468452453613e-02 -2.494876682758331299e-01 1.027219519019126892e-01 9.975419193506240845e-02 -1.548560410737991333e-01 5.940077453851699829e-02 -2.476620823144912720e-01 2.640518844127655029e-01 2.438364028930664062e-01 1.446404121816158295e-02 1.088660508394241333e-01 -7.002971321344375610e-02 1.147686317563056946e-01 -1.545832604169845581e-01 -2.779295444488525391e-01 -6.583555787801742554e-02 4.995026811957359314e-02 2.680095434188842773e-01 1.357405334711074829e-01
-1.266353428363800049e-01 -1.438031345605850220e-01 2.031454294919967651e-01 3.001820482313632965e-02 9.596199542284011841e-02 -2.833489328622817993e-02 -9.254488348960876465e-02 -2.662167251110076904e-01 -3.034442365169525146e-01 4.243461787700653076e-02 -2.695485651493072510e-01 -1.912654191255569458e-01 1.029235869646072388e-01 7.309974730014801025e-02 1.329859346151351929e-01 1.803480386734008789e-01 2.845140919089317322e-02 1.938605904579162598e-01 -1.260516792535781860e-01 -1.620000153779983521e-01 1.506592798978090286e-02 -8.805618435144424438e-02 1.584231406450271606e-01 -6.621137261390686035e-02 -2.777429223060607910e-01 4.772408008575439453e-01 -1.378360576927661896e-02 -1.963238716125488281e-01 -1.928802132606506348e-01 -5.454696342349052429e-02 -1.870245486497879028e-01 -1.600799262523651123e-01
-1.960976570844650269e-01 1.653128266334533691e-01 1.625960320234298706e-01 -1.279847603291273117e-02 2.218445837497711182e-01 2.404104918241500854e-01 -1.281158626079559326e-01 -2.289397865533828735e-01 -3.500874638557434082e-01 -8.836182951927185059e-02 -2.100310176610946655e-01 -2.342128902673721313e-01 -6.872932612895965576e-02 -6.326416879892349243e-02 -2.785730361938476562e-02 2.827267050743103027e-01 -1.573020406067371368e-02 2.375856190919876099e-01 -1.865288317203521729e-01 -6.254041939973831177e-02 2.023413032293319702e-01 7.276485860347747803e-02 -7.532598078250885010e-02 1.903428509831428528e-02 3.014805028215050697e-03 4.373326301574707031e-01 -1.092170476913452148e-01 -3.701866604387760162e-03 -7.851375639438629150e-02 2.108668535947799683e-02 2.005587739404290915e-04 -2.356069087982177734e-01
-2.682120166718959808e-02 -4.525373876094818115e-01 -4.450740665197372437e-02 -1.315400004386901855e-01 7.369011640548706055e-02 4.403560981154441833e-02 -1.550281196832656860e-01 -2.733890414237976074e-01 -3.717575669288635254e-01 2.417187094688415527e-01 -1.390501409769058228e-01 3.168700933456420898e-01 -2.939838357269763947e-02 -1.247853264212608337e-01 -1.721605211496353149e-01 3.885967284440994263e-02 -1.430289298295974731e-01 1.227339450269937515e-02 -1.514156758785247803e-01 -4.273907747119665146e-03 1.265401095151901245e-01 1.263461410999298096e-01 1.116739958524703979e-01 6.221944466233253479e-02 -1.107897758483886719e-01 -6.525792181491851807e-02 -1.359006166458129883e-01 8.365809917449951172e-02 7.441570609807968140e-02 3.505643904209136963e-01 -6.728634238243103027e-03 -2.067704349756240845e-01
-1.796422302722930908e-01 1.841683536767959595e-01 2.076106071472167969e-01 4.411161318421363831e-02 -1.036453023552894592e-01 2.188996821641921997e-01 7.506971713155508041e-03 -3.924329951405525208e-02 -8.810552209615707397e-02 1.989900171756744385e-01 -2.748252451419830322e-01 1.635575294494628906e-01 -2.472496032714843750e-01 6.030098348855972290e-02 -1.464257240295410156e-01 3.705159127712249756e-01 1.059106513857841492e-01 -1.108049824833869934e-01 -3.044544160366058350e-01 -1.307295635342597961e-02 -1.255237776786088943e-02 2.954618632793426514e-01 2.737662196159362793e-01 -9.935393929481506348e-03 -2.656808495521545410e-01 2.890885062515735626e-02 -1.024582982063293457e-01 1.011007502675056458e-01 -1.317856460809707642e-01 1.365226805210113525e-01 -2.174333482980728149e-01 -3.304209560155868530e-02
-1.899755299091339111e-01 -2.150706350803375244e-01 3.595819473266601562e-01 -3.010497391223907471e-01 1.050660572946071625e-02 1.023675426840782166e-01 -2.613300085067749023e-01 -8.306697010993957520e-02 -8.381879329681396484e-02 -3.332874551415443420e-02 -2.883428633213043213e-01 2.355377227067947388e-01 -1.543121784925460815e-01 -2.027621716260910034e-01 4.104669392108917236e-02 2.345145493745803833e-01 -2.216378897428512573e-01 -9.125606715679168701e-02 6.014097481966018677e-02 -2.518895864486694336e-01 4.632916301488876343e-02 -1.986142434179782867e-02 2.102819383144378662e-01 1.147130653262138367e-01 1.314972192049026489e-01 7.100123167037963867e-02 -3.727558627724647522e-02 7.245556265115737915e-02 2.919888496398925781e-02 -2.421861886978149414e-01 -1.959888488054275513e-01 -1.795910894870758057e-01
-6.467395275831222534e-02 -1.896116882562637329e-01 2.195371091365814209e-01 2.045855857431888580e-03 3.373388200998306274e-02 1.947351098060607910e-01 -2.958692312240600586e-01 -1.031804457306861877e-01 -4.139287769794464111e-01 -1.135207042098045349e-01 -2.252418249845504761e-01 2.677733898162841797e-01 -1.981568634510040283e-01 1.302754580974578857e-01 -9.248380362987518311e-02 -1.596275269985198975e-01 4.451059177517890930e-02 2.239370020106434822e-03 1.730857789516448975e-01 -2.248306870460510254e-01 2.292714864015579224e-01 1.658334583044052124e-01 -1.120831444859504700e-01 1.822422444820404053e-01 -1.442036181688308716e-01 1.394881755113601685e-01 -2.001997977495193481e-01 9.158833324909210205e-02 -2.426824718713760376e-01 1.087029650807380676e-02 6.331194937229156494e-02 -1.319502294063568115e-01
7.842381298542022705e-02 -1.684818118810653687e-01 2.398432046175003052e-01 2.230384573340415955e-02 2.143257856369018555e-01 -3.711916878819465637e-02 -1.430551707744598389e-01 -2.195911407470703125e-01 -2.358575463294982910e-01 1.515029557049274445e-02 -1.848788559436798096e-01 2.436993718147277832e-01 1.449778676033020020e-01 1.928570717573165894e-01 -3.170319795608520508e-01 3.892836272716522217e-01 1.051810532808303833e-01 1.326525509357452393e-01 -3.341443091630935669e-02 7.295498996973037720e-02 -3.722896799445152283e-02 -3.280302137136459351e-02 1.333817392587661743e-01 3.433140218257904053e-01 -5.655359476804733276e-02 1.724267303943634033e-01 -2.829845845699310303e-01 7.922711223363876343e-02 1.565002351999282837e-01 -8.855389803647994995e-02 3.379529342055320740e-02 -7.598045468330383301e-02
-6.078278180211782455e-03 -1.396493166685104370e-01 4.643344879150390625e-02 8.191245049238204956e-02 4.091463610529899597e-02 -3.075927793979644775e-01 2.045170664787292480e-01 -2.060353457927703857e-01 8.528126031160354614e-02 -1.544694900512695312e-01 -2.412387281656265259e-01 1.961916536092758179e-01 -2.163416296243667603e-01 -6.087104976177215576e-02 -9.426775574684143066e-02 1.702646613121032715e-01 1.766200661659240723e-01 2.189120501279830933e-01 -9.878439828753471375e-03 6.757880002260208130e-02 2.157686054706573486e-01 9.747777879238128662e-02 2.105612456798553467e-01 1.167412772774696350e-01 2.880304753780364990e-01 3.307264745235443115e-01 -2.637156248092651367e-01 -8.757474273443222046e-02 -2.491091787815093994e-01 -6.017331779003143311e-02 -7.904231548309326172e-02 -1.885174810886383057e-01
6.415481120347976685e-02 -1.583475172519683838e-01 1.394918262958526611e-01 3.372636809945106506e-02 -2.197861671447753906e-01 2.374128848314285278e-01 -2.437347769737243652e-01 -2.102646827697753906e-01 -1.255521625280380249e-01 1.381893903017044067e-01 -1.792163550853729248e-01 2.110511362552642822e-01 -8.350146561861038208e-02 2.246952354907989502e-01 -3.126903176307678223e-01 7.639145106077194214e-02 1.674353182315826416e-01 1.380223594605922699e-02 -2.947050034999847412e-01 8.577647060155868530e-02 8.081580698490142822e-02 -2.692945301532745361e-02 4.145044982433319092e-01 9.029261767864227295e-02 -1.793563216924667358e-01 2.363052517175674438e-01 -2.216549403965473175e-02 7.972989231348037720e-02 -1.813551932573318481e-01 -4.780711233615875244e-02 -1.761281304061412811e-02 1.712742745876312256e-01
-1.566645652055740356e-01 -3.212130395695567131e-03 2.382300645112991333e-01 9.799744188785552979e-02 1.758982986211776733e-01 1.224003285169601440e-01 -9.254435449838638306e-02 -2.678770422935485840e-01 -3.773943185806274414e-01 3.251848742365837097e-02 -4.084572941064834595e-02 -7.280361652374267578e-02 -2.558828098699450493e-03 -1.730572246015071869e-02 8.619451522827148438e-02 1.750025451183319092e-01 -6.194557249546051025e-02 1.775377392768859863e-01 -2.694828212261199951e-01 -5.988278239965438843e-02 2.665609419345855713e-01 -5.402453616261482239e-02 -2.496285364031791687e-02 -8.571082353591918945e-02 -1.308134347200393677e-01 2.461248338222503662e-01 -3.488712310791015625e-01 2.179523259401321411e-01 -3.039692342281341553e-01 1.801705360412597656e-01 -1.006706804037094116e-01 -1.364778131246566772e-01
-7.943765074014663696e-02 -1.493048518896102905e-01 2.179527431726455688e-01 2.442713528871536255e-01 2.712468206882476807e-01 1.821169108152389526e-01 -3.568200170993804932e-01 -8.815240859985351562e-02 -3.887587189674377441e-01 -4.730356857180595398e-03 -2.622393667697906494e-01 1.110811531543731689e-02 -1.253758221864700317e-01 4.849782213568687439e-02 -1.507799923419952393e-01 8.546849340200424194e-02 1.684854924678802490e-01 1.326589584350585938e-01 9.647743776440620422e-03 5.877799540758132935e-02 1.413564682006835938e-01 5.540587007999420166e-02 -1.372540891170501709e-01 1.049510687589645386e-01 5.351595580577850342e-02 4.243589937686920166e-01 -2.318422645330429077e-01 6.901849061250686646e-02 -7.183347642421722412e-02 -1.168385613709688187e-02 3.361418098211288452e-02 -6.253030896186828613e-02
3.057058341801166534e-02 -3.643976897001266479e-02 4.240918532013893127e-02 -5.547310411930084229e-02 1.689520478248596191e-01 -1.812243610620498657e-01 1.203429028391838074e-01 6.128298863768577576e-02 -3.454084396362304688e-01 -1.196318045258522034e-01 -1.713336855173110962e-01 2.405577804893255234e-03 -1.642830073833465576e-01 -1.691838651895523071e-01 -1.571088433265686035e-01 -4.336277395486831665e-02 6.702119112014770508e-02 -1.823545098304748535e-01 -2.045505642890930176e-01 -1.747891753911972046e-01 3.140876889228820801e-01 2.663191854953765869e-01 1.521688103675842285e-01 7.173307240009307861e-02 1.971485838294029236e-02 -1.789840287528932095e-03 1.525851637125015259e-01 1.738656312227249146e-02 -6.858627498149871826e-02 -1.397819491103291512e-03 -4.138330221176147461e-01 -4.001576900482177734e-01
-3.581270277500152588e-01 1.074887961149215698e-01 1.452122479677200317e-01 -5.176997184753417969e-02 -5.895663425326347351e-02 2.015184015035629272e-01 -1.836369931697845459e-01 -1.494974344968795776e-01 -6.579327583312988281e-02 -2.141667753458023071e-01 -4.431684911251068115e-01 3.100636601448059082e-02 -2.852689921855926514e-01 -2.486288547515869141e-02 5.767426919192075729e-03 1.740757524967193604e-01 1.106090564280748367e-02 -1.636864393949508667e-01 -1.204159110784530640e-01 1.837414056062698364e-01 2.805688679218292236e-01 -9.194041788578033447e-02 3.814383223652839661e-02 -5.592253431677818298e-02 4.898471385240554810e-02 1.480374932289123535e-01 -9.504721313714981079e-02 9.623699635267257690e-02 -1.839147955179214478e-01 -7.090793550014495850e-02 -2.170888930559158325e-01 -2.843551039695739746e-01
-6.648712605237960815e-02 -4.322816729545593262e-01 1.434630062431097031e-02 -2.158475816249847412e-01 -7.306124269962310791e-02 2.762401010841131210e-03 -3.706715628504753113e-02 -1.564434915781021118e-01 -2.549793422222137451e-01 -1.328822784125804901e-02 -5.358185768127441406e-01 -2.166830934584140778e-02 1.460846066474914551e-01 -1.074193343520164490e-01 2.132105976343154907e-01 -1.228792667388916016e-01 1.194628071971237659e-03 1.003724485635757446e-01 -9.680011868476867676e-02 -1.001635268330574036e-01 4.201139211654663086e-01 1.186839714646339417e-01 9.862313419580459595e-02 1.277458816766738892e-01 5.557153839617967606e-03 8.048372715711593628e-02 -5.263264477252960205e-02 -5.159406922757625580e-03 -6.335927546024322510e-02 1.580255031585693359e-01 8.737968280911445618e-03 6.897634360939264297e-03
1.645028740167617798e-01 -9.711391292512416840e-03 9.330554865300655365e-03 -1.044918447732925415e-01 -6.049669533967971802e-02 1.724413782358169556e-01 -1.338976770639419556e-01 -1.419448107481002808e-01 -3.032315075397491455e-01 9.849432855844497681e-02 8.717356622219085693e-02 -2.299382165074348450e-02 -3.393973708152770996e-01 -1.435354538261890411e-02 1.487419754266738892e-01 2.818168401718139648e-01 5.866495426744222641e-03 -2.751651033759117126e-02 -2.593277394771575928e-01 1.102020815014839172e-01 1.189826801419258118e-01 3.305795788764953613e-01 2.302217930555343628e-01 6.885576993227005005e-02 6.138639897108078003e-02 4.348306953907012939e-01 -1.992923393845558167e-02 -8.112346380949020386e-02 1.194430887699127197e-02 2.809139788150787354e-01 -1.479632407426834106e-01 -3.877480700612068176e-02
1.195809170603752136e-01 -4.027193188667297363e-01 1.691513508558273315e-01 1.368377804756164551e-01 7.122804969549179077e-02 9.371051192283630371e-02 7.735846936702728271e-02 -4.556704312562942505e-03 -1.561014540493488312e-02 -4.090084508061408997e-02 -1.724540889263153076e-01 1.932499743998050690e-02 -1.356655173003673553e-02 1.617569029331207275e-01 -1.572934836149215698e-01 2.182157151401042938e-02 -1.625597923994064331e-01 1.356226801872253418e-01 -3.442622721195220947e-02 -1.254989998415112495e-03 3.286152780055999756e-01 3.032181262969970703e-01 1.921520084142684937e-01 3.937390446662902832e-01 4.826082661747932434e-02 2.563488483428955078e-01 6.606010347604751587e-02 1.958248764276504517e-01 -2.649291753768920898e-01 -9.620736539363861084e-02 -1.753738969564437866e-01 1.178180053830146790e-01
6.796742975711822510e-02 -2.126243859529495239e-01 3.116245206911116838e-04 7.599202543497085571e-02 7.370332628488540649e-02 -1.006634458899497986e-01 -5.245820805430412292e-02 -1.912202239036560059e-01 -1.400798708200454712e-01 2.751833200454711914e-01 -3.450620174407958984e-01 5.123219639062881470e-02 3.269734606146812439e-02 -1.562952697277069092e-01 -2.406943961977958679e-02 1.408202946186065674e-01 -8.649616688489913940e-02 9.615461528301239014e-02 -3.031055331230163574e-01 -2.029173225164413452e-01 3.835555911064147949e-01 1.882132291793823242e-01 -7.667435705661773682e-02 1.874636858701705933e-01 -1.903399378061294556e-01 -2.319111861288547516e-02 -2.917046844959259033e-02 4.803750663995742798e-02 1.068408414721488953e-01 1.865869462490081787e-01 1.562163382768630981e-01 -3.777182698249816895e-01
1.157471314072608948e-01 1.512681096792221069e-01 3.938883915543556213e-02 -4.065741971135139465e-02 3.767298907041549683e-02 -2.418907359242439270e-02 -3.060768591240048409e-03 -3.880992904305458069e-02 -5.710006877779960632e-02 1.203627362847328186e-01 -1.226131021976470947e-01 9.852607548236846924e-02 6.378594040870666504e-02 3.036862425506114960e-02 -2.471214532852172852e-01 1.348638832569122314e-01 1.828087270259857178e-01 1.631568521261215210e-01 -1.355778723955154419e-01 -2.124100029468536377e-01 2.549257576465606689e-01 4.068212509155273438e-01 3.040191531181335449e-01 2.899652421474456787e-01 9.893442690372467041e-02 2.784436345100402832e-01 -2.356849908828735352e-01 -3.036137819290161133e-01 -4.312538728117942810e-02 2.289240807294845581e-02 2.016616314649581909e-01 -1.470490247011184692e-01
-2.531074285507202148e-01 8.007250726222991943e-02 1.870029121637344360e-01 1.080133691430091858e-01 2.117338031530380249e-01 1.572345644235610962e-01 -7.325242459774017334e-02 -2.534458041191101074e-01 -3.598666787147521973e-01 4.118113964796066284e-02 -2.646747231483459473e-01 -2.852021157741546631e-01 -3.099736943840980530e-02 1.038211509585380554e-01 8.909025788307189941e-02 2.622700929641723633e-01 -1.083418577909469604e-01 1.117099970579147339e-01 -1.231544166803359985e-01 -6.380052864551544189e-02 1.615295559167861938e-01 -6.892506033182144165e-02 -1.730810105800628662e-02 5.468538776040077209e-02 -3.798183053731918335e-02 3.757557272911071777e-01 -2.229347378015518188e-01 9.534886479377746582e-02 -1.552461236715316772e-01 7.908096909523010254e-02 -2.050162553787231445e-01 -1.458701491355895996e-01
-2.034733146429061890e-01 -9.016349911689758301e-02 2.754470147192478180e-02 -1.477388292551040649e-01 2.487934380769729614e-02 -2.656964361667633057e-01 -2.722828090190887451e-01 -7.257390022277832031e-02 -3.574211597442626953e-01 1.755446046590805054e-01 -6.776757538318634033e-02 2.606507241725921631e-01 -2.462081909179687500e-01 1.701076328754425049e-01 -2.300944551825523376e-02 1.961893439292907715e-01 -5.741346627473831177e-03 8.471634984016418457e-02 -9.218800067901611328e-02 -5.651433393359184265e-02 8.130799978971481323e-03 4.325789809226989746e-01 2.619479298591613770e-01 -8.261115849018096924e-02 -1.063886508345603943e-01 8.545982651412487030e-03 -2.969393432140350342e-01 8.797063678503036499e-02 1.070427056401968002e-02 -8.667453378438949585e-02 1.811448857188224792e-02 1.442239135503768921e-01
-6.413497775793075562e-02 -2.070398330688476562e-01 8.991129696369171143e-02 -2.131751179695129395e-01 2.581656873226165771e-01 -2.193970680236816406e-01 -2.257946133613586426e-01 -1.050702631473541260e-01 -2.423569411039352417e-01 3.921009600162506104e-02 -4.903224706649780273e-01 1.411858946084976196e-01 1.221253648400306702e-01 1.150020807981491089e-01 -1.498295217752456665e-01 2.220216542482376099e-01 -6.131017208099365234e-02 4.274328425526618958e-02 -2.662973999977111816e-01 1.529876440763473511e-01 1.332341730594635010e-01 -8.981386572122573853e-02 -1.003469228744506836e-01 1.630666255950927734e-01 -1.280295401811599731e-01 2.149648070335388184e-01 -4.160103562753647566e-04 -8.713748306035995483e-02 -1.219166070222854614e-01 5.533797293901443481e-02 2.272568196058273315e-01 5.452805198729038239e-03
3.080370724201202393e-01 -2.687196433544158936e-01 1.553493589162826538e-01 -2.982647716999053955e-01 1.775340437889099121e-01 -1.389854103326797485e-01 6.818176060914993286e-02 -1.028093416243791580e-02 -4.032956063747406006e-01 -1.252880245447158813e-01 4.129476472735404968e-02 8.522862195968627930e-02 2.727177552878856659e-02 4.101603478193283081e-02 -8.142717182636260986e-02 2.242112010717391968e-01 6.613985635340213776e-03 2.050487995147705078e-01 -5.628342553973197937e-02 -2.178520262241363525e-01 3.926621377468109131e-01 1.039122343063354492e-01 3.992764279246330261e-02 3.681988269090652466e-02 -6.520311534404754639e-02 1.569396555423736572e-01 -9.319670498371124268e-02 -2.280116453766822815e-02 1.182930022478103638e-01 1.876012384891510010e-01 -1.535848677158355713e-01 -2.146325409412384033e-01
-2.203148305416107178e-01 -2.160287052392959595e-01 3.558362424373626709e-01 -2.458051443099975586e-01 1.387201398611068726e-01 1.238742992281913757e-01 -1.744410097599029541e-01 -1.728870123624801636e-01 -3.592243790626525879e-02 -1.155749037861824036e-01 -1.491045653820037842e-01 3.267701864242553711e-01 8.470852859318256378e-03 -7.628349214792251587e-02 -3.131039813160896301e-02 2.828053236007690430e-01 -2.082807719707489014e-01 -1.529506593942642212e-02 2.250791713595390320e-02 -2.027866989374160767e-01 6.073515489697456360e-02 2.703624665737152100e-01 2.167818546295166016e-01 1.203627362847328186e-01 2.805333137512207031e-01 -3.382066637277603149e-02 -8.665738999843597412e-02 -2.881467342376708984e-03 -1.449271738529205322e-01 -1.284028440713882446e-01 -2.072191536426544189e-01 -3.217266872525215149e-02
-2.061723768711090088e-01 2.808470651507377625e-02 2.000557631254196167e-01 -8.197101205587387085e-02 3.888316452503204346e-02 -4.304452612996101379e-02 -3.196092247962951660e-01 -4.347269237041473389e-01 -3.094809353351593018e-01 5.097128450870513916e-02 -1.626945286989212036e-02 1.267478913068771362e-01 -1.973995715379714966e-01 -2.003464102745056152e-01 -8.314323425292968750e-02 1.357814371585845947e-01 -3.366022184491157532e-02 -8.451773226261138916e-02 -7.125722616910934448e-02 -9.761931374669075012e-03 3.855632245540618896e-01 5.217302218079566956e-02 -1.900096386671066284e-01 8.174441754817962646e-02 -9.127085655927658081e-02 2.096008956432342529e-01 -3.410199284553527832e-01 -5.523130297660827637e-02 -3.665406256914138794e-02 1.005326509475708008e-01 -6.147214397788047791e-02 -4.296847432851791382e-02
-1.881632059812545776e-01 -6.197404116392135620e-02 2.984526157379150391e-01 -1.787481606006622314e-01 7.714646309614181519e-02 1.768197417259216309e-01 9.696558862924575806e-02 -2.051759809255599976e-01 -1.654492914676666260e-01 2.046432159841060638e-02 -3.347361981868743896e-01 -1.080316081643104553e-01 3.717897459864616394e-02 1.785117238759994507e-01 7.346087694168090820e-02 2.219766825437545776e-01 -5.938063189387321472e-02 -5.676243081688880920e-02 -9.387444704771041870e-02 -1.015340611338615417e-01 2.437861263751983643e-01 1.646269299089908600e-02 -9.782896935939788818e-02 4.821347817778587341e-02 -2.055461704730987549e-01 4.674328267574310303e-01 -1.112138405442237854e-01 -1.502524614334106445e-01 -1.946482360363006592e-01 -4.501433670520782471e-02 -1.735006570816040039e-01 -2.200256735086441040e-01
7.032070308923721313e-02 -1.271184533834457397e-01 6.759938783943653107e-03 8.967433869838714600e-02 1.907045394182205200e-01 -2.821354269981384277e-01 3.600746393203735352e-01 -2.227696478366851807e-01 -1.239752322435379028e-01 -1.037733927369117737e-01 -2.316207885742187500e-01 -2.092111296951770782e-02 -1.039347648620605469e-01 1.051295846700668335e-01 1.129366606473922729e-01 1.676445081830024719e-02 -2.162620276212692261e-01 3.143222630023956299e-01 -9.899235516786575317e-02 1.843393445014953613e-01 2.861753404140472412e-01 1.823152899742126465e-01 3.027922511100769043e-01 9.356888383626937866e-02 6.167296320199966431e-02 3.219497501850128174e-01 1.026277244091033936e-01 2.773985266685485840e-02 -1.720033958554267883e-02 1.067140139639377594e-02 1.688342839479446411e-01 8.860718458890914917e-02
1.459857374429702759e-01 -4.509079158306121826e-01 1.121071428060531616e-01 -9.979146718978881836e-02 -3.817839175462722778e-02 2.302214056253433228e-01 -2.699608914554119110e-03 -6.625458598136901855e-02 -9.162916243076324463e-02 1.263636648654937744e-01 -2.029956430196762085e-01 2.309776544570922852e-01 -8.489818871021270752e-02 1.435512453317642212e-01 -7.269625365734100342e-02 -5.333822220563888550e-03 -4.513775184750556946e-02 1.486636400222778320e-01 -1.654109358787536621e-01 -1.109595410525798798e-03 4.730137065052986145e-02 2.680906951427459717e-01 4.588397145271301270e-01 1.583940982818603516e-01 1.551032364368438721e-01 2.303601652383804321e-01 1.066273916512727737e-02 2.956328988075256348e-01 -6.505353003740310669e-02 -1.062229555100202560e-02 -9.234800934791564941e-02 5.654065683484077454e-02
4.432675987482070923e-02 -2.499455660581588745e-01 3.511139154434204102e-01 6.861222535371780396e-02 1.535032391548156738e-01 -3.659837879240512848e-03 9.644450619816780090e-03 -7.817319780588150024e-02 1.153058558702468872e-01 4.159967415034770966e-03 -2.059452831745147705e-01 -1.098359450697898865e-01 7.540977001190185547e-02 1.530416607856750488e-01 -7.379896193742752075e-02 1.516236066818237305e-01 -1.633832156658172607e-01 2.132570296525955200e-01 1.213808432221412659e-01 -6.312324106693267822e-02 2.095611989498138428e-01 2.285166680812835693e-01 2.228722274303436279e-01 3.173922598361968994e-01 -7.541742920875549316e-02 1.695619523525238037e-01 4.467297717928886414e-02 2.222236096858978271e-01 -3.771870732307434082e-01 1.277858763933181763e-02 -2.422329597175121307e-02 2.935715019702911377e-01
8.102639764547348022e-02 -2.030498832464218140e-01 6.458772718906402588e-02 1.368161588907241821e-01 1.883692741394042969e-01 -1.515719592571258545e-01 2.000029385089874268e-01 -7.771074026823043823e-02 -4.378771781921386719e-01 1.245076954364776611e-01 -1.960328370332717896e-01 2.438166439533233643e-01 -5.487234890460968018e-02 -1.826838403940200806e-01 -5.579153448343276978e-02 2.516476511955261230e-01 5.376387014985084534e-02 4.292896017432212830e-02 -2.288819402456283569e-01 1.652525514364242554e-01 5.936716124415397644e-02 1.415159404277801514e-01 -4.351115599274635315e-02 1.174628064036369324e-01 2.786368131637573242e-02 3.529016077518463135e-01 -2.311714589595794678e-01 6.204319372773170471e-02 4.221238568425178528e-02 -1.319718360900878906e-01 -2.626407705247402191e-02 -3.011907339096069336e-01
5.670155212283134460e-02 -2.596550881862640381e-01 3.909512162208557129e-01 -7.755198329687118530e-02 -1.538140419870615005e-02 -2.706925570964813232e-02 5.760514363646507263e-02 -1.552823781967163086e-01 -2.898152172565460205e-01 2.230756878852844238e-01 -5.126931667327880859e-01 -2.915759384632110596e-02 4.271692782640457153e-02 -1.633539237082004547e-02 -1.913353949785232544e-01 1.779244691133499146e-01 -4.525903239846229553e-02 -1.834499835968017578e-02 -8.476080000400543213e-02 -2.197993546724319458e-01 7.821361720561981201e-02 1.603570729494094849e-01 1.295140385627746582e-01 -9.593266993761062622e-02 -2.354979068040847778e-01 3.614880889654159546e-02 -2.359406463801860809e-02 -9.428762644529342651e-02 -8.093184977769851685e-02 1.155677065253257751e-02 2.546232044696807861e-01 1.444634497165679932e-01
-3.161762654781341553e-01 -4.500530287623405457e-02 -1.725398935377597809e-02 -7.896877825260162354e-02 -2.316420078277587891e-01 8.761766552925109863e-02 -1.739304661750793457e-01 -6.936528533697128296e-02 -1.021622121334075928e-01 1.269106268882751465e-01 -2.197931855916976929e-01 2.680755853652954102e-01 -2.160564661026000977e-01 2.349732518196105957e-01 -1.372854262590408325e-01 5.550607666373252869e-02 1.540660411119461060e-01 3.201941028237342834e-03 -2.124281078577041626e-01 5.940055474638938904e-02 3.610344827175140381e-01 1.809294819831848145e-01 3.172997534275054932e-01 9.876754134893417358e-03 -7.706735283136367798e-02 2.115442007780075073e-01 -2.895923852920532227e-01 4.835045710206031799e-02 -1.153648719191551208e-01 1.958586461842060089e-02 1.772947758436203003e-01 7.912296801805496216e-02
-9.145744144916534424e-03 -5.584976449608802795e-02 2.971203327178955078e-01 9.393205493688583374e-02 -4.676141589879989624e-02 5.111183226108551025e-02 -1.090284362435340881e-01 -3.511322438716888428e-01 -2.094969302415847778e-01 -2.430963329970836639e-02 -2.500764429569244385e-01 -2.090749144554138184e-02 -1.479889452457427979e-02 1.945448070764541626e-01 -5.407552700489759445e-03 2.038353830575942993e-01 2.104556560516357422e-01 -7.380012422800064087e-02 -4.457422997802495956e-03 -1.584655940532684326e-01 1.579289436340332031e-01 4.154003039002418518e-02 1.709624528884887695e-01 1.881712675094604492e-02 -4.587493538856506348e-01 3.784497976303100586e-01 9.774153120815753937e-03 -7.051014155149459839e-02 -6.981534510850906372e-02 2.714933454990386963e-01 5.460125952959060669e-02 3.446753695607185364e-02
6.693020462989807129e-02 -2.861393615603446960e-02 2.976457178592681885e-01 2.315260469913482666e-02 3.771969303488731384e-02 -2.249381393194198608e-01 -5.918260291218757629e-02 -3.140017688274383545e-01 -3.486976400017738342e-02 8.457272313535213470e-03 -2.620882689952850342e-01 -3.995516523718833923e-02 -2.940453588962554932e-01 -1.700046285986900330e-02 -2.560440264642238617e-02 1.229905560612678528e-01 1.519821397960186005e-02 1.370151937007904053e-01 2.893776819109916687e-02 4.461059346795082092e-02 5.504909530282020569e-02 2.626453638076782227e-01 1.027107760310173035e-01 4.124282002449035645e-01 3.627305850386619568e-02 1.882714778184890747e-01 1.450702697038650513e-01 2.453265488147735596e-01 -3.101826906204223633e-01 2.394223511219024658e-01 -2.751202322542667389e-03 1.769669204950332642e-01
-3.646383881568908691e-01 5.442495644092559814e-02 1.320215016603469849e-01 -1.029600054025650024e-01 1.138488650321960449e-01 -1.541310846805572510e-01 -2.182521522045135498e-01 -1.707932054996490479e-01 -1.815783083438873291e-01 -8.658899366855621338e-02 -1.541474312543869019e-01 -2.348872646689414978e-02 -1.623457968235015869e-01 -2.722788751125335693e-01 -8.849628269672393799e-03 3.472120314836502075e-02 -1.889613419771194458e-01 -3.059903085231781006e-01 -1.394055485725402832e-01 2.267349697649478912e-02 2.231889218091964722e-01 1.200421620160341263e-02 2.196476608514785767e-01 5.557531490921974182e-02 2.867617905139923096e-01 2.913026511669158936e-01 -1.453537195920944214e-01 -1.002946123480796814e-01 -2.207045555114746094e-01 -1.044097468256950378e-01 -8.001420646905899048e-02 -2.027332782745361328e-01
-1.049520075321197510e-01 -7.515887171030044556e-02 2.425926327705383301e-01 -8.705155551433563232e-02 1.996500641107559204e-01 -4.605005681514739990e-02 -4.014264047145843506e-02 -6.441795080900192261e-02 -4.736901074647903442e-02 1.725620217621326447e-02 -3.599785566329956055e-01 1.453878879547119141e-01 -7.177358120679855347e-02 1.537988632917404175e-01 -2.247487306594848633e-01 4.346670210361480713e-01 1.738321185111999512e-01 2.955040335655212402e-01 -2.306506782770156860e-01 1.107278168201446533e-01 4.825818818062543869e-03 7.189374417066574097e-02 4.407674446702003479e-02 -3.314316272735595703e-02 -1.445686519145965576e-01 7.172890007495880127e-02 -2.074283510446548462e-01 1.086193472146987915e-01 1.178029105067253113e-01 -1.215791553258895874e-01 1.672801226377487183e-01 -3.448231220245361328e-01
-1.200661361217498779e-01 -1.554531455039978027e-01 1.328179836273193359e-01 -7.008529454469680786e-02 1.002268493175506592e-01 -1.537884622812271118e-01 -3.670033514499664307e-01 -3.104758858680725098e-01 1.299032419919967651e-01 -3.889739885926246643e-02 -1.265433579683303833e-01 4.712038487195968628e-02 -5.990911647677421570e-02 1.003652289509773254e-01 7.182831317186355591e-02 -1.828686520457267761e-02 1.032326817512512207e-01 2.721996307373046875e-01 1.790479421615600586e-01 -3.329468369483947754e-01 4.986045509576797485e-02 1.231362670660018921e-01 3.533614575862884521e-01 2.835524678230285645e-01 -1.781497001647949219e-01 1.782416999340057373e-01 -1.851707249879837036e-01 6.366435438394546509e-03 7.235114276409149170e-02 6.448122113943099976e-02 -1.319121569395065308e-01 -2.076046466827392578e-01
-1.894699335098266602e-01 4.484108090400695801e-02 2.020950913429260254e-01 6.687283515930175781e-02 6.919740885496139526e-02 1.851393878459930420e-01 -8.835675567388534546e-02 -1.841952204704284668e-01 -4.637295305728912354e-01 -4.520164057612419128e-02 4.380227997899055481e-02 -1.004652082920074463e-01 -1.552378665655851364e-02 1.175206750631332397e-01 4.937671497464179993e-02 2.244874984025955200e-01 1.355449408292770386e-01 1.004457026720046997e-01 -8.068874478340148926e-02 -1.270868256688117981e-02 1.723518818616867065e-01 1.544488873332738876e-02 1.936892420053482056e-01 2.102392315864562988e-01 -2.189853638410568237e-01 3.572158515453338623e-01 -2.862688601016998291e-01 9.505971521139144897e-02 -2.607249617576599121e-01 4.713481292128562927e-02 -4.875222966074943542e-02 -2.325465977191925049e-01
-1.470911949872970581e-01 -2.556460797786712646e-01 3.210998699069023132e-02 7.169227581471204758e-03 4.605011641979217529e-02 -2.982535362243652344e-01 1.223585158586502075e-01 -2.735775709152221680e-01 5.870597437024116516e-03 -2.402536273002624512e-01 2.344610868021845818e-03 9.332941472530364990e-02 -1.040674448013305664e-01 -1.729442924261093140e-01 -1.546626687049865723e-01 1.236432790756225586e-01 1.190464645624160767e-01 1.231448873877525330e-01 3.760989010334014893e-02 1.513134539127349854e-01 3.561317026615142822e-01 5.946032702922821045e-02 1.732096374034881592e-01 1.944544464349746704e-01 1.722769737243652344e-01 2.265035361051559448e-01 -2.796156406402587891e-01 3.422191832214593887e-03 -3.075979351997375488e-01 4.410392791032791138e-02 -2.768506407737731934e-01 -2.001344785094261169e-02
-2.040285319089889526e-01 8.231767266988754272e-02 -3.412508219480514526e-02 -3.866252303123474121e-01 1.398979313671588898e-02 -4.566737636923789978e-02 9.300343692302703857e-02 -1.399339884519577026e-01 -1.049338877201080322e-01 -7.125034928321838379e-02 -1.424008011817932129e-01 6.974939256906509399e-02 -3.832500874996185303e-01 -1.203891560435295105e-01 1.033825334161520004e-02 2.577597200870513916e-01 -1.982655562460422516e-02 -2.697250545024871826e-01 -8.428303897380828857e-02 1.532347053289413452e-01 2.114400863647460938e-01 2.337830364704132080e-01 2.816682159900665283e-01 7.825420796871185303e-02 -3.347942531108856201e-01 2.594922110438346863e-02 1.044145897030830383e-01 -2.417657524347305298e-02 -1.931495368480682373e-01 8.937514573335647583e-02 -6.323656439781188965e-02 -1.979799717664718628e-01
9.672520309686660767e-02 -2.267182469367980957e-01 2.394784800708293915e-02 -1.831281334161758423e-01 4.047854617238044739e-02 -1.035978868603706360e-01 -4.534289985895156860e-02 -2.160469889640808105e-01 -2.409403324127197266e-01 5.011036060750484467e-03 -3.997971415519714355e-01 2.570994794368743896e-01 -2.614184655249118805e-02 -2.387934029102325439e-01 -2.381927706301212311e-02 1.857077330350875854e-02 6.812913715839385986e-02 -9.550581872463226318e-02 -1.525507867336273193e-01 -1.193334311246871948e-01 4.034888446331024170e-01 3.007779419422149658e-01 -1.077050790190696716e-01 7.812791317701339722e-02 1.528399735689163208e-01 -1.983883045613765717e-02 -1.307883858680725098e-01 -2.256180644035339355e-01 -1.346349995583295822e-02 2.102837562561035156e-01 1.678464263677597046e-01 -1.217015162110328674e-01
-2.839420735836029053e-02 1.991291344165802002e-02 3.579351603984832764e-01 -1.175427883863449097e-01 -2.044345289468765259e-01 -1.524898558855056763e-01 5.307104811072349548e-02 -3.839860111474990845e-02 -1.388247907161712646e-01 -1.650384813547134399e-01 -3.935840129852294922e-01 9.978593885898590088e-02 -1.095226183533668518e-01 1.633014529943466187e-01 -2.099923491477966309e-01 2.033990621566772461e-01 2.763289511203765869e-01 4.875859618186950684e-02 -1.205807030200958252e-01 -1.997636109590530396e-01 1.244566217064857483e-01 1.273082219995558262e-03 2.889026403427124023e-01 2.668422162532806396e-01 -1.589457094669342041e-01 6.266892701387405396e-02 -2.253973931074142456e-01 -1.102502867579460144e-01 -4.265650361776351929e-02 -5.304975435137748718e-02 2.096169143915176392e-01 8.919207006692886353e-02
8.049698173999786377e-02 2.642871737480163574e-01 3.715347349643707275e-01 6.416454166173934937e-02 1.333367377519607544e-01 5.759027972817420959e-02 1.184406410902738571e-02 -7.199322432279586792e-02 -1.431991904973983765e-01 8.076766878366470337e-02 -4.335031211376190186e-01 2.027269750833511353e-01 -1.125984117388725281e-01 6.965580582618713379e-02 8.314847946166992188e-02 2.717288769781589508e-02 7.962677627801895142e-02 -1.758957803249359131e-01 -5.639925971627235413e-02 -1.621833071112632751e-02 2.317713946104049683e-01 -1.268750708550214767e-02 1.981718540191650391e-01 2.477473812177777290e-03 2.258379608392715454e-01 2.949879169464111328e-01 -1.386765111237764359e-02 -1.422509551048278809e-02 -1.060540974140167236e-01 1.045035794377326965e-01 -2.155266404151916504e-01 -3.646197915077209473e-01
-1.486296057701110840e-01 -2.242621034383773804e-01 1.360497530549764633e-02 -2.064884305000305176e-01 -2.345262765884399414e-01 4.460322484374046326e-02 2.698697149753570557e-01 -1.111791208386421204e-01 -9.129891172051429749e-03 -1.985465884208679199e-01 -2.514425218105316162e-01 1.374114900827407837e-01 1.428918987512588501e-01 -3.985786437988281250e-02 -2.199407964944839478e-01 4.131945222616195679e-02 5.293663218617439270e-02 2.378089278936386108e-01 -1.553460657596588135e-01 -1.124568581581115723e-01 2.117951512336730957e-01 2.205323278903961182e-01 3.421942889690399170e-01 1.078744418919086456e-02 -1.044365391135215759e-01 6.386918574571609497e-02 -6.457570940256118774e-02 -5.129384994506835938e-02 -2.954478859901428223e-01 2.551774382591247559e-01 1.120951846241950989e-01 -2.351948022842407227e-01
3.720671683549880981e-02 -4.618751108646392822e-01 -1.314946562051773071e-01 -2.106403559446334839e-01 -9.783899411559104919e-03 -1.030954420566558838e-01 -2.791211009025573730e-01 -2.466586530208587646e-01 -5.771940946578979492e-02 -1.133705899119377136e-01 -2.864629626274108887e-01 1.445036530494689941e-01 -1.084360480308532715e-01 1.089800670742988586e-01 4.361613094806671143e-02 -7.312383502721786499e-02 -1.494229584932327271e-01 3.397307172417640686e-02 -2.392246723175048828e-01 -1.821163594722747803e-01 2.403883039951324463e-01 1.337469518184661865e-01 3.386526703834533691e-01 1.393544971942901611e-01 -6.810379773378372192e-02 -4.549460858106613159e-02 1.118206828832626343e-01 -1.455473247915506363e-03 -1.749217808246612549e-01 -4.576811194419860840e-02 -2.012942880392074585e-01 8.977951854467391968e-02
-4.115760326385498047e-01 -1.629653275012969971e-01 2.418566048145294189e-01 -4.641464352607727051e-02 -1.105596423149108887e-01 3.428628668189048767e-02 -8.649945259094238281e-02 -2.312756627798080444e-01 -3.841047286987304688e-01 3.615331649780273438e-01 -3.010980784893035889e-01 1.763017475605010986e-01 -1.304263155907392502e-02 4.883230105042457581e-02 -2.846148237586021423e-02 3.957499563694000244e-02 -2.308914810419082642e-01 3.008411452174186707e-02 -2.114809900522232056e-01 -1.446984410285949707e-01 1.451262235641479492e-01 1.530708670616149902e-01 1.459851562976837158e-01 4.409403726458549500e-02 6.762859225273132324e-02 8.758173137903213501e-02 -9.318964183330535889e-02 6.938932836055755615e-02 1.687403023242950439e-01 9.855177998542785645e-02 -4.531117621809244156e-03 -1.119705215096473694e-01
-1.038592979311943054e-01 -3.091947734355926514e-01 2.528375089168548584e-01 -3.654001047834753990e-03 -1.901324689388275146e-01 -1.198381707072257996e-01 2.598844766616821289e-01 -3.803904056549072266e-01 -1.572791486978530884e-01 -4.299607127904891968e-03 9.514115750789642334e-02 1.724405735731124878e-01 -2.449406683444976807e-01 -1.065995991230010986e-01 1.868576109409332275e-01 1.199778616428375244e-01 1.247826591134071350e-02 1.375726610422134399e-01 7.506714016199111938e-02 3.567223623394966125e-02 5.048710852861404419e-02 1.472597122192382812e-01 3.587942421436309814e-01 3.709183633327484131e-01 9.995453804731369019e-02 9.091385453939437866e-02 4.132971540093421936e-02 3.943194448947906494e-02 4.753892123699188232e-02 1.007585451006889343e-01 -1.562597900629043579e-01 -8.845581859350204468e-02
-2.250030934810638428e-01 -2.874829433858394623e-02 3.277792632579803467e-01 -6.172563508152961731e-02 4.224327579140663147e-02 4.891148954629898071e-02 1.039792224764823914e-01 -2.247880995273590088e-01 3.404661640524864197e-02 -5.226410925388336182e-03 -2.564598917961120605e-01 1.906771361827850342e-01 -1.418838500976562500e-01 -7.082384079694747925e-02 1.361248642206192017e-01 2.285801470279693604e-01 -4.455112665891647339e-02 1.174764931201934814e-01 1.432137936353683472e-01 -3.382980227470397949e-01 6.208146363496780396e-02 7.146976888179779053e-02 4.570672810077667236e-01 2.356623299419879913e-02 1.545538902282714844e-01 -4.394390061497688293e-02 8.589958399534225464e-02 5.897317081689834595e-02 -6.293252110481262207e-03 -3.265982568264007568e-01 -1.628391593694686890e-01 -1.829522103071212769e-01
-2.174836993217468262e-01 -2.471077442169189453e-01 1.042629107832908630e-01 -2.424628473818302155e-02 -2.671691775321960449e-02 3.284779936075210571e-02 8.772038668394088745e-02 -1.453023254871368408e-01 -2.358743846416473389e-01 -2.767975628376007080e-01 -1.981759816408157349e-01 1.245491132140159607e-01 -1.359962522983551025e-01 -2.199941277503967285e-01 -1.030507497489452362e-02 2.891164124011993408e-01 -1.559946089982986450e-01 -2.784082666039466858e-02 3.078946843743324280e-02 1.301205158233642578e-01 -1.067554429173469543e-01 1.429545730352401733e-01 3.893110156059265137e-01 2.814421616494655609e-02 3.581337928771972656e-01 8.129949122667312622e-02 -1.464449707418680191e-02 1.653611660003662109e-01 -2.730365097522735596e-01 1.417890787124633789e-01 1.590282097458839417e-02 -1.656561046838760376e-01
1.668504439294338226e-02 1.701201200485229492e-01 -1.750138215720653534e-02 -1.372843384742736816e-01 -1.220991760492324829e-01 -8.082436025142669678e-02 -5.742562562227249146e-02 -1.413576602935791016e-01 -8.934682118706405163e-04 -3.649367764592170715e-02 -1.143752038478851318e-01 2.484020590782165527e-01 -2.419421821832656860e-01 -9.150386601686477661e-02 4.854420199990272522e-02 -5.491204559803009033e-02 3.541503548622131348e-01 -5.522558465600013733e-02 -1.405268907546997070e-01 -3.787747398018836975e-02 4.833447933197021484e-01 1.662913113832473755e-01 1.459622383117675781e-01 -3.218828514218330383e-02 -3.079229593276977539e-01 2.165935933589935303e-01 4.483018070459365845e-02 1.135656535625457764e-01 -2.036095410585403442e-01 1.489355973899364471e-02 -2.940733730792999268e-01 -2.011053562164306641e-01
-7.846108078956604004e-02 1.465640217065811157e-01 1.076833531260490417e-01 -2.516208887100219727e-01 -4.774572700262069702e-02 2.341731190681457520e-01 8.891439437866210938e-02 -1.029498949646949768e-01 -1.089958697557449341e-01 1.193172335624694824e-01 1.160145476460456848e-01 6.654572486877441406e-02 -1.482172459363937378e-01 1.255859807133674622e-02 1.120349206030368805e-02 3.171235918998718262e-01 -2.258560061454772949e-02 -4.407729022204875946e-03 -2.520953714847564697e-01 3.030138015747070312e-01 2.051209509372711182e-01 3.974967002868652344e-01 2.617299854755401611e-01 1.298887729644775391e-01 -3.089903667569160461e-02 2.823832631111145020e-01 -7.484550029039382935e-02 -1.605754345655441284e-01 -4.076343029737472534e-02 1.567376106977462769e-01 -2.710004448890686035e-01 -4.367658123373985291e-02
-3.226965069770812988e-01 2.617941200733184814e-01 2.998772263526916504e-01 -7.458178699016571045e-02 2.265014052391052246e-01 5.720285326242446899e-02 -2.148114144802093506e-01 -1.794232726097106934e-01 -1.034867912530899048e-01 -2.300032228231430054e-01 -1.988454461097717285e-01 1.965006254613399506e-02 -4.825311154127120972e-02 -1.749332994222640991e-01 -9.969281405210494995e-02 6.908936798572540283e-02 2.736131846904754639e-02 -5.829730257391929626e-02 -2.580873370170593262e-01 1.939712017774581909e-01 3.234170973300933838e-01 -3.163424134254455566e-02 3.104658722877502441e-01 3.598369425162672997e-03 1.250868141651153564e-01 1.869485378265380859e-01 8.225832134485244751e-03 -8.286755532026290894e-03 -1.730844378471374512e-01 -1.842336207628250122e-01 2.562158554792404175e-02 -1.485918760299682617e-01
1.069327145814895630e-01 -2.966441512107849121e-01 6.110100075602531433e-02 -2.086072564125061035e-01 -1.599966734647750854e-01 4.292387515306472778e-02 -2.805993333458900452e-02 -2.390472292900085449e-01 -1.010439097881317139e-01 8.924651145935058594e-02 -2.950113266706466675e-03 -1.250536441802978516e-01 2.384477481245994568e-02 -2.128344727680087090e-03 -1.364950984716415405e-01 -1.032777689397335052e-02 -1.678556352853775024e-01 2.925061285495758057e-01 -7.219033688306808472e-02 1.300646224990487099e-03 3.854050934314727783e-01 3.598776161670684814e-01 1.896125376224517822e-01 3.464668691158294678e-01 -4.587200284004211426e-02 1.774399727582931519e-01 1.598955504596233368e-02 1.097601205110549927e-01 -2.766058146953582764e-01 -1.268625259399414062e-02 -1.726052016019821167e-01 9.729693084955215454e-02
7.035433501005172729e-02 8.627789467573165894e-02 7.204447686672210693e-02 5.127578973770141602e-02 -6.639516353607177734e-02 -7.847833633422851562e-02 -2.466339617967605591e-01 -3.722915649414062500e-01 -2.559401094913482666e-01 -9.569087624549865723e-02 -2.349798083305358887e-01 1.336778607219457626e-02 -1.806052327156066895e-01 3.563502430915832520e-02 1.545544713735580444e-01 2.114413976669311523e-01 -1.236853823065757751e-01 7.433855533599853516e-02 1.159278079867362976e-01 6.343847606331110001e-03 2.128617465496063232e-01 3.079894781112670898e-01 3.420939743518829346e-01 1.635137796401977539e-01 -2.298727333545684814e-01 1.250522732734680176e-01 -1.052386462688446045e-01 -1.385070532560348511e-01 2.995385527610778809e-01 -1.409985125064849854e-01 -8.373399614356458187e-04 -1.033021733164787292e-01
-1.275619119405746460e-01 -8.749737590551376343e-02 1.615979373455047607e-01 -1.595341712236404419e-01 1.704750000499188900e-03 2.108107060194015503e-01 -1.403760313987731934e-01 -2.123963087797164917e-01 -3.208083808422088623e-01 2.718263305723667145e-02 -5.393588542938232422e-01 1.133955121040344238e-01 -1.339581795036792755e-02 -1.843117028474807739e-01 -6.340967118740081787e-02 8.081887662410736084e-02 -2.642121613025665283e-01 9.330578148365020752e-02 -1.018831133842468262e-01 -1.445702314376831055e-01 8.749365061521530151e-02 2.960774600505828857e-01 1.644426435232162476e-01 6.007061339914798737e-03 5.474871024489402771e-02 2.097543701529502869e-02 2.609089910984039307e-01 -3.509004414081573486e-02 -1.897306442260742188e-01 7.152513414621353149e-02 -7.455672323703765869e-02 1.073101535439491272e-01
6.027526780962944031e-02 -2.460002005100250244e-01 -6.177920103073120117e-02 -9.382146596908569336e-02 1.832058578729629517e-01 2.743098326027393341e-02 1.209473013877868652e-01 -3.384588360786437988e-01 -2.256696075201034546e-01 7.561866194009780884e-02 -3.059833943843841553e-01 9.248644858598709106e-02 -9.038037061691284180e-02 1.041049882769584656e-02 -3.114858865737915039e-01 -8.719212561845779419e-02 -1.292033940553665161e-01 2.921051084995269775e-01 -1.683456599712371826e-01 1.910970360040664673e-01 1.706756800413131714e-01 1.698565036058425903e-01 1.602170616388320923e-01 1.756370365619659424e-01 1.806844472885131836e-01 1.480883508920669556e-01 1.659263670444488525e-01 -1.318861730396747589e-02 -1.796984225511550903e-01 -2.450353950262069702e-01 -1.789183169603347778e-01 2.619151782710105181e-04
1.088640764355659485e-01 -1.360445171594619751e-01 2.958914935588836670e-01 7.074105739593505859e-02 -1.080919973901472986e-04 -1.691964268684387207e-01 9.596916288137435913e-02 -2.308978885412216187e-01 1.919961348176002502e-02 1.507738954387605190e-03 -1.530701816082000732e-01 2.801388129591941833e-02 5.700058117508888245e-02 1.926102042198181152e-01 2.587056159973144531e-01 4.116059839725494385e-01 -2.937294309958815575e-03 1.336409896612167358e-01 -4.056909307837486267e-02 -1.569439172744750977e-01 2.536583542823791504e-01 3.536488413810729980e-01 2.832840085029602051e-01 2.475591935217380524e-02 -1.919859945774078369e-01 2.609330117702484131e-01 -3.656364977359771729e-02 -1.112265288829803467e-01 4.466619715094566345e-02 -2.621068432927131653e-02 2.138506919145584106e-01 -5.626453831791877747e-02
-1.636133044958114624e-01 1.079270150512456894e-02 1.511022299528121948e-01 -5.589683353900909424e-02 2.117130607366561890e-01 -3.580616712570190430e-01 1.086283922195434570e-01 -1.375377550721168518e-02 -1.392568349838256836e-01 2.335434108972549438e-01 -1.995626538991928101e-01 -1.191754862666130066e-01 7.893577963113784790e-02 -2.863103747367858887e-01 -1.891915351152420044e-01 3.255665004253387451e-01 -1.241801157593727112e-01 5.290317535400390625e-02 -3.724655210971832275e-01 1.264253109693527222e-01 1.567485183477401733e-01 2.430743128061294556e-01 2.159807533025741577e-01 1.766660809516906738e-01 -1.360595971345901489e-01 6.442095339298248291e-02 -2.990999631583690643e-02 9.626059792935848236e-03 -2.081326954066753387e-02 1.254227664321660995e-02 2.100727558135986328e-01 -3.695731982588768005e-02
7.493588328361511230e-02 -9.721413999795913696e-02 2.176852077245712280e-01 -1.328430771827697754e-01 1.261410862207412720e-01 1.791762858629226685e-01 -2.115033715963363647e-01 -1.115649268031120300e-01 -3.834838867187500000e-01 -1.120846271514892578e-01 2.043787203729152679e-02 1.840483397245407104e-01 1.591320335865020752e-01 7.932350039482116699e-03 -3.939428925514221191e-02 3.509829342365264893e-01 -1.071053296327590942e-01 3.694383800029754639e-01 -2.259394675493240356e-01 7.419336587190628052e-02 1.650893837213516235e-01 2.960264980792999268e-01 9.144619107246398926e-02 2.042952477931976318e-01 4.818938300013542175e-02 1.427534371614456177e-01 -9.573225677013397217e-02 -1.428816318511962891e-01 3.049274161458015442e-02 2.045734226703643799e-01 -7.588143646717071533e-02 1.868374459445476532e-02
-1.741690188646316528e-02 -1.130358725786209106e-01 2.585984468460083008e-01 -6.134399399161338806e-02 -1.013909429311752319e-01 -1.231991127133369446e-02 -1.362677663564682007e-01 -2.694394886493682861e-01 -2.264118939638137817e-01 1.419217735528945923e-01 -4.787279963493347168e-01 1.070083379745483398e-01 -4.792309552431106567e-02 -1.896875351667404175e-01 -2.534249424934387207e-01 5.017773713916540146e-03 -1.689254492521286011e-01 6.969741731882095337e-02 -8.503107726573944092e-02 8.138132840394973755e-02 7.672544568777084351e-02 2.278088480234146118e-01 2.978801131248474121e-01 -2.816689312458038330e-01 6.104145571589469910e-02 1.297676861286163330e-01 2.861776761710643768e-02 -7.128548622131347656e-02 -7.291413843631744385e-02 1.864309012889862061e-01 -2.089356184005737305e-01 1.297250539064407349e-01
1.191671472042798996e-02 -2.858336269855499268e-01 2.160524874925613403e-01 1.478841751813888550e-01 3.207353129982948303e-02 -1.606651954352855682e-02 -1.029811948537826538e-01 -4.979658126831054688e-01 -4.245648533105850220e-02 1.622214466333389282e-01 -1.255189031362533569e-01 4.297555610537528992e-02 -6.378412246704101562e-02 1.582678854465484619e-01 1.479530632495880127e-01 1.809612959623336792e-01 1.978863626718521118e-01 -4.534931480884552002e-02 1.009912043809890747e-01 -1.277842074632644653e-01 1.702424138784408569e-01 -3.586178936529904604e-04 2.989011108875274658e-01 -1.275917291641235352e-01 -2.484852224588394165e-01 3.076496124267578125e-01 -8.934545516967773438e-02 -8.208088576793670654e-02 1.427731011062860489e-02 -5.462424084544181824e-02 -8.953575044870376587e-02 -2.749679088592529297e-01
3.322350233793258667e-02 -1.629747897386550903e-01 3.026130199432373047e-01 4.279090557247400284e-03 1.654695123434066772e-01 2.556690201163291931e-02 2.148655056953430176e-01 -1.886108666658401489e-01 -7.875944487750530243e-03 -5.837943777441978455e-02 -2.769187092781066895e-01 2.767309546470642090e-01 -1.782636344432830811e-01 -1.302805989980697632e-01 2.150579988956451416e-01 1.660303920507431030e-01 5.516809970140457153e-02 -2.890547215938568115e-01 -1.157618016004562378e-01 -3.947045188397169113e-04 3.443485200405120850e-01 1.203374937176704407e-01 -9.212644398212432861e-02 2.973532117903232574e-02 -1.749157458543777466e-01 1.314588040113449097e-01 -2.079160809516906738e-01 2.593543231487274170e-01 5.041642487049102783e-02 3.370986506342887878e-02 -2.122438102960586548e-01 2.052913308143615723e-01
-2.947476506233215332e-01 4.393349215388298035e-02 6.069634854793548584e-02 3.123079985380172729e-02 -2.215027064085006714e-02 3.525830060243606567e-02 -1.724250614643096924e-01 -2.471534758806228638e-01 -2.431636303663253784e-01 1.058365330100059509e-01 -2.384143769741058350e-01 2.757210433483123779e-01 -1.306625604629516602e-01 -6.975223124027252197e-02 4.829908907413482666e-02 1.819589734077453613e-01 -3.102046847343444824e-01 5.844705272465944290e-03 7.714171893894672394e-03 -5.887836217880249023e-02 3.331411480903625488e-01 -7.218094170093536377e-02 -4.940600693225860596e-02 3.129680156707763672e-01 -2.476379275321960449e-01 2.221937775611877441e-01 -2.753492891788482666e-01 -1.878636926412582397e-01 9.791688993573188782e-03 5.332097783684730530e-02 -1.276501454412937164e-02 -1.101585105061531067e-01
-1.594756096601486206e-01 -2.550063729286193848e-01 1.778150498867034912e-01 -8.368739485740661621e-02 -3.903413563966751099e-02 -5.772768706083297729e-02 -4.664284735918045044e-02 -1.169206947088241577e-01 -2.099554836750030518e-01 3.863405287265777588e-01 -2.513883709907531738e-01 1.033838316798210144e-01 1.578030139207839966e-01 -7.721380144357681274e-02 -2.613089382648468018e-01 2.692473530769348145e-01 -2.266112715005874634e-01 2.302024513483047485e-01 -1.776498258113861084e-01 -2.147164195775985718e-02 1.158627793192863464e-01 -1.278954148292541504e-01 2.059450745582580566e-02 2.691196799278259277e-01 -9.093699604272842407e-02 3.214187026023864746e-01 -1.706489026546478271e-01 -8.514038287103176117e-03 -4.020974971354007721e-03 1.509224325418472290e-01 8.646301925182342529e-02 -3.620106354355812073e-02
-1.712260884232819080e-03 -2.153472453355789185e-01 1.699502766132354736e-01 1.231370419263839722e-01 1.895487010478973389e-01 -1.402036100625991821e-01 -2.821246162056922913e-02 -7.471716403961181641e-02 -2.861885428428649902e-01 -2.003626897931098938e-02 -2.877390384674072266e-01 1.220706701278686523e-01 -2.392992377281188965e-01 -2.112755924463272095e-01 2.784031257033348083e-02 1.097324267029762268e-01 -4.838155210018157959e-02 3.755685985088348389e-01 -2.400070130825042725e-01 -1.668294072151184082e-01 2.898427546024322510e-01 2.256491780281066895e-02 -8.027034252882003784e-02 -1.463007926940917969e-01 -2.910963296890258789e-01 2.132794111967086792e-01 -1.714348196983337402e-01 1.708614267408847809e-02 2.088514268398284912e-01 -4.484578222036361694e-02 -2.416171878576278687e-02 7.470269501209259033e-02
-4.523569345474243164e-02 -2.953791618347167969e-01 3.095980882644653320e-01 -1.208356022834777832e-01 -2.510952204465866089e-02 -2.880527870729565620e-03 -3.120068833231925964e-02 -1.532118171453475952e-01 -6.949368119239807129e-02 1.508880853652954102e-01 -6.053585559129714966e-02 2.142981737852096558e-01 3.720176406204700470e-03 -1.561046391725540161e-01 -3.194285631179809570e-01 9.155390411615371704e-02 3.676105989143252373e-03 2.803293168544769287e-01 -2.187454849481582642e-01 -1.918411850929260254e-01 -5.981958657503128052e-02 -1.377281360328197479e-02 3.221861124038696289e-01 -2.216576635837554932e-01 3.721998631954193115e-01 1.685348004102706909e-01 -5.092035233974456787e-02 1.603086590766906738e-01 -9.153991937637329102e-02 -2.836361713707447052e-02 -1.787978261709213257e-01 -8.274421095848083496e-02
-1.736730933189392090e-01 -1.636434942483901978e-01 1.231214627623558044e-01 -2.648502588272094727e-02 2.704787552356719971e-01 -1.807973384857177734e-01 8.779862523078918457e-02 -4.596839845180511475e-02 -3.515022099018096924e-01 9.869351051747798920e-04 -1.000505983829498291e-01 4.483152925968170166e-01 1.072082221508026123e-01 3.384936600923538208e-02 1.170508097857236862e-02 -7.451285421848297119e-02 1.091976463794708252e-02 2.108163684606552124e-01 -1.695410311222076416e-01 1.438814681023359299e-02 1.574590355157852173e-01 8.696596324443817139e-02 1.295182406902313232e-01 6.230326741933822632e-02 -1.465189754962921143e-01 3.648067712783813477e-01 -3.171916306018829346e-02 5.489619076251983643e-02 1.689346507191658020e-02 -2.460269331932067871e-01 6.467289477586746216e-02 -3.294755220413208008e-01
1.152982786297798157e-01 -2.231383770704269409e-01 7.253803312778472900e-02 -1.316645443439483643e-01 -3.248735889792442322e-02 1.434542387723922729e-01 7.360968738794326782e-02 -2.779950201511383057e-01 -9.562902152538299561e-02 2.896405756473541260e-01 -1.279743164777755737e-01 -1.964831501245498657e-01 -1.799162328243255615e-01 9.271369129419326782e-02 -1.653645783662796021e-01 -9.532292187213897705e-02 -3.943534195423126221e-02 6.742850411683320999e-03 -3.192726373672485352e-01 -6.185221299529075623e-02 8.840727061033248901e-02 1.780498176813125610e-01 3.781585395336151123e-01 4.310112297534942627e-01 4.631587862968444824e-02 1.598764359951019287e-01 -4.713033884763717651e-02 -1.069539338350296021e-01 -1.668075621128082275e-01 7.063174992799758911e-02 -1.815167069435119629e-01 4.225526750087738037e-02
-9.814596176147460938e-02 -1.479389816522598267e-01 5.126498639583587646e-02 1.831814795732498169e-01 2.034826017916202545e-02 -2.365084737539291382e-01 2.352334409952163696e-01 -3.832471370697021484e-01 -8.897661417722702026e-02 -1.855050921440124512e-01 1.157355215400457382e-02 1.008778735995292664e-01 -1.784750670194625854e-01 -6.294821202754974365e-02 2.599688433110713959e-02 1.608143746852874756e-01 -4.439474642276763916e-02 1.539216041564941406e-01 4.645361006259918213e-02 9.297370165586471558e-02 3.548275530338287354e-01 -3.835164010524749756e-02 1.830901801586151123e-01 2.535874843597412109e-01 1.578388065099716187e-01 3.174490332603454590e-01 -1.386352777481079102e-01 -4.191168025135993958e-02 -2.089535444974899292e-01 2.221331745386123657e-01 -1.578490287065505981e-01 -1.802524328231811523e-01
-1.352131515741348267e-01 -1.853685677051544189e-01 2.290390133857727051e-01 -1.907982826232910156e-01 -4.361640289425849915e-02 3.788679540157318115e-01 1.081398352980613708e-01 -3.037067055702209473e-01 -7.167636603116989136e-02 1.378743797540664673e-01 -9.501704573631286621e-02 -2.474231086671352386e-02 -1.492390930652618408e-01 -1.542952936142683029e-02 -6.645783782005310059e-03 7.629036903381347656e-02 1.992625445127487183e-01 3.565717488527297974e-02 -7.769840210676193237e-02 -1.429315805435180664e-01 4.630140066146850586e-01 -1.776339299976825714e-02 6.265877932310104370e-02 -5.577737465500831604e-02 -1.246954277157783508e-01 4.014184474945068359e-01 -1.608809977769851685e-01 -4.279953986406326294e-02 -3.217856958508491516e-02 -1.119743883609771729e-01 -1.370074748992919922e-01 -1.450260579586029053e-01
-1.908511519432067871e-01 1.025911346077919006e-01 1.946999579668045044e-01 -2.996629104018211365e-02 -1.380332857370376587e-01 2.059367001056671143e-01 -3.203709125518798828e-01 -2.847523987293243408e-01 -4.619699716567993164e-02 1.129712909460067749e-01 -1.563266217708587646e-01 2.885257266461849213e-02 -1.516972929239273071e-01 1.822977662086486816e-01 -1.228945050388574600e-02 8.742740005254745483e-02 -1.209614146500825882e-02 4.969113692641258240e-02 -1.713548004627227783e-01 -3.022276461124420166e-01 4.459172487258911133e-01 1.668952107429504395e-01 2.174274474382400513e-01 1.580461412668228149e-01 7.592531852424144745e-03 2.315151840448379517e-01 -1.626604050397872925e-01 3.898648917675018311e-02 -2.115815132856369019e-01 3.778897598385810852e-02 1.128510832786560059e-01 4.494079947471618652e-02
-5.431078746914863586e-02 -8.659866452217102051e-02 -9.345000982284545898e-02 -3.638472408056259155e-02 2.635673880577087402e-01 -1.977225840091705322e-01 -3.949570059776306152e-01 -3.864467740058898926e-01 4.427331686019897461e-02 -2.099823765456676483e-02 -7.253236323595046997e-02 7.664483040571212769e-02 -5.970220640301704407e-02 -2.341261804103851318e-01 -8.658540435135364532e-03 3.192054033279418945e-01 -1.681121885776519775e-01 1.480902284383773804e-01 3.335309028625488281e-01 -1.640738248825073242e-01 7.299168407917022705e-02 1.195053681731224060e-01 1.883120685815811157e-01 1.326786726713180542e-01 -1.806930154561996460e-01 1.798149943351745605e-01 -1.479809731245040894e-01 6.204743683338165283e-02 -5.699623376131057739e-02 -3.790156915783882141e-02 -1.656876206398010254e-01 -8.842129260301589966e-02
5.915458500385284424e-02 7.188776135444641113e-02 5.538855195045471191e-01 7.490554451942443848e-02 1.255969405174255371e-01 -2.604494988918304443e-02 -9.138355404138565063e-02 -3.215968310832977295e-01 -2.389064878225326538e-01 2.147095799446105957e-01 -2.289673686027526855e-01 7.961434870958328247e-02 1.237258836627006531e-01 -9.836257249116897583e-02 -2.254204303026199341e-01 1.581690758466720581e-01 -1.817058958113193512e-02 9.700831770896911621e-02 4.589488357305526733e-02 6.530973315238952637e-02 1.633708775043487549e-01 2.700918912887573242e-01 2.219878435134887695e-01 -7.719408720731735229e-02 8.743288367986679077e-02 -4.892646521329879761e-02 -2.247984521090984344e-02 -1.829414367675781250e-01 1.210191994905471802e-01 1.572817713022232056e-01 -1.569170802831649780e-01 -9.455820918083190918e-02
-1.564822793006896973e-01 -2.092370539903640747e-01 1.163923665881156921e-01 1.364934891462326050e-01 5.995318293571472168e-02 -2.326299697160720825e-01 2.947908043861389160e-01 -3.148929774761199951e-01 -6.226148828864097595e-02 -3.398448228836059570e-01 -4.704570770263671875e-02 1.460152566432952881e-01 -2.731488347053527832e-01 2.675969898700714111e-02 1.160632893443107605e-01 2.112567871809005737e-01 -6.158141791820526123e-02 1.046455353498458862e-01 -9.005501866340637207e-02 9.561371058225631714e-02 2.730705738067626953e-01 -8.303974755108356476e-03 2.489769607782363892e-01 1.792303919792175293e-01 2.038679271936416626e-01 1.819260269403457642e-01 -1.122804731130599976e-01 1.106242090463638306e-01 -1.020562723278999329e-01 1.502610445022583008e-01 -2.140876501798629761e-01 -1.945539750158786774e-02
-1.729974299669265747e-01 -9.720009565353393555e-02 1.897372752428054810e-01 -1.190152466297149658e-01 -1.448973566293716431e-01 1.828739196062088013e-01 -1.162814721465110779e-02 -2.356724441051483154e-01 -2.183603942394256592e-01 2.296457067131996155e-02 -1.457458585500717163e-01 9.575894474983215332e-02 2.053626254200935364e-02 2.166709303855895996e-01 -1.205043867230415344e-01 1.389811187982559204e-01 -3.175324797630310059e-01 2.584446072578430176e-01 -1.689026355743408203e-01 -7.033440470695495605e-02 9.110129624605178833e-02 2.426220178604125977e-01 3.389694094657897949e-01 1.172567978501319885e-01 1.370832026004791260e-01 1.241225674748420715e-01 2.744025588035583496e-01 -2.588848397135734558e-02 -1.620319783687591553e-01 -3.041191697120666504e-01 -1.090237945318222046e-01 -5.305678769946098328e-02
3.151086717844009399e-02 -2.402484267950057983e-01 1.728350371122360229e-01 -2.415799498558044434e-01 2.170237898826599121e-01 -8.363781869411468506e-02 -3.120461702346801758e-01 -5.014949291944503784e-02 1.926687732338905334e-02 3.150640428066253662e-02 -2.605547904968261719e-01 -4.406234622001647949e-02 -1.436582803726196289e-01 -1.387447118759155273e-02 6.352382153272628784e-02 2.217530272901058197e-02 -2.091826945543289185e-01 -2.268550358712673187e-02 -1.939008980989456177e-01 -2.262007296085357666e-01 1.676412373781204224e-01 2.594316005706787109e-01 1.912988126277923584e-01 1.572277024388313293e-02 -1.375815868377685547e-01 2.395185083150863647e-01 -4.683605432510375977e-01 -1.101254075765609741e-01 1.119570359587669373e-01 -2.199881710112094879e-02 -4.140692204236984253e-02 -1.213016360998153687e-01
-2.911634929478168488e-02 -1.284698843955993652e-01 9.827502071857452393e-02 1.395562943071126938e-02 -1.203482374548912048e-01 3.491622805595397949e-01 -4.841766133904457092e-02 5.420690402388572693e-02 -1.671224832534790039e-01 4.285384342074394226e-02 -1.358209997415542603e-01 -1.348079442977905273e-01 -1.341259330511093140e-01 -3.251671791076660156e-01 9.313525632023811340e-03 1.472782194614410400e-01 5.028526112437248230e-02 8.952500671148300171e-02 -2.291095256805419922e-01 3.813255578279495239e-02 2.582973837852478027e-01 -3.725693374872207642e-02 4.414004385471343994e-01 3.426263481378555298e-02 -2.329345494508743286e-01 5.040756985545158386e-02 -2.472908794879913330e-01 6.747967097908258438e-03 9.912592917680740356e-02 6.280636042356491089e-02 -1.994151994585990906e-02 -3.980676233768463135e-01
1.263612806797027588e-01 -3.245191872119903564e-01 1.219388991594314575e-01 -9.085410088300704956e-02 -5.684033408761024475e-02 -1.352067142724990845e-01 2.712976373732089996e-02 -8.464858680963516235e-02 -7.991717755794525146e-02 -8.657410740852355957e-02 -3.591608628630638123e-02 -8.987227827310562134e-02 5.117800459265708923e-02 3.986939787864685059e-02 -1.411255747079849243e-01 -2.180497534573078156e-02 -2.040442228317260742e-01 3.417776823043823242e-01 -6.097985804080963135e-02 5.387522652745246887e-02 2.590799927711486816e-01 3.006685674190521240e-01 1.382414251565933228e-01 3.851440846920013428e-01 1.357393413782119751e-01 3.437054455280303955e-01 8.507435768842697144e-02 5.651331320405006409e-02 -2.309425473213195801e-01 -2.093851007521152496e-02 -2.937339544296264648e-01 3.540863469243049622e-02
3.266041725873947144e-02 4.118708521127700806e-02 4.222626239061355591e-02 -2.106525301933288574e-01 -7.006382942199707031e-02 9.255801141262054443e-02 -8.124279230833053589e-02 -2.198092192411422729e-01 -3.289574384689331055e-01 -1.070264577865600586e-01 1.006058305501937866e-01 9.547400474548339844e-02 -1.669744998216629028e-01 -7.488556206226348877e-03 -9.771713614463806152e-02 1.629930883646011353e-01 -1.980700492858886719e-01 9.869113564491271973e-02 -2.076005376875400543e-02 1.720737963914871216e-01 4.265271723270416260e-01 3.495619818568229675e-02 2.741239070892333984e-01 -2.045181244611740112e-01 -3.984168916940689087e-02 3.580740094184875488e-01 2.860465273261070251e-02 -1.477249804884195328e-02 -3.899837434291839600e-01 -8.914516121149063110e-02 9.782513976097106934e-02 -1.244380511343479156e-02
7.519920170307159424e-02 -8.729183673858642578e-02 2.744830846786499023e-01 1.589998900890350342e-01 -1.486560702323913574e-02 -3.240205813199281693e-03 -4.976908117532730103e-02 -4.373838603496551514e-01 -1.372158974409103394e-01 -7.659698277711868286e-02 -3.138565123081207275e-01 -2.005128562450408936e-01 -1.284358091652393341e-02 1.448776870965957642e-01 1.828968673944473267e-01 1.175581961870193481e-01 2.388383597135543823e-01 -3.180409315973520279e-03 -1.020639762282371521e-02 -9.012805670499801636e-02 2.463383823633193970e-01 1.690704375505447388e-02 1.658584773540496826e-01 -4.064612556248903275e-03 -3.488929569721221924e-01 3.104067146778106689e-01 -6.370638310909271240e-02 -1.034704744815826416e-01 -6.132569909095764160e-02 1.836891472339630127e-01 -1.204202100634574890e-01 -1.470914334058761597e-01
-1.557444920763373375e-03 4.725533723831176758e-02 8.840162307024002075e-02 1.244203075766563416e-01 -1.624283343553543091e-01 -3.971750289201736450e-02 -2.501147985458374023e-01 -2.801633179187774658e-01 -1.150435656309127808e-01 -8.400885760784149170e-02 -2.550214827060699463e-01 1.302454024553298950e-01 5.626821890473365784e-02 -4.926149733364582062e-03 1.961445212364196777e-01 4.349358677864074707e-01 -1.886609941720962524e-01 2.452497482299804688e-01 2.999126166105270386e-02 -1.055269851349294186e-03 2.334646135568618774e-01 2.821114063262939453e-01 3.066931366920471191e-01 6.798430532217025757e-02 -2.122234702110290527e-01 1.770406365394592285e-01 -4.527605697512626648e-02 -1.720255166292190552e-01 9.484139829874038696e-02 3.154893964529037476e-02 -1.374711543321609497e-01 -7.749585062265396118e-02
-1.869855970144271851e-01 -6.222635507583618164e-02 -1.780472695827484131e-01 -2.194868028163909912e-01 1.094124838709831238e-01 -1.914557963609695435e-01 -8.348195999860763550e-02 2.889188751578330994e-02 8.196689188480377197e-03 1.158249601721763611e-01 -1.967042982578277588e-01 2.048819661140441895e-01 -4.761325940489768982e-02 2.756129503250122070e-01 5.105108022689819336e-02 3.571043908596038818e-01 1.507014781236648560e-01 1.246222853660583496e-01 4.715816304087638855e-02 -1.222413629293441772e-01 9.515745192766189575e-02 3.510474562644958496e-01 3.518616855144500732e-01 5.220318585634231567e-02 -1.591380983591079712e-01 2.124048620462417603e-01 -1.090802922844886780e-01 3.517225682735443115e-01 2.278953976929187775e-02 -5.545536987483501434e-03 3.879653662443161011e-02 -3.816934535279870033e-03
4.703326150774955750e-02 -2.775575816631317139e-01 4.154174774885177612e-02 5.760323628783226013e-02 -2.972825802862644196e-02 -1.010536588728427887e-02 -3.956424072384834290e-02 1.362430118024349213e-02 -2.857213020324707031e-01 -2.376468181610107422e-01 -2.307208180427551270e-01 -3.124456293880939484e-02 -2.143046706914901733e-01 -2.643106319010257721e-02 -1.590600311756134033e-01 -7.676691282540559769e-03 1.138794645667076111e-01 -2.712589800357818604e-01 -1.201180145144462585e-01 -1.393744498491287231e-01 2.264983654022216797e-01 2.607339918613433838e-01 1.141991168260574341e-01 5.001339316368103027e-02 2.599921636283397675e-02 -7.273194845765829086e-03 -2.213218715041875839e-03 1.890177577733993530e-01 -7.820273935794830322e-02 -1.743778288364410400e-01 -4.160497784614562988e-01 -3.838642239570617676e-01
-2.636624872684478760e-01 -3.420270383358001709e-01 3.024024069309234619e-01 -1.240445673465728760e-01 1.634145975112915039e-01 1.859352141618728638e-01 -5.888960883021354675e-02 -2.680462598800659180e-01 -1.913953721523284912e-01 2.183633744716644287e-01 -1.796733587980270386e-01 1.517279259860515594e-02 -5.156551301479339600e-02 1.421187669038772583e-01 -1.956469863653182983e-01 2.388077527284622192e-01 1.360888481140136719e-01 -1.651228517293930054e-01 2.292342483997344971e-03 9.290643967688083649e-03 3.887151479721069336e-01 -2.000972777605056763e-01 2.625219151377677917e-02 6.927218288183212280e-02 -9.115405380725860596e-02 8.794488012790679932e-02 -8.261890709400177002e-02 -1.340467017143964767e-02 5.441642925143241882e-02 -3.633010014891624451e-02 -2.467779517173767090e-01 6.594159454107284546e-02
1.023753136396408081e-01 -4.455333948135375977e-01 1.353751122951507568e-01 1.320144999772310257e-02 2.046655565500259399e-01 -9.094192832708358765e-02 9.473656862974166870e-02 -8.547523617744445801e-02 5.511634796857833862e-02 2.151641994714736938e-01 -1.606875061988830566e-01 2.208146080374717712e-02 -3.763322532176971436e-01 1.481745243072509766e-01 1.583810895681381226e-02 -7.864254713058471680e-02 8.078582584857940674e-02 -8.018345385789871216e-02 -3.245679438114166260e-01 8.190625905990600586e-02 1.541689783334732056e-01 2.778401970863342285e-01 2.273068428039550781e-01 1.489923447370529175e-01 -1.456220895051956177e-01 2.765576839447021484e-01 8.248911798000335693e-02 -3.239422105252742767e-03 -6.408919394016265869e-02 4.380077868700027466e-02 3.822755441069602966e-02 2.204297631978988647e-01
8.102221414446830750e-03 -3.064839839935302734e-01 1.587123274803161621e-01 -1.724226176738739014e-01 -1.275490820407867432e-01 -5.509554967284202576e-02 -4.513600766658782959e-01 -2.107082456350326538e-01 -2.474476024508476257e-02 -4.430753365159034729e-02 -1.774497181177139282e-01 -1.061498001217842102e-01 -5.594654753804206848e-02 1.559570431709289551e-01 4.458070732653141022e-03 2.530179917812347412e-01 1.118718609213829041e-01 2.228322476148605347e-01 -3.181459382176399231e-02 -2.209501415491104126e-01 2.197095453739166260e-01 1.200396120548248291e-01 2.647998631000518799e-01 1.488948762416839600e-01 -1.727729588747024536e-01 6.783016026020050049e-02 -3.173885643482208252e-01 -1.299175620079040527e-01 5.669883638620376587e-02 5.814327672123908997e-02 -6.764897704124450684e-02 -1.289341300725936890e-01
-1.023497879505157471e-01 -9.436078369617462158e-02 1.446667611598968506e-01 1.249633729457855225e-01 1.762894541025161743e-01 8.180864155292510986e-02 -3.131137788295745850e-01 -4.566971957683563232e-01 -4.168228507041931152e-01 2.848694100975990295e-02 -5.022928491234779358e-02 -1.867073923349380493e-01 -6.272471696138381958e-02 -1.309800744056701660e-01 -6.271277088671922684e-03 1.720824837684631348e-01 3.815175965428352356e-02 -8.367972820997238159e-02 -8.240200579166412354e-02 7.051093876361846924e-02 1.461509764194488525e-01 -6.771276891231536865e-02 7.255009561777114868e-02 4.947195202112197876e-02 -9.492418915033340454e-02 3.114692270755767822e-01 -2.533096969127655029e-01 2.753469534218311310e-02 -3.043860495090484619e-01 3.073940239846706390e-02 -1.331172883510589600e-01 -2.960013970732688904e-02
-3.476200997829437256e-01 -6.460669636726379395e-02 2.913488745689392090e-01 -3.733778744935989380e-02 -4.334708675742149353e-02 -1.779631227254867554e-01 2.158385515213012695e-02 -2.760370075702667236e-01 -1.197726428508758545e-01 -1.203873232007026672e-01 -8.652863651514053345e-02 -2.832373837009072304e-03 -1.094452962279319763e-01 1.890429109334945679e-01 3.184083998203277588e-01 1.554458737373352051e-01 -2.496332973241806030e-01 2.322285026311874390e-01 4.704007506370544434e-02 -1.237831711769104004e-01 2.257124185562133789e-01 7.017847895622253418e-02 1.744375564157962799e-02 -1.035779155790805817e-02 3.681104630231857300e-02 3.858102262020111084e-01 -2.345609217882156372e-01 -4.768944159150123596e-02 -1.813958585262298584e-01 6.114370003342628479e-02 -2.571608498692512512e-02 -1.844797283411026001e-01
2.273090928792953491e-01 3.060251474380493164e-02 2.153222709894180298e-01 1.155826449394226074e-01 -1.234096125699579716e-03 -1.504687368869781494e-01 -1.466134679503738880e-03 -1.612956374883651733e-01 -1.654382944107055664e-01 -8.016230165958404541e-02 -2.582914829254150391e-01 8.783373981714248657e-02 -7.943938672542572021e-02 1.105698943138122559e-01 7.799463719129562378e-02 4.460722208023071289e-01 -4.708301275968551636e-03 1.909564435482025146e-01 1.550483983010053635e-02 -1.455383747816085815e-01 1.244511306285858154e-01 2.455127090215682983e-01 2.685638070106506348e-01 1.041241884231567383e-01 -9.460586309432983398e-02 3.350712954998016357e-01 -1.066569536924362183e-01 -2.308890223503112793e-01 2.002686411142349243e-01 -1.760741770267486572e-01 -8.560083806514739990e-02 -1.618596762418746948e-01
-1.769684068858623505e-02 -1.675398647785186768e-01 2.807725965976715088e-01 -9.530696086585521698e-03 -1.571439788676798344e-03 -1.765408664941787720e-01 1.686858385801315308e-01 -1.822694092988967896e-01 1.278756558895111084e-02 -7.233720272779464722e-02 1.119671165943145752e-01 1.942943930625915527e-01 -2.531944215297698975e-01 -6.645134091377258301e-02 1.508750468492507935e-01 2.179619371891021729e-01 -2.439494803547859192e-02 3.539501428604125977e-01 5.212104693055152893e-02 1.789942234754562378e-01 2.449287474155426025e-01 1.624226272106170654e-01 1.689378470182418823e-01 3.993421494960784912e-01 7.147420942783355713e-02 3.234167397022247314e-01 1.209544539451599121e-01 7.821949571371078491e-02 1.293164677917957306e-02 1.080971285700798035e-01 -1.581519544124603271e-01 5.507897585630416870e-02
1.223159115761518478e-02 -4.825780391693115234e-01 1.589237153530120850e-01 1.519729197025299072e-02 -2.037761956453323364e-01 1.877825409173965454e-01 -4.806316643953323364e-02 -2.750509381294250488e-01 -1.733203381299972534e-01 -2.456356957554817200e-02 -2.775433957576751709e-01 1.983895450830459595e-01 -2.133650630712509155e-01 9.655057638883590698e-02 -2.202853932976722717e-02 -1.894253492355346680e-01 -6.175885722041130066e-02 2.414944916963577271e-01 -1.849599182605743408e-02 1.401564339175820351e-03 1.504397541284561157e-01 1.273429952561855316e-02 2.914183437824249268e-01 3.389046341180801392e-02 -1.026695873588323593e-02 2.020741552114486694e-01 -8.037357777357101440e-02 1.772113293409347534e-01 -1.641074717044830322e-01 -9.406549483537673950e-02 -2.188617736101150513e-01 1.210649237036705017e-01
1.992355138063430786e-01 8.382316678762435913e-02 1.677131652832031250e-01 -1.345672365278005600e-02 -3.838368132710456848e-02 -1.423990577459335327e-01 2.852269075810909271e-02 -2.288408726453781128e-01 -7.345124334096908569e-02 6.881054490804672241e-02 -2.271420806646347046e-01 8.235310018062591553e-02 1.612796075642108917e-02 8.386614918708801270e-02 1.438647359609603882e-01 4.956236183643341064e-01 1.017332077026367188e-01 1.962643861770629883e-01 -8.128216490149497986e-03 -4.499639943242073059e-02 1.103729829192161560e-01 2.804942131042480469e-01 2.981150746345520020e-01 2.099283337593078613e-01 -1.453968882560729980e-01 2.828638255596160889e-01 -5.808408930897712708e-02 -2.862078249454498291e-01 1.190189551562070847e-02 -1.987349241971969604e-01 -2.691664360463619232e-02 -7.958763837814331055e-02
2.529026865959167480e-01 -1.929800808429718018e-01 2.276382595300674438e-01 -1.378017812967300415e-01 -9.306716173887252808e-02 1.171158067882061005e-02 -1.282848976552486420e-02 -2.530148923397064209e-01 -1.192366853356361389e-01 -1.982050836086273193e-01 -3.587659820914268494e-02 1.445442736148834229e-01 -1.415229886770248413e-01 -3.399841487407684326e-02 -1.505325734615325928e-01 2.252167463302612305e-01 -1.532636582851409912e-01 2.882743477821350098e-01 8.888953924179077148e-02 2.461841553449630737e-01 4.213301092386245728e-02 7.754113525152206421e-02 2.044009119272232056e-01 3.162878751754760742e-01 -6.577837467193603516e-02 1.306296586990356445e-01 -2.181890606880187988e-01 1.436750739812850952e-01 1.960367895662784576e-02 2.294406592845916748e-01 -2.582763433456420898e-01 2.251251339912414551e-01
-3.391862511634826660e-01 -4.846163839101791382e-02 1.166509613394737244e-01 -1.398850530385971069e-01 1.309460774064064026e-02 -2.251107543706893921e-01 4.467206820845603943e-02 8.461730182170867920e-02 -5.760006606578826904e-02 1.352770626544952393e-01 -4.637748599052429199e-01 -1.363623589277267456e-01 -2.555899620056152344e-01 1.019411813467741013e-02 -1.420328468084335327e-01 2.925462126731872559e-01 3.560424596071243286e-02 1.502972841262817383e-01 -2.304851263761520386e-02 -1.563402265310287476e-01 -6.614020466804504395e-02 2.237102389335632324e-01 1.427362114191055298e-01 7.264158874750137329e-02 1.603214591741561890e-01 1.578866243362426758e-01 -1.152134034782648087e-02 -7.826060056686401367e-02 -1.175268217921257019e-01 -3.262112736701965332e-01 -2.246679663658142090e-01 8.030106872320175171e-02
-1.275685057044029236e-02 -7.891288399696350098e-02 3.530594706535339355e-02 -1.258297413587570190e-01 -2.035121470689773560e-01 9.272328764200210571e-02 1.694421917200088501e-01 -3.500087559223175049e-01 -5.101682990789413452e-02 -2.008252143859863281e-01 -1.767380535602569580e-01 1.146368831396102905e-01 -4.719880968332290649e-02 7.955388724803924561e-02 -2.580441832542419434e-01 1.125963181257247925e-01 -2.410880327224731445e-01 1.116783618927001953e-01 -9.747886657714843750e-02 -1.265052706003189087e-01 3.622690737247467041e-01 6.242276728153228760e-02 2.757021486759185791e-01 1.281508058309555054e-01 1.401126533746719360e-01 -1.286833453923463821e-02 3.081079423427581787e-01 -7.032142579555511475e-02 -1.029006987810134888e-01 -1.049580201506614685e-01 -2.257175594568252563e-01 -2.902916669845581055e-01
-5.493302363902330399e-03 -2.797851264476776123e-01 3.717040717601776123e-01 -1.654184311628341675e-01 1.379338353872299194e-01 5.688478797674179077e-02 -1.126608103513717651e-01 -3.319121003150939941e-01 -2.949106097221374512e-01 1.373272836208343506e-01 -2.350392341613769531e-01 2.260549217462539673e-01 2.831391617655754089e-02 9.550871700048446655e-02 -1.109386384487152100e-01 2.049667090177536011e-01 -1.142018362879753113e-01 -1.394873112440109253e-01 -6.385206431150436401e-02 -2.136009782552719116e-01 2.166120857000350952e-01 1.234551891684532166e-01 -5.340418219566345215e-02 1.060921996831893921e-01 -1.669998317956924438e-01 1.353386193513870239e-01 -1.615798026323318481e-01 -6.975299119949340820e-02 1.825405508279800415e-01 1.253875941038131714e-01 2.141487598419189453e-01 6.382101774215698242e-02
1.612529009580612183e-01 -4.271122515201568604e-01 2.458506524562835693e-01 1.247518807649612427e-01 -2.079926133155822754e-01 3.389751166105270386e-02 -2.535519562661647797e-02 -2.229389548301696777e-01 1.843697577714920044e-02 7.802774757146835327e-02 -1.257099807262420654e-01 1.423399746417999268e-01 -2.662317641079425812e-02 2.354788929224014282e-01 -2.360112033784389496e-02 8.294774591922760010e-02 -2.513672113418579102e-01 1.434501409530639648e-01 -1.226437687873840332e-01 -6.186366826295852661e-02 1.918680518865585327e-01 1.745842248201370239e-01 4.392908811569213867e-01 9.943384677171707153e-02 6.861437857151031494e-02 6.602013111114501953e-02 -1.332455277442932129e-01 1.930469572544097900e-01 -1.806865781545639038e-01 -6.541901826858520508e-02 -1.779143512248992920e-01 9.626422077417373657e-02
2.326343953609466553e-01 -2.119061350822448730e-01 7.481338083744049072e-02 -3.945454657077789307e-01 -5.136146768927574158e-02 9.400007873773574829e-02 4.375194199383258820e-03 -3.081628382205963135e-01 4.302189126610755920e-02 -5.454378202557563782e-02 -1.229623705148696899e-01 1.920823007822036743e-01 -1.518813818693161011e-01 2.507952786982059479e-02 4.291665554046630859e-02 -1.056686714291572571e-01 -2.410612851381301880e-01 2.480194866657257080e-01 -6.695408374071121216e-02 2.136009716195985675e-04 2.042611837387084961e-01 2.318346202373504639e-01 2.409773021936416626e-01 3.782903254032135010e-01 -3.069763816893100739e-02 3.128577768802642822e-02 -4.925265908241271973e-02 1.630655080080032349e-01 -2.853209972381591797e-01 -2.611613273620605469e-02 -2.220786362886428833e-02 -7.375254482030868530e-02
2.134891748428344727e-01 -4.009729921817779541e-01 1.507742106914520264e-01 -1.147943809628486633e-01 -1.094989925622940063e-01 1.447176281362771988e-02 -1.505712419748306274e-01 -3.227641582489013672e-01 -1.071329489350318909e-01 -9.734744578599929810e-02 -1.902185529470443726e-01 3.432088196277618408e-01 -1.818216592073440552e-01 2.609128132462501526e-02 2.698654681444168091e-02 -6.536937505006790161e-02 -1.445366144180297852e-01 1.943764984607696533e-01 -1.857831180095672607e-01 -3.911304101347923279e-02 9.005143493413925171e-02 1.547559201717376709e-01 2.940565347671508789e-01 1.068246662616729736e-01 7.265507429838180542e-02 9.906522929668426514e-02 -1.691820919513702393e-01 2.928885221481323242e-01 -6.515264511108398438e-02 -6.039670109748840332e-02 -9.015633165836334229e-02 1.866456866264343262e-01
-4.262292385101318359e-02 -3.758823275566101074e-01 2.613102085888385773e-02 -1.706119477748870850e-01 -7.801885902881622314e-02 1.830136403441429138e-02 4.466851800680160522e-02 -1.997697651386260986e-01 -2.295609861612319946e-01 6.378218531608581543e-02 1.957932859659194946e-02 -3.424408286809921265e-02 1.095073670148849487e-02 2.092597037553787231e-01 -2.080481797456741333e-01 4.327584803104400635e-02 -1.069650892168283463e-02 2.938385009765625000e-01 -4.773289710283279419e-02 1.088911853730678558e-02 2.785606384277343750e-01 3.041577637195587158e-01 2.048334777355194092e-01 4.194182753562927246e-01 8.923777192831039429e-02 2.168091088533401489e-01 -7.965203374624252319e-03 1.019228473305702209e-01 -1.859262436628341675e-01 -1.377401500940322876e-01 -1.132968515157699585e-01 1.508751660585403442e-01
-4.477002024650573730e-01 -1.274001747369766235e-01 -1.900049746036529541e-01 -1.939422264695167542e-02 -1.018994748592376709e-01 -9.546264261007308960e-02 6.452757865190505981e-02 -7.119113206863403320e-02 -1.187256053090095520e-01 2.218772172927856445e-01 -1.768610626459121704e-01 5.317251384258270264e-02 -1.516778320074081421e-01 1.728577166795730591e-01 1.023627519607543945e-01 2.345679998397827148e-01 -1.529633160680532455e-02 2.584217190742492676e-01 -1.832647472620010376e-01 -1.219979524612426758e-01 4.941946268081665039e-02 2.562129199504852295e-01 2.823499739170074463e-01 1.139574944972991943e-01 -7.511227577924728394e-02 1.194740831851959229e-02 -2.413852363824844360e-01 1.902096420526504517e-01 -2.964099869132041931e-02 1.295232921838760376e-01 -2.845064401626586914e-01 -1.649186760187149048e-01
-6.510650739073753357e-03 -4.361607432365417480e-01 3.960638307034969330e-03 -1.498058289289474487e-01 -4.150160402059555054e-02 9.875982068479061127e-03 -1.938818544149398804e-01 -1.173608750104904175e-01 -3.573140501976013184e-01 3.251568675041198730e-01 -1.608821600675582886e-01 3.226649165153503418e-01 1.639204844832420349e-02 -1.515103429555892944e-01 -1.689958572387695312e-02 1.417043507099151611e-01 -2.573049068450927734e-01 2.030375599861145020e-01 -1.825882345438003540e-01 5.465916171669960022e-02 1.782633215188980103e-01 6.744580715894699097e-02 6.028986349701881409e-02 -1.481649279594421387e-01 -3.562342748045921326e-02 1.262654513120651245e-01 -7.117199897766113281e-02 -2.086221054196357727e-02 -1.263739634305238724e-02 2.221632450819015503e-01 -9.546960145235061646e-02 -2.002010792493820190e-01
-6.148556992411613464e-02 -1.652483940124511719e-01 2.567434012889862061e-01 1.114511713385581970e-01 9.757125377655029297e-02 -2.791485786437988281e-01 1.869313567876815796e-01 -9.650507569313049316e-02 -3.323542773723602295e-01 9.409077465534210205e-02 -2.379986643791198730e-01 1.931439340114593506e-01 -1.292222924530506134e-02 -2.305145710706710815e-01 -1.090981960296630859e-01 1.933492422103881836e-01 -1.591841224581003189e-03 6.146826967597007751e-02 6.419238168746232986e-03 2.611220479011535645e-01 1.732119172811508179e-01 -1.455279588699340820e-01 2.089992612600326538e-01 5.392377823591232300e-02 -3.141909539699554443e-01 1.637457758188247681e-01 -2.126256227493286133e-01 1.552155911922454834e-01 1.285685598850250244e-02 3.496912494301795959e-02 2.604490518569946289e-01 -9.588752686977386475e-02
7.299225032329559326e-02 -1.067859902977943420e-01 3.150478899478912354e-01 -9.214223362505435944e-03 -6.428217887878417969e-02 -1.631215214729309082e-02 9.151014685630798340e-02 -1.094379425048828125e-01 -3.432210385799407959e-01 -2.242015451192855835e-01 -2.717082202434539795e-01 1.824638396501541138e-01 -2.622430622577667236e-01 -9.328179061412811279e-02 -3.505403697490692139e-01 2.984700500965118408e-01 -1.648941785097122192e-01 7.260127365589141846e-02 1.494780033826828003e-01 8.941911160945892334e-02 8.746878802776336670e-02 1.454364508390426636e-01 2.273493409156799316e-01 -1.905087754130363464e-02 3.516582846641540527e-01 -2.038357965648174286e-02 1.230033934116363525e-01 6.012428924441337585e-02 -4.089150577783584595e-02 2.379531972110271454e-02 7.551272213459014893e-02 -1.184874121099710464e-02
1.227367743849754333e-01 -1.403171420097351074e-01 2.287847399711608887e-01 -1.141192987561225891e-01 1.023101508617401123e-01 -1.645239740610122681e-01 -3.966038301587104797e-02 -2.826873660087585449e-01 5.962846335023641586e-03 5.610332265496253967e-02 -1.812206804752349854e-01 9.281420707702636719e-02 1.578035205602645874e-01 2.716164588928222656e-01 2.654737532138824463e-01 1.902385205030441284e-01 5.550115182995796204e-02 -4.370967298746109009e-02 -8.888072520494461060e-02 -2.634627185761928558e-02 1.362383365631103516e-01 1.552172303199768066e-01 3.028500378131866455e-01 1.254559755325317383e-01 -2.193649560213088989e-01 4.046161174774169922e-01 -5.226332694292068481e-03 -1.358673721551895142e-01 -8.159919083118438721e-02 -1.725108325481414795e-01 1.484732925891876221e-01 -2.799944281578063965e-01
-2.811082825064659119e-02 -2.553232014179229736e-01 1.723897010087966919e-01 1.537232398986816406e-01 -1.334143877029418945e-01 -3.373115509748458862e-02 -1.088699474930763245e-01 -5.015311241149902344e-01 1.669753715395927429e-02 -5.426708981394767761e-02 -1.106891334056854248e-01 1.067033931612968445e-01 1.770304441452026367e-01 2.366299331188201904e-01 -1.090291701257228851e-02 1.818355321884155273e-01 1.477988660335540771e-01 3.980954736471176147e-02 8.280272036790847778e-02 -1.799363084137439728e-02 2.836096286773681641e-01 5.571828782558441162e-02 1.796215176582336426e-01 9.911648929119110107e-02 -2.889086604118347168e-01 2.423096150159835815e-01 5.506955087184906006e-02 -1.012663543224334717e-01 -2.266277968883514404e-01 1.660024225711822510e-01 -1.407828330993652344e-01 -2.013122588396072388e-01
-3.091683052480220795e-02 -4.850106313824653625e-03 1.489106565713882446e-01 -1.233415380120277405e-01 -9.581058472394943237e-02 1.247384846210479736e-01 -2.557059191167354584e-02 -1.914614737033843994e-01 -1.038197651505470276e-01 -8.910527825355529785e-02 -2.130258083343505859e-01 2.324068173766136169e-02 -3.072042763233184814e-01 -1.028131395578384399e-01 2.234347164630889893e-01 1.230950206518173218e-01 2.313801832497119904e-02 -1.409320980310440063e-01 2.964471280574798584e-02 1.383648663759231567e-01 2.570037543773651123e-01 2.830328233540058136e-02 2.508575320243835449e-01 2.171521261334419250e-02 -4.196323752403259277e-01 2.564862072467803955e-01 1.200625523924827576e-01 2.590431869029998779e-01 -2.524935305118560791e-01 2.984332740306854248e-01 -9.686324745416641235e-02 9.304171800613403320e-02
2.028253376483917236e-01 -1.745671406388282776e-02 9.872118383646011353e-02 -9.883266687393188477e-02 4.755073040723800659e-02 -1.392630785703659058e-01 9.642798453569412231e-02 -4.053868353366851807e-02 -3.412328958511352539e-01 -1.397388279438018799e-01 -9.277808666229248047e-02 -2.428675442934036255e-02 1.356622786261141300e-03 6.797566264867782593e-02 3.278402388095855713e-01 -9.536731988191604614e-03 -8.872337639331817627e-02 1.610989123582839966e-01 1.051978915929794312e-01 -1.844965219497680664e-01 1.533811390399932861e-01 3.168109059333801270e-01 3.508898615837097168e-01 3.144641220569610596e-01 2.597716748714447021e-01 2.738087177276611328e-01 -2.030910551548004150e-02 6.517484784126281738e-02 1.922656595706939697e-02 2.326191216707229614e-01 -2.328624948859214783e-02 -1.487158238887786865e-01
4.016824439167976379e-02 -4.027428030967712402e-01 1.481232512742280960e-02 -1.996700167655944824e-01 4.194437339901924133e-02 3.020428493618965149e-02 -1.106451526284217834e-01 -1.553660184144973755e-01 -7.185406237840652466e-02 -1.983447968959808350e-01 -2.672695815563201904e-01 1.793930381536483765e-01 -1.723785996437072754e-01 1.797911226749420166e-01 -4.158285632729530334e-02 3.535491600632667542e-02 -3.041990399360656738e-01 1.638577580451965332e-01 -1.987510621547698975e-01 -1.683717519044876099e-01 2.593131363391876221e-01 1.689005643129348755e-01 3.174307346343994141e-01 1.416663080453872681e-01 -2.142763882875442505e-01 -8.284940570592880249e-02 1.243699938058853149e-01 2.402719855308532715e-02 -2.474243640899658203e-01 4.207936581224203110e-03 -3.484966699033975601e-03 9.997870028018951416e-02
-1.186088025569915771e-01 -1.396005153656005859e-01 3.567762672901153564e-01 -1.147446036338806152e-01 1.802411675453186035e-01 -7.355511188507080078e-02 -6.615111976861953735e-02 -2.886725068092346191e-01 -1.739163249731063843e-01 1.446073800325393677e-01 -2.575503289699554443e-01 4.436057433485984802e-02 -9.153221547603607178e-02 8.854930102825164795e-02 -6.620577722787857056e-02 3.974146246910095215e-01 2.993862628936767578e-01 1.821794360876083374e-01 -1.364045590162277222e-02 -7.296003401279449463e-02 8.432290703058242798e-02 -2.054414153099060059e-01 6.624059379100799561e-02 2.868891656398773193e-01 -2.832549512386322021e-01 -2.427067421376705170e-02 -1.016694605350494385e-01 -1.063752546906471252e-01 -7.487361878156661987e-02 -1.492978781461715698e-01 1.921080239117145538e-02 -8.546360582113265991e-02
-2.138939797878265381e-01 -1.223268434405326843e-01 1.303450167179107666e-01 2.960202470421791077e-02 -9.706313908100128174e-02 3.273552283644676208e-02 -2.234461605548858643e-01 -2.037937492132186890e-01 -3.108289241790771484e-01 1.201089173555374146e-01 -2.407042533159255981e-01 2.727536559104919434e-01 8.628231287002563477e-02 7.571568340063095093e-02 -1.068768277764320374e-01 2.554846405982971191e-01 -1.837067157030105591e-01 1.948152184486389160e-01 -7.945796102285385132e-02 7.907643914222717285e-02 -1.229636073112487793e-01 2.030082978308200836e-02 1.201215907931327820e-01 3.028918802738189697e-01 1.296376138925552368e-01 3.816247582435607910e-01 -1.147766634821891785e-01 -1.654864698648452759e-01 8.730452507734298706e-02 2.165490984916687012e-01 -1.320315450429916382e-01 7.277870923280715942e-02
-1.761610805988311768e-01 -1.817652881145477295e-01 -1.413211971521377563e-01 1.202748939394950867e-01 1.509065032005310059e-01 -1.267641633749008179e-01 2.409997582435607910e-01 -2.417384386062622070e-01 -1.074839662760496140e-02 -3.547935485839843750e-01 -1.412120908498764038e-01 1.815696060657501221e-01 -1.768634766340255737e-01 -2.183994501829147339e-01 3.437288105487823486e-02 5.636441335082054138e-02 -5.689287558197975159e-02 1.511297523975372314e-01 -1.130011826753616333e-01 1.599945127964019775e-01 2.113656401634216309e-01 1.192550212144851685e-01 4.471059143543243408e-01 2.299606949090957642e-01 2.491374872624874115e-02 2.573510073125362396e-02 1.257853116840124130e-02 6.736648827791213989e-02 -1.252790540456771851e-01 1.963215023279190063e-01 -6.073833908885717392e-03 -2.179685235023498535e-01
-2.190535068511962891e-01 -1.679969727993011475e-01 1.591818779706954956e-01 1.160509064793586731e-01 -1.025498192757368088e-02 -2.610769569873809814e-01 3.252630531787872314e-01 -2.709976136684417725e-01 -7.569580525159835815e-02 -3.807138204574584961e-01 -1.224627159535884857e-02 1.384123414754867554e-01 -1.816126555204391479e-01 -5.295477434992790222e-02 7.534853368997573853e-02 1.544045954942703247e-01 -1.203993335366249084e-01 1.142957583069801331e-01 -1.102237924933433533e-01 2.750987000763416290e-02 2.499106973409652710e-01 1.149128191173076630e-02 2.314796745777130127e-01 2.774033844470977783e-01 1.838161647319793701e-01 2.852561771869659424e-01 4.011814482510089874e-03 9.492516517639160156e-02 -6.150055304169654846e-02 1.837594509124755859e-01 -5.746445059776306152e-02 -5.975374951958656311e-02
-7.121775299310684204e-02 -2.255972623825073242e-01 2.780535519123077393e-01 4.710637498646974564e-03 3.912244737148284912e-02 -7.645970908924937248e-04 1.115401536226272583e-01 -8.709941804409027100e-02 3.655334562063217163e-02 -7.879356294870376587e-02 -6.322852522134780884e-02 2.516215741634368896e-01 -2.354633659124374390e-01 -7.306047528982162476e-02 -3.302848637104034424e-01 -2.262517623603343964e-02 -1.863350123167037964e-01 2.500376105308532715e-01 -2.981301769614219666e-02 4.585569724440574646e-02 6.323505192995071411e-03 3.202732652425765991e-02 4.969441294670104980e-01 1.226650103926658630e-01 1.579867154359817505e-01 3.048384189605712891e-01 3.061318993568420410e-01 -4.773867502808570862e-02 -8.961641043424606323e-02 6.635693460702896118e-02 -9.340585768222808838e-02 -3.955867141485214233e-02
2.179531939327716827e-02 -1.240393742918968201e-01 1.855314821004867554e-01 -1.446819454431533813e-01 -2.100859023630619049e-02 1.211252436041831970e-01 1.157082989811897278e-01 -4.697845503687858582e-02 -3.327434659004211426e-01 -1.434557735919952393e-01 -2.725607752799987793e-01 6.797051429748535156e-02 -3.461925983428955078e-01 5.530397221446037292e-02 -1.180928424000740051e-01 2.742387354373931885e-02 -5.703995376825332642e-02 6.254842132329940796e-02 1.673844456672668457e-01 2.339291274547576904e-01 6.754229217767715454e-02 2.256197631359100342e-01 -6.763140670955181122e-03 8.921491354703903198e-02 -8.081547915935516357e-02 2.347612380981445312e-01 1.062080115079879761e-01 2.621281147003173828e-01 -4.776524603366851807e-01 -2.032797783613204956e-02 -1.249696835875511169e-01 -1.052030399441719055e-01
2.666061930358409882e-02 -3.876831829547882080e-01 8.716978877782821655e-02 -5.474183335900306702e-02 -4.532102867960929871e-02 -1.309484392404556274e-01 6.571312248706817627e-02 1.982295885682106018e-02 -9.833586961030960083e-02 -1.501349508762359619e-01 -1.360228657722473145e-01 -1.483059674501419067e-01 9.238100051879882812e-02 6.771801412105560303e-02 -2.638905346393585205e-01 5.249256640672683716e-02 -2.285675406455993652e-01 3.214885890483856201e-01 -6.502125412225723267e-02 -4.690365120768547058e-02 2.760584056377410889e-01 3.011403083801269531e-01 1.624470949172973633e-01 2.881488502025604248e-01 7.106126844882965088e-02 3.714648783206939697e-01 1.028527170419692993e-01 7.517464458942413330e-02 -2.832314185798168182e-02 -2.217195741832256317e-02 -2.219680845737457275e-01 8.996837586164474487e-02
-8.607363700866699219e-02 -1.877488046884536743e-01 1.957381218671798706e-01 7.765179127454757690e-02 -1.163206249475479126e-01 -2.638652175664901733e-02 3.426238894462585449e-01 -1.683014929294586182e-01 1.269909292459487915e-01 2.146909385919570923e-02 -7.190206646919250488e-02 1.593181788921356201e-01 -2.718491852283477783e-01 3.523714095354080200e-02 -4.704948514699935913e-02 2.597223594784736633e-02 1.389349699020385742e-01 2.623983025550842285e-01 4.514178261160850525e-02 1.373576521873474121e-01 2.406084388494491577e-01 2.254260033369064331e-01 3.547981083393096924e-01 4.485306739807128906e-01 3.601604700088500977e-02 1.832006126642227173e-01 -1.768632978200912476e-02 6.493190675973892212e-02 -1.444585025310516357e-01 6.647746264934539795e-02 -1.252796649932861328e-01 5.177873745560646057e-02
-2.104779332876205444e-02 -3.137913346290588379e-01 -3.393569262698292732e-03 -2.001579701900482178e-01 -4.603284969925880432e-02 7.659407332539558411e-03 -1.095987036824226379e-01 -6.332696974277496338e-02 -1.606506556272506714e-01 -9.671903401613235474e-02 -5.302390456199645996e-01 2.100519277155399323e-02 1.622078567743301392e-01 -4.150661639869213104e-03 7.513803988695144653e-02 1.198790594935417175e-01 1.072503551840782166e-01 2.293913960456848145e-01 -1.529982686042785645e-01 7.716222852468490601e-02 3.315256536006927490e-01 1.620136201381683350e-01 2.979572117328643799e-01 7.924032211303710938e-02 -1.401879191398620605e-01 -1.207191571593284607e-01 -4.022284224629402161e-02 5.462727323174476624e-02 -3.161562979221343994e-01 -5.391648784279823303e-02 -1.154260709881782532e-01 7.937185582704842091e-04
3.289530798792839050e-02 -1.449397206306457520e-01 8.841292560100555420e-02 -9.980429708957672119e-02 -5.748857930302619934e-02 -1.733442544937133789e-01 7.537198066711425781e-02 -3.033137917518615723e-01 -8.656110614538192749e-02 1.430560946464538574e-01 7.884021848440170288e-02 1.200235486030578613e-01 3.800986707210540771e-02 -5.695883929729461670e-02 -1.984361112117767334e-01 1.493983268737792969e-01 1.636621952056884766e-01 -1.320556271821260452e-02 -3.082104325294494629e-01 -1.792789995670318604e-02 1.094070598483085632e-01 6.245243176817893982e-02 1.234987378120422363e-01 -4.452942684292793274e-02 -1.467422544956207275e-01 2.406463325023651123e-01 9.635968506336212158e-02 4.044314026832580566e-01 1.485846042633056641e-01 -7.467475533485412598e-02 -3.620521724224090576e-01 -3.843500614166259766e-01
-1.835891306400299072e-01 -6.413565576076507568e-02 -1.612078994512557983e-01 1.005532369017601013e-01 5.336647853255271912e-02 -1.188942790031433105e-01 4.876850917935371399e-02 9.226079098880290985e-03 -2.369334846735000610e-01 1.286607086658477783e-01 -2.892390489578247070e-01 3.933233022689819336e-01 -3.169194459915161133e-01 -2.996431291103363037e-01 1.988382190465927124e-01 1.028817147016525269e-01 7.933920621871948242e-02 -1.011878624558448792e-01 1.475961878895759583e-02 -1.771154403686523438e-01 3.985504433512687683e-02 2.190576940774917603e-01 2.237349748611450195e-01 1.655063331127166748e-01 -2.836003601551055908e-01 2.786974608898162842e-01 3.115866705775260925e-02 8.991062641143798828e-02 4.251470789313316345e-03 -1.510102115571498871e-02 3.552676364779472351e-02 -1.068940386176109314e-01
-5.313850566744804382e-02 -2.255486100912094116e-01 2.679379582405090332e-01 1.093941554427146912e-01 -1.365243941545486450e-01 -1.324500888586044312e-01 8.205682784318923950e-02 -3.457674086093902588e-01 3.966496151406317949e-04 -1.181083396077156067e-01 7.238244265317916870e-02 1.171576231718063354e-01 -2.800577282905578613e-01 -2.493637949228286743e-01 1.331427395343780518e-01 1.459441483020782471e-01 -1.209117546677589417e-01 1.842314749956130981e-01 1.034405380487442017e-01 1.163156479597091675e-01 1.315033286809921265e-01 1.538601368665695190e-01 2.538250386714935303e-01 4.278217852115631104e-01 -1.770207472145557404e-02 2.554304897785186768e-01 2.917371876537799835e-02 -7.747204601764678955e-02 -5.331206321716308594e-02 1.082599684596061707e-01 -1.736135780811309814e-01 9.586217254400253296e-02
2.184312790632247925e-01 -4.791281223297119141e-01 1.086447909474372864e-01 -1.754493080079555511e-02 -1.552313119173049927e-01 -6.923668831586837769e-02 -5.977672338485717773e-02 -2.011584192514419556e-01 -1.880736052989959717e-01 -6.566669791936874390e-02 -1.185438707470893860e-01 8.061792701482772827e-02 -9.812741726636886597e-02 1.876675784587860107e-01 1.214823722839355469e-01 5.761717259883880615e-02 -1.601725220680236816e-01 6.933133304119110107e-02 -1.295724418014287949e-02 -6.558952480554580688e-02 1.626315265893936157e-01 2.509170770645141602e-01 4.003212153911590576e-01 4.888386931270360947e-03 1.226294189691543579e-01 1.440573483705520630e-01 -7.536913454532623291e-02 3.138964772224426270e-01 -9.613199532032012939e-02 -1.083312407135963440e-01 -1.916947215795516968e-01 1.793750822544097900e-01
-1.250192821025848389e-01 -2.086519747972488403e-01 1.265048831701278687e-01 -2.918971888720989227e-02 -5.416654795408248901e-02 -5.121003836393356323e-02 9.539289772510528564e-02 -5.682750046253204346e-02 7.940554618835449219e-02 3.608872592449188232e-01 -2.332522273063659668e-01 1.429754942655563354e-01 -6.097508966922760010e-02 -5.440200492739677429e-02 2.641517221927642822e-01 4.544647410511970520e-02 -1.396400779485702515e-01 1.645473986864089966e-01 -5.382733047008514404e-02 1.348063945770263672e-01 3.669041097164154053e-01 2.656399607658386230e-01 2.229283004999160767e-01 -1.939614713191986084e-01 -1.109470725059509277e-01 -5.045559629797935486e-02 -2.613314688205718994e-01 5.602044239640235901e-02 -3.138593435287475586e-01 1.380437333136796951e-02 -8.597747236490249634e-02 -2.523019611835479736e-01
1.239631557837128639e-03 4.330927506089210510e-02 5.618640407919883728e-02 -3.701724410057067871e-01 -2.375514432787895203e-02 -9.008042514324188232e-02 2.454678714275360107e-02 4.386173561215400696e-02 -3.444837331771850586e-01 -1.749595552682876587e-01 -3.648068904876708984e-01 2.019013650715351105e-02 -3.610288351774215698e-02 -9.309917688369750977e-03 -1.214680969715118408e-01 8.807393163442611694e-02 6.408909708261489868e-02 2.901033163070678711e-01 1.348455529659986496e-02 6.167106330394744873e-04 3.388080894947052002e-01 4.857288673520088196e-02 1.950453072786331177e-01 -1.841267496347427368e-01 -3.262438774108886719e-01 3.218061923980712891e-01 -1.045578196644783020e-01 9.479343146085739136e-02 2.327917143702507019e-02 -7.617217302322387695e-02 1.614217609167098999e-01 1.418686844408512115e-02
6.478335708379745483e-02 -2.123714983463287354e-01 -8.794205635786056519e-02 3.150705248117446899e-02 1.742230057716369629e-01 -5.128120258450508118e-02 1.228621229529380798e-01 -3.496357202529907227e-01 -1.893774569034576416e-01 1.202921718358993530e-01 -2.873030006885528564e-01 1.276791542768478394e-01 -2.210937291383743286e-01 2.735885418951511383e-02 -2.660109400749206543e-01 -4.476735368371009827e-02 -2.363665699958801270e-01 2.713470757007598877e-01 -1.165560185909271240e-01 2.751795053482055664e-01 1.698999255895614624e-01 1.967604905366897583e-01 9.580994397401809692e-02 1.196373254060745239e-01 1.766930967569351196e-01 2.165124863386154175e-01 1.732007414102554321e-01 3.468993678689002991e-02 -1.459313631057739258e-01 -1.767026782035827637e-01 -1.568202674388885498e-01 6.150084361433982849e-02
-6.321308761835098267e-02 -1.535609364509582520e-01 2.173794060945510864e-01 1.445462368428707123e-02 3.230098187923431396e-01 -1.746189594268798828e-01 8.314236253499984741e-02 -9.670500457286834717e-02 -4.154635369777679443e-01 6.311291456222534180e-02 -1.404619067907333374e-01 1.855164766311645508e-01 -4.465206712484359741e-02 -1.183214113116264343e-01 -9.854114800691604614e-02 2.343695014715194702e-01 6.143585592508316040e-02 6.183046102523803711e-02 -6.377872824668884277e-02 2.443601340055465698e-01 1.019615679979324341e-01 -4.608789458870887756e-02 8.671688847243785858e-03 1.337448954582214355e-01 -3.354606684297323227e-03 4.281089603900909424e-01 -7.679241150617599487e-02 1.321101337671279907e-01 1.277355402708053589e-01 -2.539035677909851074e-01 1.039758250117301941e-01 -2.498067170381546021e-01
-3.146816492080688477e-01 -1.250607371330261230e-01 1.455874145030975342e-01 1.084242910146713257e-01 1.098504513502120972e-01 -2.037779688835144043e-01 -8.181738108396530151e-02 -2.791058123111724854e-01 -2.374806553125381470e-01 -2.024551481008529663e-01 -9.422893822193145752e-02 -1.002090424299240112e-01 -1.906260251998901367e-01 -4.836479574441909790e-02 3.120911121368408203e-01 1.477473378181457520e-01 3.702534362673759460e-02 8.743574470281600952e-02 4.967628419399261475e-02 -1.430155485868453979e-01 6.439782679080963135e-02 6.641191244125366211e-02 1.470685452222824097e-01 -2.994601428508758545e-02 -1.530000474303960800e-02 5.018339753150939941e-01 -2.601242065429687500e-01 -1.386016905307769775e-01 -1.035876497626304626e-01 -1.523450314998626709e-01 -6.018523871898651123e-02 2.131665684282779694e-02
8.759626746177673340e-02 -1.487637162208557129e-01 -1.769875362515449524e-02 -2.426702715456485748e-02 -2.674015760421752930e-01 -1.769618988037109375e-01 2.791180610656738281e-01 -9.038401395082473755e-02 -9.334582090377807617e-02 -2.268211990594863892e-01 -3.181566596031188965e-01 1.243952736258506775e-01 -2.515658177435398102e-02 -8.719619363546371460e-02 -2.821158468723297119e-01 2.889669239521026611e-01 9.608084708452224731e-02 -8.673080801963806152e-02 -1.399504393339157104e-01 -2.497907131910324097e-01 2.514808177947998047e-01 3.573065251111984253e-02 2.127740532159805298e-01 2.873229384422302246e-01 1.012851074337959290e-01 -5.874531343579292297e-02 -4.055399075150489807e-02 1.162927374243736267e-01 -2.431122064590454102e-01 3.609353303909301758e-02 -2.092779129743576050e-01 -8.971603214740753174e-02
1.720012277364730835e-01 -2.788591086864471436e-01 3.544550761580467224e-02 8.959894068539142609e-03 3.968795761466026306e-02 -1.237753331661224365e-01 1.911577731370925903e-01 5.220352858304977417e-02 -2.626804411411285400e-01 -1.506080478429794312e-01 2.148830331861972809e-02 1.785749346017837524e-01 -1.126868724822998047e-01 2.448570914566516876e-03 -1.471645087003707886e-01 2.339086830615997314e-01 8.759775012731552124e-02 -6.655526906251907349e-02 2.400767952203750610e-01 -6.251414120197296143e-02 1.885716021060943604e-01 2.246088385581970215e-01 1.711854189634323120e-01 1.874107122421264648e-01 1.216887235641479492e-01 2.380377054214477539e-01 -2.732287049293518066e-01 1.470202207565307617e-01 -4.751328527927398682e-01 4.687738046050071716e-02 -4.449413716793060303e-02 -1.715307869017124176e-02
-1.299768388271331787e-01 -4.057914775330573320e-04 1.178848743438720703e-01 -7.044009864330291748e-02 3.611849993467330933e-02 1.042586751282215118e-02 -2.472607940435409546e-01 -7.023590058088302612e-02 -9.084460139274597168e-02 1.656506955623626709e-01 7.826314866542816162e-02 1.981176286935806274e-01 1.203375458717346191e-01 2.001871168613433838e-01 -2.414204776287078857e-01 2.532941401004791260e-01 2.110436111688613892e-01 1.034786738455295563e-02 -2.416843920946121216e-01 -4.891448467969894409e-02 4.020632803440093994e-01 6.668336689472198486e-02 1.848188936710357666e-01 9.177338331937789917e-02 -1.613528579473495483e-01 1.792623847723007202e-01 6.290842592716217041e-02 2.695812284946441650e-01 -2.399017512798309326e-01 -9.130205027759075165e-03 -3.122951388359069824e-01 1.860068589448928833e-01
1.223475039005279541e-01 9.907375276088714600e-02 2.920431196689605713e-01 -3.870159015059471130e-02 -3.373638167977333069e-02 -3.781363070011138916e-01 1.212452277541160583e-01 2.539855986833572388e-02 -3.627017140388488770e-01 -1.100340411067008972e-01 -1.606571227312088013e-01 -9.565248154103755951e-03 -1.160758286714553833e-01 6.276789307594299316e-02 2.188212983310222626e-02 1.927335411310195923e-01 7.676673680543899536e-02 -5.565664917230606079e-02 -2.247953712940216064e-01 -1.307881176471710205e-01 2.488608360290527344e-01 -1.148168444633483887e-01 1.970625370740890503e-01 1.992076784372329712e-01 -1.361234635114669800e-01 2.149428874254226685e-01 -7.083369791507720947e-02 -1.495932936668395996e-01 -2.308049798011779785e-01 -2.640166282653808594e-01 -1.185136437416076660e-01 -2.120116204023361206e-01
1.068080682307481766e-02 -2.309980541467666626e-01 3.970204591751098633e-01 -2.602758072316646576e-02 3.229937702417373657e-02 6.297786533832550049e-02 -3.762228488922119141e-01 -1.147060692310333252e-01 -2.760160565376281738e-01 2.163636833429336548e-01 -5.565658956766128540e-02 1.913745403289794922e-01 -1.313453167676925659e-01 -1.817034780979156494e-01 -4.935517907142639160e-02 2.277439385652542114e-01 -2.416264265775680542e-01 2.626205086708068848e-01 -2.749214693903923035e-02 9.042906016111373901e-02 1.021263524889945984e-01 2.033739238977432251e-01 1.386417895555496216e-01 -1.725298464298248291e-01 -9.172403253614902496e-03 5.452793091535568237e-02 4.429008811712265015e-02 -2.190825995057821274e-03 9.398333728313446045e-02 2.861036658287048340e-01 -1.680536270141601562e-01 -1.423145737498998642e-02
-2.282619327306747437e-01 -3.472277820110321045e-01 2.414934188127517700e-01 -1.165921166539192200e-01 -8.710702508687973022e-02 2.638084813952445984e-03 -1.076430454850196838e-01 -2.126477956771850586e-01 -5.635593459010124207e-02 -5.791874602437019348e-02 -4.391128420829772949e-01 2.904262840747833252e-01 3.597109392285346985e-02 2.682903595268726349e-02 2.314321845769882202e-01 7.445369660854339600e-02 -4.810642078518867493e-02 1.130648329854011536e-01 -5.510537698864936829e-02 -2.660362422466278076e-01 2.961079776287078857e-02 -4.796658828854560852e-02 2.515051960945129395e-01 1.387425959110260010e-01 -1.404589414596557617e-01 -1.603559106588363647e-01 5.692363902926445007e-02 2.044625133275985718e-01 -2.424843758344650269e-01 2.954750880599021912e-02 -1.463071554899215698e-01 -6.530995015054941177e-03
-1.317075341939926147e-01 -2.683212161064147949e-01 2.604987323284149170e-01 -3.519954085350036621e-01 1.058393269777297974e-01 2.212526351213455200e-01 -3.008190914988517761e-02 -1.748900860548019409e-01 -2.569088898599147797e-02 -1.602282524108886719e-01 -2.392858713865280151e-01 3.726111352443695068e-01 4.357894510030746460e-02 -1.843520402908325195e-01 9.827175177633762360e-03 8.299133181571960449e-02 -1.483472138643264771e-01 1.716871192911639810e-04 -2.029025182127952576e-02 -1.945287734270095825e-01 -5.091828852891921997e-02 1.516214013099670410e-01 2.782833874225616455e-01 2.457671910524368286e-01 4.125517979264259338e-02 -2.369331568479537964e-02 -1.457339972257614136e-01 2.138607203960418701e-01 -9.951172024011611938e-02 -1.265442967414855957e-01 -2.075879126787185669e-01 4.405467770993709564e-03
-9.165151976048946381e-03 -1.373688578605651855e-01 2.502994537353515625e-01 1.841094344854354858e-01 -5.847442429512739182e-03 -2.349833995103836060e-01 -2.094749128445982933e-03 -3.659693896770477295e-01 -1.541074365377426147e-01 -6.749942433089017868e-03 -1.941340565681457520e-01 -1.025282293558120728e-01 1.317180246114730835e-01 2.379172146320343018e-01 1.285847425460815430e-01 1.611503660678863525e-01 2.518053352832794189e-02 3.149359226226806641e-01 -4.331093654036521912e-02 -1.462463885545730591e-01 6.181988120079040527e-02 2.060153782367706299e-01 2.230450361967086792e-01 -4.112629592418670654e-02 -2.387740164995193481e-01 2.564803361892700195e-01 -2.404578924179077148e-01 -1.630252897739410400e-01 -1.561218202114105225e-01 -1.928821653127670288e-01 -3.040324151515960693e-02 -1.279700845479965210e-01
-3.297289311885833740e-01 -1.573005616664886475e-01 -1.492726206779479980e-01 -2.512544766068458557e-02 -3.200480714440345764e-02 -2.493400275707244873e-01 5.023637041449546814e-02 -2.000654116272926331e-02 -2.117644250392913818e-01 1.222651302814483643e-01 -2.218239009380340576e-01 7.694383710622787476e-02 -2.027070969343185425e-01 7.980704307556152344e-02 -8.266318589448928833e-02 1.692164540290832520e-01 6.524363905191421509e-02 3.701532483100891113e-01 -9.034761041402816772e-02 -2.278214395046234131e-01 1.904228180646896362e-01 1.154218465089797974e-01 2.262448072433471680e-01 6.471529603004455566e-03 -2.140273451805114746e-01 -2.067769318819046021e-02 -3.045347332954406738e-01 1.560807228088378906e-01 1.364824324846267700e-01 7.900022715330123901e-02 -2.988077700138092041e-01 4.223964177072048187e-03
1.575501710176467896e-01 -3.401017049327492714e-03 -7.529540918767452240e-03 -9.644781239330768585e-03 1.670911312103271484e-01 -3.377677202224731445e-01 -5.051764845848083496e-02 -1.785693913698196411e-01 -1.848435699939727783e-01 4.847727250307798386e-03 -2.750881016254425049e-01 1.775746792554855347e-01 -2.120664529502391815e-02 2.527664005756378174e-01 8.200310170650482178e-02 2.041075825691223145e-01 6.736880540847778320e-02 8.740475773811340332e-02 -2.016151547431945801e-01 2.187673188745975494e-02 8.857844769954681396e-02 4.908059537410736084e-02 7.357871625572443008e-03 -3.670128434896469116e-02 8.351428061723709106e-02 1.455180048942565918e-01 -5.378469824790954590e-01 -1.032457314431667328e-02 -1.921701580286026001e-01 1.804779842495918274e-02 -1.458840370178222656e-01 -3.215813040733337402e-01
9.911023825407028198e-02 -2.216974273324012756e-03 2.351014018058776855e-01 5.985089018940925598e-02 8.434786647558212280e-02 -8.555332571268081665e-02 6.619741767644882202e-02 -2.517339289188385010e-01 -2.863295078277587891e-01 -1.393456310033798218e-01 -2.040829360485076904e-01 2.043343335390090942e-01 -1.476325690746307373e-01 2.578082978725433350e-01 -3.523655533790588379e-01 3.852033317089080811e-01 -8.348597912117838860e-04 2.425929158926010132e-01 -1.058980822563171387e-02 1.404780894517898560e-01 2.275855988264083862e-01 -1.038826629519462585e-02 -6.750519573688507080e-02 1.337441504001617432e-01 -2.411969453096389771e-01 9.038694947957992554e-02 -1.400302946567535400e-01 -2.691735513508319855e-02 1.719420999288558960e-01 -8.455292880535125732e-02 5.564469471573829651e-02 -1.548850834369659424e-01
-2.754770815372467041e-01 -2.107373178005218506e-01 1.173384115099906921e-01 -1.742426902055740356e-01 4.177071154117584229e-02 1.665342748165130615e-01 8.698485791683197021e-03 -1.237424686551094055e-01 9.445984847843647003e-03 -9.190477430820465088e-02 -2.037904411554336548e-01 2.803172767162322998e-01 6.887907627969980240e-03 -1.490689069032669067e-01 1.475235074758529663e-01 1.401746273040771484e-01 -2.538416087627410889e-01 -2.161475270986557007e-01 8.230139315128326416e-02 -2.126594483852386475e-01 5.528274923563003540e-02 2.909940183162689209e-01 4.038971662521362305e-01 1.269667148590087891e-01 2.295961678028106689e-01 2.434769123792648315e-01 5.915676057338714600e-02 7.575091719627380371e-02 6.762944161891937256e-03 -6.805394589900970459e-02 -1.541405320167541504e-01 -1.362801939249038696e-01
-2.677759230136871338e-01 -2.170499116182327271e-01 -7.299367338418960571e-02 6.590680778026580811e-02 1.317538768053054810e-01 -1.464210301637649536e-01 2.338239699602127075e-01 -2.993531525135040283e-01 -3.134233951568603516e-01 2.281556278467178345e-01 -2.737139165401458740e-01 7.542192190885543823e-02 -8.779424428939819336e-02 -2.610267400741577148e-01 2.327366173267364502e-02 -7.936830818653106689e-02 2.409300208091735840e-01 9.222927689552307129e-02 5.344056710600852966e-02 1.299403607845306396e-01 2.906982898712158203e-01 4.973878711462020874e-02 6.142076104879379272e-02 -1.207304522395133972e-01 -1.083222478628158569e-01 3.549769222736358643e-01 -1.137878671288490295e-01 7.321260869503021240e-02 1.126785725355148315e-01 6.335042417049407959e-02 -8.085618168115615845e-02 6.268447637557983398e-02
-1.863157153129577637e-01 1.853432953357696533e-01 1.717275828123092651e-01 -1.672784984111785889e-01 -1.882040686905384064e-02 1.264199912548065186e-01 -9.249266982078552246e-02 4.133389145135879517e-02 -2.067274898290634155e-01 -1.334753632545471191e-01 -3.782736957073211670e-01 -8.708321303129196167e-02 -2.464110404253005981e-01 1.781093142926692963e-02 -3.376725316047668457e-01 1.684734821319580078e-01 4.638453572988510132e-02 8.415967971086502075e-02 2.208888083696365356e-01 8.243574202060699463e-02 7.786934077739715576e-02 -5.941724404692649841e-02 3.779456913471221924e-01 6.076592579483985901e-02 5.355489626526832581e-02 2.789124548435211182e-01 1.982100009918212891e-01 1.944072097539901733e-01 -1.414550989866256714e-01 1.227549985051155090e-01 -1.290710270404815674e-01 -4.199641570448875427e-02
-9.219194948673248291e-02 -3.518345952033996582e-01 1.357873529195785522e-01 -2.250611186027526855e-01 -2.108893124386668205e-03 2.281718188896775246e-03 -1.163495704531669617e-01 -1.745337396860122681e-01 -7.582157850265502930e-02 -3.330591320991516113e-02 -3.356875479221343994e-01 2.241160720586776733e-01 1.924861073493957520e-01 -1.108415797352790833e-01 2.899457216262817383e-01 5.037162452936172485e-02 -1.328001320362091064e-01 1.120396107435226440e-01 -1.540824919939041138e-01 -1.711629778146743774e-01 4.721128195524215698e-02 3.629669919610023499e-02 3.477469086647033691e-01 2.084884643554687500e-01 -1.237744614481925964e-01 -1.225725561380386353e-01 8.266424387693405151e-02 2.025527507066726685e-01 -1.684587746858596802e-01 -2.910347655415534973e-03 -2.609030008316040039e-01 -1.518800705671310425e-01
6.463192868977785110e-03 -2.309834361076354980e-01 2.781513929367065430e-01 -7.133698463439941406e-02 2.060885168612003326e-02 -2.137346863746643066e-01 6.583893299102783203e-02 8.062027394771575928e-02 -3.481228947639465332e-01 1.190362423658370972e-01 -2.088738530874252319e-01 3.079561591148376465e-01 9.805667400360107422e-02 2.436532638967037201e-02 -2.280676662921905518e-01 1.650497019290924072e-01 1.410542875528335571e-01 -1.815902292728424072e-01 -2.341030389070510864e-01 -1.106505319476127625e-01 2.448324263095855713e-01 1.924315094947814941e-01 3.142489194869995117e-01 -1.626013964414596558e-01 -1.237790286540985107e-01 -6.413808558136224747e-03 1.218811422586441040e-01 1.420919131487607956e-02 -2.036756873130798340e-01 -1.064890995621681213e-01 -1.363441646099090576e-01 -7.436614250764250755e-04
-1.880079321563243866e-02 -8.240998536348342896e-02 1.258524656295776367e-01 7.669329643249511719e-02 -9.000136703252792358e-02 6.116560846567153931e-02 1.713574528694152832e-01 -3.015809953212738037e-01 -7.039313763380050659e-02 -1.784196868538856506e-02 -8.650322258472442627e-02 1.060474067926406860e-01 -2.073980718851089478e-01 8.842956274747848511e-02 -6.889439374208450317e-02 7.932014018297195435e-02 1.246025860309600830e-01 2.736360728740692139e-01 1.457475572824478149e-01 2.947476804256439209e-01 2.314959764480590820e-01 2.775412201881408691e-01 2.929461002349853516e-01 3.404617309570312500e-01 9.236162900924682617e-02 2.295507490634918213e-01 6.845045834779739380e-02 1.074271202087402344e-01 -2.658528983592987061e-01 1.005900651216506958e-01 -1.582694500684738159e-01 1.973232030868530273e-01
1.617427729070186615e-02 -2.396992295980453491e-01 4.975845664739608765e-02 1.174222677946090698e-01 2.958476170897483826e-02 -1.851114034652709961e-01 2.947458326816558838e-01 -4.627793431282043457e-01 -1.538821216672658920e-02 -2.322661578655242920e-01 -4.344450309872627258e-02 1.398159116506576538e-01 -2.712298631668090820e-01 -8.900620043277740479e-02 -3.693144768476486206e-02 2.158358097076416016e-01 -9.457498788833618164e-03 1.162999793887138367e-01 -5.819313973188400269e-02 4.274829477071762085e-02 4.060968756675720215e-01 -1.944703049957752228e-02 1.677190810441970825e-01 2.215071320533752441e-01 1.223669722676277161e-01 2.090622335672378540e-01 -1.443222537636756897e-02 -6.126176565885543823e-02 -1.475515216588973999e-01 1.328251361846923828e-01 -1.463132798671722412e-01 2.298526669619604945e-04
-3.105169348418712616e-02 2.711212038993835449e-01 4.157899022102355957e-01 9.128931909799575806e-03 2.368197739124298096e-01 -2.815617024898529053e-01 -2.058201432228088379e-01 -2.085948735475540161e-02 -1.256970912218093872e-01 -8.435114473104476929e-02 -1.490000635385513306e-01 9.534154087305068970e-02 -9.405042976140975952e-02 1.561657041311264038e-01 6.805521249771118164e-02 1.640291661024093628e-01 1.111781671643257141e-01 -9.268380701541900635e-02 -2.855398058891296387e-01 2.246641926467418671e-02 8.169137686491012573e-02 -1.328222155570983887e-01 2.609479129314422607e-01 1.068380847573280334e-02 8.718687295913696289e-02 3.808417916297912598e-01 -4.282451793551445007e-02 3.426363458856940269e-03 -1.314343363046646118e-01 1.297043859958648682e-01 -1.994263231754302979e-01 -1.776573807001113892e-01
-2.814497426152229309e-02 -2.969808280467987061e-01 2.352617308497428894e-02 -1.444863229990005493e-01 -8.133791387081146240e-02 1.871502101421356201e-01 -1.222022920846939087e-01 -2.311148345470428467e-01 -1.707305163145065308e-01 -2.069460600614547729e-01 -1.013084575533866882e-01 1.042081490159034729e-01 -2.961045205593109131e-01 -6.788522005081176758e-02 -1.214055623859167099e-02 -4.441111348569393158e-03 -3.843750059604644775e-02 3.040472567081451416e-01 -7.003889232873916626e-02 4.890781268477439880e-02 2.364359349012374878e-01 1.743724644184112549e-01 1.392677146941423416e-02 3.706502318382263184e-01 3.985119238495826721e-02 3.273271620273590088e-01 3.320824354887008667e-02 -3.614038228988647461e-02 -2.955092191696166992e-01 -3.743840008974075317e-02 -1.430845260620117188e-01 2.204463779926300049e-01
7.182772457599639893e-02 -1.319847404956817627e-01 3.921941220760345459e-01 -3.529706969857215881e-02 1.435153484344482422e-01 -1.040305048227310181e-01 2.389579266309738159e-01 -1.043289974331855774e-01 -1.192891076207160950e-01 7.847560942173004150e-02 -2.413438707590103149e-01 4.504775255918502808e-02 -2.071087956428527832e-01 -8.148907870054244995e-02 2.609984278678894043e-01 9.042946249246597290e-02 -7.564073055982589722e-02 -1.586609929800033569e-01 -1.652050912380218506e-01 -2.885849475860595703e-01 3.314060270786285400e-01 3.000960946083068848e-01 -4.832412581890821457e-03 8.125075697898864746e-02 -8.378703892230987549e-02 5.655257031321525574e-02 -2.023551017045974731e-01 2.421857714653015137e-01 -1.878587305545806885e-01 4.436543583869934082e-02 9.860835969448089600e-02 1.080430448055267334e-01
-9.807903319597244263e-03 -2.278647422790527344e-01 9.224344789981842041e-02 -4.588601365685462952e-02 1.202241051942110062e-03 -3.941673785448074341e-03 -1.408338639885187149e-02 -3.639406859874725342e-01 -2.231060564517974854e-01 3.973536565899848938e-02 -3.536760807037353516e-01 7.647660374641418457e-02 -2.232066392898559570e-01 1.665509045124053955e-01 -2.167592644691467285e-01 -4.958473145961761475e-02 -2.996276319026947021e-01 5.857377499341964722e-02 -7.040031254291534424e-02 -3.644996881484985352e-02 2.603830993175506592e-01 1.065389066934585571e-01 3.905990347266197205e-02 -3.440303727984428406e-02 1.188735142350196838e-01 1.248792186379432678e-02 2.921081483364105225e-01 -7.981329411268234253e-02 -3.863723576068878174e-01 -1.543111354112625122e-01 -1.475219130516052246e-01 -1.149374991655349731e-01
-1.432870179414749146e-01 -9.215240925550460815e-02 3.739680722355842590e-02 -2.334511652588844299e-02 -4.657021537423133850e-02 2.686837688088417053e-02 -2.638052105903625488e-01 -1.461624503135681152e-01 5.000597797334194183e-03 -5.194367468357086182e-02 -1.472271829843521118e-01 3.126996569335460663e-03 -1.267286241054534912e-01 3.618444502353668213e-02 1.537221521139144897e-01 2.280165255069732666e-01 -2.508054375648498535e-01 1.218643486499786377e-01 -6.013260409235954285e-02 2.685534209012985229e-02 4.365067183971405029e-01 2.375375479459762573e-01 7.822347432374954224e-02 -9.319518506526947021e-02 4.689701646566390991e-02 2.650079503655433655e-02 1.900518313050270081e-03 1.642142385244369507e-01 -1.202952489256858826e-01 -3.961276635527610779e-02 -5.513115525245666504e-01 -2.531237602233886719e-01
-6.293740123510360718e-02 -2.233371585607528687e-01 1.774674654006958008e-01 -1.411194913089275360e-02 5.847283452749252319e-02 8.117391169071197510e-02 -1.990089565515518188e-01 -1.507934778928756714e-01 -2.687408328056335449e-01 4.019478335976600647e-02 -3.275619745254516602e-01 7.798852026462554932e-02 -6.578060239553451538e-02 -1.217936873435974121e-01 6.709551066160202026e-02 4.161573201417922974e-02 2.912760339677333832e-02 1.626763790845870972e-01 -2.961330488324165344e-02 -2.490690201520919800e-01 1.185000538825988770e-01 6.752552092075347900e-02 2.801551222801208496e-01 -1.315177679061889648e-01 3.753269314765930176e-01 1.019530445337295532e-01 8.232655934989452362e-03 1.030497178435325623e-01 -1.741878986358642578e-01 3.732774853706359863e-01 2.066070437431335449e-01 -2.248946726322174072e-01
6.007930263876914978e-02 -1.482701748609542847e-01 7.650575786828994751e-02 -3.899341821670532227e-02 3.278613463044166565e-02 -2.382061779499053955e-01 2.671931125223636627e-02 -1.228076070547103882e-01 -2.585416734218597412e-01 -2.374817617237567902e-02 -1.477921605110168457e-01 -5.551363900303840637e-02 5.772852804511785507e-03 -1.682330071926116943e-01 -5.168664455413818359e-02 3.206203281879425049e-01 4.586562048643827438e-03 1.630493998527526855e-01 -3.725131154060363770e-01 -3.120677545666694641e-02 2.178457975387573242e-01 -7.819933444261550903e-02 4.198151454329490662e-02 1.405602842569351196e-01 -4.720457792282104492e-01 2.915574014186859131e-01 -2.354911118745803833e-01 -1.437049806118011475e-01 4.328595474362373352e-02 -1.370073556900024414e-01 -5.665364861488342285e-02 -1.343554258346557617e-01
-3.279049992561340332e-01 1.038093566894531250e-01 2.808264791965484619e-01 -6.322041153907775879e-02 7.693450152873992920e-02 -2.104576528072357178e-01 -2.589905261993408203e-01 -2.349816560745239258e-01 -2.821884751319885254e-01 -1.903320550918579102e-01 -3.176583647727966309e-01 1.825551092624664307e-01 -1.499004811048507690e-01 -8.235785365104675293e-02 -1.053258776664733887e-01 1.838548481464385986e-01 9.711433202028274536e-02 -1.271683126688003540e-01 -2.475049048662185669e-01 2.425951212644577026e-01 1.722370833158493042e-01 -7.391150295734405518e-02 1.384637225419282913e-02 4.439804330468177795e-02 2.458309382200241089e-01 6.416710466146469116e-02 2.269878797233104706e-02 -5.507587641477584839e-02 -1.533178687095642090e-01 -8.486975729465484619e-02 -1.423525661230087280e-01 4.597745370119810104e-03
-1.086350604891777039e-01 -1.504034996032714844e-01 3.443825244903564453e-02 -1.049427017569541931e-01 -1.363662444055080414e-02 4.364735633134841919e-02 6.400992721319198608e-02 -1.088125035166740417e-01 -7.821945101022720337e-02 2.223464287817478180e-02 -4.411700665950775146e-01 1.645455658435821533e-01 -5.394205823540687561e-02 -6.251516193151473999e-02 3.328481018543243408e-01 8.647869527339935303e-02 4.305408895015716553e-01 2.532643638551235199e-02 -1.919658482074737549e-01 -1.665608435869216919e-01 1.298712790012359619e-01 -6.948792934417724609e-02 2.005801796913146973e-01 -7.059927284717559814e-02 -1.590625643730163574e-01 7.098025828599929810e-02 -9.491908550262451172e-02 2.423253357410430908e-01 -9.194222837686538696e-02 1.205308437347412109e-01 -3.484504520893096924e-01 -1.482070386409759521e-01
1.097971498966217041e-01 -4.681326150894165039e-01 2.023713141679763794e-01 4.262121394276618958e-02 -1.672543026506900787e-02 6.517556309700012207e-02 -4.186252132058143616e-02 -1.772413551807403564e-01 -1.032814681529998779e-01 7.883732765913009644e-02 -1.482362002134323120e-01 2.471148520708084106e-01 -3.286616206169128418e-01 2.562459707260131836e-01 5.520683154463768005e-02 -5.602282285690307617e-02 -1.399387717247009277e-01 2.472507953643798828e-01 -8.101408928632736206e-02 -6.810900568962097168e-02 1.698580980300903320e-01 1.559598837047815323e-02 3.164466917514801025e-01 1.620303243398666382e-01 5.389318242669105530e-02 1.407250910997390747e-01 -9.842333942651748657e-02 1.916193515062332153e-01 -2.523429691791534424e-01 -1.061312705278396606e-01 -9.659807384014129639e-02 8.804432302713394165e-02
-6.754712760448455811e-02 -4.213184416294097900e-01 1.448438465595245361e-01 -1.215228345245122910e-02 1.837276220321655273e-01 -2.100587785243988037e-01 7.297400385141372681e-02 -5.927731841802597046e-02 -3.417386114597320557e-01 5.999459698796272278e-02 2.362212864682078362e-03 2.723454833030700684e-01 -1.140659600496292114e-01 -1.563798338174819946e-01 1.586468070745468140e-01 -1.992701739072799683e-02 -2.477379702031612396e-02 3.915018960833549500e-02 6.632155925035476685e-02 -2.457828819751739502e-01 2.994170486927032471e-01 3.562773764133453369e-02 6.491491198539733887e-02 8.467476814985275269e-02 -2.582753300666809082e-01 1.663096398115158081e-01 -8.186838775873184204e-02 2.673905491828918457e-01 1.515173316001892090e-01 -2.109463065862655640e-01 -1.519966870546340942e-01 -1.417937874794006348e-01
-2.827156484127044678e-01 -1.532034296542406082e-02 2.129291296005249023e-01 -1.464954018592834473e-01 -4.038869589567184448e-02 2.246848195791244507e-01 -1.051733270287513733e-01 -1.770827323198318481e-01 -2.265891581773757935e-01 6.841985881328582764e-02 -3.870599269866943359e-01 3.862366080284118652e-02 -1.118129938840866089e-01 1.645035743713378906e-01 5.291352421045303345e-02 1.998235881328582764e-01 -5.149548128247261047e-02 2.381438314914703369e-01 -2.929627522826194763e-02 -1.043070480227470398e-01 3.325077891349792480e-01 3.123278543353080750e-02 -8.844027668237686157e-02 1.831072382628917694e-02 6.073402613401412964e-02 4.374863803386688232e-01 -2.613366246223449707e-01 1.254628994502127171e-03 -1.003027409315109253e-01 -6.234647706151008606e-02 -2.301019057631492615e-02 1.498051267117261887e-02
-2.556351423263549805e-01 -7.287919521331787109e-02 -1.603267528116703033e-02 -8.376725018024444580e-03 -8.575619757175445557e-02 -8.290529251098632812e-02 -2.533054351806640625e-01 -1.008300110697746277e-01 -7.563419640064239502e-03 -2.227353677153587341e-02 -1.326993256807327271e-01 -4.283437505364418030e-02 -1.942977756261825562e-01 8.517822623252868652e-02 7.446940243244171143e-02 2.061216831207275391e-01 -2.141001671552658081e-01 2.613661289215087891e-01 -9.487120434641838074e-03 -3.055264614522457123e-02 4.532772004604339600e-01 2.330030947923660278e-01 1.631714850664138794e-01 -4.289192706346511841e-02 6.124087609350681305e-03 -8.294375985860824585e-02 -5.703113973140716553e-02 1.582911908626556396e-01 -1.077748537063598633e-01 -7.019871473312377930e-02 -4.789860248565673828e-01 -2.069579958915710449e-01
-8.268111199140548706e-02 9.133672341704368591e-03 2.278969623148441315e-02 -1.816290169954299927e-01 8.091527968645095825e-02 -1.888997554779052734e-01 -1.668795198202133179e-02 -7.445962633937597275e-03 -8.705344051122665405e-02 3.718385994434356689e-01 -2.187546342611312866e-01 2.335853129625320435e-01 -1.173219159245491028e-01 2.161099016666412354e-01 -1.057169660925865173e-01 3.372730910778045654e-01 1.624933630228042603e-01 1.684397161006927490e-01 -1.477266699075698853e-01 -1.068394109606742859e-01 2.042874991893768311e-01 1.048425436019897461e-01 3.300653398036956787e-01 -5.064060166478157043e-02 -1.669019907712936401e-01 1.423124074935913086e-01 -3.763514757156372070e-01 1.803211718797683716e-01 4.470714554190635681e-02 -3.415798768401145935e-02 -4.236424714326858521e-02 -6.229283660650253296e-02
6.024701520800590515e-02 -1.624893583357334137e-02 5.606251358985900879e-01 -1.763776130974292755e-02 -1.342250406742095947e-01 2.104695141315460205e-01 -3.285292536020278931e-02 -1.191725358366966248e-01 -8.674620836973190308e-02 1.275539696216583252e-01 -1.964882910251617432e-01 1.584529280662536621e-01 1.527006626129150391e-01 -3.204832673072814941e-01 -1.636649481952190399e-02 1.471903771162033081e-01 -1.013312339782714844e-01 1.802703440189361572e-01 1.108913496136665344e-02 -5.804149061441421509e-02 2.564333081245422363e-01 1.144031733274459839e-01 8.788257092237472534e-02 -1.845014244318008423e-01 2.386803738772869110e-02 1.812024563550949097e-01 3.769247606396675110e-02 1.706424206495285034e-01 7.856442034244537354e-02 1.545909792184829712e-01 -3.264311850070953369e-01 -3.147462382912635803e-02
-7.199621200561523438e-02 -1.693663070909678936e-03 3.384736776351928711e-01 -4.835238680243492126e-02 1.779090240597724915e-02 -2.555349469184875488e-02 1.785032004117965698e-01 8.417326956987380981e-02 -5.199286341667175293e-02 -2.714932560920715332e-01 -3.388817310333251953e-01 2.004557400941848755e-01 -1.137437373399734497e-01 -3.204422816634178162e-02 -3.060224056243896484e-01 1.798859536647796631e-01 -1.608180403709411621e-01 2.002783417701721191e-01 3.165797796100378036e-03 7.896840572357177734e-02 -3.039673343300819397e-02 1.002099886536598206e-01 4.335842728614807129e-01 4.073878377676010132e-02 2.932448387145996094e-01 5.214283242821693420e-03 -1.862309128046035767e-02 -4.157840460538864136e-02 -2.566655874252319336e-01 8.889482170343399048e-02 -1.395951509475708008e-01 -1.112762764096260071e-01
5.818830430507659912e-02 -1.661269813776016235e-01 -1.070698872208595276e-01 1.611810028553009033e-01 2.418242953717708588e-02 2.575149945914745331e-02 1.114520430564880371e-01 -2.056856602430343628e-01 -5.235711932182312012e-01 1.473245620727539062e-01 -1.638242453336715698e-01 1.508427709341049194e-01 -2.641490697860717773e-01 -1.783877164125442505e-01 2.028645575046539307e-01 1.932252049446105957e-01 1.211371719837188721e-01 -2.189346402883529663e-01 -3.745112568140029907e-02 4.440065845847129822e-02 7.998958230018615723e-03 2.450237423181533813e-01 2.305003106594085693e-01 1.830226629972457886e-01 -2.388412952423095703e-01 2.105185389518737793e-01 7.686053216457366943e-02 5.931573733687400818e-02 -9.263462573289871216e-02 -5.576270073652267456e-02 -1.156631782650947571e-01 3.898440673947334290e-02
-1.403444260358810425e-01 -1.351230442523956299e-01 1.893216818571090698e-01 2.182499272748827934e-03 2.727148830890655518e-01 -1.776284128427505493e-01 1.347850859165191650e-01 -9.124986082315444946e-02 -4.431451857089996338e-02 -2.157157659530639648e-01 -3.802654147148132324e-01 -1.201686933636665344e-01 -1.584164053201675415e-01 1.251132935285568237e-01 -2.007587552070617676e-01 -8.712167292833328247e-02 1.476529985666275024e-02 -3.493125317618250847e-03 9.071344137191772461e-02 1.048775240778923035e-01 6.066421791911125183e-02 2.868660390377044678e-01 1.863126605749130249e-01 -5.613443627953529358e-02 -2.899747528135776520e-02 1.597865372896194458e-01 4.858780652284622192e-02 1.852698475122451782e-01 -1.145760193467140198e-01 -1.998029351234436035e-01 -3.549364805221557617e-01 -3.349849879741668701e-01
-1.051461771130561829e-01 -3.365730345249176025e-01 3.277823925018310547e-01 -1.988248229026794434e-01 2.135363966226577759e-01 -9.837701171636581421e-02 2.108717104420065880e-03 -1.853249371051788330e-01 5.235910415649414062e-02 -1.623871624469757080e-01 -4.174502193927764893e-01 -6.531292200088500977e-02 -1.270420551300048828e-01 2.050766497850418091e-01 -1.413029134273529053e-01 -1.363953649997711182e-01 9.080491214990615845e-02 -2.007518708705902100e-01 1.964803785085678101e-01 1.717889010906219482e-01 1.830965578556060791e-01 1.867778003215789795e-01 1.336206346750259399e-01 -8.945309370756149292e-02 -4.145925049670040607e-04 1.589603275060653687e-01 6.850623339414596558e-02 1.642829030752182007e-01 -1.251848787069320679e-01 2.169859968125820160e-02 -1.451698839664459229e-01 -1.719313710927963257e-01
-1.573206782341003418e-01 -1.075949668884277344e-01 3.715462982654571533e-02 -1.635885685682296753e-01 -1.217747330665588379e-01 1.144677400588989258e-01 -1.792608797550201416e-01 -1.963336914777755737e-01 -2.310348153114318848e-01 7.429294288158416748e-02 -3.957555294036865234e-01 -3.386968281120061874e-03 -2.115529216825962067e-02 -1.262828260660171509e-01 -2.362023107707500458e-02 1.936391368508338928e-02 -2.849026620388031006e-01 1.498979628086090088e-01 -2.565294504165649414e-01 -1.047657355666160583e-01 2.372917681932449341e-01 2.763777673244476318e-01 3.409810364246368408e-01 1.242634188383817673e-02 -4.691137000918388367e-02 4.583241883665323257e-03 1.936636865139007568e-01 -1.886866092681884766e-01 -2.333252727985382080e-01 -1.050775423645973206e-01 -1.596916019916534424e-01 9.061076492071151733e-02
-2.553502283990383148e-02 -1.882480084896087646e-01 2.976519465446472168e-01 4.314311221241950989e-02 5.635125562548637390e-02 -1.420209407806396484e-01 -2.124674618244171143e-01 -2.385875135660171509e-01 -3.239252567291259766e-01 1.071421653032302856e-01 6.450283527374267578e-02 1.686839908361434937e-01 3.339470177888870239e-02 -4.551099240779876709e-02 -2.842344343662261963e-01 3.158697187900543213e-01 1.769531220197677612e-01 -1.489208340644836426e-01 -1.424995716661214828e-02 -1.065589785575866699e-01 1.239231228828430176e-01 -1.327707022428512573e-01 2.364724576473236084e-01 1.358271688222885132e-01 -1.132906749844551086e-01 2.722378075122833252e-01 -2.212451845407485962e-01 -1.744364351034164429e-01 -1.642699688673019409e-01 3.910351544618606567e-02 5.170598626136779785e-02 -2.129687368869781494e-01
9.895981848239898682e-02 4.513672366738319397e-02 -1.430598646402359009e-02 5.114917084574699402e-02 -5.176958814263343811e-02 1.618169993162155151e-01 -3.549760878086090088e-01 -2.111621648073196411e-01 -1.316324472427368164e-01 -6.284863501787185669e-02 -3.236450850963592529e-01 1.074767410755157471e-01 -1.368560194969177246e-01 -8.368525654077529907e-02 1.486095935106277466e-01 3.423062264919281006e-01 -1.354992687702178955e-01 1.726296246051788330e-01 7.256066054105758667e-02 -6.305833812803030014e-03 2.762763500213623047e-01 2.607500851154327393e-01 3.557412624359130859e-01 1.591577231884002686e-01 -1.397906988859176636e-01 1.255249679088592529e-01 -9.440028667449951172e-02 -1.627508550882339478e-01 1.457940042018890381e-01 6.427410058677196503e-03 -9.848598390817642212e-02 -1.787705421447753906e-01
-3.397834300994873047e-02 9.468887932598590851e-03 4.353845417499542236e-01 -2.600563168525695801e-01 -8.639645762741565704e-03 -1.943055838346481323e-01 -4.077620804309844971e-02 -2.807932198047637939e-01 -3.050785139203071594e-02 -2.242652773857116699e-01 -1.340661346912384033e-01 1.887263804674148560e-01 3.063626773655414581e-02 -6.905608624219894409e-02 -5.640291795134544373e-02 -2.850469946861267090e-02 -7.388834655284881592e-02 1.379634812474250793e-02 -7.134325057268142700e-02 -8.965484797954559326e-02 -4.279357381165027618e-03 2.077928632497787476e-01 1.573812067508697510e-01 8.927293866872787476e-02 -3.639087378978729248e-01 3.446724712848663330e-01 -9.997324645519256592e-02 -2.407163530588150024e-01 2.633772790431976318e-01 -4.055207967758178711e-02 1.610648259520530701e-02 -1.534934341907501221e-01
-7.343366742134094238e-02 -1.676841974258422852e-01 1.676370650529861450e-01 -2.932848595082759857e-02 -5.070110037922859192e-02 -1.088507920503616333e-01 3.255466744303703308e-02 -3.538903295993804932e-01 -2.712227404117584229e-01 3.771915286779403687e-02 -7.946541905403137207e-02 -2.185006290674209595e-01 1.140240058302879333e-01 9.748055040836334229e-02 2.122793942689895630e-01 3.137851357460021973e-01 -3.675346449017524719e-02 -3.897685557603836060e-02 -1.783838421106338501e-01 -6.349839270114898682e-02 1.574996113777160645e-01 5.112297460436820984e-02 1.196609959006309509e-01 1.357766985893249512e-01 -3.977729082107543945e-01 3.871513307094573975e-01 -1.821897476911544800e-01 -9.594085812568664551e-02 -4.514244943857192993e-02 -1.149626225233078003e-01 -5.958577618002891541e-02 -1.831175237894058228e-01
1.062385290861129761e-01 -1.170381754636764526e-01 2.832555957138538361e-02 1.448250561952590942e-01 8.470429480075836182e-02 -2.594109773635864258e-01 9.021809697151184082e-02 -1.030393540859222412e-01 -4.568569064140319824e-01 1.581548899412155151e-01 -3.695530295372009277e-01 2.668864130973815918e-01 -6.749527901411056519e-02 -1.159911081194877625e-01 -2.968160249292850494e-02 1.391954254359006882e-02 7.842590659856796265e-02 1.463844254612922668e-02 -1.804445683956146240e-01 -4.018329828977584839e-02 -1.343674808740615845e-01 -6.899157166481018066e-02 3.181046545505523682e-01 1.482834815979003906e-01 -6.969059258699417114e-02 3.601650893688201904e-01 -1.011884734034538269e-01 2.086092904210090637e-02 4.228633269667625427e-02 -1.121404767036437988e-01 -3.657578025013208389e-03 -2.307387441396713257e-01
-1.939431577920913696e-01 1.212345138192176819e-01 3.171771168708801270e-01 1.380271911621093750e-01 2.498994171619415283e-01 4.369174689054489136e-02 5.546222627162933350e-02 -5.309167876839637756e-02 -3.336047232151031494e-01 3.140026032924652100e-01 -1.066839918494224548e-01 1.485991198569536209e-02 9.627337008714675903e-02 -2.619774341583251953e-01 -2.461608648300170898e-01 -2.708403393626213074e-02 -1.588059365749359131e-01 -3.107852302491664886e-02 -2.326362766325473785e-02 -5.425588414072990417e-02 3.042497336864471436e-01 3.009907305240631104e-01 2.423234283924102783e-01 -1.072896197438240051e-01 -1.195788267068564892e-03 2.644374668598175049e-01 -1.967494748532772064e-02 1.401446107774972916e-02 -4.087607935070991516e-02 7.674471288919448853e-02 -7.846864312887191772e-02 1.725262254476547241e-01
4.158843681216239929e-02 -9.801653772592544556e-02 3.259445130825042725e-01 5.230967700481414795e-02 1.041353121399879456e-01 1.448921952396631241e-02 5.072885379195213318e-02 -9.433694183826446533e-02 -6.075253337621688843e-02 -1.231201216578483582e-01 -2.130011469125747681e-01 1.668921709060668945e-01 -2.352218627929687500e-01 -2.783836126327514648e-01 -1.213415637612342834e-01 5.739928456023335457e-04 -7.388130575418472290e-02 3.197528123855590820e-01 -4.768864512443542480e-01 -1.909620016813278198e-01 7.775921374559402466e-02 9.240385144948959351e-02 8.710892498493194580e-02 -1.337697207927703857e-01 -2.826482653617858887e-01 2.206253409385681152e-01 -2.416158765554428101e-01 -3.766537830233573914e-02 -8.429042249917984009e-02 5.683524534106254578e-02 -1.053668186068534851e-02 8.410641551017761230e-02
-1.068369597196578979e-01 -1.866967678070068359e-01 -8.299040794372558594e-02 -1.111348643898963928e-01 1.019066944718360901e-01 -1.955170184373855591e-01 -2.704480886459350586e-01 -2.893894016742706299e-01 -2.100889235734939575e-01 -1.577002741396427155e-02 1.549366675317287445e-02 6.114854291081428528e-02 -2.787321507930755615e-01 -1.239882502704858780e-02 -7.058849930763244629e-02 4.659654200077056885e-01 2.510205507278442383e-01 1.410186141729354858e-01 -9.335807710886001587e-02 1.160788349807262421e-03 9.040570259094238281e-02 2.947560250759124756e-01 1.276060044765472412e-01 -1.292498111724853516e-01 -1.405869126319885254e-01 -1.995602622628211975e-02 -1.562842875719070435e-01 1.447382718324661255e-01 -8.233284205198287964e-02 -1.146791279315948486e-01 3.055184846743941307e-03 -2.748461663722991943e-01
-1.874916851520538330e-01 -1.947112381458282471e-01 -1.133913267403841019e-02 1.163332685828208923e-01 -6.156614050269126892e-02 -1.293386965990066528e-01 3.001745045185089111e-01 -1.967791914939880371e-01 1.296396851539611816e-01 -2.973767518997192383e-01 -2.114246189594268799e-01 8.893503248691558838e-02 -1.460204422473907471e-01 -1.923846900463104248e-01 -1.411360353231430054e-01 1.702663004398345947e-01 -9.461320936679840088e-02 1.344974040985107422e-01 -3.306520357728004456e-02 5.163203924894332886e-02 3.507374227046966553e-01 1.456379294395446777e-01 3.447620868682861328e-01 1.253238469362258911e-01 7.442978024482727051e-02 1.073047965764999390e-01 -3.822962567210197449e-02 2.349133230745792389e-02 -2.775226235389709473e-01 1.040598228573799133e-01 -9.856903553009033203e-02 -2.694599032402038574e-01
-9.819178376346826553e-04 -1.813808530569076538e-01 5.334566906094551086e-02 2.317534685134887695e-01 7.658416777849197388e-02 -2.255403846502304077e-01 -3.116783499717712402e-02 -9.873882681131362915e-02 -5.626696348190307617e-01 -1.450736224651336670e-01 -2.885290682315826416e-01 2.048778235912322998e-01 -6.816734373569488525e-02 9.570581465959548950e-02 1.044067218899726868e-01 -2.531645260751247406e-02 -3.712945431470870972e-02 -3.330953717231750488e-01 -2.824351489543914795e-01 -6.702475249767303467e-02 4.543112963438034058e-02 2.137160599231719971e-01 2.174625098705291748e-01 2.074070721864700317e-01 9.473526850342750549e-03 1.191120669245719910e-01 2.755079790949821472e-02 3.860886767506599426e-02 -3.259910270571708679e-02 -4.418057575821876526e-02 -2.633354067802429199e-02 -5.243921186774969101e-04
-3.166894614696502686e-02 -1.060741543769836426e-01 2.083549648523330688e-01 2.208527922630310059e-01 -1.263425797224044800e-01 -3.008165955543518066e-01 9.914050996303558350e-02 -1.845078729093074799e-02 -4.602638185024261475e-01 9.490120410919189453e-02 -2.646120786666870117e-01 2.379305511713027954e-01 -3.343658521771430969e-02 -8.128141053020954132e-03 1.347694098949432373e-01 -4.944745451211929321e-02 -1.681559383869171143e-01 -7.438291609287261963e-02 -1.764510273933410645e-01 -5.035992339253425598e-02 1.882577501237392426e-02 4.226189255714416504e-01 -1.894379779696464539e-02 7.211498171091079712e-02 -1.283490937203168869e-02 1.816779673099517822e-01 2.844376675784587860e-02 1.688491702079772949e-01 -3.003935515880584717e-01 5.969541892409324646e-02 3.314690291881561279e-02 -1.654321141541004181e-02
-3.770875036716461182e-01 -9.786995127797126770e-03 2.066171616315841675e-01 -1.020476222038269043e-01 1.875138431787490845e-01 -1.380080729722976685e-01 -3.224136531352996826e-01 -1.444680839776992798e-01 -2.212691605091094971e-01 -2.919699549674987793e-01 -6.846939027309417725e-02 2.046590894460678101e-01 -9.466930478811264038e-02 -5.744073912501335144e-02 9.541147388517856598e-03 1.003739833831787109e-01 -1.912563852965831757e-02 -2.483147382736206055e-01 -1.062246337532997131e-01 2.807844281196594238e-01 2.092480659484863281e-01 6.360457837581634521e-02 2.577878832817077637e-01 1.455529928207397461e-01 1.011213213205337524e-01 6.499558687210083008e-02 1.863699965178966522e-02 -4.227919876575469971e-02 -2.222049832344055176e-01 -1.287148594856262207e-01 -2.078892476856708527e-02 -2.275703996419906616e-01
-3.552242368459701538e-02 -2.025847882032394409e-01 2.994916737079620361e-01 2.213909924030303955e-01 1.354594975709915161e-01 -1.890603005886077881e-01 -2.384117394685745239e-01 -2.754349112510681152e-01 -1.302038431167602539e-01 1.515823453664779663e-01 -7.105481345206499100e-03 1.444468945264816284e-01 3.811259567737579346e-02 -1.010692194104194641e-01 -1.590358763933181763e-01 3.461555540561676025e-01 2.027378976345062256e-01 -7.153691351413726807e-02 4.027229547500610352e-02 1.266519129276275635e-01 1.003497019410133362e-01 3.020822815597057343e-02 2.961382865905761719e-01 1.273489594459533691e-01 -2.515555024147033691e-01 1.636001020669937134e-01 -2.271880209445953369e-01 -1.904943585395812988e-01 -4.338861629366874695e-02 2.251564264297485352e-01 -6.247727200388908386e-02 -3.675892949104309082e-02
-1.922840029001235962e-01 -3.289992511272430420e-01 1.213503926992416382e-01 -2.439052611589431763e-01 6.437086313962936401e-02 1.371379345655441284e-01 -2.994065731763839722e-02 -2.379131317138671875e-01 -1.401768624782562256e-01 -2.834338545799255371e-01 -1.863291859626770020e-01 2.195340692996978760e-01 -4.194613546133041382e-02 -1.343244463205337524e-01 -4.943678528070449829e-02 1.697872430086135864e-01 -4.624993503093719482e-01 -5.656022578477859497e-03 -5.590860918164253235e-02 -7.355959713459014893e-02 5.661064013838768005e-02 2.028708755970001221e-01 2.727524936199188232e-01 5.399351194500923157e-02 1.794209480285644531e-01 1.017540842294692993e-01 1.206514686346054077e-01 5.467385426163673401e-02 -1.498295217752456665e-01 -8.880380541086196899e-02 -1.207097917795181274e-01 1.304078847169876099e-01
-1.528534740209579468e-01 -7.275319844484329224e-02 2.154635787010192871e-01 -5.276207625865936279e-02 3.255610167980194092e-01 1.050452440977096558e-01 4.530601948499679565e-02 -2.924974560737609863e-01 -1.079111695289611816e-01 -1.675320565700531006e-01 -1.793533265590667725e-01 1.608141213655471802e-01 -2.783601358532905579e-02 -3.662124276161193848e-02 -4.611526802182197571e-02 7.714236527681350708e-02 2.734589017927646637e-02 1.710656583309173584e-01 2.613171339035034180e-01 1.267976709641516209e-03 3.442216292023658752e-02 2.108623683452606201e-01 2.390981018543243408e-01 3.295180797576904297e-01 -2.275494635105133057e-01 7.147982716560363770e-03 -2.364998608827590942e-01 -1.943867802619934082e-01 2.058892101049423218e-01 1.243641749024391174e-01 -3.098269701004028320e-01 -2.175666578114032745e-02
-2.421232908964157104e-01 -3.209941983222961426e-01 -1.629005745053291321e-02 2.210502028465270996e-01 1.603178121149539948e-02 -1.512507498264312744e-01 1.314785480499267578e-01 -4.300498694647103548e-04 -2.721028327941894531e-01 3.827327489852905273e-02 -2.267740815877914429e-01 -6.601064652204513550e-02 -1.242188811302185059e-01 6.740012764930725098e-02 4.274375736713409424e-02 1.982031464576721191e-01 1.277066469192504883e-01 1.762093603610992432e-01 -9.690149873495101929e-02 -1.762563735246658325e-01 1.331118792295455933e-01 2.702707052230834961e-01 1.861590296030044556e-01 -1.399796158075332642e-01 -2.102066725492477417e-01 -5.294796451926231384e-02 -1.464295685291290283e-01 1.451152265071868896e-01 -1.119049936532974243e-01 1.418401580303907394e-02 -4.530165791511535645e-01 -1.270782053470611572e-01
1.245767921209335327e-01 -3.519719541072845459e-01 6.483529508113861084e-02 -4.366687536239624023e-01 -6.153075769543647766e-02 -6.904520094394683838e-02 7.724843174219131470e-02 2.861887589097023010e-02 -2.700609862804412842e-01 -2.423804253339767456e-02 -9.653534740209579468e-02 9.402927011251449585e-02 1.409510523080825806e-01 3.094726614654064178e-02 -4.449342563748359680e-02 1.159344166517257690e-01 -1.519849300384521484e-01 2.862136960029602051e-01 -5.260371789336204529e-02 1.079793497920036316e-01 1.624303311109542847e-01 6.205089762806892395e-02 2.734890878200531006e-01 2.405385971069335938e-01 -1.328124385327100754e-02 2.414793521165847778e-01 -2.699460648000240326e-02 -3.632068634033203125e-02 -2.663130164146423340e-01 1.992568820714950562e-01 -2.281884551048278809e-01 1.299283206462860107e-01
-1.483158022165298462e-01 -6.225165352225303650e-02 8.240812271833419800e-02 -1.177568510174751282e-01 9.888450801372528076e-02 -1.043121963739395142e-01 -1.942571997642517090e-01 2.472026646137237549e-02 -2.551266849040985107e-01 1.062626764178276062e-01 -2.685309052467346191e-01 3.346155583858489990e-02 1.279312372207641602e-01 -3.386284708976745605e-01 -2.077064476907253265e-03 -1.379405558109283447e-01 -9.665398299694061279e-02 2.837206423282623291e-02 -3.311336040496826172e-01 -6.574145704507827759e-02 2.878530621528625488e-01 2.952491343021392822e-01 2.760590612888336182e-01 2.625182271003723145e-01 -2.003808319568634033e-01 1.756623685359954834e-01 -5.207898467779159546e-02 2.332435250282287598e-01 6.375239044427871704e-02 8.160489797592163086e-02 1.662953384220600128e-02 1.280106902122497559e-01
6.288475543260574341e-02 -3.384992778301239014e-01 1.672298163175582886e-01 -4.156886413693428040e-02 -8.700128644704818726e-03 -7.603349536657333374e-02 1.923574507236480713e-01 2.128168046474456787e-01 9.135872125625610352e-02 -1.585177183151245117e-01 -2.385483235120773315e-01 -8.318881690502166748e-02 -1.613628119230270386e-01 -6.193122640252113342e-02 -2.193306386470794678e-01 2.531981468200683594e-01 -8.638302981853485107e-02 1.246036067605018616e-01 4.929800331592559814e-02 4.211316350847482681e-03 1.423067152500152588e-01 2.479528486728668213e-01 1.337117850780487061e-01 1.674948036670684814e-01 5.381661653518676758e-02 2.813733518123626709e-01 -1.952331811189651489e-01 1.079424098134040833e-01 -2.227264344692230225e-01 -1.888733357191085815e-01 -1.031075641512870789e-01 -3.786617815494537354e-01
2.201985120773315430e-01 -2.211745530366897583e-01 -1.153287887573242188e-01 -1.430854499340057373e-01 1.355133950710296631e-01 1.109732091426849365e-01 5.033640936017036438e-02 -3.895359635353088379e-01 -1.979146301746368408e-01 -1.412295550107955933e-02 -3.116707205772399902e-01 1.570512056350708008e-01 -2.717007696628570557e-01 9.713423252105712891e-02 -2.183383852243423462e-01 1.310878992080688477e-02 -3.221925199031829834e-01 1.623056828975677490e-01 -1.939077824354171753e-01 3.036423400044441223e-02 1.400938183069229126e-01 1.553441882133483887e-01 -2.440256811678409576e-02 -6.417343765497207642e-02 -6.603419780731201172e-02 4.898596089333295822e-03 -4.353825375437736511e-02 1.511788219213485718e-01 -1.499093621969223022e-01 -1.212410554289817810e-01 -2.029736191034317017e-01 -2.587382197380065918e-01
-1.505977357737720013e-03 1.894046515226364136e-01 2.973224818706512451e-01 4.635066166520118713e-02 -7.016479223966598511e-02 3.307964280247688293e-02 -7.388483732938766479e-02 -2.646282315254211426e-01 -2.559415400028228760e-01 4.466577246785163879e-02 -3.731055930256843567e-02 -1.476658880710601807e-01 -1.435470432043075562e-01 1.111095249652862549e-01 -7.952049374580383301e-02 3.149422109127044678e-01 -7.711625844240188599e-02 2.372572273015975952e-01 -3.083324730396270752e-01 -4.363940656185150146e-02 3.050255179405212402e-01 4.794175922870635986e-02 -1.939996480941772461e-01 2.431149333715438843e-01 1.136420071125030518e-01 3.833177089691162109e-01 -1.309849470853805542e-01 1.312506943941116333e-01 -1.674716733396053314e-02 6.116565316915512085e-02 -6.227298080921173096e-02 -9.740188717842102051e-02
-3.417860269546508789e-01 -4.668131843209266663e-02 2.399461120367050171e-01 -1.921327561140060425e-01 8.430451899766921997e-02 -2.028616666793823242e-01 -9.966135025024414062e-02 -3.475342392921447754e-01 -5.451308190822601318e-02 3.090865164995193481e-02 3.091498278081417084e-02 -5.625645443797111511e-02 -1.325479447841644287e-01 1.619578897953033447e-01 1.061071157455444336e-01 1.620501130819320679e-01 -9.995836764574050903e-02 2.921819984912872314e-01 -1.203956827521324158e-02 -4.465605318546295166e-02 1.496031135320663452e-01 9.059972129762172699e-03 4.372935742139816284e-02 -1.993779279291629791e-02 9.783139824867248535e-02 4.595722258090972900e-01 -2.217561602592468262e-01 -9.584684669971466064e-02 -1.327773630619049072e-01 -4.752848669886589050e-02 -1.557033061981201172e-01 -2.694984674453735352e-01
-8.629324287176132202e-02 -9.218951314687728882e-02 -8.952279388904571533e-02 2.777342125773429871e-02 3.475714325904846191e-01 -3.666528761386871338e-01 1.396649330854415894e-01 -2.168318480253219604e-01 -1.570629477500915527e-01 1.143017131835222244e-02 -2.982941083610057831e-02 1.724901795387268066e-01 -1.804569363594055176e-01 3.971565142273902893e-02 -9.257260710000991821e-02 -4.544900730252265930e-02 -1.170453727245330811e-01 1.047834157943725586e-01 -4.270303249359130859e-02 1.364101171493530273e-01 1.114711910486221313e-01 1.227508187294006348e-01 4.803279638290405273e-01 1.849925220012664795e-01 3.217158466577529907e-02 1.751370579004287720e-01 1.090732291340827942e-01 -5.990983173251152039e-02 -3.297688663005828857e-01 -1.038857847452163696e-01 4.700990021228790283e-02 2.163367569446563721e-01
-1.674754470586776733e-01 -1.611759513616561890e-01 -1.493597496300935745e-02 -4.680357407778501511e-03 2.997916638851165771e-01 -2.562918663024902344e-01 2.495974302291870117e-01 -1.541687175631523132e-02 -1.247285604476928711e-01 1.265041977167129517e-01 -1.557978540658950806e-01 2.461936920881271362e-01 4.526306316256523132e-02 5.165555980056524277e-03 -1.102049872279167175e-01 1.918936818838119507e-01 1.693441420793533325e-01 -5.914192646741867065e-02 -3.549355864524841309e-01 -1.372206509113311768e-01 2.520249783992767334e-01 -1.020801737904548645e-01 1.728758662939071655e-01 -3.157452866435050964e-02 -9.192194044589996338e-02 9.141844511032104492e-02 -5.590853095054626465e-02 2.144348472356796265e-01 2.963616698980331421e-02 1.712726354598999023e-01 -2.095889300107955933e-01 -3.718661069869995117e-01
-2.046565413475036621e-01 -3.509419411420822144e-02 -2.345346100628376007e-02 -1.690908223390579224e-01 8.973067998886108398e-02 1.007771342992782593e-01 -4.623714089393615723e-02 -2.273791283369064331e-01 -3.867484256625175476e-02 8.658318966627120972e-02 -2.277762442827224731e-02 1.029545068740844727e-01 -2.581233084201812744e-01 1.065217927098274231e-01 1.430829167366027832e-01 6.374549865722656250e-02 2.083864808082580566e-02 -3.300054669380187988e-01 -8.607261627912521362e-02 5.791021138429641724e-02 2.200107276439666748e-01 9.438842535018920898e-02 3.896951675415039062e-01 1.510365605354309082e-01 -2.391184121370315552e-01 3.058559894561767578e-01 7.912512868642807007e-02 9.519236534833908081e-02 -2.462816089391708374e-01 2.912097871303558350e-01 -2.036706358194351196e-01 1.673271954059600830e-01
-8.412788063287734985e-02 -2.316092848777770996e-01 3.706939816474914551e-01 -1.314007192850112915e-01 5.296564847230911255e-02 -1.490744352340698242e-01 -3.443116545677185059e-01 -1.444731056690216064e-01 -1.769880764186382294e-03 2.272437363862991333e-01 -1.770057901740074158e-02 1.763760000467300415e-01 -1.141317486763000488e-01 3.965345676988363266e-03 -1.117172166705131531e-01 3.280047476291656494e-01 6.873588263988494873e-02 2.184803015552461147e-04 -4.166644066572189331e-02 -8.335269987583160400e-02 2.243775427341461182e-01 -1.475245058536529541e-01 2.756470739841461182e-01 1.740009635686874390e-01 -1.855275332927703857e-01 2.171477377414703369e-01 -7.140388339757919312e-02 -3.469853103160858154e-01 1.073522493243217468e-02 6.143169850111007690e-02 -2.433050889521837234e-03 -3.511238098144531250e-02
-7.429825514554977417e-02 -1.757624745368957520e-01 3.347899019718170166e-01 3.440418839454650879e-02 1.653147935867309570e-01 -1.309657096862792969e-01 1.245924457907676697e-01 1.054640933871269226e-01 -1.334111094474792480e-01 1.455173790454864502e-01 -1.223030313849449158e-01 2.047449648380279541e-01 -2.752751857042312622e-02 -1.169993728399276733e-01 2.564813196659088135e-02 3.885793089866638184e-01 -2.128712385892868042e-01 -5.056739225983619690e-02 -1.917604357004165649e-01 1.914404034614562988e-01 3.637250661849975586e-01 8.176674693822860718e-02 6.298466026782989502e-02 1.509531289339065552e-01 -2.581351697444915771e-01 -1.735980622470378876e-03 -1.347847580909729004e-01 3.414369821548461914e-01 -4.514124244451522827e-02 6.298901140689849854e-02 3.418080881237983704e-02 -1.471629142761230469e-01
-8.258433640003204346e-02 -1.711528897285461426e-01 1.535996645689010620e-01 -1.643472462892532349e-01 -2.080619037151336670e-01 1.399887949228286743e-01 1.715597510337829590e-01 -1.232098489999771118e-01 -3.874266520142555237e-02 -8.050164580345153809e-02 -3.329417705535888672e-01 2.171311974525451660e-01 1.626221090555191040e-01 1.403837949037551880e-01 -3.825847506523132324e-01 3.375150859355926514e-01 1.532549317926168442e-02 4.929751157760620117e-02 4.449827224016189575e-02 -1.704253256320953369e-01 1.454160958528518677e-01 1.698962152004241943e-01 2.885964810848236084e-01 1.278935670852661133e-01 1.580773442983627319e-01 -4.100718535482883453e-03 -2.086460441350936890e-01 -9.851653128862380981e-02 -1.420532912015914917e-01 8.867626637220382690e-02 -1.786888390779495239e-02 -2.083597332239151001e-01
-1.062348135747015476e-03 -5.847987905144691467e-02 2.203630805015563965e-01 -1.660413295030593872e-01 8.434044569730758667e-02 3.312511369585990906e-02 1.673591285943984985e-01 -2.906560003757476807e-01 -5.589976161718368530e-02 -1.532347351312637329e-01 1.014003008604049683e-01 2.118641287088394165e-01 -3.964219987392425537e-01 -1.203299984335899353e-01 4.133748635649681091e-02 1.658761650323867798e-01 2.053207531571388245e-02 2.022835612297058105e-01 -6.812646239995956421e-02 1.742711663246154785e-01 2.582549750804901123e-01 1.421106457710266113e-01 2.011175453662872314e-01 4.051134586334228516e-01 1.693282425403594971e-01 1.024530529975891113e-01 1.020287722349166870e-02 2.017799168825149536e-01 -9.878579527139663696e-02 9.210488945245742798e-02 -2.249001860618591309e-01 2.243814803659915924e-02
3.984209895133972168e-02 -1.503002047538757324e-01 1.254461854696273804e-01 5.808717012405395508e-02 1.046106666326522827e-01 -3.845875859260559082e-01 -5.469092167913913727e-03 -2.911132276058197021e-01 5.443386733531951904e-02 4.315381869673728943e-02 -1.368149816989898682e-01 -4.281446710228919983e-02 -3.182489573955535889e-01 1.096614822745323181e-02 1.210515294224023819e-02 -6.107025966048240662e-02 -2.400365658104419708e-02 2.682186067104339600e-01 -4.859533160924911499e-03 -2.808408439159393311e-02 3.098574001342058182e-03 6.731059402227401733e-02 1.933123767375946045e-01 4.048500061035156250e-01 5.361871048808097839e-02 1.110458076000213623e-01 -1.457235962152481079e-01 3.485126495361328125e-01 -2.339746803045272827e-01 2.656434476375579834e-01 -1.120923906564712524e-01 -8.664441108703613281e-02
3.096212260425090790e-02 1.803002059459686279e-01 1.090310662984848022e-01 1.404174715280532837e-01 1.011392474174499512e-01 -5.118062347173690796e-02 -4.919233173131942749e-02 -3.195153474807739258e-01 -8.237887173891067505e-02 -7.438730448484420776e-02 -2.762418985366821289e-01 1.418733894824981689e-01 4.298330843448638916e-02 4.387654364109039307e-02 -1.842227578163146973e-01 2.154974043369293213e-01 2.111438661813735962e-01 2.844637036323547363e-01 1.348308771848678589e-01 -1.878173947334289551e-01 2.273691259324550629e-02 2.140567451715469360e-01 2.245230376720428467e-01 1.943676471710205078e-01 -2.365097850561141968e-01 9.905038028955459595e-02 -3.811290264129638672e-01 -9.158861637115478516e-02 -1.471729427576065063e-01 -1.738856136798858643e-01 -9.308387339115142822e-02 -1.767017841339111328e-01
-1.971565634012222290e-01 6.835116446018218994e-02 -8.075138181447982788e-02 -5.778257921338081360e-02 1.425325274467468262e-01 -8.503729104995727539e-02 1.314248889684677124e-01 -2.312629967927932739e-01 1.171601638197898865e-01 -4.641258716583251953e-02 -1.038190424442291260e-01 2.155063301324844360e-01 -2.618196606636047363e-01 3.084012307226657867e-02 -1.347860321402549744e-03 9.123426862061023712e-03 -1.596077680587768555e-01 -1.226433292031288147e-01 -1.078915148973464966e-01 -5.723454058170318604e-02 3.838483989238739014e-01 3.011828958988189697e-01 3.319030404090881348e-01 -5.085587501525878906e-02 -3.194209337234497070e-01 1.921750754117965698e-01 -3.489804267883300781e-02 -1.473424136638641357e-01 -2.251769453287124634e-01 2.540170848369598389e-01 -1.314090341329574585e-01 7.066003978252410889e-02
1.444655805826187134e-01 6.097519025206565857e-02 1.727940142154693604e-01 -6.957125850021839142e-03 2.714979946613311768e-01 -6.154025718569755554e-02 2.567843906581401825e-02 -2.813186347484588623e-01 -4.063839092850685120e-02 -6.804947555065155029e-02 -1.299767345190048218e-01 1.963230520486831665e-01 -1.904105395078659058e-01 -2.095267325639724731e-01 -4.008416458964347839e-02 1.490615159273147583e-01 2.081731148064136505e-02 2.435427010059356689e-01 8.965276926755905151e-02 6.434410810470581055e-02 1.822802126407623291e-01 5.552530288696289062e-02 2.175260931253433228e-01 3.562285900115966797e-01 1.069267839193344116e-01 2.464030534029006958e-01 3.638906404376029968e-02 3.010913729667663574e-01 -2.678407430648803711e-01 2.399704456329345703e-01 -9.011837095022201538e-02 1.961672604084014893e-01
-5.252214893698692322e-02 -1.607456505298614502e-01 2.983930110931396484e-01 -4.466206207871437073e-02 1.387835592031478882e-01 -5.719250068068504333e-02 -2.454830557107925415e-01 -1.362070590257644653e-01 -2.663073539733886719e-01 2.878573238849639893e-01 -1.339847594499588013e-01 2.597775757312774658e-01 -9.911157190799713135e-02 -2.328974455595016479e-01 3.665257245302200317e-02 1.989012211561203003e-01 -1.421392560005187988e-01 2.291117310523986816e-01 -1.318478584289550781e-01 1.253344565629959106e-01 1.701810210943222046e-01 -1.141917556524276733e-01 6.238323450088500977e-02 -1.932381242513656616e-01 -1.546460241079330444e-01 1.239331439137458801e-01 -8.259406685829162598e-02 3.165086731314659119e-03 1.348519027233123779e-01 2.708453238010406494e-01 -2.375384867191314697e-01 -2.274643778800964355e-01
-3.378031849861145020e-01 -1.080222576856613159e-01 -9.635319560766220093e-02 -9.311892092227935791e-02 5.489412695169448853e-02 -3.537776321172714233e-02 -2.891233749687671661e-02 -1.496065557003021240e-01 -1.271306127309799194e-01 1.528477221727371216e-01 -6.248390302062034607e-02 1.952188611030578613e-01 -2.376639544963836670e-01 9.520631283521652222e-02 -3.715849295258522034e-02 2.905216515064239502e-01 1.135171949863433838e-01 3.283467590808868408e-01 3.972064703702926636e-02 -6.005806103348731995e-02 -1.375240506604313850e-03 3.153096437454223633e-01 3.603549003601074219e-01 -8.016691356897354126e-02 -2.509786486625671387e-01 -7.348301261663436890e-02 -1.471578776836395264e-01 2.426598668098449707e-01 -1.784668415784835815e-01 -3.293326869606971741e-02 -1.091189458966255188e-01 -2.013773024082183838e-01
-1.058908551931381226e-02 -2.662474811077117920e-01 1.308997720479965210e-01 5.636562779545783997e-02 1.145170107483863831e-01 2.066230326890945435e-01 1.677709515206515789e-03 -3.845262825489044189e-01 -9.082155674695968628e-02 -6.069302558898925781e-02 -2.431713193655014038e-01 -1.128053367137908936e-01 1.550549641251564026e-02 7.847101986408233643e-02 1.261944770812988281e-01 2.640556991100311279e-01 2.489145845174789429e-01 -2.757095173001289368e-02 1.204563211649656296e-02 -1.617418974637985229e-01 2.479659914970397949e-01 -1.952291652560234070e-02 1.565963029861450195e-01 7.076141983270645142e-02 -3.322997987270355225e-01 2.069105803966522217e-01 -1.388590633869171143e-01 -1.065276414155960083e-01 -2.116126008331775665e-02 2.478355914354324341e-01 -1.288412064313888550e-01 -2.939766943454742432e-01
1.725033670663833618e-01 -2.973076701164245605e-01 -5.199782922863960266e-02 1.689613908529281616e-01 -1.177366729825735092e-02 1.139166057109832764e-01 1.070453901775181293e-03 -1.950793862342834473e-01 -9.975267201662063599e-02 2.800006978213787079e-02 -4.363867640495300293e-01 9.361451864242553711e-02 -4.586550593376159668e-02 7.828860729932785034e-02 7.018402963876724243e-02 -8.885364234447479248e-02 -1.700679212808609009e-01 1.408621966838836670e-01 -9.916065633296966553e-02 1.698139309883117676e-02 1.303687542676925659e-01 2.111370563507080078e-01 3.694916367530822754e-01 1.649002283811569214e-01 8.022275567054748535e-02 2.355472147464752197e-01 -1.271774321794509888e-01 3.986602425575256348e-01 -3.384217992424964905e-02 -1.810005307197570801e-01 -7.490864396095275879e-02 8.788310736417770386e-02
1.561457812786102295e-01 1.858782321214675903e-01 2.836685180664062500e-01 9.839612990617752075e-02 3.315498819574713707e-03 -8.362019062042236328e-02 -2.127681076526641846e-01 -1.267448440194129944e-02 -1.613839864730834961e-01 2.836845070123672485e-02 -4.227681159973144531e-01 4.371861740946769714e-02 -6.284530460834503174e-02 -1.170288249850273132e-01 1.577592343091964722e-01 3.026354499161243439e-02 1.348903626203536987e-01 -2.790036201477050781e-01 -1.715293377637863159e-01 -2.711731009185314178e-02 2.652248740196228027e-01 1.181230694055557251e-01 1.803712397813796997e-01 9.564666450023651123e-02 1.930208802223205566e-01 1.593217849731445312e-01 -6.183702498674392700e-02 8.551871031522750854e-02 4.788475576788187027e-03 1.623385995626449585e-01 -3.776530921459197998e-01 -2.293234914541244507e-01
-1.064640060067176819e-01 -2.808252274990081787e-01 2.686505913734436035e-01 -2.283364981412887573e-01 3.310775756835937500e-02 -1.216647699475288391e-01 -9.906219691038131714e-02 -1.454313248395919800e-01 -3.853194043040275574e-02 2.962497472763061523e-01 -2.585185766220092773e-01 -2.606766298413276672e-03 7.266378402709960938e-02 -6.833674013614654541e-02 -1.529967933893203735e-01 3.400199711322784424e-01 8.963087946176528931e-02 -1.343699991703033447e-01 -1.384592652320861816e-01 5.802403320558369160e-04 6.391258537769317627e-02 2.291511148214340210e-01 1.022511199116706848e-01 5.001010745763778687e-02 1.835415512323379517e-01 1.808660626411437988e-01 2.984611783176660538e-03 2.838467955589294434e-01 6.495783478021621704e-02 2.994740605354309082e-01 8.142671734094619751e-02 -2.669214308261871338e-01
-7.228609174489974976e-02 -2.575355768203735352e-01 1.782384812831878662e-01 7.013472169637680054e-02 -3.554835915565490723e-02 -1.906964033842086792e-01 2.330164313316345215e-01 -3.837690353393554688e-01 3.636629134416580200e-02 -3.085797429084777832e-01 1.796926604583859444e-03 1.058668494224548340e-01 -2.056035399436950684e-01 -2.422782406210899353e-02 7.223884016275405884e-02 9.187901020050048828e-02 8.827712386846542358e-02 1.641653329133987427e-01 -4.359818249940872192e-02 4.742848128080368042e-02 3.095464706420898438e-01 -7.172466814517974854e-02 1.848562657833099365e-01 2.581574916839599609e-01 1.586515009403228760e-01 2.375824451446533203e-01 -1.748845428228378296e-01 8.916926383972167969e-02 -1.820876896381378174e-01 -1.032187370583415031e-03 -2.784558832645416260e-01 -1.294728964567184448e-01
-2.410810887813568115e-01 -5.787241086363792419e-02 1.537214964628219604e-01 -1.813091486692428589e-01 -2.508633956313133240e-02 1.862972229719161987e-01 -3.636856973171234131e-01 -2.008821070194244385e-01 -1.794235408306121826e-01 1.209996081888675690e-02 -1.402937173843383789e-01 2.138463109731674194e-01 6.624210625886917114e-03 7.785645872354507446e-02 -1.547306776046752930e-01 1.141474470496177673e-01 -2.617032527923583984e-01 7.712920010089874268e-02 -1.571071892976760864e-02 -1.421639025211334229e-01 8.776524662971496582e-02 2.172012031078338623e-01 4.240747988224029541e-01 3.549683094024658203e-01 7.373406738042831421e-02 1.119386628270149231e-01 6.300415843725204468e-02 -1.986695826053619385e-01 4.089765623211860657e-02 -8.533868938684463501e-02 -5.094449967145919800e-02 -6.833194941282272339e-02
-7.420818507671356201e-02 -5.523316562175750732e-02 5.999458488076925278e-03 -2.341695129871368408e-01 -3.703808784484863281e-02 -1.361570507287979126e-01 -8.524167537689208984e-02 -2.924069762229919434e-01 -1.838693395256996155e-02 1.613436788320541382e-01 -4.562371373176574707e-01 -1.608274281024932861e-01 -8.732915669679641724e-02 -9.533458389341831207e-03 -7.343655824661254883e-02 -9.245149791240692139e-02 7.461228221654891968e-02 1.449626684188842773e-01 -9.178566932678222656e-02 -6.391792558133602142e-04 1.896712779998779297e-01 1.055192351341247559e-01 2.331163436174392700e-01 -3.259111344814300537e-01 6.314605474472045898e-03 3.295525014400482178e-01 5.022363737225532532e-02 9.400530904531478882e-02 -2.694513797760009766e-01 2.367743104696273804e-01 -2.117417156696319580e-01 7.527127116918563843e-02
-3.025366961956024170e-01 -7.880420982837677002e-02 3.192503452301025391e-01 -1.826722472906112671e-01 1.262529492378234863e-01 1.770779788494110107e-01 -2.110595256090164185e-02 -2.718949615955352783e-01 -1.360656619071960449e-01 8.612391352653503418e-02 -2.855007350444793701e-01 -1.925741583108901978e-01 6.416158378124237061e-02 -5.568371340632438660e-02 5.364259332418441772e-02 1.908684074878692627e-01 1.205855756998062134e-01 -7.588107883930206299e-02 -1.596997976303100586e-01 -2.495064400136470795e-02 3.043835610151290894e-02 9.994095563888549805e-02 -3.480850951746106148e-03 9.986359626054763794e-02 -2.031842172145843506e-01 5.097082257270812988e-01 -1.126135438680648804e-01 -1.604493260383605957e-01 -4.669148102402687073e-02 -5.132910981774330139e-02 -1.021789386868476868e-01 -1.793272197246551514e-01
-8.133251219987869263e-02 -1.492077261209487915e-01 2.634101808071136475e-01 -7.279708236455917358e-02 1.796391606330871582e-01 -1.356571316719055176e-01 8.083609491586685181e-02 -1.842810064554214478e-01 6.525660306215286255e-02 6.882401555776596069e-02 -8.016005158424377441e-03 1.593063920736312866e-01 -3.837417662143707275e-01 2.191169420257210732e-03 -2.303043752908706665e-02 1.859052181243896484e-01 -2.295323163270950317e-01 3.268526196479797363e-01 7.221237290650606155e-03 1.386826783418655396e-01 2.489663511514663696e-01 1.336233317852020264e-01 4.809524118900299072e-02 2.637588977813720703e-01 7.981136441230773926e-02 1.963081061840057373e-01 -4.327190294861793518e-02 1.356829106807708740e-01 -1.299209296703338623e-01 1.284400373697280884e-01 -2.247593551874160767e-01 3.299591839313507080e-01
1.109006330370903015e-01 -1.277254968881607056e-01 2.112597413361072540e-02 6.242599338293075562e-02 -8.499786257743835449e-02 2.606738917529582977e-02 -1.003950387239456177e-01 -6.713157892227172852e-02 -3.666836917400360107e-01 -3.542245626449584961e-01 -4.548954367637634277e-01 3.925654292106628418e-02 -2.355211675167083740e-01 -7.170859724283218384e-02 -2.304816991090774536e-01 7.805953174829483032e-02 4.076405242085456848e-02 -1.557800024747848511e-01 -1.289096623659133911e-01 9.108219295740127563e-02 2.645895183086395264e-01 2.241367101669311523e-01 -9.634516388177871704e-02 -1.579388044774532318e-04 1.087032556533813477e-01 7.649749517440795898e-02 7.666336745023727417e-02 1.840961128473281860e-01 -1.857166588306427002e-01 -8.009582757949829102e-02 -2.695798873901367188e-01 -7.026718556880950928e-02
7.445704191923141479e-02 -1.403413414955139160e-01 2.605978846549987793e-01 -3.136700019240379333e-02 1.815137267112731934e-02 -1.260370463132858276e-01 -1.318677514791488647e-01 -3.126543760299682617e-01 -3.359962999820709229e-01 2.766561210155487061e-01 -2.094815224409103394e-01 3.106680810451507568e-01 1.695091463625431061e-02 -1.255619674921035767e-01 -1.087710633873939514e-01 1.440799087285995483e-01 -1.222988292574882507e-01 2.362958788871765137e-01 1.126778870820999146e-01 -6.969484686851501465e-02 2.286686450242996216e-01 -7.401018589735031128e-02 2.520716786384582520e-01 -2.031469792127609253e-01 8.589238673448562622e-02 -3.532825410366058350e-02 -4.819868598133325577e-03 -6.085984036326408386e-02 1.137744039297103882e-01 2.877212464809417725e-01 -1.906279474496841431e-01 2.634357102215290070e-02
1.212217062711715698e-01 -1.317931804805994034e-02 -1.152878031134605408e-01 -1.512220650911331177e-01 1.701261699199676514e-01 5.324860662221908569e-02 -2.180794328451156616e-01 -1.022926792502403259e-01 8.965914696455001831e-02 -1.569184809923171997e-01 -1.575410664081573486e-01 7.321412116289138794e-02 -1.982471793889999390e-01 -6.916982680559158325e-02 1.025102213025093079e-01 3.557148277759552002e-01 -2.523328661918640137e-01 1.031202003359794617e-01 -2.541571557521820068e-01 -1.353364288806915283e-01 4.610278010368347168e-01 2.974837124347686768e-01 2.075812518596649170e-01 -1.000576885417103767e-03 -1.632647514343261719e-01 7.603821903467178345e-02 -1.504631340503692627e-01 1.295202132314443588e-02 -1.004858966916799545e-02 -1.329952329397201538e-01 -1.041519194841384888e-01 -1.731180846691131592e-01
-1.841933429241180420e-01 -8.454892784357070923e-02 4.092501476407051086e-02 -2.452768012881278992e-02 -1.651221811771392822e-01 6.569408625364303589e-02 -2.253795862197875977e-01 -9.905760735273361206e-02 -4.090940952301025391e-01 -4.054043442010879517e-03 -3.741959808394312859e-03 9.337211400270462036e-02 -1.570873707532882690e-01 6.447538733482360840e-02 9.435379505157470703e-02 7.381613552570343018e-02 2.163036912679672241e-01 -3.034990094602108002e-02 -1.091203689575195312e-01 -2.240645736455917358e-01 2.348735928535461426e-01 1.348867174237966537e-02 1.491521149873733521e-01 2.524130344390869141e-01 -1.313593387603759766e-01 4.680663645267486572e-01 -2.634628415107727051e-01 8.412358909845352173e-02 -2.235220074653625488e-01 -1.039578020572662354e-01 2.091217786073684692e-02 -1.414301246404647827e-01
4.669589549303054810e-02 -1.928197741508483887e-01 6.821338832378387451e-02 -5.916175618767738342e-02 2.475969642400741577e-01 1.552153658121824265e-02 -2.156959287822246552e-02 -4.045952856540679932e-01 -3.631864488124847412e-01 -7.763913273811340332e-02 -2.039454877376556396e-01 -1.517507135868072510e-01 8.676271885633468628e-02 2.531686127185821533e-01 1.022224575281143188e-01 9.104722738265991211e-02 1.995946615934371948e-01 1.142740473151206970e-01 -1.415561288595199585e-01 -6.731607764959335327e-02 1.387884914875030518e-01 -7.469541579484939575e-02 2.046274840831756592e-01 2.078109234571456909e-02 -1.125843673944473267e-01 4.490058124065399170e-01 -2.371853915974497795e-03 -2.073402851819992065e-01 -7.211107015609741211e-02 3.347725793719291687e-02 1.120365131646394730e-02 -1.597761064767837524e-01
-2.104477733373641968e-01 -9.414920955896377563e-02 9.101057797670364380e-02 2.994552813470363617e-02 1.910492032766342163e-02 -1.645811498165130615e-01 -1.510082185268402100e-01 1.088186074048280716e-02 -2.641490474343299866e-02 3.856841027736663818e-01 -1.332836002111434937e-01 2.777926325798034668e-01 -2.256650477647781372e-01 1.792219728231430054e-01 2.284252643585205078e-01 7.819695770740509033e-02 -1.409320235252380371e-01 1.160205081105232239e-01 -9.310895949602127075e-02 -5.713263154029846191e-02 3.377557992935180664e-01 2.095761150121688843e-01 8.440845459699630737e-02 2.284951135516166687e-02 -1.018098965287208557e-01 8.597726933658123016e-03 -1.712350696325302124e-01 -1.552527491003274918e-02 -2.875425815582275391e-01 2.909850701689720154e-02 -4.088258445262908936e-01 9.761404362507164478e-04
-7.940764725208282471e-02 -4.810873419046401978e-02 3.044824898242950439e-01 -4.729605838656425476e-02 5.737485736608505249e-02 -1.235273182392120361e-01 5.544661357998847961e-02 -2.212052047252655029e-01 -2.193845622241497040e-02 -1.135942041873931885e-01 -3.407953977584838867e-01 3.248094022274017334e-02 -2.447849810123443604e-01 -1.145448461174964905e-01 -1.341241002082824707e-01 3.216769993305206299e-01 1.557833850383758545e-01 1.450031101703643799e-01 1.742942375130951405e-03 1.381491422653198242e-01 -4.341403022408485413e-02 3.339176476001739502e-01 -8.320710808038711548e-02 2.990437150001525879e-01 -1.897584646940231323e-02 1.252921521663665771e-01 2.356754988431930542e-01 2.483286857604980469e-01 -1.796856969594955444e-01 9.024136513471603394e-02 1.322439778596162796e-02 2.297758907079696655e-01
6.732570007443428040e-03 1.217152699828147888e-01 2.009029835462570190e-01 -1.905583739280700684e-01 7.175060361623764038e-02 -1.410126537084579468e-01 -1.652917712926864624e-01 8.017171919345855713e-02 -2.168990820646286011e-01 -9.485058486461639404e-02 -2.860096693038940430e-01 1.794638931751251221e-01 1.885778456926345825e-02 -2.270376384258270264e-01 -3.191203996539115906e-02 2.713748216629028320e-01 1.997834593057632446e-01 -1.993534862995147705e-01 6.015845015645027161e-02 -2.412019371986389160e-01 3.354141116142272949e-01 -1.137714460492134094e-01 1.526024788618087769e-01 4.937364533543586731e-02 -1.940667033195495605e-01 3.163069188594818115e-01 -3.980950452387332916e-03 9.686601348221302032e-03 -1.385516226291656494e-01 -2.000670284032821655e-01 -1.628358364105224609e-01 -1.920525431632995605e-01
-1.619838625192642212e-01 -4.367573931813240051e-02 2.138926237821578979e-01 1.404234021902084351e-01 3.406192362308502197e-02 -1.341446638107299805e-01 -6.134542822837829590e-02 1.859200187027454376e-02 -4.934853911399841309e-01 1.934997886419296265e-01 -2.225534766912460327e-01 2.509194612503051758e-01 -7.362589985132217407e-02 -3.268937766551971436e-01 6.097481027245521545e-02 1.479967236518859863e-01 -2.333001000806689262e-03 1.124932337552309036e-02 -2.868090867996215820e-01 -1.449168920516967773e-01 -4.143679141998291016e-02 1.704654246568679810e-01 1.375065743923187256e-01 1.958458274602890015e-01 -1.491104960441589355e-01 2.774168252944946289e-01 -3.894129768013954163e-02 -5.973004922270774841e-02 -1.074582114815711975e-01 -1.923922151327133179e-01 -8.259908109903335571e-02 2.578333206474781036e-02
1.216910034418106079e-01 9.210758656263351440e-02 7.772459089756011963e-02 -7.173199951648712158e-02 -2.829359471797943115e-01 7.154363393783569336e-02 1.975168138742446899e-01 -1.169945150613784790e-01 -1.367988139390945435e-01 4.489967599511146545e-03 -3.834010362625122070e-01 1.662562191486358643e-01 -1.304093152284622192e-01 -3.742208704352378845e-02 -1.541976183652877808e-01 3.418847620487213135e-01 1.553254574537277222e-01 2.251747995615005493e-01 -1.840084232389926910e-02 6.050686910748481750e-02 3.232860267162322998e-01 4.961756989359855652e-02 2.342305481433868408e-01 2.523195445537567139e-01 7.322992384433746338e-02 6.066690757870674133e-02 9.445337206125259399e-02 -2.047436535358428955e-01 -2.116881012916564941e-01 1.232856586575508118e-01 -1.813059789128601551e-03 -2.257770597934722900e-01
-1.852004826068878174e-01 -5.496760830283164978e-02 1.047432348132133484e-01 -2.334544509649276733e-01 2.081605345010757446e-01 -2.359889596700668335e-01 -1.894468665122985840e-01 -2.118717283010482788e-01 1.283271014690399170e-01 1.566253453493118286e-01 -1.580374091863632202e-01 2.134890258312225342e-01 4.574632644653320312e-02 -1.372202299535274506e-02 -2.967260405421257019e-02 2.061703503131866455e-01 1.513023972511291504e-01 1.027510687708854675e-01 9.622216224670410156e-03 -3.235531449317932129e-01 1.465896964073181152e-01 2.101785093545913696e-01 1.031575426459312439e-01 -2.454105466604232788e-01 -1.088227778673171997e-01 2.485541999340057373e-01 -1.536076217889785767e-01 3.852327167987823486e-01 -4.369393363595008850e-02 8.253749459981918335e-02 -1.698354780673980713e-01 4.730758443474769592e-02
3.991642035543918610e-03 -4.423760622739791870e-02 -6.980051100254058838e-02 4.160325229167938232e-02 1.070037260651588440e-01 -7.042402029037475586e-02 -2.429433465003967285e-01 -4.468411803245544434e-01 -4.259632900357246399e-03 2.999174781143665314e-02 -8.012320101261138916e-02 4.714472591876983643e-02 -1.418401747941970825e-01 -5.369057878851890564e-02 7.244061678647994995e-02 3.897572457790374756e-01 6.973755359649658203e-02 1.425056606531143188e-01 4.143144935369491577e-02 -4.682375118136405945e-02 3.509803414344787598e-01 3.678102195262908936e-01 1.605102866888046265e-01 1.388324946165084839e-01 1.845436692237854004e-01 -2.423190325498580933e-02 -3.352993726730346680e-02 6.417649984359741211e-02 6.676029413938522339e-02 -3.019549250602722168e-01 -1.425710320472717285e-01 -1.953719556331634521e-01
-1.010905057191848755e-01 5.220083892345428467e-02 -2.208864875137805939e-02 -7.766950130462646484e-02 -1.588399261236190796e-01 -2.934615910053253174e-01 -2.545497938990592957e-02 5.626627430319786072e-02 -1.697143763303756714e-01 1.134732663631439209e-01 -1.361921131610870361e-01 1.068474426865577698e-01 3.712999820709228516e-02 -4.403799399733543396e-02 -2.239164412021636963e-01 3.099925816059112549e-01 -1.192101910710334778e-01 8.974994719028472900e-02 -3.054764121770858765e-02 -2.204048633575439453e-01 3.718870282173156738e-01 2.380476295948028564e-01 1.737234294414520264e-01 1.672422438859939575e-01 -4.170370995998382568e-01 8.493772149085998535e-02 -1.647214293479919434e-01 9.136036783456802368e-02 -8.486713469028472900e-02 -9.577712416648864746e-02 -2.336267828941345215e-01 -1.780740618705749512e-01
2.146078832447528839e-02 -1.013399884104728699e-01 3.058585822582244873e-01 4.575151950120925903e-02 1.611442714929580688e-01 -1.840728819370269775e-01 -2.413376979529857635e-02 3.830184787511825562e-02 -1.529777143150568008e-02 9.123934805393218994e-02 -1.691412776708602905e-01 2.650115787982940674e-01 -8.894581347703933716e-02 -2.184990346431732178e-01 -7.847633212804794312e-02 3.597892820835113525e-01 -3.512704570312052965e-04 6.064770743250846863e-02 -3.174856007099151611e-01 3.663703501224517822e-01 1.789932101964950562e-01 3.842923790216445923e-02 9.107846766710281372e-03 2.519735693931579590e-01 -2.341676652431488037e-01 1.384072005748748779e-01 -2.081517726182937622e-01 2.538152337074279785e-01 -4.570958763360977173e-02 9.503282606601715088e-02 -1.466950518079102039e-03 -6.643687188625335693e-02
-3.983195126056671143e-02 -2.189296036958694458e-01 9.192068129777908325e-02 1.172779798507690430e-01 1.841309517621994019e-01 -2.022362202405929565e-01 -3.019595146179199219e-01 -4.179301261901855469e-01 -5.334900692105293274e-02 -5.754693597555160522e-02 -1.198128163814544678e-01 1.254186928272247314e-01 -6.336562335491180420e-02 2.557494640350341797e-01 8.483871817588806152e-02 2.807409316301345825e-02 -8.730679005384445190e-02 1.679589599370956421e-01 1.541705131530761719e-01 -2.074836492538452148e-01 -2.285508904606103897e-03 1.980627626180648804e-01 7.398422062397003174e-02 1.436268389225006104e-01 -4.960613325238227844e-02 4.098165631294250488e-01 -3.025698065757751465e-01 -7.832325249910354614e-02 -5.463184788823127747e-02 3.623964264988899231e-02 -1.829983294010162354e-01 1.060666609555482864e-02
3.009420074522495270e-02 -1.127405241131782532e-01 4.457543790340423584e-01 -1.047964841127395630e-01 1.955246925354003906e-01 -5.799244716763496399e-02 -6.609225273132324219e-02 -2.372719347476959229e-01 -2.225084751844406128e-01 -1.010648459196090698e-01 -2.738378942012786865e-01 5.137991532683372498e-02 9.659657627344131470e-02 8.562216162681579590e-02 -2.184810936450958252e-01 9.708427824079990387e-03 -8.681081980466842651e-02 -7.932494580745697021e-02 3.482285887002944946e-02 -1.436814367771148682e-01 -3.641673922538757324e-02 9.784192591905593872e-02 3.654991984367370605e-01 8.677327632904052734e-02 -1.582161784172058105e-01 2.081278115510940552e-01 -2.025532424449920654e-01 -3.821623623371124268e-01 8.934780955314636230e-02 1.363540142774581909e-01 3.412912040948867798e-02 -4.164396226406097412e-02
-1.336961686611175537e-01 -6.626301258802413940e-02 2.027859538793563843e-01 -3.346810936927795410e-01 -1.716374903917312622e-01 -1.947956979274749756e-01 -9.806988388299942017e-02 1.933719776570796967e-02 -1.861641258001327515e-01 5.801571905612945557e-02 -3.043029606342315674e-01 -1.439791619777679443e-01 -2.552430629730224609e-01 -1.750536859035491943e-01 -1.876484230160713196e-02 1.474322527647018433e-01 1.463552564382553101e-01 2.448549270629882812e-01 9.420080110430717468e-03 -1.347369551658630371e-01 2.366654425859451294e-01 3.016633391380310059e-01 2.079452872276306152e-01 1.118882969021797180e-01 5.082188546657562256e-02 -5.286641046404838562e-02 8.427204564213752747e-03 -1.844104230403900146e-01 -8.628728985786437988e-02 -3.284457623958587646e-01 -1.387707889080047607e-01 3.932734206318855286e-02
-9.616839140653610229e-02 9.004280716180801392e-02 2.379356920719146729e-01 -1.319780647754669189e-01 -7.001622021198272705e-02 -1.265304237604141235e-01 5.714777112007141113e-02 1.182371377944946289e-01 -5.248399823904037476e-02 7.468511164188385010e-02 -4.060485064983367920e-01 1.309239864349365234e-01 -1.915167868137359619e-01 2.568147517740726471e-02 -6.433588452637195587e-03 1.182399019598960876e-01 3.977574408054351807e-01 1.090617030858993530e-01 -5.029485095292329788e-03 -9.578979015350341797e-02 1.986262947320938110e-01 2.070179134607315063e-01 3.570288121700286865e-01 -6.773006170988082886e-02 3.814836964011192322e-02 8.275379240512847900e-02 1.890178918838500977e-01 -1.403220444917678833e-01 1.014598757028579712e-01 -1.528331637382507324e-01 -2.798156440258026123e-01 -2.437268644571304321e-01
1.764372885227203369e-01 7.258205115795135498e-02 1.498970389366149902e-01 -8.287371695041656494e-02 1.465969979763031006e-01 -3.673063218593597412e-02 3.710674867033958435e-02 -2.923407778143882751e-02 -2.208041697740554810e-01 -2.139804512262344360e-02 -1.856129765510559082e-01 -2.110536247491836548e-01 -1.316826492547988892e-01 3.862736746668815613e-02 2.415646612644195557e-01 1.578927785158157349e-01 -1.075651496648788452e-01 8.019754290580749512e-02 5.439993366599082947e-02 -2.415623515844345093e-01 2.425715476274490356e-01 2.968383729457855225e-01 3.557143211364746094e-01 3.493228852748870850e-01 2.893764674663543701e-01 1.838987022638320923e-01 -1.851548701524734497e-01 -8.827753365039825439e-02 -1.633872836828231812e-01 7.707285135984420776e-02 -1.036432236433029175e-01 -3.212374448776245117e-02
-6.645309925079345703e-02 3.070026077330112457e-02 -3.903488442301750183e-02 7.819841057062149048e-02 1.562501192092895508e-01 -2.210788875818252563e-01 -2.749758660793304443e-01 -2.407388687133789062e-01 -1.710051447153091431e-01 8.533177524805068970e-02 -1.690527498722076416e-01 1.945057660341262817e-01 -2.619511485099792480e-01 2.899529039859771729e-01 -8.537851274013519287e-02 3.413388133049011230e-01 2.211710363626480103e-01 2.101526409387588501e-01 2.322419583797454834e-01 -2.427118830382823944e-02 -3.637706115841865540e-02 2.965162396430969238e-01 1.938150376081466675e-01 2.004200220108032227e-02 -9.351683408021926880e-02 -1.934741809964179993e-02 -1.421665996313095093e-01 9.207835048437118530e-02 -4.037924855947494507e-02 4.134293273091316223e-02 -3.502868860960006714e-02 -2.890053987503051758e-01
6.666202843189239502e-02 9.868593513965606689e-02 2.389598786830902100e-01 5.395983904600143433e-02 -1.000432297587394714e-02 -6.169959530234336853e-02 -1.276622619479894638e-02 -1.784783750772476196e-01 -3.546389341354370117e-01 1.774229481816291809e-02 -7.321891933679580688e-02 3.822125867009162903e-02 -7.642386853694915771e-02 1.750677227973937988e-01 1.274029463529586792e-01 3.455298542976379395e-01 -2.092532515525817871e-01 4.798597842454910278e-02 -1.181021183729171753e-01 6.146946549415588379e-02 1.628177016973495483e-01 2.439160197973251343e-01 2.049227356910705566e-01 1.636767238378524780e-01 -2.333992868661880493e-01 4.364299774169921875e-01 -4.969308525323867798e-02 -1.288690418004989624e-01 2.597072720527648926e-01 2.898123860359191895e-02 2.806690149009227753e-02 -1.820975244045257568e-01
-2.585512995719909668e-01 1.289637200534343719e-02 -3.459161147475242615e-03 -2.737497091293334961e-01 -3.169796168804168701e-01 1.562019288539886475e-01 7.816395908594131470e-02 -2.655664682388305664e-01 -2.076910287141799927e-01 -1.258187592029571533e-01 -2.898531258106231689e-01 1.641789376735687256e-01 -3.560865223407745361e-01 6.811174564063549042e-03 7.030189037322998047e-02 -4.699676111340522766e-02 5.526613071560859680e-02 -5.905296653509140015e-02 2.104159072041511536e-02 -4.479806870222091675e-02 8.533570915460586548e-03 3.320611715316772461e-01 1.892369985580444336e-01 1.656240671873092651e-01 -1.966410577297210693e-01 2.245988696813583374e-01 -1.714950203895568848e-01 4.671674966812133789e-02 5.747347325086593628e-02 -8.492408692836761475e-02 -1.709681004285812378e-01 9.783507883548736572e-02
-7.136912643909454346e-02 -1.058896183967590332e-01 2.507549822330474854e-01 3.475143760442733765e-02 -2.322876080870628357e-02 -1.115312948822975159e-01 1.733870361931622028e-03 -2.863940894603729248e-01 3.364789858460426331e-02 6.569331139326095581e-02 -4.445124417543411255e-02 8.195376396179199219e-02 2.248674035072326660e-01 -1.089302375912666321e-01 -4.060029685497283936e-01 1.460266113281250000e-01 -7.951579988002777100e-02 -1.789938509464263916e-01 -1.212657466530799866e-01 -6.183476746082305908e-02 2.279600203037261963e-01 2.543919086456298828e-01 3.004281818866729736e-01 -1.853031218051910400e-01 -2.196352742612361908e-02 2.174048721790313721e-01 1.096662133932113647e-01 3.636460006237030029e-02 -4.906174540519714355e-02 2.431901991367340088e-01 -3.601396977901458740e-01 -1.065836995840072632e-01
9.031139314174652100e-02 -1.661762446165084839e-01 1.528385579586029053e-01 -1.557361483573913574e-01 -8.719265460968017578e-02 2.315371669828891754e-02 -7.245771586894989014e-02 -1.153981313109397888e-01 1.959337852895259857e-02 8.621609886176884174e-04 -2.517624199390411377e-01 -2.042029500007629395e-01 -3.577494919300079346e-01 1.370956748723983765e-01 -1.214219629764556885e-01 -1.819123774766921997e-01 -3.894763812422752380e-02 3.044048137962818146e-02 -2.265399247407913208e-01 4.326483979821205139e-02 1.592041254043579102e-01 2.555016279220581055e-01 4.985882937908172607e-01 3.460001945495605469e-01 -9.047850035130977631e-03 1.525311172008514404e-01 -1.107223555445671082e-01 -3.544185683131217957e-02 7.034410536289215088e-02 1.166151538491249084e-01 -1.369623690843582153e-01 3.299893438816070557e-02
-1.477352976799011230e-01 1.639578863978385925e-02 3.395799100399017334e-01 -8.024214208126068115e-02 1.068729013204574585e-01 -2.237759530544281006e-01 -2.440461218357086182e-01 -3.390607535839080811e-01 -1.834201663732528687e-01 -1.435500681400299072e-01 -1.572435796260833740e-01 -1.195534840226173401e-01 -1.054534316062927246e-01 2.769047617912292480e-01 2.574109137058258057e-01 1.465307027101516724e-01 -7.623282819986343384e-02 8.560883253812789917e-02 3.643739223480224609e-02 -1.079544126987457275e-01 3.448848426342010498e-02 2.996424771845340729e-02 2.566215693950653076e-01 1.602495275437831879e-02 -3.144691511988639832e-02 3.880228698253631592e-01 -8.762870728969573975e-02 -2.672708332538604736e-01 -1.203248202800750732e-01 -3.064447455108165741e-02 -9.642447531223297119e-02 -4.047854244709014893e-02
4.304699972271919250e-02 -3.902256488800048828e-02 3.973352164030075073e-02 6.308605521917343140e-02 1.537900120019912720e-01 -1.143265068531036377e-01 8.450774103403091431e-02 4.505683109164237976e-02 -1.632010638713836670e-01 -4.226838946342468262e-01 -2.806456387042999268e-01 -2.198280580341815948e-02 -2.675778269767761230e-01 -2.793974056839942932e-02 -2.433489114046096802e-01 6.146790459752082825e-02 -1.059292703866958618e-01 -1.342802401632070541e-02 3.135064989328384399e-02 -1.909210681915283203e-01 1.717899590730667114e-01 1.657518148422241211e-01 1.416354477405548096e-01 2.358753234148025513e-01 1.682017594575881958e-01 2.067191302776336670e-01 -1.465334892272949219e-01 1.288349181413650513e-01 -2.734603881835937500e-01 1.551527082920074463e-01 -3.683229684829711914e-01 -1.126353628933429718e-02
4.156583175063133240e-02 -1.250464767217636108e-01 3.203100562095642090e-01 -8.289071917533874512e-02 2.443708032369613647e-01 -4.338731616735458374e-02 4.861257039010524750e-03 -1.301196515560150146e-01 -3.503808751702308655e-02 7.482167333364486694e-02 -8.526771515607833862e-02 5.744168534874916077e-03 1.166779026389122009e-01 2.237055450677871704e-01 1.927475184202194214e-01 4.559574425220489502e-01 8.507680892944335938e-02 7.134643197059631348e-02 -9.701038151979446411e-02 -1.166527122259140015e-01 1.339886616915464401e-02 2.648615241050720215e-01 2.695458531379699707e-01 2.997159771621227264e-02 -1.210011392831802368e-01 4.303337037563323975e-01 1.140945218503475189e-02 -1.246674433350563049e-01 1.993493176996707916e-03 1.430944204330444336e-01 3.436815366148948669e-02 -2.353348135948181152e-01
8.369705080986022949e-02 9.484568983316421509e-02 2.964449524879455566e-01 9.479846805334091187e-02 1.286720186471939087e-01 -1.193377599120140076e-01 3.271334469318389893e-01 -1.317175179719924927e-01 -1.965250074863433838e-01 7.191050052642822266e-02 -1.864631325006484985e-01 1.639960408210754395e-01 -3.742899745702743530e-02 -8.709021657705307007e-02 -3.324121469631791115e-03 3.618688881397247314e-01 -9.745038114488124847e-03 -7.333792746067047119e-02 -2.064384967088699341e-01 -1.494213789701461792e-01 1.891487985849380493e-01 -1.760503351688385010e-01 1.690437346696853638e-01 -3.025076352059841156e-02 -4.472561553120613098e-02 1.383506953716278076e-01 -3.197292983531951904e-01 4.202593863010406494e-01 -1.046823710203170776e-01 -5.303132161498069763e-02 -4.246265068650245667e-02 -6.578674167394638062e-02
-2.825074084103107452e-02 -2.186342775821685791e-01 1.971731036901473999e-01 -1.358240395784378052e-01 1.876907981932163239e-02 4.663066938519477844e-02 -1.223506480455398560e-01 1.246664375066757202e-01 -1.558959931135177612e-01 -7.102420926094055176e-02 -1.030517965555191040e-01 8.858866989612579346e-02 -6.668889522552490234e-02 -1.013880893588066101e-01 2.843429893255233765e-02 5.095153450965881348e-01 8.209656924009323120e-02 -8.559794723987579346e-02 -8.881431818008422852e-02 3.335042158141732216e-03 2.742155492305755615e-01 -1.370219886302947998e-01 2.490626424551010132e-01 1.159161515533924103e-02 -7.549744099378585815e-03 4.123069047927856445e-01 1.398824807256460190e-02 -3.502168953418731689e-01 -2.358223199844360352e-01 7.588449865579605103e-02 5.634532868862152100e-02 -5.031750723719596863e-02
1.119216009974479675e-01 -1.675294786691665649e-01 1.743794530630111694e-01 -1.282061040401458740e-01 2.197664231061935425e-01 -1.533689200878143311e-01 8.071869611740112305e-02 -1.380513757467269897e-01 -4.161987900733947754e-01 1.848333925008773804e-01 -1.399778276681900024e-01 1.849050670862197876e-01 -1.150356829166412354e-01 -1.101642102003097534e-01 -1.525740325450897217e-01 3.510744571685791016e-01 -4.461186472326517105e-03 8.127110451459884644e-02 -1.345821022987365723e-01 1.252698451280593872e-01 -3.987352829426527023e-03 -6.663329899311065674e-02 5.788797512650489807e-02 3.368287384510040283e-01 -6.574208289384841919e-02 6.689235568046569824e-02 -2.104068249464035034e-01 -5.465944111347198486e-02 1.335909068584442139e-01 -6.016100198030471802e-02 7.534097135066986084e-02 -3.704209625720977783e-01
2.621907740831375122e-02 -4.467877745628356934e-01 2.374955415725708008e-01 5.264557152986526489e-02 2.060023993253707886e-01 -6.988618522882461548e-03 1.382962465286254883e-01 -1.478627175092697144e-01 8.336003869771957397e-02 1.788008064031600952e-01 -1.247862428426742554e-01 1.858811527490615845e-01 -2.867275178432464600e-01 1.441437453031539917e-01 1.040088534355163574e-01 -1.309315413236618042e-01 1.264459788799285889e-01 -8.394797146320343018e-02 -3.019040524959564209e-01 1.621938049793243408e-01 1.502652615308761597e-01 3.039950132369995117e-01 1.455871015787124634e-01 1.592751890420913696e-01 -1.547528523951768875e-02 2.778058350086212158e-01 -7.690225541591644287e-02 -5.196600779891014099e-02 -1.384182870388031006e-01 1.024791896343231201e-01 -6.324786692857742310e-02 1.237422898411750793e-01
1.432799845933914185e-01 -5.198785066604614258e-01 4.063048586249351501e-02 -1.113811358809471130e-01 -1.917735487222671509e-01 1.466766744852066040e-01 1.681568920612335205e-01 -3.718999922275543213e-01 -1.163409501314163208e-01 2.336511164903640747e-01 -2.868656814098358154e-01 7.506825774908065796e-02 -6.154861301183700562e-02 8.516664803028106689e-02 -2.761494554579257965e-02 1.571472175419330597e-02 3.182174637913703918e-02 1.503652483224868774e-01 -7.420368492603302002e-03 -9.918298572301864624e-02 1.073158979415893555e-01 2.118676602840423584e-01 2.866006493568420410e-01 2.061330527067184448e-01 1.457686722278594971e-01 1.674469262361526489e-01 1.084778830409049988e-01 1.161337271332740784e-01 -9.230470657348632812e-02 -1.141825038939714432e-02 -4.291035979986190796e-02 5.073024332523345947e-02
-2.526842355728149414e-01 -3.007280528545379639e-01 6.144493445754051208e-02 -1.932895183563232422e-01 2.791259288787841797e-01 -3.766869381070137024e-02 -1.418514400720596313e-01 -2.737174928188323975e-01 -2.049093395471572876e-01 -1.301018893718719482e-01 -3.600479662418365479e-02 1.153017729520797729e-01 -1.721069961786270142e-01 -2.020575292408466339e-02 1.626302860677242279e-02 3.266859054565429688e-01 2.397100627422332764e-01 2.529576122760772705e-01 2.563950791954994202e-02 3.952274098992347717e-02 6.896488368511199951e-02 4.105973541736602783e-01 1.706064343452453613e-01 -2.326987832784652710e-01 -2.565752901136875153e-02 -5.746313929557800293e-02 -2.805808931589126587e-02 1.463672071695327759e-01 -1.013841927051544189e-01 -3.844260796904563904e-02 3.712854534387588501e-02 -1.027894858270883560e-02
1.341734454035758972e-02 -1.722751408815383911e-01 3.130678832530975342e-01 -1.290162950754165649e-01 -1.351861059665679932e-01 -1.200196370482444763e-01 1.256510466337203979e-01 -1.031334921717643738e-01 7.024443894624710083e-02 -2.098556607961654663e-01 -2.585709393024444580e-01 1.417799144983291626e-01 8.963762968778610229e-02 -4.909571632742881775e-02 -1.412491053342819214e-01 5.056011676788330078e-02 1.351457461714744568e-02 -1.047349050641059875e-01 -1.091655865311622620e-01 -3.581830561161041260e-01 4.338018000125885010e-01 1.763358153402805328e-02 3.543316721916198730e-01 1.950841546058654785e-01 -4.258222505450248718e-02 -9.051098674535751343e-02 -1.559815257787704468e-01 1.283651683479547501e-03 -1.946696341037750244e-01 -9.098345041275024414e-02 6.946112215518951416e-02 -1.966935396194458008e-01
[truncated: 3,273,279 more chars]
