# Supplementary material for: The Language of Innovation
Source: PLoS One. 2020 Apr 30;15(4):e0230107. doi: 10.1371/journal.pone.0230107 (PMC7194493; doi:10.1371/journal.pone.0230107)
Supplement: S10 File — (GZ) [file pone.0230107.s010.tar.gz › 1988-1992/V2Run_15_VS_4500_embeddings1988-1992ED32.txt]

4.864872619509696960e-02 -1.666331738233566284e-01 1.254184693098068237e-01 3.776850923895835876e-02 1.565870195627212524e-01 9.165545925498008728e-03 2.504254877567291260e-01 -1.870629489421844482e-01 5.366596579551696777e-02 -4.078682884573936462e-02 2.531889081001281738e-01 3.304898738861083984e-01 1.708681881427764893e-01 -2.880793809890747070e-02 -2.548004388809204102e-01 3.373554944992065430e-01 -1.807530075311660767e-01 -2.321259677410125732e-02 -3.059065043926239014e-01 4.890530928969383240e-02 -2.217978239059448242e-01 7.644689828157424927e-02 -1.957390606403350830e-01 -4.410701990127563477e-02 1.005612537264823914e-01 -3.149048238992691040e-02 -3.682051002979278564e-01 -1.283652149140834808e-02 1.556724160909652710e-01 7.481246441602706909e-02 1.908183842897415161e-01 -7.878438383340835571e-02
4.175604507327079773e-02 1.519784927368164062e-01 2.176061272621154785e-01 1.827669143676757812e-01 -1.160186380147933960e-01 2.067983299493789673e-01 1.822210401296615601e-01 -2.701347768306732178e-01 -2.797899581491947174e-02 4.265913739800453186e-03 1.422124505043029785e-01 5.161903798580169678e-02 2.249476909637451172e-01 1.697724759578704834e-01 -3.660277277231216431e-02 1.044518798589706421e-01 -1.212612614035606384e-01 3.429697751998901367e-01 -2.354650646448135376e-01 -1.060727909207344055e-01 1.307304501533508301e-01 1.569125056266784668e-01 -1.336494237184524536e-01 -1.378438025712966919e-01 -2.608158811926841736e-02 4.930393770337104797e-02 -3.997230827808380127e-01 1.984861493110656738e-01 -2.458581328392028809e-02 -1.697486191987991333e-01 3.276070654392242432e-01 1.016089110635221004e-03
1.146212816238403320e-01 -4.397135972976684570e-02 1.024842187762260437e-01 -6.711697578430175781e-02 -2.753123342990875244e-01 1.260962188243865967e-01 5.610779672861099243e-02 -1.184479370713233948e-01 2.127105593681335449e-01 -3.726468980312347412e-01 -3.991319239139556885e-02 1.664538979530334473e-01 2.751709520816802979e-01 3.823089972138404846e-02 -1.282866597175598145e-01 1.213126629590988159e-01 -1.510867923498153687e-01 2.658296525478363037e-01 -7.530895620584487915e-02 -1.157350745052099228e-02 1.474352031946182251e-01 -1.470912899821996689e-02 9.451979398727416992e-02 1.587068289518356323e-01 1.451901048421859741e-01 3.178879022598266602e-01 -3.354150056838989258e-01 -8.144791424274444580e-02 -1.249766349792480469e-01 -1.976589113473892212e-01 1.069186776876449585e-01 -2.766156494617462158e-01
2.497187256813049316e-02 2.469669580459594727e-01 3.932979404926300049e-01 1.045032143592834473e-01 -2.992618829011917114e-02 3.269931375980377197e-01 8.718463033437728882e-02 2.112899534404277802e-02 2.422561645507812500e-01 -2.305422425270080566e-01 8.573468774557113647e-03 2.323722094297409058e-01 1.355505436658859253e-01 -1.186030507087707520e-01 -5.629013851284980774e-02 2.057251036167144775e-01 -3.400346636772155762e-01 8.758129179477691650e-02 -1.908621788024902344e-01 -2.607877599075436592e-03 1.252855807542800903e-01 -3.777861638809554279e-05 2.359441816806793213e-01 -3.524488955736160278e-02 -5.131480470299720764e-02 3.926844522356987000e-02 -2.376000434160232544e-01 -1.999175399541854858e-01 -1.508095562458038330e-01 -2.085930407047271729e-01 -3.400143468752503395e-03 -1.177795380353927612e-01
6.526681780815124512e-02 -3.157787397503852844e-02 2.470611631870269775e-01 1.956022083759307861e-01 -2.229591310024261475e-01 5.642735958099365234e-01 2.189085185527801514e-01 1.349819153547286987e-01 -8.410755544900894165e-03 -1.753259152173995972e-01 2.675390243530273438e-02 -8.225313574075698853e-02 2.085756659507751465e-01 -8.686129003763198853e-03 -8.645159751176834106e-02 1.063854172825813293e-01 -1.854025870561599731e-01 1.190040335059165955e-01 -3.714101314544677734e-01 4.905624315142631531e-02 -6.828831136226654053e-02 -1.163825020194053650e-01 -5.453469697386026382e-03 8.738785982131958008e-02 -5.325643345713615417e-02 2.347662895917892456e-01 -1.352554261684417725e-01 -1.439429372549057007e-01 9.850727021694183350e-02 -6.351698935031890869e-02 -1.571758836507797241e-01 1.017588973045349121e-01
6.974002718925476074e-02 1.427204459905624390e-01 8.838246762752532959e-02 -2.145632058382034302e-01 -5.787846073508262634e-02 3.110263347625732422e-01 5.117672681808471680e-01 -1.921388357877731323e-01 4.329206421971321106e-03 1.238132789731025696e-01 -8.930863440036773682e-02 1.187599077820777893e-01 1.062086597084999084e-01 1.044217571616172791e-01 -1.224565282464027405e-01 2.729393541812896729e-01 -3.827677965164184570e-01 3.231696188449859619e-01 -8.628475666046142578e-02 -4.891508445143699646e-02 -1.750524491071701050e-01 9.160970896482467651e-02 2.786474116146564484e-02 -4.710033070296049118e-03 -1.353968284092843533e-03 8.401326835155487061e-02 -2.123088836669921875e-01 9.830317646265029907e-02 8.050737902522087097e-03 -6.093314383178949356e-03 -6.051424890756607056e-02 8.197227120399475098e-02
1.565738767385482788e-01 4.215686582028865814e-03 1.025454998016357422e-01 1.091628223657608032e-01 -2.561711668968200684e-01 5.581078529357910156e-01 5.502026155591011047e-02 -2.904189191758632660e-02 7.057767361402511597e-02 -1.010987535119056702e-01 2.411084324121475220e-01 2.110428065061569214e-01 8.977892249822616577e-02 2.702103853225708008e-01 -1.373639106750488281e-01 2.038288116455078125e-01 -4.283570051193237305e-01 1.037092208862304688e-01 -5.849319044500589371e-03 7.016088813543319702e-02 -7.554049044847488403e-02 -1.060692518949508667e-01 -4.469621926546096802e-02 1.467452347278594971e-01 -5.718290060758590698e-02 -1.412797998636960983e-02 -1.187691465020179749e-01 -1.838138550519943237e-01 -1.228855177760124207e-01 -3.214213624596595764e-02 -6.294679641723632812e-02 3.926785290241241455e-02
5.865096300840377808e-02 -1.440536417067050934e-02 -8.422875404357910156e-02 -9.938049130141735077e-03 -1.729775965213775635e-01 3.466207087039947510e-01 1.295037567615509033e-01 -1.641270816326141357e-01 1.601268202066421509e-01 4.238095507025718689e-02 1.678023487329483032e-02 -5.462688207626342773e-02 1.650610268115997314e-01 3.844277560710906982e-01 -2.010277509689331055e-01 -2.240641787648200989e-02 -8.423132821917533875e-03 3.165491819381713867e-01 -4.571566581726074219e-01 -2.085818164050579071e-02 4.197200387716293335e-02 4.695343598723411560e-02 7.488851249217987061e-02 -2.327324636280536652e-02 -2.384962141513824463e-01 1.124491766095161438e-01 -1.825865507125854492e-01 1.407027244567871094e-01 1.422154456377029419e-01 -1.782956719398498535e-01 1.042711138725280762e-01 -2.082584798336029053e-01
-5.045416578650474548e-02 1.535346210002899170e-01 1.347442250698804855e-02 -1.192454025149345398e-01 -2.635808289051055908e-01 3.905772790312767029e-02 4.959063827991485596e-01 -1.613412648439407349e-01 1.297646015882492065e-01 -1.002314314246177673e-01 -8.337078243494033813e-02 9.735129028558731079e-02 3.947192132472991943e-01 1.639994233846664429e-01 -9.018701314926147461e-02 2.650278508663177490e-01 -1.352066844701766968e-01 1.773793995380401611e-01 -2.451409250497817993e-01 -7.550359517335891724e-02 -2.774886786937713623e-02 -6.066692993044853210e-02 5.337214097380638123e-02 2.565144188702106476e-02 -9.074163436889648438e-02 1.993632912635803223e-01 -2.276900559663772583e-01 1.430746465921401978e-01 -1.621814966201782227e-01 4.803651943802833557e-02 -8.796890825033187866e-02 1.788920760154724121e-01
1.951259672641754150e-01 1.621001958847045898e-01 -2.296849638223648071e-01 -1.440979391336441040e-01 -1.559398025274276733e-01 4.201553761959075928e-01 1.549500972032546997e-01 -1.104110479354858398e-01 2.087835967540740967e-01 6.463174521923065186e-02 3.138809502124786377e-01 2.441743910312652588e-01 -7.671291381120681763e-02 -6.353855878114700317e-02 -1.633572578430175781e-01 8.765468001365661621e-02 1.316663771867752075e-01 5.095845460891723633e-02 -1.651133894920349121e-01 1.258738059550523758e-02 -1.988852396607398987e-02 4.161207005381584167e-02 3.809423185884952545e-03 6.331431120634078979e-02 4.713303968310356140e-02 1.440030336380004883e-01 -2.851730585098266602e-01 -2.482587993144989014e-01 1.772291660308837891e-01 -8.633577823638916016e-02 -9.282018058001995087e-03 3.413389027118682861e-01
1.004736497998237610e-01 -2.700115181505680084e-02 2.489824891090393066e-01 -2.064075022935867310e-01 -3.048432245850563049e-02 3.530184328556060791e-01 1.652213782072067261e-01 -2.083894610404968262e-01 9.408742934465408325e-02 -1.617982052266597748e-02 7.255757600069046021e-02 -9.163779765367507935e-02 3.709143996238708496e-01 2.812321484088897705e-01 -4.083625972270965576e-02 -1.398889422416687012e-01 -1.351701915264129639e-01 3.139511346817016602e-01 -3.259996771812438965e-01 -7.956732809543609619e-02 -1.549652516841888428e-01 2.236898392438888550e-01 1.193236261606216431e-01 2.508596330881118774e-02 -9.136134386062622070e-02 -1.141973491758108139e-02 -2.145569473505020142e-01 -4.227856546640396118e-02 1.432878524065017700e-01 2.660089917480945587e-02 -1.080523431301116943e-01 1.415849477052688599e-01
3.713081358000636101e-03 4.235018789768218994e-01 9.264492988586425781e-02 1.393659412860870361e-02 -6.276249885559082031e-03 2.602488100528717041e-01 2.435363829135894775e-01 1.143367514014244080e-01 1.592595279216766357e-01 -6.513914465904235840e-02 1.437996923923492432e-01 1.643706560134887695e-01 2.943104505538940430e-01 -9.598570317029953003e-02 -2.253985032439231873e-02 -1.753308176994323730e-01 -3.549083173274993896e-01 2.022285908460617065e-01 -9.131001681089401245e-02 -5.835520103573799133e-02 -2.360787540674209595e-01 1.391749083995819092e-01 -1.685171723365783691e-01 4.774158075451850891e-02 -1.374370455741882324e-01 1.914746612310409546e-01 -2.055338919162750244e-01 1.242079678922891617e-02 1.153017058968544006e-01 -1.796291619539260864e-01 -9.101743996143341064e-02 1.764805912971496582e-01
2.459897547960281372e-01 3.247188404202461243e-02 2.202727347612380981e-01 -2.525185942649841309e-01 -2.344348430633544922e-01 2.952170372009277344e-01 1.326418370008468628e-01 -1.807324141263961792e-01 1.390710622072219849e-01 -1.936125755310058594e-01 -8.576866984367370605e-02 6.453488022089004517e-02 2.452463656663894653e-01 1.366736926138401031e-02 -6.770966947078704834e-02 -7.588180899620056152e-02 -5.178899168968200684e-01 5.991349741816520691e-02 -1.500463634729385376e-01 2.229202240705490112e-01 -2.971759997308254242e-03 1.233564242720603943e-01 5.456881970167160034e-02 -1.510681807994842529e-01 6.784882396459579468e-02 9.226985275745391846e-03 -1.617971248924732208e-02 1.876150816679000854e-02 1.308426819741725922e-02 -1.978240609169006348e-01 1.548070311546325684e-01 -2.028551697731018066e-01
1.257008314132690430e-01 5.731543153524398804e-02 3.336918354034423828e-01 1.035297662019729614e-01 -1.163039281964302063e-01 2.669438719749450684e-01 8.997181057929992676e-02 -1.181839033961296082e-01 2.682467103004455566e-01 1.124125793576240540e-01 1.119516603648662567e-02 3.123519122600555420e-01 3.153159916400909424e-01 1.855113804340362549e-01 -5.211713537573814392e-02 1.797289550304412842e-01 -3.112092316150665283e-01 5.320585146546363831e-02 -1.823306530714035034e-01 1.414539068937301636e-01 -1.694460362195968628e-01 -1.637471169233322144e-01 -3.010632097721099854e-01 -3.801432251930236816e-02 -4.589528590440750122e-02 1.141506880521774292e-01 2.580821141600608826e-02 -2.541485428810119629e-01 -1.397111359983682632e-02 1.251699682325124741e-02 4.825856164097785950e-02 1.312947869300842285e-01
1.406322419643402100e-01 -2.297036722302436829e-02 2.592734992504119873e-01 -8.850403130054473877e-02 -3.722433745861053467e-02 2.173488587141036987e-01 2.623835206031799316e-01 -1.017503812909126282e-01 7.775030285120010376e-02 -3.823030740022659302e-02 1.292854845523834229e-01 3.943332936614751816e-03 2.286763340234756470e-01 3.425950407981872559e-01 -1.539058983325958252e-01 -5.056695267558097839e-02 -6.023329123854637146e-02 4.295298755168914795e-01 -7.357462495565414429e-02 -3.286993876099586487e-02 8.248600363731384277e-02 -4.164823889732360840e-02 -4.348244518041610718e-02 -4.037332534790039062e-02 -2.405893951654434204e-01 2.995930314064025879e-01 -3.566498458385467529e-01 -5.414697527885437012e-02 1.701790094375610352e-01 -3.436928614974021912e-02 -2.049446105957031250e-01 -8.831138722598552704e-03
2.257044985890388489e-02 1.208372712135314941e-01 3.226577639579772949e-01 1.533922702074050903e-01 -1.246185321360826492e-02 5.240164995193481445e-01 3.843627870082855225e-01 1.788705736398696899e-01 2.315076142549514771e-01 8.263257145881652832e-02 -2.664628438651561737e-02 7.792208343744277954e-02 2.310307323932647705e-01 -7.180676329880952835e-03 -3.015499711036682129e-01 1.532449424266815186e-01 -9.750884026288986206e-02 -1.273926496505737305e-01 1.279274933040142059e-02 4.420616105198860168e-02 1.469409614801406860e-01 -1.472312062978744507e-01 -1.293980777263641357e-01 1.401241421699523926e-01 6.886744499206542969e-02 1.815264225006103516e-01 -2.227050997316837311e-02 2.471011504530906677e-02 -9.835840761661529541e-02 -1.031655520200729370e-01 2.630062773823738098e-02 -2.030515670776367188e-02
-1.865373365581035614e-02 1.215851157903671265e-01 1.416037883609533310e-02 -1.539017073810100555e-02 -5.458161979913711548e-02 2.938326597213745117e-01 1.578167974948883057e-01 -2.044696509838104248e-01 1.335696727037429810e-01 -7.697511464357376099e-02 1.473406795412302017e-02 4.176082313060760498e-01 2.620662152767181396e-01 1.307893395423889160e-01 1.288763135671615601e-01 1.807126551866531372e-01 -3.618682622909545898e-01 8.436195552349090576e-02 -1.699481904506683350e-01 1.145320832729339600e-01 -7.354436069726943970e-02 -2.195533812046051025e-01 5.867575295269489288e-03 1.340839862823486328e-01 -1.947080045938491821e-01 1.281951814889907837e-01 -1.910877823829650879e-01 -3.033517599105834961e-01 -8.357108384370803833e-02 2.544698771089315414e-03 1.609841734170913696e-01 1.658045351505279541e-01
-1.899056285619735718e-01 -2.714653871953487396e-02 1.978166997432708740e-01 7.299972325563430786e-02 -4.966444522142410278e-02 1.499052047729492188e-01 3.377890288829803467e-01 -1.465988531708717346e-02 -1.593863368034362793e-01 -7.794361561536788940e-02 6.442548334598541260e-02 1.270201057195663452e-01 -3.960598632693290710e-02 2.896966338157653809e-01 -2.334188222885131836e-01 -3.681662678718566895e-02 -3.698540627956390381e-01 -6.361202150583267212e-02 -1.349151432514190674e-01 -2.019095867872238159e-01 -1.592232584953308105e-01 1.967476159334182739e-01 -2.188337892293930054e-01 4.027444869279861450e-02 -8.845456689596176147e-02 1.920302957296371460e-01 2.291643247008323669e-02 -2.745658531785011292e-02 1.988042593002319336e-01 -3.950068950653076172e-01 1.612934172153472900e-01 -7.388889789581298828e-02
-1.528166383504867554e-01 -2.055763453245162964e-01 -1.018854882568120956e-02 -1.868521124124526978e-01 -5.529855377972126007e-03 3.332714140415191650e-01 -1.474278047680854797e-02 -2.217295579612255096e-02 2.522183656692504883e-01 1.819709390401840210e-01 8.346372097730636597e-02 1.025128364562988281e-01 4.446508288383483887e-01 -7.686319202184677124e-02 -2.044816017150878906e-01 1.762844622135162354e-01 -1.152522936463356018e-01 -4.546935483813285828e-02 -1.644436269998550415e-01 -1.095482483506202698e-01 1.640879660844802856e-01 1.437553763389587402e-01 -2.632600367069244385e-01 -2.475915476679801941e-03 5.769005790352821350e-02 3.522246778011322021e-01 -7.877369970083236694e-02 -8.057621121406555176e-02 1.713778227567672729e-01 -1.495374590158462524e-01 1.046624183654785156e-01 1.509134173393249512e-01
2.084212452173233032e-01 3.768996149301528931e-02 1.356268078088760376e-01 1.030502468347549438e-02 -9.645689278841018677e-02 3.464327454566955566e-01 1.200968772172927856e-01 -3.761523663997650146e-01 -7.180546876043081284e-03 -6.553532928228378296e-02 -7.460705935955047607e-02 2.265935540199279785e-01 1.289201378822326660e-01 4.518440365791320801e-02 -8.149153739213943481e-02 2.872987389564514160e-01 -2.666214704513549805e-01 1.268035769462585449e-01 -1.494508516043424606e-02 2.528121471405029297e-01 8.644629269838333130e-02 -1.801744103431701660e-01 -1.567118018865585327e-01 -1.021440699696540833e-01 -1.732060760259628296e-01 -1.107059791684150696e-01 -1.569130867719650269e-01 -3.824348449707031250e-01 -3.340099006891250610e-02 -3.900412842631340027e-02 1.712377518415451050e-01 1.047864928841590881e-01
9.858712553977966309e-02 1.088201180100440979e-01 1.556438654661178589e-01 9.255884587764739990e-02 -1.772491931915283203e-01 1.759491562843322754e-01 1.321698576211929321e-01 -2.293357402086257935e-01 2.507732510566711426e-01 -2.506669461727142334e-01 -3.585067018866539001e-02 2.352876663208007812e-01 7.078579068183898926e-02 -1.418245136737823486e-01 -8.118681609630584717e-02 4.027475789189338684e-02 -1.782315075397491455e-01 4.205586612224578857e-01 -2.189453989267349243e-01 1.764436215162277222e-01 2.771193534135818481e-02 -1.482101380825042725e-01 3.493768721818923950e-02 -9.309177100658416748e-02 1.126480996608734131e-01 1.818934977054595947e-01 -9.379090741276741028e-03 -2.935028076171875000e-01 -9.187965840101242065e-02 -3.170200884342193604e-01 8.252844959497451782e-02 -1.715079993009567261e-01
4.838040564209222794e-03 1.292299330234527588e-01 -1.363682895898818970e-01 1.275498121976852417e-01 1.062042787671089172e-01 3.618566989898681641e-01 9.566654264926910400e-02 -6.704342085868120193e-03 1.897705644369125366e-01 1.059452444314956665e-01 1.093069836497306824e-02 2.693031169474124908e-02 3.306649029254913330e-01 2.292856723070144653e-01 -1.413624286651611328e-01 1.949095577001571655e-01 -3.744187951087951660e-01 4.337355196475982666e-01 -1.937131285667419434e-01 1.950344769284129143e-03 1.088221445679664612e-01 4.410534352064132690e-02 -8.998112380504608154e-02 2.520639449357986450e-02 8.070389926433563232e-02 6.693509966135025024e-02 -1.423530876636505127e-01 -2.022368162870407104e-01 -2.256750464439392090e-01 9.896025061607360840e-02 1.027534157037734985e-02 8.762812614440917969e-02
-2.089157402515411377e-01 1.131264641880989075e-01 1.282751187682151794e-02 1.905255019664764404e-01 -7.653544843196868896e-02 3.219501078128814697e-01 6.712851673364639282e-02 -1.082860603928565979e-01 6.178545951843261719e-02 -1.946783363819122314e-01 -1.618427187204360962e-01 7.069819420576095581e-02 4.017111361026763916e-01 2.793859243392944336e-01 -2.034273743629455566e-01 -5.373511835932731628e-02 -6.649579852819442749e-02 7.627568393945693970e-02 -1.347979344427585602e-02 1.756791174411773682e-01 -1.279429197311401367e-01 1.287258863449096680e-01 -6.260881572961807251e-02 -1.508650332689285278e-01 1.508983373641967773e-01 1.308411657810211182e-01 -3.844152092933654785e-01 5.277959257364273071e-02 3.346677124500274658e-01 -1.010659486055374146e-01 -6.636459380388259888e-02 8.226671814918518066e-02
-2.977447398006916046e-02 1.518889665603637695e-01 2.495700567960739136e-01 -3.644166886806488037e-02 7.762508094310760498e-02 4.666243791580200195e-01 1.947560459375381470e-01 -1.134285107254981995e-01 1.966539174318313599e-01 -1.053521111607551575e-01 -3.520843456499278545e-04 2.873605489730834961e-01 9.398669749498367310e-02 2.351262718439102173e-01 -2.420646697282791138e-01 -1.116835512220859528e-02 -2.748291790485382080e-01 9.374077618122100830e-02 4.651491995900869370e-03 8.459667116403579712e-02 1.186264902353286743e-01 -1.414672434329986572e-01 -2.704021632671356201e-01 1.376689374446868896e-01 -1.991213709115982056e-01 4.683808609843254089e-02 -7.930340617895126343e-02 -2.836475074291229248e-01 -7.737720757722854614e-02 -4.402686655521392822e-02 1.444417387247085571e-01 8.749445527791976929e-02
2.046322524547576904e-01 -8.702674508094787598e-02 4.505601525306701660e-02 8.872921764850616455e-02 -1.505231857299804688e-01 2.101911753416061401e-01 1.502137035131454468e-01 6.799566000699996948e-02 -2.048185616731643677e-01 -1.328636556863784790e-01 1.018793433904647827e-01 2.938590049743652344e-01 2.047035843133926392e-01 1.757107824087142944e-01 -8.481857366859912872e-03 -6.521221995353698730e-02 -4.111615121364593506e-01 3.655116632580757141e-02 -1.555889695882797241e-01 -1.163850575685501099e-01 -2.897648811340332031e-01 7.601866126060485840e-02 6.825391203165054321e-02 -1.821813136339187622e-01 1.196758449077606201e-02 7.518066558986902237e-03 -1.581228524446487427e-01 -4.520228505134582520e-02 1.906051933765411377e-01 -3.957776129245758057e-01 2.302839010953903198e-01 6.484212726354598999e-02
-3.479102998971939087e-02 -1.768499165773391724e-01 3.049458265304565430e-01 -4.057965427637100220e-02 -2.442324347794055939e-02 2.893043756484985352e-01 1.339194774627685547e-01 -8.024482429027557373e-02 -2.206209301948547363e-02 6.909682601690292358e-02 3.052054345607757568e-02 3.955031335353851318e-01 3.534449338912963867e-01 1.732810437679290771e-01 -1.896747797727584839e-01 2.222521230578422546e-02 -3.943779468536376953e-01 1.557748615741729736e-01 -6.825786083936691284e-02 1.831175833940505981e-01 1.696313768625259399e-01 1.321836095303297043e-02 -7.397244870662689209e-02 -3.728715330362319946e-02 -9.277434647083282471e-02 -2.367637492716312408e-02 -6.211041659116744995e-02 -2.434763759374618530e-01 -2.279842793941497803e-01 1.274527609348297119e-01 1.147006750106811523e-01 5.182812735438346863e-02
2.148944437503814697e-01 7.250966876745223999e-02 6.227388978004455566e-02 -2.490305006504058838e-01 1.150513719767332077e-02 2.233560234308242798e-01 9.400004148483276367e-02 -7.151506096124649048e-02 2.029352635145187378e-01 5.852145329117774963e-02 3.227067738771438599e-02 2.007579356431961060e-01 2.633022665977478027e-01 1.110776662826538086e-01 -2.086768895387649536e-01 2.799474820494651794e-02 -1.719419062137603760e-01 3.029505908489227295e-01 -8.406430482864379883e-02 -1.745766103267669678e-01 -2.425643503665924072e-01 1.220279410481452942e-01 1.874552369117736816e-01 -3.788263797760009766e-01 1.300044059753417969e-01 2.266565263271331787e-01 -2.297694236040115356e-01 1.416737288236618042e-01 1.658826693892478943e-02 -1.741438060998916626e-01 -1.026153862476348877e-01 1.149529740214347839e-01
-5.544443801045417786e-02 1.892648823559284210e-02 2.096181362867355347e-01 1.085413098335266113e-01 -1.230286136269569397e-01 4.290366470813751221e-01 2.181335389614105225e-01 -2.726900577545166016e-01 -3.959468379616737366e-02 -2.100895158946514130e-02 1.332261413335800171e-01 3.579067587852478027e-01 6.441478431224822998e-02 1.560093164443969727e-01 -1.102973371744155884e-01 5.523217096924781799e-02 -3.725936412811279297e-01 1.225122213363647461e-01 -3.193945288658142090e-01 4.300757870078086853e-02 9.757484495639801025e-02 -1.776583194732666016e-01 -6.098637357354164124e-03 7.256170362234115601e-02 -1.751095950603485107e-01 7.558370381593704224e-02 1.012714132666587830e-01 -2.574467062950134277e-01 -6.978727132081985474e-02 1.582172885537147522e-02 4.035726562142372131e-02 6.627624481916427612e-02
1.485745310783386230e-01 2.379777142778038979e-03 2.201114147901535034e-01 -6.559511274099349976e-02 2.795860543847084045e-02 6.896932125091552734e-01 9.145153313875198364e-02 -8.391581475734710693e-02 1.901520341634750366e-01 1.495231688022613525e-01 -8.608005940914154053e-02 1.500234901905059814e-01 2.474907785654067993e-01 2.386278659105300903e-02 -3.291181521490216255e-03 2.489478886127471924e-01 -2.069629281759262085e-01 6.126878410577774048e-02 -1.800330728292465210e-02 1.480189803987741470e-02 -8.837807923555374146e-02 -9.860739856958389282e-02 -2.346289902925491333e-01 -9.627321362495422363e-02 1.123467925935983658e-03 2.055410146713256836e-01 -1.181205436587333679e-01 3.913439810276031494e-02 -7.382713258266448975e-02 -1.686985045671463013e-01 -2.017235755920410156e-02 5.717821884900331497e-03
7.528404891490936279e-02 -8.497617393732070923e-02 9.251593798398971558e-02 3.700875341892242432e-01 -4.422760568559169769e-03 3.463901877403259277e-01 7.237437367439270020e-02 -9.921729564666748047e-02 2.470612376928329468e-01 1.484402567148208618e-01 -1.277066916227340698e-01 1.087104380130767822e-01 2.663385570049285889e-01 -2.934597432613372803e-03 -1.207617744803428650e-01 1.313672363758087158e-01 -1.269313842058181763e-01 3.148866295814514160e-01 -9.602004289627075195e-02 -8.405362814664840698e-02 1.426824368536472321e-02 4.967897757887840271e-02 -5.227981880307197571e-02 -4.066633582115173340e-01 -9.979961439967155457e-03 2.735684812068939209e-01 1.007919386029243469e-01 -1.890967935323715210e-01 1.363945901393890381e-01 -1.353629231452941895e-01 -1.008391082286834717e-01 1.491051763296127319e-01
-5.301713943481445312e-02 3.063618205487728119e-02 -1.016716361045837402e-01 1.199343353509902954e-01 4.499691352248191833e-02 2.545796036720275879e-01 3.787697553634643555e-01 -1.747340559959411621e-01 -1.411771052516996861e-03 -6.679508835077285767e-02 2.931558191776275635e-01 -3.527983650565147400e-02 5.460060667246580124e-03 -5.189960077404975891e-02 3.537112474441528320e-02 -1.232308298349380493e-01 1.113288402557373047e-01 -1.606639176607131958e-01 -1.350264102220535278e-01 2.007389664649963379e-01 -2.222302705049514771e-01 4.183809831738471985e-02 -5.861784145236015320e-02 -1.749946027994155884e-01 -1.065584793686866760e-01 9.927179664373397827e-03 -2.756145894527435303e-01 -1.870258003473281860e-01 1.906058043241500854e-01 -4.206905066967010498e-01 -1.053297519683837891e-01 -3.019179999828338623e-01
3.035011887550354004e-02 1.275893002748489380e-01 -2.996149957180023193e-01 -8.297707885503768921e-02 1.251142285764217377e-02 5.778498202562332153e-02 8.582694083452224731e-02 -2.404201775789260864e-01 -6.067446619272232056e-02 -2.356915473937988281e-01 2.750519812107086182e-01 1.045082435011863708e-01 -6.258811801671981812e-02 1.094167679548263550e-01 -3.102720379829406738e-01 -4.153864830732345581e-02 -2.692253291606903076e-01 1.267523914575576782e-01 -2.535133361816406250e-01 -3.040265990421175957e-03 -8.282338082790374756e-02 4.709532484412193298e-02 -1.297526806592941284e-02 -4.670902341604232788e-02 -1.762804239988327026e-01 2.440788000822067261e-01 -4.781921207904815674e-01 -2.204922139644622803e-01 2.871291339397430420e-02 -4.683455079793930054e-02 -3.413225710391998291e-02 1.463544666767120361e-01
8.820603787899017334e-02 -3.579994142055511475e-01 3.182926028966903687e-02 -1.555174142122268677e-01 1.700594648718833923e-02 3.466576635837554932e-01 3.032864332199096680e-01 -1.945597827434539795e-01 5.952939856797456741e-03 -2.161537110805511475e-02 2.093365788459777832e-01 -1.448568105697631836e-01 2.006300687789916992e-01 -8.294931799173355103e-02 -2.057163268327713013e-01 -1.964696645736694336e-01 -2.354102432727813721e-01 -3.077918849885463715e-02 -1.683208197355270386e-01 1.173900812864303589e-01 6.381355226039886475e-02 6.458048522472381592e-02 1.197494715452194214e-01 -1.751207560300827026e-01 -1.745383739471435547e-01 1.994947642087936401e-01 1.840915977954864502e-01 -7.167644053697586060e-02 -1.973965466022491455e-01 -6.010118126869201660e-02 1.695563197135925293e-01 2.507118284702301025e-01
3.088139370083808899e-02 7.326927036046981812e-02 1.786152133718132973e-04 1.090790256857872009e-01 1.208115592598915100e-01 6.515628844499588013e-02 1.609557867050170898e-01 -8.850177377462387085e-02 1.618940979242324829e-01 4.594830423593521118e-02 2.876370549201965332e-01 -3.524925410747528076e-01 4.073727130889892578e-02 1.962054967880249023e-01 -3.051613569259643555e-01 3.369216024875640869e-01 -1.789749264717102051e-01 5.646283924579620361e-02 -1.119818687438964844e-01 2.160297892987728119e-02 -4.388592019677162170e-02 2.568451762199401855e-01 3.622025251388549805e-02 -1.370730400085449219e-01 3.182583451271057129e-01 1.068020015954971313e-01 -2.545649111270904541e-01 -2.485353350639343262e-01 6.882833689451217651e-02 -1.901179254055023193e-01 -1.513601988554000854e-01 8.839508146047592163e-02
2.518431246280670166e-01 -2.978631528094410896e-03 -3.061306290328502655e-02 -2.540408074855804443e-02 1.930631548166275024e-01 1.090169474482536316e-01 1.773737221956253052e-01 -6.338293105363845825e-02 6.510372273623943329e-03 -2.077233046293258667e-01 2.369887083768844604e-01 -3.148423880338668823e-02 1.110561490058898926e-01 5.288802087306976318e-02 -9.091506898403167725e-02 -2.477027028799057007e-01 -3.208530843257904053e-01 -3.699619323015213013e-02 -4.789115786552429199e-01 8.819297701120376587e-02 1.539335120469331741e-02 -4.886202979832887650e-03 -2.892648614943027496e-02 -5.080277100205421448e-02 -4.437879845499992371e-02 2.609083950519561768e-01 -3.438552021980285645e-01 4.798917472362518311e-02 -5.506484885700047016e-04 -3.328726887702941895e-01 -1.368692964315414429e-01 1.057966219377703965e-04
5.242849588394165039e-01 -2.276063263416290283e-01 -1.731302738189697266e-01 2.044889032840728760e-01 -6.437887251377105713e-02 5.380667373538017273e-02 1.393978148698806763e-01 -2.740972638130187988e-01 -3.646450489759445190e-02 -2.941754646599292755e-02 -9.607050567865371704e-02 1.104182824492454529e-01 1.466016471385955811e-01 2.176391631364822388e-01 -1.651523411273956299e-01 -4.667422547936439514e-02 -2.935192883014678955e-01 1.371652483940124512e-01 -2.038763314485549927e-01 5.699226632714271545e-02 8.314772695302963257e-02 8.311011642217636108e-02 -3.085425496101379395e-02 -1.145294234156608582e-01 -3.824325511232018471e-03 2.426881194114685059e-01 -1.730972081422805786e-01 -1.294022798538208008e-01 2.931423299014568329e-02 -2.749460749328136444e-02 -3.024562597274780273e-01 -4.017972201108932495e-02
1.918216496706008911e-01 -2.249840945005416870e-01 1.926226913928985596e-02 -1.462949160486459732e-02 -1.062535047531127930e-01 1.622930318117141724e-01 -6.128409132361412048e-02 -4.405428469181060791e-01 6.909544765949249268e-02 -1.277634650468826294e-01 1.654650643467903137e-02 -6.444827467203140259e-02 1.375296115875244141e-01 1.448805034160614014e-01 -1.910033822059631348e-01 -2.095442116260528564e-01 -2.893391549587249756e-01 6.071079149842262268e-02 -3.092104494571685791e-01 2.195564359426498413e-01 4.997735098004341125e-02 6.231992319226264954e-02 -3.066160678863525391e-01 -2.901407144963741302e-02 5.147166550159454346e-02 6.341869384050369263e-02 -3.276004493236541748e-01 3.277581185102462769e-02 2.823588438332080841e-02 -2.185823023319244385e-01 -1.859106123447418213e-01 7.516892161220312119e-03
7.551135029643774033e-03 1.289165318012237549e-01 1.599279940128326416e-01 5.232621356844902039e-02 -2.198982089757919312e-01 3.665384054183959961e-01 2.280973792076110840e-01 -2.306625247001647949e-01 9.038095921277999878e-02 -5.649541318416595459e-02 8.654224872589111328e-02 7.095073908567428589e-02 2.600097954273223877e-01 -9.048669785261154175e-02 -6.585351657122373581e-03 2.988572418689727783e-01 -4.511705935001373291e-01 5.972481518983840942e-02 -4.821284208446741104e-03 8.881995454430580139e-03 7.668795436620712280e-02 -1.633192896842956543e-01 -1.835709959268569946e-01 6.244016066193580627e-02 -1.199142783880233765e-01 2.680961489677429199e-01 -4.646909981966018677e-02 -1.935346424579620361e-01 -6.905953586101531982e-02 4.534619394689798355e-03 -1.293131858110427856e-01 -2.308162152767181396e-01
-4.196292906999588013e-02 -1.000473648309707642e-01 -3.216417878866195679e-02 -8.410523086786270142e-02 -1.524966061115264893e-01 6.332623213529586792e-02 3.144033849239349365e-01 -1.098487153649330139e-01 8.803374320268630981e-02 -1.640411466360092163e-01 1.969718188047409058e-01 -2.184019088745117188e-01 -5.887640640139579773e-02 -1.345529407262802124e-01 -3.061234718188643456e-03 1.108906418085098267e-01 -7.366913557052612305e-02 4.204464331269264221e-02 -3.060508072376251221e-01 2.760033309459686279e-01 -1.156344488263130188e-01 1.275746524333953857e-01 -1.778527796268463135e-01 -3.262738287448883057e-01 1.170736551284790039e-01 3.247077167034149170e-01 7.198991952463984489e-04 -1.913767457008361816e-01 -2.991285324096679688e-01 -2.959373891353607178e-01 5.007039010524749756e-02 8.247728645801544189e-02
1.999664008617401123e-01 2.465546596795320511e-03 2.757454216480255127e-01 1.968394815921783447e-01 2.571314871311187744e-01 1.468372195959091187e-01 1.040833294391632080e-01 -3.835761845111846924e-01 2.386030256748199463e-01 1.610810607671737671e-01 -9.979719668626785278e-02 3.514151275157928467e-01 1.829882115125656128e-01 4.408267885446548462e-02 -1.235470399260520935e-01 4.891040548682212830e-02 -2.720898948609828949e-02 3.427673876285552979e-02 -3.156380951404571533e-01 -2.173481285572052002e-01 -8.068470656871795654e-02 2.154450118541717529e-01 -8.203127980232238770e-02 2.289676666259765625e-02 -6.068151816725730896e-02 6.556764990091323853e-02 -2.071288079023361206e-01 -9.038170427083969116e-02 -1.599736660718917847e-01 8.453907817602157593e-02 6.704601645469665527e-02 -1.578625142574310303e-01
2.992227207869291306e-03 -2.155494131147861481e-02 1.818533986806869507e-01 -1.972009986639022827e-01 -1.251398324966430664e-01 6.207489874213933945e-03 3.316842913627624512e-01 -2.776803076267242432e-01 2.136753648519515991e-01 1.358062028884887695e-01 2.761804461479187012e-01 2.434600293636322021e-01 -1.532895117998123169e-02 -1.570086330175399780e-01 -3.613378405570983887e-01 -7.943209260702133179e-02 4.501583427190780640e-02 4.807111620903015137e-02 -3.455167114734649658e-01 -1.269636899232864380e-01 -1.510284543037414551e-01 7.878487557172775269e-02 -1.910222023725509644e-01 2.254412174224853516e-01 2.713238298892974854e-01 1.227269992232322693e-01 2.054526284337043762e-02 -3.988213464617729187e-02 1.120292693376541138e-01 -2.191422879695892334e-02 2.119023725390434265e-02 -5.475722625851631165e-02
1.386422365903854370e-01 1.379896253347396851e-01 -1.777983307838439941e-01 -5.223515629768371582e-02 -6.019986793398857117e-02 1.672834753990173340e-01 3.241206705570220947e-01 -3.591797053813934326e-01 1.052228510379791260e-01 -4.272123053669929504e-02 2.501032650470733643e-01 1.569290757179260254e-01 -9.331582486629486084e-02 -2.758423089981079102e-01 -2.571846544742584229e-01 -6.892421096563339233e-02 -1.076942980289459229e-01 1.627159714698791504e-01 -9.526455402374267578e-02 5.294910818338394165e-02 1.248024553060531616e-01 1.934136077761650085e-02 -7.248839735984802246e-02 -3.028277158737182617e-01 4.867850989103317261e-02 3.091220855712890625e-01 -1.838393360376358032e-01 -1.765144020318984985e-01 1.393159180879592896e-01 2.274015992879867554e-01 9.219889342784881592e-02 2.437141351401805878e-02
2.453497648239135742e-01 2.201271504163742065e-01 1.683121770620346069e-01 -2.807970158755779266e-02 1.027818322181701660e-01 5.008985102176666260e-02 4.285607337951660156e-01 -4.343643039464950562e-02 1.013676002621650696e-01 -2.031566053628921509e-01 -2.538763172924518585e-02 -5.032163858413696289e-02 2.446898818016052246e-01 8.746529370546340942e-02 4.359580576419830322e-02 3.779768198728561401e-02 -7.425510138273239136e-02 2.168452739715576172e-01 -2.626191079616546631e-01 1.426469832658767700e-01 -2.270929366350173950e-01 5.453470512293279171e-04 -6.423632055521011353e-02 9.563684463500976562e-02 -4.693225398659706116e-02 4.831631109118461609e-02 -2.778532803058624268e-01 -3.142849504947662354e-01 -5.379442125558853149e-02 6.281832605600357056e-02 -2.095393836498260498e-01 -3.163390755653381348e-01
-1.242117658257484436e-01 -4.257011041045188904e-02 -1.019520610570907593e-01 -1.988624222576618195e-02 -1.749176084995269775e-01 2.318901270627975464e-01 2.367556542158126831e-01 -3.851408064365386963e-01 9.343286603689193726e-02 -1.793415471911430359e-02 1.320346593856811523e-01 1.865715831518173218e-01 6.689108163118362427e-02 -9.053738415241241455e-02 -4.267659503966569901e-03 1.517454721033573151e-02 -1.197360642254352570e-02 -5.922573432326316833e-02 -4.797101616859436035e-01 -2.930768430233001709e-01 1.499550640583038330e-01 -2.347902767360210419e-02 -1.367446631193161011e-01 -9.587326645851135254e-02 -6.393908988684415817e-03 1.000362262129783630e-01 -6.155654788017272949e-02 -2.737020850181579590e-01 1.289194226264953613e-01 -1.197317987680435181e-01 2.486516386270523071e-01 2.384763509035110474e-01
2.090042829513549805e-01 2.913299798965454102e-01 1.334017813205718994e-01 4.634584113955497742e-02 -2.670131921768188477e-01 2.925074994564056396e-01 3.409873843193054199e-01 -1.529626846313476562e-01 -7.034422457218170166e-02 -1.259911656379699707e-01 2.992315776646137238e-02 -2.638542465865612030e-02 3.035714626312255859e-01 4.223708808422088623e-02 2.188108861446380615e-03 -6.219924613833427429e-02 -4.232843220233917236e-01 7.000103592872619629e-02 -2.855347841978073120e-02 1.589473932981491089e-01 -7.093732059001922607e-02 -1.201839074492454529e-01 -1.486213803291320801e-01 -1.852739602327346802e-01 -1.469130534678697586e-02 1.125069633126258850e-01 -2.841304540634155273e-01 -7.366684079170227051e-02 -4.705917462706565857e-02 1.201121434569358826e-01 -1.552338153123855591e-01 -9.453403204679489136e-02
7.459368556737899780e-02 7.855570316314697266e-02 1.464471369981765747e-01 1.098117455840110779e-01 -2.161968126893043518e-02 2.280018329620361328e-01 4.624041020870208740e-01 -9.735506027936935425e-02 -1.538389176130294800e-01 -1.657418012619018555e-01 -1.720937043428421021e-01 4.056500270962715149e-02 1.743629276752471924e-01 4.149568825960159302e-02 -2.095842212438583374e-01 2.852835059165954590e-01 -3.298329412937164307e-01 -1.320153474807739258e-01 -2.194478809833526611e-01 -1.649380028247833252e-01 1.870758645236492157e-02 -1.951530277729034424e-01 -1.812491863965988159e-01 1.628304570913314819e-01 7.050337642431259155e-02 1.272972226142883301e-01 -2.509370632469654083e-02 -3.096708059310913086e-01 -1.170818321406841278e-02 -1.039081960916519165e-01 9.755135327577590942e-02 4.057095199823379517e-02
5.113621801137924194e-02 7.063329964876174927e-02 1.733811348676681519e-01 -1.460377573966979980e-01 -1.833544820547103882e-01 4.495050609111785889e-01 5.978617444634437561e-02 -2.044858336448669434e-01 1.441578716039657593e-01 -3.203195631504058838e-01 3.133529424667358398e-02 2.124428004026412964e-01 3.313482403755187988e-01 9.259080886840820312e-02 -1.041920855641365051e-01 -7.114795595407485962e-02 -9.919496625661849976e-02 1.639894247055053711e-01 -2.527950406074523926e-01 8.560007810592651367e-02 -6.847450882196426392e-02 -6.113677471876144409e-02 1.342513263225555420e-01 3.074237331748008728e-02 -4.460500925779342651e-02 6.115860491991043091e-02 1.770837348885834217e-03 -3.005447983741760254e-01 -1.549058556556701660e-01 -1.200071945786476135e-01 -8.966711908578872681e-02 -2.798305153846740723e-01
-7.857672870159149170e-02 -2.125185169279575348e-02 3.856091946363449097e-02 -9.474763646721839905e-03 2.147138714790344238e-01 3.737796247005462646e-01 3.833345472812652588e-01 1.020085737109184265e-01 2.565495669841766357e-01 1.863673180341720581e-01 -9.008842706680297852e-02 1.797587424516677856e-01 1.392301321029663086e-01 7.186370342969894409e-02 -7.563887536525726318e-02 -9.455677121877670288e-02 -3.082917332649230957e-01 5.246878787875175476e-02 -1.789664626121520996e-01 -1.213310062885284424e-01 -1.108002569526433945e-02 -2.185311168432235718e-01 -7.637606561183929443e-02 5.825557187199592590e-02 2.220561057329177856e-01 -9.696552879177033901e-04 -2.950816452503204346e-01 -3.043130636215209961e-01 -4.082576930522918701e-02 1.560349911451339722e-01 -3.391569107770919800e-02 1.031302586197853088e-01
2.381735295057296753e-01 5.814338475465774536e-02 7.884498685598373413e-02 2.704042196273803711e-02 4.463365674018859863e-02 4.405640065670013428e-01 1.012229695916175842e-01 1.008741557598114014e-01 -3.641770454123616219e-03 7.225757092237472534e-02 -1.479325257241725922e-02 5.199940800666809082e-01 8.826454170048236847e-03 1.751548498868942261e-01 -2.970785275101661682e-02 -4.170566424727439880e-02 -1.441052556037902832e-01 9.835024923086166382e-02 -2.277613431215286255e-01 1.927616000175476074e-01 1.482841223478317261e-01 1.423511207103729248e-01 -3.036043345928192139e-01 5.723148211836814880e-02 -8.722455054521560669e-02 5.120384693145751953e-02 -3.114368394017219543e-02 -1.041437759995460510e-01 -1.632909476757049561e-01 -2.418327778577804565e-01 4.381445795297622681e-02 2.022903114557266235e-01
-1.709408313035964966e-01 1.025350093841552734e-01 2.853058874607086182e-01 4.383415356278419495e-02 -1.730075776576995850e-01 3.312874734401702881e-01 2.177354395389556885e-01 -2.937084138393402100e-01 -1.658542454242706299e-02 -6.314770877361297607e-02 -9.395938366651535034e-03 6.530690193176269531e-02 1.509705930948257446e-02 2.920680046081542969e-01 -1.636355370283126831e-02 -8.784103393554687500e-02 -3.510531783103942871e-01 1.417959779500961304e-01 -1.530269682407379150e-01 1.146243959665298462e-01 -3.381922096014022827e-02 -1.359567511826753616e-02 -2.865526974201202393e-01 2.791613340377807617e-01 8.179210126399993896e-02 9.823372215032577515e-02 -1.529641449451446533e-01 -3.308752477169036865e-01 -7.979096472263336182e-02 4.776804521679878235e-02 -3.409460559487342834e-02 3.402382135391235352e-02
8.542374521493911743e-02 -8.107882738113403320e-02 1.573657691478729248e-01 2.017664015293121338e-01 -4.798492789268493652e-02 3.286536931991577148e-01 8.792561292648315430e-02 1.783976852893829346e-01 2.829901874065399170e-01 1.119275242090225220e-01 -3.112162947654724121e-01 2.449480295181274414e-01 3.511660397052764893e-01 1.175931021571159363e-01 -4.576697945594787598e-02 8.613421767950057983e-02 -2.586307525634765625e-01 -3.547689318656921387e-02 -2.067529559135437012e-01 -1.454696357250213623e-01 -7.506191730499267578e-02 2.514813840389251709e-01 -1.010355949401855469e-01 -1.418443918228149414e-01 -1.441347151994705200e-01 2.614148855209350586e-01 -1.894640177488327026e-01 -5.802170932292938232e-02 1.843824237585067749e-02 -1.109419465065002441e-01 -4.087040573358535767e-02 -2.647881582379341125e-02
-8.975309878587722778e-02 3.792080283164978027e-02 6.927597522735595703e-02 1.150885671377182007e-01 9.089897572994232178e-02 4.566508233547210693e-01 4.412914514541625977e-01 2.044947743415832520e-01 2.264237850904464722e-01 -1.174549534916877747e-01 -1.703565195202827454e-02 5.353357270359992981e-02 1.399902701377868652e-01 2.048771679401397705e-01 -1.400985270738601685e-01 1.186018530279397964e-02 -2.603347599506378174e-01 1.208501751534640789e-03 -2.023408710956573486e-01 -1.396339535713195801e-01 -1.688105463981628418e-01 -2.140997648239135742e-01 -1.047452241182327271e-01 1.869565993547439575e-01 2.822777070105075836e-02 -7.402314245700836182e-02 -2.899743020534515381e-01 -1.209705099463462830e-01 6.250989437103271484e-02 2.749110199511051178e-02 1.009067744016647339e-01 3.518211469054222107e-02
1.653224416077136993e-02 -1.180673837661743164e-01 1.748334020376205444e-01 2.064607106149196625e-02 -1.663645356893539429e-02 4.528259634971618652e-01 2.196421176195144653e-01 -1.173463836312294006e-01 3.607586026191711426e-02 9.596942365169525146e-02 -2.167959809303283691e-01 1.796597689390182495e-01 2.500426769256591797e-01 -1.763269491493701935e-02 -2.756783962249755859e-01 -2.091884240508079529e-02 -1.544744968414306641e-01 1.874775737524032593e-01 4.006606061011552811e-03 1.874364316463470459e-01 -4.794994369149208069e-02 -2.782579064369201660e-01 2.090103179216384888e-02 1.303835362195968628e-01 -9.188981354236602783e-02 -1.074589490890502930e-01 -3.241757154464721680e-01 -3.438392877578735352e-01 -2.746688015758991241e-02 -1.058088615536689758e-01 7.757399231195449829e-02 7.614755630493164062e-02
1.212218776345252991e-01 2.580183558166027069e-02 -7.829689234495162964e-02 -4.508647322654724121e-02 5.732776224613189697e-02 1.000161394476890564e-01 -1.507543865591287613e-02 -2.165573984384536743e-01 1.831298768520355225e-01 -2.410034239292144775e-01 2.204098999500274658e-01 -1.571727544069290161e-01 -1.909185014665126801e-02 7.280957698822021484e-02 -2.276286780834197998e-01 -1.104865148663520813e-01 -4.000911414623260498e-01 -4.701609723269939423e-03 -3.865241408348083496e-01 -1.080046966671943665e-01 -5.172733590006828308e-02 1.255478709936141968e-01 -1.517996340990066528e-01 -9.838975220918655396e-02 -1.136616468429565430e-01 1.750098168849945068e-01 -4.275971651077270508e-01 6.078978627920150757e-02 9.077697247266769409e-02 -1.573784798383712769e-01 -1.583846658468246460e-01 1.448189765214920044e-01
-2.128381878137588501e-01 -1.931970566511154175e-01 -3.022738695144653320e-01 5.388476699590682983e-02 -3.513886034488677979e-01 3.034182786941528320e-01 1.526224017143249512e-01 -2.293744832277297974e-01 1.051850914955139160e-01 6.847183406352996826e-02 1.939602345228195190e-01 2.203729450702667236e-01 1.221968606114387512e-01 -8.815408498048782349e-02 -2.199760824441909790e-01 6.385514885187149048e-02 -1.173921599984169006e-01 -5.389344412833452225e-03 -2.634259164333343506e-01 -1.258775591850280762e-01 1.447676420211791992e-01 -1.061996445059776306e-01 -9.893666952848434448e-02 -5.294732376933097839e-02 2.694604992866516113e-01 -4.925123881548643112e-03 -1.145202592015266418e-01 -8.768866211175918579e-02 1.720174998044967651e-01 -2.057667672634124756e-01 9.793904423713684082e-02 1.889863610267639160e-01
1.250342931598424911e-02 4.273612052202224731e-02 -4.620721191167831421e-02 8.890506625175476074e-02 -6.248967349529266357e-02 -1.758872270584106445e-01 2.522714138031005859e-01 -2.890353500843048096e-01 4.855238646268844604e-02 -2.776790857315063477e-01 1.810041517019271851e-01 2.884960733354091644e-03 2.140732295811176300e-02 7.166299223899841309e-02 -2.475466430187225342e-01 -1.118389070034027100e-01 -3.805056214332580566e-01 5.577001720666885376e-02 -2.322415560483932495e-01 -1.171208247542381287e-01 -8.157633990049362183e-02 1.366545706987380981e-01 -1.318634003400802612e-01 -2.005249559879302979e-01 -3.383871912956237793e-02 2.552578747272491455e-01 -3.103511929512023926e-01 -2.718238830566406250e-01 2.387846559286117554e-01 -4.933936521410942078e-02 -5.687880888581275940e-02 -1.291061937808990479e-01
1.134048309177160263e-02 -9.573483467102050781e-02 -3.074882552027702332e-02 -3.109823167324066162e-02 -3.308975994586944580e-01 2.650547623634338379e-01 9.971880167722702026e-02 -1.589295417070388794e-01 1.064593568444252014e-01 -2.215890912339091301e-03 2.043141573667526245e-01 3.114461898803710938e-01 1.442619413137435913e-01 4.970557987689971924e-02 -2.345727533102035522e-01 2.006421051919460297e-02 3.770333528518676758e-02 -1.118381544947624207e-01 -4.223096668720245361e-01 -7.732865214347839355e-02 9.135000407695770264e-02 5.829360708594322205e-02 -1.036389917135238647e-01 -1.419450044631958008e-01 1.457035839557647705e-01 2.154638767242431641e-01 -9.843663871288299561e-02 -2.048473805189132690e-01 8.215389400720596313e-02 3.387019783258438110e-02 1.744301430881023407e-02 4.203087389469146729e-01
1.067090630531311035e-01 5.710829421877861023e-02 1.930786818265914917e-01 -1.652969717979431152e-01 1.622740179300308228e-01 2.143604904413223267e-01 2.102301418781280518e-01 -1.131783053278923035e-01 -2.018826007843017578e-01 -1.231202632188796997e-01 1.291993856430053711e-01 -7.697440683841705322e-02 -3.161021322011947632e-02 1.037653088569641113e-01 -2.866712808609008789e-01 -2.352189421653747559e-01 -2.658227980136871338e-01 1.292485184967517853e-02 -3.200643360614776611e-01 1.603779792785644531e-01 -1.119394525885581970e-01 2.429344207048416138e-01 -7.693317532539367676e-02 -2.277211993932723999e-01 -1.713249981403350830e-01 1.939612329006195068e-01 -1.829428672790527344e-01 -2.500919699668884277e-01 1.261492520570755005e-01 -1.183937266469001770e-01 2.056817859411239624e-01 1.073833554983139038e-02
-4.373852163553237915e-02 -7.804723829030990601e-02 1.507812440395355225e-01 7.873264700174331665e-02 -2.507555112242698669e-02 4.494789242744445801e-01 3.198546171188354492e-01 -1.081646531820297241e-01 2.053599208593368530e-01 1.147327478975057602e-02 4.797642584890127182e-03 1.236179098486900330e-01 3.085794299840927124e-02 1.701268181204795837e-02 -2.695776224136352539e-01 6.060915067791938782e-03 -6.573881208896636963e-02 1.756952702999114990e-01 -3.094855546951293945e-01 8.543252199888229370e-02 -6.105351448059082031e-02 -2.877781391143798828e-01 -6.118877232074737549e-02 2.151788026094436646e-01 7.233308255672454834e-02 -1.266729086637496948e-01 -1.495863944292068481e-01 -2.115113735198974609e-01 3.244156539440155029e-01 6.161584518849849701e-03 -3.185900300741195679e-02 -2.128052115440368652e-01
5.088559165596961975e-02 8.482111245393753052e-02 -2.653487622737884521e-01 -3.243487328290939331e-02 -9.877414256334304810e-02 1.561379730701446533e-01 2.291004657745361328e-01 9.100404568016529083e-03 2.343123555183410645e-01 3.080512955784797668e-02 3.921932578086853027e-01 3.154412806034088135e-01 2.118885517120361328e-01 -3.145256265997886658e-02 -1.860825419425964355e-01 8.066507987678050995e-03 -3.122924081981182098e-02 -1.494004428386688232e-01 -2.849892377853393555e-01 -1.332839131355285645e-01 2.393380403518676758e-01 2.912156283855438232e-02 -1.891588121652603149e-01 -3.362086415290832520e-02 9.929715096950531006e-02 1.112199649214744568e-01 -1.548958122730255127e-01 -1.411311626434326172e-01 1.153317242860794067e-01 -7.361989468336105347e-02 1.585964709520339966e-01 3.390645980834960938e-01
4.853362590074539185e-02 -5.225017294287681580e-02 3.240565657615661621e-01 2.544870078563690186e-01 -1.957705765962600708e-01 2.455029934644699097e-01 3.191721141338348389e-01 1.032692119479179382e-01 1.640926748514175415e-01 -3.301930427551269531e-01 3.712252154946327209e-02 4.015778005123138428e-02 2.126445174217224121e-01 -1.023227348923683167e-02 -2.647963762283325195e-01 1.479404866695404053e-01 -4.592059552669525146e-01 1.178420148789882660e-02 -7.544462382793426514e-02 -5.745442118495702744e-03 -1.339913066476583481e-02 -5.531309917569160461e-02 -9.661626070737838745e-02 -1.464776694774627686e-02 -2.038464695215225220e-02 2.694580852985382080e-01 -1.187958419322967529e-01 4.812083393335342407e-02 7.665578275918960571e-02 5.640316009521484375e-02 -3.248668974265456200e-03 9.845318645238876343e-02
4.292749240994453430e-02 -9.613176435232162476e-02 -3.487375751137733459e-02 1.072323173284530640e-01 4.598425701260566711e-02 6.074290871620178223e-01 2.136062532663345337e-01 -2.993058785796165466e-02 1.780718415975570679e-01 -7.561764866113662720e-02 -5.552952643483877182e-03 1.593833118677139282e-01 2.258781343698501587e-01 -5.298832058906555176e-02 -1.259925663471221924e-01 -4.625608026981353760e-02 -3.247182369232177734e-01 8.965244144201278687e-02 1.536410301923751831e-01 4.419217258691787720e-02 2.113582752645015717e-02 -2.346067428588867188e-01 4.516487009823322296e-03 1.115869879722595215e-01 1.247705817222595215e-01 -1.537177246063947678e-02 -2.148179709911346436e-01 -3.707209229469299316e-01 9.840085357427597046e-02 -5.545941367745399475e-02 6.844584643840789795e-02 -7.987056858837604523e-03
6.305044144392013550e-02 -8.111413568258285522e-02 9.268957376480102539e-02 8.239538967609405518e-02 -2.147466689348220825e-01 4.731515645980834961e-01 1.997260898351669312e-01 4.748698696494102478e-02 1.133484169840812683e-01 -1.807225197553634644e-01 3.509741127490997314e-01 1.089722067117691040e-01 2.613930702209472656e-01 4.831564798951148987e-02 1.827833950519561768e-01 9.545869380235671997e-02 -3.820152021944522858e-03 1.412788182497024536e-01 2.795079909265041351e-02 -2.264537150040268898e-03 3.986780047416687012e-01 1.826407387852668762e-02 -1.080365106463432312e-01 -1.129885762929916382e-01 -3.899398073554039001e-02 1.579338610172271729e-01 -1.652372479438781738e-01 4.680133238434791565e-02 1.810745149850845337e-01 -1.899943500757217407e-01 1.958551853895187378e-01 2.241555042564868927e-02
2.549391984939575195e-01 7.618468254804611206e-02 -1.035968959331512451e-02 -1.376799959689378738e-02 6.856421008706092834e-03 1.528875678777694702e-01 3.528832197189331055e-01 -5.926720332354307175e-03 2.337007969617843628e-01 -9.574808925390243530e-02 8.903437107801437378e-02 1.937899924814701080e-02 2.366992980241775513e-01 2.141305506229400635e-01 7.578289508819580078e-02 -1.333700120449066162e-01 -2.387425452470779419e-01 2.727955281734466553e-01 -1.885634660720825195e-01 7.501036673784255981e-02 7.676348090171813965e-02 1.334144324064254761e-01 -1.044124066829681396e-01 7.030402123928070068e-02 -2.128413133323192596e-02 5.772215500473976135e-02 -1.830124557018280029e-01 -4.542423784732818604e-01 2.155468761920928955e-01 1.238151416182518005e-01 -1.112448275089263916e-01 -2.313240468502044678e-01
3.047099709510803223e-01 1.117336452007293701e-01 -1.407094672322273254e-02 1.194443106651306152e-01 -1.246874593198299408e-02 2.303852932527661324e-03 3.323253095149993896e-01 -2.004951834678649902e-01 -6.852690130472183228e-02 4.780311137437820435e-03 1.495070606470108032e-01 -1.407042890787124634e-01 2.827440798282623291e-01 2.128847539424896240e-01 -4.063069820404052734e-01 2.248080223798751831e-01 -3.250900506973266602e-01 1.630241423845291138e-01 -2.057315856218338013e-01 1.079256162047386169e-01 2.856344915926456451e-03 1.038823574781417847e-01 -6.363542377948760986e-02 1.546244136989116669e-02 -3.707537427544593811e-02 1.359231024980545044e-01 3.802495449781417847e-02 3.153628855943679810e-02 -6.836258340626955032e-03 -2.749683260917663574e-01 -6.377883721143007278e-03 2.057645618915557861e-01
9.356888011097908020e-03 3.074613399803638458e-02 2.403259463608264923e-02 1.444169878959655762e-01 -2.075211852788925171e-01 3.192327022552490234e-01 2.001679092645645142e-01 -7.018874585628509521e-02 2.215061336755752563e-01 -1.680445224046707153e-01 -1.488942801952362061e-01 1.689250618219375610e-01 1.824343763291835785e-02 2.611202746629714966e-02 -1.239045187830924988e-01 -9.956856817007064819e-02 -4.338615834712982178e-01 1.941835880279541016e-01 -3.550852835178375244e-02 -1.478397846221923828e-01 -8.852018415927886963e-02 2.555878646671772003e-02 1.558533310890197754e-01 -2.181866168975830078e-01 6.851176917552947998e-02 3.890048265457153320e-01 -1.320635080337524414e-01 -7.267837878316640854e-03 -2.915784716606140137e-01 -1.169339343905448914e-01 -1.117659136652946472e-01 -1.383272409439086914e-01
-2.747920155525207520e-02 -7.709072530269622803e-02 -1.191360130906105042e-01 -8.241908997297286987e-02 -3.016910851001739502e-01 2.541833519935607910e-01 2.865644395351409912e-01 -3.222428634762763977e-02 7.174477726221084595e-02 -7.011316716670989990e-02 2.596251964569091797e-01 1.603210903704166412e-02 -6.310568749904632568e-02 -1.784954369068145752e-01 -3.543693572282791138e-02 7.762663066387176514e-02 -2.025194317102432251e-01 9.657230228185653687e-03 -1.452131420373916626e-01 -1.013657450675964355e-01 -2.735642790794372559e-01 -6.239625439047813416e-02 9.859915822744369507e-02 -1.929994076490402222e-01 -2.732829451560974121e-01 2.139633595943450928e-01 -1.861545592546463013e-01 -4.457933604717254639e-01 3.530478104948997498e-03 -1.948459595441818237e-01 5.041982606053352356e-02 1.419224143028259277e-01
3.315060436725616455e-01 -1.617900729179382324e-01 -1.811807602643966675e-01 -8.492808043956756592e-02 8.449742943048477173e-02 9.045994281768798828e-02 9.303822368383407593e-02 -2.384289205074310303e-01 1.212856918573379517e-01 -2.379934117197990417e-02 -2.368961088359355927e-02 1.256418228149414062e-01 4.049514420330524445e-03 2.504414916038513184e-01 -7.484864443540573120e-02 -1.335498541593551636e-01 -4.285884201526641846e-01 2.316022962331771851e-01 -1.447052359580993652e-01 7.705056667327880859e-02 -9.699101001024246216e-02 -5.633253231644630432e-02 -2.484296113252639771e-01 -7.254687696695327759e-02 1.020550578832626343e-01 -2.929124794900417328e-02 -2.578575611114501953e-01 -4.476366192102432251e-02 -1.277763210237026215e-02 -3.000031411647796631e-01 -2.972092926502227783e-01 1.524180620908737183e-01
-1.942937821149826050e-01 -1.741409488022327423e-02 2.291662544012069702e-01 4.066408053040504456e-02 8.814667910337448120e-02 4.667353928089141846e-01 9.021997451782226562e-02 -1.554506123065948486e-01 3.030008375644683838e-01 -2.649532258510589600e-02 2.702552080154418945e-02 1.437429636716842651e-01 1.631608009338378906e-01 -7.507921755313873291e-02 -1.339490860700607300e-01 9.233666583895683289e-03 -1.782570630311965942e-01 1.724666059017181396e-01 1.208155602216720581e-02 -7.297353446483612061e-02 -7.867368310689926147e-02 -1.424640715122222900e-01 -1.426254659891128540e-01 1.607717424631118774e-01 5.188021436333656311e-02 1.354805286973714828e-02 -4.020687043666839600e-01 -3.749294579029083252e-01 1.642852872610092163e-01 9.777886420488357544e-02 1.294490066356956959e-03 6.591429561376571655e-02
3.435159921646118164e-01 -1.631349325180053711e-02 5.495456978678703308e-02 1.149671375751495361e-01 -2.210812456905841827e-02 1.050775796175003052e-01 3.526712954044342041e-01 -2.108964174985885620e-01 1.005118936300277710e-01 -6.999943405389785767e-02 1.415869295597076416e-01 1.010998040437698364e-01 -4.227104038000106812e-02 1.755264401435852051e-01 1.400348544120788574e-01 -2.489365935325622559e-01 -9.152594208717346191e-02 1.083315089344978333e-01 -4.428202509880065918e-01 -1.214287728071212769e-01 -8.036784827709197998e-02 -1.354913860559463501e-01 -6.161304935812950134e-02 -4.962582513689994812e-02 7.442777603864669800e-02 4.519034922122955322e-01 -2.349474653601646423e-02 -9.023729711771011353e-02 -8.236622810363769531e-02 -9.626665152609348297e-03 -1.862695068120956421e-01 6.012674048542976379e-02
2.659596204757690430e-01 -9.709694981575012207e-02 4.444911330938339233e-02 -1.680551618337631226e-01 3.635564120486378670e-03 2.752797901630401611e-01 1.820116490125656128e-01 -9.026303887367248535e-02 2.513349950313568115e-01 9.848078340291976929e-02 3.705728948116302490e-01 2.633584141731262207e-01 -1.249192357063293457e-01 -1.148059070110321045e-01 -2.274266928434371948e-01 -5.924622341990470886e-02 -1.973177194595336914e-01 -8.527007699012756348e-02 -4.561577737331390381e-02 -5.724759772419929504e-02 8.962960541248321533e-02 1.289244294166564941e-01 5.350509285926818848e-02 -2.390497475862503052e-01 2.569485604763031006e-01 1.895786523818969727e-01 -2.083112895488739014e-01 -1.563126891851425171e-01 2.570106089115142822e-01 4.358479380607604980e-02 1.493764668703079224e-01 1.126971617341041565e-01
7.490311563014984131e-02 2.036970108747482300e-01 8.792991191148757935e-02 1.509336978197097778e-01 -9.149342030286788940e-02 2.949912846088409424e-01 3.076727688312530518e-01 2.175117433071136475e-01 3.089169226586818695e-02 1.945200562477111816e-02 -1.320575922727584839e-01 1.189329698681831360e-01 9.888789057731628418e-02 2.593796886503696442e-02 -1.980383545160293579e-01 7.285553216934204102e-02 -3.206202983856201172e-01 -2.633449248969554901e-02 -1.130506917834281921e-01 -1.496630720794200897e-02 7.348453998565673828e-02 1.319652199745178223e-01 -1.727000623941421509e-01 -5.159035325050354004e-02 3.772718012332916260e-01 2.773188352584838867e-01 -1.022717803716659546e-01 -9.118869155645370483e-02 -1.121993809938430786e-01 -2.918340265750885010e-01 -2.970466315746307373e-01 3.632968664169311523e-02
-2.972018122673034668e-01 -6.244556233286857605e-02 5.392436683177947998e-02 2.610081732273101807e-01 1.373424082994461060e-01 2.568086385726928711e-01 9.050332009792327881e-02 1.168423425406217575e-02 1.942499130964279175e-01 -6.086007691919803619e-03 2.916632592678070068e-01 1.206199601292610168e-01 2.909164428710937500e-01 9.330855682492256165e-03 -1.863270252943038940e-01 2.417357116937637329e-01 -1.204468384385108948e-01 3.179343044757843018e-01 -1.192203313112258911e-01 -6.339887157082557678e-03 -7.232573628425598145e-02 2.516525983810424805e-01 -2.884485721588134766e-01 -2.262980937957763672e-01 -5.872819945216178894e-02 2.803826630115509033e-01 1.856062002480030060e-02 -2.886303514242172241e-02 4.202868789434432983e-03 -3.715927898883819580e-02 2.227716147899627686e-02 1.019061431288719177e-01
9.384437650442123413e-02 -1.492858082056045532e-01 -7.740241289138793945e-02 -2.898960113525390625e-01 4.696619510650634766e-02 2.303473204374313354e-01 2.343768328428268433e-01 -4.405818134546279907e-02 5.651313066482543945e-02 -8.590466529130935669e-02 -1.623141169548034668e-01 3.000951707363128662e-01 3.052859604358673096e-01 -2.299737883731722832e-03 -9.739340096712112427e-02 2.221509516239166260e-01 -3.046947997063398361e-03 1.413874030113220215e-01 7.787428051233291626e-02 -9.889907389879226685e-02 7.566535472869873047e-02 -1.853417009115219116e-01 -1.947906315326690674e-01 -2.830519080162048340e-01 -2.773267775774002075e-02 1.374330967664718628e-01 -1.343668103218078613e-01 -4.221382737159729004e-01 -1.903672963380813599e-01 -1.965178847312927246e-01 -5.308421701192855835e-02 -1.211191341280937195e-02
3.652495443820953369e-01 -7.740753889083862305e-02 -1.299813985824584961e-01 -4.670871049165725708e-02 1.158210337162017822e-01 1.804454773664474487e-01 4.906683042645454407e-02 -3.613931536674499512e-01 -1.053208485245704651e-01 4.031921178102493286e-02 -1.538606733083724976e-01 2.128620147705078125e-01 2.550428807735443115e-01 -9.059610962867736816e-02 -2.142636626958847046e-01 -1.572761088609695435e-01 -2.468432933092117310e-01 1.231212466955184937e-01 -5.678616464138031006e-02 1.381836645305156708e-02 8.393007516860961914e-02 1.594447195529937744e-01 -2.085466533899307251e-01 -9.830021299421787262e-03 5.736137554049491882e-02 1.897734357044100761e-03 -4.782818257808685303e-01 5.772037897258996964e-03 9.129191935062408447e-02 -1.606477946043014526e-01 -1.182487756013870239e-01 3.418750688433647156e-02
1.212284639477729797e-01 2.720681428909301758e-01 1.669467240571975708e-01 -8.568909764289855957e-02 -1.285019367933273315e-01 3.133053779602050781e-01 -2.431855723261833191e-02 -3.487860560417175293e-01 -1.066613420844078064e-01 4.339839145541191101e-02 1.880588531494140625e-01 5.178536102175712585e-02 4.696755483746528625e-02 -1.350705046206712723e-02 -3.084647357463836670e-01 -8.987737447023391724e-02 -2.817092537879943848e-01 1.304337084293365479e-01 -5.340424925088882446e-02 -1.289410144090652466e-01 -5.262454040348529816e-03 -1.551003456115722656e-01 1.447338797152042389e-02 -5.753485113382339478e-02 1.862461715936660767e-01 2.301030755043029785e-01 -1.220878735184669495e-01 -2.429011613130569458e-01 -3.232973162084817886e-03 -4.114063680171966553e-01 -7.471045851707458496e-02 4.883477091789245605e-02
-1.199524290859699249e-02 -1.764542162418365479e-01 4.298663511872291565e-02 5.722780898213386536e-02 -1.212786957621574402e-01 -4.293067380785942078e-02 7.035780698060989380e-02 -1.144130453467369080e-01 2.341167032718658447e-01 -1.890047341585159302e-01 3.660978376865386963e-01 8.908057212829589844e-02 -1.355194151401519775e-01 1.827345490455627441e-01 -3.265299201011657715e-01 -2.284420728683471680e-01 -2.534783184528350830e-01 -4.066349007189273834e-03 -2.347668409347534180e-01 2.270057238638401031e-02 -3.317129239439964294e-02 2.234023809432983398e-01 2.796709071844816208e-03 -6.057735905051231384e-02 -6.192242726683616638e-03 1.114755645394325256e-01 -2.943410575389862061e-01 -2.294768840074539185e-01 1.736573725938796997e-01 -1.114986389875411987e-01 -3.034994304180145264e-01 1.577860265970230103e-01
1.481533795595169067e-01 2.280056290328502655e-02 2.386356741189956665e-01 1.442755572497844696e-02 1.688990443944931030e-01 1.509133167564868927e-02 3.116527795791625977e-01 -1.183127518743276596e-02 9.473261982202529907e-02 -9.520196914672851562e-02 1.628267914056777954e-01 -1.869781762361526489e-01 3.861074894666671753e-02 7.574819028377532959e-02 -2.436738908290863037e-01 -2.696713507175445557e-01 -2.022663801908493042e-01 1.317581087350845337e-01 -3.530593514442443848e-01 -1.076966002583503723e-01 -1.093229725956916809e-01 1.075848489999771118e-01 -1.556488722562789917e-01 -5.274984613060951233e-02 -6.462225690484046936e-03 2.332536969333887100e-03 -3.193437755107879639e-01 -1.123534794896841049e-02 8.023134618997573853e-02 -4.030166268348693848e-01 -2.435005158185958862e-01 -1.233082450926303864e-02
-2.192539870738983154e-01 -2.881401181221008301e-01 -2.391095310449600220e-01 -1.399973928928375244e-01 3.920972812920808792e-03 2.446426153182983398e-01 2.427985668182373047e-01 -2.178409881889820099e-02 -1.382350176572799683e-01 -1.998768001794815063e-01 -1.836109720170497894e-02 4.634740948677062988e-01 1.385322809219360352e-01 2.163913547992706299e-01 -3.308771848678588867e-01 -7.141689956188201904e-02 -3.192130476236343384e-02 3.812495246529579163e-02 -9.618526324629783630e-03 7.725390791893005371e-02 -3.814340010285377502e-02 1.737910881638526917e-02 -3.416090905666351318e-01 -1.304649710655212402e-01 -3.363673388957977295e-02 1.381257027387619019e-01 -1.109162047505378723e-01 -1.737737953662872314e-01 -3.277361020445823669e-02 -3.003799729049205780e-02 -7.521653175354003906e-02 -6.071367487311363220e-02
-9.415397047996520996e-02 1.739210188388824463e-01 2.594318389892578125e-01 3.293947502970695496e-02 -4.346418976783752441e-01 2.985120117664337158e-01 3.481936156749725342e-01 -8.459065109491348267e-02 -7.503662258386611938e-02 -1.437200307846069336e-01 -1.386530790477991104e-02 1.653173714876174927e-01 2.361762672662734985e-01 1.136174323619343340e-04 -2.005696445703506470e-01 6.465090066194534302e-02 -3.347782790660858154e-01 -3.026905097067356110e-02 -1.436486244201660156e-01 3.135358989238739014e-01 -1.084684133529663086e-01 3.481756150722503662e-02 -1.316632777452468872e-01 -2.603377029299736023e-02 -5.390229448676109314e-02 3.720152378082275391e-02 -2.148039489984512329e-01 4.034483432769775391e-02 -6.256474554538726807e-02 4.974487796425819397e-02 7.642210461199283600e-03 -1.032275110483169556e-01
8.395529352128505707e-03 1.594092696905136108e-02 1.646757125854492188e-01 2.177588492631912231e-01 1.883375942707061768e-01 2.045970708131790161e-01 4.844132065773010254e-01 9.643253684043884277e-02 1.299922354519367218e-02 -4.573137313127517700e-02 -7.823762297630310059e-02 2.926438450813293457e-01 1.201599612832069397e-01 5.105562508106231689e-03 -1.241461038589477539e-01 1.664086729288101196e-01 -2.956311404705047607e-01 1.997181586921215057e-02 -9.804218076169490814e-03 3.068732917308807373e-01 -3.272522613406181335e-02 3.097904659807682037e-02 -1.427324414253234863e-01 2.811169922351837158e-01 -1.426026374101638794e-01 8.128201961517333984e-02 -2.439887374639511108e-01 -2.687872946262359619e-01 3.025579079985618591e-02 3.464598581194877625e-02 -6.190701574087142944e-02 6.403120607137680054e-02
4.944041743874549866e-02 9.485755860805511475e-02 2.784467935562133789e-01 -3.425509901717305183e-03 7.124244421720504761e-02 3.061684072017669678e-01 3.845559656620025635e-01 -4.872439056634902954e-02 1.674193292856216431e-01 -2.477980256080627441e-01 -4.219093173742294312e-02 2.261517494916915894e-01 2.622869908809661865e-01 1.034202501177787781e-01 -8.389121294021606445e-02 3.289328813552856445e-01 -7.745922356843948364e-02 3.657262027263641357e-01 -1.102166250348091125e-01 9.795551002025604248e-02 -1.889859884977340698e-01 5.176052823662757874e-02 -5.399786680936813354e-02 7.991422712802886963e-02 4.817252233624458313e-02 -1.495324540883302689e-03 -1.533749401569366455e-01 -2.143699862062931061e-02 6.418464332818984985e-02 1.620770394802093506e-01 -8.800549805164337158e-02 2.263255864381790161e-01
6.205303966999053955e-02 -1.070221215486526489e-01 -2.187844961881637573e-01 -4.118018969893455505e-02 1.409509479999542236e-01 4.790082946419715881e-02 2.020545154809951782e-01 -9.222794324159622192e-02 -1.690936833620071411e-01 -3.399731814861297607e-01 1.683052033185958862e-01 7.678099721670150757e-02 2.729064226150512695e-01 1.766592711210250854e-01 -1.233495250344276428e-01 1.264033168554306030e-01 -1.788759231567382812e-01 8.061611652374267578e-02 -2.540733814239501953e-01 -3.760589659214019775e-02 -3.411568105220794678e-01 2.011486329138278961e-02 -1.526430398225784302e-01 -1.374505907297134399e-01 -3.082229942083358765e-02 -9.869596362113952637e-02 -2.833192944526672363e-01 3.179794643074274063e-03 -6.239322200417518616e-02 -2.111596018075942993e-01 -1.727073490619659424e-01 -3.400525450706481934e-01
-4.428211599588394165e-02 2.290396839380264282e-01 7.541369646787643433e-02 1.661233305931091309e-01 -2.483898401260375977e-01 1.871302276849746704e-01 3.428142666816711426e-01 1.327417939901351929e-01 2.399832941591739655e-02 -5.674092471599578857e-02 -5.061241798102855682e-03 1.319932937622070312e-01 2.939947247505187988e-01 6.890253722667694092e-02 -2.269689291715621948e-01 -1.973889023065567017e-01 -3.411497771739959717e-01 7.756084203720092773e-02 -1.917407065629959106e-01 1.035538502037525177e-02 7.591089606285095215e-02 -1.214337870478630066e-01 -9.006761014461517334e-03 -1.721602529287338257e-01 2.851377427577972412e-02 2.683226466178894043e-01 -1.881788372993469238e-01 7.117371261119842529e-02 9.148671478033065796e-02 -3.659224212169647217e-01 -7.859760522842407227e-02 7.940018922090530396e-02
1.739658564329147339e-01 5.296943709254264832e-02 1.260191053152084351e-01 -6.114698573946952820e-02 -2.341965446248650551e-04 7.453650981187820435e-02 2.835181057453155518e-01 -2.456855773925781250e-02 1.255768351256847382e-02 -1.505200415849685669e-01 3.665062487125396729e-01 -9.431652724742889404e-02 3.098858334124088287e-02 1.368082016706466675e-01 -1.047353968024253845e-01 -1.175310909748077393e-01 -1.435277909040451050e-01 6.726649403572082520e-02 -2.782500386238098145e-01 2.993950247764587402e-02 -8.693639189004898071e-02 -1.482311189174652100e-01 -2.244017124176025391e-01 -3.524428606033325195e-02 4.563008993864059448e-02 1.984993517398834229e-01 -4.344781339168548584e-01 8.349891006946563721e-02 7.642519474029541016e-02 -4.516959190368652344e-01 -1.218193396925926208e-01 -6.133300438523292542e-02
5.242944881319999695e-02 3.017998635768890381e-01 -9.229780733585357666e-02 1.076249107718467712e-01 6.815236061811447144e-02 1.371334046125411987e-01 5.036345720291137695e-01 -1.807827502489089966e-01 1.722935959696769714e-02 -8.578919805586338043e-04 -1.466198265552520752e-01 -3.373473137617111206e-02 3.299636244773864746e-01 6.152219697833061218e-02 2.707788348197937012e-02 1.028396114706993103e-01 -2.948934435844421387e-01 2.885036170482635498e-01 -2.565584480762481689e-01 1.647024303674697876e-01 -1.685069203376770020e-01 -1.212974563241004944e-01 7.335722446441650391e-02 -1.439586430788040161e-01 2.771012671291828156e-02 1.084960252046585083e-01 -1.206865981221199036e-01 -2.203350327908992767e-02 1.571891643106937408e-02 -2.344586998224258423e-01 1.172323226928710938e-01 2.173373848199844360e-02
5.876086652278900146e-02 -2.140097916126251221e-01 9.221307933330535889e-02 4.189576581120491028e-02 1.390321850776672363e-01 9.714721143245697021e-02 3.007308542728424072e-01 -1.681093871593475342e-01 2.560941874980926514e-01 -1.066975593566894531e-01 2.856045961380004883e-01 -3.827700018882751465e-02 8.078848570585250854e-02 1.934851557016372681e-01 -1.342036575078964233e-01 -1.363606750965118408e-01 -2.716085314750671387e-02 6.641095969825983047e-03 -3.367975056171417236e-01 1.983972033485770226e-03 -1.612267345190048218e-01 -5.419470369815826416e-02 -3.152965009212493896e-02 4.684814065694808960e-02 1.979276984930038452e-01 5.126456618309020996e-01 6.001075357198715210e-02 -5.652451887726783752e-02 1.271624565124511719e-01 -2.155108600854873657e-01 -1.860089451074600220e-01 1.092056743800640106e-02
2.570483088493347168e-01 5.979894474148750305e-02 -1.679089069366455078e-01 2.199476063251495361e-01 -9.765693917870521545e-03 1.929690986871719360e-01 4.028981328010559082e-01 7.576285302639007568e-02 5.714513361454010010e-02 -1.896474957466125488e-01 8.511975407600402832e-02 -1.726581901311874390e-01 4.127699509263038635e-02 -1.466776728630065918e-01 -4.872463941574096680e-01 1.010940410196781158e-02 -1.810747236013412476e-01 5.759820342063903809e-02 -9.884449094533920288e-02 -5.576113611459732056e-02 8.780118077993392944e-02 2.087685465812683105e-01 -2.472703158855438232e-01 -5.901708826422691345e-02 -2.925745844841003418e-01 -4.278298839926719666e-02 -3.991670440882444382e-03 -3.931732848286628723e-02 -6.189868599176406860e-02 -2.184979915618896484e-01 2.938541583716869354e-02 7.092596590518951416e-02
-9.266282618045806885e-02 -7.343715429306030273e-02 1.081481575965881348e-01 -8.458485454320907593e-02 -3.288523852825164795e-02 5.007389187812805176e-01 1.638501882553100586e-01 2.753604203462600708e-02 1.262406855821609497e-01 1.011857539415359497e-01 -1.099355965852737427e-01 3.059223890304565430e-01 3.795739635825157166e-02 3.399269282817840576e-02 -3.138215243816375732e-01 1.271878182888031006e-01 -3.012639284133911133e-01 4.537558928132057190e-02 1.986463367938995361e-02 1.587548851966857910e-01 -8.013921976089477539e-02 -6.440133322030305862e-03 -4.157593101263046265e-02 2.775439620018005371e-01 1.310962159186601639e-02 4.790455847978591919e-02 -2.724461555480957031e-01 -3.811533749103546143e-01 4.716256633400917053e-03 3.254976868629455566e-02 -7.125808298587799072e-02 8.286724239587783813e-02
-6.504672579467296600e-03 1.456607580184936523e-01 -4.517543688416481018e-02 -6.245956197381019592e-02 -1.099677532911300659e-01 -4.647753387689590454e-02 3.322021961212158203e-01 -8.750461041927337646e-02 -8.386263996362686157e-02 -1.420765649527311325e-02 2.914167046546936035e-01 -1.374559290707111359e-02 7.923165708780288696e-02 -2.736535482108592987e-02 -3.220578730106353760e-01 -1.548078805208206177e-01 -1.003373935818672180e-01 -1.791738420724868774e-01 -2.641955316066741943e-01 -1.125408709049224854e-01 -3.819356113672256470e-02 1.888421028852462769e-01 -1.394648700952529907e-01 -2.152209430932998657e-01 -1.611154228448867798e-01 3.149117827415466309e-01 -4.714556634426116943e-01 6.392813473939895630e-02 -2.446978539228439331e-02 -4.432268440723419189e-02 -5.338046327233314514e-02 -1.704281717538833618e-01
-5.895229056477546692e-02 8.287227153778076172e-02 3.407420516014099121e-01 1.410777419805526733e-01 -8.572500199079513550e-02 2.517749667167663574e-01 2.201384752988815308e-01 -3.025686740875244141e-01 3.079933822154998779e-01 1.422031074762344360e-01 3.978628292679786682e-02 9.798730164766311646e-02 9.349212795495986938e-02 4.261914789676666260e-01 1.360829360783100128e-02 -1.548469252884387970e-02 -2.051836438477039337e-02 1.429676711559295654e-01 -2.443662434816360474e-01 -9.463388472795486450e-02 1.649572998285293579e-01 2.250022888183593750e-01 -5.316356942057609558e-02 -1.640594191849231720e-02 -1.128443330526351929e-01 6.249506771564483643e-02 -3.908246010541915894e-02 -3.090085648000240326e-02 -1.651691049337387085e-01 -1.973313838243484497e-01 -7.020834833383560181e-02 -2.551358938217163086e-01
3.303066194057464600e-01 6.926416605710983276e-02 2.014395892620086670e-01 6.179608777165412903e-02 6.746741384267807007e-02 2.720380127429962158e-01 2.477640211582183838e-01 -8.444911986589431763e-02 5.753359943628311157e-02 3.562567289918661118e-03 1.559284478425979614e-01 1.891058832406997681e-01 4.394965362735092640e-04 3.522626459598541260e-01 -6.636120378971099854e-02 -1.454975306987762451e-01 -3.773930966854095459e-01 1.742225699126720428e-02 -3.239725902676582336e-02 -2.139423936605453491e-01 6.547302007675170898e-02 -1.338461041450500488e-01 2.089189141988754272e-01 -7.339569739997386932e-03 -6.673055142164230347e-02 3.076358437538146973e-01 -2.196243852376937866e-01 -2.278202623128890991e-01 -1.042551398277282715e-01 -3.799673169851303101e-02 1.396665908396244049e-02 -1.199079155921936035e-01
9.367921389639377594e-03 -3.878820315003395081e-02 1.181103810667991638e-01 2.830475270748138428e-01 -2.573137581348419189e-01 2.226568311452865601e-01 1.607644408941268921e-01 -2.102962434291839600e-01 1.840801537036895752e-01 1.292948611080646515e-02 4.711741209030151367e-02 -1.501710265874862671e-01 5.845550447702407837e-03 4.266245663166046143e-01 -2.179609835147857666e-01 -7.303799688816070557e-02 -4.285161197185516357e-02 1.531530767679214478e-01 -6.302460562437772751e-03 9.167944639921188354e-02 1.726497113704681396e-01 2.777504324913024902e-01 3.736542910337448120e-02 1.206188201904296875e-01 -1.684572696685791016e-01 2.732544839382171631e-01 -2.609241604804992676e-01 -1.433129161596298218e-01 1.177224367856979370e-01 -1.226304769515991211e-01 -5.338565632700920105e-02 2.114926129579544067e-01
-2.258465066552162170e-02 -1.650750935077667236e-01 -3.150670230388641357e-01 -4.600184410810470581e-02 -8.015460520982742310e-02 2.762901782989501953e-01 3.425001502037048340e-01 -3.692385256290435791e-01 -4.565932974219322205e-02 1.029469072818756104e-01 1.260488927364349365e-01 1.594267189502716064e-01 1.582131087779998779e-01 -6.548709422349929810e-02 -1.063966751098632812e-01 9.532109647989273071e-02 -6.911784410476684570e-02 -1.715491116046905518e-01 -3.161352574825286865e-01 -1.659820377826690674e-01 -5.095437914133071899e-02 8.011820912361145020e-02 -2.266613543033599854e-01 -3.820752725005149841e-02 1.015652418136596680e-01 2.014884650707244873e-01 -1.395039260387420654e-01 -1.473823003470897675e-02 1.020991727709770203e-01 4.968331009149551392e-02 9.711357951164245605e-02 3.380444645881652832e-01
2.875858247280120850e-01 -1.029330641031265259e-01 3.418278396129608154e-01 1.143601834774017334e-01 3.700856119394302368e-02 3.376553058624267578e-01 3.627409338951110840e-01 4.581156000494956970e-02 -2.320057600736618042e-01 -2.611272633075714111e-01 -2.992991171777248383e-02 7.566473633050918579e-02 4.534246772527694702e-02 -9.148162603378295898e-02 -6.678795814514160156e-02 1.242412179708480835e-01 -1.415939331054687500e-01 7.986782491207122803e-02 -6.088042631745338440e-02 -2.046058177947998047e-01 2.303640730679035187e-02 -4.791395738720893860e-02 -2.294659316539764404e-01 1.272177547216415405e-01 -8.344732969999313354e-02 1.225323304533958435e-01 -2.617250978946685791e-01 -1.586562544107437134e-01 -1.810494512319564819e-01 -2.094446569681167603e-01 6.840071827173233032e-02 -1.676924824714660645e-01
-4.892550874501466751e-03 1.608469486236572266e-01 2.948588132858276367e-01 7.830604165792465210e-02 -1.038144007325172424e-01 2.211586833000183105e-01 3.318917453289031982e-01 -2.665744721889495850e-01 8.317686617374420166e-02 -6.308398395776748657e-02 1.120046712458133698e-02 6.305085122585296631e-02 2.447459250688552856e-01 2.760675847530364990e-01 -1.059960424900054932e-01 1.939454674720764160e-01 -3.771072924137115479e-01 2.141749300062656403e-02 -2.729045152664184570e-01 1.041774302721023560e-01 -1.587007790803909302e-01 3.953599184751510620e-02 5.176862329244613647e-02 -4.748503211885690689e-03 -4.008287191390991211e-02 -1.024953126907348633e-01 2.903870306909084320e-02 -1.672088652849197388e-01 -1.570668369531631470e-01 6.641965359449386597e-02 2.473919987678527832e-01 2.269732207059860229e-01
9.031843394041061401e-02 3.855061829090118408e-01 4.349948465824127197e-02 1.021257191896438599e-01 -2.317267507314682007e-01 2.996286153793334961e-01 3.612095713615417480e-01 9.627533704042434692e-02 3.242893144488334656e-02 -8.198271691799163818e-02 -1.627938896417617798e-01 2.325034290552139282e-01 1.969913244247436523e-01 -4.889909178018569946e-03 -1.475390791893005371e-01 -3.734920918941497803e-02 -1.983947753906250000e-01 -6.542164832353591919e-02 -2.034816294908523560e-01 1.427371203899383545e-01 -1.030190140008926392e-01 -5.022260174155235291e-02 -1.130306646227836609e-01 -1.349311918020248413e-01 1.653485596179962158e-01 2.657653093338012695e-01 -5.762593075633049011e-02 3.617562353610992432e-02 1.066316142678260803e-01 -3.108741044998168945e-01 -1.333940625190734863e-01 1.393581479787826538e-01
4.505731761455535889e-01 -2.187135443091392517e-02 1.364516317844390869e-01 2.144626714289188385e-02 9.456103295087814331e-02 2.013536989688873291e-01 6.700649857521057129e-02 -1.267952769994735718e-01 1.629627645015716553e-01 -2.259231358766555786e-01 7.771238684654235840e-02 9.153511375188827515e-02 -5.723390355706214905e-02 1.414688676595687866e-01 -1.231410726904869080e-01 -3.337112069129943848e-01 -8.468239754438400269e-02 3.108354099094867706e-02 -2.532978951930999756e-01 1.414055824279785156e-01 4.595882445573806763e-02 1.594273447990417480e-01 -2.667872011661529541e-01 -1.290441751480102539e-01 1.098804846405982971e-01 2.013204544782638550e-01 -3.313106298446655273e-01 5.582695826888084412e-03 -4.022011067718267441e-03 -2.622059285640716553e-01 -1.632419228553771973e-01 -8.655758574604988098e-03
5.034327879548072815e-02 -6.050967425107955933e-02 -1.048060134053230286e-01 4.897461831569671631e-02 -1.815899275243282318e-02 2.633958458900451660e-01 2.772333323955535889e-01 -1.816960573196411133e-01 -5.136257037520408630e-02 -1.015468761324882507e-01 -4.250502213835716248e-02 1.617366969585418701e-01 1.551470309495925903e-01 -1.421650201082229614e-01 -7.332485169172286987e-02 2.453088611364364624e-01 -1.643118113279342651e-01 2.783237397670745850e-01 1.197393313050270081e-01 -1.313341706991195679e-01 1.741176247596740723e-01 -8.015339821577072144e-02 -4.064864218235015869e-01 -4.092679321765899658e-01 -4.700594767928123474e-02 6.358224153518676758e-02 -1.993752866983413696e-01 -2.544132769107818604e-01 -1.580701172351837158e-01 -5.574280396103858948e-02 3.797561675310134888e-02 -6.562613695859909058e-02
-1.628074049949645996e-01 -3.714387118816375732e-02 -2.111110240221023560e-01 -2.292316779494285583e-02 -1.185202822089195251e-01 3.158323466777801514e-01 2.697060108184814453e-01 -7.838745415210723877e-02 1.494468450546264648e-01 7.125811651349067688e-03 2.167928516864776611e-01 1.719828248023986816e-01 1.734099537134170532e-01 -2.063779905438423157e-02 -1.878865361213684082e-01 2.123477309942245483e-02 -1.118107140064239502e-01 -4.504966735839843750e-02 -4.411613643169403076e-01 -1.469900310039520264e-01 1.893900036811828613e-01 1.079038530588150024e-01 -3.773701190948486328e-02 -9.175073355436325073e-02 2.588627338409423828e-01 6.214261427521705627e-02 -8.125098794698715210e-02 -2.163900136947631836e-01 8.678028732538223267e-02 1.005940139293670654e-01 -8.409082889556884766e-03 3.728176057338714600e-01
-3.872295096516609192e-02 4.066155850887298584e-02 1.688497662544250488e-01 -5.285345949232578278e-03 -1.491734385490417480e-01 3.182305693626403809e-01 4.158095121383666992e-01 1.880015581846237183e-01 2.676284126937389374e-02 -3.184994682669639587e-02 -1.785901635885238647e-01 2.466907799243927002e-01 2.127349972724914551e-01 1.000622957944869995e-01 2.469451539218425751e-02 -1.343591213226318359e-01 -2.547066807746887207e-01 8.234184235334396362e-02 -1.196089014410972595e-01 4.449751973152160645e-02 1.324203461408615112e-01 5.726053938269615173e-02 1.602791994810104370e-01 -3.889473527669906616e-02 3.797116130590438843e-02 -6.419980525970458984e-02 -3.679103553295135498e-01 -2.735749185085296631e-01 2.065970897674560547e-01 -9.647510945796966553e-02 -4.054738208651542664e-02 2.505480647087097168e-01
1.465912908315658569e-01 1.950304657220840454e-01 -1.071238666772842407e-01 4.714756458997726440e-02 -7.865705527365207672e-03 4.239182472229003906e-01 1.104205325245857239e-01 -9.555735439062118530e-02 -3.502673655748367310e-02 2.129913493990898132e-02 2.164075672626495361e-01 5.747779458761215210e-02 -4.861566703766584396e-03 -2.876173891127109528e-02 -2.972785830497741699e-01 -2.041642814874649048e-01 -2.812350988388061523e-01 1.723633855581283569e-01 -1.049636900424957275e-01 -2.301163524389266968e-01 -2.508117444813251495e-02 -1.112826988101005554e-01 6.966926157474517822e-02 -2.187539488077163696e-01 9.869687259197235107e-03 3.610137403011322021e-01 -1.221985891461372375e-01 5.730488896369934082e-02 -2.231547087430953979e-01 -3.087361752986907959e-01 -2.529879286885261536e-02 1.003214269876480103e-01
1.343171000480651855e-01 -1.354306340217590332e-01 1.243118569254875183e-01 1.435465961694717407e-01 -6.378800421953201294e-02 3.912105858325958252e-01 2.704602479934692383e-01 -4.341831803321838379e-02 -2.155640423297882080e-01 -1.168652325868606567e-01 -1.227243337780237198e-02 4.637683555483818054e-02 2.116690278053283691e-01 3.825355693697929382e-02 -1.204046159982681274e-01 7.323773950338363647e-02 -4.626882374286651611e-01 -2.654501497745513916e-01 -1.719779223203659058e-01 -7.378842681646347046e-02 -1.726696640253067017e-02 8.830676972866058350e-02 -1.870934814214706421e-01 2.771703898906707764e-01 1.279995739459991455e-01 1.785110980272293091e-01 -1.007596924901008606e-01 -1.743236631155014038e-01 6.049505248665809631e-02 -7.152964826673269272e-03 1.810141354799270630e-01 -4.580226540565490723e-02
2.114923596382141113e-01 -1.538644582033157349e-01 -2.725415863096714020e-02 -1.562117189168930054e-01 1.289850622415542603e-01 1.180210113525390625e-01 3.417866826057434082e-01 -1.365373283624649048e-01 1.196707338094711304e-01 -1.210369318723678589e-01 2.225835323333740234e-01 -1.818328797817230225e-01 -4.427487403154373169e-02 8.154668658971786499e-02 -2.081632316112518311e-01 -2.121418267488479614e-01 -3.349009156227111816e-01 -4.031708464026451111e-02 -2.522250115871429443e-01 1.274374574422836304e-01 6.977246701717376709e-02 -1.727480292320251465e-01 -1.919236630201339722e-01 -1.000980138778686523e-01 -1.953358575701713562e-02 1.012440100312232971e-01 -3.777886927127838135e-01 1.610985398292541504e-01 1.468132250010967255e-02 -2.209355533123016357e-01 -1.569495946168899536e-01 -6.103147193789482117e-02
1.140332892537117004e-01 1.915838420391082764e-01 1.644918881356716156e-02 7.416984438896179199e-02 -7.249400485306978226e-03 -2.459674701094627380e-02 3.814161717891693115e-01 -1.347835063934326172e-01 -2.435603411868214607e-03 1.066257059574127197e-01 1.339141428470611572e-01 -3.026608610525727272e-03 1.041512563824653625e-01 9.470665454864501953e-02 -3.370934426784515381e-01 3.153397738933563232e-01 -1.571089923381805420e-01 1.705555915832519531e-01 -2.675801515579223633e-01 6.556710600852966309e-02 -1.676459759473800659e-01 2.284932881593704224e-01 -4.138442873954772949e-02 -5.138367041945457458e-02 6.831440329551696777e-02 1.837984919548034668e-01 -5.694185942411422729e-02 5.379902198910713196e-02 -8.367522805929183960e-02 -3.825300335884094238e-01 -1.036629676818847656e-01 3.082411289215087891e-01
2.992372214794158936e-01 7.423507422208786011e-02 1.775941550731658936e-01 -6.810101121664047241e-02 -1.717440783977508545e-02 3.442229628562927246e-01 2.381474524736404419e-01 -1.239627674221992493e-01 3.138255178928375244e-01 -1.853190511465072632e-01 -2.382984459400177002e-01 2.703451216220855713e-01 -8.216287940740585327e-02 1.432825922966003418e-01 -2.402311861515045166e-01 -3.117266809567809105e-03 -8.931095898151397705e-02 7.405421882867813110e-02 -5.545600876212120056e-02 -5.696303769946098328e-02 -2.067968994379043579e-01 1.512710601091384888e-01 3.161090612411499023e-02 -1.170319765806198120e-01 5.344383791089057922e-02 1.403208225965499878e-01 -1.231656819581985474e-01 1.384873837232589722e-01 -2.457927316427230835e-01 -8.982800692319869995e-02 -6.145309284329414368e-02 -3.176811039447784424e-01
-1.719657331705093384e-01 5.426149070262908936e-02 9.390906989574432373e-02 -2.923755049705505371e-01 -1.382074654102325439e-01 -2.883840911090373993e-02 7.774229347705841064e-02 -9.696713089942932129e-02 2.108942344784736633e-02 8.896839618682861328e-02 3.039065599441528320e-01 2.628960311412811279e-01 -4.484730213880538940e-02 5.234452709555625916e-02 -3.334597051143646240e-01 -4.609040170907974243e-02 -4.089303910732269287e-01 1.753715872764587402e-01 -1.853016912937164307e-01 2.312962431460618973e-03 8.762048929929733276e-02 1.099168881773948669e-01 -1.329161413013935089e-02 -1.965893805027008057e-01 -7.683954387903213501e-02 2.320515513420104980e-01 -2.630567252635955811e-01 -8.938989043235778809e-02 -1.296103894710540771e-01 -2.763269841670989990e-01 -8.664479106664657593e-02 1.462474018335342407e-01
8.397972583770751953e-02 -1.977123767137527466e-01 3.922645701095461845e-04 -2.533390522003173828e-01 -1.456441730260848999e-01 1.749120205640792847e-01 -4.219052381813526154e-03 -1.100175157189369202e-01 -1.061994060873985291e-01 4.267026484012603760e-02 4.312136396765708923e-02 9.677297621965408325e-02 -4.011156037449836731e-02 8.319815248250961304e-02 -2.432402670383453369e-01 -1.211228817701339722e-01 -2.914166748523712158e-01 3.766006976366043091e-02 -2.881584167480468750e-01 1.689092367887496948e-01 -1.184575036168098450e-01 3.687808662652969360e-02 1.518444865942001343e-01 -2.395497411489486694e-01 -8.843925595283508301e-02 2.773630917072296143e-01 -3.259398937225341797e-01 -3.004152178764343262e-01 2.085122168064117432e-01 -2.259845733642578125e-01 -1.557628363370895386e-01 1.589668542146682739e-01
1.330654472112655640e-01 1.307965666055679321e-01 -1.585154682397842407e-01 -2.953668236732482910e-01 -4.946803674101829529e-02 -1.274911593645811081e-02 1.373260617256164551e-01 -1.320861428976058960e-01 -2.885660855099558830e-03 -1.238774135708808899e-02 6.981264799833297729e-02 1.521949768066406250e-01 1.134904995560646057e-01 7.397174835205078125e-02 -7.897865027189254761e-02 -2.657298557460308075e-02 -2.070595473051071167e-01 1.686708778142929077e-01 -3.205022513866424561e-01 -2.225814610719680786e-01 8.956058882176876068e-03 1.080242469906806946e-01 -5.203918088227510452e-03 -1.094381511211395264e-01 -3.336776793003082275e-01 2.788033187389373779e-01 -4.798272252082824707e-01 -2.009300887584686279e-01 3.694291040301322937e-02 -1.505230814218521118e-01 -1.528249233961105347e-01 -7.752573490142822266e-02
5.700818449258804321e-02 -2.588907070457935333e-02 -5.458095297217369080e-02 8.293505758047103882e-03 -1.638421267271041870e-01 7.641319930553436279e-02 3.124221265316009521e-01 -8.584306389093399048e-02 1.927925199270248413e-01 3.942262008786201477e-02 1.983999907970428467e-01 -1.640813499689102173e-01 2.065378427505493164e-01 -7.899763435125350952e-02 -2.030315548181533813e-01 -5.018329247832298279e-03 -1.023909728974103928e-02 2.028794027864933014e-02 6.362866610288619995e-02 -1.781514436006546021e-01 -2.019625008106231689e-01 -1.091510206460952759e-01 -1.425691843032836914e-01 -9.965284913778305054e-02 -2.073637098073959351e-01 2.566556632518768311e-01 -3.629770874977111816e-01 -4.511973857879638672e-01 -1.758684813976287842e-01 -1.591059714555740356e-01 8.472295105457305908e-02 1.825651377439498901e-01
2.349065840244293213e-01 -2.930059097707271576e-03 1.750115454196929932e-01 5.052553862333297729e-02 -1.882096379995346069e-01 4.620663821697235107e-01 1.403903812170028687e-01 -3.962379693984985352e-01 1.439392715692520142e-01 -1.410183310508728027e-01 -6.640215218067169189e-02 2.603873908519744873e-01 -1.324206441640853882e-01 -5.655295401811599731e-02 -2.094321995973587036e-01 -2.770742401480674744e-03 -5.372258275747299194e-02 2.290656864643096924e-01 -7.372322678565979004e-02 -4.021719098091125488e-02 -2.024942040443420410e-01 1.696401387453079224e-01 5.099053680896759033e-02 6.035446655005216599e-03 7.487661670893430710e-03 2.200048416852951050e-01 -7.106213271617889404e-02 7.213930785655975342e-02 -1.979882717132568359e-01 -5.200696736574172974e-02 -1.619767248630523682e-01 -2.165347784757614136e-01
1.743436008691787720e-01 6.743483827449381351e-04 1.792636960744857788e-01 3.486172854900360107e-02 1.122945472598075867e-01 3.303059041500091553e-01 3.287234008312225342e-01 -6.067834049463272095e-02 -2.370834648609161377e-01 -3.350680768489837646e-01 4.915797710418701172e-02 2.350367903709411621e-01 1.776707172393798828e-01 -4.639780521392822266e-02 -1.242614686489105225e-01 1.077422723174095154e-01 -1.919241994619369507e-01 1.466190218925476074e-01 -1.090543046593666077e-01 -3.156173825263977051e-01 4.462367668747901917e-02 8.804239332675933838e-02 -1.679424941539764404e-01 2.064035832881927490e-01 1.829162538051605225e-01 1.188346967101097107e-01 -8.048386126756668091e-02 -2.300459295511245728e-01 -1.399162877351045609e-02 -1.852073818445205688e-01 1.503579616546630859e-01 -3.768476471304893494e-02
-6.123600155115127563e-02 -4.145519807934761047e-02 2.702113473787903786e-03 9.646707028150558472e-02 -1.730960458517074585e-01 1.120353266596794128e-01 3.096280097961425781e-01 1.583024263381958008e-01 3.819977641105651855e-01 1.519987080246210098e-02 1.013104245066642761e-02 1.291919648647308350e-01 4.691601172089576721e-02 2.979827225208282471e-01 -2.138916105031967163e-01 3.174336552619934082e-01 -2.503145337104797363e-01 1.279288977384567261e-01 -4.621696472167968750e-02 -1.376491505652666092e-02 -1.814377754926681519e-01 2.575567364692687988e-01 3.103588148951530457e-02 -1.664414703845977783e-01 -1.274571269750595093e-01 1.984865516424179077e-01 -1.061722710728645325e-01 1.838317960500717163e-01 -1.643977165222167969e-01 -2.150983065366744995e-01 1.272378116846084595e-01 1.478441357612609863e-01
1.832843124866485596e-01 -1.381039917469024658e-01 1.362355053424835205e-01 -2.587589025497436523e-01 -4.436236247420310974e-02 5.006907135248184204e-02 5.311249494552612305e-01 3.481163876131176949e-03 1.985346227884292603e-01 -3.183602392673492432e-01 2.752350829541683197e-02 2.834213972091674805e-01 1.550590842962265015e-01 5.169124901294708252e-02 -3.043553791940212250e-02 -7.928635925054550171e-02 4.154052585363388062e-02 1.831786148250102997e-02 1.422852724790573120e-01 3.316429257392883301e-02 1.102778911590576172e-01 1.449450403451919556e-01 -2.120180875062942505e-01 -5.388858541846275330e-02 -1.516815572977066040e-01 2.156070172786712646e-01 1.647514291107654572e-02 -4.135622456669807434e-02 -3.057382702827453613e-01 -1.687066704034805298e-01 -1.132725328207015991e-01 9.369429200887680054e-02
-5.582172051072120667e-02 2.592012584209442139e-01 1.247564181685447693e-01 2.167192399501800537e-01 -5.226824898272752762e-03 3.901881873607635498e-01 2.602899670600891113e-01 -1.463420987129211426e-01 2.967735230922698975e-01 1.380705535411834717e-01 -9.462175518274307251e-02 1.094898432493209839e-01 6.028283387422561646e-02 6.418000906705856323e-02 -2.741298675537109375e-01 -1.288781464099884033e-01 -3.089016079902648926e-01 7.536996155977249146e-02 -7.233820855617523193e-02 8.595110476016998291e-02 7.731927186250686646e-02 -2.075600437819957733e-02 9.856998175382614136e-02 1.219335421919822693e-01 1.003632098436355591e-01 -1.336930841207504272e-01 -2.938422858715057373e-01 -3.221998810768127441e-01 -4.985634610056877136e-02 4.602685943245887756e-02 1.040157005190849304e-01 1.410571485757827759e-01
-8.787236176431179047e-03 3.685762584209442139e-01 -5.546271428465843201e-02 6.356137990951538086e-02 4.871829971671104431e-02 2.826970517635345459e-01 3.383943736553192139e-01 -1.157737895846366882e-01 2.206837199628353119e-02 -1.278336048126220703e-01 -2.289287149906158447e-01 2.163118720054626465e-01 3.123044073581695557e-01 1.857263036072254181e-02 -3.239686787128448486e-01 6.167599931359291077e-02 -2.029772996902465820e-01 3.031209111213684082e-01 -2.046101391315460205e-01 3.613045066595077515e-02 4.586196690797805786e-02 9.650379419326782227e-02 1.079552397131919861e-01 -1.271034479141235352e-01 6.429313123226165771e-02 3.077159076929092407e-02 -7.079546898603439331e-02 2.449359744787216187e-02 1.787155866622924805e-01 -8.355411887168884277e-02 -1.648467183113098145e-01 1.783832013607025146e-01
-9.516764432191848755e-02 -1.206313371658325195e-01 1.342904870398342609e-03 -4.013445228338241577e-02 -2.771968841552734375e-01 2.248545140027999878e-01 1.627059578895568848e-01 1.265373895876109600e-03 3.473594486713409424e-01 -7.028150139376521111e-04 1.469975709915161133e-01 9.694426506757736206e-02 5.366422235965728760e-02 -2.916562557220458984e-01 -1.776195019483566284e-01 -1.773476414382457733e-02 -2.075134217739105225e-01 4.533489048480987549e-02 -1.079333052039146423e-01 -1.166686043143272400e-01 -3.285880088806152344e-01 -9.585163742303848267e-02 -9.422864764928817749e-02 -1.089290529489517212e-01 -1.566336154937744141e-01 2.751666605472564697e-01 -3.141337633132934570e-01 -2.673076987266540527e-01 7.524363696575164795e-02 -1.822593808174133301e-01 7.025239616632461548e-02 1.641767472028732300e-01
2.968988418579101562e-01 2.747095227241516113e-01 2.132298797369003296e-01 -1.014147177338600159e-01 1.628642529249191284e-01 3.114389777183532715e-01 3.139075040817260742e-01 -1.532658487558364868e-01 -7.979209721088409424e-02 8.115544170141220093e-02 1.155456230044364929e-01 2.303747087717056274e-01 3.341713920235633850e-02 2.766154408454895020e-01 -1.805070191621780396e-01 1.177114471793174744e-01 -2.539825737476348877e-01 1.206226870417594910e-01 -8.922792226076126099e-02 -6.308751553297042847e-02 -1.254567056894302368e-01 -8.684331923723220825e-02 -3.357078507542610168e-02 1.293299794197082520e-01 3.536096960306167603e-02 2.522879540920257568e-01 -1.624654978513717651e-01 -2.445262670516967773e-01 8.836814016103744507e-02 -1.263986676931381226e-01 1.157626584172248840e-01 -1.059781014919281006e-01
2.318871468305587769e-01 -1.085374155081808567e-03 2.561632394790649414e-01 -4.499951004981994629e-02 1.220844611525535583e-01 3.507591187953948975e-01 7.752103358507156372e-02 -2.200940623879432678e-03 2.759544551372528076e-01 -1.171732991933822632e-01 3.079020977020263672e-01 1.656658053398132324e-01 1.176856756210327148e-01 -6.769182533025741577e-02 -1.032073497772216797e-01 2.320185154676437378e-01 1.268738210201263428e-01 -1.144573315978050232e-01 -5.119815934449434280e-03 8.160838484764099121e-02 1.293433010578155518e-01 1.360496580600738525e-01 -1.485685259103775024e-01 -2.181061506271362305e-01 2.063026726245880127e-01 3.914771974086761475e-02 -2.833006083965301514e-01 -1.881189830601215363e-02 3.139431178569793701e-01 -7.501373440027236938e-02 -2.547827959060668945e-01 7.079931348562240601e-02
2.685281038284301758e-01 5.733056925237178802e-03 -2.746094390749931335e-02 -1.026242747902870178e-01 -1.343640387058258057e-01 1.708352863788604736e-01 5.684664845466613770e-02 -2.754234671592712402e-01 2.565002441406250000e-01 -3.093566894531250000e-01 -6.929647177457809448e-02 4.331248402595520020e-01 2.760601043701171875e-02 -6.202458869665861130e-03 -8.671189658343791962e-03 1.333054602146148682e-01 -3.305903673171997070e-01 6.536193937063217163e-02 -5.752458423376083374e-02 -1.051315814256668091e-01 -1.622816473245620728e-01 -2.050448767840862274e-02 8.265302330255508423e-02 7.985011488199234009e-02 7.361232768744230270e-03 7.199329882860183716e-02 -9.854249656200408936e-02 -2.122598290443420410e-01 -1.338761150836944580e-01 -3.792182207107543945e-01 -3.090958856046199799e-02 -1.647199690341949463e-01
2.284749783575534821e-02 -3.157795593142509460e-02 -1.983831264078617096e-02 4.580051079392433167e-02 -1.169862747192382812e-01 3.565018773078918457e-01 3.571433126926422119e-01 1.626938879489898682e-01 1.718738675117492676e-01 -2.541168928146362305e-01 5.803323909640312195e-02 1.195043697953224182e-02 -7.904935628175735474e-02 2.273609042167663574e-01 -1.431304365396499634e-01 1.018206104636192322e-01 -1.641263365745544434e-01 2.177999317646026611e-01 -2.509381771087646484e-01 2.971701025962829590e-01 -6.919030845165252686e-02 1.931474953889846802e-01 2.708498947322368622e-02 -1.382861752063035965e-02 7.874267548322677612e-02 1.403871923685073853e-01 -2.521805763244628906e-01 2.618852304294705391e-03 -2.214222103357315063e-01 2.619160413742065430e-01 1.968885660171508789e-01 1.382881123572587967e-02
-7.579410821199417114e-02 -7.377541065216064453e-02 -2.383771091699600220e-01 1.779401153326034546e-01 9.671872109174728394e-02 3.808607906103134155e-02 2.107363045215606689e-01 -2.812533974647521973e-01 -4.443493112921714783e-02 -3.968854546546936035e-01 2.098261415958404541e-01 3.448667004704475403e-02 2.228924930095672607e-01 2.234696149826049805e-01 -2.920900285243988037e-01 -3.527328744530677795e-02 -1.175561081618070602e-02 3.518565744161605835e-02 1.064746603369712830e-01 -4.814614728093147278e-02 7.681827992200851440e-02 2.811494171619415283e-01 -1.497960239648818970e-01 -2.113832384347915649e-01 1.378200501203536987e-01 3.854774311184883118e-02 -2.341667413711547852e-01 -1.168830096721649170e-01 -1.461331695318222046e-01 -2.309036105871200562e-01 -2.085205018520355225e-01 2.985939383506774902e-02
1.271913498640060425e-01 -4.442897811532020569e-02 -5.160945653915405273e-02 1.619104743003845215e-01 6.025461107492446899e-02 -2.185042761266231537e-02 1.656869947910308838e-01 -3.926230370998382568e-01 2.878715097904205322e-01 -1.350898146629333496e-01 8.317410945892333984e-03 1.126166805624961853e-01 -2.860301546752452850e-02 -5.322569608688354492e-02 -9.597500413656234741e-02 -1.679411232471466064e-01 -3.213834762573242188e-01 9.249781072139739990e-02 -6.935596466064453125e-02 7.193742692470550537e-02 5.226568132638931274e-02 2.975150644779205322e-01 -2.079050391912460327e-01 -3.995126858353614807e-02 -2.443335577845573425e-02 1.989954859018325806e-01 -1.651055961847305298e-01 -2.423938550055027008e-02 2.658226788043975830e-01 -4.309636950492858887e-01 -1.408512145280838013e-01 -1.007435098290443420e-01
1.048960834741592407e-01 2.167550325393676758e-01 3.099252283573150635e-02 -1.278953813016414642e-02 -1.003035828471183777e-01 5.548326373100280762e-01 1.041550859808921814e-01 -2.229772508144378662e-01 1.903217732906341553e-01 -1.401735842227935791e-01 3.382780030369758606e-02 2.077809125185012817e-01 2.085497677326202393e-01 5.623862892389297485e-02 -5.975858122110366821e-02 1.856081932783126831e-01 -3.557688593864440918e-01 -1.149266138672828674e-01 -1.219452992081642151e-01 1.315733045339584351e-01 1.449470967054367065e-01 -2.200056761503219604e-01 -2.305532097816467285e-01 -5.977668985724449158e-02 -1.317450553178787231e-01 8.006529510021209717e-02 7.347975671291351318e-02 7.901509106159210205e-02 1.754106208682060242e-02 -2.048935890197753906e-01 3.905144706368446350e-02 -1.520516537129878998e-02
-1.811991259455680847e-02 2.093695849180221558e-01 -7.251062244176864624e-02 1.144859939813613892e-01 -9.471487998962402344e-02 4.014195501804351807e-01 1.718276739120483398e-01 7.386766374111175537e-02 1.992232054471969604e-01 -2.840537726879119873e-01 -1.024311780929565430e-01 1.731988340616226196e-01 2.242395728826522827e-01 7.235855609178543091e-02 -2.707581222057342529e-01 5.696952342987060547e-02 -2.801508605480194092e-01 7.811798900365829468e-02 -1.841662451624870300e-02 1.843602745793759823e-03 -1.611172854900360107e-01 2.132690846920013428e-01 1.612874865531921387e-01 -1.496268622577190399e-02 3.244726359844207764e-01 7.897762209177017212e-02 2.808884903788566589e-02 -7.186108827590942383e-02 1.966473907232284546e-01 -2.253012359142303467e-01 -2.233563959598541260e-01 -6.251201033592224121e-03
8.978006988763809204e-02 -5.315815657377243042e-02 2.101151645183563232e-01 -1.035563424229621887e-01 -1.587791554629802704e-02 1.153480112552642822e-01 3.049034178256988525e-01 -1.218768432736396790e-01 2.006086111068725586e-01 -1.790430247783660889e-01 5.194095894694328308e-02 -9.928175248205661774e-03 1.975206285715103149e-02 -5.916667729616165161e-02 -2.087533771991729736e-01 -4.565813392400741577e-02 -3.956570476293563843e-02 3.396478891372680664e-01 -2.138251066207885742e-02 5.171123743057250977e-01 -9.380570799112319946e-02 2.202811539173126221e-01 -2.381844967603683472e-01 -5.042401608079671860e-04 5.104979500174522400e-04 3.149091005325317383e-01 -1.062198206782341003e-01 1.257141977548599243e-01 7.486309856176376343e-03 -1.631642580032348633e-01 -1.611224114894866943e-01 1.023531630635261536e-01
-1.681219637393951416e-01 -6.156343501061201096e-03 -1.317126750946044922e-01 -5.762924998998641968e-02 -2.010821551084518433e-01 1.779457777738571167e-01 2.350091189146041870e-01 -2.605172991752624512e-01 1.949714422225952148e-01 7.041694223880767822e-02 9.577979892492294312e-02 3.105686604976654053e-01 5.978324636816978455e-02 -1.602466255426406860e-01 -3.222217857837677002e-01 2.206994593143463135e-01 4.817580431699752808e-02 -1.923946477472782135e-02 -4.645138382911682129e-01 -1.599281132221221924e-01 1.401460319757461548e-01 2.967537194490432739e-02 -6.263975054025650024e-02 -1.349655725061893463e-02 7.561808824539184570e-02 1.239484474062919617e-01 -1.724028438329696655e-01 2.316719852387905121e-03 2.937604859471321106e-02 6.371810287237167358e-02 1.138242185115814209e-01 2.967934906482696533e-01
1.067686453461647034e-01 -6.854924559593200684e-02 7.602804154157638550e-02 2.787927724421024323e-02 2.681177854537963867e-02 2.872517704963684082e-01 2.540668249130249023e-01 -1.623946055769920349e-02 1.089539080858230591e-01 -2.258309125900268555e-01 5.900110304355621338e-02 1.208676472306251526e-01 3.902066051959991455e-01 1.748923957347869873e-01 -1.201421320438385010e-01 4.350133836269378662e-01 -5.606382712721824646e-02 1.474251747131347656e-01 6.715859472751617432e-02 -9.880454093217849731e-02 5.835260823369026184e-02 2.389706969261169434e-01 6.443946063518524170e-02 -8.734013885259628296e-02 -6.748335063457489014e-02 1.752521842718124390e-01 -8.058930188417434692e-02 -2.069216072559356689e-01 3.577356338500976562e-01 3.629346191883087158e-02 1.509008556604385376e-01 1.171905845403671265e-01
1.050500664860010147e-02 -5.632233992218971252e-02 -1.926527619361877441e-01 -3.268276574090123177e-03 -4.583927989006042480e-02 3.852601647377014160e-01 1.387429833412170410e-01 -9.082825481891632080e-02 1.210774257779121399e-01 -2.227783575654029846e-02 3.062506020069122314e-01 1.328170746564865112e-01 3.750400617718696594e-02 -3.016578257083892822e-01 -2.107999473810195923e-01 2.215830087661743164e-01 3.454916179180145264e-02 -2.424634993076324463e-01 -3.072111308574676514e-01 -1.623287647962570190e-01 7.909742742776870728e-02 1.183348968625068665e-01 -3.487531095743179321e-02 8.678363263607025146e-02 2.668659761548042297e-02 3.051446080207824707e-01 -2.292294651269912720e-01 -3.051959574222564697e-01 1.375660449266433716e-01 -4.508038982748985291e-03 2.590730227530002594e-02 1.375412475317716599e-02
2.186465859413146973e-01 -6.474520266056060791e-02 1.073377132415771484e-01 7.453937083482742310e-02 2.545120078139007092e-04 8.437800221145153046e-03 -1.177850179374217987e-02 -2.317232191562652588e-01 8.075839281082153320e-02 -1.495140194892883301e-01 2.745969295501708984e-01 8.418892323970794678e-02 3.623927384614944458e-02 3.963975608348846436e-02 -2.328524738550186157e-01 -7.703078538179397583e-02 -4.636293649673461914e-01 -1.221406906843185425e-01 -8.907674252986907959e-02 -8.291756361722946167e-02 6.493486464023590088e-02 2.753868997097015381e-01 8.181174844503402710e-02 -4.784792661666870117e-02 -1.424766927957534790e-01 2.804331481456756592e-01 -4.082679152488708496e-01 -2.667371034622192383e-01 8.794528245925903320e-02 -3.441232815384864807e-02 -1.520670801401138306e-01 8.839262649416923523e-03
6.814971566200256348e-02 2.202575206756591797e-01 1.100095286965370178e-01 -2.770157158374786377e-02 1.293940246105194092e-01 -6.350672245025634766e-02 3.098265230655670166e-01 -2.893966436386108398e-01 8.565425872802734375e-02 5.962771549820899963e-02 1.745937168598175049e-01 -2.883673906326293945e-01 1.869016438722610474e-01 2.698538899421691895e-01 -4.173922538757324219e-01 1.319328844547271729e-01 -7.938444614410400391e-02 -9.467096999287605286e-03 -2.118196636438369751e-01 1.245492622256278992e-01 4.502464458346366882e-02 1.756557077169418335e-01 -2.068412862718105316e-02 -1.235985979437828064e-01 -5.891517177224159241e-02 1.250377297401428223e-01 -2.802569270133972168e-01 -1.359996050596237183e-01 -3.133036568760871887e-02 -2.646978199481964111e-01 1.018948759883642197e-02 8.302599191665649414e-02
-1.364977657794952393e-01 1.053311526775360107e-01 -5.477982386946678162e-02 1.121024787425994873e-02 -1.090413704514503479e-01 3.476288914680480957e-01 3.689889907836914062e-01 7.041370123624801636e-02 -1.437947340309619904e-02 -1.383792310953140259e-01 -9.033638238906860352e-02 1.383586674928665161e-01 3.577030003070831299e-01 1.571300029754638672e-01 1.561213843524456024e-02 3.663739264011383057e-01 -1.900879740715026855e-01 1.453598439693450928e-01 -1.087287068367004395e-02 -1.962155997753143311e-01 2.097746916115283966e-02 1.269827485084533691e-01 -2.056154236197471619e-02 -7.151404023170471191e-02 -4.000647738575935364e-02 2.518115192651748657e-02 -2.301562018692493439e-02 -2.573188245296478271e-01 -1.393817514181137085e-01 -3.764600455760955811e-01 -9.898721426725387573e-02 4.021739214658737183e-02
2.222852706909179688e-01 -3.657633066177368164e-02 -9.308189153671264648e-03 2.497761882841587067e-02 -5.433159694075584412e-02 4.243296682834625244e-01 3.733197450637817383e-01 1.637398749589920044e-01 -7.844460010528564453e-02 -1.320276316255331039e-02 1.021537706255912781e-01 -6.889034528285264969e-03 1.938094571232795715e-02 -1.035036966204643250e-01 4.552775993943214417e-03 2.210930287837982178e-01 -2.568381428718566895e-01 6.625169515609741211e-02 -2.109418064355850220e-01 -1.296930462121963501e-01 3.594014793634414673e-02 6.657706946134567261e-02 2.548568248748779297e-01 1.188977286219596863e-01 2.248657792806625366e-01 2.381619960069656372e-01 -2.343742698431015015e-01 -1.130137825384736061e-03 -1.115608811378479004e-01 -1.137549653649330139e-01 -2.729516029357910156e-01 -2.096692174673080444e-01
-3.816495183855295181e-03 3.221317753195762634e-02 -1.368585228919982910e-01 -1.982279568910598755e-01 -4.248147085309028625e-02 3.311336338520050049e-01 1.855225414037704468e-01 -1.582912653684616089e-01 3.301808536052703857e-01 -1.278024613857269287e-01 3.339097499847412109e-01 2.403288185596466064e-01 4.932828620076179504e-02 -1.423199474811553955e-01 -1.777987182140350342e-01 -1.073432341217994690e-01 3.014640323817729950e-02 -8.395469933748245239e-02 -2.488686740398406982e-01 -1.472744196653366089e-01 6.355167180299758911e-02 -3.685452789068222046e-02 -9.223400056362152100e-02 -2.538925111293792725e-01 1.004332210868597031e-02 2.523971199989318848e-01 -1.238280162215232849e-01 -1.631179898977279663e-01 3.403855562210083008e-01 -8.964219689369201660e-02 6.971298158168792725e-02 7.150071114301681519e-02
1.767457872629165649e-01 6.249692291021347046e-02 -1.964777112007141113e-01 -1.488331705331802368e-01 -6.536732614040374756e-02 3.530859649181365967e-01 1.906194388866424561e-01 -1.099920421838760376e-01 1.947976797819137573e-01 1.171025484800338745e-01 2.964167594909667969e-01 2.880906164646148682e-01 1.057659313082695007e-01 -2.588397562503814697e-01 -1.636987179517745972e-01 -1.907875575125217438e-02 -6.186836212873458862e-02 -1.258721351623535156e-01 -2.686430215835571289e-01 -1.240392923355102539e-01 1.850366406142711639e-02 8.373062312602996826e-02 -1.379776746034622192e-01 -1.302154082804918289e-02 -1.345529127866029739e-02 1.685506403446197510e-01 -2.297091186046600342e-01 -2.773964703083038330e-01 9.823205322027206421e-02 1.051673218607902527e-01 1.221855953335762024e-01 2.666988670825958252e-01
5.762270092964172363e-02 1.973070353269577026e-01 6.480614095926284790e-02 1.014824956655502319e-02 -2.671158909797668457e-01 1.638066619634628296e-01 2.763817608356475830e-01 5.988504365086555481e-02 1.389178037643432617e-01 -1.082743331789970398e-01 -2.625592350959777832e-01 9.955335408449172974e-02 3.123851716518402100e-01 1.774582117795944214e-01 -3.269991874694824219e-01 1.879252493381500244e-01 -9.013657271862030029e-02 1.180857792496681213e-01 -1.534719765186309814e-01 1.616688072681427002e-01 -1.646799594163894653e-01 1.329895555973052979e-01 6.775004416704177856e-02 -2.122860699892044067e-01 1.643505543470382690e-01 2.079107798635959625e-02 -1.556361317634582520e-01 -1.314440667629241943e-01 3.197833597660064697e-01 -1.357950121164321899e-01 -1.819597929716110229e-02 1.946883797645568848e-01
-1.667300760746002197e-01 -1.340882331132888794e-01 -1.003653705120086670e-01 7.362577319145202637e-02 -6.679909676313400269e-02 2.106949836015701294e-01 2.336712628602981567e-01 -1.763573437929153442e-01 -1.407702118158340454e-01 1.710704565048217773e-01 2.797724604606628418e-01 -8.634503185749053955e-02 -9.815391898155212402e-02 1.327875442802906036e-02 -4.856372997164726257e-02 1.458509117364883423e-01 -3.643118739128112793e-01 3.287234306335449219e-01 -2.160416096448898315e-01 1.540192514657974243e-01 -6.398782879114151001e-02 1.977782994508743286e-01 -5.171611160039901733e-02 -6.612998992204666138e-02 4.516332969069480896e-02 1.062915101647377014e-01 -2.454620003700256348e-01 -3.377814292907714844e-01 -1.497519761323928833e-02 -2.226202376186847687e-02 8.646965771913528442e-02 -2.803551852703094482e-01
-1.337919533252716064e-01 5.333936214447021484e-02 1.634206175804138184e-01 -1.655584573745727539e-01 -1.665620356798171997e-01 2.575355172157287598e-01 4.377714097499847412e-01 -2.269463539123535156e-01 8.167854696512222290e-02 -5.768707394599914551e-02 -1.861532628536224365e-01 1.285839825868606567e-01 1.466833651065826416e-01 2.808344662189483643e-01 -1.489072851836681366e-02 1.983214914798736572e-01 -2.360302656888961792e-01 2.657278478145599365e-01 -3.326316773891448975e-01 4.864483326673507690e-02 1.096263006329536438e-01 -6.925165653228759766e-04 -1.638954505324363708e-02 5.257460474967956543e-02 -2.218523249030113220e-02 -7.651450484991073608e-02 -1.081592310220003128e-02 -2.145494818687438965e-01 -5.724071990698575974e-03 -3.847471624612808228e-02 3.971939161419868469e-02 2.771838307380676270e-01
2.640775740146636963e-01 -9.049910306930541992e-02 1.042340472340583801e-01 -4.049852490425109863e-02 -1.843407750129699707e-01 1.516357213258743286e-01 3.190978169441223145e-01 2.598653081804513931e-03 1.644521951675415039e-01 -2.395644038915634155e-01 6.079497281461954117e-03 -4.480437934398651123e-02 6.574193947017192841e-03 -2.003166526556015015e-01 -5.054255127906799316e-01 9.823622554540634155e-02 1.342332214117050171e-01 1.421964168548583984e-01 -1.660675704479217529e-01 -4.562999680638313293e-02 -6.925617903470993042e-02 3.234169781208038330e-01 -1.282899677753448486e-01 1.960127204656600952e-01 1.234401669353246689e-02 -9.061291068792343140e-02 -2.505018413066864014e-01 3.483559936285018921e-02 1.326649729162454605e-02 -2.226855158805847168e-01 2.634963020682334900e-02 -6.362070143222808838e-02
1.623308658599853516e-01 6.132224947214126587e-02 1.827410310506820679e-01 2.858219109475612640e-02 6.571597605943679810e-02 2.634444236755371094e-01 4.127604961395263672e-01 8.753152564167976379e-03 3.040269762277603149e-02 -7.640676200389862061e-02 2.810417413711547852e-01 2.793724462389945984e-02 1.202662512660026550e-01 2.391280978918075562e-01 3.240589052438735962e-02 -9.605702757835388184e-02 -1.965298652648925781e-01 3.562280237674713135e-01 -4.096566885709762573e-02 -1.693434268236160278e-02 -3.527123481035232544e-02 -1.399927735328674316e-01 -1.668718308210372925e-01 1.551455855369567871e-01 1.673759520053863525e-01 -2.895073965191841125e-02 -3.105647265911102295e-01 -1.644424945116043091e-01 -1.677947938442230225e-01 -1.542276144027709961e-01 -1.201486587524414062e-01 -2.531598210334777832e-01
6.416513770818710327e-02 2.014854252338409424e-01 2.638867683708667755e-02 -7.484153658151626587e-02 -2.068936675786972046e-01 2.823712229728698730e-01 2.798367142677307129e-01 -1.844037026166915894e-01 5.097518488764762878e-02 -2.539544999599456787e-01 2.578224837779998779e-01 -2.378395944833755493e-01 8.190768212080001831e-02 3.655986487865447998e-01 4.722090903669595718e-03 2.361489236354827881e-01 -4.901171848177909851e-02 1.681479215621948242e-01 -1.450088690035045147e-03 5.521757155656814575e-02 -1.070726960897445679e-01 1.956469565629959106e-01 -2.421033978462219238e-01 1.116485595703125000e-01 -2.189993299543857574e-02 2.425328493118286133e-01 -1.144005507230758667e-01 -1.191275641322135925e-01 -2.697165496647357941e-02 -1.656313389539718628e-01 3.595768287777900696e-02 2.392948418855667114e-01
9.926795959472656250e-02 -1.450558453798294067e-01 -1.345312893390655518e-01 -1.377412229776382446e-01 -1.023773290216922760e-02 3.106342256069183350e-01 2.021088451147079468e-01 3.685842733830213547e-03 1.127139702439308167e-01 -6.731096655130386353e-02 -1.088265702128410339e-01 2.878091633319854736e-01 2.833940982818603516e-01 2.542672753334045410e-01 -2.618402615189552307e-02 3.815565705299377441e-01 -2.906904816627502441e-01 1.541604697704315186e-01 -3.608586266636848450e-02 -2.136568576097488403e-01 -5.123338103294372559e-02 2.248783558607101440e-01 -2.410030961036682129e-01 -6.193002685904502869e-02 -8.384632319211959839e-02 -3.123691491782665253e-02 -9.923688322305679321e-02 1.745412824675440788e-03 7.624340802431106567e-02 -3.025051355361938477e-01 5.019596964120864868e-02 -5.827342718839645386e-02
-9.608509019017219543e-03 -3.167068064212799072e-01 1.666292548179626465e-01 2.162062376737594604e-01 -9.218446165323257446e-02 2.450009137392044067e-01 5.929649993777275085e-02 -1.709527671337127686e-01 1.841528713703155518e-01 1.814628243446350098e-01 1.084337756037712097e-01 1.289028078317642212e-01 2.616328001022338867e-01 4.756696894764900208e-02 -1.486557126045227051e-01 2.941579222679138184e-01 -8.620228618383407593e-02 1.348146349191665649e-01 -1.190571188926696777e-01 1.748825460672378540e-01 2.312769740819931030e-01 3.260621726512908936e-01 -2.788262441754341125e-03 -2.141765654087066650e-01 6.678106635808944702e-02 2.898721694946289062e-01 6.796200573444366455e-02 -1.487111747264862061e-01 -2.573954313993453979e-02 -1.754955947399139404e-01 4.144573211669921875e-02 1.575608253479003906e-01
4.714090004563331604e-02 2.670177519321441650e-01 -2.630191147327423096e-01 1.267373710870742798e-01 -1.217941567301750183e-01 3.166307508945465088e-01 3.302173018455505371e-01 -2.278224378824234009e-01 -6.439301371574401855e-02 4.245255142450332642e-02 1.839901506900787354e-01 -2.668995559215545654e-01 1.540993601083755493e-01 2.030207067728042603e-01 -1.655305325984954834e-01 4.224842414259910583e-02 -2.110478878021240234e-01 1.129326894879341125e-01 -1.092503443360328674e-01 4.743450134992599487e-02 -3.131908178329467773e-02 2.806461453437805176e-01 -9.694797918200492859e-03 -1.538090705871582031e-01 8.227586001157760620e-02 1.231488212943077087e-01 -3.503273054957389832e-02 -1.045465655624866486e-02 -9.948544949293136597e-02 -1.440492421388626099e-01 -6.149875000119209290e-02 3.568482995033264160e-01
1.984210461378097534e-01 -1.360363885760307312e-02 1.558904200792312622e-01 1.374706029891967773e-01 3.207209333777427673e-02 4.007853567600250244e-01 2.403863817453384399e-01 4.202947765588760376e-02 -4.024312794208526611e-01 -1.391456872224807739e-01 3.654282167553901672e-02 1.764462590217590332e-01 2.994065880775451660e-01 -1.067130826413631439e-02 -1.238328292965888977e-01 1.584349945187568665e-02 -1.429954320192337036e-01 5.515426397323608398e-02 -1.393605172634124756e-01 -1.897030621767044067e-01 -4.893461987376213074e-02 1.807930916547775269e-01 -6.426855921745300293e-02 -4.689931496977806091e-02 5.575268343091011047e-02 9.056984633207321167e-02 -9.115347266197204590e-02 -2.992317378520965576e-01 -2.319388091564178467e-01 -2.695534527301788330e-01 1.440783888101577759e-01 1.507869549095630646e-02
2.292129993438720703e-01 3.965299576520919800e-02 1.028194501996040344e-01 1.305019110441207886e-01 3.944211453199386597e-02 3.942445516586303711e-01 3.516940772533416748e-01 1.386454701423645020e-02 -2.156838923692703247e-01 -2.199604660272598267e-01 1.778882294893264771e-01 -9.973707795143127441e-02 9.424462914466857910e-02 2.398567795753479004e-01 -1.041732877492904663e-01 7.908182218670845032e-03 -2.705731093883514404e-01 2.373061841353774071e-03 -2.334281653165817261e-01 -1.720956414937973022e-01 9.402914345264434814e-02 -1.064811423420906067e-01 -1.503093689680099487e-01 2.493632584810256958e-01 1.870896071195602417e-01 8.511151373386383057e-02 -7.989405840635299683e-02 -2.219899296760559082e-01 -1.470768600702285767e-01 -8.973410725593566895e-02 -1.331452429294586182e-01 -1.265027821063995361e-01
1.231070533394813538e-01 7.533743232488632202e-02 -1.671684235334396362e-01 -1.814647316932678223e-01 -5.448474735021591187e-02 3.775226473808288574e-01 1.914426833391189575e-01 -3.787836804986000061e-02 1.699056178331375122e-01 -4.333370178937911987e-02 3.388898372650146484e-01 2.394779771566390991e-01 2.422593683004379272e-01 -2.030130028724670410e-01 -3.243073523044586182e-01 3.019514866173267365e-02 -7.010053098201751709e-02 -2.996122650802135468e-02 -2.391653358936309814e-01 -1.610677242279052734e-01 -9.502341970801353455e-03 5.336485803127288818e-02 -4.258397966623306274e-03 6.659305840730667114e-02 -1.338529437780380249e-01 1.205901652574539185e-01 -1.179067641496658325e-01 -3.224002420902252197e-01 4.034098610281944275e-02 1.158294007182121277e-01 2.096215188503265381e-01 1.419564634561538696e-01
1.860852837562561035e-01 -8.955656737089157104e-02 1.862231194972991943e-01 1.856980323791503906e-01 -9.099458158016204834e-02 5.397075414657592773e-01 2.630300223827362061e-01 -5.010839179158210754e-02 3.089596033096313477e-01 2.179085910320281982e-01 -4.789131507277488708e-02 2.239290028810501099e-01 1.577942222356796265e-01 7.644330710172653198e-02 6.247898936271667480e-02 1.349259912967681885e-01 -3.300076425075531006e-01 4.806038364768028259e-02 -5.607022438198328018e-03 -1.072416231036186218e-01 -3.465262800455093384e-02 -1.027378365397453308e-01 -6.307161599397659302e-02 -1.568438708782196045e-01 -1.854300647974014282e-01 1.069189980626106262e-01 2.180601283907890320e-02 -1.448384672403335571e-02 -2.373529039323329926e-02 -2.320697307586669922e-01 2.033134363591670990e-02 6.545738875865936279e-02
-1.189572289586067200e-01 1.697710454463958740e-01 2.461355924606323242e-02 4.970567673444747925e-02 1.685506105422973633e-01 2.545645833015441895e-01 4.087711274623870850e-01 -1.644933521747589111e-01 8.315987139940261841e-02 -3.057596646249294281e-02 3.035896718502044678e-01 -6.587455421686172485e-02 1.633132994174957275e-01 5.929408594965934753e-02 -1.955184936523437500e-01 -1.949615627527236938e-01 -1.251325905323028564e-01 -1.897311508655548096e-01 -1.450529545545578003e-01 3.755659759044647217e-01 -8.623898774385452271e-02 5.219097062945365906e-02 -2.304277755320072174e-02 -1.004701405763626099e-01 1.571120321750640869e-01 -3.052791059017181396e-01 -1.352724879980087280e-01 -8.070603944361209869e-03 -6.217534095048904419e-02 -2.803389430046081543e-01 -3.756447881460189819e-02 -3.409436345100402832e-02
-5.021270364522933960e-02 -2.799985706806182861e-01 -7.363321632146835327e-02 4.448138177394866943e-02 -1.233454793691635132e-01 2.541876435279846191e-01 1.228899508714675903e-01 -1.877818852663040161e-01 2.159213423728942871e-01 1.613537967205047607e-01 1.592335551977157593e-01 1.637693643569946289e-01 3.220029175281524658e-01 -1.167727112770080566e-01 -2.588872052729129791e-02 1.671832203865051270e-01 -1.494586765766143799e-01 6.537321209907531738e-02 -2.157390266656875610e-01 -1.886033117771148682e-01 2.162631601095199585e-01 2.321117073297500610e-01 1.713152825832366943e-01 5.028485879302024841e-02 6.928803026676177979e-02 1.927277445793151855e-01 -1.611841470003128052e-01 -1.771465092897415161e-01 1.968614608049392700e-01 -1.696526706218719482e-01 7.352694123983383179e-02 3.117960095405578613e-01
-4.975512623786926270e-02 -5.537002906203269958e-02 -1.845358312129974365e-01 -1.393177509307861328e-01 -3.976121917366981506e-02 4.347212910652160645e-01 2.472724318504333496e-01 -1.661415547132492065e-01 7.832119613885879517e-02 -1.836670190095901489e-02 1.481747180223464966e-01 1.508771926164627075e-01 -4.860626533627510071e-02 -2.004517614841461182e-01 -2.336670160293579102e-01 -1.354526728391647339e-01 -7.259586453437805176e-02 2.551945857703685760e-02 -1.153718158602714539e-01 -8.352563530206680298e-02 -7.233538053696975112e-05 2.170810252428054810e-01 2.553180754184722900e-01 1.493098437786102295e-01 -1.051978617906570435e-01 3.110226988792419434e-01 -3.558889627456665039e-01 -8.296225219964981079e-02 -1.042517945170402527e-01 -6.960139423608779907e-02 7.584494352340698242e-02 2.671754956245422363e-01
1.985993832349777222e-01 1.095582991838455200e-01 -3.607495874166488647e-02 5.344957858324050903e-02 -9.657684713602066040e-03 3.663577735424041748e-01 2.223524451255798340e-01 7.674060016870498657e-02 2.629754543304443359e-01 -1.036781668663024902e-01 1.690796762704849243e-01 -1.678566336631774902e-01 2.482649832963943481e-01 3.516704738140106201e-01 -1.539836972951889038e-01 -5.695159733295440674e-02 -3.797011822462081909e-02 2.373940944671630859e-01 -3.400940448045730591e-02 1.385933905839920044e-01 1.100974678993225098e-01 1.554436683654785156e-01 -6.560404319316148758e-03 -4.070247337222099304e-02 -5.877177044749259949e-02 1.692101359367370605e-01 -2.820351719856262207e-01 -2.818309366703033447e-01 5.287794023752212524e-02 3.060508146882057190e-02 -1.607067734003067017e-01 -2.627939581871032715e-01
-2.573059173300862312e-03 1.156666427850723267e-01 5.764777213335037231e-02 -4.150025546550750732e-02 -1.949146986007690430e-01 1.320608258247375488e-01 2.222283482551574707e-01 -1.531711965799331665e-01 7.839421182870864868e-02 5.345866456627845764e-02 4.434269294142723083e-02 1.960759460926055908e-01 -2.578455209732055664e-02 -1.350115090608596802e-01 -2.276367247104644775e-01 -5.562352761626243591e-02 -3.371205329895019531e-01 -2.820094302296638489e-02 -3.065259158611297607e-01 -1.336742378771305084e-02 -3.238627314567565918e-01 7.219310849905014038e-02 8.606868982315063477e-02 -2.601149380207061768e-01 1.344624068588018417e-02 6.853508204221725464e-02 -2.769583463668823242e-01 -3.728147149085998535e-01 5.810046195983886719e-02 7.574439048767089844e-02 1.879736781120300293e-01 2.670184373855590820e-01
-5.720371752977371216e-02 9.697997011244297028e-03 -2.913960069417953491e-02 2.030086517333984375e-02 8.726382255554199219e-02 3.496852517127990723e-02 4.938175976276397705e-01 -1.810746937990188599e-01 9.455046802759170532e-02 -2.830473482608795166e-01 5.427039414644241333e-02 1.989112794399261475e-02 1.801021397113800049e-01 -1.279011219739913940e-01 -1.013390137813985348e-03 -1.144555434584617615e-01 7.475484162569046021e-02 8.509575389325618744e-03 4.322937503457069397e-02 2.802873253822326660e-01 -1.320050805807113647e-01 9.550434350967407227e-02 -1.888939887285232544e-01 -9.779068082571029663e-02 3.062022328376770020e-01 4.263085126876831055e-02 -4.927005171775817871e-01 -1.356477886438369751e-01 -1.733459532260894775e-01 -4.258651286363601685e-02 -5.276144295930862427e-02 -7.962027937173843384e-02
2.520824968814849854e-02 2.248477376997470856e-02 -5.459815636277198792e-02 2.835800498723983765e-02 4.639724502339959145e-04 -5.002224445343017578e-02 1.575316041707992554e-01 -3.165605366230010986e-01 1.582112163305282593e-01 -1.692689210176467896e-01 3.460700809955596924e-01 6.845013052225112915e-02 5.303952842950820923e-02 3.350988402962684631e-02 -3.353435695171356201e-01 -1.149119287729263306e-01 -3.176620006561279297e-01 9.141079336404800415e-02 -2.861036360263824463e-01 -8.858918398618698120e-02 -7.151957601308822632e-03 2.102852165699005127e-01 1.145979836583137512e-01 -1.157023012638092041e-03 -5.929613485932350159e-02 2.915218174457550049e-01 -3.441969454288482666e-01 -1.566901355981826782e-01 2.445961683988571167e-01 -5.738111585378646851e-02 -8.508328348398208618e-02 3.948312997817993164e-02
1.922607570886611938e-01 -2.563873119652271271e-02 1.444071233272552490e-01 -2.057658135890960693e-01 -7.733633369207382202e-02 2.541505694389343262e-01 2.258887290954589844e-01 -1.279486417770385742e-01 1.007557734847068787e-01 -1.528583019971847534e-01 -7.478839159011840820e-02 8.339166641235351562e-02 1.116622537374496460e-01 -2.245543897151947021e-02 -3.910337984561920166e-01 1.415206491947174072e-01 -1.234201639890670776e-01 -6.669066846370697021e-02 -7.174212485551834106e-02 4.460087977349758148e-03 -4.168244451284408569e-02 5.058644711971282959e-02 -4.311911165714263916e-01 -3.089106082916259766e-01 1.184992268681526184e-01 -2.226561754941940308e-01 -1.467297552153468132e-03 -3.738897740840911865e-01 -7.226088643074035645e-02 -2.267475798726081848e-02 -7.618816569447517395e-03 -9.767361730337142944e-02
-5.952475592494010925e-02 1.041732728481292725e-01 -1.311212033033370972e-01 6.663161516189575195e-02 3.455537185072898865e-02 2.751040458679199219e-01 3.239244520664215088e-01 -3.231742084026336670e-01 2.401794791221618652e-01 2.516200244426727295e-01 8.932693302631378174e-02 1.232493296265602112e-01 1.627980172634124756e-01 2.805881202220916748e-01 8.976192213594913483e-03 -1.751644760370254517e-01 -1.605677157640457153e-01 -2.249430716037750244e-01 -1.760485470294952393e-01 -2.867486514151096344e-02 1.044609174132347107e-01 6.355578452348709106e-02 2.864044532179832458e-02 -1.592259407043457031e-01 -1.932034343481063843e-01 -2.725290060043334961e-01 -1.855105012655258179e-01 -7.941570132970809937e-03 -1.206492856144905090e-01 -1.235118359327316284e-01 -1.608938872814178467e-01 -2.155610024929046631e-01
2.532015144824981689e-01 -4.652320593595504761e-02 2.659022212028503418e-01 -9.830946102738380432e-03 -1.261200159788131714e-01 2.492396086454391479e-01 3.720324933528900146e-01 -1.280821021646261215e-02 -2.875728607177734375e-01 -1.710411757230758667e-01 8.134498447179794312e-02 1.737494170665740967e-01 1.511365771293640137e-01 1.946103870868682861e-01 -3.326871991157531738e-01 -2.943458268418908119e-03 -2.121705412864685059e-01 8.771384507417678833e-02 -5.941687896847724915e-02 -1.686909198760986328e-01 -3.008400462567806244e-02 1.461418420076370239e-01 1.243330612778663635e-01 -7.046526670455932617e-02 1.481352597475051880e-01 2.476970851421356201e-01 -3.076464636251330376e-03 -9.381416440010070801e-02 6.457359343767166138e-02 -2.608927786350250244e-01 9.553080797195434570e-02 1.590855121612548828e-01
-8.394821733236312866e-02 1.812717169523239136e-01 1.359332501888275146e-01 1.844113022089004517e-01 -1.189969927072525024e-01 6.563084572553634644e-02 2.335610240697860718e-01 -1.829844713211059570e-01 1.793382912874221802e-01 -4.760251566767692566e-02 -4.261242225766181946e-02 1.576342433691024780e-01 3.799861967563629150e-01 1.899700611829757690e-01 -1.204546615481376648e-01 5.251207202672958374e-02 -3.375059068202972412e-01 3.278281688690185547e-01 -1.025098264217376709e-01 -7.376997917890548706e-02 -2.409003078937530518e-01 4.057008773088455200e-02 1.131045669317245483e-01 1.535894125699996948e-01 1.015822067856788635e-01 7.111485581845045090e-03 -2.938892841339111328e-01 -6.988348811864852905e-02 3.982957452535629272e-02 -1.396423280239105225e-01 -2.718439996242523193e-01 1.107521131634712219e-01
1.820117980241775513e-01 1.036760061979293823e-01 1.343357842415571213e-02 1.689418554306030273e-01 -2.098284214735031128e-01 5.567125976085662842e-02 4.602742791175842285e-01 -1.835363656282424927e-01 2.426681816577911377e-01 -1.723517663776874542e-02 1.660026609897613525e-01 7.492677122354507446e-02 1.786397099494934082e-01 4.683305695652961731e-02 -9.403973072767257690e-02 -8.840772323310375214e-03 -1.725467741489410400e-01 1.280893534421920776e-01 1.034849509596824646e-01 7.841577380895614624e-02 1.068986579775810242e-01 -3.642078861594200134e-02 1.299312561750411987e-01 -2.137848585844039917e-01 2.577947080135345459e-01 1.493687462061643600e-02 -3.263640105724334717e-01 -1.424701362848281860e-01 -3.077064082026481628e-02 2.827766537666320801e-02 -4.049090743064880371e-01 -4.225460439920425415e-02
-1.787666976451873779e-01 -2.203270047903060913e-01 -7.398424297571182251e-02 -1.682812422513961792e-01 -1.805853843688964844e-01 1.412547081708908081e-01 3.080539703369140625e-01 -6.406690180301666260e-02 -2.372947521507740021e-02 -1.277508586645126343e-01 -6.606950424611568451e-03 2.963038384914398193e-01 1.840988732874393463e-02 1.784521937370300293e-01 -1.746277511119842529e-01 8.139349520206451416e-03 -8.923501521348953247e-02 -4.661606624722480774e-02 -1.660738885402679443e-01 8.192545175552368164e-02 2.628779113292694092e-01 -1.314651668071746826e-01 -3.986763954162597656e-01 -4.870167933404445648e-03 -9.863057732582092285e-02 1.156178861856460571e-01 -9.386485069990158081e-02 -2.716807425022125244e-01 -2.316576391458511353e-01 -3.061611056327819824e-01 1.500083319842815399e-02 -1.534541547298431396e-01
2.037575542926788330e-01 2.075439505279064178e-02 1.453816443681716919e-01 -9.416097402572631836e-02 -3.041240945458412170e-02 1.645034998655319214e-01 5.631551742553710938e-01 -7.343520224094390869e-02 -7.225982379168272018e-03 -1.535091996192932129e-01 -1.672747358679771423e-02 -5.648654699325561523e-02 -5.962803494185209274e-03 -7.188453525304794312e-02 -3.601755499839782715e-01 4.425401333719491959e-03 -1.267667114734649658e-01 8.977770060300827026e-02 1.155730560421943665e-01 -1.292094439268112183e-01 8.447741717100143433e-02 3.479779958724975586e-01 1.689812913537025452e-02 -1.179292500019073486e-01 -2.378663420677185059e-01 2.328881919384002686e-01 1.827798411250114441e-02 -1.649853587150573730e-01 2.197266519069671631e-01 -8.927873522043228149e-02 3.982293978333473206e-02 -1.506074219942092896e-01
3.085048794746398926e-01 -3.243574500083923340e-01 -9.705404192209243774e-02 5.367154628038406372e-02 1.166363283991813660e-01 1.053058207035064697e-01 1.400705426931381226e-01 -2.527794539928436279e-01 2.176515311002731323e-01 -1.315383613109588623e-01 -5.756230279803276062e-02 -6.648435443639755249e-02 5.815982818603515625e-02 1.206970661878585815e-01 -1.870086193084716797e-01 -1.201056130230426788e-02 -2.704926133155822754e-01 2.969316951930522919e-02 -1.915467232465744019e-01 1.029245834797620773e-02 4.361787065863609314e-02 2.059386298060417175e-02 -1.370606571435928345e-01 -1.493066847324371338e-01 -3.191020339727401733e-02 9.431656450033187866e-02 -4.632097780704498291e-01 7.272772490978240967e-02 1.500377953052520752e-01 -2.979639768600463867e-01 -2.394291013479232788e-01 -3.155707195401191711e-02
2.201117016375064850e-02 6.171087175607681274e-02 9.015515446662902832e-02 -1.493019461631774902e-01 -8.046020567417144775e-02 3.116248250007629395e-01 4.412443041801452637e-01 1.895259618759155273e-01 3.456647694110870361e-01 1.115050911903381348e-02 -2.002016454935073853e-01 1.152660399675369263e-01 1.093185320496559143e-01 1.031187176704406738e-01 2.315107434988021851e-01 1.250806599855422974e-01 -1.107273548841476440e-01 3.366270661354064941e-02 -3.301847577095031738e-01 -4.398668825160712004e-04 1.615969687700271606e-01 -1.680429279804229736e-01 -2.040589898824691772e-01 -5.963597074151039124e-02 1.485847681760787964e-01 4.765388369560241699e-02 -1.749976277351379395e-01 -1.015177890658378601e-01 3.820921108126640320e-02 -2.488650679588317871e-01 -8.359395712614059448e-02 9.306680411100387573e-02
1.463691145181655884e-01 -1.558572649955749512e-01 -1.005499809980392456e-02 3.345977067947387695e-01 1.047638361342251301e-04 6.951080262660980225e-02 1.727565824985504150e-01 -6.488751620054244995e-02 -3.591897431761026382e-03 -2.163365036249160767e-01 7.443686574697494507e-02 1.976361274719238281e-01 4.431498423218727112e-02 1.129233976826071739e-03 -2.474954575300216675e-01 -1.024301797151565552e-01 -2.336386404931545258e-02 4.725969396531581879e-03 -1.535692512989044189e-01 1.403602659702301025e-01 -1.753142029047012329e-01 -2.249191403388977051e-01 -1.376057565212249756e-01 4.045805335044860840e-02 -7.389596849679946899e-02 -2.635397389531135559e-02 -5.313944220542907715e-01 -4.015460982918739319e-02 -1.231994181871414185e-01 -2.569486498832702637e-01 -3.437510132789611816e-01 -5.434181913733482361e-02
-1.015122830867767334e-01 -1.807474717497825623e-02 1.933286041021347046e-01 -5.127561092376708984e-02 -1.827661693096160889e-02 4.151661992073059082e-01 3.177455067634582520e-01 2.247206680476665497e-02 1.760746687650680542e-01 -1.898462884128093719e-02 -1.727789193391799927e-01 1.918469518423080444e-01 -5.268866196274757385e-02 6.707521528005599976e-02 -3.305318355560302734e-01 2.275178395211696625e-02 -2.248143553733825684e-01 1.670446619391441345e-02 -2.106961160898208618e-01 1.833617091178894043e-01 3.583312034606933594e-02 -2.231100648641586304e-01 -1.401561312377452850e-02 7.042445242404937744e-02 2.337302640080451965e-02 -1.445630043745040894e-01 -2.115871161222457886e-01 -2.864179909229278564e-01 2.268822789192199707e-01 -7.864139974117279053e-02 1.022580936551094055e-01 2.423129677772521973e-01
3.766925334930419922e-01 2.158144712448120117e-01 8.402498066425323486e-02 1.232350617647171021e-02 8.218774199485778809e-02 2.900804579257965088e-01 1.576152145862579346e-01 1.890663653612136841e-01 2.350015938282012939e-01 -5.370901152491569519e-02 -8.066273480653762817e-02 1.797470450401306152e-01 4.034202694892883301e-01 1.358167082071304321e-01 -3.412339985370635986e-01 2.163233049213886261e-02 1.643374748528003693e-02 1.119039580225944519e-01 -1.331311762332916260e-01 3.858157992362976074e-02 1.208369508385658264e-01 2.726402580738067627e-01 -3.515098709613084793e-03 -1.761707514524459839e-01 -4.622405767440795898e-02 -4.733859747648239136e-02 -1.579022407531738281e-01 1.131521463394165039e-01 9.269680082798004150e-02 -2.088956236839294434e-01 -9.123741835355758667e-02 5.603408813476562500e-02
8.433496952056884766e-02 -5.723683536052703857e-02 7.832195609807968140e-02 -1.711675524711608887e-02 2.444490790367126465e-01 1.246068775653839111e-01 2.284821271896362305e-01 -1.872384995222091675e-01 -1.232571750879287720e-01 4.866787232458591461e-03 1.299062818288803101e-01 1.961848437786102295e-01 2.544759809970855713e-01 1.814943999052047729e-01 -4.382355213165283203e-01 -1.595612615346908569e-01 -8.277121186256408691e-02 5.909949541091918945e-02 -1.201131418347358704e-01 1.164430975914001465e-01 -1.015744730830192566e-01 2.191209932789206505e-03 -1.454689502716064453e-01 -2.276634126901626587e-01 -3.115074932575225830e-01 1.964376717805862427e-01 -1.737325191497802734e-01 8.545152842998504639e-02 2.278200536966323853e-02 -3.726161122322082520e-01 1.817434839904308319e-02 -2.013853192329406738e-02
-1.464413553476333618e-01 -1.571964025497436523e-01 -1.161477342247962952e-01 9.155467152595520020e-03 -3.743846341967582703e-02 2.877082824707031250e-01 1.123244687914848328e-01 5.034684203565120697e-03 1.261444389820098877e-01 -4.324640613049268723e-03 3.894284367561340332e-01 3.573631346225738525e-01 1.444090753793716431e-01 5.360015854239463806e-02 -2.187817692756652832e-01 1.543750613927841187e-01 4.622286930680274963e-02 -2.235475741326808929e-02 -3.435623347759246826e-01 -5.892952159047126770e-02 2.482394129037857056e-01 -3.152204677462577820e-02 -8.704768866300582886e-02 -3.057329740840941668e-04 6.621087342500686646e-02 7.267235964536666870e-02 -2.456203550100326538e-01 -2.016769200563430786e-01 1.530588418245315552e-01 -5.240207910537719727e-02 7.380653917789459229e-02 3.407427966594696045e-01
2.936480343341827393e-01 2.638703584671020508e-02 1.357445269823074341e-01 2.347957789897918701e-01 -3.823982924222946167e-02 4.463404119014739990e-01 1.983639001846313477e-01 -2.420523315668106079e-01 1.009691506624221802e-01 1.127638816833496094e-01 6.668671965599060059e-02 3.193561434745788574e-01 1.352918893098831177e-01 1.778273731470108032e-01 -1.172463372349739075e-01 3.217493593692779541e-01 1.991875655949115753e-02 -5.441492050886154175e-02 5.389771237969398499e-02 1.661136299371719360e-01 1.627885252237319946e-01 -7.354494929313659668e-02 -1.013406515121459961e-01 1.831185966730117798e-01 3.087837807834148407e-02 2.698548734188079834e-01 -8.749866485595703125e-02 -1.831129640340805054e-01 4.046712443232536316e-02 1.121241450309753418e-01 1.490098051726818085e-02 -7.346469163894653320e-02
-1.210026964545249939e-01 1.502597425132989883e-02 2.543325908482074738e-02 3.412397205829620361e-02 -4.908456653356552124e-02 3.962179124355316162e-01 2.391364276409149170e-01 7.315682619810104370e-02 2.133528441190719604e-01 -6.061100959777832031e-02 1.901895403861999512e-01 1.078415289521217346e-01 1.847952753305435181e-01 1.022758707404136658e-01 -2.799859642982482910e-01 1.721001863479614258e-01 -9.458433091640472412e-02 -3.930000960826873779e-02 -1.321426331996917725e-01 1.257603466510772705e-01 8.187492191791534424e-02 -2.931406795978546143e-01 -1.868781819939613342e-02 8.468063920736312866e-02 1.804649829864501953e-01 -7.238129526376724243e-02 -4.302059412002563477e-01 -3.101546764373779297e-01 1.108870059251785278e-01 3.475891426205635071e-02 1.195900440216064453e-01 -1.447800993919372559e-01
-6.425376236438751221e-02 1.208710372447967529e-01 9.684855490922927856e-02 7.725245505571365356e-02 -1.469955444335937500e-01 7.389599829912185669e-02 2.880965471267700195e-01 -4.420585036277770996e-01 2.211435139179229736e-01 -8.026472479104995728e-02 2.642455995082855225e-01 -1.043141409754753113e-01 9.237175434827804565e-02 3.881771564483642578e-01 -1.649586707353591919e-01 5.529823899269104004e-02 1.027215924113988876e-02 1.205976530909538269e-01 5.716396868228912354e-02 -1.653913781046867371e-02 1.156509108841419220e-02 2.793146073818206787e-01 -1.821369528770446777e-01 2.282471358776092529e-01 -2.480923756957054138e-02 4.910722747445106506e-02 -1.355009824037551880e-01 -2.268794178962707520e-01 4.716816172003746033e-02 -1.724182516336441040e-01 1.090477555990219116e-01 1.912467777729034424e-01
-8.974887430667877197e-02 3.902414441108703613e-02 -7.217016071081161499e-02 2.474337667226791382e-01 1.029846146702766418e-01 2.762141823768615723e-01 2.131569087505340576e-01 -7.535047084093093872e-02 8.244854956865310669e-02 -2.583526074886322021e-01 3.858382627367973328e-02 1.095903441309928894e-01 2.431651651859283447e-01 2.183269560337066650e-01 -6.985121220350265503e-02 7.140746712684631348e-02 -1.593704223632812500e-01 2.049545347690582275e-01 -1.412716656923294067e-01 2.047489136457443237e-01 5.938057228922843933e-02 -9.210553765296936035e-02 -4.133580625057220459e-01 1.435797214508056641e-01 2.221939712762832642e-02 4.501041024923324585e-02 -1.981208324432373047e-01 -3.402414023876190186e-01 7.321189343929290771e-02 9.750746190547943115e-02 -2.768660783767700195e-01 -1.808115467429161072e-02
3.661887347698211670e-02 2.102684229612350464e-02 1.511981934309005737e-01 -7.810017466545104980e-02 6.313772499561309814e-02 1.549710631370544434e-01 5.482578873634338379e-01 -8.094047755002975464e-02 3.179051578044891357e-01 -1.695292443037033081e-01 -4.966866970062255859e-02 -1.197802275419235229e-01 -4.416620731353759766e-02 2.015750557184219360e-01 -2.364692836999893188e-01 -2.466756701469421387e-01 -2.273775339126586914e-01 3.237413167953491211e-01 -8.907507359981536865e-02 -4.596868157386779785e-02 2.471382170915603638e-01 1.403903961181640625e-01 1.533243618905544281e-02 -1.732771247625350952e-01 -6.470305472612380981e-02 -3.582871705293655396e-02 7.771857082843780518e-02 -1.717450916767120361e-01 8.467471599578857422e-02 -2.464454807341098785e-02 9.829118847846984863e-03 4.079554975032806396e-02
2.698097825050354004e-01 1.115857437252998352e-02 1.843023896217346191e-01 -5.540619045495986938e-02 5.044304579496383667e-02 5.125151276588439941e-01 3.196815401315689087e-02 -3.583021759986877441e-01 2.631974816322326660e-01 -2.335289269685745239e-01 -1.685861945152282715e-01 2.009096741676330566e-01 -1.695414185523986816e-01 -1.470353174954652786e-02 -1.547816395759582520e-01 6.772004533559083939e-03 -8.842946588993072510e-02 2.113123983144760132e-01 -7.206042110919952393e-02 -1.219414919614791870e-01 -9.453660994768142700e-02 5.205473676323890686e-02 6.294952332973480225e-02 -6.576108932495117188e-02 1.290998905897140503e-01 5.738556385040283203e-02 -1.901515126228332520e-01 -7.257396727800369263e-02 -1.968235820531845093e-01 -2.241441160440444946e-01 -3.460695222020149231e-02 -7.637090235948562622e-02
1.038382500410079956e-01 3.942567110061645508e-02 1.631858013570308685e-02 -6.476876884698867798e-02 6.957085337489843369e-03 1.074821278452873230e-01 3.982879519462585449e-01 -1.470053344964981079e-01 -1.049410700798034668e-01 1.217441037297248840e-01 2.014552652835845947e-01 2.884314395487308502e-02 2.002402245998382568e-01 9.311157464981079102e-02 -9.212599694728851318e-02 -2.678402364253997803e-01 -4.028813168406486511e-02 -1.515127569437026978e-01 -1.525830924510955811e-01 1.988671123981475830e-01 1.884331852197647095e-01 -5.303271859884262085e-02 8.352223783731460571e-02 -8.904889971017837524e-02 -1.115550249814987183e-01 -1.780693046748638153e-02 -4.508300423622131348e-01 -1.575819104909896851e-01 -1.115510016679763794e-01 -4.077480435371398926e-01 -1.288124620914459229e-01 -1.354436427354812622e-01
-5.205827206373214722e-02 -2.482734918594360352e-01 2.992295920848846436e-01 2.725298516452312469e-02 -2.370627969503402710e-01 2.840344309806823730e-01 1.437527388334274292e-01 2.545421198010444641e-02 2.499411553144454956e-01 6.789021939039230347e-02 1.246006321161985397e-02 -3.816412016749382019e-02 6.992863118648529053e-02 -4.176013916730880737e-02 1.738403439521789551e-01 2.652232348918914795e-01 -3.284491226077079773e-02 1.081389561295509338e-02 -1.622134596109390259e-01 5.238045752048492432e-02 2.437225282192230225e-01 2.895223796367645264e-01 -2.484252899885177612e-01 -1.589808911085128784e-01 1.296750009059906006e-01 4.260499961674213409e-03 -2.979034781455993652e-01 -1.812463849782943726e-01 1.425957530736923218e-01 -2.980689108371734619e-01 -5.606553331017494202e-02 -8.588754571974277496e-03
-4.963644593954086304e-02 -8.634491264820098877e-02 -5.056090280413627625e-02 1.698251515626907349e-01 2.390520721673965454e-01 9.885147958993911743e-02 3.741911649703979492e-01 -2.899913191795349121e-01 5.464482679963111877e-02 -2.609448432922363281e-01 4.067090153694152832e-02 2.063361555337905884e-01 6.895942240953445435e-02 -1.505537182092666626e-01 -2.011542022228240967e-01 1.530724614858627319e-01 7.213169336318969727e-02 9.953965246677398682e-02 -2.134460061788558960e-01 1.017138808965682983e-01 5.805512890219688416e-02 -1.586249768733978271e-01 -2.105569541454315186e-01 8.169928938150405884e-02 -2.472513914108276367e-02 -2.239728718996047974e-02 -8.634297549724578857e-02 -4.311417043209075928e-02 2.063535526394844055e-02 -3.118857443332672119e-01 -4.286792576313018799e-01 -1.363103389739990234e-01
2.501702606678009033e-01 6.941795349121093750e-02 8.262498676776885986e-02 1.988970041275024414e-01 -6.347654014825820923e-02 3.179150223731994629e-01 3.436920046806335449e-01 -3.668748438358306885e-01 -1.233189646154642105e-02 2.083670794963836670e-01 -1.581792980432510376e-01 3.072576522827148438e-01 4.059324786067008972e-02 -1.172139216214418411e-02 1.996011734008789062e-01 -5.673985555768013000e-02 -2.656051702797412872e-02 -2.517729438841342926e-02 -4.207894206047058105e-01 8.540474623441696167e-02 -1.465869247913360596e-01 8.112432062625885010e-02 -2.396268583834171295e-02 3.455749154090881348e-02 6.580546498298645020e-02 -1.904620230197906494e-02 -9.878116659820079803e-03 -1.923091858625411987e-01 -1.894783675670623779e-01 -5.018793046474456787e-02 -1.352836340665817261e-01 -8.072301745414733887e-02
-6.054171826690435410e-03 -4.433171451091766357e-02 1.506768614053726196e-01 -7.139441370964050293e-02 5.701882019639015198e-02 1.398239731788635254e-01 2.186107188463211060e-01 -1.453681141138076782e-01 7.010913640260696411e-02 -1.557126492261886597e-01 4.223151504993438721e-02 -1.135546993464231491e-02 2.669785618782043457e-01 -1.093891561031341553e-01 -2.385247051715850830e-01 6.582490354776382446e-02 -8.168994635343551636e-02 -4.121422395110130310e-02 1.077962517738342285e-01 5.788084864616394043e-02 6.465989351272583008e-02 -8.610685169696807861e-02 -3.735648989677429199e-01 -3.900699019432067871e-01 -8.958724886178970337e-02 -6.677787005901336670e-02 -1.967465430498123169e-01 -3.573537170886993408e-01 -2.279591262340545654e-01 -2.741932868957519531e-01 2.603393197059631348e-01 4.965598508715629578e-02
1.438497006893157959e-01 -7.261536084115505219e-03 1.524974852800369263e-01 1.553912311792373657e-01 8.417525142431259155e-02 1.361022591590881348e-01 4.067448973655700684e-01 4.704002663493156433e-02 1.021257340908050537e-01 -1.033604592084884644e-01 3.059248328208923340e-01 -2.211785763502120972e-01 1.949553787708282471e-01 3.958498239517211914e-01 -8.763127774000167847e-02 -1.168093755841255188e-01 -3.776967823505401611e-01 1.376873105764389038e-01 -7.219202816486358643e-02 1.361060738563537598e-01 -3.891745582222938538e-03 -7.120071351528167725e-02 -1.229335367679595947e-01 1.959547773003578186e-02 -2.428096234798431396e-01 4.703234508633613586e-02 -2.375815808773040771e-01 -8.371903002262115479e-02 3.145294263958930969e-02 -7.523605227470397949e-02 9.766161441802978516e-02 -1.104404777288436890e-01
1.408976465463638306e-01 6.491903215646743774e-02 -2.182269841432571411e-02 -1.132895145565271378e-02 -2.617802470922470093e-02 -2.678481163457036018e-03 1.257079243659973145e-01 -2.731363177299499512e-01 3.597113117575645447e-02 -5.370508506894111633e-02 1.867167353630065918e-01 9.550468623638153076e-02 1.226136907935142517e-01 2.546228468418121338e-01 -3.376093208789825439e-01 -1.556893438100814819e-02 -1.457290649414062500e-01 1.471465229988098145e-01 -3.849399983882904053e-01 -2.107201367616653442e-01 -1.091711781919002533e-02 -9.720066934823989868e-02 7.298398017883300781e-02 -2.968135178089141846e-01 -3.133537769317626953e-01 6.385672837495803833e-02 -3.052083849906921387e-01 -2.365462779998779297e-01 1.158403083682060242e-01 3.857950121164321899e-02 -1.911086589097976685e-01 -2.666640095412731171e-02
-1.293639689683914185e-01 9.701871126890182495e-02 2.533504962921142578e-01 2.392935901880264282e-01 -8.473578840494155884e-02 2.610884904861450195e-01 4.601342380046844482e-01 -4.137636721134185791e-02 7.969144731760025024e-02 8.678219467401504517e-02 -1.274863928556442261e-01 1.144646331667900085e-01 2.863973975181579590e-01 -8.291298151016235352e-02 -3.071538358926773071e-02 1.278572976589202881e-01 -1.724781543016433716e-01 2.043649703264236450e-01 -5.675712600350379944e-02 9.791589528322219849e-02 -1.664016395807266235e-01 1.109097972512245178e-01 -1.050100997090339661e-01 -1.684496551752090454e-01 2.789255082607269287e-01 2.703610658645629883e-01 -4.232466220855712891e-02 -7.075526565313339233e-02 1.116785258054733276e-01 -2.407557815313339233e-01 -4.492120444774627686e-02 1.425997763872146606e-01
8.046751469373703003e-02 -1.702850013971328735e-01 5.419520195573568344e-03 3.463122248649597168e-02 2.679901570081710815e-02 2.048153728246688843e-01 3.383942544460296631e-01 1.095602288842201233e-01 -8.793073892593383789e-02 -3.926968574523925781e-01 1.410712450742721558e-01 2.707178704440593719e-02 6.897608190774917603e-02 5.899268388748168945e-02 -1.618175506591796875e-01 -1.259820163249969482e-01 -2.742874026298522949e-01 1.806459426879882812e-01 -2.613135799765586853e-02 -1.332515571266412735e-02 1.488251686096191406e-01 3.368019163608551025e-01 8.517149090766906738e-02 -1.225360557436943054e-01 2.778871953487396240e-01 9.225643239915370941e-03 -2.325546592473983765e-01 -2.945241332054138184e-01 -1.918459385633468628e-01 -1.210635434836149216e-02 -1.197623237967491150e-01 -1.588689386844635010e-01
4.078435711562633514e-03 -7.256709504872560501e-04 1.938020586967468262e-01 -7.828832417726516724e-02 6.079264730215072632e-02 1.791848242282867432e-01 3.975014090538024902e-01 -7.905212044715881348e-02 2.480399161577224731e-01 -1.149511709809303284e-01 6.248205155134201050e-02 -2.160722166299819946e-01 -8.304526656866073608e-02 1.771784871816635132e-01 2.289615571498870850e-02 3.755567222833633423e-02 -1.108184382319450378e-01 3.297227621078491211e-01 -2.573300302028656006e-01 -1.932115107774734497e-01 2.236435860395431519e-01 2.366418987512588501e-01 -3.202816098928451538e-02 -8.198739588260650635e-02 -1.958896666765213013e-01 3.371767699718475342e-01 -2.188004404306411743e-01 -3.448432683944702148e-02 1.823915094137191772e-01 -1.192249804735183716e-01 -5.810224264860153198e-02 -1.977818645536899567e-02
-1.112366542220115662e-01 -2.459606379270553589e-01 -1.972959935665130615e-01 -1.144044846296310425e-01 -2.900747358798980713e-01 1.912984997034072876e-01 1.525560468435287476e-01 -2.393796145915985107e-01 7.767423987388610840e-02 1.922133192420005798e-02 2.858688235282897949e-01 3.920225501060485840e-01 2.061922103166580200e-02 4.516754671931266785e-02 -5.347228050231933594e-02 1.323082596063613892e-01 -1.485060900449752808e-01 -2.405083552002906799e-02 -3.351593911647796631e-01 -7.504323869943618774e-02 9.822158515453338623e-02 2.394127398729324341e-01 -1.352622956037521362e-01 -2.316068712389096618e-04 8.652181178331375122e-02 1.131268516182899475e-01 -1.254567652940750122e-01 -5.783266574144363403e-02 2.115595340728759766e-01 -6.309565901756286621e-02 -2.572349831461906433e-02 3.074739277362823486e-01
4.032156169414520264e-01 -6.380990892648696899e-02 -6.335411220788955688e-02 7.891991734504699707e-02 6.171044334769248962e-02 1.759101301431655884e-01 3.710712864995002747e-02 -2.341296672821044922e-01 1.057660877704620361e-01 -1.238277088850736618e-02 -2.532871626317501068e-02 -7.499319617636501789e-04 -4.126560315489768982e-02 -4.849708452820777893e-02 -3.001475930213928223e-01 -1.290654242038726807e-01 -2.606590092182159424e-01 1.228862553834915161e-01 -2.482010275125503540e-01 1.846978999674320221e-02 2.094010263681411743e-01 1.305587887763977051e-01 -1.699140369892120361e-01 -9.524256736040115356e-02 1.047255769371986389e-01 1.164918318390846252e-01 -3.523524999618530273e-01 -7.077244669198989868e-02 7.077485322952270508e-02 -3.478158116340637207e-01 -2.844071388244628906e-01 -7.055092602968215942e-02
-1.308311522006988525e-01 -4.254459142684936523e-01 -1.181695144623517990e-03 -1.444561034440994263e-01 -2.712222188711166382e-02 2.076413035392761230e-01 2.114192992448806763e-01 -1.573114991188049316e-01 2.804310619831085205e-02 -1.559691131114959717e-01 1.622625510208308697e-03 2.716530263423919678e-01 2.561890892684459686e-02 -2.060178481042385101e-02 -1.548026055097579956e-01 -1.362218707799911499e-01 -1.347254216670989990e-01 1.008267328143119812e-01 -2.451978623867034912e-01 -2.264781892299652100e-01 2.019765228033065796e-01 8.934124559164047241e-02 -4.460492730140686035e-01 1.245704479515552521e-02 3.921907395124435425e-02 -1.545597910881042480e-01 -2.100731879472732544e-01 -1.154902279376983643e-01 -4.339097067713737488e-02 -3.121365606784820557e-02 -9.560312330722808838e-02 -2.066088914871215820e-01
5.792535841464996338e-02 -7.157101482152938843e-02 1.446992754936218262e-01 1.069513037800788879e-01 -7.216328382492065430e-02 2.419162988662719727e-01 4.947343170642852783e-01 -2.015246301889419556e-01 -1.885163411498069763e-02 -2.667491137981414795e-01 7.942894101142883301e-02 -1.652089953422546387e-01 2.465140223503112793e-01 -1.574895828962326050e-01 1.618041098117828369e-01 -2.698267102241516113e-01 8.300399780273437500e-02 2.211591787636280060e-02 2.173853572458028793e-03 6.550119072198867798e-02 -7.412636280059814453e-02 5.933365970849990845e-02 -6.429895013570785522e-02 -9.982214868068695068e-02 1.169059500098228455e-01 2.128861658275127411e-02 -4.031327962875366211e-01 -1.310579925775527954e-01 -1.255959123373031616e-01 -3.809235291555523872e-03 -1.015495359897613525e-01 2.562545835971832275e-01
1.344582438468933105e-01 2.074651978909969330e-02 -2.354812026023864746e-01 -8.252330869436264038e-02 4.974991315975785255e-04 2.112305760383605957e-01 4.305491447448730469e-01 6.873418390750885010e-02 1.818647235631942749e-01 2.202117629349231720e-02 5.495616793632507324e-02 1.779265142977237701e-02 1.200472787022590637e-01 3.451181054115295410e-01 -8.872297592461109161e-03 -3.212284147739410400e-01 -7.258467376232147217e-02 3.290228545665740967e-02 9.945322573184967041e-02 1.822214275598526001e-01 -9.594413638114929199e-02 3.756437823176383972e-02 -1.251803040504455566e-01 -1.366129368543624878e-01 3.386015817523002625e-02 1.099196448922157288e-01 -2.621117830276489258e-01 -3.211061358451843262e-01 -5.365282669663429260e-02 -1.048574782907962799e-02 -3.058217167854309082e-01 -1.867632567882537842e-01
8.677200973033905029e-02 -8.595496416091918945e-02 2.379520684480667114e-01 2.531715631484985352e-01 1.238479465246200562e-01 3.420629203319549561e-01 9.362157434225082397e-02 -2.175964266061782837e-01 -3.152540922164916992e-01 -1.347918957471847534e-01 1.691256910562515259e-01 5.725579708814620972e-02 1.823693215847015381e-01 1.089928224682807922e-01 -8.974044770002365112e-02 1.858305931091308594e-02 -3.109096884727478027e-01 -2.952115423977375031e-02 -3.195643723011016846e-01 -1.413052082061767578e-01 -1.497232913970947266e-02 1.281407028436660767e-01 5.855644866824150085e-02 1.599501669406890869e-01 9.866736829280853271e-02 1.946790367364883423e-01 -7.071065902709960938e-02 -1.945747137069702148e-01 -5.117285251617431641e-02 -3.107093274593353271e-01 -2.510290965437889099e-02 -1.317908018827438354e-01
2.323560118675231934e-01 6.356581300497055054e-02 -1.555531322956085205e-01 -5.233014747500419617e-02 -1.624214649200439453e-01 3.068285584449768066e-01 2.000130265951156616e-01 -1.605369895696640015e-02 1.478791385889053345e-01 -9.539555013179779053e-02 3.367809951305389404e-01 3.048576414585113525e-01 1.339510232210159302e-01 -3.327876031398773193e-01 -3.542679846286773682e-01 7.926210761070251465e-02 1.991429924964904785e-02 -1.819474995136260986e-01 -2.666865885257720947e-01 -7.969360798597335815e-02 -5.064269993454217911e-03 8.269245922565460205e-02 -3.560524433851242065e-02 6.329527497291564941e-02 -8.191260695457458496e-02 1.048635020852088928e-01 -1.549239456653594971e-01 -2.601251900196075439e-01 6.583051383495330811e-02 5.973760783672332764e-02 1.889266259968280792e-02 1.252862662076950073e-01
-1.555911600589752197e-01 -1.115209609270095825e-02 -2.092093378305435181e-01 2.594185620546340942e-02 -1.671211272478103638e-01 2.055964469909667969e-01 2.497883141040802002e-01 -1.468303501605987549e-01 -8.201366662979125977e-02 2.607272751629352570e-02 2.577581703662872314e-01 -2.563227415084838867e-01 2.942677214741706848e-02 -1.083339303731918335e-01 -4.619836807250976562e-01 1.035554334521293640e-01 -1.922378838062286377e-01 2.210095673799514771e-01 -2.528393268585205078e-01 6.716492027044296265e-02 -1.577180325984954834e-01 2.426705062389373779e-01 -1.910483837127685547e-01 8.632540702819824219e-02 -8.411704003810882568e-02 1.197880059480667114e-01 -9.261932224035263062e-02 -2.325339615345001221e-01 -2.915459126234054565e-02 -9.703794494271278381e-04 -1.672998666763305664e-01 -7.681773602962493896e-02
-9.011909365653991699e-02 -1.717637777328491211e-01 1.854437738656997681e-01 -1.406493484973907471e-01 7.452649530023336411e-03 2.060471624135971069e-01 1.696685403585433960e-01 -1.179038733243942261e-02 -8.693466335535049438e-02 -3.743127584457397461e-01 4.311754554510116577e-02 -9.209715574979782104e-02 2.305808067321777344e-01 2.077901214361190796e-01 -4.288761615753173828e-01 -9.999874047935009003e-03 -1.701866984367370605e-01 -1.562591344118118286e-01 -2.147099971771240234e-01 -1.420321911573410034e-01 8.480860292911529541e-02 3.878268003463745117e-01 -6.114786863327026367e-02 9.197113662958145142e-02 2.614544332027435303e-02 -6.183013319969177246e-02 -1.016447544097900391e-01 -4.443204402923583984e-02 -1.261464059352874756e-01 -2.257637381553649902e-01 -1.351419389247894287e-01 -8.346863090991973877e-02
9.509940631687641144e-03 -2.338360249996185303e-01 -2.100964821875095367e-02 2.055605947971343994e-01 1.405418291687965393e-02 2.714269757270812988e-01 5.044584870338439941e-01 -9.186407178640365601e-02 -9.315086156129837036e-02 -3.202694952487945557e-01 -1.587119102478027344e-01 -5.027002096176147461e-02 1.361678838729858398e-01 -6.475213915109634399e-02 -2.584807574748992920e-03 -1.495932936668395996e-01 -9.604001790285110474e-02 1.778963953256607056e-01 -3.035463206470012665e-02 1.261477172374725342e-01 -5.794809013605117798e-02 -1.424085255712270737e-02 -3.114766180515289307e-01 -4.360511153936386108e-02 -2.260635979473590851e-02 1.643432974815368652e-01 -1.091699600219726562e-01 -1.579435616731643677e-01 -1.809953004121780396e-01 -8.642813563346862793e-02 -2.432410418987274170e-01 2.401996701955795288e-01
-6.891166791319847107e-03 3.209693729877471924e-02 1.811645328998565674e-01 1.256063431501388550e-01 2.793564088642597198e-02 4.377773404121398926e-01 3.645144402980804443e-01 -5.363141372799873352e-02 8.936791867017745972e-02 -1.334929019212722778e-01 7.654952257871627808e-02 1.923815347254276276e-02 6.135065853595733643e-02 -5.492516234517097473e-02 -6.430064886808395386e-02 1.125322841107845306e-02 -7.311500608921051025e-02 -2.751693874597549438e-02 -2.763168141245841980e-02 9.576221555471420288e-02 3.050184845924377441e-01 8.892994374036788940e-02 -1.963463872671127319e-01 -2.801382541656494141e-01 9.766843914985656738e-02 3.153533041477203369e-01 -2.447246760129928589e-02 9.534506499767303467e-02 4.199754297733306885e-01 -1.914105117321014404e-01 -1.021088510751724243e-01 -5.420826375484466553e-02
-1.215530782938003540e-01 6.976321339607238770e-02 -6.839776039123535156e-02 1.973603218793869019e-01 -1.226181387901306152e-01 1.069011539220809937e-01 2.774004340171813965e-01 -1.097624599933624268e-01 7.398708909749984741e-02 -1.417534798383712769e-01 1.430193185806274414e-01 2.074945122003555298e-01 1.149726212024688721e-01 1.640054136514663696e-01 -7.186949253082275391e-02 -2.721098363399505615e-01 -8.922029286623001099e-03 1.080595538951456547e-03 -1.088514700531959534e-01 2.630925476551055908e-01 -5.073497071862220764e-02 -7.920170575380325317e-02 -2.406051353318616748e-04 7.513628900051116943e-02 -9.863250702619552612e-02 -2.029294520616531372e-01 -3.971945941448211670e-01 -4.035108163952827454e-02 -1.034039482474327087e-01 -5.240415930747985840e-01 1.002818942070007324e-01 1.075006127357482910e-01
-2.284491211175918579e-01 2.208500169217586517e-02 3.228409886360168457e-01 8.183618774637579918e-04 6.351313740015029907e-02 3.178284764289855957e-01 2.359834164381027222e-01 5.033386871218681335e-02 4.900994896888732910e-02 -1.772036254405975342e-01 -2.105925604701042175e-02 2.420714795589447021e-01 7.828324288129806519e-02 1.559055149555206299e-01 -3.189148604869842529e-01 1.881633996963500977e-01 -2.217766791582107544e-01 8.956225216388702393e-02 -9.445521235466003418e-02 -4.993812367320060730e-02 4.609781131148338318e-02 -2.574522793292999268e-01 -1.218131929636001587e-02 7.021884620189666748e-02 1.752430647611618042e-01 -5.229463055729866028e-02 -3.091755211353302002e-01 -2.408962398767471313e-01 -4.306507110595703125e-02 -1.029472276568412781e-01 -4.513131082057952881e-02 2.752655744552612305e-01
-4.528756067156791687e-02 -2.630721330642700195e-01 -1.375120878219604492e-01 1.086338832974433899e-01 2.368610799312591553e-01 1.174278184771537781e-01 3.011495247483253479e-02 -2.739297449588775635e-01 5.188458785414695740e-02 -1.706022024154663086e-01 2.463943958282470703e-01 3.772567585110664368e-02 -1.172318756580352783e-01 -1.278206855058670044e-01 -1.808847784996032715e-01 -8.298607543110847473e-03 -2.823638617992401123e-01 1.753363758325576782e-01 -3.700588941574096680e-01 5.833151936531066895e-02 -4.400111362338066101e-02 8.621878176927566528e-02 -8.637356758117675781e-02 -2.952688634395599365e-01 -2.244913391768932343e-02 2.473992407321929932e-01 -3.304272890090942383e-01 -4.094808176159858704e-02 1.676470190286636353e-01 -1.725652366876602173e-01 -1.005279719829559326e-01 1.616477384231984615e-03
1.301176846027374268e-02 -1.390189211815595627e-02 4.006967693567276001e-02 -1.625797012820839882e-03 -1.600969284772872925e-01 1.909332871437072754e-01 1.076187044382095337e-01 -5.246018618345260620e-02 1.651812195777893066e-01 -1.118790730834007263e-02 2.905022501945495605e-01 7.716381549835205078e-02 7.716245017945766449e-03 -1.210611686110496521e-01 -3.467334210872650146e-01 1.113382279872894287e-01 -6.613676995038986206e-02 1.018047928810119629e-01 -4.294584691524505615e-02 -1.055426299571990967e-01 -2.862085998058319092e-01 -4.390532895922660828e-02 4.138769581913948059e-02 -1.563373953104019165e-01 -1.560077220201492310e-01 2.450958937406539917e-01 -3.860724568367004395e-01 -4.239021837711334229e-01 -1.957084983587265015e-01 -7.222693413496017456e-02 2.853608317673206329e-02 2.476081103086471558e-01
-1.133720204234123230e-01 -1.373576521873474121e-01 -2.762604691088199615e-02 -9.896939247846603394e-02 2.861960045993328094e-02 3.736498206853866577e-02 1.019672602415084839e-01 -2.535451948642730713e-01 4.160949587821960449e-01 -3.415553867816925049e-01 1.503519713878631592e-01 3.583917021751403809e-02 8.886794559657573700e-03 -5.605411902070045471e-02 -2.153519690036773682e-01 2.682963609695434570e-01 -2.526146471500396729e-01 -8.206392824649810791e-02 -1.918212920427322388e-01 1.295405253767967224e-02 -9.078067541122436523e-02 -4.033062607049942017e-02 9.753099828958511353e-02 -1.913299784064292908e-02 -2.453973442316055298e-01 2.073249518871307373e-01 -1.694260537624359131e-01 1.520211249589920044e-01 2.097012847661972046e-01 -2.653034627437591553e-01 -1.621112674474716187e-01 1.504670083522796631e-01
3.577415049076080322e-01 7.052170485258102417e-02 1.679133176803588867e-01 1.258992105722427368e-01 1.410590559244155884e-01 3.386912345886230469e-01 3.087493181228637695e-01 -8.243289589881896973e-02 1.955194622278213501e-01 5.984712019562721252e-02 1.543951872736215591e-02 1.180276051163673401e-01 -2.290512248873710632e-02 3.292311131954193115e-01 -8.022993803024291992e-02 1.014292612671852112e-01 7.099855691194534302e-02 -4.863379523158073425e-02 -2.613275349140167236e-01 -1.638885140419006348e-01 5.276418104767799377e-02 1.236039102077484131e-01 -3.989777266979217529e-01 4.884833097457885742e-02 -4.325189627707004547e-03 -7.029379904270172119e-02 -1.119002401828765869e-01 6.465685553848743439e-03 -2.317186295986175537e-01 -1.483038961887359619e-01 -6.736600399017333984e-02 -1.572020649909973145e-01
-2.507083714008331299e-01 -1.967781931161880493e-01 1.780751645565032959e-01 2.650993876159191132e-02 -3.980857506394386292e-02 6.352354586124420166e-02 2.173857092857360840e-01 -1.804690957069396973e-01 1.337313205003738403e-01 1.878200843930244446e-02 4.267578125000000000e-01 -2.057519406080245972e-01 1.057604998350143433e-01 -1.671813130378723145e-01 -1.897919028997421265e-01 1.778433844447135925e-02 -8.609667420387268066e-02 1.954076811671257019e-02 -1.181774511933326721e-01 -6.560069322586059570e-02 9.434527158737182617e-02 -2.074554935097694397e-02 -1.706360131502151489e-01 -1.757775247097015381e-01 1.051335409283638000e-01 2.888146936893463135e-01 -3.661244809627532959e-01 -1.581157147884368896e-01 6.812632828950881958e-02 -1.838300526142120361e-01 -2.464358322322368622e-02 2.728240787982940674e-01
1.309319138526916504e-01 -2.780103385448455811e-01 1.281296610832214355e-01 6.274512410163879395e-02 4.007760435342788696e-02 1.522890478372573853e-01 2.179838418960571289e-01 -1.384359002113342285e-01 1.055290475487709045e-01 -3.078505098819732666e-01 1.195283010601997375e-01 -1.057578623294830322e-01 1.935666352510452271e-01 -2.371782958507537842e-01 1.036808490753173828e-01 -1.428683847188949585e-01 5.261359736323356628e-03 2.704183757305145264e-02 -2.296144068241119385e-01 -7.498903200030326843e-03 7.489793002605438232e-02 4.561752080917358398e-01 -1.771158128976821899e-01 -3.813768178224563599e-02 5.466550216078758240e-02 -2.005612850189208984e-02 -2.153814435005187988e-01 -3.925498723983764648e-01 -5.173979699611663818e-02 -7.668931502848863602e-04 1.662478037178516388e-02 -1.748529672622680664e-01
-8.658451586961746216e-02 -3.706013038754463196e-02 -1.313308328390121460e-01 -4.189424961805343628e-02 -1.719597727060317993e-01 4.501771032810211182e-01 1.338218748569488525e-01 -1.029744595289230347e-01 1.976551115512847900e-01 -5.243230238556861877e-02 3.839561343193054199e-01 1.955694556236267090e-01 2.450335957109928131e-02 -1.876083165407180786e-01 -3.092616200447082520e-01 1.537587940692901611e-01 3.964379895478487015e-03 -1.243593543767929077e-01 -2.750207185745239258e-01 -2.248067259788513184e-01 4.060217738151550293e-02 1.045702174305915833e-01 -4.917821660637855530e-02 4.042215645313262939e-02 -3.670331463217735291e-02 2.015170454978942871e-01 -1.139723882079124451e-01 -2.352751493453979492e-01 9.283483028411865234e-02 1.528653353452682495e-01 4.359740391373634338e-02 1.622920632362365723e-01
-1.046571806073188782e-01 -5.395571589469909668e-01 5.460803210735321045e-02 -2.438042312860488892e-01 -1.682628989219665527e-01 2.066955864429473877e-01 2.458655536174774170e-01 -3.526495397090911865e-01 -2.502273768186569214e-02 3.752320259809494019e-02 1.954181641340255737e-01 -5.515544675290584564e-03 2.847442328929901123e-01 -2.039214223623275757e-02 -2.571902573108673096e-01 1.566391438245773315e-01 -1.514168549329042435e-02 -8.341655135154724121e-02 -2.313750833272933960e-01 1.354179382324218750e-01 1.215143129229545593e-03 -2.390161156654357910e-02 5.834336578845977783e-02 -1.013227775692939758e-01 -3.828787803649902344e-02 5.363236367702484131e-02 -1.056808382272720337e-01 1.502016335725784302e-01 -4.463740065693855286e-02 -1.560268457978963852e-02 1.647342592477798462e-01 8.048041164875030518e-02
1.717236042022705078e-01 2.693569660186767578e-02 2.724720537662506104e-01 3.666180744767189026e-02 7.213587407022714615e-03 3.835694491863250732e-01 1.962676942348480225e-01 -2.964987754821777344e-01 4.038666486740112305e-01 -2.019912302494049072e-01 -8.874835073947906494e-02 3.744547069072723389e-01 -2.011831104755401611e-02 -1.973792538046836853e-02 -7.002387195825576782e-02 -7.680426537990570068e-02 -4.319558292627334595e-02 1.702049672603607178e-01 3.032737644389271736e-03 -1.384478360414505005e-01 -1.342107653617858887e-01 -1.457146648317575455e-02 1.302705705165863037e-02 -1.343698948621749878e-01 1.148461457341909409e-02 1.725105941295623779e-01 -1.132853105664253235e-01 9.949041903018951416e-02 -1.831584274768829346e-01 -3.407412767410278320e-02 -1.700658351182937622e-01 -2.329717427492141724e-01
-1.005029901862144470e-01 3.283547982573509216e-02 3.175873309373855591e-02 -1.028197109699249268e-01 2.945345453917980194e-02 1.605843752622604370e-01 1.627889275550842285e-01 -1.953268647193908691e-01 1.459629833698272705e-01 -3.026583194732666016e-01 6.645353138446807861e-02 -1.823004931211471558e-01 6.751992553472518921e-02 3.909782767295837402e-01 -3.404167592525482178e-01 -6.545198708772659302e-02 -1.969853788614273071e-01 1.798020750284194946e-01 2.795509994029998779e-02 -1.714995205402374268e-01 -4.189538955688476562e-02 1.303280591964721680e-01 -5.364398658275604248e-02 -1.233522444963455200e-01 -1.072025224566459656e-01 3.907367289066314697e-01 -3.351127505302429199e-01 -1.114036440849304199e-01 7.818890362977981567e-02 3.404640825465321541e-03 -1.468388736248016357e-01 5.531825870275497437e-02
-5.720165371894836426e-02 -1.975822597742080688e-01 -1.370157897472381592e-01 9.170146659016609192e-03 -9.509248286485671997e-02 1.635137200355529785e-01 4.660803377628326416e-01 1.913552358746528625e-02 -7.943292707204818726e-02 -1.616985648870468140e-01 3.602546174079179764e-03 2.786854505538940430e-01 -6.194616854190826416e-02 5.219110473990440369e-02 -1.887133717536926270e-02 1.226287335157394409e-01 -8.905790746212005615e-02 -2.121088057756423950e-01 -1.861453652381896973e-01 9.995111823081970215e-02 5.524292588233947754e-02 2.603804469108581543e-01 -3.416714966297149658e-01 2.397096343338489532e-02 -1.531489640474319458e-01 1.340895742177963257e-01 -1.336894631385803223e-01 -1.294633895158767700e-01 -1.221511438488960266e-01 4.007294028997421265e-02 -3.968151509761810303e-01 -1.326005458831787109e-01
2.953552305698394775e-01 -6.107760965824127197e-02 7.632511109113693237e-02 1.240369528532028198e-01 8.669716864824295044e-02 3.271135389804840088e-01 3.236886858940124512e-01 -2.258991450071334839e-02 1.266968697309494019e-01 -2.465267926454544067e-01 1.516786403954029083e-02 -2.276586927473545074e-02 -4.043932259082794189e-02 2.487299293279647827e-01 -2.182647436857223511e-01 -6.094555184245109558e-02 -1.928477138280868530e-01 2.909844219684600830e-01 1.019669994711875916e-01 -2.208602577447891235e-01 2.662699297070503235e-02 3.430287837982177734e-01 3.941512480378150940e-02 -2.051962316036224365e-01 -1.387938112020492554e-01 7.884585857391357422e-02 -6.857416778802871704e-02 -5.131582170724868774e-02 1.559921056032180786e-01 -1.532502472400665283e-01 2.185759842395782471e-01 6.404569745063781738e-02
1.553969979286193848e-01 -1.500763297080993652e-01 -1.159511506557464600e-01 -2.477311640977859497e-01 4.827573150396347046e-02 1.836569420993328094e-02 3.774507045745849609e-01 2.878692001104354858e-02 1.912743784487247467e-02 -1.920887678861618042e-01 3.203805983066558838e-01 3.245915174484252930e-01 -1.131675913929939270e-01 1.182522401213645935e-01 -5.000821501016616821e-02 2.520931065082550049e-01 -1.854007989168167114e-01 -2.058903500437736511e-02 -2.612424194812774658e-01 -1.171498745679855347e-02 -1.088847294449806213e-01 5.634587630629539490e-02 -1.197011023759841919e-01 1.908478327095508575e-02 -3.735603392124176025e-02 -2.395033836364746094e-03 1.692029088735580444e-02 -3.613858669996261597e-02 -2.540749907493591309e-01 -2.197198122739791870e-01 -3.283121585845947266e-01 -1.947292834520339966e-01
1.751278787851333618e-01 -1.550769805908203125e-01 4.235189035534858704e-02 -1.215634495019912720e-01 -1.180062443017959595e-01 8.546461910009384155e-02 3.646334409713745117e-01 -4.192208647727966309e-01 2.273262888193130493e-01 -3.648112714290618896e-02 3.092997074127197266e-01 2.080808430910110474e-01 1.919435560703277588e-01 4.784750565886497498e-02 -1.570128351449966431e-01 -1.239346191287040710e-01 6.973912566900253296e-02 -1.905917674303054810e-01 2.017841488122940063e-01 2.412397265434265137e-01 -1.137065961956977844e-01 1.835028827190399170e-01 -1.342826932668685913e-01 1.199999004602432251e-01 1.260161250829696655e-01 -1.599951684474945068e-01 -1.044156849384307861e-01 5.534306168556213379e-02 -2.161223441362380981e-01 -5.593666806817054749e-02 1.624793186783790588e-02 -5.456842854619026184e-02
6.855712085962295532e-02 -9.826038777828216553e-02 -1.060090735554695129e-01 -1.069124341011047363e-01 3.559309616684913635e-02 -3.325444087386131287e-02 6.467109173536300659e-02 -3.811239600181579590e-01 1.150144636631011963e-01 -1.698081046342849731e-01 2.892247438430786133e-01 1.922858953475952148e-01 5.925255641341209412e-02 3.299999982118606567e-02 -3.786728680133819580e-01 -6.516981869935989380e-02 -3.038789927959442139e-01 7.842329144477844238e-02 -1.748128384351730347e-01 6.076413672417402267e-03 6.325782090425491333e-02 1.399709880352020264e-01 -9.027965366840362549e-02 -2.254467308521270752e-01 -1.451245993375778198e-01 3.223801255226135254e-01 -2.901889681816101074e-01 -9.919565171003341675e-02 2.046535015106201172e-01 -1.453618854284286499e-01 1.050270907580852509e-02 4.915298521518707275e-02
1.860964596271514893e-01 4.085828736424446106e-02 1.580254733562469482e-01 -6.873689126223325729e-03 -2.036615312099456787e-01 4.011479914188385010e-01 5.538330972194671631e-02 -1.042762249708175659e-01 1.833226829767227173e-01 2.957194447517395020e-01 -2.055242471396923065e-02 1.107130348682403564e-01 2.543035149574279785e-01 2.006120830774307251e-01 -2.575868368148803711e-01 3.838570788502693176e-02 -4.101323187351226807e-01 4.546981677412986755e-02 -1.793216317892074585e-01 2.632727101445198059e-02 -2.361604385077953339e-02 9.808637201786041260e-02 1.412741988897323608e-01 -6.413234025239944458e-02 -8.555776625871658325e-02 2.064602971076965332e-01 -1.500670909881591797e-01 1.806609779596328735e-01 -1.385447978973388672e-01 -2.311162054538726807e-01 -6.693137343972921371e-03 2.701818197965621948e-02
1.835521124303340912e-02 -8.163817971944808960e-02 -1.406932324171066284e-01 1.970815062522888184e-01 -4.012157022953033447e-02 3.680428564548492432e-01 4.270685091614723206e-02 -7.184441387653350830e-02 1.294491440057754517e-01 6.754957139492034912e-02 -1.277725398540496826e-01 2.696552574634552002e-01 3.436731994152069092e-01 1.778352409601211548e-01 -4.590049386024475098e-02 3.454750776290893555e-01 -2.622512876987457275e-01 3.361487016081809998e-02 -5.973106995224952698e-02 -1.387955546379089355e-01 -1.944180727005004883e-01 2.405581027269363403e-01 -2.071545571088790894e-01 -7.488932460546493530e-02 -1.674097776412963867e-01 -5.311535205692052841e-03 -1.223188340663909912e-01 -2.164584398269653320e-02 -3.181884065270423889e-02 -3.211500048637390137e-01 -8.617325127124786377e-02 -1.294969320297241211e-01
1.437054872512817383e-01 -5.504533648490905762e-02 1.299033313989639282e-01 2.195799723267555237e-03 9.581284224987030029e-02 -7.406762987375259399e-02 2.181659787893295288e-01 -1.831780672073364258e-01 -1.219261437654495239e-01 1.764804422855377197e-01 1.317221857607364655e-02 2.487584650516510010e-01 2.366854250431060791e-01 1.209281012415885925e-01 -4.681198298931121826e-01 -4.972383752465248108e-02 -1.460470557212829590e-01 3.620321676135063171e-02 -3.023869395256042480e-01 1.595048308372497559e-01 -1.472464650869369507e-01 1.057241391390562057e-02 2.284378744661808014e-02 -2.166976183652877808e-01 -1.099564731121063232e-01 2.167502641677856445e-01 -1.778364926576614380e-01 9.682665020227432251e-02 -1.798889636993408203e-01 -3.248324692249298096e-01 -1.770590804517269135e-02 -1.274742335081100464e-01
1.552003324031829834e-01 1.372598707675933838e-01 3.069440424442291260e-01 -3.658896312117576599e-02 2.698376961052417755e-02 4.924089312553405762e-01 2.702431976795196533e-01 -1.261116564273834229e-01 -1.553406845778226852e-02 -9.877470135688781738e-02 5.249221995472908020e-02 2.741178274154663086e-01 2.201462863013148308e-03 3.637352287769317627e-01 -1.717338263988494873e-01 6.194929778575897217e-02 -8.673085272312164307e-02 1.523086801171302795e-02 -8.506496436893939972e-03 -9.455686435103416443e-03 1.999366283416748047e-02 -1.949809677898883820e-02 -2.893097931519150734e-03 6.384103745222091675e-02 1.089669167995452881e-01 2.557919323444366455e-01 -8.920368552207946777e-02 -3.227503299713134766e-01 7.784092426300048828e-02 -2.894097939133644104e-03 1.072022765874862671e-01 -2.368301153182983398e-01
-1.715386658906936646e-01 -5.295473337173461914e-02 6.007369607686996460e-02 2.468763142824172974e-01 1.173666641116142273e-01 2.456939667463302612e-01 2.759762704372406006e-01 -4.374342560768127441e-01 3.510838747024536133e-02 -9.920621663331985474e-02 -9.927190095186233521e-02 3.473435044288635254e-01 2.258196026086807251e-01 1.574240028858184814e-01 -5.075152963399887085e-02 1.102378033101558685e-02 -6.741251796483993530e-02 -5.956706032156944275e-02 -1.126731336116790771e-01 -1.855026185512542725e-02 8.908967673778533936e-02 1.762728840112686157e-01 -2.517570555210113525e-01 1.423782706260681152e-01 6.224229931831359863e-02 -2.817185409367084503e-02 -2.742609977722167969e-01 2.145921811461448669e-02 -1.206232905387878418e-01 1.577491462230682373e-01 -2.791202664375305176e-01 5.078756250441074371e-03
1.317451596260070801e-01 -6.807051599025726318e-02 -1.780163496732711792e-01 -1.271748542785644531e-01 -9.246690571308135986e-02 1.644971594214439392e-02 1.849792450666427612e-01 -2.685175538063049316e-01 1.090633571147918701e-01 -1.327868700027465820e-01 2.182265976443886757e-03 -1.986255645751953125e-01 3.268195092678070068e-01 -1.015797257423400879e-01 -1.686764210462570190e-01 1.925796717405319214e-01 -1.935061626136302948e-02 1.835626661777496338e-01 -2.122028917074203491e-01 3.747449442744255066e-02 -9.877712279558181763e-02 -2.884060740470886230e-01 -3.687044084072113037e-01 -2.752937078475952148e-01 8.705928921699523926e-02 -6.106482818722724915e-02 -1.972550302743911743e-01 -2.031196951866149902e-01 -2.110532969236373901e-01 -1.885128766298294067e-01 5.790417641401290894e-02 5.724516510963439941e-02
1.030220557004213333e-02 8.311983197927474976e-02 -3.144348412752151489e-02 -1.683309078216552734e-01 -2.652673721313476562e-01 3.241336345672607422e-01 -1.830205135047435760e-02 -1.553153693675994873e-01 2.459201812744140625e-01 -1.409125775098800659e-01 1.038978714495897293e-02 3.272096216678619385e-01 -8.831384778022766113e-02 1.501095294952392578e-01 -1.667516976594924927e-01 1.894381456077098846e-02 -3.354574143886566162e-01 4.292691126465797424e-02 -1.972466707229614258e-01 -1.264280080795288086e-01 5.059719458222389221e-02 8.247332274913787842e-02 7.779725641012191772e-02 3.298536315560340881e-02 1.876154541969299316e-01 6.009283289313316345e-02 -9.896771609783172607e-02 -2.327008247375488281e-01 -1.414878219366073608e-01 -2.972524464130401611e-01 -4.907990247011184692e-02 -3.441811203956604004e-01
2.136269956827163696e-01 -1.614529173821210861e-03 2.404920384287834167e-02 6.344538182020187378e-02 -3.384802863001823425e-02 2.213069200515747070e-01 4.963383078575134277e-01 -2.645522058010101318e-01 1.315568760037422180e-02 -1.025686934590339661e-01 1.210510283708572388e-01 -7.154538482427597046e-02 2.468377053737640381e-01 -2.347744442522525787e-02 1.738597005605697632e-01 -1.355054229497909546e-01 1.288409829139709473e-01 1.803310811519622803e-01 -7.444068044424057007e-02 2.127408087253570557e-01 -2.189226448535919189e-02 4.454343393445014954e-02 -3.326680138707160950e-02 -2.001512795686721802e-01 5.649813264608383179e-02 -2.819105796515941620e-02 -4.407672584056854248e-01 1.016933619976043701e-01 -2.677669525146484375e-01 7.438962906599044800e-02 8.981689065694808960e-02 7.284690439701080322e-02
1.253201663494110107e-01 1.521474421024322510e-01 8.274268358945846558e-02 5.796457454562187195e-02 -2.083425521850585938e-01 1.107681840658187866e-01 4.130487740039825439e-01 -3.686363399028778076e-01 7.890674471855163574e-02 -4.147363454103469849e-02 2.337244302034378052e-01 -2.014076262712478638e-01 1.565841287374496460e-01 3.433589041233062744e-01 -1.082792505621910095e-01 1.172222718596458435e-01 -9.083839133381843567e-03 -9.021884948015213013e-02 7.420308142900466919e-02 -4.173282161355018616e-02 -1.538978070020675659e-01 2.613106071949005127e-01 5.987583100795745850e-02 4.037276282906532288e-02 8.960773795843124390e-02 2.007445394992828369e-01 -1.535570174455642700e-01 -2.734528779983520508e-01 -1.353805046528577805e-02 -1.910085678100585938e-01 8.153074234724044800e-02 1.228500381112098694e-01
1.445929408073425293e-01 7.166410237550735474e-02 9.556322544813156128e-02 1.194742321968078613e-01 -1.647685617208480835e-01 4.019866585731506348e-01 1.673573255538940430e-01 -1.194358989596366882e-01 -2.185268513858318329e-02 -1.102367168641649187e-04 -1.726726591587066650e-01 2.774057984352111816e-01 7.715992629528045654e-02 2.805293500423431396e-01 -8.352372096851468086e-04 1.210037320852279663e-01 2.212852239608764648e-01 -3.425296023488044739e-02 -1.225264444947242737e-01 -3.418231150135397911e-03 -2.263697236776351929e-02 2.129393815994262695e-01 -2.081173062324523926e-01 -4.416992515325546265e-02 -1.042368486523628235e-01 9.426804631948471069e-02 -2.904182374477386475e-01 -2.003432810306549072e-01 -3.386527299880981445e-01 -5.827218294143676758e-02 -2.734422981739044189e-01 1.400956511497497559e-01
-1.057431921362876892e-01 1.655990630388259888e-02 4.299170395825058222e-04 -2.047720700502395630e-01 1.034446731209754944e-01 6.595111638307571411e-02 3.061195909976959229e-01 -3.717145025730133057e-01 1.600866205990314484e-02 2.089996039867401123e-01 6.363423913717269897e-02 -1.542831510305404663e-01 4.379789531230926514e-02 2.960940003395080566e-01 -1.380469202995300293e-01 -1.072634384036064148e-01 -1.304801255464553833e-01 -2.012201696634292603e-01 -9.563360363245010376e-02 2.366768429055809975e-03 1.719634085893630981e-01 4.032862558960914612e-02 -2.155372947454452515e-01 -6.380605697631835938e-02 1.609828472137451172e-01 5.390683189034461975e-02 -4.280019998550415039e-01 -2.454960793256759644e-01 5.805808678269386292e-02 -2.488883584737777710e-01 1.050470210611820221e-02 1.471248269081115723e-01
2.210734486579895020e-01 -1.866456307470798492e-02 5.430660769343376160e-02 -7.957389950752258301e-02 -9.364964812994003296e-02 3.711093217134475708e-02 3.301528096199035645e-01 1.950234770774841309e-01 2.730550765991210938e-01 -1.315801590681076050e-01 1.412694454193115234e-01 2.754783444106578827e-02 7.273493707180023193e-02 -7.314044982194900513e-02 -4.395760595798492432e-01 -2.156701311469078064e-02 -2.158400565385818481e-01 3.373106941580772400e-02 -4.198179021477699280e-02 -2.030539661645889282e-01 -1.460650861263275146e-01 2.643223106861114502e-01 -2.323871850967407227e-01 2.221672087907791138e-01 -1.879325360059738159e-01 -1.889190524816513062e-01 -1.576495319604873657e-01 -2.885849215090274811e-02 -8.498632907867431641e-02 -2.609089016914367676e-01 -5.059935897588729858e-02 8.695268630981445312e-02
2.126263678073883057e-01 -2.065191864967346191e-01 6.199469789862632751e-02 8.739857375621795654e-02 1.269344091415405273e-01 1.395673006772994995e-01 5.019648000597953796e-03 -1.454855948686599731e-01 1.891473531723022461e-01 -4.683806374669075012e-02 4.895827546715736389e-02 1.435778755694627762e-02 1.983452029526233673e-02 1.863811761140823364e-01 -7.747890800237655640e-02 -2.683443129062652588e-01 -2.886331677436828613e-01 6.938432902097702026e-02 -2.014013230800628662e-01 -4.510811530053615570e-03 1.344371140003204346e-01 -1.330618932843208313e-02 -2.530026435852050781e-01 7.713235169649124146e-02 -7.087386399507522583e-02 1.185284703969955444e-01 -4.670844376087188721e-01 4.752281308174133301e-02 1.601855643093585968e-02 -4.616777896881103516e-01 -8.073274791240692139e-02 1.175724714994430542e-01
-6.057243421673774719e-02 1.504118293523788452e-01 1.604622900485992432e-01 3.598364442586898804e-02 4.943187907338142395e-02 4.801424443721771240e-01 1.837042719125747681e-01 9.452821314334869385e-02 1.507963687181472778e-01 -4.939489066600799561e-02 -4.575787484645843506e-02 -2.779939770698547363e-02 3.324542641639709473e-01 -1.544600725173950195e-01 -1.931747794151306152e-02 2.105011940002441406e-01 -1.293378025293350220e-01 -2.533430457115173340e-01 -1.549393087625503540e-01 1.378114372491836548e-01 8.352851122617721558e-02 4.471604153513908386e-02 5.280211940407752991e-02 -2.485043108463287354e-01 1.527579277753829956e-01 3.072063326835632324e-01 -1.359124779701232910e-01 -6.655987352132797241e-02 3.677554428577423096e-02 -8.928669244050979614e-02 -3.405525088310241699e-01 2.335926517844200134e-02
2.729623317718505859e-01 -2.915082499384880066e-02 -1.023872569203376770e-01 -4.709438979625701904e-02 9.135823696851730347e-02 3.117428123950958252e-01 3.446052670478820801e-01 -2.386971563100814819e-01 8.673363924026489258e-02 -5.711966380476951599e-02 1.443736106157302856e-01 -1.281966567039489746e-01 -1.946507096290588379e-01 1.446217857301235199e-02 -3.389207422733306885e-01 1.118296682834625244e-01 -1.161675713956356049e-02 2.071449607610702515e-01 6.097405403852462769e-02 -1.526564061641693115e-01 2.013540416955947876e-01 3.925793170928955078e-01 -1.561420261859893799e-01 2.037519589066505432e-02 9.363338351249694824e-02 1.478761583566665649e-01 -1.356701999902725220e-01 -2.012160047888755798e-02 4.088281467556953430e-02 -2.664672136306762695e-01 -7.197749614715576172e-02 1.791899465024471283e-02
-9.691629558801651001e-02 -4.197464510798454285e-02 -9.689251333475112915e-02 -3.422964364290237427e-02 -1.424177736043930054e-01 2.109171450138092041e-02 1.945309340953826904e-01 -2.114612311124801636e-01 2.146600335836410522e-01 8.352607488632202148e-02 2.123065292835235596e-01 -7.874209433794021606e-02 3.336350023746490479e-01 3.355410695075988770e-02 -3.174507021903991699e-01 -4.786511138081550598e-02 -1.817155629396438599e-01 2.599609196186065674e-01 -8.922781050205230713e-02 8.053513616323471069e-02 -2.052444964647293091e-01 1.073398962616920471e-01 -1.745807975530624390e-01 -2.347006499767303467e-01 1.224839240312576294e-01 3.025564551353454590e-01 -1.130878329277038574e-01 3.417187556624412537e-02 -1.583639830350875854e-01 -2.607911825180053711e-01 7.620778679847717285e-02 2.854993343353271484e-01
2.120989561080932617e-02 5.810670554637908936e-02 -1.579887419939041138e-01 -6.337650120258331299e-02 -2.114836722612380981e-01 1.655934303998947144e-01 2.744524180889129639e-01 -3.004897534847259521e-01 2.815422117710113525e-01 7.163720577955245972e-02 4.178689718246459961e-01 2.912322878837585449e-01 -1.604664772748947144e-01 -1.119007393717765808e-01 -8.989958465099334717e-02 -1.470378488302230835e-01 -1.012493222951889038e-01 -2.152491360902786255e-02 -1.466128379106521606e-01 2.866342104971408844e-02 1.006286591291427612e-01 7.720106840133666992e-02 -1.623977571725845337e-01 -8.926216512918472290e-02 -1.567494869232177734e-01 2.195503711700439453e-01 -2.102738171815872192e-01 -1.129327639937400818e-01 1.669466644525527954e-01 3.461168333888053894e-02 2.711209654808044434e-01 -4.305880144238471985e-02
2.090155929327011108e-01 7.504341006278991699e-02 3.353447839617729187e-02 -2.801368571817874908e-02 -9.301767498254776001e-02 5.844101309776306152e-01 2.274196445941925049e-01 -1.872892379760742188e-01 2.541067302227020264e-01 -1.146578136831521988e-02 -2.288488447666168213e-01 2.285664975643157959e-01 1.549777835607528687e-01 1.426188200712203979e-01 5.790694057941436768e-02 1.866623461246490479e-01 -3.002050518989562988e-01 4.409128450788557529e-04 5.725900456309318542e-02 -1.342132687568664551e-01 6.769921630620956421e-02 -4.344528913497924805e-02 -2.403512224555015564e-02 7.823600620031356812e-02 -1.245184466242790222e-01 2.305853068828582764e-01 -1.153856143355369568e-01 -1.197816878557205200e-01 1.555487513542175293e-01 -1.061196774244308472e-01 4.873659834265708923e-02 -3.412761166691780090e-02
2.258062362670898438e-01 6.467956304550170898e-02 2.601118683815002441e-01 1.228595674037933350e-01 3.643810749053955078e-02 1.777164340019226074e-01 2.736206352710723877e-01 -1.079016402363777161e-01 2.665429115295410156e-01 2.095291204750537872e-02 4.432623460888862610e-02 -1.476845741271972656e-01 2.350956648588180542e-01 4.101965203881263733e-02 -1.944784075021743774e-01 1.248584687709808350e-02 2.563053965568542480e-01 2.312148660421371460e-01 -2.433435022830963135e-01 -3.155485168099403381e-02 -1.412420719861984253e-01 1.763096749782562256e-01 -3.919544517993927002e-01 -1.847826987504959106e-01 -1.279231607913970947e-01 1.266395449638366699e-01 -1.924205273389816284e-01 -9.958975762128829956e-02 1.541509181261062622e-01 -1.401155292987823486e-01 -1.074359416961669922e-01 -2.930923830717802048e-03
9.649723768234252930e-02 -4.629601538181304932e-02 1.805097013711929321e-01 1.696155779063701630e-02 1.034291833639144897e-01 -2.149323374032974243e-02 1.669538617134094238e-01 -1.520906388759613037e-01 3.709110617637634277e-02 -5.767579004168510437e-02 3.253507018089294434e-01 1.257226020097732544e-01 3.230725601315498352e-02 4.700449295341968536e-03 -3.355742692947387695e-01 -6.235362961888313293e-02 -2.969937622547149658e-01 1.991398483514785767e-01 -2.265134900808334351e-01 7.378092408180236816e-02 -6.603785604238510132e-02 9.790271520614624023e-02 -9.543660283088684082e-02 -1.088664531707763672e-01 -1.278827935457229614e-01 3.328530192375183105e-01 -3.023697435855865479e-01 8.553823828697204590e-02 1.184609755873680115e-01 -3.948671221733093262e-01 -8.764880150556564331e-02 1.629069745540618896e-01
9.548045694828033447e-02 1.385842263698577881e-01 9.078165143728256226e-02 7.778310216963291168e-03 -1.178044080734252930e-01 7.069978117942810059e-02 3.027141690254211426e-01 -3.911450803279876709e-01 2.159429937601089478e-01 1.701000779867172241e-01 1.826728284358978271e-01 1.003215089440345764e-02 9.748876839876174927e-02 -2.115204185247421265e-01 -2.341001182794570923e-01 -1.380800306797027588e-01 -2.381980419158935547e-01 -5.078439600765705109e-03 -3.550819158554077148e-01 1.260474920272827148e-01 1.004086956381797791e-01 1.629071310162544250e-02 -1.201415359973907471e-01 -2.039454728364944458e-01 -2.013780027627944946e-01 -1.502896426245570183e-03 -1.744286566972732544e-01 -4.827484488487243652e-02 1.796777397394180298e-01 5.045897513628005981e-02 2.649662792682647705e-01 1.387854963541030884e-01
2.030827403068542480e-01 -6.015102192759513855e-02 1.251839250326156616e-01 -2.235830761492252350e-02 -1.417515724897384644e-01 4.144088625907897949e-01 8.370353281497955322e-02 -2.127351611852645874e-01 2.804416120052337646e-01 -2.097493112087249756e-01 -1.626683622598648071e-01 3.487563431262969971e-01 -1.225116942077875137e-02 8.455138653516769409e-02 2.843495644629001617e-02 1.867378056049346924e-01 -1.379729658365249634e-01 1.716223210096359253e-01 2.978801727294921875e-02 -4.999123886227607727e-02 -2.528254687786102295e-01 1.906100362539291382e-01 -4.339485242962837219e-02 -1.342978924512863159e-01 6.422122567892074585e-02 1.856812685728073120e-01 -1.549305170774459839e-01 -5.019859597086906433e-02 -1.407977789640426636e-01 -2.771427631378173828e-01 2.884787321090698242e-02 -2.156989872455596924e-01
3.953825682401657104e-02 3.174809738993644714e-02 -1.400703284889459610e-02 -4.458219930529594421e-02 -1.053669080138206482e-01 3.682933151721954346e-01 -6.675639748573303223e-02 -2.081208080053329468e-01 -1.322959898971021175e-03 -1.668353527784347534e-01 2.005569785833358765e-01 2.301428318023681641e-01 2.535519301891326904e-01 4.799165576696395874e-02 -4.563350081443786621e-01 -1.072090715169906616e-01 -1.005670726299285889e-01 3.412958085536956787e-01 1.690017282962799072e-01 1.380119174718856812e-01 -2.344071120023727417e-01 1.403966397047042847e-01 1.826412975788116455e-01 -9.348026476800441742e-03 -7.118694949895143509e-03 1.750581264495849609e-01 -1.490771025419235229e-01 8.165185153484344482e-02 -2.533023804426193237e-02 -1.764585971832275391e-01 8.781126886606216431e-02 1.095203384757041931e-01
-9.145613014698028564e-02 -1.450825035572052002e-01 1.096591949462890625e-01 -8.788407593965530396e-02 3.367267549037933350e-01 1.810736358165740967e-01 1.742778569459915161e-01 -1.374718993902206421e-01 1.032692119479179382e-01 6.263933330774307251e-02 3.007063865661621094e-01 -4.251412674784660339e-02 2.565059959888458252e-01 -6.207099929451942444e-02 -9.460898488759994507e-02 -9.953492879867553711e-02 -1.437530219554901123e-01 5.181340128183364868e-02 -1.529047489166259766e-01 3.839972615242004395e-01 -1.307064145803451538e-01 -6.849467754364013672e-03 -2.693412080407142639e-02 2.323222346603870392e-02 -1.176030933856964111e-01 -7.711117714643478394e-02 -3.949249386787414551e-01 -1.116743311285972595e-01 2.276897057890892029e-02 -2.611031830310821533e-01 -1.362681686878204346e-01 -2.683517336845397949e-01
-6.908089853823184967e-03 1.101792752742767334e-01 5.636027827858924866e-02 -1.762215644121170044e-01 -7.934329332783818245e-04 6.072162464261054993e-02 3.275218904018402100e-01 -4.143124222755432129e-01 1.641338467597961426e-01 -5.001347512006759644e-02 8.479079604148864746e-02 -7.701849192380905151e-02 -1.329072564840316772e-01 -9.901466220617294312e-02 -2.524010837078094482e-01 1.386810541152954102e-01 -2.611333429813385010e-01 -8.143824338912963867e-02 -2.447277456521987915e-01 1.904982179403305054e-01 -4.794323351234197617e-03 -1.150369271636009216e-01 -5.223236605525016785e-02 -6.168064102530479431e-02 -1.935637146234512329e-01 1.856052130460739136e-01 -3.048425018787384033e-01 1.514519900083541870e-01 1.074690595269203186e-01 -1.962513327598571777e-01 -2.211995124816894531e-01 2.010725587606430054e-01
1.596917025744915009e-02 -1.071115732192993164e-01 -2.292455434799194336e-01 2.547340095043182373e-01 -2.102092467248439789e-02 1.843525469303131104e-01 4.055791199207305908e-01 -4.365934804081916809e-02 2.090563625097274780e-01 -3.272993266582489014e-01 2.624628543853759766e-01 3.126471936702728271e-01 -1.715148240327835083e-01 2.193372845649719238e-01 4.936050996184349060e-02 -2.556000836193561554e-02 -3.327001258730888367e-02 3.257524222135543823e-02 -1.143650151789188385e-03 -1.399852428585290909e-02 -3.803379088640213013e-02 -2.230433076620101929e-01 -1.026315689086914062e-01 2.277890294790267944e-01 2.017135731875896454e-03 -2.920682169497013092e-02 -1.982346624135971069e-01 -2.695050537586212158e-01 -4.965833947062492371e-02 -2.014162242412567139e-01 -1.287654886255040765e-04 1.085488591343164444e-02
1.579343527555465698e-01 -1.131633371114730835e-01 1.347923427820205688e-01 1.388893276453018188e-01 -7.043966092169284821e-03 1.081122383475303650e-01 1.472189724445343018e-01 -1.217216998338699341e-01 1.092666611075401306e-01 -2.834658324718475342e-01 3.348794579505920410e-02 1.635028570890426636e-01 3.722536265850067139e-01 -5.860312655568122864e-02 -1.029034256935119629e-01 -1.042268052697181702e-02 -1.454204022884368896e-01 3.286680579185485840e-01 2.306819707155227661e-02 4.041868448257446289e-01 -1.980172544717788696e-01 1.538875997066497803e-01 -2.613366544246673584e-01 1.350030452013015747e-01 -1.258915513753890991e-01 2.515040934085845947e-01 -5.814655497670173645e-02 -1.310752481222152710e-01 -2.245935648679733276e-01 -8.697804808616638184e-02 3.752580657601356506e-02 4.634903743863105774e-02
1.000346094369888306e-01 -2.702319622039794922e-01 1.823532283306121826e-01 -3.055463358759880066e-02 1.145929992198944092e-01 1.570434570312500000e-01 3.312849998474121094e-01 -1.320505440235137939e-01 2.476014196872711182e-01 -5.075635388493537903e-02 3.460917174816131592e-01 1.924403309822082520e-01 9.219028800725936890e-02 -2.221408635377883911e-01 -1.254003793001174927e-01 6.989299505949020386e-02 -9.337114542722702026e-02 -1.117035746574401855e-01 1.370168477296829224e-01 3.314228057861328125e-01 2.192249754443764687e-03 -1.093380525708198547e-02 8.157252334058284760e-03 1.041628122329711914e-01 -9.047064185142517090e-02 -1.959095746278762817e-01 -4.256711900234222412e-02 5.932274833321571350e-02 -1.103549897670745850e-01 -4.370617568492889404e-01 5.195694044232368469e-02 -4.141808021813631058e-04
4.489988833665847778e-02 9.374461323022842407e-02 3.710322082042694092e-02 -3.472508862614631653e-02 -1.010056287050247192e-01 3.949158638715744019e-02 1.525371968746185303e-01 -4.032773077487945557e-01 6.577632576227188110e-02 6.181033328175544739e-02 3.403529226779937744e-01 2.458337545394897461e-01 -6.880670040845870972e-02 9.645389020442962646e-02 -1.511418074369430542e-01 -7.931821048259735107e-02 -6.254692375659942627e-02 1.259659826755523682e-01 -1.381472796201705933e-01 1.241964474320411682e-01 -1.348472833633422852e-01 2.370783090591430664e-01 -9.911582618951797485e-02 -2.351392060518264771e-01 -2.646139562129974365e-01 3.270387053489685059e-01 -2.891320586204528809e-01 -1.305621266365051270e-01 2.133938223123550415e-01 5.743487179279327393e-02 -1.911790817975997925e-01 6.753037124872207642e-02
-2.192418277263641357e-02 -2.784941494464874268e-01 6.863581389188766479e-02 5.458467081189155579e-02 -1.473250836133956909e-01 3.852525651454925537e-01 4.156434237957000732e-01 -1.405230462551116943e-01 8.246473222970962524e-02 -7.383453845977783203e-02 -1.930062323808670044e-01 1.016162931919097900e-01 2.389006614685058594e-01 -2.783316075801849365e-01 9.812972694635391235e-02 -1.258362233638763428e-01 -4.494103044271469116e-02 2.189979553222656250e-01 -7.479485869407653809e-02 2.614754140377044678e-01 -1.116646528244018555e-01 8.234082162380218506e-02 -1.467133164405822754e-01 -2.245471812784671783e-02 1.057723015546798706e-01 -1.068135723471641541e-01 -2.613173425197601318e-01 -1.127442792057991028e-01 -2.268266379833221436e-01 1.185443624854087830e-02 9.234689176082611084e-02 5.356279760599136353e-02
1.346667259931564331e-01 -3.005298376083374023e-01 2.092064768075942993e-01 2.064540088176727295e-01 1.934227794408798218e-01 1.278855800628662109e-01 2.775547802448272705e-01 -2.536841928958892822e-01 -3.729974478483200073e-02 4.089407995343208313e-02 1.296732276678085327e-01 -1.329182684421539307e-01 2.181056290864944458e-01 -1.257784217596054077e-01 -1.520111411809921265e-01 1.049766689538955688e-01 -9.941791743040084839e-02 1.350343674421310425e-01 -1.364679187536239624e-01 3.535946011543273926e-01 -6.088047847151756287e-02 1.313141267746686935e-02 -1.367675513029098511e-01 -3.874582052230834961e-01 6.876230984926223755e-02 1.158861368894577026e-01 -8.242620527744293213e-02 -1.338870972394943237e-01 -2.669830024242401123e-01 4.443012923002243042e-02 -1.153999045491218567e-01 -3.170586004853248596e-02
-6.175436079502105713e-02 1.309168059378862381e-03 -2.284129522740840912e-02 -1.199092492461204529e-01 2.018027193844318390e-02 -9.828992187976837158e-02 1.976755410432815552e-01 -1.532306373119354248e-01 9.464476257562637329e-02 -1.653334647417068481e-01 3.023565411567687988e-01 2.298358380794525146e-01 6.784731149673461914e-02 5.658557265996932983e-02 -4.496428966522216797e-01 -1.795084625482559204e-01 -4.745629727840423584e-01 -7.854471914470195770e-03 -9.712918847799301147e-02 3.522900864481925964e-02 4.924430698156356812e-02 1.727998107671737671e-01 -1.649561338126659393e-02 -8.811319619417190552e-02 -1.007329206913709641e-02 2.137925326824188232e-01 -3.633454144001007080e-01 1.487637311220169067e-02 1.399059146642684937e-01 8.608613163232803345e-03 -5.444266647100448608e-02 9.480541944503784180e-02
-2.023740671575069427e-02 1.435221284627914429e-01 -4.421924427151679993e-02 -1.833989173173904419e-01 -1.219430658966302872e-02 1.530058979988098145e-01 2.123405188322067261e-01 -1.348763406276702881e-01 1.049978956580162048e-01 1.775102876126766205e-02 2.873302102088928223e-01 -1.973607838153839111e-01 2.058775424957275391e-01 1.150141060352325439e-01 -3.930606842041015625e-01 -1.078515276312828064e-01 -3.765497803688049316e-01 2.620897889137268066e-01 -8.005997538566589355e-02 -4.249123111367225647e-02 -1.256688982248306274e-01 1.630851030349731445e-01 -8.327452838420867920e-02 5.479970201849937439e-02 -2.233256995677947998e-01 1.985006630420684814e-01 -2.845757603645324707e-01 -1.251951754093170166e-01 1.457993090152740479e-01 -4.894452542066574097e-02 -1.264297515153884888e-01 -7.331597059965133667e-02
2.628504335880279541e-01 -3.021826967597007751e-02 1.730909943580627441e-02 2.308090925216674805e-01 -2.132756263017654419e-01 3.260344564914703369e-01 2.515663206577301025e-01 1.204287111759185791e-01 -2.035654336214065552e-02 -1.441308110952377319e-01 -1.436635255813598633e-01 3.273483514785766602e-01 1.818649284541606903e-02 2.488598078489303589e-01 1.709808409214019775e-02 2.852206528186798096e-01 -2.036951184272766113e-01 5.546659603714942932e-02 -1.818262934684753418e-01 5.497304350137710571e-02 -5.604667216539382935e-02 2.265421748161315918e-01 -2.531693875789642334e-01 -1.348565220832824707e-01 -1.046652644872665405e-01 1.514244973659515381e-01 -1.280767619609832764e-01 -5.602848902344703674e-02 -2.103592753410339355e-01 -8.339597284793853760e-02 -1.241932958364486694e-01 1.284891664981842041e-01
1.509195864200592041e-01 -5.806358158588409424e-02 1.708286255598068237e-01 -8.885884657502174377e-03 -1.535828877240419388e-02 2.361832410097122192e-01 4.321731030941009521e-01 -1.158417835831642151e-01 9.702070802450180054e-02 -1.812051534652709961e-01 1.557885557413101196e-01 -1.754307448863983154e-01 1.564316749572753906e-01 -1.092548146843910217e-01 1.330452859401702881e-01 1.028792709112167358e-01 -3.421112596988677979e-01 -1.950753666460514069e-02 -1.395060271024703979e-01 6.609205901622772217e-02 1.105091571807861328e-01 -1.247949451208114624e-01 -2.299561053514480591e-01 1.326992549002170563e-02 3.030741512775421143e-01 -1.495420187711715698e-01 -3.017977476119995117e-01 -1.162349656224250793e-01 2.294704616069793701e-01 -2.587662450969219208e-02 -1.391796916723251343e-01 -1.131059974431991577e-01
-4.296154901385307312e-02 1.767622828483581543e-01 1.440732330083847046e-01 -2.285189181566238403e-01 -8.803986757993698120e-02 3.767491877079010010e-01 3.849746584892272949e-01 1.644847840070724487e-01 2.772983908653259277e-02 -1.450414508581161499e-01 -4.861304908990859985e-02 2.019931972026824951e-01 1.318995356559753418e-01 2.266245037317276001e-01 -2.147763520479202271e-01 1.963802725076675415e-01 -2.559213340282440186e-01 2.129766196012496948e-01 -2.662829160690307617e-01 1.818631589412689209e-02 -6.400705873966217041e-02 -5.696443095803260803e-02 -1.899708807468414307e-01 2.512343414127826691e-02 7.117575407028198242e-02 -1.045257598161697388e-01 -1.216833591461181641e-01 -4.908215627074241638e-02 -1.486145853996276855e-01 -1.514442078769207001e-02 1.078717708587646484e-01 2.392602115869522095e-01
-2.882537618279457092e-02 1.455404758453369141e-01 7.675141841173171997e-02 3.537271404638886452e-03 1.815361715853214264e-02 3.709435164928436279e-01 4.125967621803283691e-01 1.144336187280714512e-03 2.474428117275238037e-01 -3.164002597332000732e-01 -1.778947748243808746e-02 -2.945043705403804779e-02 -1.465079188346862793e-01 9.096366912126541138e-02 -6.473496556282043457e-02 2.266325056552886963e-01 -3.042607009410858154e-01 3.474002480506896973e-01 -2.219558954238891602e-01 1.031893417239189148e-01 1.712490059435367584e-02 1.386805027723312378e-01 2.241889946162700653e-02 6.271621584892272949e-02 9.542709589004516602e-02 1.174467280507087708e-01 -1.666570007801055908e-01 -1.942376233637332916e-02 -1.907947212457656860e-01 1.661573946475982666e-01 -7.184942718595266342e-03 6.208926066756248474e-02
-6.583448965102434158e-03 -1.160186380147933960e-01 -6.808078289031982422e-02 2.648518383502960205e-01 1.904992163181304932e-01 7.758776098489761353e-02 3.950588405132293701e-01 -7.637435197830200195e-02 5.509913712739944458e-02 -2.914798259735107422e-01 5.215219408273696899e-02 3.009450137615203857e-01 -5.469071492552757263e-02 8.142020553350448608e-02 -2.919410765171051025e-01 1.305607557296752930e-01 -1.024993509054183960e-02 8.706939220428466797e-02 -1.395993381738662720e-01 2.059602737426757812e-01 -3.780081868171691895e-02 -1.123387068510055542e-01 -3.642535954713821411e-02 1.734247952699661255e-01 1.877382211387157440e-02 -9.104775637388229370e-02 -2.409748733043670654e-01 -8.991038426756858826e-03 5.246737971901893616e-02 -4.117245972156524658e-01 -2.406118661165237427e-01 -4.815375804901123047e-02
4.937609285116195679e-02 8.519443869590759277e-02 1.333349794149398804e-01 2.501998245716094971e-01 -7.084642350673675537e-02 2.709584534168243408e-01 3.487322032451629639e-01 -6.959710270166397095e-02 1.808051466941833496e-01 -5.698340758681297302e-02 -7.606907933950424194e-02 4.721463471651077271e-02 1.717229038476943970e-01 1.603797376155853271e-01 -1.868653446435928345e-01 1.223020069301128387e-02 1.136860921978950500e-01 2.950137108564376831e-02 -2.072695046663284302e-01 1.830263137817382812e-01 -8.174742758274078369e-02 3.847330212593078613e-01 -4.434315860271453857e-01 -9.697699546813964844e-02 -1.428004801273345947e-01 -2.144289612770080566e-01 -7.804302871227264404e-02 8.794894441962242126e-03 1.281243264675140381e-01 -1.534497439861297607e-01 1.968944416148588061e-04 8.546075224876403809e-02
2.336128801107406616e-01 -1.520221233367919922e-01 1.536187380552291870e-01 1.358987987041473389e-01 6.919443607330322266e-02 2.512565255165100098e-01 2.123313695192337036e-01 -2.811493873596191406e-01 7.375787943601608276e-02 -6.298054009675979614e-02 3.870013952255249023e-01 9.084568917751312256e-02 2.486869394779205322e-01 -8.721403777599334717e-03 3.034185618162155151e-02 -2.754295170307159424e-01 -1.343417912721633911e-01 6.530263274908065796e-02 -3.353600502014160156e-01 -1.007153913378715515e-01 2.212083339691162109e-02 -4.650753363966941833e-02 -9.137544035911560059e-02 2.825681865215301514e-02 5.410321429371833801e-02 2.806739807128906250e-01 7.612189650535583496e-02 -8.870682120323181152e-02 -1.434702128171920776e-01 -1.358236074447631836e-01 -2.928827404975891113e-01 -7.186247408390045166e-02
9.789834171533584595e-02 -1.519750356674194336e-01 4.323473200201988220e-02 -1.138455979526042938e-02 8.438196778297424316e-02 8.743996173143386841e-02 2.778297066688537598e-01 -7.473388314247131348e-02 -5.755012109875679016e-02 1.319689005613327026e-01 2.435638159513473511e-01 -8.197609335184097290e-02 1.648717224597930908e-01 8.563783764839172363e-02 -1.371515691280364990e-01 -1.248010783456265926e-03 -4.667220115661621094e-01 2.837909460067749023e-01 -1.150175407528877258e-01 -9.811029303818941116e-04 -6.023357063531875610e-02 -8.293745107948780060e-03 -1.072222068905830383e-01 9.357810765504837036e-02 5.270970240235328674e-02 9.220711886882781982e-02 -2.724540829658508301e-01 -3.455952405929565430e-01 -1.672603785991668701e-01 2.394228428602218628e-01 -2.386213839054107666e-01 -2.120044976472854614e-01
-1.392128616571426392e-01 6.253401935100555420e-02 1.417996138334274292e-01 1.939958482980728149e-01 -1.287723425775766373e-02 3.864347636699676514e-01 2.104606330394744873e-01 -8.595554530620574951e-02 1.559873819351196289e-01 7.294248044490814209e-02 -2.656512893736362457e-02 3.459282219409942627e-01 1.067054271697998047e-01 2.272760868072509766e-01 9.257381781935691833e-03 1.409450918436050415e-01 -1.229463964700698853e-01 -4.827408585697412491e-03 -1.046430319547653198e-02 8.129649609327316284e-02 4.952428862452507019e-02 -3.541915714740753174e-01 -2.855867147445678711e-01 -2.084094732999801636e-01 2.350338734686374664e-02 1.672620624303817749e-01 -4.023274183273315430e-01 1.961851725354790688e-03 -3.798314183950424194e-02 -4.569544643163681030e-02 -3.205569228157401085e-03 -1.267832517623901367e-01
3.805481595918536186e-03 -1.708155870437622070e-01 -1.897795498371124268e-01 -2.808957919478416443e-02 -2.068057358264923096e-01 3.472784161567687988e-01 1.092178300023078918e-01 -1.180436685681343079e-01 1.464630663394927979e-01 1.666818559169769287e-01 3.223238289356231689e-01 2.023452371358871460e-01 1.265945732593536377e-01 -1.462353114038705826e-02 -2.688478827476501465e-01 2.023844569921493530e-01 -1.232420504093170166e-01 -1.078566089272499084e-01 -3.022859692573547363e-01 -1.776360869407653809e-01 2.395936846733093262e-01 3.183697164058685303e-02 -1.028001159429550171e-01 -2.381304204463958740e-01 2.648019976913928986e-02 5.395630374550819397e-02 -1.045378223061561584e-01 -1.384283006191253662e-01 7.639124989509582520e-02 1.629768684506416321e-02 2.241322025656700134e-02 3.247565031051635742e-01
-6.378616392612457275e-02 3.439764678478240967e-02 -7.484468817710876465e-02 1.668314188718795776e-01 1.626666635274887085e-01 1.442540287971496582e-01 1.996947526931762695e-01 -1.972308009862899780e-02 2.374579459428787231e-01 -1.821379512548446655e-01 1.201616451144218445e-01 -8.006859570741653442e-03 1.331863403320312500e-01 2.055519670248031616e-01 -6.095512956380844116e-02 -9.095606952905654907e-02 -2.017711549997329712e-01 2.272734791040420532e-01 -5.621146038174629211e-02 6.495829671621322632e-02 -1.258510798215866089e-01 1.884030401706695557e-01 -2.186556905508041382e-02 -2.711003646254539490e-02 -3.142744302749633789e-01 2.092953622341156006e-01 -1.457125097513198853e-01 -3.750295341014862061e-01 3.815815150737762451e-01 -2.237610667943954468e-01 -1.709969937801361084e-01 -1.267977207899093628e-01
-4.678484797477722168e-02 -1.161369588226079941e-02 -8.627373725175857544e-03 3.393000736832618713e-02 -8.371509611606597900e-02 1.715564280748367310e-01 4.420915246009826660e-01 3.421260789036750793e-02 2.628077864646911621e-01 -2.842284739017486572e-01 -7.080659270286560059e-02 1.397329419851303101e-01 -8.069207891821861267e-03 1.484214812517166138e-01 -1.234731227159500122e-01 1.794506311416625977e-01 -2.336234748363494873e-01 3.452411592006683350e-01 -1.855089366436004639e-01 2.642166316509246826e-01 1.269447952508926392e-01 1.819609105587005615e-01 -6.705913692712783813e-02 8.442606776952743530e-02 2.934527955949306488e-02 4.251700639724731445e-02 -1.746658682823181152e-01 -1.907008588314056396e-01 -2.395900785923004150e-01 1.181759387254714966e-01 1.792697608470916748e-01 -8.697929233312606812e-02
-2.386270463466644287e-01 -2.628739923238754272e-03 1.917527318000793457e-01 5.602349713444709778e-02 -2.332628518342971802e-02 1.452021598815917969e-01 3.281755745410919189e-01 8.738330006599426270e-02 -2.948166616261005402e-02 -1.009710133075714111e-01 1.106288135051727295e-01 1.365953981876373291e-01 1.037335768342018127e-01 3.444949910044670105e-02 -1.557951867580413818e-01 7.210254669189453125e-02 -2.209525108337402344e-01 2.117907702922821045e-01 -2.477330267429351807e-01 1.871928721666336060e-01 -5.665744096040725708e-02 1.574634164571762085e-01 -1.519881635904312134e-01 -3.649372840300202370e-03 1.159955654293298721e-02 -4.826412070542573929e-03 -3.521483838558197021e-01 -3.634473979473114014e-01 -1.969625055789947510e-01 3.427985012531280518e-01 -1.145111247897148132e-01 -1.261549443006515503e-01
2.061022073030471802e-01 -3.903816342353820801e-01 1.915788799524307251e-01 -3.293769359588623047e-01 6.835176050662994385e-02 1.616233289241790771e-01 3.381092250347137451e-01 -3.442208170890808105e-01 5.630440264940261841e-02 -1.900283247232437134e-02 2.765236794948577881e-01 1.026971936225891113e-01 2.280034720897674561e-01 1.589434444904327393e-01 -1.095264181494712830e-01 4.010275378823280334e-02 9.898983687162399292e-02 9.414905309677124023e-02 -5.831773206591606140e-02 1.431479603052139282e-01 -7.347420603036880493e-02 1.733096987009048462e-01 -2.481289394199848175e-02 -2.630998194217681885e-01 1.107677742838859558e-01 -1.594602316617965698e-01 3.630390018224716187e-02 -6.917481869459152222e-02 -1.203699931502342224e-01 2.501861657947301865e-03 -2.935521863400936127e-02 8.917345851659774780e-02
1.954248547554016113e-01 -1.813247352838516235e-01 9.906255453824996948e-02 1.598646044731140137e-01 -1.612068340182304382e-02 1.242301091551780701e-01 3.764674365520477295e-01 -7.114702463150024414e-02 2.902724146842956543e-01 -2.666839025914669037e-02 1.691559255123138428e-01 1.745314151048660278e-02 8.144306950271129608e-03 1.598545722663402557e-02 -3.306241631507873535e-01 -2.213223138824105263e-03 -2.231034450232982635e-02 3.963840901851654053e-01 -2.242895364761352539e-01 2.534913420677185059e-01 -3.354734927415847778e-02 1.316387206315994263e-01 -2.233121544122695923e-01 2.289923429489135742e-01 -1.610304974019527435e-02 1.321118474006652832e-01 -1.373405456542968750e-01 2.506978213787078857e-01 2.118842303752899170e-02 5.172356590628623962e-02 6.039247661828994751e-02 9.172114729881286621e-02
3.420488536357879639e-01 -1.263622343540191650e-01 -1.177272200584411621e-01 1.031343191862106323e-01 1.004983857274055481e-01 1.261215806007385254e-01 1.510741114616394043e-01 -2.464351505041122437e-01 -9.545209258794784546e-02 -6.467603892087936401e-02 -9.037996828556060791e-02 7.352849096059799194e-02 -6.847171485424041748e-02 1.162911867140792310e-04 -1.648723036050796509e-01 -1.592102199792861938e-01 -3.470670878887176514e-01 2.396475821733474731e-01 -2.113703489303588867e-01 1.672768443822860718e-01 1.723545938730239868e-01 1.629712618887424469e-02 -1.128065362572669983e-01 -2.528659999370574951e-01 1.553969383239746094e-01 1.197663545608520508e-01 -4.081742763519287109e-01 -1.228632107377052307e-01 5.722998082637786865e-02 -1.684954762458801270e-01 -1.592049598693847656e-01 -1.204186454415321350e-01
1.513595432043075562e-01 2.128744125366210938e-01 1.920618265867233276e-01 -1.065413579344749451e-01 -2.480102777481079102e-01 2.600176930427551270e-01 4.299511313438415527e-01 -8.090928196907043457e-02 2.337262481451034546e-01 -2.293411642313003540e-02 8.858973532915115356e-02 -1.805994212627410889e-01 3.225627541542053223e-01 -1.399288624525070190e-01 -2.218057960271835327e-01 4.112717136740684509e-02 -2.819021940231323242e-01 -2.835926599800586700e-02 -3.981969133019447327e-02 -1.284716278314590454e-01 -2.186499536037445068e-01 1.044080406427383423e-01 -2.165155559778213501e-01 -2.261484786868095398e-02 -4.046306759119033813e-02 -6.264098733663558960e-02 -6.343676149845123291e-02 1.476820856332778931e-01 2.091133445501327515e-01 -7.871533930301666260e-02 -7.722370326519012451e-02 -3.365731984376907349e-02
-2.321313470602035522e-01 -5.354728549718856812e-02 6.390447914600372314e-02 -2.258773744106292725e-01 -9.186366945505142212e-02 9.572457522153854370e-02 9.706877171993255615e-03 -1.197587251663208008e-01 1.480532884597778320e-01 -1.085676401853561401e-01 3.671138286590576172e-01 1.127837970852851868e-01 -4.559119406621903181e-04 6.023264676332473755e-02 -3.959773480892181396e-01 -6.046510115265846252e-02 -3.628521263599395752e-01 -1.389300730079412460e-02 -2.178823947906494141e-01 -2.757110446691513062e-02 1.292769461870193481e-01 -1.554076280444860458e-02 -8.209333568811416626e-02 -2.526599168777465820e-01 -2.621118426322937012e-01 1.786127239465713501e-01 -2.406763434410095215e-01 -1.649597585201263428e-01 -1.087216939777135849e-02 -1.617439687252044678e-01 1.074657961726188660e-02 1.762625277042388916e-01
3.641566261649131775e-02 -2.890580594539642334e-01 -1.394459158182144165e-01 -1.897846348583698273e-02 1.384017020463943481e-01 2.925126254558563232e-01 1.333963871002197266e-01 -1.230879314243793488e-02 -3.704759851098060608e-02 -1.204914227128028870e-01 1.363427005708217621e-02 3.821607828140258789e-01 -8.260039985179901123e-02 -4.522904008626937866e-02 -1.712846159934997559e-01 3.031816706061363220e-02 -1.273375004529953003e-01 7.937937229871749878e-02 -1.874945461750030518e-01 3.487113416194915771e-01 1.787438690662384033e-01 -8.903381973505020142e-02 -1.281404942274093628e-01 1.283352673053741455e-01 2.180729210376739502e-01 -1.715926453471183777e-02 -3.230431973934173584e-01 -1.275732368230819702e-01 -1.754669696092605591e-01 -1.562712341547012329e-01 -3.024697601795196533e-01 -6.468643248081207275e-02
-7.972456514835357666e-03 1.469156593084335327e-01 1.729875057935714722e-01 1.422757357358932495e-01 -1.148915477097034454e-02 3.561502695083618164e-01 2.938978374004364014e-01 -1.527507156133651733e-01 2.733970582485198975e-01 -7.548825442790985107e-02 1.280108094215393066e-01 1.255157738924026489e-01 -3.983895108103752136e-02 -3.551153838634490967e-02 -6.047044694423675537e-02 3.116501271724700928e-01 -3.197165131568908691e-01 -4.891294240951538086e-02 8.296220749616622925e-02 1.458274871110916138e-01 2.821058034896850586e-01 7.082953304052352905e-02 -7.227399945259094238e-02 -4.095695912837982178e-02 6.366445124149322510e-02 3.701516389846801758e-01 2.752103097736835480e-02 1.110827028751373291e-01 1.960730403661727905e-01 -2.272242158651351929e-01 3.561926633119583130e-02 -7.428354769945144653e-02
-4.662413895130157471e-02 1.056119203567504883e-01 2.319609075784683228e-01 -1.699943654239177704e-02 -5.911520496010780334e-02 2.316565364599227905e-01 3.850928843021392822e-01 1.125198230147361755e-01 1.209852024912834167e-01 -2.677467167377471924e-01 1.069984063506126404e-01 1.253166794776916504e-01 -6.958190351724624634e-02 1.310867369174957275e-01 -4.290111362934112549e-02 1.804785132408142090e-01 -1.576060056686401367e-01 3.875381648540496826e-01 -2.764377295970916748e-01 2.792135179042816162e-01 1.438237726688385010e-02 1.696408987045288086e-01 -6.486266851425170898e-02 1.694338396191596985e-02 3.528413921594619751e-02 1.350367367267608643e-01 -1.660386919975280762e-01 -1.786013245582580566e-01 -2.110833227634429932e-01 8.016791194677352905e-02 6.852375715970993042e-02 2.168768197298049927e-01
3.079930245876312256e-01 1.792151927947998047e-01 4.592210426926612854e-02 3.014442026615142822e-01 1.274088919162750244e-01 3.467449545860290527e-01 1.686059385538101196e-01 -2.188362479209899902e-01 1.659969240427017212e-01 -2.927949465811252594e-02 -1.346327736973762512e-02 1.267229020595550537e-01 1.030130088329315186e-01 2.546855509281158447e-01 -9.351449459791183472e-02 2.566266432404518127e-02 1.524883881211280823e-02 6.823904067277908325e-02 -2.844503819942474365e-01 -6.118659302592277527e-02 1.074651777744293213e-01 3.366260975599288940e-02 -4.327550828456878662e-01 -1.581245800480246544e-03 -1.466594338417053223e-01 2.440692670643329620e-02 1.247693086043000221e-03 -1.215333342552185059e-01 -2.588463425636291504e-01 -1.960253715515136719e-01 -3.876899927854537964e-02 -6.646011024713516235e-02
7.747792452573776245e-02 -2.459701150655746460e-01 -1.714354157447814941e-01 5.841583386063575745e-02 -5.079191550612449646e-02 2.154732942581176758e-01 3.639844655990600586e-01 -5.497017875313758850e-02 1.287809908390045166e-01 -1.465645525604486465e-02 -1.820307672023773193e-01 1.354635655879974365e-01 -1.039670258760452271e-01 9.977751225233078003e-02 6.231761723756790161e-02 1.828104853630065918e-01 -4.184165596961975098e-02 2.599885463714599609e-01 -1.570224463939666748e-01 7.890239357948303223e-02 1.861539669334888458e-02 -3.139072656631469727e-01 -1.803401559591293335e-01 -1.345231235027313232e-01 -6.879359483718872070e-02 1.714408695697784424e-01 -4.406902194023132324e-01 1.116637140512466431e-01 -6.340687721967697144e-02 -1.447974890470504761e-01 -2.587189376354217529e-01 -8.586282283067703247e-02
2.078517079353332520e-01 -2.598465047776699066e-02 -6.658212840557098389e-02 2.581163682043552399e-02 -6.748519092798233032e-02 4.559997916221618652e-01 3.567847311496734619e-01 2.863664627075195312e-01 -6.689255684614181519e-02 -8.193976432085037231e-02 -3.758783638477325439e-02 2.049576789140701294e-01 -3.278720751404762268e-02 -2.207588404417037964e-01 -5.945993587374687195e-02 8.313611894845962524e-02 -2.934048771858215332e-01 -1.117016095668077469e-02 -2.785365581512451172e-01 5.717737600207328796e-03 -1.407673805952072144e-01 1.227323785424232483e-01 -9.050963073968887329e-02 -2.804931700229644775e-01 1.841015517711639404e-01 1.449092626571655273e-01 -7.752043753862380981e-02 6.508273072540760040e-03 -1.216926611959934235e-02 -2.917073480784893036e-02 -2.568942308425903320e-01 2.924020029604434967e-02
1.087555959820747375e-01 -2.342934161424636841e-01 2.698001861572265625e-01 2.245382405817508698e-02 -1.439877040684223175e-02 2.312382161617279053e-01 2.575083374977111816e-01 -1.828505247831344604e-01 2.657310366630554199e-01 -1.610131859779357910e-01 3.204785883426666260e-01 2.224216163158416748e-01 1.171040311455726624e-01 1.042283102869987488e-01 8.719474077224731445e-02 -3.260139226913452148e-01 2.729859668761491776e-03 6.175345554947853088e-02 -2.831274271011352539e-01 -2.002246230840682983e-01 -9.196368977427482605e-03 -3.047073818743228912e-02 1.456695050001144409e-01 8.278253674507141113e-02 7.122999429702758789e-02 2.558916509151458740e-01 -1.353270113468170166e-01 1.927508972585201263e-02 -2.752273902297019958e-02 -2.077530622482299805e-01 -1.770823001861572266e-01 -4.128798097372055054e-02
4.077507648617029190e-03 -1.197677031159400940e-01 1.228227093815803528e-01 -8.709280192852020264e-02 -5.030221492052078247e-02 3.765179812908172607e-01 4.813208878040313721e-01 -1.542100012302398682e-01 1.036324650049209595e-01 -6.593980640172958374e-02 8.584048599004745483e-02 1.162433773279190063e-01 1.193193495273590088e-01 1.611717641353607178e-01 -1.388631314039230347e-01 1.803098320960998535e-01 -1.051928475499153137e-01 3.813083767890930176e-01 -1.746129617094993591e-02 2.761556208133697510e-01 1.522618066519498825e-02 -2.276086434721946716e-02 -6.840968504548072815e-03 1.645563244819641113e-01 -1.441099494695663452e-01 -8.376128971576690674e-02 -4.249739274382591248e-02 -1.530647575855255127e-01 2.520952001214027405e-02 6.997904181480407715e-02 -3.168823719024658203e-01 -1.239986941218376160e-01
8.795528858900070190e-02 9.423024207353591919e-02 1.882412880659103394e-01 -1.957618594169616699e-01 1.674803197383880615e-01 2.151776552200317383e-01 5.680894255638122559e-01 1.026717424392700195e-01 1.540212929248809814e-01 -8.774067461490631104e-02 1.158080808818340302e-02 2.750748535618185997e-03 2.505943179130554199e-01 1.162178665399551392e-01 -2.559388987720012665e-02 2.580492496490478516e-01 -2.696395516395568848e-01 1.909319758415222168e-01 -2.794605195522308350e-01 -6.336759775876998901e-02 -1.028318181633949280e-01 -2.599919773638248444e-02 -4.596921429038047791e-02 6.859716027975082397e-02 2.878730371594429016e-02 -1.057031154632568359e-01 -1.618648916482925415e-01 -7.947103679180145264e-02 4.158612713217735291e-02 3.799838572740554810e-02 7.047653198242187500e-02 2.547479867935180664e-01
2.724097073078155518e-01 1.098787188529968262e-01 -1.242407932877540588e-01 1.331617087125778198e-01 -2.706131339073181152e-02 6.759169697761535645e-02 2.787911891937255859e-01 -2.725228965282440186e-01 2.742857933044433594e-01 1.065523251891136169e-01 2.621496915817260742e-01 3.655942380428314209e-01 -1.442309021949768066e-01 -1.656487286090850830e-01 -1.002627462148666382e-01 -4.943310096859931946e-02 -9.367500990629196167e-02 1.047526113688945770e-02 -1.206993311643600464e-01 -8.650300092995166779e-03 7.490628957748413086e-02 9.480264037847518921e-02 -6.936223804950714111e-02 -2.325897961854934692e-01 -2.984275221824645996e-01 2.315260022878646851e-01 -2.755140662193298340e-01 -9.332437068223953247e-02 9.765903651714324951e-02 3.430480882525444031e-02 1.943612992763519287e-01 2.729419432580471039e-02
-6.883197277784347534e-02 -7.378032803535461426e-02 4.441980645060539246e-02 -9.398961812257766724e-02 3.976698219776153564e-02 -8.762927353382110596e-02 1.489917933940887451e-01 -2.000082582235336304e-01 1.603514999151229858e-01 -2.509212195873260498e-01 1.702198982238769531e-01 1.895947307348251343e-01 -1.668425798416137695e-01 1.707552820444107056e-01 -3.629807233810424805e-01 -2.207251340150833130e-01 -1.605278402566909790e-01 7.787550240755081177e-02 -2.241089493036270142e-01 7.197113335132598877e-02 -2.087538987398147583e-01 2.377680540084838867e-01 -7.122588902711868286e-02 -9.206882119178771973e-02 -3.853961825370788574e-02 2.581057846546173096e-01 -3.182822465896606445e-01 -1.540270447731018066e-01 1.799709051847457886e-01 -1.355000287294387817e-01 -2.165176123380661011e-01 1.575572192668914795e-01
-2.350611388683319092e-01 1.629284466616809368e-03 4.385329782962799072e-02 -1.185150668025016785e-01 -5.981954559683799744e-02 1.855923533439636230e-01 2.399160061031579971e-03 3.507027402520179749e-02 2.474863082170486450e-01 -1.215544417500495911e-01 4.456185698509216309e-01 9.928344190120697021e-02 1.191099435091018677e-01 3.863680735230445862e-02 -2.369365692138671875e-01 -1.225132793188095093e-01 -2.257556766271591187e-01 1.043986156582832336e-01 2.309597283601760864e-02 -6.622308492660522461e-02 1.250424236059188843e-02 1.270341780036687851e-02 1.034745126962661743e-01 -2.752651572227478027e-01 -2.033072113990783691e-01 1.502061337232589722e-01 -2.053694278001785278e-01 -2.698338925838470459e-01 -1.650914847850799561e-01 -3.097293376922607422e-01 -1.729760169982910156e-01 1.807200610637664795e-01
-1.121464818716049194e-01 -1.772020906209945679e-01 -1.832832694053649902e-01 -6.446174811571836472e-03 -5.231288447976112366e-02 1.053416728973388672e-01 2.468060553073883057e-01 -3.361501172184944153e-02 -9.605716913938522339e-02 -2.514338493347167969e-01 -1.309009939432144165e-01 3.753469288349151611e-01 3.145841956138610840e-01 -6.607187539339065552e-02 -1.687979400157928467e-01 1.873171329498291016e-01 -1.351212561130523682e-01 -9.266252070665359497e-02 -1.588919758796691895e-01 5.397102236747741699e-02 7.395328581333160400e-02 -1.073654219508171082e-01 -3.846713900566101074e-01 -2.239649146795272827e-01 -5.388198420405387878e-02 1.134461089968681335e-01 -2.468081563711166382e-01 -2.149992883205413818e-01 -2.230996340513229370e-01 -6.859106570482254028e-02 -3.883958235383033752e-02 -1.023406162858009338e-02
-6.747621297836303711e-02 -2.334973216056823730e-01 1.548507660627365112e-01 1.172893941402435303e-01 1.110026799142360687e-02 5.996521934866905212e-02 3.645671308040618896e-01 -5.995808914303779602e-02 1.194751113653182983e-01 -2.127755433320999146e-01 8.236773312091827393e-02 -2.047556936740875244e-01 2.323315590620040894e-01 3.719659522175788879e-02 1.875008344650268555e-01 3.201319649815559387e-02 -2.885445058345794678e-01 -1.141242496669292450e-02 -2.417698204517364502e-01 1.572777628898620605e-01 2.076178938150405884e-01 -8.512765914201736450e-02 -3.291158080101013184e-01 -1.454302668571472168e-01 1.182842105627059937e-01 -1.455416381359100342e-01 -2.032043635845184326e-01 -9.235414862632751465e-02 1.208117157220840454e-01 -3.339290320873260498e-01 -4.160613939166069031e-02 -6.277646869421005249e-02
1.799446344375610352e-01 1.310905218124389648e-01 4.558053612709045410e-02 7.382136583328247070e-02 1.356222629547119141e-01 2.337588220834732056e-01 2.365615069866180420e-01 -6.507123261690139771e-02 3.069115579128265381e-01 5.247884616255760193e-02 -1.179978810250759125e-02 6.160746514797210693e-02 2.164220511913299561e-01 3.656139671802520752e-01 -3.044866323471069336e-01 -4.571554064750671387e-02 2.631745114922523499e-02 2.294027507305145264e-01 -1.771708875894546509e-01 1.138981059193611145e-01 4.061560146510601044e-03 2.378975749015808105e-01 -6.254246830940246582e-02 -5.384931340813636780e-02 2.286024158820509911e-03 8.865547180175781250e-02 -7.256034761667251587e-02 -2.614857256412506104e-01 2.276110202074050903e-01 -5.158501118421554565e-02 -1.208546012639999390e-01 -3.489933907985687256e-01
-2.695528557524085045e-03 -5.475883185863494873e-02 1.100334450602531433e-01 1.812714487314224243e-01 9.092823415994644165e-02 2.474746406078338623e-01 3.857472240924835205e-01 1.877504438161849976e-01 2.208161503076553345e-01 -9.817675501108169556e-02 -7.356277853250503540e-02 8.033282123506069183e-03 2.336301505565643311e-01 4.828761518001556396e-02 -1.591623276472091675e-01 -7.718750834465026855e-02 -4.088063240051269531e-01 1.841945797204971313e-01 -6.236653029918670654e-02 9.580487012863159180e-02 3.890132531523704529e-02 -1.324794739484786987e-01 -2.118939161300659180e-01 9.520553052425384521e-02 -8.583583869040012360e-03 -2.245980128645896912e-02 -1.965058594942092896e-01 -3.395366072654724121e-01 2.137371450662612915e-01 -5.875590443611145020e-02 1.767640858888626099e-01 1.561411619186401367e-01
-2.555940113961696625e-02 2.890860196202993393e-03 -9.710229001939296722e-03 6.937104463577270508e-02 -1.323689967393875122e-01 2.039020061492919922e-01 2.019932270050048828e-01 -1.785585582256317139e-01 1.733024120330810547e-01 5.777033045887947083e-02 2.200434803962707520e-01 -4.412050172686576843e-02 9.912049025297164917e-02 -1.206794157624244690e-01 -1.596048772335052490e-01 1.127362698316574097e-01 -5.062235519289970398e-03 6.919487565755844116e-02 -1.209788545966148376e-01 -1.370503753423690796e-01 -3.440239727497100830e-01 -1.077881008386611938e-01 5.470463261008262634e-02 -2.345131337642669678e-01 -2.477401494979858398e-01 2.106529027223587036e-01 -2.480313032865524292e-01 -4.502346515655517578e-01 -1.902608722448348999e-01 -2.452389001846313477e-01 -2.284499583765864372e-03 1.543443053960800171e-01
2.006904631853103638e-01 -3.695160523056983948e-02 -4.743410274386405945e-02 -2.399675734341144562e-02 2.504471540451049805e-01 2.274079024791717529e-01 3.241654336452484131e-01 4.742563515901565552e-02 9.749751538038253784e-02 -7.885217666625976562e-02 2.911485433578491211e-01 1.532282680273056030e-01 5.092075094580650330e-02 7.304995233425870538e-05 -6.172833219170570374e-02 -1.850938200950622559e-01 1.294117234647274017e-02 2.556019425392150879e-01 -2.386981099843978882e-01 2.649747133255004883e-01 -8.431708440184593201e-03 1.393970102071762085e-01 -2.730035781860351562e-01 1.617439240217208862e-01 6.430661678314208984e-02 3.457074761390686035e-01 8.147343248128890991e-02 -9.518212080001831055e-02 -9.733026474714279175e-02 -2.343269288539886475e-01 2.197669148445129395e-01 6.495669484138488770e-02
-1.016656011343002319e-01 -7.670910656452178955e-02 -1.129592955112457275e-01 4.011131227016448975e-01 4.643344506621360779e-02 4.038556814193725586e-01 1.623306125402450562e-01 -1.194082573056221008e-01 2.145874649286270142e-01 -1.064677610993385315e-01 -2.172160446643829346e-01 1.102015376091003418e-01 1.373784542083740234e-01 2.784079313278198242e-01 1.162446811795234680e-01 1.920405924320220947e-01 -1.532893478870391846e-01 -1.729009151458740234e-01 -1.666802614927291870e-01 -6.375560909509658813e-02 1.073850244283676147e-01 -1.048112884163856506e-01 -2.537784278392791748e-01 -1.365678161382675171e-01 -3.861427679657936096e-02 6.981344521045684814e-02 -2.224677503108978271e-01 -1.158684119582176208e-01 -2.405267059803009033e-01 5.288061685860157013e-03 1.306155137717723846e-02 1.504389047622680664e-01
2.801136970520019531e-01 -2.386253327131271362e-02 2.238394916057586670e-01 1.454263478517532349e-01 1.399950534105300903e-01 3.996546268463134766e-01 2.688053250312805176e-01 -2.674773633480072021e-01 9.643095731735229492e-02 -4.885533824563026428e-02 3.448843955993652344e-02 2.582392692565917969e-01 -9.368834644556045532e-02 1.707284301519393921e-01 2.838834188878536224e-03 1.946248561143875122e-01 -1.961287260055541992e-01 9.404906071722507477e-03 -3.186177834868431091e-02 5.179243907332420349e-02 -1.687955111265182495e-01 -1.251912117004394531e-02 1.560045629739761353e-01 2.934616617858409882e-02 4.290387406945228577e-02 2.585563957691192627e-01 -1.322733908891677856e-01 -3.490869998931884766e-01 5.692640319466590881e-02 8.380369096994400024e-02 1.751342564821243286e-01 -1.616480946540832520e-01
-1.538083404302597046e-01 2.039834670722484589e-02 -8.792269974946975708e-03 -3.788680303841829300e-03 -1.024567335844039917e-01 1.503596603870391846e-01 3.512190580368041992e-01 6.708691269159317017e-02 1.892264932394027710e-01 -3.989965096116065979e-02 7.931047677993774414e-02 2.671157419681549072e-01 2.140202820301055908e-01 1.418494582176208496e-01 -1.534435898065567017e-01 2.929224967956542969e-01 -3.769054114818572998e-01 4.239907860755920410e-01 -2.507746517658233643e-01 1.246183067560195923e-01 -4.354016482830047607e-02 1.541079431772232056e-01 -6.147797405719757080e-02 2.231024950742721558e-02 9.060111641883850098e-02 6.944088637828826904e-02 -9.392543882131576538e-02 -1.470067799091339111e-01 -1.590713113546371460e-02 1.311736702919006348e-01 1.741835325956344604e-01 -5.595917254686355591e-02
4.018614813685417175e-02 -1.929721236228942871e-01 -1.436305195093154907e-01 -1.852898299694061279e-01 -2.038731276988983154e-01 1.586353778839111328e-01 3.034241199493408203e-01 -4.026984050869941711e-02 4.627145454287528992e-02 1.114940419793128967e-01 2.725010514259338379e-01 2.402355372905731201e-01 2.642911374568939209e-01 -1.113702803850173950e-01 -2.479519695043563843e-01 2.320742793381214142e-02 -6.967341899871826172e-02 5.067612230777740479e-02 -3.138725459575653076e-01 -1.573152691125869751e-01 8.478893339633941650e-02 2.088101021945476532e-02 -2.992741018533706665e-02 -1.164011657238006592e-01 -6.004102528095245361e-02 1.176515687257051468e-02 -4.256754741072654724e-02 -1.639459282159805298e-01 1.696610897779464722e-01 -1.421948671340942383e-01 2.038582228124141693e-02 4.694079160690307617e-01
2.347438037395477295e-01 -4.395785182714462280e-02 1.739735715091228485e-02 2.150727510452270508e-01 -9.609120897948741913e-03 6.527221947908401489e-02 2.532579898834228516e-01 9.040812030434608459e-03 2.206748872995376587e-01 -9.170741774141788483e-03 4.596639797091484070e-02 -5.221851170063018799e-02 1.649444252252578735e-01 -1.505429893732070923e-01 -4.886903762817382812e-01 1.753974109888076782e-01 1.741126365959644318e-02 -1.011242717504501343e-02 -1.204823330044746399e-01 -9.451405704021453857e-02 -2.137033790349960327e-01 3.532092273235321045e-01 -2.528578937053680420e-01 2.370065450668334961e-01 -4.940062016248703003e-02 1.560496240854263306e-01 -3.688858076930046082e-02 -9.350091218948364258e-02 -8.568669855594635010e-02 -2.904984354972839355e-01 3.472371026873588562e-02 -1.026384681463241577e-01
1.927300393581390381e-01 -4.072431325912475586e-01 -1.512824743986129761e-01 -6.635109335184097290e-02 1.788876205682754517e-01 2.420039474964141846e-01 1.448592990636825562e-01 4.718112200498580933e-02 -1.080771535634994507e-02 -2.383196800947189331e-01 1.766695380210876465e-01 2.623962759971618652e-01 2.917090989649295807e-02 -5.456107482314109802e-02 -2.077755890786647797e-02 9.572912752628326416e-02 -2.243895083665847778e-01 4.386571422219276428e-02 -2.753538787364959717e-01 3.790136575698852539e-01 1.062617078423500061e-02 -7.364011555910110474e-02 -5.575280264019966125e-02 1.893894374370574951e-01 9.831215441226959229e-02 -5.330585874617099762e-03 -3.277288675308227539e-01 -1.290391236543655396e-01 2.533594891428947449e-02 -6.917952001094818115e-02 -1.463691741228103638e-01 -9.316962957382202148e-02
-2.724909596145153046e-02 2.708604000508785248e-02 1.772582530975341797e-01 6.023747101426124573e-02 -2.191729098558425903e-02 1.707150638103485107e-01 1.438047736883163452e-01 4.447010904550552368e-02 3.269845247268676758e-01 -2.617847025394439697e-01 2.560582011938095093e-02 1.565213203430175781e-01 8.432441204786300659e-02 -2.239962071180343628e-01 1.278604120016098022e-01 2.721399366855621338e-01 -1.093982905149459839e-01 3.083922341465950012e-02 -3.763492703437805176e-01 1.282494366168975830e-01 1.278708428144454956e-01 1.881243288516998291e-02 -3.350831270217895508e-01 -1.691895723342895508e-01 1.809877455234527588e-01 2.370847910642623901e-01 -1.197946295142173767e-01 -8.986521512269973755e-02 3.104548454284667969e-01 -1.397700309753417969e-01 -1.154815033078193665e-02 -8.267657458782196045e-02
2.173111736774444580e-01 -3.291968405246734619e-01 2.009968459606170654e-01 -1.002841666340827942e-01 2.141451537609100342e-01 3.888260573148727417e-02 4.088269770145416260e-01 -8.441738039255142212e-02 3.098614513874053955e-01 8.896583691239356995e-03 7.064166665077209473e-02 1.639264374971389771e-01 2.076192051172256470e-01 -1.681262999773025513e-01 4.537858068943023682e-02 -1.980908773839473724e-02 -6.075036898255348206e-02 1.633584499359130859e-01 -1.174011267721652985e-02 2.186101078987121582e-01 -1.394501924514770508e-01 1.185921132564544678e-01 -6.365506350994110107e-02 1.460661292076110840e-01 -2.594953589141368866e-02 -5.257102102041244507e-02 -7.606328278779983521e-02 -3.500304818153381348e-01 -2.793675474822521210e-02 -2.192103713750839233e-01 1.534888744354248047e-01 1.708645969629287720e-01
1.071985736489295959e-01 5.635551735758781433e-02 1.085806116461753845e-01 -1.544188261032104492e-01 2.076635360717773438e-01 2.398141026496887207e-01 9.425777196884155273e-02 -2.282241731882095337e-01 -2.069556154310703278e-02 -1.377442777156829834e-01 2.652280926704406738e-01 1.801719069480895996e-01 1.444109380245208740e-01 -9.884715080261230469e-03 -2.104707658290863037e-01 2.048361003398895264e-01 -2.986483089625835419e-02 -1.149278730154037476e-01 -1.905971616506576538e-01 1.824095696210861206e-01 2.987839281558990479e-01 9.849819540977478027e-02 -2.320010513067245483e-01 -1.561938524246215820e-01 1.460864990949630737e-01 1.218577846884727478e-01 -1.631420254707336426e-01 8.059494197368621826e-02 3.454587161540985107e-01 -2.884867489337921143e-01 -7.155571132898330688e-02 1.441892385482788086e-01
5.940871313214302063e-02 -1.496418714523315430e-01 -4.393498599529266357e-02 1.233848929405212402e-01 -5.440534278750419617e-02 1.909805461764335632e-02 -1.177279725670814514e-01 -1.374873965978622437e-01 1.504838466644287109e-01 -1.164137050509452820e-01 8.875481784343719482e-02 1.427298784255981445e-01 -1.381320599466562271e-02 1.337289214134216309e-01 -2.063006758689880371e-01 -1.693759672343730927e-02 -3.597466349601745605e-01 -8.407273888587951660e-02 -2.883076071739196777e-01 -3.536625066772103310e-03 9.019226580858230591e-02 7.124003022909164429e-02 -4.735982418060302734e-02 1.292372047901153564e-01 -6.581126153469085693e-02 2.945676445960998535e-01 -4.390497207641601562e-01 -5.668053776025772095e-02 -2.297481521964073181e-03 -4.801819324493408203e-01 -1.402536481618881226e-01 7.977697253227233887e-02
2.019206434488296509e-01 4.979000240564346313e-02 -1.068893540650606155e-02 2.638047933578491211e-01 -3.079627454280853271e-02 1.501380503177642822e-01 4.026952683925628662e-01 -2.215865403413772583e-01 1.362582594156265259e-01 -1.989347338676452637e-01 1.865393072366714478e-01 5.710894241929054260e-02 5.229928996413946152e-03 2.426424175500869751e-01 -1.350343972444534302e-01 -1.598823815584182739e-01 -7.387943565845489502e-02 9.970898926258087158e-02 -2.450971305370330811e-01 2.863943576812744141e-01 9.232655167579650879e-02 -1.129420250654220581e-01 -2.362468689680099487e-01 -1.190345659852027893e-01 4.160736501216888428e-02 -1.332052648067474365e-01 -6.811717152595520020e-02 -9.999319911003112793e-02 -8.553999662399291992e-02 -1.658162623643875122e-01 -2.917310595512390137e-01 -2.249449491500854492e-01
1.109349057078361511e-01 1.599070131778717041e-01 -3.347256034612655640e-02 -1.746999770402908325e-01 -6.809237599372863770e-02 4.033227562904357910e-01 2.280689179897308350e-01 -9.476348012685775757e-02 -7.099752128124237061e-02 -8.831082284450531006e-02 1.033056899905204773e-01 3.767693638801574707e-01 1.456056386232376099e-01 -2.910022437572479248e-01 -2.000732868909835815e-01 -7.332948595285415649e-02 4.114416986703872681e-02 -2.107816934585571289e-01 -1.387041658163070679e-01 -1.328453421592712402e-01 -1.567932777106761932e-02 5.560974776744842529e-02 1.639881283044815063e-01 -2.946932055056095123e-02 9.583616629242897034e-03 1.881027966737747192e-01 -3.504948914051055908e-01 -2.209308445453643799e-01 -5.901662734686397016e-05 -1.248133778572082520e-01 6.109673529863357544e-02 2.118363529443740845e-01
3.071064651012420654e-01 -9.221410006284713745e-02 1.363776065409183502e-02 1.661331057548522949e-01 1.050173398107290268e-02 1.301439851522445679e-01 2.145841717720031738e-01 -1.566625237464904785e-01 2.928436100482940674e-01 -1.194173172116279602e-01 4.376289844512939453e-01 2.460076063871383667e-01 1.293795406818389893e-01 -6.393032521009445190e-02 3.129976615309715271e-02 -8.017548918724060059e-02 -4.599454253911972046e-02 -6.624874472618103027e-02 -2.035837024450302124e-01 1.129370089620351791e-02 -1.080120652914047241e-01 4.916929453611373901e-02 1.544001251459121704e-01 -1.849338561296463013e-01 6.445688754320144653e-02 2.965166866779327393e-01 1.179147437214851379e-01 3.352949768304824829e-02 -2.021408230066299438e-01 -3.069293200969696045e-01 -1.083559766411781311e-01 -1.653881520032882690e-01
-3.540563210844993591e-02 -1.353126950562000275e-02 -4.690016433596611023e-02 1.514968276023864746e-01 1.031347587704658508e-01 1.009523645043373108e-01 3.357969820499420166e-01 -1.508085876703262329e-01 2.810405492782592773e-01 -1.235345602035522461e-01 2.673184573650360107e-01 3.580725193023681641e-02 1.912740767002105713e-01 -1.078501641750335693e-01 -3.360989093780517578e-01 -2.669945061206817627e-01 7.016433775424957275e-02 -3.867220878601074219e-02 -3.255885541439056396e-01 -1.584122702479362488e-02 -1.371752321720123291e-01 3.861359506845474243e-02 -1.598684340715408325e-01 1.359363198280334473e-01 1.390550285577774048e-01 3.201520442962646484e-01 -1.928684860467910767e-02 7.838841527700424194e-02 -1.044492796063423157e-02 -1.487292200326919556e-01 1.952085047960281372e-01 2.278627306222915649e-01
1.136675924062728882e-01 -4.823116585612297058e-02 7.428294420242309570e-02 2.950133197009563446e-02 -2.073220014572143555e-01 2.283309996128082275e-01 3.898464739322662354e-01 -2.137056887149810791e-01 8.994268625974655151e-02 -4.959506914019584656e-03 -2.557221055030822754e-01 -9.320076555013656616e-02 1.278614159673452377e-02 9.763447567820549011e-03 -2.881750166416168213e-01 2.152342945337295532e-01 -2.022391417995095253e-03 2.649679780006408691e-02 2.104725241661071777e-01 2.769595012068748474e-02 -1.512731015682220459e-01 3.686092793941497803e-01 -2.803561091423034668e-01 -4.678379371762275696e-02 -9.949380159378051758e-02 2.159806899726390839e-02 -3.328467905521392822e-01 -7.688936591148376465e-02 1.055731624364852905e-01 -1.675694584846496582e-01 8.090294152498245239e-02 -1.249871179461479187e-01
-5.803817883133888245e-02 1.991773247718811035e-01 2.690508961677551270e-01 2.341808676719665527e-01 -1.956811547279357910e-01 1.608380675315856934e-01 1.735408604145050049e-01 -3.349427133798599243e-02 3.162488043308258057e-01 -3.966780379414558411e-02 1.709312200546264648e-01 -1.054065674543380737e-01 2.197388708591461182e-01 4.229521378874778748e-02 -4.368010163307189941e-01 7.237683236598968506e-02 -2.652175128459930420e-01 3.676498681306838989e-02 -2.470075041055679321e-01 -6.086595728993415833e-02 -2.016289085149765015e-01 2.442745715379714966e-01 -1.257125586271286011e-01 -6.473607569932937622e-02 6.930453330278396606e-02 -6.291799992322921753e-02 -1.148452311754226685e-01 2.208997756242752075e-01 5.051821470260620117e-02 -3.561890497803688049e-02 2.545537240803241730e-02 -1.198565140366554260e-01
2.283202707767486572e-01 4.643785208463668823e-02 2.806315384805202484e-02 -6.194391846656799316e-02 -1.735594682395458221e-02 1.135988011956214905e-01 4.225135445594787598e-01 1.109131798148155212e-01 1.572331339120864868e-01 -1.268739253282546997e-01 1.394838988780975342e-01 1.066926121711730957e-01 7.552596926689147949e-02 -4.592009633779525757e-02 -1.873097419738769531e-01 -6.860151141881942749e-02 4.867764562368392944e-02 1.477967202663421631e-01 -1.086355596780776978e-01 3.534377515316009521e-01 -1.685213744640350342e-01 1.453760713338851929e-01 -2.794282138347625732e-01 2.473303675651550293e-01 1.661165505647659302e-01 3.180746138095855713e-01 -1.975057572126388550e-01 -1.515493635088205338e-02 5.998295382596552372e-04 -1.219527721405029297e-01 2.352714836597442627e-01 -1.727768778800964355e-01
-1.217939853668212891e-01 1.313367933034896851e-01 6.955105811357498169e-02 -7.976461946964263916e-02 2.225422486662864685e-02 1.127276793122291565e-01 -5.714691057801246643e-02 -7.254362106323242188e-02 1.604954600334167480e-01 -1.838427037000656128e-02 1.104101464152336121e-01 1.738241910934448242e-01 1.452055424451828003e-01 1.657743752002716064e-01 -3.346832990646362305e-01 -7.635138183832168579e-02 -4.473591744899749756e-01 2.699156850576400757e-02 -3.122867941856384277e-01 1.319066807627677917e-02 4.903972893953323364e-02 1.290208846330642700e-01 2.228611148893833160e-02 -3.173016607761383057e-01 -1.323521137237548828e-01 3.117082715034484863e-01 -3.170792460441589355e-01 -1.912735551595687866e-01 1.099324971437454224e-01 -8.561892807483673096e-02 -3.907781094312667847e-02 9.243829548358917236e-02
8.836239576339721680e-02 6.028837338089942932e-02 1.687965989112854004e-01 2.458678930997848511e-02 -5.798546597361564636e-02 3.785915374755859375e-01 -5.456889793276786804e-02 -2.981566488742828369e-01 2.090345174074172974e-01 -2.492973655462265015e-01 1.684304326772689819e-01 2.610954046249389648e-01 1.722363382577896118e-01 1.613881140947341919e-01 -1.027082353830337524e-01 1.094142496585845947e-01 -5.112454891204833984e-01 4.930424690246582031e-02 -1.943459063768386841e-01 3.443547710776329041e-02 1.451536174863576889e-02 -7.610857486724853516e-02 -1.365691870450973511e-01 1.482318192720413208e-01 1.024019420146942139e-01 -1.821967214345932007e-02 1.876872219145298004e-02 -1.557947993278503418e-01 2.648668363690376282e-02 -1.447091549634933472e-01 6.361546111293137074e-04 -1.838599890470504761e-01
2.465985268354415894e-01 -1.102214772254228592e-02 3.933472558856010437e-02 2.845114842057228088e-02 2.132361084222793579e-01 1.631246805191040039e-01 2.889654636383056641e-01 -6.850633770227432251e-02 8.579797297716140747e-02 -5.169005692005157471e-02 2.765992581844329834e-01 -1.258345842361450195e-01 2.316514728590846062e-03 3.041250072419643402e-02 -1.206332668662071228e-01 -2.768835127353668213e-01 -7.818807661533355713e-02 -5.840963684022426605e-03 -2.922091782093048096e-01 1.422499213367700577e-02 3.763135522603988647e-02 -1.497193425893783569e-01 -1.757446676492691040e-01 -6.996160745620727539e-02 1.356545835733413696e-02 1.228115111589431763e-01 -4.391069710254669189e-01 6.783058494329452515e-02 9.752228856086730957e-03 -4.560657441616058350e-01 -9.760753065347671509e-02 1.630527339875698090e-02
-3.794644400477409363e-02 6.071639433503150940e-02 4.212090000510215759e-02 -1.242927610874176025e-01 1.500844210386276245e-01 -1.160290651023387909e-02 3.009356558322906494e-01 -3.541098833084106445e-01 2.449659109115600586e-01 -5.515246465802192688e-02 2.856862032786011696e-03 1.038065031170845032e-01 -6.034062057733535767e-02 -9.131041169166564941e-02 -3.168460130691528320e-01 7.067062705755233765e-02 -2.332702875137329102e-01 4.564132913947105408e-02 -2.605177760124206543e-01 1.575511097908020020e-01 3.044884838163852692e-02 -2.055587470531463623e-01 6.808134168386459351e-02 -1.358527541160583496e-01 -2.170713245868682861e-01 2.614029943943023682e-01 -3.654985725879669189e-01 9.410033375024795532e-02 1.478542685508728027e-01 -9.346599876880645752e-02 -1.574901044368743896e-01 1.381244808435440063e-01
-1.064871400594711304e-01 -1.040613129734992981e-01 1.523113548755645752e-01 3.505294024944305420e-02 -2.875092998147010803e-02 5.108330845832824707e-01 2.051652520895004272e-01 -1.422714889049530029e-01 3.288559317588806152e-01 -4.835650697350502014e-02 -9.302991628646850586e-02 1.098354682326316833e-01 5.636051669716835022e-02 -9.694819338619709015e-03 -1.774744242429733276e-01 3.157552778720855713e-01 -5.007357001304626465e-01 -8.347976952791213989e-02 -8.537179976701736450e-02 -3.482252359390258789e-02 -3.911590948700904846e-02 -1.267901808023452759e-01 2.319751121103763580e-02 9.008704125881195068e-02 -8.961786329746246338e-02 1.709312200546264648e-01 -2.919839508831501007e-02 -6.236186623573303223e-02 1.119472384452819824e-01 -7.017236948013305664e-02 1.069333925843238831e-01 1.655943877995014191e-02
-9.759845584630966187e-02 -1.354971975088119507e-01 -1.827271133661270142e-01 -1.787008941173553467e-01 -2.365970052778720856e-02 1.351616978645324707e-01 3.311364650726318359e-01 -1.059635430574417114e-01 1.634719669818878174e-01 -3.449187055230140686e-02 1.360021978616714478e-01 3.186206817626953125e-01 6.024640984833240509e-03 1.538194417953491211e-01 9.342822246253490448e-03 2.264368236064910889e-01 -1.980584412813186646e-01 1.158992499113082886e-01 1.573592238128185272e-02 -3.066190779209136963e-01 4.149899631738662720e-02 2.509276615455746651e-03 -1.898438036441802979e-01 -4.220906645059585571e-02 9.038966149091720581e-02 -1.101296469569206238e-01 -3.395076692104339600e-01 1.261679269373416901e-02 -2.984872758388519287e-01 -9.666138212196528912e-04 -3.643161654472351074e-01 8.879471570253372192e-03
8.052479475736618042e-02 1.651721447706222534e-01 1.199469789862632751e-01 8.654433488845825195e-02 -3.518252074718475342e-01 2.215224504470825195e-01 3.914835751056671143e-01 6.571488082408905029e-02 4.930252209305763245e-02 -1.690977960824966431e-01 -1.936412043869495392e-02 1.836385726928710938e-01 7.628705352544784546e-02 -6.794673949480056763e-02 -3.383898735046386719e-02 -5.749994516372680664e-02 -4.400732517242431641e-01 -8.472186513245105743e-03 -1.691147536039352417e-01 -1.989358291029930115e-02 2.490560524165630341e-02 -1.503187138587236404e-02 1.312027722597122192e-01 8.244600147008895874e-02 6.634096149355173111e-03 1.711110323667526245e-01 -3.406010568141937256e-01 1.347450911998748779e-01 -6.470917910337448120e-02 -2.582155764102935791e-01 -1.193389147520065308e-01 -1.942492872476577759e-01
2.236517518758773804e-02 -6.204918771982192993e-02 -5.899202078580856323e-02 1.996499486267566681e-02 1.495600938796997070e-01 2.994319498538970947e-01 3.366635441780090332e-01 -3.242560923099517822e-01 7.506752759218215942e-02 6.520696729421615601e-02 2.456033974885940552e-01 -1.809903085231781006e-01 1.607444137334823608e-01 8.246140927076339722e-02 -8.454173803329467773e-02 -2.590906322002410889e-01 -2.569940686225891113e-02 -7.482405751943588257e-02 -3.101194277405738831e-02 1.980092227458953857e-01 -9.274554438889026642e-03 -5.307504162192344666e-02 1.780474372208118439e-02 -1.253472641110420227e-02 -1.790494322776794434e-01 -5.139239504933357239e-02 -4.000398516654968262e-01 -8.709892630577087402e-02 -1.055378988385200500e-01 -4.085504412651062012e-01 -1.346042603254318237e-01 -5.554908514022827148e-02
4.406793043017387390e-02 1.586449518799781799e-02 5.981891602277755737e-02 2.934303833171725273e-03 9.891645610332489014e-02 4.281172156333923340e-01 1.905534565448760986e-01 1.094434112310409546e-01 1.458020359277725220e-01 3.821082785725593567e-02 -4.964894428849220276e-02 2.581469416618347168e-01 9.509571641683578491e-02 1.517702043056488037e-01 -3.606801927089691162e-01 1.377323567867279053e-01 -1.925043314695358276e-01 1.661010831594467163e-01 -1.312095969915390015e-01 2.372385235503315926e-03 1.753395050764083862e-01 -3.192602396011352539e-01 -1.325766742229461670e-01 1.206547543406486511e-01 1.533306241035461426e-01 1.469116564840078354e-02 -2.136526107788085938e-01 -2.994173467159271240e-01 9.088676422834396362e-02 -1.370427310466766357e-01 2.546853013336658478e-02 2.156682759523391724e-01
2.283269315958023071e-01 -1.542741954326629639e-01 -3.069672584533691406e-01 -4.253180697560310364e-02 -2.930457592010498047e-01 2.366095930337905884e-01 3.001075983047485352e-01 -2.721804678440093994e-01 2.415479272603988647e-01 -3.133203983306884766e-01 5.810488481074571609e-03 -1.189557611942291260e-01 2.926119565963745117e-01 -3.546329587697982788e-02 -1.243150085210800171e-01 6.851623207330703735e-02 -7.692453265190124512e-02 2.839191001839935780e-04 -7.308774441480636597e-02 -2.377183875069022179e-03 -2.147925645112991333e-02 1.982441544532775879e-01 -1.568671315908432007e-01 -8.918535709381103516e-02 -9.547336376272141933e-04 -2.445863187313079834e-01 -5.645468365401029587e-03 -1.705368459224700928e-01 1.205504015088081360e-01 -4.435345903038978577e-02 9.288280457258224487e-02 -2.159651815891265869e-01
2.386361658573150635e-01 -3.510312736034393311e-02 8.441306650638580322e-02 -1.329348832368850708e-01 -6.232920661568641663e-02 2.178960889577865601e-01 4.993741214275360107e-01 -1.502741724252700806e-01 7.300538569688796997e-02 -6.985800713300704956e-02 -5.725007131695747375e-02 1.427216529846191406e-01 2.600660622119903564e-01 1.313823014497756958e-01 -1.432889420539140701e-02 -7.391109131276607513e-03 -3.354290723800659180e-01 2.100017815828323364e-01 -7.547312229871749878e-02 2.167406231164932251e-01 1.280594617128372192e-01 -1.194338649511337280e-01 -1.279870569705963135e-01 1.573211848735809326e-01 -5.936777964234352112e-02 -1.203893050551414490e-01 9.626419097185134888e-02 -2.294391542673110962e-01 3.631364088505506516e-03 -1.429885029792785645e-01 -2.826772332191467285e-01 -1.154003813862800598e-01
1.417469698935747147e-02 4.106977209448814392e-02 -8.786452561616897583e-02 2.546226978302001953e-01 -1.753108948469161987e-01 1.134876981377601624e-01 4.131927788257598877e-01 1.338308155536651611e-01 1.590163409709930420e-01 -1.708648651838302612e-01 -4.935587197542190552e-02 2.812204658985137939e-01 2.285620868206024170e-01 1.408372670412063599e-01 -2.474017888307571411e-01 -2.947121392935514450e-03 -9.227004647254943848e-02 1.453455090522766113e-01 -1.676288694143295288e-01 7.016441226005554199e-02 2.725613415241241455e-01 -1.225168630480766296e-01 -2.007450163364410400e-02 -2.387818880379199982e-03 2.115154862403869629e-01 -9.189806878566741943e-03 -2.294501066207885742e-01 -1.498685311526060104e-02 3.724915906786918640e-03 1.888030208647251129e-02 -4.086604416370391846e-01 -8.107955008745193481e-02
-1.481210719794034958e-02 -1.699330955743789673e-01 1.238944828510284424e-01 1.325254440307617188e-01 8.593022823333740234e-02 3.874466940760612488e-02 3.339718282222747803e-01 4.821905493736267090e-02 -6.423555314540863037e-02 -4.345339834690093994e-01 4.534250125288963318e-02 2.902405261993408203e-01 8.904314041137695312e-02 2.521132230758666992e-01 -2.202054411172866821e-01 1.114252805709838867e-01 -1.573740094900131226e-01 7.357937842607498169e-02 -1.802940368652343750e-01 -2.014939859509468079e-02 1.550168544054031372e-01 2.147624492645263672e-01 -3.373211994767189026e-02 -1.162014082074165344e-01 3.105036616325378418e-01 -7.005566358566284180e-02 -1.289141923189163208e-01 -2.735378146171569824e-01 -1.702243685722351074e-01 -5.533955991268157959e-02 2.671733312308788300e-02 -1.737952083349227905e-01
-1.621467620134353638e-01 -1.479980200529098511e-01 -8.495929837226867676e-02 2.793112099170684814e-01 1.496098190546035767e-01 2.011580020189285278e-01 3.848769664764404297e-01 -2.900652885437011719e-01 1.070898845791816711e-01 -2.937943339347839355e-01 2.287054210901260376e-01 1.124604716897010803e-01 -3.395609185099601746e-02 -4.064784571528434753e-02 1.084588235244154930e-03 -1.683370321989059448e-01 -1.948211193084716797e-01 -3.081078082323074341e-02 -2.631746530532836914e-01 -3.265679627656936646e-02 -1.789398938417434692e-01 2.362017929553985596e-01 2.112090587615966797e-01 -2.827116288244724274e-02 -4.282013326883316040e-02 7.654452323913574219e-02 -1.961725354194641113e-01 2.467091083526611328e-01 3.296607732772827148e-02 -1.350875943899154663e-01 5.752615630626678467e-02 -7.374483346939086914e-02
-1.976568251848220825e-01 -2.627058029174804688e-01 -4.901557695120573044e-03 -1.356130093336105347e-01 -8.147943764925003052e-02 1.021369993686676025e-01 3.086526691913604736e-01 -1.044784113764762878e-01 -1.322165429592132568e-01 -1.680815964937210083e-01 -8.770114928483963013e-02 3.574442267417907715e-01 1.553138643503189087e-01 1.512068063020706177e-01 -2.444238960742950439e-01 -1.265966892242431641e-01 8.203649520874023438e-02 2.712135389447212219e-02 -1.209489032626152039e-01 2.013139426708221436e-02 2.248452752828598022e-01 -3.346193954348564148e-02 -3.160926401615142822e-01 -1.596015989780426025e-01 2.738075889647006989e-02 1.640510112047195435e-01 -2.208986878395080566e-01 -2.657477557659149170e-01 -1.356146782636642456e-01 -1.576099842786788940e-01 1.094560511410236359e-02 -2.372949868440628052e-01
1.601590588688850403e-02 -1.954751461744308472e-01 1.359210312366485596e-01 -1.139270365238189697e-01 3.544003665447235107e-01 1.322334557771682739e-01 2.176258713006973267e-01 -1.206546742469072342e-02 -1.530683785676956177e-01 -2.864363789558410645e-02 5.672699213027954102e-02 1.582347601652145386e-01 4.743421077728271484e-02 1.379593163728713989e-01 -3.584551215171813965e-01 2.710649184882640839e-02 -3.735695779323577881e-01 -4.295502789318561554e-03 -2.729324996471405029e-01 -4.425790160894393921e-03 -1.494915038347244263e-01 1.113536953926086426e-01 9.128079563379287720e-02 -3.006347715854644775e-01 -1.801310032606124878e-01 2.195245325565338135e-01 -2.402298897504806519e-01 -1.144761964678764343e-01 1.207785531878471375e-01 -1.395861059427261353e-01 5.769587308168411255e-02 -8.592525497078895569e-03
5.306795984506607056e-02 -8.589829504489898682e-02 -2.728845179080963135e-01 -3.517429158091545105e-02 -1.886232942342758179e-01 3.759731352329254150e-01 1.055742353200912476e-01 -8.273161947727203369e-02 2.443927079439163208e-01 -4.718813672661781311e-02 3.258091211318969727e-01 2.947084307670593262e-01 6.848610192537307739e-02 -2.896211855113506317e-02 -3.293028175830841064e-01 6.661117821931838989e-02 2.078266069293022156e-02 -1.824759393930435181e-01 -3.024924695491790771e-01 -1.817304641008377075e-01 6.407138705253601074e-02 1.008744165301322937e-01 2.076973207294940948e-02 -2.509722858667373657e-02 -9.226921945810317993e-02 1.063217222690582275e-01 -1.235194206237792969e-01 -2.580953538417816162e-01 -5.534380208700895309e-03 8.120656758546829224e-02 1.437765955924987793e-01 2.079121917486190796e-01
8.634202182292938232e-02 2.899181097745895386e-02 1.400407850742340088e-01 -1.619018316268920898e-01 -1.164166554808616638e-01 2.724674642086029053e-01 5.058521628379821777e-01 2.146640866994857788e-01 2.222071886062622070e-01 -2.008133567869663239e-03 1.557503491640090942e-01 -9.341125190258026123e-02 -1.277800649404525757e-02 4.273192286491394043e-01 -8.525890111923217773e-02 1.957139670848846436e-01 -1.009883880615234375e-01 1.384467929601669312e-01 -1.617533266544342041e-01 -1.127958744764328003e-01 -1.049529854208230972e-02 5.292322486639022827e-02 -7.946467399597167969e-02 -1.513996999710798264e-02 -6.838463991880416870e-02 1.173287071287631989e-02 -3.405725955963134766e-01 -5.705947801470756531e-02 5.105131119489669800e-02 5.172126740217208862e-02 -1.035743579268455505e-01 1.662640422582626343e-01
1.853834241628646851e-01 2.138027101755142212e-01 5.996648222208023071e-02 -1.041653156280517578e-01 3.968712314963340759e-02 3.306150138378143311e-01 2.331860512495040894e-01 7.734771352261304855e-03 1.996950656175613403e-01 1.402046252042055130e-02 1.265150904655456543e-01 -2.202603593468666077e-02 2.149914205074310303e-01 4.382731318473815918e-01 -1.097266152501106262e-01 -1.830987185239791870e-01 -1.667544096708297729e-01 1.517980247735977173e-01 -2.214054614305496216e-01 1.309842914342880249e-01 3.508928790688514709e-02 4.267943650484085083e-02 -1.522487550973892212e-01 -5.672730132937431335e-02 5.517319217324256897e-02 7.097174227237701416e-02 -1.666897833347320557e-01 -3.490668535232543945e-01 -9.835710749030113220e-03 8.862297981977462769e-02 2.430788986384868622e-02 -2.949392497539520264e-01
2.022518068552017212e-01 -1.036666557192802429e-01 2.072676420211791992e-01 1.046683937311172485e-01 1.278766840696334839e-01 2.423112839460372925e-01 1.780136525630950928e-01 -4.224337041378021240e-01 2.255679965019226074e-01 -1.820617616176605225e-01 5.124222859740257263e-02 4.678616523742675781e-01 -5.781300738453865051e-02 7.946044206619262695e-03 -2.038668282330036163e-02 1.833996474742889404e-01 -1.360885947942733765e-01 2.721991837024688721e-01 -4.041925445199012756e-02 -1.850497126579284668e-01 -1.295152604579925537e-01 1.182767096906900406e-03 1.404156684875488281e-01 1.400156021118164062e-01 7.664272934198379517e-02 -3.465062752366065979e-02 -1.688134670257568359e-01 -1.475615501403808594e-01 1.368407905101776123e-01 -1.379301585257053375e-02 3.588075563311576843e-02 -6.391611695289611816e-02
1.989999972283840179e-02 -1.575111178681254387e-03 8.252956718206405640e-02 9.540937840938568115e-03 1.075381711125373840e-01 1.346167474985122681e-01 4.791874885559082031e-01 -1.261326819658279419e-01 9.387864917516708374e-02 -5.701689049601554871e-02 3.567256927490234375e-01 2.045837044715881348e-01 1.638688296079635620e-01 -9.816218167543411255e-03 6.580816209316253662e-02 -2.487410455942153931e-01 -2.239691466093063354e-01 -1.890149563550949097e-01 2.063794992864131927e-02 2.977692782878875732e-01 5.448620393872261047e-02 -6.416190415620803833e-02 -3.446986153721809387e-02 -7.372543215751647949e-02 -4.303268343210220337e-02 -1.977554708719253540e-01 -3.109233975410461426e-01 -7.164693623781204224e-02 -1.615364551544189453e-01 -1.119497194886207581e-01 2.158794552087783813e-01 -1.627033948898315430e-01
1.160820275545120239e-01 -7.667821366339921951e-03 -1.323263347148895264e-01 -2.059614807367324829e-01 2.619497478008270264e-03 3.233290016651153564e-01 2.232670634984970093e-01 -9.922422468662261963e-03 3.126759529113769531e-01 -5.657214671373367310e-03 2.451953291893005371e-01 3.067160844802856445e-01 7.671349495649337769e-02 -2.476045638322830200e-01 -3.530841469764709473e-01 -5.584923177957534790e-02 -1.685536466538906097e-02 1.171398907899856567e-02 -3.299242854118347168e-01 -2.345677763223648071e-01 -7.172796875238418579e-02 -2.404188271611928940e-03 -7.160929497331380844e-03 4.414902999997138977e-02 -7.004187256097793579e-02 1.414868384599685669e-01 -1.342458426952362061e-01 -1.665583848953247070e-01 3.754346072673797607e-02 9.148745983839035034e-02 1.324524134397506714e-01 2.358194440603256226e-01
1.876980662345886230e-01 2.019864507019519806e-02 4.954458028078079224e-02 -1.151883825659751892e-01 6.501567363739013672e-02 9.357839822769165039e-02 1.050449684262275696e-01 -6.449274718761444092e-02 1.893632113933563232e-01 -3.932648897171020508e-02 3.077158629894256592e-01 1.556151509284973145e-01 3.437381470575928688e-03 4.645598232746124268e-01 -1.290933638811111450e-01 -1.633515805006027222e-01 -1.978988647460937500e-01 3.840847685933113098e-02 -2.187709510326385498e-01 1.817818284034729004e-01 8.290591835975646973e-02 -1.679960638284683228e-01 7.781118154525756836e-02 -1.706178784370422363e-01 -4.863726347684860229e-02 3.474138081073760986e-01 -3.850714564323425293e-01 -1.783026941120624542e-02 -3.242336586117744446e-02 -1.856068372726440430e-01 -5.506328493356704712e-02 5.454856157302856445e-02
2.720098495483398438e-01 -1.029510274529457092e-01 1.701633930206298828e-01 1.997377276420593262e-01 -1.420653611421585083e-02 2.762418985366821289e-01 3.343292176723480225e-01 -1.587831974029541016e-01 -2.616888582706451416e-01 -2.806263267993927002e-01 -9.793953970074653625e-03 1.157053411006927490e-01 2.532496750354766846e-01 1.945606321096420288e-01 -1.307736337184906006e-01 8.155659586191177368e-02 -5.347000062465667725e-02 -6.719133257865905762e-02 -1.460750997066497803e-01 -1.816596388816833496e-01 -9.002726525068283081e-02 6.694974005222320557e-02 -8.103960752487182617e-02 3.863094747066497803e-02 1.646860241889953613e-01 2.231703549623489380e-01 -2.901390381157398224e-02 -3.092391490936279297e-01 6.675110012292861938e-02 -1.430943459272384644e-01 7.669994980096817017e-02 -2.450153976678848267e-01
2.235717326402664185e-01 2.938427962362766266e-02 -1.524763833731412888e-02 7.756467908620834351e-02 7.336227595806121826e-02 9.981459379196166992e-02 3.538697361946105957e-01 2.048895321786403656e-02 1.757449805736541748e-01 -3.175896704196929932e-01 3.376396000385284424e-01 2.082796990871429443e-01 2.454249188303947449e-02 2.930687963962554932e-01 -2.096533626317977905e-01 2.653723657131195068e-01 -2.794545888900756836e-01 1.917371153831481934e-01 5.831857770681381226e-02 6.452563405036926270e-02 -6.416013836860656738e-02 1.695608347654342651e-01 -1.511905342340469360e-01 -6.178612634539604187e-02 3.210649639368057251e-02 1.372729092836380005e-01 3.144537806510925293e-01 -8.848971873521804810e-02 3.032530285418033600e-02 8.487147279083728790e-03 -2.557133324444293976e-02 -4.144788905978202820e-02
-1.045394018292427063e-01 1.633227318525314331e-01 6.291249301284551620e-03 -2.389484941959381104e-01 -4.408236220479011536e-02 1.017254497855901718e-02 1.056521534919738770e-01 -7.205006480216979980e-02 1.163449287414550781e-01 1.225747726857662201e-02 1.436170935630798340e-01 2.567365169525146484e-01 1.502513736486434937e-01 -5.178991332650184631e-02 -2.667990922927856445e-01 -7.296009361743927002e-02 -4.183175563812255859e-01 3.945583477616310120e-02 -4.756829515099525452e-02 -2.425075322389602661e-02 1.254776865243911743e-01 3.403830528259277344e-02 7.341995369642972946e-03 -3.309379816055297852e-01 3.478413820266723633e-02 2.656988203525543213e-01 -4.117891490459442139e-01 -1.659256964921951294e-01 -3.059296403080224991e-03 -1.702144891023635864e-01 1.160880830138921738e-02 2.845586240291595459e-01
-2.301923558115959167e-02 9.952471405267715454e-02 7.136768847703933716e-02 -2.915372550487518311e-01 4.865242540836334229e-02 4.471817985177040100e-02 2.860974669456481934e-01 -1.964072287082672119e-01 2.138691991567611694e-01 -2.355681508779525757e-01 -2.940452843904495239e-02 -2.088909596204757690e-01 3.565509617328643799e-01 2.876696363091468811e-02 -1.964859962463378906e-01 2.395202070474624634e-01 -5.099903419613838196e-02 3.860717713832855225e-01 -9.440310299396514893e-02 8.184060454368591309e-03 1.238162517547607422e-01 7.172659784555435181e-02 -1.068313792347908020e-02 2.227535843849182129e-02 -2.651385031640529633e-02 2.707090377807617188e-01 -2.441999465227127075e-01 -1.258239299058914185e-01 1.876171827316284180e-01 -1.161154434084892273e-01 7.116350531578063965e-02 -1.417828202247619629e-01
-5.175091326236724854e-02 -5.419963598251342773e-02 1.448388248682022095e-01 8.014703169465065002e-03 1.648951321840286255e-01 3.153868317604064941e-01 3.358943462371826172e-01 5.381208285689353943e-02 7.838265597820281982e-02 -1.674819365143775940e-02 -1.497906297445297241e-01 1.699474155902862549e-01 2.148538827896118164e-01 1.552178263664245605e-01 -2.644396126270294189e-01 8.856891840696334839e-02 -3.257757723331451416e-01 9.630020707845687866e-02 -2.471187710762023926e-01 -4.907802678644657135e-03 1.169500574469566345e-01 -7.874626666307449341e-02 -1.484121382236480713e-01 2.453192025423049927e-01 2.258902788162231445e-02 -1.463613659143447876e-01 -1.959220468997955322e-01 -2.049239277839660645e-01 1.282717734575271606e-01 -8.306302875280380249e-02 1.314302980899810791e-01 3.219794929027557373e-01
1.425385922193527222e-01 2.337517887353897095e-01 1.584257632493972778e-01 -1.821493357419967651e-02 -2.803180515766143799e-01 3.709161281585693359e-01 7.396010309457778931e-02 -2.169569134712219238e-01 1.626837551593780518e-01 -2.091168016195297241e-01 -8.679350838065147400e-03 2.227980196475982666e-01 3.001956641674041748e-01 1.892170310020446777e-02 -1.290252357721328735e-01 1.303737908601760864e-01 -4.230063855648040771e-01 1.871012896299362183e-02 -1.844834983348846436e-01 9.549172222614288330e-02 -8.376590907573699951e-02 -9.372981265187263489e-03 -6.913849711418151855e-02 1.888422295451164246e-02 9.443012624979019165e-02 3.433408564887940884e-04 -4.732316359877586365e-02 -2.232320159673690796e-01 -8.681158721446990967e-02 -1.298139393329620361e-01 1.174452062696218491e-02 -2.582459151744842529e-01
3.020585477352142334e-01 1.886932700872421265e-01 1.684016734361648560e-01 7.380491495132446289e-02 -4.209861624985933304e-03 2.868195176124572754e-01 1.656601577997207642e-01 -3.361123800277709961e-01 1.708102375268936157e-01 -5.344183370471000671e-02 -1.231575682759284973e-01 3.567124605178833008e-01 1.013231575489044189e-01 2.542429268360137939e-01 -8.109701797366142273e-03 4.836933314800262451e-02 -6.637314800173044205e-03 1.101451460272073746e-02 -1.254501044750213623e-01 -1.766038835048675537e-01 7.245638221502304077e-02 2.475490719079971313e-01 -1.509746760129928589e-01 -2.009250968694686890e-01 -9.433552622795104980e-03 9.796269237995147705e-02 -1.824192106723785400e-01 1.128955632448196411e-01 -1.853759288787841797e-01 -1.596566475927829742e-02 -2.911179661750793457e-01 1.141613572835922241e-01
4.262190312147140503e-02 -4.587888121604919434e-01 2.575195208191871643e-02 -2.496016174554824829e-01 2.480142265558242798e-01 2.149399071931838989e-01 1.831239610910415649e-01 -2.849412858486175537e-01 1.842376291751861572e-01 -8.589912205934524536e-02 1.121138557791709900e-01 8.667690679430961609e-03 1.132725998759269714e-01 5.786927416920661926e-02 -2.113832682371139526e-01 1.154471859335899353e-01 2.563847042620182037e-02 4.564569517970085144e-02 -1.594909727573394775e-01 2.330957800149917603e-01 -6.942688673734664917e-02 1.261271983385086060e-01 9.701708704233169556e-02 -3.226278424263000488e-01 2.030718624591827393e-01 2.612688206136226654e-02 1.708168722689151764e-02 -2.919657714664936066e-02 -1.857668906450271606e-01 -2.306602597236633301e-01 -9.961480647325515747e-02 1.292121410369873047e-01
9.387989342212677002e-02 9.375611692667007446e-02 -6.186425685882568359e-02 7.776710391044616699e-02 1.247185692191123962e-01 2.582519352436065674e-01 4.974812865257263184e-01 1.918082982301712036e-01 1.664623320102691650e-01 9.621515125036239624e-02 2.060160338878631592e-01 -7.879434525966644287e-02 -6.647577881813049316e-02 3.556877374649047852e-01 3.224710375070571899e-02 1.108496189117431641e-01 -1.308325678110122681e-01 -2.019537612795829773e-02 -1.181910112500190735e-01 1.445235218852758408e-02 -1.745395734906196594e-02 -1.693091094493865967e-01 -1.069483309984207153e-01 -1.881105005741119385e-01 1.719977855682373047e-01 -7.546148449182510376e-02 -3.199958205223083496e-01 -3.188787400722503662e-01 4.916996881365776062e-02 1.827331376262009144e-03 -1.514558643102645874e-01 6.245560571551322937e-02
-1.021986380219459534e-01 -1.706199198961257935e-01 1.504615396261215210e-01 5.128490179777145386e-02 1.578578352928161621e-01 3.762809634208679199e-01 1.015242636203765869e-01 -1.256543695926666260e-01 -5.330312252044677734e-02 -1.559025198221206665e-01 5.298055335879325867e-02 -6.486017373390495777e-04 -1.822349876165390015e-01 -9.034006297588348389e-02 -4.741063117980957031e-01 7.037209719419479370e-02 -7.744061201810836792e-02 -1.189756579697132111e-02 -3.746807202696800232e-02 -2.343121320009231567e-01 -2.606581896543502808e-02 1.101775690913200378e-01 -6.306451559066772461e-02 -1.583534032106399536e-01 -3.455092906951904297e-01 1.024133116006851196e-01 -2.874965667724609375e-01 -3.156010210514068604e-01 3.643739596009254456e-02 -3.918315283954143524e-03 -1.221580728888511658e-01 9.387998282909393311e-02
2.352586537599563599e-01 1.152404919266700745e-01 2.251169234514236450e-01 5.684453621506690979e-02 -1.538342423737049103e-02 4.604490995407104492e-01 2.820849120616912842e-01 -5.401722714304924011e-02 2.018053457140922546e-02 -3.126975148916244507e-02 -1.406006962060928345e-01 1.971477568149566650e-01 1.688171476125717163e-01 2.520038783550262451e-01 -4.662052670028060675e-04 -4.951763525605201721e-02 -2.284277230501174927e-01 3.224474564194679260e-02 -2.789381891489028931e-02 -7.183635979890823364e-02 1.146756336092948914e-01 -4.502648022025823593e-03 4.158804565668106079e-02 -1.344293802976608276e-01 2.605924606323242188e-01 2.036734223365783691e-01 -1.030572578310966492e-01 -3.378118872642517090e-01 1.090170741081237793e-01 -1.763506829738616943e-01 1.896778792142868042e-01 -1.517440527677536011e-01
-1.975940763950347900e-01 -5.759285762906074524e-02 9.794323891401290894e-02 -1.832052171230316162e-01 -7.599399983882904053e-02 4.291152060031890869e-01 2.778830528259277344e-01 1.056376174092292786e-01 2.401235997676849365e-01 -9.244000911712646484e-02 1.462845355272293091e-01 5.648840591311454773e-02 1.149841621518135071e-01 4.996415972709655762e-02 -1.293136775493621826e-01 1.870937943458557129e-01 -9.871026873588562012e-02 3.988644480705261230e-01 -1.777759641408920288e-01 3.081156611442565918e-01 1.523341536521911621e-01 9.592387080192565918e-02 4.043645167257636786e-04 4.705690219998359680e-02 -1.412905156612396240e-01 -4.120545834302902222e-02 -1.618746221065521240e-01 -1.746720522642135620e-01 -2.324651777744293213e-01 9.514225274324417114e-02 6.452307850122451782e-02 -4.819958657026290894e-02
-2.224432304501533508e-02 7.392258942127227783e-02 3.362097442150115967e-01 6.423538923263549805e-02 5.494411289691925049e-02 2.401911914348602295e-01 2.122277021408081055e-01 -3.608771562576293945e-01 1.558708120137453079e-02 -6.397040188312530518e-02 1.635148525238037109e-01 1.156389042735099792e-01 1.792185455560684204e-01 3.326564431190490723e-01 -1.675189658999443054e-02 2.466373145580291748e-01 -3.840086162090301514e-01 1.347519159317016602e-01 -2.164331078529357910e-01 -4.490916430950164795e-02 -1.133565828204154968e-01 -5.098791420459747314e-02 -6.767378002405166626e-02 -1.555215716361999512e-01 -1.364623010158538818e-01 -8.116856217384338379e-02 -5.681016668677330017e-02 -1.470275819301605225e-01 -1.548283845186233521e-01 3.066354244947433472e-02 -2.759675309062004089e-02 2.411093562841415405e-01
5.402551963925361633e-02 8.613694459199905396e-02 1.472561806440353394e-01 4.289774969220161438e-02 -1.815483719110488892e-01 4.831684529781341553e-01 1.504394412040710449e-01 -1.776825934648513794e-01 2.919657230377197266e-01 -7.484816759824752808e-02 -7.493403553962707520e-02 8.710024505853652954e-02 2.310050278902053833e-01 1.296430230140686035e-01 -5.237142369151115417e-02 2.595570683479309082e-01 -3.831439018249511719e-01 -1.103498488664627075e-01 -4.571870341897010803e-02 7.510378956794738770e-02 4.216947779059410095e-02 -2.118262052536010742e-01 -2.225233763456344604e-01 1.987580582499504089e-02 4.817650187760591507e-03 1.877151280641555786e-01 -4.533876478672027588e-02 -4.408193286508321762e-03 -9.297962486743927002e-02 -2.944459915161132812e-01 -4.850459098815917969e-02 -5.378199741244316101e-02
5.471629276871681213e-02 2.125558406114578247e-01 -5.406703054904937744e-02 -1.261638998985290527e-01 -2.135692536830902100e-01 3.616494834423065186e-01 2.112374156713485718e-01 -9.679044038057327271e-02 7.588295638561248779e-02 -6.126655638217926025e-02 1.014162972569465637e-01 1.625614017248153687e-01 8.260735869407653809e-02 -3.610586225986480713e-01 -1.577301472425460815e-01 4.114557430148124695e-02 -1.488533765077590942e-01 -8.285470306873321533e-02 -1.507913768291473389e-01 -5.410378053784370422e-02 -2.470369338989257812e-01 2.252280861139297485e-01 3.365429874975234270e-04 -1.275784373283386230e-01 -5.144431442022323608e-02 1.533034443855285645e-01 -4.299448430538177490e-01 -7.214267551898956299e-02 4.352749884128570557e-02 -7.326999306678771973e-02 1.878223419189453125e-01 2.261558771133422852e-01
7.152175158262252808e-02 -5.537944659590721130e-02 -1.402188986539840698e-01 8.943831175565719604e-02 -2.356157824397087097e-02 -6.963311880826950073e-02 1.185444146394729614e-01 -3.686153590679168701e-01 4.302307497709989548e-03 -2.699560523033142090e-01 2.413531094789505005e-01 -1.157892029732465744e-02 1.236081272363662720e-01 1.525462269783020020e-01 -3.565008044242858887e-01 6.711041927337646484e-02 -2.805028557777404785e-01 1.534255407750606537e-02 -2.673710286617279053e-01 -6.866713613271713257e-02 -1.907367072999477386e-02 1.261104047298431396e-01 -5.438254401087760925e-02 -4.824228584766387939e-02 -8.869024366140365601e-02 1.745475381612777710e-01 -3.568417131900787354e-01 -1.822184920310974121e-01 2.594325542449951172e-01 -6.699861586093902588e-02 -2.322835326194763184e-01 -7.812105864286422729e-02
1.817853152751922607e-01 1.394996643066406250e-01 8.437499403953552246e-02 6.675420701503753662e-02 -1.595905870199203491e-01 5.223917365074157715e-01 1.318006664514541626e-01 -5.818114057183265686e-02 4.384259283542633057e-01 -4.052693396806716919e-02 -5.317800119519233704e-02 1.184253990650177002e-01 1.879955381155014038e-01 -3.262734040617942810e-02 -1.218866929411888123e-02 2.609440088272094727e-01 -3.613602519035339355e-01 7.889880798757076263e-03 3.080683527514338493e-03 -2.503367327153682709e-02 4.073305055499076843e-02 -1.754389405250549316e-01 -2.280951142311096191e-01 -7.918340712785720825e-02 1.257544942200183868e-02 1.651061177253723145e-01 -1.409219484776258469e-02 -4.275858402252197266e-02 4.951392859220504761e-02 -2.100258171558380127e-01 2.688652090728282928e-02 5.191342905163764954e-02
-1.987411379814147949e-01 1.477825492620468140e-01 -3.375151008367538452e-02 1.181599125266075134e-01 -3.388280570507049561e-01 3.776552379131317139e-01 5.807534232735633850e-02 -7.455008476972579956e-02 5.656202882528305054e-02 -1.761038750410079956e-01 1.193786710500717163e-01 5.694315582513809204e-02 9.389553964138031006e-02 -2.179742231965065002e-02 -3.358162343502044678e-01 -9.450722485780715942e-02 -2.224005609750747681e-01 -5.779738537967205048e-03 -1.515427827835083008e-01 5.245419964194297791e-02 -1.125018969178199768e-01 9.006112813949584961e-03 1.489254981279373169e-01 5.526374280452728271e-02 -1.413297802209854126e-01 3.155789971351623535e-01 -3.827319741249084473e-01 -6.968931853771209717e-02 1.250568926334381104e-01 -2.361007779836654663e-02 -5.061519891023635864e-02 2.676860094070434570e-01
1.482751518487930298e-01 -1.849017292261123657e-02 2.171476334333419800e-01 -1.013545598834753036e-02 -6.394418329000473022e-02 7.131162285804748535e-02 2.689300775527954102e-01 -2.127735912799835205e-01 2.839877605438232422e-01 1.974148601293563843e-01 -1.575884670019149780e-01 4.782023024745285511e-04 3.698668777942657471e-01 6.346280220896005630e-03 -2.128915339708328247e-01 -2.102522253990173340e-01 -1.074070334434509277e-01 2.810037136077880859e-02 -3.736350238323211670e-01 1.772779524326324463e-01 -2.102882228791713715e-02 1.837166994810104370e-01 -5.199085548520088196e-02 -3.875121772289276123e-01 -5.063285306096076965e-02 2.022829465568065643e-02 -4.918930120766162872e-03 4.026332497596740723e-02 -2.376816272735595703e-01 -3.821999533101916313e-03 3.402848914265632629e-02 1.085035875439643860e-02
1.806442737579345703e-01 -1.672948896884918213e-01 6.086102128028869629e-02 -1.023300513625144958e-01 5.658916756510734558e-02 9.348418563604354858e-02 1.278376281261444092e-01 1.306424848735332489e-02 3.105013966560363770e-01 -1.190863996744155884e-01 3.459272682666778564e-01 2.272572368383407593e-01 7.980210706591606140e-03 1.715261861681938171e-02 -1.777323633432388306e-01 7.975180447101593018e-02 5.707781389355659485e-02 -1.678208410739898682e-01 -2.125002294778823853e-01 2.065489441156387329e-01 2.951489984989166260e-01 -1.936855018138885498e-01 1.308223158121109009e-01 -1.341120302677154541e-01 -4.155800864100456238e-02 3.286187648773193359e-01 -2.968163788318634033e-01 4.042018204927444458e-02 1.509191840887069702e-01 -2.498473823070526123e-01 -1.062610000371932983e-01 4.034514725208282471e-02
9.097310714423656464e-03 -6.770741939544677734e-02 3.437557816505432129e-02 2.135679721832275391e-01 8.648649672977626324e-04 2.657838463783264160e-01 4.569139480590820312e-01 1.675714999437332153e-01 7.044100761413574219e-02 -1.875944286584854126e-01 1.065688356757164001e-01 4.985076934099197388e-02 1.112890392541885376e-01 1.371248741634190083e-03 1.292358245700597763e-02 -5.070666968822479248e-02 -2.954036593437194824e-01 2.444659918546676636e-02 -3.042862415313720703e-01 -4.300525784492492676e-02 -3.764621540904045105e-02 -2.773921191692352295e-01 -2.307628989219665527e-01 1.846720725297927856e-01 2.054109275341033936e-01 -9.951014071702957153e-02 -2.468601912260055542e-01 -1.833004653453826904e-01 6.702088564634323120e-02 -5.559086427092552185e-02 -2.329352349042892456e-01 -1.242231130599975586e-01
-1.431000977754592896e-01 2.528452547267079353e-03 -9.831579774618148804e-02 -5.253536999225616455e-02 1.362361013889312744e-03 -2.931937389075756073e-02 6.448730081319808960e-02 -3.125632107257843018e-01 1.591583937406539917e-01 -3.354318141937255859e-01 2.745372951030731201e-01 2.951738834381103516e-01 -4.696288332343101501e-02 9.042333811521530151e-02 -3.467585146427154541e-01 -1.588143706321716309e-01 -3.966301083564758301e-01 1.749596446752548218e-01 -2.505451440811157227e-01 4.087392240762710571e-02 1.280400902032852173e-02 7.887162268161773682e-02 1.028220355510711670e-01 -2.331689186394214630e-02 -1.040382385253906250e-01 5.148100852966308594e-02 -1.515123695135116577e-01 -1.559831053018569946e-01 1.557680964469909668e-01 -1.183893084526062012e-01 -1.871649175882339478e-01 6.513386219739913940e-02
2.205778844654560089e-02 6.290491670370101929e-02 -1.106022894382476807e-01 6.973446905612945557e-02 1.355656888335943222e-02 5.575650930404663086e-02 -1.519611477851867676e-01 -1.947697103023529053e-01 9.830359369516372681e-02 8.088237792253494263e-02 2.492410540580749512e-01 4.921385273337364197e-02 1.466281414031982422e-01 -3.347784280776977539e-02 -2.677751183509826660e-01 6.627833098173141479e-02 -4.055604934692382812e-01 -1.741880327463150024e-01 -3.236317932605743408e-01 -4.047211259603500366e-02 -9.497265517711639404e-02 -6.006964016705751419e-03 -1.050786003470420837e-01 -9.190168976783752441e-02 -1.029505208134651184e-01 4.242048263549804688e-01 -2.925114631652832031e-01 -2.307029366493225098e-01 -3.787802997976541519e-03 -8.118826150894165039e-02 -2.611564695835113525e-01 2.813431248068809509e-02
8.664494007825851440e-02 -6.195655092597007751e-02 5.345234647393226624e-02 6.508211791515350342e-02 7.584509998559951782e-02 -2.598788123577833176e-04 3.511952981352806091e-02 -3.896166682243347168e-01 2.241747081279754639e-01 -2.142421156167984009e-01 2.572321891784667969e-01 7.691134512424468994e-02 1.732241921126842499e-02 8.287060260772705078e-02 -3.339079916477203369e-01 -3.408168256282806396e-02 -3.899152278900146484e-01 1.073413789272308350e-01 -1.188342794775962830e-01 -1.568843573331832886e-01 -1.463751941919326782e-01 1.225505862385034561e-02 -1.297862231731414795e-01 -8.892267942428588867e-03 -1.663599759340286255e-01 1.378476321697235107e-01 -2.474152147769927979e-01 -2.407804727554321289e-01 2.010606080293655396e-01 2.175764739513397217e-02 -2.536952197551727295e-01 1.509829908609390259e-01
-1.094078719615936279e-01 8.306900411844253540e-02 8.196941018104553223e-02 -1.249423623085021973e-01 9.909331798553466797e-02 1.733892560005187988e-01 -3.373215906322002411e-03 -6.736440211534500122e-02 5.270512402057647705e-02 6.043193861842155457e-02 1.789068877696990967e-01 1.764008551836013794e-01 1.302831470966339111e-01 1.294448971748352051e-01 -3.179220855236053467e-01 -1.461176127195358276e-01 -3.928356766700744629e-01 1.247447356581687927e-01 -1.695037484169006348e-01 -8.848596364259719849e-02 1.039783731102943420e-01 1.443292200565338135e-01 3.863393142819404602e-02 -2.265383601188659668e-01 -2.222084254026412964e-02 3.416138589382171631e-01 -4.760380685329437256e-01 -9.869620203971862793e-02 -7.265920937061309814e-02 -1.849909313023090363e-02 -1.433476060628890991e-01 1.343277096748352051e-01
4.098970293998718262e-01 2.044059634208679199e-01 -1.289714360609650612e-03 8.843456394970417023e-03 9.047877043485641479e-02 3.058171570301055908e-01 1.164276152849197388e-02 -7.164896279573440552e-02 9.078244119882583618e-02 -8.621817827224731445e-02 1.100687310099601746e-01 2.362119257450103760e-01 2.516021132469177246e-01 3.153490126132965088e-01 -1.152020990848541260e-01 1.614857763051986694e-01 7.763372361660003662e-02 -5.373612791299819946e-02 -3.446181118488311768e-01 2.873690240085124969e-02 2.194288000464439392e-02 3.199883997440338135e-01 2.161355689167976379e-02 -1.327456235885620117e-01 -1.439393907785415649e-01 5.460747703909873962e-02 -8.073285967111587524e-02 -1.402934491634368896e-01 -1.857240945100784302e-01 -8.133163303136825562e-02 -2.279984503984451294e-01 -7.072640955448150635e-02
4.167304839938879013e-03 5.670756101608276367e-02 4.373832419514656067e-02 3.041288256645202637e-01 1.148625686764717102e-01 7.076838612556457520e-02 3.336094021797180176e-01 1.106390953063964844e-01 2.851202152669429779e-02 -3.787578642368316650e-01 5.006728693842887878e-02 2.694992125034332275e-01 3.348277136683464050e-02 1.563651114702224731e-01 -2.246423214673995972e-01 -4.213493317365646362e-02 -8.671699464321136475e-02 9.405259042978286743e-02 -1.170298531651496887e-01 1.600679159164428711e-01 1.596803665161132812e-01 -4.186074435710906982e-02 -1.458463817834854126e-01 -3.517915681004524231e-02 4.683517850935459137e-03 -6.082276999950408936e-02 -3.962291479110717773e-01 1.795889288187026978e-01 -8.140377700328826904e-02 -3.704050779342651367e-01 -5.742979049682617188e-02 1.336632966995239258e-01
-8.544918894767761230e-02 -1.281381994485855103e-01 -2.865151762962341309e-01 8.954821527004241943e-02 -7.681278884410858154e-02 -7.131437957286834717e-02 3.318170309066772461e-01 2.555657550692558289e-02 2.263057082891464233e-01 -2.650181949138641357e-01 -1.185314655303955078e-01 3.871820867061614990e-01 2.275855094194412231e-01 1.596313863992691040e-01 -1.051715612411499023e-01 1.124199479818344116e-01 -1.937513202428817749e-01 9.799978882074356079e-02 -5.225153639912605286e-02 -2.693565189838409424e-01 1.414930969476699829e-01 -9.578822180628776550e-03 -1.889434903860092163e-01 -3.416398167610168457e-02 1.531057246029376984e-02 1.526973545551300049e-01 -1.812136024236679077e-01 -2.913740575313568115e-01 -1.224923506379127502e-01 -2.901119180023670197e-02 -1.968084573745727539e-01 -5.262196063995361328e-02
6.793183740228414536e-03 -2.721307873725891113e-01 4.959936812520027161e-02 2.426527440547943115e-01 -1.398417055606842041e-01 8.162974263541400433e-04 4.430436789989471436e-01 -2.528253197669982910e-01 1.583826839923858643e-01 -1.417473405599594116e-01 3.078278303146362305e-01 -4.116933792829513550e-02 4.321116022765636444e-03 -1.285918354988098145e-01 -1.224633008241653442e-01 -1.069092750549316406e-01 -9.978006128221750259e-04 5.849102884531021118e-02 -9.451270103454589844e-02 3.499094843864440918e-01 3.742143884301185608e-02 -9.019110351800918579e-02 1.042726412415504456e-01 -2.196687310934066772e-01 1.606400310993194580e-01 2.692279517650604248e-01 -2.505502402782440186e-01 -9.696692973375320435e-02 1.222831010818481445e-01 -1.002204511314630508e-02 9.357170015573501587e-02 4.951937869191169739e-02
-1.217017248272895813e-01 -1.808564960956573486e-01 2.090466916561126709e-01 -9.654241800308227539e-02 2.223453484475612640e-02 4.686886668205261230e-01 1.786405593156814575e-01 -8.599448949098587036e-02 2.361053973436355591e-01 6.826344132423400879e-02 2.565219439566135406e-02 3.420617058873176575e-02 7.703596353530883789e-02 -5.695727653801441193e-03 -1.100079566240310669e-01 1.768625378608703613e-01 -4.437470436096191406e-01 1.199224889278411865e-01 -9.405973553657531738e-02 -1.817803233861923218e-01 -3.732980415225028992e-02 -2.812350690364837646e-01 -1.404914855957031250e-01 1.930433064699172974e-01 -3.032855689525604248e-02 5.930249392986297607e-02 -1.314358413219451904e-01 -4.312659427523612976e-02 7.663959264755249023e-02 -1.990077197551727295e-01 -6.830687634646892548e-04 2.620697319507598877e-01
-1.260760575532913208e-01 -8.563965559005737305e-03 1.505384594202041626e-01 6.386060267686843872e-02 6.660055369138717651e-02 3.262115120887756348e-01 2.326341420412063599e-01 -4.239509254693984985e-02 2.177624106407165527e-01 -4.265279974788427353e-03 -5.685589462518692017e-02 2.178561985492706299e-01 2.019419968128204346e-01 2.046642079949378967e-02 -4.442507028579711914e-01 2.971365116536617279e-03 -3.170592784881591797e-01 9.899035841226577759e-02 4.571618512272834778e-02 1.053592190146446228e-01 2.537201642990112305e-01 -1.459661722183227539e-01 6.744817644357681274e-02 7.732579857110977173e-02 1.488913223147392273e-02 1.772299781441688538e-02 -3.068222701549530029e-01 -2.810149490833282471e-01 1.651705503463745117e-01 1.123713180422782898e-01 -3.166365623474121094e-02 1.398043930530548096e-01
1.685182750225067139e-01 -1.191466450691223145e-01 -2.518321201205253601e-02 8.792944252490997314e-03 -1.518097706139087677e-02 3.092182874679565430e-01 3.627126514911651611e-01 -7.387062907218933105e-02 1.018182188272476196e-01 1.232122331857681274e-01 7.374022901058197021e-02 -3.210278451442718506e-01 -4.219822958111763000e-02 2.089535892009735107e-01 -3.559266328811645508e-01 3.414583206176757812e-02 -2.627353668212890625e-01 2.576140500605106354e-02 1.197424829006195068e-01 -2.693827729672193527e-03 -5.678353365510702133e-03 3.554997146129608154e-01 -2.387369871139526367e-01 -5.159223824739456177e-02 -3.966699540615081787e-02 -1.172453910112380981e-02 -4.627073556184768677e-02 -2.110728770494461060e-01 -2.012200281023979187e-02 -2.857401967048645020e-01 1.871743984520435333e-02 1.248157843947410583e-01
5.662424489855766296e-02 6.177099049091339111e-02 -1.697219759225845337e-01 -5.171854048967361450e-02 1.498587080277502537e-03 3.684864342212677002e-01 1.134211868047714233e-01 -1.067882627248764038e-01 -6.261210143566131592e-02 1.300048977136611938e-01 2.287286818027496338e-01 7.029286026954650879e-02 1.546419262886047363e-01 -2.152393907308578491e-01 -2.139894217252731323e-01 1.376981884241104126e-01 -5.893831700086593628e-02 8.806875348091125488e-02 1.913141342811286449e-03 -1.349112987518310547e-01 -2.695484757423400879e-01 -7.893510162830352783e-02 1.882545799016952515e-01 -1.995705366134643555e-01 2.484478801488876343e-01 2.711552381515502930e-01 -3.410861492156982422e-01 -4.426150023937225342e-02 -8.832055330276489258e-02 -2.874678969383239746e-01 -9.817417711019515991e-02 -2.261738181114196777e-01
1.356780827045440674e-01 -1.053505018353462219e-01 1.655018925666809082e-01 2.282290011644363403e-01 -1.600541919469833374e-02 -5.002487450838088989e-02 -1.334677170962095261e-02 -7.645727694034576416e-02 2.148696035146713257e-01 -1.916158050298690796e-01 1.519369035959243774e-01 2.424271591007709503e-02 -7.315578311681747437e-02 -9.394247084856033325e-03 -2.503085434436798096e-01 3.873115032911300659e-02 -3.710215687751770020e-01 -1.497240662574768066e-01 -2.401421517133712769e-01 -2.718466334044933319e-02 3.677139431238174438e-02 1.448681801557540894e-01 -2.354484647512435913e-01 1.869886368513107300e-02 -8.204645663499832153e-02 3.467343449592590332e-01 -3.683964908123016357e-01 -7.721067965030670166e-02 1.129106059670448303e-01 -3.374998569488525391e-01 -1.088283583521842957e-01 -4.837050661444664001e-02
-2.183553725481033325e-01 3.077564761042594910e-02 1.020812839269638062e-01 6.070592626929283142e-02 -6.991842389106750488e-02 3.091990947723388672e-01 3.098183572292327881e-01 -5.290003865957260132e-02 3.259202539920806885e-01 -3.297631815075874329e-02 -1.388728767633438110e-01 1.581251174211502075e-01 6.706767529249191284e-02 2.440958470106124878e-01 1.484714299440383911e-01 3.332566618919372559e-01 -1.504536904394626617e-02 5.432438571006059647e-03 -1.413441747426986694e-01 -2.271594293415546417e-02 -9.270084649324417114e-02 -1.846947818994522095e-01 -1.840702891349792480e-01 -1.747927963733673096e-01 1.887129843235015869e-01 1.150319799780845642e-01 -3.529838323593139648e-01 -2.417242825031280518e-01 1.389346867799758911e-01 -8.318831026554107666e-02 -4.740978777408599854e-02 3.114562109112739563e-02
6.133150309324264526e-02 2.371283322572708130e-01 -1.729201152920722961e-02 4.486617445945739746e-02 -1.763013154268264771e-01 9.017540514469146729e-02 4.584687948226928711e-01 -2.143804579973220825e-01 1.988029293715953827e-02 -4.112779349088668823e-02 7.368640601634979248e-02 2.312756180763244629e-01 2.864453494548797607e-01 8.506718277931213379e-02 -1.585507243871688843e-01 -1.056842580437660217e-01 -3.618924021720886230e-01 2.270537987351417542e-02 3.032192960381507874e-02 1.239668503403663635e-01 2.134629525244235992e-02 -1.128979250788688660e-01 2.306278422474861145e-02 1.327731013298034668e-01 1.334768980741500854e-01 -1.319304946810007095e-02 -3.859564960002899170e-01 1.464886516332626343e-01 8.375179767608642578e-02 -1.021640282124280930e-02 -2.526315748691558838e-01 -1.313261240720748901e-01
9.318257868289947510e-02 -3.567624092102050781e-02 -1.231362447142601013e-01 -1.007742509245872498e-01 9.789798408746719360e-03 2.646116316318511963e-01 3.700587451457977295e-01 -2.339759469032287598e-01 3.135968744754791260e-01 4.963912442326545715e-02 2.384337335824966431e-01 3.220323622226715088e-01 -4.968084394931793213e-03 -1.109693348407745361e-01 -8.777029067277908325e-02 -1.658353954553604126e-01 9.856522828340530396e-02 6.377827376127243042e-02 -7.876826077699661255e-02 -4.220209270715713501e-02 -1.080940812826156616e-01 -4.600703343749046326e-02 -1.746178120374679565e-01 -1.767192184925079346e-01 1.574454754590988159e-01 7.519302517175674438e-02 -1.879029422998428345e-01 -2.381067574024200439e-01 2.347859740257263184e-01 1.324035227298736572e-01 2.017282545566558838e-01 2.468427270650863647e-01
1.661504060029983521e-01 -2.702394127845764160e-02 -1.723829358816146851e-01 -2.220713347196578979e-01 -3.796467557549476624e-02 4.071237146854400635e-01 1.372372508049011230e-01 -1.573319286108016968e-01 2.256867587566375732e-01 -4.390861466526985168e-02 3.176397383213043213e-01 3.187122941017150879e-01 9.372598677873611450e-02 -1.022500246763229370e-01 -3.061023354530334473e-01 -1.038929075002670288e-01 1.005662754178047180e-01 -1.144980713725090027e-01 -1.700255274772644043e-01 -8.345063775777816772e-02 -4.438509047031402588e-02 1.085750535130500793e-01 -9.282483905553817749e-02 -8.193082176148891449e-03 7.600296288728713989e-03 1.702609509229660034e-01 -1.533462405204772949e-01 -2.473693937063217163e-01 6.080944463610649109e-02 1.162171438336372375e-01 2.584419250488281250e-01 1.532932221889495850e-01
-9.672435373067855835e-02 -1.185493543744087219e-01 -3.307041898369789124e-02 -1.831705719232559204e-01 -9.012372791767120361e-02 1.758038699626922607e-01 3.275392651557922363e-01 -2.167026996612548828e-01 1.364495158195495605e-01 -1.593836247920989990e-01 1.584848314523696899e-01 1.451916098594665527e-01 -1.550156921148300171e-01 -1.884545385837554932e-01 -1.102888733148574829e-01 -9.793385863304138184e-02 6.682179123163223267e-02 2.836840692907571793e-03 -1.503220945596694946e-01 8.321576565504074097e-02 1.165701523423194885e-01 1.960721015930175781e-01 1.517663151025772095e-01 -4.183149896562099457e-03 -5.782603845000267029e-02 3.806603848934173584e-01 -3.879091441631317139e-01 7.197985053062438965e-02 2.655718326568603516e-01 -2.233807444572448730e-01 2.091302573680877686e-01 3.591489978134632111e-03
1.092965528368949890e-02 -5.464790016412734985e-02 -2.175419628620147705e-01 -4.522371292114257812e-02 5.293415114283561707e-02 -7.653326541185379028e-02 4.115991592407226562e-01 -1.760562211275100708e-01 5.871873721480369568e-02 -3.412845544517040253e-03 1.730377674102783203e-01 -2.788911461830139160e-01 1.280408203601837158e-01 6.576628983020782471e-02 -2.654545307159423828e-01 2.013385742902755737e-01 -2.671749889850616455e-01 1.442663371562957764e-01 -8.915847539901733398e-02 -6.500367075204849243e-02 2.969599515199661255e-02 1.821239292621612549e-01 -5.960541591048240662e-02 -1.785592138767242432e-01 -8.848437666893005371e-02 2.717975974082946777e-01 -3.588049113750457764e-01 -8.963474631309509277e-02 -1.677599549293518066e-01 -9.991680085659027100e-02 2.720979042351245880e-02 2.536679804325103760e-01
-1.574354171752929688e-01 1.572788059711456299e-01 8.427692204713821411e-02 -2.722917199134826660e-01 8.315280079841613770e-02 -1.161969732493162155e-02 1.704609543085098267e-01 -1.092389747500419617e-01 6.109910830855369568e-02 -1.790414750576019287e-02 1.871451139450073242e-01 2.508801817893981934e-01 1.312995702028274536e-01 -5.925836786627769470e-02 -2.816038131713867188e-01 -1.351530998945236206e-01 -4.218762218952178955e-01 8.820517361164093018e-02 -1.050168573856353760e-01 5.051273852586746216e-02 2.190261632204055786e-01 -9.204491972923278809e-03 1.373669877648353577e-02 -3.218606710433959961e-01 -1.922073215246200562e-02 2.267322689294815063e-01 -3.179218173027038574e-01 -7.984308153390884399e-02 2.041582018136978149e-02 -1.596529781818389893e-01 3.380434215068817139e-02 2.517972290515899658e-01
-2.173926383256912231e-01 1.300842761993408203e-01 6.517348438501358032e-02 -1.684036701917648315e-01 -1.515930742025375366e-01 2.622687518596649170e-01 2.725651562213897705e-01 -2.034174203872680664e-01 2.141664475202560425e-01 3.596913069486618042e-02 2.385047525167465210e-01 1.848112344741821289e-01 4.751449450850486755e-03 -1.261293888092041016e-01 -3.298996984958648682e-01 -1.632542721927165985e-02 -3.131331130862236023e-02 -1.257673501968383789e-01 -1.463277488946914673e-01 -2.891571223735809326e-01 -1.227802559733390808e-01 1.890381574630737305e-01 2.007332444190979004e-01 -1.538023799657821655e-01 -7.846768200397491455e-02 1.361535638570785522e-01 -2.009792327880859375e-01 -1.808912307024002075e-01 2.178170979022979736e-01 -1.927610188722610474e-01 -2.000254578888416290e-02 1.146799847483634949e-01
2.976809442043304443e-01 -4.387658555060625076e-03 -1.701034754514694214e-01 1.221055239439010620e-01 2.708145789802074432e-02 2.472301386296749115e-02 -1.445769611746072769e-02 -2.014683485031127930e-01 2.897839844226837158e-01 -7.132382690906524658e-02 -1.622540205717086792e-01 1.042743474245071411e-01 1.080664098262786865e-01 -7.082839030772447586e-03 -2.228435277938842773e-01 -1.259475350379943848e-01 -2.212315201759338379e-01 1.758074015378952026e-01 -2.287757992744445801e-01 8.443120121955871582e-02 1.065316051244735718e-02 1.278574019670486450e-01 -2.795593738555908203e-01 -1.852669715881347656e-01 8.851791918277740479e-02 2.043114602565765381e-01 -3.771935999393463135e-01 5.841564387083053589e-02 1.292956322431564331e-01 -3.606193363666534424e-01 -1.736348308622837067e-02 1.062014847993850708e-01
-9.356269240379333496e-02 -9.023116528987884521e-02 -3.120231330394744873e-01 -2.431271784007549286e-02 -6.985612958669662476e-02 2.332011461257934570e-01 4.134236574172973633e-01 -2.285432517528533936e-01 1.446827203035354614e-01 -2.713104523718357086e-02 -2.334303036332130432e-02 8.782155811786651611e-02 3.442410007119178772e-02 1.957399547100067139e-01 -1.135062724351882935e-01 8.548751473426818848e-02 -1.978239268064498901e-01 -2.775270938873291016e-01 -3.159881234169006348e-01 1.212001889944076538e-01 2.695766687393188477e-01 2.280401736497879028e-01 -2.342603504657745361e-01 -1.482106745243072510e-01 7.635068148374557495e-02 -6.748005747795104980e-02 4.603585228323936462e-02 1.509257964789867401e-02 -1.966362446546554565e-01 8.724045008420944214e-02 -1.137525811791419983e-01 -9.468387812376022339e-02
2.116516977548599243e-01 3.371110185980796814e-02 2.420920506119728088e-02 -1.617419272661209106e-01 -7.838341407477855682e-03 2.536434233188629150e-01 1.097844019532203674e-01 -1.476522088050842285e-01 1.673891544342041016e-01 -3.384515345096588135e-01 -1.498421747237443924e-02 1.133782491087913513e-01 1.519414484500885010e-01 4.086406156420707703e-02 -4.605698883533477783e-01 2.302328944206237793e-01 7.518932968378067017e-02 -6.372042000293731689e-02 5.886534601449966431e-02 -1.280253827571868896e-01 6.495901942253112793e-02 1.613036841154098511e-01 -3.225834965705871582e-01 -3.439729213714599609e-01 -3.606245294213294983e-02 -8.691195398569107056e-02 -9.462873637676239014e-02 -6.455382704734802246e-02 -2.891706675291061401e-02 -1.106127575039863586e-01 -1.689066290855407715e-01 -1.943516731262207031e-01
1.300587803125381470e-01 2.235904335975646973e-01 -1.428190320730209351e-01 -2.714729681611061096e-02 -1.226004213094711304e-01 3.392794132232666016e-01 2.292024642229080200e-01 -1.295390576124191284e-01 2.233691327273845673e-02 -1.590645313262939453e-01 3.087631165981292725e-01 2.533736228942871094e-01 1.112602204084396362e-01 -1.832992732524871826e-01 -7.835262268781661987e-02 8.690321445465087891e-02 -1.420888006687164307e-01 -2.125748246908187866e-01 -2.354751229286193848e-01 -2.415792644023895264e-02 -1.884160786867141724e-01 1.990955173969268799e-01 1.301312595605850220e-01 6.319463998079299927e-02 1.828245935030281544e-03 1.727965623140335083e-01 -3.292945027351379395e-01 -1.478353291749954224e-01 -2.562533691525459290e-02 -3.056474588811397552e-02 1.369996368885040283e-01 2.636502385139465332e-01
-2.162687107920646667e-02 -1.438161730766296387e-01 -9.422423690557479858e-02 -3.592172288335859776e-05 -3.905863687396049500e-02 -1.751317083835601807e-01 2.859775163233280182e-02 -1.924583911895751953e-01 2.154362350702285767e-01 -1.297693848609924316e-01 2.654234468936920166e-01 2.690744400024414062e-01 1.488152593374252319e-01 1.267535537481307983e-01 -3.351217806339263916e-01 -1.742380112409591675e-01 -4.618130028247833252e-01 1.549603492021560669e-01 -1.190192401409149170e-01 -5.089817196130752563e-02 4.463942721486091614e-02 -1.519225165247917175e-02 1.358277648687362671e-01 2.078155011986382306e-05 -5.442870780825614929e-02 1.082795336842536926e-01 -2.953589856624603271e-01 -3.342162370681762695e-01 7.032707333564758301e-02 -1.027067303657531738e-01 -9.265956282615661621e-02 2.274612709879875183e-02
4.004167616367340088e-01 -2.011301070451736450e-01 -1.121613681316375732e-01 -1.289876699447631836e-01 -4.018490016460418701e-02 2.087457627058029175e-01 5.051931738853454590e-02 -3.224318623542785645e-01 1.941559612751007080e-01 1.925283521413803101e-01 -6.921373307704925537e-02 1.952937990427017212e-01 1.571561768651008606e-02 1.676113903522491455e-01 -1.580722928047180176e-01 6.420358270406723022e-02 -1.053840667009353638e-01 1.632258296012878418e-01 -7.799915224313735962e-02 -1.340362727642059326e-01 2.023048698902130127e-01 2.946657538414001465e-01 7.508465647697448730e-02 -5.929177626967430115e-03 -7.894053123891353607e-03 -1.541453301906585693e-01 -2.471290528774261475e-01 -2.532037496566772461e-01 1.463879924267530441e-02 -1.993587464094161987e-01 -2.262893021106719971e-01 -8.802463859319686890e-02
1.743129342794418335e-01 1.934120357036590576e-01 6.268788129091262817e-02 -2.637577056884765625e-01 -7.074721902608871460e-02 2.206796221435070038e-02 2.874814867973327637e-01 3.732593497261404991e-03 1.255139112472534180e-01 -3.187060058116912842e-01 -2.732589468359947205e-02 -2.773764729499816895e-02 4.785699769854545593e-02 1.663193404674530029e-01 -1.219387501478195190e-01 3.827830553054809570e-01 -1.851494461297988892e-01 1.745568066835403442e-01 -1.085320040583610535e-01 -2.063580453395843506e-01 1.655841022729873657e-01 2.180270105600357056e-01 -1.972216367721557617e-01 -2.809008210897445679e-02 2.088882625102996826e-01 2.523844540119171143e-01 -2.087217569351196289e-01 2.902504988014698029e-02 2.675868757069110870e-02 -1.228608489036560059e-01 -2.258731573820114136e-01 8.971066772937774658e-02
-4.172975942492485046e-02 7.690165191888809204e-02 -1.544584035873413086e-01 2.269556932151317596e-02 1.091825142502784729e-01 1.226254925131797791e-01 3.173289895057678223e-01 -3.230629861354827881e-01 2.162979096174240112e-01 4.796502366662025452e-02 1.117442697286605835e-01 1.414186879992485046e-02 -1.685881167650222778e-01 -9.082797169685363770e-02 -2.836585938930511475e-01 4.718120023608207703e-02 -3.412888050079345703e-01 -1.903140395879745483e-01 -1.384598016738891602e-01 1.159188821911811829e-01 2.688326686620712280e-02 -2.111609131097793579e-01 2.590442821383476257e-02 -1.539330482482910156e-01 -2.556677162647247314e-01 2.663224637508392334e-01 -2.936069071292877197e-01 1.291012763977050781e-01 5.922587960958480835e-02 -1.378770470619201660e-01 -7.195436209440231323e-02 1.815766692161560059e-01
-2.034927308559417725e-01 -2.140705734491348267e-01 -1.516260206699371338e-01 1.247082464396953583e-02 -1.824495792388916016e-01 1.837890148162841797e-01 2.624863386154174805e-01 -4.590575024485588074e-02 4.418875649571418762e-02 -3.205170333385467529e-01 -1.993861943483352661e-01 2.418829649686813354e-01 1.555179357528686523e-01 -1.429591607302427292e-02 -2.546675205230712891e-01 6.089958176016807556e-02 -1.108564734458923340e-01 2.498842589557170868e-02 -1.975501179695129395e-01 -3.059239685535430908e-02 2.122287750244140625e-01 -1.427362263202667236e-01 -4.041488468647003174e-01 -1.417441219091415405e-01 -1.352275460958480835e-01 1.408939808607101440e-01 -1.745840758085250854e-01 -2.268285751342773438e-01 -8.905278891324996948e-02 -4.394355043768882751e-02 -2.202539145946502686e-02 -1.533382833003997803e-01
-1.556061357259750366e-01 -1.451890636235475540e-02 3.389895260334014893e-01 -8.673923462629318237e-02 2.243133820593357086e-02 2.810010612010955811e-01 2.538752257823944092e-01 -3.610234856605529785e-01 -1.670153625309467316e-02 -5.746093764901161194e-02 3.415157645940780640e-02 2.373704314231872559e-01 1.492579430341720581e-01 2.432731539011001587e-01 -3.743476048111915588e-02 2.282881438732147217e-01 -1.011514738202095032e-01 2.905675470829010010e-01 -1.997175663709640503e-01 5.363097414374351501e-02 -1.640401333570480347e-01 6.562774535268545151e-03 -9.563662111759185791e-02 -1.088280975818634033e-01 -1.424581408500671387e-01 1.054836362600326538e-01 2.620824240148067474e-02 -2.349176108837127686e-01 -1.235009953379631042e-01 -1.148588210344314575e-01 2.438250780105590820e-01 1.491907835006713867e-01
2.535963356494903564e-01 -2.266007810831069946e-01 -4.884860292077064514e-02 -2.387761324644088745e-01 6.640818715095520020e-02 8.261090517044067383e-02 1.226921975612640381e-01 -1.385648846626281738e-01 2.052443325519561768e-01 -2.239324450492858887e-01 2.522806823253631592e-01 2.005033940076828003e-01 2.672370672225952148e-01 -7.426476478576660156e-02 -1.243920903652906418e-02 1.952922344207763672e-01 5.487582460045814514e-02 4.821775108575820923e-02 -2.604099810123443604e-01 1.620712280273437500e-01 1.307248473167419434e-01 1.824499666690826416e-01 3.770093992352485657e-02 -3.822741210460662842e-01 9.035523235797882080e-02 1.507831364870071411e-01 -6.173856556415557861e-02 4.366192221641540527e-02 2.395980060100555420e-01 -5.028414726257324219e-02 -5.468312278389930725e-02 2.668661475181579590e-01
9.648882783949375153e-03 -1.425283402204513550e-01 6.787725538015365601e-02 -9.906348586082458496e-02 -8.817818015813827515e-02 4.611666128039360046e-02 2.284802794456481934e-01 1.157182157039642334e-01 3.123852610588073730e-01 9.018035978078842163e-02 1.135359033942222595e-01 1.415653228759765625e-01 3.789179325103759766e-01 -2.489300072193145752e-01 -1.833713650703430176e-01 8.913025259971618652e-02 -1.717128902673721313e-01 1.145567595958709717e-01 -1.762950271368026733e-01 -6.369549036026000977e-02 1.710928231477737427e-01 2.182318419218063354e-01 5.416992306709289551e-02 -2.662311196327209473e-01 4.180946573615074158e-02 2.288337349891662598e-01 2.824705094099044800e-02 -1.152243539690971375e-01 -1.546099036931991577e-01 -2.762122750282287598e-01 1.613574773073196411e-01 2.846668660640716553e-01
-8.754616230726242065e-02 1.050413846969604492e-01 -1.620968431234359741e-01 2.092190086841583252e-01 6.710303574800491333e-02 2.081095576286315918e-01 1.395378559827804565e-01 -1.216152086853981018e-01 3.635109066963195801e-01 6.892640888690948486e-02 -2.124053090810775757e-01 7.113509625196456909e-02 2.491089701652526855e-01 2.239752411842346191e-01 1.035893708467483521e-01 -1.687183082103729248e-01 -2.028801739215850830e-01 -1.632975041866302490e-02 -1.455548703670501709e-01 1.179593503475189209e-01 -2.099754847586154938e-02 3.884167373180389404e-01 -1.406348049640655518e-01 -1.383470147848129272e-01 -6.056287884712219238e-02 9.663624316453933716e-02 -2.458546161651611328e-01 -3.049085736274719238e-01 1.562085002660751343e-01 1.315405010245740414e-03 -5.690984427928924561e-02 -1.728599518537521362e-01
-1.799200326204299927e-01 -1.288432925939559937e-01 6.238537654280662537e-02 -1.155972704291343689e-01 -6.701348721981048584e-02 2.728678286075592041e-01 9.506018459796905518e-02 -6.827153265476226807e-02 4.354939162731170654e-01 -2.624887824058532715e-01 4.913489520549774170e-02 9.418958425521850586e-02 3.638483881950378418e-01 -2.555654942989349365e-02 8.150344341993331909e-02 1.468658745288848877e-01 -2.178473770618438721e-01 1.280637383460998535e-01 1.261046230792999268e-01 7.059963792562484741e-02 1.577785760164260864e-01 1.638688743114471436e-01 -3.850068151950836182e-01 -1.112693324685096741e-01 1.684525012969970703e-01 9.112634509801864624e-02 -1.139242425560951233e-01 7.900559902191162109e-02 -1.348690688610076904e-01 -1.406424492597579956e-01 -2.864222601056098938e-02 1.350641697645187378e-01
-5.365061387419700623e-02 1.972063332796096802e-01 -1.414664536714553833e-01 2.140206098556518555e-01 -9.346381574869155884e-02 2.414061427116394043e-01 3.907435536384582520e-01 -6.847111880779266357e-02 -1.070036515593528748e-01 -3.223670125007629395e-01 2.247181162238121033e-02 1.530460119247436523e-01 3.489737212657928467e-02 1.244503185153007507e-01 3.614198416471481323e-02 -1.444888412952423096e-01 -1.032942607998847961e-01 8.530572056770324707e-03 -7.104139029979705811e-02 2.008820921182632446e-01 -1.057184040546417236e-01 7.114268839359283447e-03 1.214541643857955933e-01 -1.609864830970764160e-01 1.226871460676193237e-01 -6.294084340333938599e-02 -4.519742131233215332e-01 4.459892958402633667e-02 -9.985277056694030762e-02 -3.682631552219390869e-01 9.241719543933868408e-02 4.893482476472854614e-02
3.650529682636260986e-01 -2.088337838649749756e-01 -1.961497664451599121e-01 1.294513642787933350e-01 -1.427310556173324585e-01 1.721562743186950684e-01 4.389519803225994110e-03 -3.630914390087127686e-01 1.395662128925323486e-01 -1.249431669712066650e-01 1.997347623109817505e-01 1.063662469387054443e-01 6.168029457330703735e-02 1.592060476541519165e-01 6.621650606393814087e-02 -8.711662143468856812e-02 -2.757311165332794189e-01 -4.876710474491119385e-03 -1.667338758707046509e-01 -9.321394562721252441e-02 1.213092803955078125e-01 7.385576516389846802e-02 -3.146632611751556396e-01 1.819407194852828979e-01 -5.234072357416152954e-02 2.544548809528350830e-01 -1.570826470851898193e-01 -8.733747899532318115e-02 1.100744679570198059e-01 -2.205353379249572754e-01 -1.819498091936111450e-01 1.147207804024219513e-02
1.324281543493270874e-01 -2.355479449033737183e-01 1.336607486009597778e-01 2.125192433595657349e-01 6.904961168766021729e-02 2.460422664880752563e-01 1.006039157509803772e-01 -3.270635902881622314e-01 1.512671113014221191e-01 -6.584908068180084229e-02 4.092653393745422363e-01 1.318095773458480835e-01 1.601306796073913574e-01 5.906732380390167236e-02 2.841156162321567535e-02 -3.314275741577148438e-01 -2.566675245761871338e-01 9.613305330276489258e-02 -1.815077513456344604e-01 -2.319452315568923950e-01 -3.030796535313129425e-02 8.720205724239349365e-02 -2.680557593703269958e-02 6.766986846923828125e-02 -5.386200547218322754e-02 1.976216137409210205e-01 -5.484927073121070862e-02 8.852148428559303284e-03 4.507248476147651672e-02 -2.821573317050933838e-01 -1.497338265180587769e-01 6.993847340345382690e-02
1.322553120553493500e-02 1.106655895709991455e-01 8.535111695528030396e-02 -5.370993539690971375e-02 -7.670746743679046631e-02 4.649539589881896973e-01 2.160661369562149048e-01 -1.074856892228126526e-01 1.495793014764785767e-01 -7.510166615247726440e-02 -7.823528349399566650e-02 2.872532606124877930e-01 8.283071964979171753e-02 2.573566138744354248e-01 -2.247341424226760864e-01 2.224004566669464111e-01 -3.980667293071746826e-01 -1.518847304396331310e-03 -1.628093719482421875e-01 8.496563136577606201e-02 1.145337969064712524e-01 -1.185566410422325134e-01 -1.438949108123779297e-01 2.458718232810497284e-02 -1.446394324302673340e-01 9.395820088684558868e-04 -1.898890733718872070e-02 -6.168010830879211426e-02 -1.168457567691802979e-01 1.231031492352485657e-01 2.879143953323364258e-01 1.730217933654785156e-01
1.304401755332946777e-01 1.848496049642562866e-01 1.825909167528152466e-01 -1.106173843145370483e-01 1.520119700580835342e-02 2.544685900211334229e-01 5.670349299907684326e-02 8.001558599062263966e-04 6.234362348914146423e-02 -1.326338648796081543e-01 1.480060517787933350e-01 2.470749616622924805e-01 2.023960500955581665e-01 2.776058614253997803e-01 -3.140211477875709534e-02 2.269807606935501099e-01 -6.524795293807983398e-02 -8.477681875228881836e-02 -4.077468812465667725e-01 3.766588494181632996e-02 -7.138331979513168335e-02 4.380583167076110840e-01 -9.421985596418380737e-02 -7.011758536100387573e-02 -1.321897935122251511e-02 -4.531860351562500000e-02 -1.187962815165519714e-01 -1.246477589011192322e-01 -2.681685090065002441e-01 -1.527616679668426514e-01 -1.975248456001281738e-01 -6.343039125204086304e-02
7.171100378036499023e-02 -2.112644314765930176e-01 1.487044692039489746e-01 1.691271960735321045e-01 -2.556615173816680908e-01 2.701776325702667236e-01 1.639702469110488892e-01 -6.285210698843002319e-02 3.561767563223838806e-02 -8.302982896566390991e-02 -1.036183983087539673e-01 3.611647486686706543e-01 1.562173664569854736e-01 3.312382474541664124e-02 -8.962906897068023682e-03 4.899542406201362610e-02 -1.353090405464172363e-01 7.900574058294296265e-02 -1.231296211481094360e-01 1.404513418674468994e-01 2.564655430614948273e-02 3.689694032073020935e-02 -4.049648344516754150e-01 7.815536856651306152e-02 -2.288663089275360107e-01 2.156813591718673706e-01 -1.127725318074226379e-01 2.206202410161495209e-02 -3.619183897972106934e-01 1.455843448638916016e-03 1.230740770697593689e-01 2.513809800148010254e-01
1.144290715456008911e-01 1.402640789747238159e-01 -1.812537759542465210e-01 1.690814197063446045e-01 -5.252210795879364014e-02 4.467142522335052490e-01 1.363700926303863525e-01 2.275718189775943756e-02 1.200307533144950867e-01 6.035855622030794621e-04 -1.532306224107742310e-01 6.306777894496917725e-02 2.687922716140747070e-01 8.558112382888793945e-02 8.122579008340835571e-02 1.839805990457534790e-01 -1.955814659595489502e-01 -2.428380399942398071e-01 -2.375888973474502563e-01 8.212079852819442749e-02 2.789029106497764587e-02 -2.389914840459823608e-01 -3.274594545364379883e-01 -1.368546336889266968e-01 -7.294926792383193970e-02 7.538374513387680054e-02 -3.429236710071563721e-01 -1.770241409540176392e-01 -6.102543696761131287e-02 4.652502760291099548e-02 -1.111641749739646912e-01 -5.062309559434652328e-03
2.098924517631530762e-01 -1.766648739576339722e-01 4.130573198199272156e-02 1.249152347445487976e-01 1.473121494054794312e-01 1.925175935029983521e-01 2.349662333726882935e-01 -2.531120181083679199e-01 1.957413703203201294e-01 -1.117516458034515381e-01 4.734333157539367676e-01 1.469255685806274414e-01 2.218866162002086639e-02 1.536466181278228760e-02 -2.962436527013778687e-02 -1.192457303404808044e-01 -1.794400811195373535e-01 1.577624380588531494e-01 -3.111127614974975586e-01 -8.842226117849349976e-02 -1.595911569893360138e-03 3.144222125411033630e-02 -1.466166879981756210e-02 3.789268806576728821e-02 1.860906183719635010e-01 4.075588881969451904e-01 1.362043083645403385e-03 6.491684168577194214e-02 -1.182769909501075745e-01 -8.857758343219757080e-02 -1.502995789051055908e-01 -5.758812651038169861e-02
-1.743756793439388275e-02 8.877342939376831055e-02 -1.460548490285873413e-01 3.294507786631584167e-02 1.485045161098241806e-02 1.289666444063186646e-01 3.195566236972808838e-01 7.944279909133911133e-02 1.287587732076644897e-01 -3.736426234245300293e-01 9.202060848474502563e-02 2.251540571451187134e-01 -7.283368706703186035e-02 1.186221167445182800e-01 -1.860943585634231567e-01 -8.588068932294845581e-02 8.081038296222686768e-02 -1.624823957681655884e-01 -2.975186705589294434e-02 -3.435486257076263428e-01 2.375062555074691772e-01 2.343036830425262451e-01 -2.998105585575103760e-01 2.093200944364070892e-02 -6.437914818525314331e-02 1.565633863210678101e-01 -3.132522106170654297e-01 -4.828597977757453918e-02 1.512753311544656754e-02 -2.292216271162033081e-01 -5.908365175127983093e-02 -1.689191162586212158e-01
-9.802624583244323730e-02 4.888006951659917831e-03 2.550960332155227661e-02 1.454278677701950073e-01 -1.514685750007629395e-01 1.268150061368942261e-01 2.953598499298095703e-01 -3.714613020420074463e-01 1.943679004907608032e-01 -2.026553601026535034e-01 4.876346886157989502e-01 -3.102483749389648438e-01 1.629845052957534790e-01 3.045751526951789856e-02 -2.590412460267543793e-02 1.943937391042709351e-01 -1.235831342637538910e-02 1.698513776063919067e-01 -3.622604906558990479e-02 8.216295391321182251e-02 -9.526194632053375244e-02 1.961475759744644165e-01 6.779873371124267578e-02 1.853029057383537292e-02 -6.336670368909835815e-02 2.281323671340942383e-01 -9.130173921585083008e-02 -1.956188119947910309e-02 -4.882320761680603027e-02 -1.870244890451431274e-01 1.417719107121229172e-02 1.832613050937652588e-01
3.463894128799438477e-01 -1.631917208433151245e-01 -7.279087603092193604e-02 2.710350453853607178e-01 1.040630340576171875e-01 2.083425521850585938e-01 -4.824209585785865784e-02 -3.492687940597534180e-01 1.415878087282180786e-01 -1.916096359491348267e-02 3.021159470081329346e-01 1.330791562795639038e-01 1.661995500326156616e-01 -8.582682162523269653e-02 -1.065901145339012146e-01 -5.800957977771759033e-02 -3.649893403053283691e-01 4.558023437857627869e-02 -1.557675451040267944e-01 -7.029052823781967163e-03 -1.304138004779815674e-01 4.060953855514526367e-02 -2.552994787693023682e-01 5.945710465312004089e-02 -3.307693824172019958e-02 1.065899133682250977e-01 -2.089579850435256958e-01 3.739635273814201355e-02 -6.887722294777631760e-03 -2.027370482683181763e-01 -2.641342282295227051e-01 -3.933953866362571716e-02
-5.191767122596502304e-03 -2.105678766965866089e-01 -8.422670513391494751e-02 -8.492258191108703613e-02 2.946245670318603516e-01 5.625507235527038574e-02 1.936641633510589600e-01 -8.289761841297149658e-02 2.839210629463195801e-01 -5.503040179610252380e-02 1.094686165452003479e-01 1.305092573165893555e-01 4.066942930221557617e-01 1.246144250035285950e-01 -3.349617123603820801e-03 -7.646030187606811523e-02 -1.412604153156280518e-01 -1.704581379890441895e-01 7.762651890516281128e-02 7.223454117774963379e-02 7.298275828361511230e-03 3.479565083980560303e-01 -3.548423647880554199e-01 -1.118677631020545959e-01 8.010301738977432251e-02 9.830506891012191772e-02 -2.817551195621490479e-01 7.923159864731132984e-05 -9.936998039484024048e-02 -2.368507385253906250e-01 -1.601637601852416992e-01 2.530324086546897888e-02
-1.011850014328956604e-01 2.198320329189300537e-01 3.553353250026702881e-02 -1.787359640002250671e-02 -1.398104876279830933e-01 1.773850172758102417e-01 1.526529192924499512e-01 -2.111242264509201050e-01 5.501505732536315918e-02 9.773361496627330780e-03 3.713621795177459717e-01 1.952253878116607666e-01 -4.239519312977790833e-02 -6.230056658387184143e-02 -1.716983616352081299e-01 1.352441757917404175e-01 -3.425040468573570251e-02 7.106518745422363281e-02 -2.022076845169067383e-01 -4.410518333315849304e-02 -1.933942586183547974e-01 2.111967951059341431e-01 2.276905030012130737e-01 -2.452637255191802979e-01 -7.148045301437377930e-02 2.475624084472656250e-01 -4.162482321262359619e-01 -2.930377423763275146e-01 5.964530631899833679e-03 -6.526266783475875854e-02 -6.774883717298507690e-03 1.242547631263732910e-01
1.115621253848075867e-01 8.597519248723983765e-02 -1.150092706084251404e-01 -8.648461848497390747e-02 -9.217330068349838257e-02 3.161294460296630859e-01 2.460840642452239990e-01 7.333106547594070435e-02 2.835589349269866943e-01 5.266567692160606384e-02 3.019365966320037842e-01 3.021857440471649170e-01 3.825151175260543823e-02 -2.473788559436798096e-01 -2.941749989986419678e-01 -5.353853851556777954e-02 4.008505120873451233e-02 -5.008941050618886948e-03 -3.213900923728942871e-01 -1.702694892883300781e-01 4.603562131524085999e-02 5.100304633378982544e-02 3.391573950648307800e-02 1.525941491127014160e-02 -2.050016820430755615e-02 1.076116785407066345e-01 -2.274585366249084473e-01 -3.399849832057952881e-01 1.123912706971168518e-01 3.883275017142295837e-02 5.451106280088424683e-02 1.757924705743789673e-01
2.976140975952148438e-01 -2.098719775676727295e-01 3.868034109473228455e-02 -7.576224207878112793e-02 -3.750389814376831055e-02 6.967587023973464966e-02 4.074896872043609619e-01 -2.651655487716197968e-02 3.082099258899688721e-01 9.713368862867355347e-02 -1.245391592383384705e-01 2.318068295717239380e-01 2.501502335071563721e-01 -1.435110419988632202e-01 6.253502517938613892e-02 -4.767603427171707153e-02 -2.838895842432975769e-02 1.824451237916946411e-01 2.800756506621837616e-02 1.804557591676712036e-01 -8.646778762340545654e-02 3.568243607878684998e-02 -3.825737535953521729e-01 6.631729006767272949e-02 1.718184165656566620e-02 -3.199792280793190002e-02 -2.957617342472076416e-01 -1.509644538164138794e-01 -6.670403480529785156e-02 -1.987349241971969604e-02 2.127220332622528076e-01 1.883442848920822144e-01
1.439879834651947021e-01 1.257527172565460205e-01 -3.789438679814338684e-02 -1.927803903818130493e-01 -1.598511934280395508e-01 1.274450719356536865e-01 6.426694244146347046e-02 -1.027985364198684692e-01 5.206608027219772339e-02 2.643636241555213928e-02 2.417622208595275879e-01 -5.315151065587997437e-02 9.739328175783157349e-02 -1.993970479816198349e-03 -1.904782056808471680e-01 1.511204838752746582e-01 -3.607839643955230713e-01 1.671192944049835205e-01 -2.400092184543609619e-01 -1.468613147735595703e-01 8.400358259677886963e-03 4.910136386752128601e-02 1.021186634898185730e-02 -1.029148027300834656e-01 -3.700820803642272949e-01 2.653732001781463623e-01 -4.731036424636840820e-01 -1.227736286818981171e-02 4.943098127841949463e-02 -9.427702426910400391e-02 -1.469720005989074707e-01 1.425863504409790039e-01
1.359722167253494263e-01 -2.137657254934310913e-01 -2.582143545150756836e-01 1.246059238910675049e-01 -1.767722666263580322e-01 3.060262203216552734e-01 3.778660893440246582e-01 -4.680343344807624817e-02 1.491678506135940552e-01 -2.660904824733734131e-01 6.075396016240119934e-02 -1.717064082622528076e-01 3.480345904827117920e-01 -1.867259144783020020e-01 -2.590814530849456787e-01 3.911868482828140259e-02 7.303536683320999146e-02 -1.115827932953834534e-01 -9.939923882484436035e-02 4.908477514982223511e-02 4.903102293610572815e-02 1.017213910818099976e-01 3.449603170156478882e-02 -7.754902541637420654e-02 -3.356330841779708862e-02 -9.902207553386688232e-02 7.495552301406860352e-02 -3.156306147575378418e-01 -9.488516300916671753e-02 -1.370000690221786499e-01 -1.056323498487472534e-01 -1.665246635675430298e-01
6.287415325641632080e-02 -7.103367894887924194e-02 6.040763482451438904e-02 -1.897050738334655762e-01 1.962224543094635010e-01 8.573433011770248413e-02 2.767955362796783447e-01 -2.223088443279266357e-01 2.519203722476959229e-01 -2.536331415176391602e-01 5.465383827686309814e-02 -2.185916751623153687e-01 -1.251777261495590210e-01 -4.866530373692512512e-02 -5.523534491658210754e-02 1.129756402224302292e-02 -2.889291048049926758e-01 -3.840158879756927490e-02 -2.119794040918350220e-01 5.574901774525642395e-02 1.722336560487747192e-01 5.004006437957286835e-03 -4.697408899664878845e-02 -2.040463089942932129e-01 5.184621363878250122e-02 2.424524873495101929e-01 -4.256413280963897705e-01 1.310361623764038086e-01 2.597494516521692276e-03 -2.286698967218399048e-01 -1.700921654701232910e-01 1.792345345020294189e-01
2.809685766696929932e-01 -2.145542576909065247e-02 -5.226910579949617386e-04 -2.967986464500427246e-01 -2.034954875707626343e-01 2.650398313999176025e-01 -5.409644171595573425e-02 -4.941372945904731750e-02 3.591010570526123047e-01 1.530787199735641479e-01 -2.807636559009552002e-02 1.903859972953796387e-01 1.835004985332489014e-01 9.094567596912384033e-02 -7.544661313295364380e-02 -2.079013437032699585e-01 -6.803122162818908691e-02 -6.483571976423263550e-02 -3.930622935295104980e-01 1.223903149366378784e-01 -1.207545306533575058e-02 3.883171826601028442e-02 -1.474419534206390381e-01 4.702136665582656860e-02 1.857430189847946167e-01 -3.178693726658821106e-02 -2.611572146415710449e-01 1.289871428161859512e-02 -1.273474991321563721e-01 -2.879375219345092773e-01 5.557227879762649536e-02 -1.587274074554443359e-01
-8.673878759145736694e-02 -1.458390206098556519e-01 -9.078630059957504272e-02 3.270817101001739502e-01 -3.935189917683601379e-02 4.790758341550827026e-02 3.646439015865325928e-01 -3.057844042778015137e-01 4.871148616075515747e-02 -1.850273460149765015e-01 8.186363428831100464e-02 7.883834769017994404e-04 2.855727672576904297e-01 5.932673811912536621e-02 -1.533250510692596436e-01 -3.230244815349578857e-01 -9.231857210397720337e-02 7.088984549045562744e-02 -1.929383724927902222e-01 2.281086295843124390e-01 -1.708462685346603394e-01 -1.186542510986328125e-01 -2.743955329060554504e-02 2.142996490001678467e-01 6.890625506639480591e-02 1.972997039556503296e-01 -7.860215008258819580e-02 -2.149035781621932983e-01 -1.411034613847732544e-01 -2.342555671930313110e-01 1.052021887153387070e-02 7.582683116197586060e-02
-8.348987251520156860e-02 -4.469063133001327515e-02 -1.462409496307373047e-01 8.970127254724502563e-02 -8.412576280534267426e-03 3.846374154090881348e-01 2.542613744735717773e-01 1.406042277812957764e-01 8.111585676670074463e-02 -3.795265257358551025e-01 -1.931923627853393555e-01 2.336095273494720459e-01 3.636991083621978760e-01 6.372170895338058472e-02 -7.372321933507919312e-02 2.965342402458190918e-01 -2.169668078422546387e-01 1.321984827518463135e-01 -1.343893706798553467e-01 -2.733477354049682617e-01 1.505839377641677856e-01 5.125164985656738281e-02 -9.669058769941329956e-02 -6.291819363832473755e-02 4.367652535438537598e-02 4.435591027140617371e-02 -1.533263623714447021e-01 -5.980743840336799622e-02 -9.103238582611083984e-02 -6.065534055233001709e-02 -6.089140661060810089e-04 -1.344405263662338257e-01
1.840529292821884155e-01 -2.923865243792533875e-02 2.047901451587677002e-01 1.333649009466171265e-01 6.470811367034912109e-02 -5.754854530096054077e-02 3.386275172233581543e-01 -1.458939760923385620e-01 1.601682305335998535e-01 3.372272476553916931e-02 1.762142628431320190e-01 1.439559012651443481e-01 5.220690742135047913e-02 4.843340814113616943e-02 -2.389503866434097290e-01 -3.677635267376899719e-02 6.146478652954101562e-02 1.419986337423324585e-01 -1.699566245079040527e-01 5.648802518844604492e-01 -1.188667938113212585e-01 -1.304164901375770569e-02 -2.453303933143615723e-01 1.299239397048950195e-01 1.168799400329589844e-01 7.926949113607406616e-02 -7.378693670034408569e-02 -2.219381779432296753e-01 -1.310337781906127930e-01 -1.537071466445922852e-01 1.899430155754089355e-01 7.212516665458679199e-02
3.582089245319366455e-01 -1.091046705842018127e-01 -2.501231431961059570e-01 1.369034945964813232e-01 -1.014195233583450317e-01 2.694441676139831543e-01 1.057236120104789734e-01 -2.678163051605224609e-01 -5.796354636549949646e-02 1.363526433706283569e-01 5.698662996292114258e-02 3.713321313261985779e-02 1.018672622740268707e-02 7.497677952051162720e-02 -9.350645542144775391e-02 4.293321445584297180e-02 -2.096224278211593628e-01 1.548342704772949219e-01 7.580157369375228882e-02 -1.670356839895248413e-02 -1.953408420085906982e-01 2.609605491161346436e-01 -3.377059400081634521e-01 -1.430025398731231689e-01 2.557720541954040527e-01 -1.303153485059738159e-01 -3.110928535461425781e-01 -9.135448932647705078e-02 -1.251994352787733078e-02 -2.219420820474624634e-01 9.320036321878433228e-02 -9.735731780529022217e-02
2.440035715699195862e-02 -3.336551785469055176e-02 -1.680474132299423218e-01 -4.014069586992263794e-02 -4.663518443703651428e-02 3.107475116848945618e-02 1.918239295482635498e-01 -1.552756130695343018e-01 1.526314914226531982e-01 -1.280821859836578369e-01 3.142573237419128418e-01 8.200135827064514160e-02 -3.127826750278472900e-02 5.637504905462265015e-02 -3.641553521156311035e-01 1.458211988210678101e-02 -4.572629034519195557e-01 1.272468566894531250e-01 -3.113002479076385498e-01 -9.019017964601516724e-02 -1.908927857875823975e-01 2.115014344453811646e-01 1.784679852426052094e-02 -1.209892630577087402e-01 -1.566090136766433716e-01 1.455281078815460205e-01 -2.618690431118011475e-01 -7.371780276298522949e-02 1.672044247388839722e-01 1.042886078357696533e-01 -1.919841617345809937e-01 -1.929645054042339325e-02
-8.346479386091232300e-02 -3.518889248371124268e-01 6.837392598390579224e-02 -1.882202476263046265e-01 8.366138488054275513e-02 3.291772007942199707e-01 2.256974875926971436e-01 -1.203129738569259644e-01 -5.974214524030685425e-03 -3.655372262001037598e-01 -6.419651210308074951e-02 2.342866510152816772e-01 8.191940188407897949e-02 1.784539371728897095e-01 -2.486007213592529297e-01 -1.702678799629211426e-01 2.169562876224517822e-02 1.980176381766796112e-02 -4.678780585527420044e-02 -5.329263955354690552e-02 1.165688559412956238e-01 2.102758288383483887e-01 -1.962351500988006592e-01 -6.374686211347579956e-02 -7.227388024330139160e-02 -1.083754822611808777e-01 -1.192961558699607849e-01 -1.754111349582672119e-01 -2.542260885238647461e-01 -1.939962506294250488e-01 -4.995263740420341492e-02 -2.309149950742721558e-01
5.388364568352699280e-02 2.236178517341613770e-01 2.180496156215667725e-01 -5.851386114954948425e-02 1.538335718214511871e-02 1.711324006319046021e-01 4.583595395088195801e-01 -1.010389924049377441e-01 1.713269799947738647e-01 -1.232583299279212952e-01 -1.425962150096893311e-01 7.513082027435302734e-02 9.700123220682144165e-02 3.151426911354064941e-01 3.730498254299163818e-03 -3.124686703085899353e-02 -1.859312504529953003e-01 3.446821570396423340e-01 -3.401289880275726318e-01 -3.657973837107419968e-03 -3.990860655903816223e-02 3.912229835987091064e-02 -6.325584370642900467e-03 -3.012891113758087158e-02 -1.548233181238174438e-01 7.880970835685729980e-02 -3.686942458152770996e-01 -5.628785863518714905e-02 -3.278238698840141296e-02 -4.869358986616134644e-02 -1.399090737104415894e-01 -2.459696680307388306e-02
2.125377357006072998e-01 1.322721783071756363e-02 -6.060983054339885712e-03 -2.222759127616882324e-01 7.855048775672912598e-02 3.886117637157440186e-01 -1.487039327621459961e-01 1.342388987541198730e-02 4.126053154468536377e-01 1.101845577359199524e-01 6.922350078821182251e-02 2.195146381855010986e-01 9.259504079818725586e-02 2.026997357606887817e-01 -1.222256869077682495e-01 -4.617561399936676025e-02 -4.066821932792663574e-02 -1.486201491206884384e-02 -3.442967236042022705e-01 -1.046320830937474966e-04 7.129319757223129272e-02 8.466267585754394531e-02 -6.930254399776458740e-02 -5.314008519053459167e-02 1.738126277923583984e-01 4.009118303656578064e-03 -2.797332704067230225e-01 -4.751106724143028259e-02 -1.226639747619628906e-01 -3.493728041648864746e-01 6.220548599958419800e-02 -1.778425276279449463e-01
1.370354294776916504e-01 7.829611748456954956e-02 2.004080116748809814e-01 1.613613963127136230e-01 -1.544730812311172485e-01 3.714414238929748535e-01 3.074781298637390137e-01 -8.420387655496597290e-02 6.984618306159973145e-02 -4.603629186749458313e-02 -1.336563080549240112e-01 3.328474760055541992e-01 9.221118688583374023e-02 2.729269862174987793e-01 1.221461370587348938e-01 1.040865704417228699e-01 1.466186624020338058e-02 -4.770952463150024414e-02 -5.098553001880645752e-02 -1.347241830080747604e-02 -4.889317229390144348e-02 3.274442255496978760e-01 -2.826630473136901855e-01 -1.747788786888122559e-01 -1.336888074874877930e-01 7.569663226604461670e-02 -2.359144389629364014e-01 -5.782039463520050049e-02 -1.682590246200561523e-01 -3.601108863949775696e-02 -2.455763369798660278e-01 5.644180253148078918e-02
-1.553781032562255859e-01 4.224611446261405945e-02 -6.196432188153266907e-02 1.461858749389648438e-01 1.537180095911026001e-01 1.839164048433303833e-01 4.777864217758178711e-01 -1.665758788585662842e-01 -5.147929117083549500e-02 -3.809045627713203430e-02 3.022778332233428955e-01 1.148779317736625671e-01 6.098927557468414307e-02 4.677412286400794983e-02 1.181777045130729675e-01 -4.185670986771583557e-02 -1.258700937032699585e-01 7.131335139274597168e-02 -2.619674503803253174e-01 3.220124840736389160e-01 -7.791709154844284058e-02 1.907416284084320068e-01 -4.468595609068870544e-02 -2.772397398948669434e-01 -9.598631411790847778e-02 -8.472420275211334229e-02 -9.672887623310089111e-02 1.317849755287170410e-01 -4.664966091513633728e-02 -3.585105538368225098e-01 -1.125602796673774719e-01 -6.352181732654571533e-02
-5.989813804626464844e-02 -1.049534082412719727e-01 2.266450077295303345e-01 1.039742212742567062e-02 -5.032765492796897888e-02 2.069879323244094849e-01 2.827294468879699707e-01 -2.152513414621353149e-01 1.387678682804107666e-01 -2.680796012282371521e-02 3.951637744903564453e-01 3.847435489296913147e-02 1.491685509681701660e-01 -2.730369567871093750e-01 -2.241777330636978149e-01 -9.827307611703872681e-02 1.256509870290756226e-01 4.546525597106665373e-04 -2.386814057826995850e-01 2.765498161315917969e-01 -2.237308304756879807e-03 1.840231716632843018e-01 4.338064417243003845e-02 -1.435880661010742188e-01 2.255716919898986816e-01 2.694791853427886963e-01 -1.476363837718963623e-01 1.780249029397964478e-01 1.446807831525802612e-01 -1.214286237955093384e-01 2.775438129901885986e-02 9.437505900859832764e-02
1.754715144634246826e-01 -5.691370368003845215e-02 1.540287584066390991e-01 6.137434858828783035e-03 -2.515033185482025146e-01 1.373260915279388428e-01 1.585388928651809692e-01 -2.740732133388519287e-01 1.851724088191986084e-01 -1.796314269304275513e-01 -4.440247267484664917e-02 -1.063620746135711670e-01 1.508984416723251343e-01 6.679086387157440186e-02 -3.461796641349792480e-01 6.464460492134094238e-02 5.091322585940361023e-02 -8.370401710271835327e-02 6.696374714374542236e-02 -2.591024041175842285e-01 -2.110496163368225098e-02 1.196267008781433105e-01 -3.678632974624633789e-01 -3.671913444995880127e-01 1.735462844371795654e-01 -1.026800125837326050e-01 -1.013977676630020142e-01 -2.713885903358459473e-01 -3.256277740001678467e-02 -1.663404703140258789e-01 -8.766801655292510986e-02 -4.022623226046562195e-02
-1.316208690404891968e-01 -3.491815626621246338e-01 -1.195029914379119873e-01 -3.484053313732147217e-01 1.054415255784988403e-01 3.019537329673767090e-01 1.599477231502532959e-01 -3.885587453842163086e-01 1.670510172843933105e-01 1.338775921612977982e-02 1.455128192901611328e-01 -1.452826261520385742e-01 2.285365611314773560e-01 5.758518353104591370e-03 -1.845888346433639526e-01 2.639396302402019501e-02 -1.069156974554061890e-01 -1.537680625915527344e-02 -1.323917508125305176e-01 -1.331656239926815033e-02 2.686881273984909058e-02 1.175289228558540344e-01 4.253845289349555969e-02 -5.159905180335044861e-02 1.491346359252929688e-01 1.464850902557373047e-01 -1.440548300743103027e-01 -8.095017820596694946e-02 -3.052691519260406494e-01 -2.000049352645874023e-01 1.655778735876083374e-01 9.400802105665206909e-02
-1.462747994810342789e-02 -2.902950048446655273e-01 -1.769882887601852417e-01 -6.154853105545043945e-02 5.306858569383621216e-03 1.629451662302017212e-01 7.654923200607299805e-02 -4.592263996601104736e-01 3.353649675846099854e-01 3.646358102560043335e-02 1.354030370712280273e-01 -2.988148629665374756e-01 7.525378465652465820e-02 1.183392927050590515e-01 -1.418947875499725342e-01 1.131041049957275391e-01 -1.614025980234146118e-01 -1.363488435745239258e-01 -1.086723208427429199e-01 1.742991060018539429e-01 1.039279177784919739e-01 9.777740389108657837e-02 6.020972505211830139e-04 -3.878710418939590454e-02 2.121540457010269165e-01 2.015574872493743896e-01 -2.158435583114624023e-01 -1.678240001201629639e-01 -9.308625012636184692e-02 -1.917171627283096313e-01 2.203254252672195435e-01 2.546974457800388336e-03
2.772536873817443848e-01 -5.608556792140007019e-02 1.588908135890960693e-01 -4.681241512298583984e-02 1.113798469305038452e-01 2.226931601762771606e-01 1.184437945485115051e-01 -3.229959309101104736e-02 2.002630084753036499e-01 -2.861678227782249451e-02 6.932010501623153687e-02 -4.269554466009140015e-02 4.716474935412406921e-02 1.989675313234329224e-01 -2.282047420740127563e-01 -2.675517201423645020e-01 -1.400607973337173462e-01 8.399287611246109009e-02 -2.816678583621978760e-01 3.187885507941246033e-02 1.015037372708320618e-01 -3.708261996507644653e-02 -1.176462396979331970e-01 -1.844319514930248260e-02 -1.318657100200653076e-01 1.712445169687271118e-01 -4.016354978084564209e-01 1.155923381447792053e-01 1.689524576067924500e-02 -4.611198902130126953e-01 -1.738672256469726562e-01 -7.095322757959365845e-02
-8.253812044858932495e-02 -2.019452303647994995e-01 1.822528801858425140e-02 1.974265426397323608e-01 6.970099359750747681e-02 2.801621556282043457e-01 3.819404542446136475e-01 8.731683343648910522e-02 2.391246557235717773e-01 3.225779160857200623e-02 6.331099569797515869e-02 3.120567798614501953e-01 1.892142146825790405e-01 2.675276063382625580e-02 3.573218360543251038e-02 1.807267516851425171e-01 -1.298005282878875732e-01 3.041957616806030273e-01 1.464066356420516968e-01 2.302390187978744507e-01 1.408778280019760132e-01 -1.574884951114654541e-01 -1.816073507070541382e-01 -5.522162467241287231e-02 2.536395378410816193e-02 1.086846143007278442e-01 -3.110633492469787598e-01 -1.489985436201095581e-01 -2.880976302549242973e-03 -1.436192542314529419e-01 7.168950140476226807e-02 -1.564610302448272705e-01
1.306433081626892090e-01 1.380992233753204346e-01 1.960599422454833984e-01 -1.065437570214271545e-01 -1.180581450462341309e-01 4.229030907154083252e-01 1.760341785848140717e-02 -1.885756850242614746e-01 2.495643794536590576e-01 -1.091784909367561340e-01 9.295796602964401245e-02 2.433297932147979736e-01 2.378178834915161133e-01 4.848656058311462402e-02 -1.423608213663101196e-01 7.303056120872497559e-02 -4.269165694713592529e-01 6.034807488322257996e-02 -7.477726042270660400e-02 -6.135894730687141418e-02 -1.128514558076858521e-01 -3.520424664020538330e-02 -3.496315702795982361e-02 2.419888041913509369e-02 7.623122632503509521e-02 1.120288670063018799e-01 -9.166551171801984310e-04 -1.797432303428649902e-01 -1.158595159649848938e-01 -2.900255024433135986e-01 -2.707077190279960632e-02 -3.144408166408538818e-01
2.398488372564315796e-01 -5.834639072418212891e-02 2.676988244056701660e-01 -7.863278687000274658e-02 -2.288587093353271484e-01 1.878519654273986816e-01 3.475974798202514648e-01 1.426286809146404266e-02 1.284246891736984253e-01 -6.228008121252059937e-02 4.737403616309165955e-02 2.386351861059665680e-02 1.967655718326568604e-01 1.221808865666389465e-01 -1.775429584085941315e-02 1.009896397590637207e-01 -2.871819436550140381e-01 -2.524662017822265625e-01 -1.035929769277572632e-01 -6.469058245420455933e-02 -7.836849242448806763e-02 -6.495311856269836426e-02 -2.869976162910461426e-01 3.833594024181365967e-01 -1.534867435693740845e-01 -3.866159170866012573e-02 -1.338206678628921509e-01 -2.695617973804473877e-01 3.590911999344825745e-02 -4.926940798759460449e-02 -1.283252686262130737e-01 1.689835190773010254e-01
-2.947951667010784149e-02 -1.030166447162628174e-01 2.327629625797271729e-01 -1.574463844299316406e-01 -1.073397919535636902e-01 3.256207406520843506e-01 3.842382431030273438e-01 6.901989132165908813e-02 1.471647322177886963e-01 -1.915514469146728516e-01 -1.963896900415420532e-01 2.222304940223693848e-01 3.000803291797637939e-01 3.791635110974311829e-02 -9.802497923374176025e-02 2.181745469570159912e-01 -3.974473774433135986e-01 2.022443711757659912e-01 -1.369784772396087646e-01 -1.627785563468933105e-01 5.846313759684562683e-02 6.904285401105880737e-02 -2.118274718523025513e-01 4.868050664663314819e-02 -5.673445388674736023e-02 -7.003813236951828003e-02 -1.135186702013015747e-01 1.383811607956886292e-02 3.659306839108467102e-02 5.558615084737539291e-03 1.165693849325180054e-01 9.425666928291320801e-02
2.182604819536209106e-01 3.232764429412782192e-04 -1.765216737985610962e-01 -1.151107922196388245e-01 -6.235957890748977661e-02 3.492416813969612122e-02 3.260316550731658936e-01 -1.787219941616058350e-01 4.791985079646110535e-02 -2.462882548570632935e-01 -1.437180787324905396e-01 2.231546491384506226e-01 1.782637685537338257e-01 5.158194899559020996e-02 -3.465403020381927490e-01 2.270282655954360962e-01 -3.936723992228507996e-02 5.196678265929222107e-02 1.829740591347217560e-02 1.673819124698638916e-02 1.002134159207344055e-01 -2.251631021499633789e-01 -3.987523317337036133e-01 -2.107996195554733276e-01 3.748206421732902527e-02 1.052645891904830933e-01 -2.599672414362430573e-03 -2.617153823375701904e-01 -1.256801635026931763e-01 -1.698789894580841064e-01 -1.585829406976699829e-01 7.273986190557479858e-02
-1.664493381977081299e-01 -3.819197043776512146e-02 -1.080660335719585419e-02 -2.229308784008026123e-01 1.287537161260843277e-02 7.185550779104232788e-02 4.214649200439453125e-01 -9.842506051063537598e-02 1.883303821086883545e-01 -7.732840627431869507e-02 2.746995687484741211e-01 1.383673585951328278e-02 2.064190246164798737e-02 8.284025639295578003e-02 1.470921486616134644e-01 3.656265884637832642e-02 -7.629194762557744980e-03 3.460392355918884277e-02 -1.946277916431427002e-01 5.774152651429176331e-02 -1.801608353853225708e-01 1.098015233874320984e-01 -3.409416601061820984e-02 -1.865533739328384399e-01 -1.391637027263641357e-01 -2.518891692161560059e-01 -4.206368327140808105e-01 -1.120465174317359924e-01 -1.288830786943435669e-01 -2.185963988304138184e-01 -1.914195567369461060e-01 -2.910694181919097900e-01
3.866915125399827957e-03 -1.094328016042709351e-01 1.956395059823989868e-01 7.409727573394775391e-02 -1.095217391848564148e-01 4.379687830805778503e-02 5.167430043220520020e-01 3.879929706454277039e-02 -7.673520594835281372e-02 -2.398697137832641602e-01 9.406241029500961304e-02 1.147375255823135376e-01 8.027328550815582275e-02 6.458120793104171753e-02 -2.731194794178009033e-01 -5.186136066913604736e-02 -2.119915485382080078e-01 3.891673311591148376e-02 -9.541036188602447510e-02 -1.953211873769760132e-01 1.955114901065826416e-01 3.086987435817718506e-01 2.174633294343948364e-01 -1.055796965956687927e-01 6.390801817178726196e-02 -1.459352821111679077e-01 -7.781474292278289795e-02 -3.231974244117736816e-01 -1.593016684055328369e-01 -3.961461782455444336e-02 1.647908389568328857e-01 -1.131583377718925476e-01
1.569302529096603394e-01 1.034326925873756409e-01 1.225448623299598694e-01 1.761708557605743408e-01 1.851273179054260254e-01 3.773348629474639893e-01 3.551002740859985352e-01 -2.510212659835815430e-01 2.298962324857711792e-01 1.050388664007186890e-01 -2.457492798566818237e-01 3.242638707160949707e-01 1.193462610244750977e-01 1.034642383456230164e-01 -8.152305334806442261e-02 1.619617342948913574e-01 8.389592915773391724e-02 2.687350474298000336e-02 -2.435212582349777222e-01 -8.990224450826644897e-02 6.375189125537872314e-02 1.070519834756851196e-01 -8.080841600894927979e-02 9.337592124938964844e-02 4.648066312074661255e-02 9.039826691150665283e-02 -4.665477201342582703e-02 -1.061632558703422546e-01 -3.453440964221954346e-01 -9.286031126976013184e-02 6.573814153671264648e-02 -6.084796041250228882e-02
-3.496577218174934387e-02 -1.630302071571350098e-01 -1.519452631473541260e-01 -1.560661643743515015e-01 -5.539530143141746521e-02 3.003158569335937500e-01 1.043933182954788208e-01 -1.848074793815612793e-01 2.258743792772293091e-01 -8.602518588304519653e-02 2.733012437820434570e-01 2.176360934972763062e-01 -1.787287741899490356e-02 -1.804964095354080200e-01 -2.242243438959121704e-01 9.893112815916538239e-03 6.004897505044937134e-02 -1.617979556322097778e-01 -2.950847744941711426e-01 1.568862050771713257e-01 8.054003864526748657e-02 8.132539689540863037e-02 -2.631277143955230713e-01 -1.928572356700897217e-01 2.333587706089019775e-01 9.231247752904891968e-02 -7.439707964658737183e-02 -1.992590725421905518e-01 2.488224655389785767e-01 -4.737568646669387817e-02 1.477497965097427368e-01 2.597799897193908691e-01
2.748160660266876221e-01 -1.332021206617355347e-01 -1.895356550812721252e-02 -1.506264656782150269e-01 3.146388381719589233e-02 6.818311661481857300e-02 1.896459013223648071e-01 -3.255207240581512451e-01 1.565443575382232666e-01 -2.918424606323242188e-01 2.102235704660415649e-02 1.499782949686050415e-01 1.638035625219345093e-01 -1.407879143953323364e-01 -1.279637217521667480e-01 1.189276129007339478e-01 8.546064607799053192e-03 2.016388811171054840e-03 -1.465261541306972504e-02 1.032396405935287476e-01 -1.063329204916954041e-01 -1.504125148057937622e-01 -3.262741863727569580e-01 -3.895108997821807861e-01 2.754495441913604736e-01 -8.054389804601669312e-02 -2.602703273296356201e-01 -4.115740209817886353e-02 -1.694404631853103638e-01 -1.072202026844024658e-01 -1.283202767372131348e-01 -1.217029616236686707e-01
1.583394557237625122e-01 -1.973988860845565796e-01 1.246076673269271851e-01 -1.068615727126598358e-02 1.144299805164337158e-01 -1.052017696201801300e-02 2.463789880275726318e-01 -3.089282810688018799e-01 1.989595741033554077e-01 -1.802289038896560669e-01 5.375536531209945679e-02 -1.490698605775833130e-01 6.642451137304306030e-02 1.046413555741310120e-03 -1.122595816850662231e-01 2.317510247230529785e-01 -8.489118516445159912e-02 -5.238247103989124298e-03 5.439016222953796387e-02 -3.323292359709739685e-02 -1.209585145115852356e-01 -1.396963000297546387e-01 -4.214334785938262939e-01 -1.444612741470336914e-01 1.931115835905075073e-01 6.857969611883163452e-02 -2.871688008308410645e-01 -2.962145209312438965e-01 -1.558180451393127441e-01 -1.909288913011550903e-01 -1.273413449525833130e-01 -2.236134558916091919e-01
2.130648642778396606e-01 -6.088377907872200012e-02 -6.943576782941818237e-02 -7.691320031881332397e-02 2.003990486264228821e-02 4.600866883993148804e-02 4.733289480209350586e-01 9.752066689543426037e-04 2.470836639404296875e-01 1.034971550107002258e-01 7.480952143669128418e-02 2.081749141216278076e-01 -9.399678558111190796e-03 -5.187333375215530396e-02 -1.867329478263854980e-01 -3.699614480137825012e-02 7.680866867303848267e-03 1.222307980060577393e-01 -2.629067897796630859e-01 3.133386969566345215e-01 -5.365474894642829895e-02 -3.281858563423156738e-02 -2.399420291185379028e-01 2.527129054069519043e-01 2.118438333272933960e-01 2.828184664249420166e-01 5.055815353989601135e-02 -6.085789576172828674e-02 -9.766686707735061646e-02 -2.941935658454895020e-01 1.367118209600448608e-01 -1.710307411849498749e-02
5.478102713823318481e-03 -4.249183461070060730e-02 -1.172320358455181122e-02 2.694464921951293945e-01 3.227175399661064148e-02 4.622909724712371826e-01 4.233995079994201660e-01 7.952307164669036865e-02 1.805247217416763306e-01 1.304413974285125732e-01 -7.473721634596586227e-04 3.467699289321899414e-01 6.174624897539615631e-03 -1.845998764038085938e-01 5.938346148468554020e-04 2.305571455508470535e-03 -6.858416646718978882e-02 2.237602025270462036e-01 6.758905202150344849e-02 1.904403120279312134e-01 8.539575338363647461e-02 -9.704576432704925537e-02 -1.271881759166717529e-01 5.696792528033256531e-02 -1.381593644618988037e-01 1.339196562767028809e-01 -2.366788983345031738e-01 -2.350367903709411621e-01 9.404011815786361694e-02 -1.593948006629943848e-01 2.025046572089195251e-02 -8.014037460088729858e-02
1.179528459906578064e-01 -5.959850922226905823e-02 4.336795210838317871e-02 7.311844825744628906e-02 1.039346754550933838e-01 2.357049733400344849e-01 1.518670767545700073e-01 -2.417916655540466309e-01 1.339709162712097168e-01 -1.101105660200119019e-01 3.641609847545623779e-01 5.204433202743530273e-02 -9.335236251354217529e-02 1.596537977457046509e-01 -2.362429797649383545e-01 -3.023433685302734375e-01 -4.541453346610069275e-02 -2.682469785213470459e-02 -3.561835587024688721e-01 -1.312493234872817993e-01 -1.277951058000326157e-02 -1.411632895469665527e-01 -6.444913893938064575e-02 6.945460289716720581e-02 3.386138379573822021e-02 4.313354492187500000e-01 -1.993372738361358643e-01 9.427811950445175171e-02 2.256429940462112427e-02 -2.497017830610275269e-01 -6.562862545251846313e-02 4.086845740675926208e-02
2.894721925258636475e-01 -1.094778478145599365e-01 1.934651285409927368e-01 -8.077608048915863037e-02 1.343037635087966919e-01 2.057378590106964111e-01 3.349988460540771484e-01 -9.585674852132797241e-02 1.623844504356384277e-01 -1.692867279052734375e-01 6.178342178463935852e-02 4.133652150630950928e-01 1.627414077520370483e-01 2.760384678840637207e-01 -5.307503789663314819e-02 1.898698806762695312e-01 1.977117033675312996e-03 -2.529506087303161621e-01 -1.050099954009056091e-01 2.158591523766517639e-02 -1.529523879289627075e-01 -2.997772991657257080e-01 1.451859325170516968e-01 -5.722453072667121887e-02 -1.361676454544067383e-01 8.696236461400985718e-02 -1.811811327934265137e-01 1.919256895780563354e-02 1.115694642066955566e-01 3.661471232771873474e-02 1.360650211572647095e-01 -5.027945339679718018e-02
1.467285305261611938e-01 -4.346664249897003174e-02 1.259920001029968262e-01 -1.269503831863403320e-01 6.203867495059967041e-02 2.673699557781219482e-01 4.063206538558006287e-02 -1.353852599859237671e-01 5.145642906427383423e-02 -3.848725929856300354e-02 2.026911675930023193e-01 1.453250795602798462e-01 2.605951428413391113e-01 2.700513005256652832e-01 -1.510162502527236938e-01 2.694683372974395752e-01 1.774460524320602417e-01 -3.390947729349136353e-02 -2.890810966491699219e-01 2.141923308372497559e-01 3.121590055525302887e-02 4.282889962196350098e-01 -1.465902011841535568e-02 -7.894287258386611938e-02 3.230391815304756165e-02 -6.523448973894119263e-02 -1.596394777297973633e-01 -1.472231596708297729e-01 -3.216137588024139404e-01 -1.832534819841384888e-01 1.984793506562709808e-02 -6.229809671640396118e-02
2.856813371181488037e-02 1.985840350389480591e-01 1.228985376656055450e-02 4.069641232490539551e-02 4.330653173383325338e-04 6.227419525384902954e-02 1.979127675294876099e-01 9.285887330770492554e-02 -2.300173416733741760e-02 -1.933334469795227051e-01 1.221852898597717285e-01 1.594537049531936646e-01 2.520326972007751465e-01 -2.236306667327880859e-02 -2.874061763286590576e-01 -6.320308893918991089e-02 -3.043881058692932129e-01 8.183436840772628784e-02 -1.547163128852844238e-01 -6.701146066188812256e-02 -5.521878600120544434e-02 1.523120701313018799e-01 3.524607047438621521e-02 -2.375680953264236450e-01 8.156467974185943604e-02 2.801930010318756104e-01 -3.332179188728332520e-01 1.975395828485488892e-01 1.502778232097625732e-01 -2.964328527450561523e-01 -1.323938369750976562e-01 3.201324641704559326e-01
1.188468933105468750e-02 -1.416285932064056396e-01 -4.546615295112133026e-03 -1.484763175249099731e-01 -6.758735049515962601e-03 2.799206785857677460e-02 3.250652551651000977e-01 -1.654576957225799561e-01 3.000985644757747650e-02 -1.876659244298934937e-01 2.498935908079147339e-01 1.576908826828002930e-01 -6.565667688846588135e-02 1.478220373392105103e-01 -2.301775217056274414e-01 1.721874326467514038e-01 -1.506612896919250488e-01 1.473136693239212036e-01 -1.488604843616485596e-01 -3.801730275154113770e-02 -2.134393453598022461e-01 7.218924164772033691e-02 -2.626177370548248291e-01 -2.391054481267929077e-02 8.877184242010116577e-02 -1.040641888976097107e-01 -2.662634849548339844e-01 5.725993961095809937e-02 -6.777521967887878418e-02 -1.715355664491653442e-01 -3.840824365615844727e-01 -3.590296208858489990e-01
-2.000129967927932739e-01 -3.223539590835571289e-01 -6.996420677751302719e-03 5.719149857759475708e-02 4.781302064657211304e-03 2.567282021045684814e-01 1.118157953023910522e-01 -3.698846101760864258e-01 1.281926482915878296e-01 1.836151033639907837e-01 7.659855484962463379e-02 7.682134956121444702e-02 2.150554955005645752e-01 8.283955976366996765e-03 -6.031286716461181641e-02 1.170350760221481323e-01 -2.136241048574447632e-01 5.754182115197181702e-02 -3.983005881309509277e-01 6.131546199321746826e-02 1.236935630440711975e-01 3.639513626694679260e-02 -1.710306704044342041e-01 -2.061323821544647217e-01 1.097484678030014038e-01 2.205360084772109985e-01 9.192758798599243164e-02 -8.374034427106380463e-03 1.004284769296646118e-01 -1.458831578493118286e-01 1.797149330377578735e-01 2.817119956016540527e-01
1.019985973834991455e-01 -4.002013429999351501e-02 -4.808604717254638672e-02 -7.412165403366088867e-02 4.669507965445518494e-02 1.637177318334579468e-01 2.481014877557754517e-01 -1.713122874498367310e-01 3.387307822704315186e-01 -3.477161824703216553e-01 -1.257574260234832764e-01 -7.184083014726638794e-02 -1.850847303867340088e-01 5.121694132685661316e-02 -2.944059669971466064e-01 1.820526868104934692e-01 -7.662075012922286987e-02 -2.505955696105957031e-01 -2.273548245429992676e-01 9.782891720533370972e-02 -9.020298719406127930e-02 -7.100478559732437134e-02 3.778892010450363159e-02 -1.439304053783416748e-01 -1.585665792226791382e-01 1.410439461469650269e-01 -2.105184942483901978e-01 1.063641682267189026e-01 1.477894932031631470e-01 -2.684590816497802734e-01 -2.301518619060516357e-01 1.848828047513961792e-01
-5.969029664993286133e-02 2.209553867578506470e-01 1.718400269746780396e-01 1.696088165044784546e-01 -2.194985896348953247e-01 2.258035838603973389e-01 4.170878231525421143e-01 -8.465048857033252716e-03 2.944484353065490723e-01 -8.586364239454269409e-02 7.783231139183044434e-02 1.331544965505599976e-01 -1.719639301300048828e-01 -9.923884272575378418e-02 -2.434629350900650024e-01 3.347565606236457825e-02 -1.296489685773849487e-01 3.859448730945587158e-01 -9.300050139427185059e-02 5.302543193101882935e-02 -6.088813766837120056e-02 1.199002265930175781e-01 -7.194787263870239258e-02 2.524574287235736847e-02 1.505097150802612305e-01 -2.071255003102123737e-04 -1.632533073425292969e-01 -8.028844743967056274e-02 -2.883340232074260712e-02 1.707419902086257935e-01 -2.998486161231994629e-01 1.472373157739639282e-01
1.372690796852111816e-01 2.075781077146530151e-01 2.970920503139495850e-01 -7.826910167932510376e-02 -5.851289257407188416e-02 2.950241565704345703e-01 3.175893425941467285e-01 -3.073590695858001709e-01 -2.321093715727329254e-02 -1.995127461850643158e-02 5.957904830574989319e-02 8.817253261804580688e-02 1.364199817180633545e-01 1.006860136985778809e-01 4.335602000355720520e-02 1.081259250640869141e-01 -2.627846598625183105e-01 1.915702819824218750e-01 -2.983666360378265381e-01 -5.156996194273233414e-03 -2.034308463335037231e-01 3.587153926491737366e-02 2.589871548116207123e-02 -1.246603205800056458e-01 -3.286429494619369507e-02 -1.485561281442642212e-01 -6.892979145050048828e-03 -2.420162707567214966e-01 -2.578262686729431152e-01 -9.046868979930877686e-02 2.221592217683792114e-01 2.093687206506729126e-01
6.362862884998321533e-02 1.169662848114967346e-01 1.072570607066154480e-01 5.333204194903373718e-02 -5.710665136575698853e-02 1.795621216297149658e-01 2.218206673860549927e-01 -4.717375040054321289e-01 2.341735363006591797e-01 3.206208646297454834e-01 1.660838723182678223e-01 9.777189791202545166e-02 -9.435850381851196289e-02 -2.513371109962463379e-01 -2.774379849433898926e-01 1.313723251223564148e-02 -7.909686118364334106e-02 1.270043849945068359e-01 -1.302214711904525757e-01 9.397720545530319214e-02 8.453754335641860962e-02 5.692971497774124146e-02 -3.767722472548484802e-02 -2.355662882328033447e-01 -2.600344121456146240e-01 -4.004282876849174500e-03 -3.164576292037963867e-01 -8.364689350128173828e-02 1.381571292877197266e-01 -7.017161697149276733e-03 6.917101144790649414e-02 5.009152367711067200e-02
1.004776954650878906e-01 -1.985369324684143066e-01 -2.979328632354736328e-01 -1.051406040787696838e-01 -9.832651913166046143e-02 2.602423429489135742e-01 4.076607227325439453e-01 -1.490233242511749268e-01 7.084561884403228760e-02 -7.972194999456405640e-02 -4.007644951343536377e-02 4.248233437538146973e-01 2.591586299240589142e-02 1.372662931680679321e-01 -3.222605213522911072e-02 -5.430144723504781723e-03 1.727970957290381193e-04 -6.455232203006744385e-02 -8.965144306421279907e-02 -9.855176322162151337e-03 1.919410079717636108e-01 3.307850360870361328e-01 -2.916911542415618896e-01 -1.110070720314979553e-01 5.867177154868841171e-03 -7.958464324474334717e-02 -1.381898485124111176e-02 -1.184100508689880371e-01 -1.904061585664749146e-01 4.434896260499954224e-02 -2.353673577308654785e-01 2.598094195127487183e-02
1.469451487064361572e-01 -3.975908458232879639e-02 8.529186993837356567e-02 2.191872000694274902e-01 -8.020057529211044312e-02 2.719795703887939453e-01 3.408200144767761230e-01 -5.635775253176689148e-02 1.008078902959823608e-01 4.121096059679985046e-02 1.259779483079910278e-01 -3.065697550773620605e-01 5.785985663533210754e-02 5.360243096947669983e-02 -3.028093278408050537e-01 4.083615541458129883e-02 -1.388824284076690674e-01 9.540077298879623413e-02 -6.006824225187301636e-02 -3.429653495550155640e-02 -2.109561413526535034e-01 3.162235617637634277e-01 -2.909471392631530762e-01 1.439549773931503296e-01 -2.592975795269012451e-01 -4.128571227192878723e-02 -7.642795145511627197e-02 -2.517526745796203613e-01 8.317804336547851562e-02 -2.643155753612518311e-01 -4.934725910425186157e-02 -6.852755788713693619e-03
-7.218244136311113834e-04 -6.823187228292226791e-03 2.802249044179916382e-02 3.552289605140686035e-01 8.652492612600326538e-02 4.343989491462707520e-01 4.777635335922241211e-01 -2.004387322813272476e-03 1.702609211206436157e-01 -7.037872076034545898e-02 4.126044455915689468e-03 1.675334125757217407e-01 4.707780107855796814e-02 8.692739903926849365e-02 2.343163788318634033e-01 9.397195279598236084e-02 -1.140976175665855408e-01 1.534250080585479736e-01 1.096337363123893738e-01 -2.668068744242191315e-02 7.279620319604873657e-02 -4.172115400433540344e-02 7.887941785156726837e-03 5.907549709081649780e-02 7.038981467485427856e-02 2.055994868278503418e-01 -3.257004022598266602e-01 -1.313928216695785522e-01 1.679362654685974121e-01 -2.302672117948532104e-01 -2.347237616777420044e-02 -2.768962271511554718e-02
5.908975005149841309e-02 -5.295014977455139160e-01 5.004647746682167053e-02 1.054979581385850906e-02 -1.415145024657249451e-02 4.231825843453407288e-02 3.849463760852813721e-01 -1.085076555609703064e-01 2.395666241645812988e-01 -2.896826863288879395e-01 -1.054268032312393188e-01 2.805030047893524170e-01 8.044610172510147095e-02 8.738490194082260132e-02 -5.898884963244199753e-03 1.380202919244766235e-01 -2.091601490974426270e-01 3.867642581462860107e-02 -1.414219010621309280e-02 -1.859851926565170288e-01 6.879989057779312134e-02 1.270350515842437744e-01 -1.318624913692474365e-01 4.276773706078529358e-02 -2.284347563982009888e-01 -1.284318864345550537e-01 -1.585069447755813599e-01 -9.536547958850860596e-02 -1.150237694382667542e-01 -1.698704808950424194e-01 -1.200525090098381042e-01 -8.807437866926193237e-02
1.185633540153503418e-01 3.259683493524789810e-03 8.542701601982116699e-02 5.919320136308670044e-02 -2.470784261822700500e-02 3.675122857093811035e-01 9.306235611438751221e-02 -1.286289691925048828e-01 2.396608442068099976e-01 -9.878158569335937500e-02 2.407141923904418945e-01 7.029901444911956787e-02 1.967837810516357422e-01 1.109654381871223450e-01 -1.279724854975938797e-02 1.040126532316207886e-01 1.187790301628410816e-03 -6.487082690000534058e-02 -1.264474540948867798e-01 3.119139075279235840e-01 3.495239615440368652e-01 2.919160015881061554e-02 3.910617530345916748e-02 -1.170820817351341248e-01 2.925944328308105469e-01 3.212374150753021240e-01 -4.402860254049301147e-02 4.083145037293434143e-02 1.835718452930450439e-01 -2.088258713483810425e-01 -2.470303028821945190e-01 1.888428777456283569e-01
7.052031159400939941e-02 1.522437930107116699e-01 -1.930745504796504974e-02 3.505352512001991272e-02 -2.482369840145111084e-01 1.707113087177276611e-01 1.816161572933197021e-01 -6.379382312297821045e-02 2.274316102266311646e-01 -4.016235470771789551e-02 2.713692784309387207e-01 1.381695419549942017e-01 8.899976313114166260e-02 -2.749669551849365234e-01 -2.760893702507019043e-01 -3.114622086286544800e-02 -1.278376728296279907e-01 -1.683715730905532837e-02 -2.300057113170623779e-01 -8.920472115278244019e-02 -1.479590237140655518e-01 1.359127312898635864e-01 5.253676325082778931e-02 -1.598010770976543427e-02 3.021445870399475098e-02 2.453972697257995605e-01 -3.867004811763763428e-01 -3.070995509624481201e-01 -4.389947652816772461e-02 -3.838815027847886086e-03 2.859574258327484131e-01 1.614816635847091675e-01
-8.179721981287002563e-02 -5.966037884354591370e-02 6.808658689260482788e-02 -1.622433513402938843e-01 -3.052540421485900879e-01 7.011430710554122925e-02 3.203087449073791504e-01 -2.081209570169448853e-01 2.251186817884445190e-01 1.201886609196662903e-01 1.563656777143478394e-01 1.202500984072685242e-01 -1.515126824378967285e-01 -6.546268612146377563e-02 -2.965793311595916748e-01 -3.191666677594184875e-02 -2.339948862791061401e-01 2.790826605632901192e-03 -5.647128075361251831e-02 -2.270341664552688599e-01 -2.049806267023086548e-01 -6.228324025869369507e-03 1.159065291285514832e-01 8.081630803644657135e-03 5.486726015806198120e-02 1.972723007202148438e-01 -1.265254765748977661e-01 -3.981469571590423584e-01 -1.714116483926773071e-01 -1.004610285162925720e-01 -1.752119883894920349e-02 2.706311941146850586e-01
2.145820856094360352e-01 -1.596926599740982056e-01 5.971588566899299622e-02 2.197161689400672913e-02 -9.430117905139923096e-02 4.908054769039154053e-01 1.164518967270851135e-01 -2.286538481712341309e-01 8.083363622426986694e-02 9.464315325021743774e-02 -3.601834550499916077e-02 4.988366067409515381e-01 -4.678386077284812927e-02 1.391806006431579590e-01 -6.059223040938377380e-02 2.678196728229522705e-01 -2.265136539936065674e-01 8.274353295564651489e-02 -9.858769923448562622e-02 1.712379157543182373e-01 9.372209757566452026e-02 -3.145426139235496521e-02 -1.919191181659698486e-01 7.545819878578186035e-02 -8.979201316833496094e-02 1.704865694046020508e-01 -4.383228719234466553e-02 -5.070089176297187805e-02 1.502217799425125122e-01 -3.478206321597099304e-02 1.768054515123367310e-01 6.231978535652160645e-03
-3.126449184492230415e-03 -4.276128858327865601e-02 1.309652030467987061e-01 1.778968721628189087e-01 -1.824396997690200806e-01 2.937378287315368652e-01 1.755745559930801392e-01 -4.962887987494468689e-02 2.047347277402877808e-01 9.703734517097473145e-02 -1.283753942698240280e-02 -3.613314405083656311e-02 1.990059912204742432e-01 -9.789814054965972900e-02 -5.034968852996826172e-01 -1.748648099601268768e-02 -4.250648617744445801e-02 2.876446023583412170e-02 5.666435230523347855e-03 -1.533661931753158569e-01 -1.303992699831724167e-02 2.359310537576675415e-01 -1.206062436103820801e-01 1.956447660923004150e-01 -1.100246161222457886e-01 -2.763998508453369141e-01 -2.949615418910980225e-01 -6.750136613845825195e-02 -6.960207968950271606e-02 -3.239629566669464111e-01 -1.028222590684890747e-01 7.367435842752456665e-02
-6.946289539337158203e-02 8.359753340482711792e-02 -8.632159233093261719e-02 -3.981954976916313171e-02 -1.622416377067565918e-01 2.093593478202819824e-01 4.284263551235198975e-01 -3.270725905895233154e-02 2.235335856676101685e-01 -5.334274377673864365e-03 1.494666039943695068e-01 1.439806520938873291e-01 -3.581231832504272461e-02 -7.090001553297042847e-02 -2.344517260789871216e-01 -6.709425151348114014e-02 -1.647694855928421021e-01 1.063590049743652344e-01 8.250868879258632660e-03 -7.299619913101196289e-02 -3.157209455966949463e-01 3.511333465576171875e-02 1.074513792991638184e-02 -2.617265880107879639e-01 -1.191610619425773621e-01 2.611839473247528076e-01 -2.463864535093307495e-01 -2.968468666076660156e-01 -1.675575673580169678e-01 3.364816680550575256e-02 2.495525181293487549e-01 1.715235114097595215e-01
5.210608616471290588e-02 1.951373554766178131e-02 -2.277177423238754272e-01 2.088166475296020508e-01 1.252615898847579956e-01 2.635889053344726562e-01 4.771738350391387939e-01 -1.651773415505886078e-02 -3.698442876338958740e-02 -1.824359446763992310e-01 -7.588098198175430298e-02 2.807617187500000000e-01 3.564811497926712036e-02 2.283434420824050903e-01 7.405426353216171265e-02 1.921586506068706512e-02 4.996243491768836975e-02 2.249415814876556396e-01 -8.964822441339492798e-02 7.991402596235275269e-02 1.077690068632364273e-02 -1.210670396685600281e-01 9.122812189161777496e-03 -9.167643636465072632e-02 5.983303301036357880e-03 -1.360911130905151367e-01 -2.592816650867462158e-01 -1.007605269551277161e-01 -2.661435902118682861e-01 -3.746718168258666992e-01 1.048196703195571899e-01 2.987794950604438782e-02
2.471999824047088623e-01 1.990246325731277466e-01 1.529693156480789185e-01 1.486517786979675293e-01 2.059146761894226074e-02 2.402778416872024536e-01 7.356054335832595825e-02 -2.898737192153930664e-01 1.589135527610778809e-01 8.726716786623001099e-02 -7.313916925340890884e-03 3.272989690303802490e-01 5.554001033306121826e-02 2.879005968570709229e-01 -7.167731970548629761e-02 1.043175533413887024e-01 1.368144303560256958e-01 -8.701527863740921021e-02 -3.307445943355560303e-01 -1.310559660196304321e-01 3.274969756603240967e-02 4.195407330989837646e-01 -8.563593775033950806e-02 -3.262826055288314819e-02 1.689608395099639893e-02 2.557795122265815735e-02 -1.699574887752532959e-01 -1.746637374162673950e-01 -1.878118962049484253e-01 -1.546087563037872314e-01 -7.375854253768920898e-02 2.929028868675231934e-02
-3.071037121117115021e-02 -9.933962672948837280e-02 2.196627557277679443e-01 -4.379273578524589539e-02 -7.746141403913497925e-02 2.409245669841766357e-01 3.792840242385864258e-01 2.226090878248214722e-01 2.329808026552200317e-01 -6.714079529047012329e-02 -2.467681318521499634e-01 1.468477994203567505e-01 1.840718686580657959e-01 1.227573752403259277e-01 -3.440671265125274658e-01 1.478206962347030640e-01 -1.483897268772125244e-01 4.297653213143348694e-02 -2.956186830997467041e-01 -1.038981229066848755e-02 2.987908944487571716e-02 -2.279941886663436890e-01 -4.489692673087120056e-02 1.757195293903350830e-01 -4.250148311257362366e-03 3.453314304351806641e-02 -2.173935920000076294e-01 -2.519858181476593018e-01 9.662476181983947754e-02 6.591080687940120697e-03 6.524639576673507690e-02 1.685074418783187866e-01
9.700361639261245728e-02 -1.104738190770149231e-01 -1.641130447387695312e-01 -6.193754449486732483e-02 -1.274108439683914185e-01 -1.228886917233467102e-01 5.850193649530410767e-02 -2.558551430702209473e-01 1.564813256263732910e-01 -3.250868022441864014e-01 1.673796176910400391e-01 1.798066794872283936e-01 -8.307308889925479889e-03 1.582296788692474365e-01 -3.761276602745056152e-01 -2.575077712535858154e-01 -1.143442541360855103e-01 -1.333384662866592407e-01 -2.957475781440734863e-01 5.344050005078315735e-02 -2.842678502202033997e-02 3.417587652802467346e-02 -7.206867635250091553e-02 -1.066482141613960266e-01 -1.669285148382186890e-01 6.100332364439964294e-02 -2.752277851104736328e-01 -3.574124574661254883e-01 1.809620559215545654e-01 -1.098845601081848145e-01 -6.434013694524765015e-02 1.525612641125917435e-02
2.378593236207962036e-01 -3.707702457904815674e-01 1.103191301226615906e-01 -4.498910158872604370e-02 2.698515057563781738e-01 9.852001816034317017e-02 4.220267534255981445e-01 -1.932281702756881714e-01 2.877953946590423584e-01 -7.689989358186721802e-02 1.313478499650955200e-01 1.750993877649307251e-01 1.527473181486129761e-01 -7.649816572666168213e-02 -6.295687705278396606e-02 5.065313354134559631e-02 1.021957099437713623e-01 1.020812988281250000e-01 4.123738408088684082e-02 3.497660458087921143e-01 -1.901625990867614746e-01 1.314329653978347778e-01 -7.909707725048065186e-02 1.181200332939624786e-02 -9.818065911531448364e-02 6.494580768048763275e-03 -7.804684340953826904e-02 -9.423456341028213501e-02 -6.752095371484756470e-02 -1.373892873525619507e-01 4.664061591029167175e-03 2.618779242038726807e-01
-2.384769916534423828e-01 -1.047536209225654602e-01 -1.587100774049758911e-01 2.470606267452239990e-01 1.936768293380737305e-01 5.921215936541557312e-02 5.040726065635681152e-01 -2.967366874217987061e-01 2.021550238132476807e-01 -5.073111504316329956e-02 -4.409498348832130432e-02 2.448754608631134033e-01 2.235143780708312988e-01 -2.865745685994625092e-02 -1.574413105845451355e-02 -1.062736660242080688e-01 -1.590647101402282715e-01 -1.254195719957351685e-01 -3.333319127559661865e-01 1.438556760549545288e-01 1.237416043877601624e-01 2.769158920273184776e-03 -1.453115493059158325e-01 5.226842314004898071e-02 1.563921868801116943e-01 -3.749288246035575867e-02 -1.089318692684173584e-01 2.714278921484947205e-02 -5.885870754718780518e-02 -6.364705413579940796e-02 -1.859411895275115967e-01 -5.038436129689216614e-02
1.298302561044692993e-01 1.378061017021536827e-03 -1.616211831569671631e-01 -1.905939579010009766e-01 -1.537537872791290283e-01 4.481057524681091309e-01 1.201804876327514648e-01 -5.319853127002716064e-02 2.216486036777496338e-01 -3.783180192112922668e-02 2.723372876644134521e-01 2.207103967666625977e-01 8.598333597183227539e-02 -2.540968358516693115e-01 -2.465977817773818970e-01 9.822155535221099854e-02 -1.004152223467826843e-01 -1.665118485689163208e-01 -3.426639735698699951e-01 -1.957194060087203979e-01 1.091906218789517879e-03 8.298131078481674194e-02 -1.930775679647922516e-02 -7.980415225028991699e-02 -4.301627352833747864e-02 1.615184694528579712e-01 -1.632314324378967285e-01 -9.925906360149383545e-02 7.086255401372909546e-02 3.584776073694229126e-02 4.911160096526145935e-03 2.918856441974639893e-01
2.102121561765670776e-01 9.115244448184967041e-02 1.843057870864868164e-01 1.561870276927947998e-01 5.073650553822517395e-02 2.767866253852844238e-01 1.235545203089714050e-01 -9.523343294858932495e-02 1.961582452058792114e-01 2.466084808111190796e-02 3.345894217491149902e-01 1.188468262553215027e-01 -1.013911096379160881e-04 3.559480309486389160e-01 -1.878801546990871429e-02 -1.177824214100837708e-01 -2.629637420177459717e-01 -1.473102066665887833e-02 -1.559017002582550049e-01 1.887445896863937378e-02 -1.105455011129379272e-01 -1.773538887500762939e-01 1.647749915719032288e-02 6.017725914716720581e-02 7.236932218074798584e-02 2.325474023818969727e-01 -2.412324398756027222e-01 -2.043251395225524902e-01 2.083583772182464600e-01 -3.152951896190643311e-01 -1.251291781663894653e-01 -1.421204507350921631e-01
1.885889023542404175e-01 1.541671603918075562e-01 -2.888987585902214050e-02 1.217365637421607971e-02 5.641559511423110962e-02 1.461882889270782471e-01 2.610923051834106445e-01 -5.176349878311157227e-01 1.376794278621673584e-01 1.114947348833084106e-01 1.076578274369239807e-01 -3.027993142604827881e-01 1.463063359260559082e-01 2.449543178081512451e-01 -3.226163387298583984e-01 5.923515185713768005e-02 -5.399371683597564697e-02 -1.910729259252548218e-01 -2.920274809002876282e-02 1.865371614694595337e-01 8.560299128293991089e-02 9.017357975244522095e-02 7.841734215617179871e-03 7.106994162313640118e-04 1.033133175224065781e-02 1.022960897535085678e-02 -1.925543248653411865e-01 -1.761843562126159668e-01 6.791378557682037354e-02 -2.826705574989318848e-01 -1.025092005729675293e-01 -3.749103099107742310e-02
1.631493568420410156e-01 -3.919736295938491821e-02 2.102028578519821167e-01 -1.082039996981620789e-01 -8.720438182353973389e-02 1.181199774146080017e-01 4.904924631118774414e-01 1.479937881231307983e-01 1.320371925830841064e-01 -6.582187861204147339e-02 6.313530262559652328e-03 5.910924170166254044e-03 9.553910791873931885e-02 1.070096790790557861e-01 4.527537897229194641e-02 2.855225205421447754e-01 -2.648863494396209717e-01 2.275556027889251709e-01 -2.869704961776733398e-01 4.854264110326766968e-02 -1.806365549564361572e-01 -2.166472934186458588e-02 -1.057073771953582764e-01 1.372391432523727417e-01 8.459044620394706726e-03 -3.951752558350563049e-02 -3.366347551345825195e-01 -1.504660397768020630e-01 6.252568215131759644e-02 -4.485312849283218384e-02 1.806460618972778320e-01 2.449590712785720825e-01
-9.292976558208465576e-02 7.196636497974395752e-02 5.251349136233329773e-02 -1.898399554193019867e-02 -2.236953675746917725e-01 2.532536983489990234e-01 1.964879631996154785e-01 -1.532132923603057861e-01 2.768007516860961914e-01 9.260320663452148438e-02 2.116683274507522583e-01 4.530457779765129089e-02 1.327302604913711548e-01 -1.671200990676879883e-01 -1.044612452387809753e-01 -7.196641713380813599e-02 -3.875916898250579834e-01 5.726749822497367859e-02 -1.335428059101104736e-01 -1.023896317929029465e-02 -3.150547742843627930e-01 3.442733362317085266e-02 1.267259567975997925e-01 -1.418924182653427124e-01 -1.562315374612808228e-01 1.624102592468261719e-01 -3.796395659446716309e-01 -2.140403091907501221e-01 -6.114265881478786469e-03 1.451759338378906250e-01 1.766369044780731201e-01 1.095359325408935547e-01
1.105565279722213745e-01 -3.322989642620086670e-01 6.194863095879554749e-02 -7.821035385131835938e-02 1.441534310579299927e-01 1.021522879600524902e-01 2.892242372035980225e-01 -2.093380838632583618e-01 1.255330145359039307e-01 -1.428704708814620972e-02 1.721401363611221313e-01 -1.493951678276062012e-01 -2.944891154766082764e-02 1.571457646787166595e-02 -2.357870489358901978e-01 1.921314001083374023e-01 7.028337568044662476e-02 1.038614287972450256e-01 -7.789786905050277710e-02 2.406606823205947876e-01 4.390541091561317444e-02 1.184359076432883739e-03 1.914096530526876450e-03 -4.938437044620513916e-01 1.164122596383094788e-01 2.019569128751754761e-01 -1.805144697427749634e-01 1.077811047434806824e-02 -1.706683784723281860e-01 -1.944344788789749146e-01 -2.021249532699584961e-01 1.637669801712036133e-01
6.368373334407806396e-02 7.768732309341430664e-02 -2.740175696089863777e-03 1.742095649242401123e-01 -1.213447190821170807e-02 -2.745357155799865723e-02 5.585854649543762207e-01 -6.528084725141525269e-02 1.150970682501792908e-01 -2.121006101369857788e-01 5.118803121149539948e-03 1.398299187421798706e-01 1.705877296626567841e-02 6.415213644504547119e-02 1.591535806655883789e-01 -1.643065512180328369e-01 -1.245948895812034607e-01 1.558477990329265594e-02 -1.579022258520126343e-01 3.246140480041503906e-01 4.133447259664535522e-02 -6.543843075633049011e-03 1.160763390362262726e-02 -1.773463189601898193e-02 4.048970714211463928e-02 -1.017403006553649902e-01 -3.588325977325439453e-01 -7.168927043676376343e-02 -1.355870068073272705e-01 -4.402091801166534424e-01 3.610986471176147461e-02 1.376045122742652893e-02
5.045527592301368713e-02 -1.861249096691608429e-02 9.684862196445465088e-02 -2.191366627812385559e-02 -1.669385135173797607e-01 3.619506359100341797e-01 1.149915903806686401e-02 -1.758381607942283154e-03 2.405737042427062988e-01 -2.427112758159637451e-01 -3.390704095363616943e-01 1.511086970567703247e-01 -3.428758308291435242e-02 -6.964021176099777222e-02 -1.935723423957824707e-01 -7.016581296920776367e-02 -1.741481274366378784e-01 1.125355884432792664e-01 -3.121432363986968994e-01 -1.431633532047271729e-01 -1.953034847974777222e-01 1.793480068445205688e-01 -1.619688719511032104e-01 9.704425185918807983e-02 1.338079851120710373e-02 1.456558853387832642e-01 -2.192864716053009033e-01 1.357493270188570023e-02 -1.127087920904159546e-01 -3.995929360389709473e-01 -5.167777463793754578e-02 -1.167669296264648438e-01
-5.042114481329917908e-02 5.614913627505302429e-02 -1.058210656046867371e-01 -2.662620246410369873e-01 -2.172600775957107544e-01 3.311197757720947266e-01 2.232526987791061401e-01 1.089455112814903259e-01 1.333488225936889648e-01 1.195881441235542297e-01 4.221671074628829956e-02 1.166566684842109680e-01 2.786062359809875488e-01 3.003199696540832520e-01 -1.617470979690551758e-01 9.848729707300662994e-03 -2.375508993864059448e-01 3.192836642265319824e-01 -2.915291786193847656e-01 1.357758939266204834e-01 -8.742346614599227905e-02 2.382571101188659668e-01 -2.371888160705566406e-01 -9.573069959878921509e-02 3.842634335160255432e-02 4.564952477812767029e-02 -6.133503466844558716e-02 -1.475483328104019165e-01 6.131330505013465881e-03 1.584925800561904907e-01 8.354702964425086975e-03 -7.849764078855514526e-02
-9.667441248893737793e-02 6.320592947304248810e-03 2.809076309204101562e-01 -2.322679311037063599e-01 4.792235046625137329e-02 3.691671490669250488e-01 3.412045836448669434e-01 1.818743795156478882e-01 -5.382263660430908203e-02 -1.518201380968093872e-01 -5.276124924421310425e-02 9.833136200904846191e-02 7.968298345804214478e-02 1.369387656450271606e-01 -2.603788375854492188e-01 9.224149584770202637e-02 -4.093461036682128906e-01 2.851414866745471954e-02 -3.072637021541595459e-01 3.505207598209381104e-02 -4.519984498620033264e-02 -5.291148647665977478e-02 -2.569633424282073975e-01 3.328547254204750061e-02 1.019517257809638977e-01 3.350443392992019653e-02 -2.060947865247726440e-01 9.572397917509078979e-03 1.938936300575733185e-02 1.032410413026809692e-01 1.085346415638923645e-01 1.302871555089950562e-01
3.382973670959472656e-01 -1.220509875565767288e-02 -1.593653298914432526e-02 -9.522882103919982910e-02 -7.002561353147029877e-03 2.453374713659286499e-01 8.736310154199600220e-02 -5.927784740924835205e-02 8.710381388664245605e-02 1.950053423643112183e-01 4.445647820830345154e-02 2.272762209177017212e-01 -7.887437008321285248e-03 1.587689518928527832e-01 -1.626137197017669678e-01 1.646746508777141571e-02 5.850509740412235260e-03 2.616147696971893311e-01 -2.521447241306304932e-01 -1.058700606226921082e-01 -1.197942644357681274e-01 3.989925682544708252e-01 4.755336418747901917e-02 -1.013064533472061157e-01 1.776347495615482330e-02 -1.271983981132507324e-01 -2.736155390739440918e-01 -3.592486381530761719e-01 -8.408179134130477905e-02 -2.189259231090545654e-01 -1.778088361024856567e-01 -1.307753175497055054e-01
4.820976778864860535e-02 -1.407588124275207520e-01 -5.925494432449340820e-02 6.583083420991897583e-02 -2.055685222148895264e-01 1.222922280430793762e-01 1.916768699884414673e-01 -1.062110513448715210e-01 1.261355131864547729e-01 5.401559174060821533e-02 2.268319427967071533e-01 -1.076196581125259399e-01 2.503557503223419189e-01 -1.641453802585601807e-02 -1.737185418605804443e-01 2.118719369173049927e-01 2.110931836068630219e-02 5.442530964501202106e-04 3.749113529920578003e-02 -1.454456150531768799e-02 -2.831367254257202148e-01 -2.014963924884796143e-01 5.103673040866851807e-02 -3.644638955593109131e-01 -1.117457449436187744e-02 1.580195873975753784e-01 -3.881903290748596191e-01 -3.493454456329345703e-01 -1.059560179710388184e-01 -1.461136192083358765e-01 -1.042382344603538513e-01 2.129933834075927734e-01
-5.594951286911964417e-02 -1.926793158054351807e-01 7.476265728473663330e-02 1.090260595083236694e-01 6.747490912675857544e-02 3.476504385471343994e-01 2.949191927909851074e-01 1.778841577470302582e-02 3.875920474529266357e-01 -4.251549392938613892e-02 2.064321786165237427e-01 5.915572494268417358e-02 4.209721088409423828e-01 -2.466699108481407166e-02 6.973673403263092041e-02 1.014613360166549683e-01 -1.408642083406448364e-01 2.071237117052078247e-01 8.125071413815021515e-03 5.025882646441459656e-02 -1.110372394323348999e-01 2.015889734029769897e-01 -2.648920416831970215e-01 -2.158128619194030762e-01 7.948865182697772980e-03 1.539153009653091431e-01 7.578660547733306885e-02 -4.166792205069214106e-04 -1.513262540102005005e-01 -9.723877161741256714e-02 -1.747278124094009399e-01 -1.048884242773056030e-01
6.492870301008224487e-02 -6.134140118956565857e-02 1.288444101810455322e-01 -1.049304306507110596e-01 -1.615796610713005066e-02 2.210083901882171631e-01 2.339334785938262939e-01 -7.238977402448654175e-02 -1.054863352328538895e-02 -2.478809952735900879e-01 8.545146137475967407e-02 4.917171224951744080e-02 2.301559299230575562e-01 -6.503465026617050171e-02 -1.111829504370689392e-01 -3.507375484332442284e-03 1.290968805551528931e-02 1.618639230728149414e-01 -7.027354836463928223e-02 7.462065201252698898e-03 -8.557257801294326782e-02 3.695716336369514465e-02 -5.035779476165771484e-01 -2.992651462554931641e-01 1.038749366998672485e-01 -1.809002161026000977e-01 -2.075956165790557861e-01 -3.216694891452789307e-01 -1.796113401651382446e-01 -1.823815107345581055e-01 -2.227426171302795410e-01 -1.614581644535064697e-01
2.567028701305389404e-01 3.245668113231658936e-02 -1.173651311546564102e-02 -7.825509458780288696e-02 -1.158980503678321838e-01 2.669700384140014648e-01 2.326020002365112305e-01 1.313368976116180420e-01 3.446921110153198242e-01 -7.496526092290878296e-02 2.632561326026916504e-01 5.070031806826591492e-02 2.365670204162597656e-01 -3.800152335315942764e-04 -1.418000161647796631e-01 7.852409780025482178e-02 -1.754999607801437378e-01 -8.833016455173492432e-02 -1.172579824924468994e-01 4.080701768398284912e-01 1.576112210750579834e-01 6.394080072641372681e-02 6.481535267084836960e-03 -1.478877514600753784e-01 1.597127169370651245e-01 7.276819646358489990e-02 -1.276510208845138550e-01 9.136187285184860229e-02 3.195418715476989746e-01 -3.356032818555831909e-02 7.137254625558853149e-02 2.422766387462615967e-01
7.455673068761825562e-02 9.491889178752899170e-02 6.547812372446060181e-02 1.822341233491897583e-01 -2.558396570384502411e-02 3.429655730724334717e-01 3.741489350795745850e-01 -3.556838035583496094e-01 1.985734552145004272e-01 -6.163365673273801804e-03 -1.613393872976303101e-01 1.494608372449874878e-01 -6.303634494543075562e-02 -3.322014212608337402e-02 -3.384084999561309814e-02 -4.107514023780822754e-02 -6.056975200772285461e-02 -2.765235006809234619e-01 -1.919739246368408203e-01 3.206809982657432556e-02 -7.965900748968124390e-02 3.685210347175598145e-01 -1.553275287151336670e-01 -3.978607710450887680e-03 -2.022540662437677383e-03 1.435692794620990753e-02 -1.765625327825546265e-01 1.141779422760009766e-01 -7.303094118833541870e-02 3.390393033623695374e-02 -2.358148097991943359e-01 -2.767382860183715820e-01
2.412341982126235962e-01 -7.553945481777191162e-02 9.836316108703613281e-02 1.481640338897705078e-01 -1.209688559174537659e-01 4.079911112785339355e-01 4.504704475402832031e-02 -2.607180476188659668e-01 3.885602355003356934e-01 -8.747347444295883179e-02 -1.134709790349006653e-01 2.951618432998657227e-01 -1.781662851572036743e-01 4.194257780909538269e-03 -1.515540927648544312e-01 -7.470943033695220947e-02 -3.596532344818115234e-02 1.247883960604667664e-01 -1.350628770887851715e-02 5.973790958523750305e-02 -2.674923539161682129e-01 4.050246998667716980e-02 1.979729831218719482e-01 6.074166856706142426e-03 2.010380029678344727e-01 8.913111686706542969e-02 -2.107918262481689453e-01 -2.037924975156784058e-01 -1.521224528551101685e-01 -1.792895197868347168e-01 -2.028855960816144943e-03 -1.085636317729949951e-01
-3.279574587941169739e-02 -3.136201202869415283e-02 -2.060773074626922607e-01 1.239645183086395264e-01 -1.423081010580062866e-01 3.131259977817535400e-01 9.903300553560256958e-02 -6.858944147825241089e-02 1.555300503969192505e-01 8.358304202556610107e-02 -8.063970506191253662e-02 2.844998538494110107e-01 1.834911704063415527e-01 1.951467841863632202e-01 -6.234846636652946472e-02 3.955551683902740479e-01 -2.486951053142547607e-01 -1.228935420513153076e-01 -1.470250934362411499e-01 -6.586102396249771118e-02 -1.205771975219249725e-02 3.403798937797546387e-01 -6.810901314020156860e-02 -3.276738803833723068e-03 2.056144177913665771e-02 -4.351483285427093506e-02 -6.622725725173950195e-02 -1.550639271736145020e-01 6.959417462348937988e-02 -3.509579896926879883e-01 -1.868040412664413452e-01 -1.983829736709594727e-01
-1.904742233455181122e-02 -4.010244607925415039e-01 7.617499679327011108e-02 1.038964241743087769e-01 -1.326148509979248047e-01 -4.261257126927375793e-02 3.559250235557556152e-01 -9.357712417840957642e-02 2.740512788295745850e-01 -1.022011116147041321e-01 -2.394634298980236053e-02 3.232918977737426758e-01 1.078579053282737732e-01 1.230773329734802246e-01 -1.804701834917068481e-01 2.041879147291183472e-01 -2.070232331752777100e-01 -1.335000339895486832e-02 -1.646703183650970459e-01 -1.484107673168182373e-01 1.920429617166519165e-01 -8.100778609514236450e-02 -2.992078065872192383e-01 3.380597010254859924e-02 -2.398022860288619995e-01 -2.258225977420806885e-01 -7.489434629678726196e-02 -4.884438216686248779e-02 -1.254586409777402878e-02 -1.387233883142471313e-01 -2.759619429707527161e-02 1.128931418061256409e-01
-1.093430537730455399e-02 5.661879852414131165e-02 3.344387710094451904e-01 2.497377432882785797e-02 -4.266100376844406128e-02 4.343826472759246826e-01 2.973090410232543945e-01 -2.505494356155395508e-01 -1.561480667442083359e-02 -1.139236614108085632e-01 1.003386303782463074e-01 2.907196283340454102e-01 -1.202978659421205521e-02 2.561528682708740234e-01 -1.657871305942535400e-01 1.152360662817955017e-01 -1.963855028152465820e-01 -3.644542768597602844e-02 -1.405308954417705536e-02 1.268557757139205933e-01 1.181950420141220093e-02 -2.154036909341812134e-01 -6.679562479257583618e-02 -1.897060684859752655e-02 -8.436230570077896118e-02 1.897282898426055908e-01 -1.007214263081550598e-01 -2.668284177780151367e-01 -1.050657480955123901e-01 1.497516930103302002e-01 2.489207983016967773e-01 -2.768844738602638245e-02
1.400768309831619263e-01 -1.653420776128768921e-01 3.581286668777465820e-01 2.154185026884078979e-01 -1.656285226345062256e-01 2.050580829381942749e-01 4.356064498424530029e-01 -1.977162621915340424e-02 -1.059021148830652237e-02 -2.089231759309768677e-01 2.188898622989654541e-01 1.175328791141510010e-01 2.633499205112457275e-01 -6.525444984436035156e-02 2.716505341231822968e-02 1.055484861135482788e-01 -2.820517718791961670e-01 -2.284233719110488892e-01 -1.278700530529022217e-01 5.333554744720458984e-02 1.515614427626132965e-02 -1.401791274547576904e-01 -1.772156059741973877e-01 1.395515948534011841e-01 8.644949644804000854e-02 -4.144893586635589600e-02 -7.771995663642883301e-02 -2.321356981992721558e-01 1.677394807338714600e-01 -2.427093684673309326e-02 5.374485254287719727e-02 7.319457828998565674e-02
1.934725642204284668e-01 -3.111799247562885284e-02 8.968793787062168121e-03 -3.472212702035903931e-02 -6.216520816087722778e-02 -1.808245293796062469e-02 1.783818751573562622e-01 -1.907305419445037842e-01 1.110883429646492004e-01 2.336301207542419434e-01 -7.845004647970199585e-02 3.535892367362976074e-01 1.637245714664459229e-01 6.499477475881576538e-02 -3.724612295627593994e-01 1.722799427807331085e-02 -1.619775742292404175e-01 1.723477244377136230e-01 -1.626787930727005005e-01 1.319075822830200195e-01 -3.809121251106262207e-02 -3.820156306028366089e-02 -4.563984647393226624e-02 -2.669553458690643311e-01 -1.620698869228363037e-01 2.470294237136840820e-01 -6.246422603726387024e-02 1.131367608904838562e-01 -3.819681406021118164e-01 -2.909888625144958496e-01 -5.845494940876960754e-02 -7.563421875238418579e-02
2.495263069868087769e-01 -2.298214286565780640e-01 6.119668483734130859e-02 1.157757192850112915e-01 -1.263446360826492310e-02 -7.875774055719375610e-02 2.598742842674255371e-01 -1.729393377900123596e-02 3.274423480033874512e-01 9.784685075283050537e-02 1.460446268320083618e-01 1.672598868608474731e-01 3.299228250980377197e-01 1.356350481510162354e-01 -1.926311105489730835e-01 -1.448499262332916260e-01 -2.952800691127777100e-01 -3.480452671647071838e-02 8.031360059976577759e-02 2.305805087089538574e-01 -1.387331783771514893e-01 2.294610440731048584e-01 1.321788430213928223e-01 -2.475445568561553955e-01 2.202647738158702850e-02 9.162811934947967529e-02 2.168877050280570984e-03 -4.544554650783538818e-02 -2.971139252185821533e-01 -1.632721126079559326e-01 9.041076898574829102e-02 -9.702837467193603516e-02
1.788897812366485596e-01 4.322881251573562622e-02 1.783738434314727783e-01 -2.277005165815353394e-01 -1.186428591609001160e-01 3.111362755298614502e-01 1.911980658769607544e-01 -9.549766778945922852e-02 1.948555186390876770e-02 2.017400860786437988e-01 2.246096730232238770e-01 5.419464781880378723e-02 8.199336379766464233e-02 -6.125281378626823425e-02 -2.627502083778381348e-01 1.710150390863418579e-01 -1.622183769941329956e-01 7.782565057277679443e-02 -2.453020773828029633e-02 -1.682314574718475342e-01 -1.634965687990188599e-01 -8.178131282329559326e-02 -4.596916586160659790e-02 -1.211839765310287476e-01 1.735136061906814575e-01 4.434916973114013672e-01 -2.250549942255020142e-01 1.752588897943496704e-01 -2.672362625598907471e-01 -1.706517636775970459e-01 2.393098175525665283e-02 -4.384093731641769409e-02
2.295068949460983276e-01 5.476197227835655212e-02 1.006114631891250610e-01 1.936464756727218628e-01 -1.189159601926803589e-01 3.185694813728332520e-01 1.382503211498260498e-01 -3.007655143737792969e-01 1.324045211076736450e-01 3.252462148666381836e-01 -5.602843686938285828e-02 3.609181940555572510e-01 5.392817780375480652e-02 2.132820785045623779e-01 1.175919845700263977e-01 8.383236080408096313e-02 -9.015909582376480103e-02 -1.314680725336074829e-01 -2.363110892474651337e-02 -5.380993708968162537e-02 -5.357080698013305664e-02 1.006774306297302246e-01 -2.528334558010101318e-01 1.961221098899841309e-01 -2.049864642322063446e-02 1.153315976262092590e-01 -2.951644957065582275e-01 -2.747117280960083008e-01 -1.568437963724136353e-01 5.572696682065725327e-03 -7.846872322261333466e-03 -1.647286489605903625e-02
-5.468849837779998779e-02 1.876142919063568115e-01 2.053476274013519287e-01 9.854529798030853271e-02 -2.175708860158920288e-01 4.525658786296844482e-01 2.380687147378921509e-01 -1.454203575849533081e-01 1.880657821893692017e-01 -1.721450835466384888e-01 7.791529595851898193e-02 -1.451317872852087021e-02 1.385659426450729370e-01 -3.880371898412704468e-02 -7.382950186729431152e-02 2.523270249366760254e-01 -4.912564456462860107e-01 -8.638326078653335571e-02 -9.698017686605453491e-02 1.793646365404129028e-01 -1.037886291742324829e-01 9.018472582101821899e-02 -2.199300378561019897e-01 1.387696415185928345e-01 -6.209183484315872192e-02 -7.066857069730758667e-02 1.129321381449699402e-02 -8.769623935222625732e-02 6.337419152259826660e-02 -1.243507117033004761e-01 -7.587049156427383423e-02 6.154648493975400925e-03
1.638710498809814453e-01 -1.425839513540267944e-01 9.084822982549667358e-02 2.563411742448806763e-02 -1.843088418245315552e-01 1.648953706026077271e-01 3.541034162044525146e-01 -5.372443795204162598e-02 -1.337815225124359131e-01 1.587870121002197266e-01 9.150339663028717041e-02 -9.154897183179855347e-02 2.370906472206115723e-01 1.874053329229354858e-01 -3.841532468795776367e-01 -1.959698200225830078e-01 -5.646516755223274231e-02 2.518287599086761475e-01 -3.442734479904174805e-01 -2.173046171665191650e-01 7.786939293146133423e-02 1.637503057718276978e-01 -9.166459739208221436e-02 -5.447711423039436340e-02 -1.952614486217498779e-01 1.182701718062162399e-02 -1.042570620775222778e-01 -9.954952448606491089e-02 -8.075652271509170532e-02 -2.567900419235229492e-01 -9.580025821924209595e-02 -2.816611202433705330e-03
-1.564600467681884766e-01 -1.124072745442390442e-01 -2.268382310867309570e-01 3.887480124831199646e-02 -2.525890059769153595e-02 3.717834651470184326e-01 4.905698299407958984e-01 -2.716299891471862793e-01 1.043097153306007385e-01 -4.291334003210067749e-02 1.571871936321258545e-01 -5.548221990466117859e-02 1.601815670728683472e-01 1.694435924291610718e-01 -1.689155120402574539e-03 -5.806703492999076843e-02 -1.039587110280990601e-01 -3.068033754825592041e-01 1.186748221516609192e-01 1.361095011234283447e-01 -1.630704477429389954e-02 1.343704164028167725e-01 7.261289656162261963e-02 -1.232932042330503464e-02 4.440518841147422791e-02 -2.023284696042537689e-02 -2.454510778188705444e-01 1.493701040744781494e-01 -8.070705085992813110e-02 -2.073067724704742432e-01 -2.680722996592521667e-02 -2.488474398851394653e-01
1.405818909406661987e-01 -1.360346674919128418e-01 2.730812132358551025e-01 2.948900498449802399e-02 2.401660382747650146e-01 6.179244071245193481e-02 2.727969884872436523e-01 -1.984763294458389282e-01 -1.233529150485992432e-01 6.055239588022232056e-02 2.526243925094604492e-01 1.023420467972755432e-01 7.624763250350952148e-02 1.997662521898746490e-02 -3.699468672275543213e-01 -7.580054551362991333e-02 -2.753612399101257324e-01 -4.465790092945098877e-02 -4.355031624436378479e-02 -8.839997649192810059e-02 -4.538199678063392639e-02 1.574277132749557495e-01 -3.549006953835487366e-02 -1.348748058080673218e-01 -1.721466928720474243e-01 2.089139521121978760e-01 -1.428834199905395508e-01 -2.589927911758422852e-01 2.297012507915496826e-01 -1.795435547828674316e-01 2.913117110729217529e-01 -6.729023158550262451e-02
-4.997289739549160004e-03 1.201392263174057007e-01 2.655437886714935303e-01 -1.969500482082366943e-01 1.272873282432556152e-01 4.242015480995178223e-01 3.088816404342651367e-01 -2.382761090993881226e-01 -2.976036630570888519e-02 -9.788170456886291504e-02 -1.004079654812812805e-01 2.199320048093795776e-01 1.320891976356506348e-01 1.895715743303298950e-01 3.412770479917526245e-02 1.724199056625366211e-01 -3.984040617942810059e-01 7.650929689407348633e-02 -2.267777472734451294e-01 -3.747590119019150734e-03 -6.703174859285354614e-02 -1.742092669010162354e-01 1.607467792928218842e-02 1.696793176233768463e-02 -2.753979153931140900e-02 2.776158787310123444e-02 -1.089565977454185486e-01 -7.371091097593307495e-02 -8.927592635154724121e-02 -1.225010305643081665e-01 6.924463063478469849e-02 2.769372761249542236e-01
-2.494560740888118744e-02 -2.927301228046417236e-01 -3.278540819883346558e-02 -1.242643371224403381e-01 3.782538697123527527e-02 3.532007038593292236e-01 1.077439412474632263e-01 -2.896791100502014160e-01 1.262375712394714355e-01 3.394218161702156067e-02 4.002935588359832764e-01 -3.638782724738121033e-02 1.591564863920211792e-01 -2.003127485513687134e-01 -2.783656418323516846e-01 1.281025707721710205e-01 8.145181834697723389e-02 1.173711791634559631e-01 -2.474312782287597656e-01 5.676290020346641541e-02 -1.700005978345870972e-01 -9.409314021468162537e-03 -1.279200464487075806e-01 -2.574665546417236328e-01 -1.941645890474319458e-01 1.168067529797554016e-01 -1.422862801700830460e-02 8.835665881633758545e-03 -2.041420526802539825e-02 -1.226453110575675964e-01 -2.775193005800247192e-02 2.704004645347595215e-01
-2.168734371662139893e-01 -6.991443783044815063e-02 2.179291993379592896e-01 1.304693054407835007e-02 -1.308828741312026978e-01 4.699944555759429932e-01 2.917792797088623047e-01 2.973616681993007660e-02 1.648871451616287231e-01 -8.455338887870311737e-03 -7.454378157854080200e-02 -1.392722576856613159e-01 1.995156258344650269e-01 -4.242461174726486206e-02 -1.583149731159210205e-01 2.729182541370391846e-01 -4.232396185398101807e-01 -1.479160338640213013e-01 -1.674362421035766602e-01 -5.945926904678344727e-02 -7.604802399873733521e-02 -1.529630422592163086e-01 -6.055232509970664978e-02 5.697960406541824341e-02 -6.788859516382217407e-02 1.504908204078674316e-01 -1.538822501897811890e-01 -1.692861020565032959e-01 1.442301739007234573e-02 -1.849646866321563721e-01 5.576848052442073822e-03 -1.681123673915863037e-02
-3.009322285652160645e-02 -2.656441926956176758e-01 -2.478183209896087646e-01 1.072411146014928818e-02 -1.438798755407333374e-01 9.796068072319030762e-02 3.777971267700195312e-01 -9.264751523733139038e-02 8.406849950551986694e-02 -3.758057951927185059e-01 -7.907278090715408325e-02 3.678089976310729980e-01 2.643517553806304932e-01 -1.275225877761840820e-01 -4.345884919166564941e-02 -3.778860438615083694e-03 1.930561475455760956e-02 6.451844424009323120e-02 -1.538254171609878540e-01 2.664474248886108398e-01 8.526830375194549561e-02 2.790611684322357178e-01 -1.031118705868721008e-01 -2.175037562847137451e-01 -1.546989083290100098e-01 3.792938962578773499e-02 4.805173259228467941e-03 -1.814316809177398682e-01 9.488141164183616638e-03 5.606996361166238785e-03 3.611773252487182617e-02 -7.410769909620285034e-02
1.533305644989013672e-01 -9.819262474775314331e-02 9.015943109989166260e-02 1.805568337440490723e-01 6.292456388473510742e-02 2.898680865764617920e-01 3.705716431140899658e-01 1.305768340826034546e-01 1.132276728749275208e-01 4.986028000712394714e-02 -8.003530651330947876e-02 -9.909173101186752319e-02 4.628024697303771973e-01 -1.981156878173351288e-02 -3.248853608965873718e-02 2.454472929239273071e-01 -2.379008680582046509e-01 1.381036043167114258e-01 6.603834033012390137e-02 1.456576436758041382e-01 -2.544332742691040039e-01 1.533778011798858643e-01 -1.270426157861948013e-02 -1.699967533349990845e-01 1.870786845684051514e-01 2.494489401578903198e-01 -2.064837068319320679e-01 -9.095911681652069092e-02 1.072128769010305405e-02 -7.603318989276885986e-02 3.163379803299903870e-02 5.248726904392242432e-02
-8.389756083488464355e-02 -1.492375582456588745e-01 -2.166494727134704590e-01 1.004734039306640625e-01 -2.809486910700798035e-02 2.042900919914245605e-01 2.849756479263305664e-01 7.809823751449584961e-02 1.566374003887176514e-01 -1.536865085363388062e-01 -2.061558365821838379e-01 2.709359526634216309e-01 2.344094216823577881e-01 1.159347668290138245e-01 -3.172181174159049988e-02 6.467786431312561035e-02 -1.745879054069519043e-01 7.543784566223621368e-03 -2.350666821002960205e-01 -2.091075666248798370e-02 2.193736732006072998e-01 -3.438175320625305176e-01 -2.728615105152130127e-01 -3.064786195755004883e-01 -4.268516600131988525e-02 1.714606583118438721e-01 -1.658242493867874146e-01 -1.518660485744476318e-01 -1.062035188078880310e-01 -3.280316665768623352e-02 -2.134832181036472321e-02 -1.750481426715850830e-01
-4.468721896409988403e-02 -8.033689856529235840e-02 8.178289979696273804e-02 -1.012125238776206970e-01 5.210824310779571533e-02 3.020878732204437256e-01 2.083511501550674438e-01 -1.405918300151824951e-01 8.963488787412643433e-02 -1.128040403127670288e-01 -1.015785988420248032e-02 7.650517672300338745e-02 -2.445752620697021484e-01 -5.418329685926437378e-02 -4.639331996440887451e-01 3.892866894602775574e-02 -5.613591894507408142e-02 -3.453542012721300125e-03 -2.402355968952178955e-01 -2.808726131916046143e-01 6.885657552629709244e-03 6.703110993839800358e-04 -1.029587835073471069e-01 -1.805582493543624878e-01 -3.947136402130126953e-01 -2.808173187077045441e-02 -2.738215029239654541e-01 -2.517457008361816406e-01 -5.811314657330513000e-02 -1.493127942085266113e-01 -2.473779208958148956e-02 8.372575044631958008e-02
3.216214478015899658e-02 -2.463418692350387573e-01 -2.967379055917263031e-02 -2.235594391822814941e-01 1.423754245042800903e-01 1.283825095742940903e-02 7.745862752199172974e-02 -1.863526403903961182e-01 -5.074921250343322754e-02 -8.486522734165191650e-02 5.984668061137199402e-02 8.005664497613906860e-02 6.820504367351531982e-02 3.615993633866310120e-02 -3.752645254135131836e-01 -4.126599803566932678e-02 -3.397162556648254395e-01 -1.068104803562164307e-02 -3.504570722579956055e-01 7.472060620784759521e-02 -2.223236560821533203e-01 3.243153914809226990e-02 6.522492505609989166e-03 -2.322154641151428223e-01 5.984777212142944336e-02 2.849870920181274414e-01 -3.102384209632873535e-01 -1.972738951444625854e-01 2.059315443038940430e-01 -1.179577596485614777e-02 -2.101940959692001343e-01 -5.423658341169357300e-02
6.878838688135147095e-02 1.260630935430526733e-01 1.564563661813735962e-01 2.239124476909637451e-01 2.684881389141082764e-01 2.214389145374298096e-01 2.890873849391937256e-01 -4.125596582889556885e-01 2.579723596572875977e-01 9.635300934314727783e-02 -1.979939937591552734e-01 2.639411687850952148e-01 -6.694321054965257645e-03 1.290134340524673462e-01 -2.611756324768066406e-01 -6.437897682189941406e-02 1.563076525926589966e-01 -3.163089230656623840e-02 -2.886298596858978271e-01 -3.516643121838569641e-02 -2.598308399319648743e-02 8.482104539871215820e-02 3.886973718181252480e-03 2.812392823398113251e-02 1.017318144440650940e-01 1.087751612067222595e-01 -7.114470750093460083e-02 -1.177103891968727112e-01 -2.649312019348144531e-01 -1.380386948585510254e-01 6.996449083089828491e-02 -4.718968272209167480e-02
1.699935495853424072e-01 -1.503635942935943604e-01 -1.081467345356941223e-01 -2.612799778580665588e-02 7.202224433422088623e-02 2.420079708099365234e-01 1.298208087682723999e-01 -2.154062837362289429e-01 3.597532212734222412e-01 -2.119627594947814941e-01 3.049139976501464844e-01 2.718316018581390381e-01 1.480415612459182739e-01 -1.911688968539237976e-02 1.319793164730072021e-01 1.990260928869247437e-01 6.757301092147827148e-02 8.901160955429077148e-02 -5.038043484091758728e-02 1.608250141143798828e-01 1.154771223664283752e-01 1.986310184001922607e-01 -2.902225963771343231e-02 -1.667989790439605713e-01 2.955011427402496338e-01 2.699472308158874512e-01 -6.421579420566558838e-02 -2.912511676549911499e-02 2.595350742340087891e-01 -1.487400233745574951e-01 -1.045164540410041809e-01 -2.576057612895965576e-02
[truncated: 3,273,196 more chars]
