# Supplementary material for: The Language of Innovation
Source: PLoS One. 2020 Apr 30;15(4):e0230107. doi: 10.1371/journal.pone.0230107 (PMC7194493; doi:10.1371/journal.pone.0230107)
Supplement: S10 File — (GZ) [file pone.0230107.s010.tar.gz › 1988-1992/V2Run_4_VS_4500_embeddings1988-1992ED32.txt]

1.359491050243377686e-01 -1.826216131448745728e-01 -1.519348174333572388e-01 2.153946645557880402e-02 -5.791352689266204834e-02 -1.697424352169036865e-01 -1.822923719882965088e-01 3.783834576606750488e-01 -1.275634206831455231e-02 1.733513921499252319e-01 8.526131510734558105e-02 6.845373660326004028e-02 -4.044657945632934570e-01 3.097814917564392090e-01 2.436288446187973022e-02 1.653466001152992249e-02 1.920112222433090210e-01 1.643052101135253906e-01 -1.127966344356536865e-01 -1.560703963041305542e-01 -2.757759690284729004e-01 -4.443812742829322815e-02 -2.580817975103855133e-02 2.227993458509445190e-01 2.264053374528884888e-01 -1.740911602973937988e-01 1.785191297531127930e-01 -4.109321627765893936e-03 -7.410127669572830200e-02 3.968092799186706543e-02 -2.218719422817230225e-01 1.201289966702461243e-01
-3.278444707393646240e-02 -2.972348034381866455e-01 1.246245726943016052e-01 -2.485548406839370728e-01 -2.521042227745056152e-01 -3.954961523413658142e-02 -9.034883230924606323e-02 1.069215461611747742e-01 3.787947073578834534e-02 6.200489774346351624e-02 -6.883709877729415894e-02 1.320975422859191895e-01 -3.833006918430328369e-01 9.722419083118438721e-02 1.511657685041427612e-01 1.377368569374084473e-01 -5.984947457909584045e-02 2.492214553058147430e-03 9.739386290311813354e-02 -4.005101621150970459e-01 -3.068991936743259430e-02 2.987097799777984619e-01 2.415160685777664185e-01 -3.585462644696235657e-02 2.379530221223831177e-01 -1.929812133312225342e-01 -2.860078588128089905e-02 -1.240089535713195801e-01 1.265990734100341797e-01 4.758109897375106812e-02 -2.028967440128326416e-01 1.735009551048278809e-01
-7.094696909189224243e-02 -7.735876739025115967e-02 -2.383960038423538208e-02 6.339846551418304443e-02 -2.547115683555603027e-01 1.045759990811347961e-01 -2.949507832527160645e-01 1.798006743192672729e-01 2.104168757796287537e-02 2.174723595380783081e-01 -2.985785901546478271e-01 3.714721277356147766e-02 -2.146340906620025635e-01 2.197460830211639404e-01 1.567057818174362183e-01 -1.280270610004663467e-02 -2.734007537364959717e-01 1.782598346471786499e-01 1.631967537105083466e-02 -1.814380437135696411e-01 -3.122908174991607666e-01 2.721429467201232910e-01 1.187438666820526123e-01 1.098011732101440430e-01 -1.228496953845024109e-01 -2.202944755554199219e-01 -1.700592488050460815e-01 -1.384779512882232666e-01 2.374061048030853271e-01 -7.112818211317062378e-02 -1.415404975414276123e-01 3.586383163928985596e-02
2.336990833282470703e-01 -4.898446798324584961e-02 -1.887875348329544067e-01 -6.262252479791641235e-02 -2.628164291381835938e-01 -4.878480359911918640e-02 -2.571203708648681641e-01 4.818624816834926605e-03 1.272227168083190918e-01 3.881456553936004639e-01 -8.200343698263168335e-02 7.581009715795516968e-02 -1.717862039804458618e-01 5.241085216403007507e-02 1.365694701671600342e-01 1.012406572699546814e-01 -2.677507698535919189e-01 1.780680567026138306e-01 1.219511106610298157e-01 -3.624496161937713623e-01 -3.191486001014709473e-01 -3.648251295089721680e-02 -8.488395810127258301e-02 2.666137181222438812e-02 -1.857169270515441895e-01 -2.141103297472000122e-01 1.459126770496368408e-01 -5.851464718580245972e-02 1.782727688550949097e-01 -9.001079946756362915e-02 9.671719372272491455e-02 1.016588434576988220e-01
-4.054303094744682312e-02 -2.113027572631835938e-01 -1.449645012617111206e-01 -1.947812549769878387e-02 -3.225309848785400391e-01 -1.050486415624618530e-01 -2.447248995304107666e-01 -2.291321605443954468e-01 -1.022891029715538025e-01 3.758231997489929199e-01 1.279282271862030029e-01 7.314483635127544403e-03 3.057259693741798401e-02 4.374428987503051758e-01 1.538518071174621582e-01 6.298463046550750732e-02 -1.898590475320816040e-01 1.341539472341537476e-01 2.737484276294708252e-01 -2.146161049604415894e-01 -1.404051482677459717e-01 3.602951066568493843e-03 -6.884700059890747070e-02 1.582776382565498352e-02 1.108032390475273132e-01 -1.177755221724510193e-01 -1.206683218479156494e-01 2.015071660280227661e-01 8.877359330654144287e-02 3.167183371260762215e-03 -1.580540537834167480e-01 5.348755419254302979e-02
-7.219874113798141479e-02 -1.658982485532760620e-01 -1.316743493080139160e-01 2.010001987218856812e-01 -2.747326493263244629e-01 -3.543054461479187012e-01 -6.296066194772720337e-02 -1.314091980457305908e-01 -1.209764406085014343e-01 5.264731124043464661e-02 -1.235688477754592896e-01 1.974752396345138550e-01 -3.066771924495697021e-01 2.152831405401229858e-01 -5.146346613764762878e-02 1.649422794580459595e-01 9.184704720973968506e-02 8.439830690622329712e-02 1.087411716580390930e-01 -1.247702613472938538e-01 -1.015496626496315002e-01 6.222849711775779724e-02 1.643624156713485718e-01 1.989036332815885544e-03 3.231895565986633301e-01 -4.493795633316040039e-01 1.814770847558975220e-01 -2.393450401723384857e-02 -5.433409661054611206e-02 -8.544961363077163696e-02 -3.295163810253143311e-02 9.981576353311538696e-02
8.017642050981521606e-02 -1.249565556645393372e-01 -2.151002138853073120e-01 1.239193975925445557e-02 -2.228802442550659180e-01 1.371796708554029465e-02 -2.920521795749664307e-01 1.598897278308868408e-01 1.072951704263687134e-01 1.080259382724761963e-01 4.605444148182868958e-02 1.828180402517318726e-01 -6.499516218900680542e-02 2.604430913925170898e-01 1.745864897966384888e-01 4.234705865383148193e-02 -1.396002173423767090e-01 -1.182949766516685486e-01 1.805479079484939575e-01 -5.430295467376708984e-01 -5.981509014964103699e-02 9.776037186384201050e-03 2.686410769820213318e-02 -1.632567308843135834e-02 2.266654968261718750e-01 -2.302982956171035767e-01 -8.499117195606231689e-02 -4.856487736105918884e-02 2.712580859661102295e-01 -7.130496948957443237e-02 -1.321661770343780518e-01 -1.789043396711349487e-01
3.577585145831108093e-02 -1.420814394950866699e-01 3.218812495470046997e-02 -2.112857438623905182e-02 -2.357063144445419312e-01 -1.348250657320022583e-01 -9.566117078065872192e-02 1.261608153581619263e-01 1.346259713172912598e-01 2.701676487922668457e-01 -4.852040484547615051e-02 5.281755700707435608e-03 -2.225859612226486206e-01 -5.780726298689842224e-02 1.708547584712505341e-02 1.490982025861740112e-01 3.274425268173217773e-01 1.762074232101440430e-01 -1.401157230138778687e-01 -2.587704062461853027e-01 -3.128046914935112000e-02 -9.536910802125930786e-02 7.372374832630157471e-02 2.643386423587799072e-01 2.131364494562149048e-01 -3.674242198467254639e-01 -3.743075951933860779e-02 -8.016358315944671631e-02 1.641466766595840454e-01 1.881149560213088989e-01 -3.074835240840911865e-01 2.323016226291656494e-01
-2.397002428770065308e-01 -6.299661844968795776e-02 -1.846762187778949738e-02 8.206514269113540649e-02 -1.894576102495193481e-01 -3.346690535545349121e-01 -4.845663532614707947e-02 -1.234232857823371887e-01 5.715899169445037842e-02 2.055462449789047241e-01 -6.602139770984649658e-02 -1.547349989414215088e-01 -4.349740445613861084e-01 1.763298958539962769e-01 -1.675506979227066040e-01 1.347949951887130737e-01 -5.400592461228370667e-02 3.544675931334495544e-02 1.676041781902313232e-01 -2.360599189996719360e-01 -2.204945832490921021e-01 1.978538334369659424e-01 9.829827398061752319e-02 -5.245945602655410767e-02 3.165007233619689941e-01 -2.684080898761749268e-01 -7.481735944747924805e-02 1.762128770351409912e-01 -6.786154210567474365e-02 -1.497489064931869507e-01 3.983019292354583740e-02 -4.149186424911022186e-03
2.183779478073120117e-01 -2.868112921714782715e-01 -1.622961908578872681e-01 -3.159185126423835754e-02 1.861747652292251587e-01 4.271247610449790955e-02 1.338025480508804321e-01 4.833152517676353455e-03 -7.612791657447814941e-02 -1.939095370471477509e-02 -8.535422384738922119e-02 1.712266355752944946e-01 -1.240969821810722351e-02 3.982745110988616943e-01 4.678097553551197052e-03 -2.586818635463714600e-01 5.834295228123664856e-02 3.490307331085205078e-01 1.639362722635269165e-01 -1.615417152643203735e-01 -3.109161555767059326e-01 -1.922565251588821411e-01 6.728229671716690063e-02 1.652142032980918884e-02 1.446950137615203857e-01 -2.805818915367126465e-01 -1.887203902006149292e-01 1.053734496235847473e-01 3.636023774743080139e-02 -1.752369403839111328e-01 6.683830916881561279e-02 1.424874514341354370e-01
1.324770748615264893e-01 -2.520208954811096191e-01 3.168275207281112671e-02 -1.664499007165431976e-02 -2.671790719032287598e-01 -9.680306911468505859e-02 -5.925553664565086365e-02 -2.023735195398330688e-01 1.808860450983047485e-01 3.941075503826141357e-01 -1.104108523577451706e-02 2.586098387837409973e-02 -3.988123834133148193e-01 8.586069196462631226e-02 -1.251522153615951538e-01 -1.548582762479782104e-01 1.883548796176910400e-01 1.331317871809005737e-01 6.399727426469326019e-03 -1.298579871654510498e-01 -1.388092339038848877e-01 1.191806867718696594e-01 -6.682658940553665161e-02 -8.951069414615631104e-02 1.774510741233825684e-01 -2.204800546169281006e-01 1.235913261771202087e-01 -1.717334240674972534e-01 -1.770820468664169312e-02 -1.131353620439767838e-02 -3.657327294349670410e-01 1.496947407722473145e-01
1.149094179272651672e-01 -3.228241503238677979e-01 -2.061038911342620850e-01 2.805259525775909424e-01 -2.595748901367187500e-01 -2.104251831769943237e-01 9.870344400405883789e-02 -1.416199058294296265e-01 1.359705626964569092e-01 1.109442636370658875e-01 1.621581614017486572e-02 -9.643113613128662109e-02 -2.413767427206039429e-01 1.939761489629745483e-01 1.307832151651382446e-01 1.653237044811248779e-01 -1.917285285890102386e-02 -1.000033877789974213e-02 4.028189554810523987e-02 -3.389841914176940918e-01 -2.221206128597259521e-01 -1.731339246034622192e-01 7.179835438728332520e-02 -1.428994089365005493e-01 6.414658576250076294e-02 -4.601724818348884583e-02 -1.217994540929794312e-01 -2.506517171859741211e-01 1.079654842615127563e-01 -1.730473488569259644e-01 -2.198639214038848877e-01 2.086664587259292603e-01
-1.758118532598018646e-02 -5.614149197936058044e-02 -1.960210651159286499e-01 3.351741433143615723e-01 -2.750779092311859131e-01 -6.948769837617874146e-02 -2.384599298238754272e-01 -5.322723183780908585e-03 6.774767488241195679e-02 2.810938656330108643e-01 -1.591223329305648804e-01 1.919030249118804932e-01 -1.731820106506347656e-01 7.743278145790100098e-02 -1.585626006126403809e-01 -6.641786545515060425e-02 5.926503241062164307e-02 1.207032427191734314e-01 -5.233008414506912231e-02 -4.344976544380187988e-01 -1.796197146177291870e-01 5.678800493478775024e-02 2.158244997262954712e-01 -2.527005784213542938e-02 -1.102332249283790588e-01 -2.565148472785949707e-01 -1.002724915742874146e-01 1.314522922039031982e-01 2.320587784051895142e-01 -7.153968513011932373e-02 1.574570983648300171e-01 1.254239231348037720e-01
-4.653910547494888306e-02 7.852219045162200928e-02 -1.741023957729339600e-01 -3.802081942558288574e-02 -2.905061542987823486e-01 -1.382519155740737915e-01 -1.846154630184173584e-01 -1.349583119153976440e-01 1.395882219076156616e-01 2.601846456527709961e-01 -2.150740027427673340e-01 -2.473169937729835510e-02 -1.541071087121963501e-01 2.460888326168060303e-01 1.079210415482521057e-01 1.248678285628557205e-02 -3.151087148580700159e-04 -3.706472814083099365e-01 1.656280308961868286e-01 -4.163880944252014160e-01 -2.168422490358352661e-01 -3.270290493965148926e-01 4.557808861136436462e-02 -1.290275156497955322e-01 9.345017373561859131e-02 -1.803191304206848145e-01 5.554366856813430786e-02 -5.219620186835527420e-03 2.402562648057937622e-02 -4.667357727885246277e-02 -1.224182695150375366e-01 3.096671029925346375e-02
-3.726384416222572327e-02 -1.011922433972358704e-01 -9.571965038776397705e-02 -4.620545078068971634e-03 -5.630568861961364746e-01 -2.841188758611679077e-02 -1.823431439697742462e-02 -1.835029572248458862e-01 2.347242087125778198e-01 1.164543256163597107e-01 9.107666462659835815e-02 1.523778494447469711e-02 -3.222399055957794189e-01 2.401895821094512939e-02 -4.648752138018608093e-02 -8.700933307409286499e-02 1.853699982166290283e-01 1.169547904282808304e-03 8.818207681179046631e-02 -1.924936324357986450e-01 -6.590465456247329712e-02 -2.854212373495101929e-02 6.449749227613210678e-03 -2.928815037012100220e-02 1.278313696384429932e-01 -3.615966439247131348e-01 -2.137316316366195679e-01 -3.503437340259552002e-02 1.896177530288696289e-01 -1.241463050246238708e-01 -3.049007356166839600e-01 -1.114736795425415039e-01
-1.451266109943389893e-01 -1.113922894001007080e-01 -7.001842558383941650e-02 -5.925431102514266968e-02 -3.313373625278472900e-01 -2.724060714244842529e-01 -2.591623961925506592e-01 7.157219946384429932e-02 -1.919045671820640564e-02 1.591588556766510010e-02 9.494923055171966553e-02 -1.094292774796485901e-01 -7.544842362403869629e-02 1.440876871347427368e-01 3.284395337104797363e-01 9.368665516376495361e-02 -6.784763932228088379e-02 8.654627203941345215e-02 1.767541766166687012e-01 -3.173284232616424561e-01 -3.523160517215728760e-01 -2.824173271656036377e-01 6.279966980218887329e-02 1.085703000426292419e-01 9.316554665565490723e-02 -1.392655074596405029e-01 5.431026965379714966e-02 1.506157666444778442e-01 2.306520193815231323e-01 2.549865841865539551e-01 -3.056084923446178436e-02 2.473418600857257843e-02
-6.339251250028610229e-02 7.961452752351760864e-02 -1.734256744384765625e-01 9.603210538625717163e-02 -1.304500699043273926e-01 -7.393067330121994019e-02 -6.892903894186019897e-02 1.384232600685209036e-04 -4.440802708268165588e-02 2.250238955020904541e-01 -3.138301670551300049e-01 -7.794348150491714478e-02 -3.340127468109130859e-01 1.922611147165298462e-01 1.569264680147171021e-01 6.532131135463714600e-02 5.444595217704772949e-02 -1.006892174482345581e-01 1.371753066778182983e-01 -4.941198527812957764e-01 -1.947910189628601074e-01 -1.094182878732681274e-01 -1.880206316709518433e-01 1.623832285404205322e-01 2.481934577226638794e-01 -1.742157936096191406e-01 1.401254385709762573e-01 -2.198528349399566650e-01 1.539097726345062256e-01 -7.438635826110839844e-02 -1.052170395851135254e-01 -2.433601953089237213e-02
2.351675629615783691e-01 -2.791913449764251709e-01 -1.829410344362258911e-01 7.287831511348485947e-03 -2.530362904071807861e-01 -1.279953122138977051e-01 2.695376873016357422e-01 -4.457718133926391602e-02 -8.156564831733703613e-02 3.027189075946807861e-01 -1.178444698452949524e-01 -8.116371929645538330e-02 -3.436416387557983398e-01 4.987100884318351746e-02 1.549914181232452393e-01 3.362268954515457153e-02 1.033061519265174866e-01 -4.197282344102859497e-02 1.759590357542037964e-01 -3.252934813499450684e-01 -1.442434489727020264e-01 -1.299558728933334351e-01 -1.747221872210502625e-02 -3.226698189973831177e-02 -1.424434781074523926e-01 5.094097182154655457e-02 9.025867283344268799e-02 -7.397160679101943970e-02 4.137338995933532715e-01 -1.997454278171062469e-02 -7.490782439708709717e-02 -1.083607375621795654e-01
-2.095047533512115479e-01 -2.397299706935882568e-01 -3.319632709026336670e-01 -7.021436840295791626e-02 2.326934337615966797e-01 -3.457022458314895630e-02 1.148710679262876511e-02 8.929282426834106445e-02 -3.760483488440513611e-02 -1.385361105203628540e-01 -3.160996362566947937e-02 1.537527740001678467e-01 -2.966898083686828613e-01 1.162863243371248245e-02 -7.962400466203689575e-02 4.091326147317886353e-02 8.909711986780166626e-02 -2.502734027802944183e-02 1.336686760187149048e-01 -3.380038142204284668e-01 -4.422290027141571045e-01 -1.716805249452590942e-01 1.997543424367904663e-01 -3.463329374790191650e-02 1.903065890073776245e-01 -5.266455188393592834e-02 1.074655577540397644e-01 -6.957038305699825287e-03 2.173788398504257202e-01 6.748993415385484695e-03 -5.656454712152481079e-02 2.659607231616973877e-01
5.717069655656814575e-02 -4.607800766825675964e-02 -7.195173203945159912e-02 1.874898094683885574e-03 2.286900393664836884e-02 -1.425888091325759888e-01 -3.167064785957336426e-01 1.491355746984481812e-01 -5.180042609572410583e-02 1.380138397216796875e-01 -3.150896131992340088e-01 -1.382984220981597900e-01 -2.635948359966278076e-01 2.704809308052062988e-01 7.960429042577743530e-02 9.775890409946441650e-02 -2.783782780170440674e-02 -1.465262472629547119e-01 7.376433163881301880e-02 -4.040402472019195557e-01 -9.373758733272552490e-02 -1.556187570095062256e-01 -1.542667001485824585e-01 -4.611387383192777634e-03 2.044357657432556152e-01 -4.511341452598571777e-01 1.738989800214767456e-01 -1.089371889829635620e-01 -3.334210440516471863e-02 -8.434239029884338379e-02 8.218772709369659424e-03 -6.228105351328849792e-02
9.423594176769256592e-02 3.646881505846977234e-02 4.665765538811683655e-02 1.101714074611663818e-01 -1.333148330450057983e-01 2.580772526562213898e-02 -2.211884409189224243e-01 1.247502788901329041e-01 1.642968505620956421e-01 6.257918477058410645e-02 -2.565812766551971436e-01 7.434836588799953461e-03 -2.501557171344757080e-01 1.589602380990982056e-01 3.059597015380859375e-01 2.034828532487154007e-03 -2.981309546157717705e-03 2.975160479545593262e-01 1.447259336709976196e-01 -3.662428557872772217e-01 -1.812515854835510254e-01 -5.820264667272567749e-02 6.292104721069335938e-02 -2.892119623720645905e-02 -2.018597722053527832e-01 -3.615142405033111572e-01 -5.381201580166816711e-02 -2.001139223575592041e-01 2.552149593830108643e-01 -1.171170473098754883e-01 7.041476666927337646e-02 1.773658096790313721e-01
-2.208488136529922485e-01 1.403392385691404343e-02 -1.835432499647140503e-01 -1.564184725284576416e-01 -1.954755559563636780e-02 -3.139561712741851807e-01 -2.568286359310150146e-01 -1.961469799280166626e-01 -1.862255334854125977e-01 3.282295167446136475e-01 -7.817669212818145752e-02 -7.994543015956878662e-02 -1.767959594726562500e-01 3.429650887846946716e-02 -5.420042201876640320e-02 2.635145373642444611e-02 -1.442420780658721924e-01 4.351151362061500549e-02 9.513141214847564697e-02 -1.569146960973739624e-01 -1.062872260808944702e-01 -1.687231287360191345e-02 3.724758699536323547e-02 -1.546301543712615967e-01 3.762995302677154541e-01 -3.537500798702239990e-01 -7.362531125545501709e-02 -1.542879939079284668e-01 1.751377731561660767e-01 -2.966045960783958435e-02 -2.718736529350280762e-01 6.181813403964042664e-02
5.201712623238563538e-02 -1.703163087368011475e-01 -2.910091280937194824e-01 -1.447419077157974243e-01 -7.611451297998428345e-02 9.455101937055587769e-02 -9.150827676057815552e-02 3.850355744361877441e-02 1.206437423825263977e-01 1.087493225932121277e-01 3.873071372509002686e-01 -2.560354471206665039e-01 -2.342239469289779663e-01 2.087481915950775146e-01 1.309606712311506271e-02 -3.198812156915664673e-02 -1.703266799449920654e-01 2.044483870267868042e-01 1.582392454147338867e-01 -2.863926291465759277e-01 -8.830668032169342041e-02 7.988034933805465698e-02 1.554193496704101562e-01 2.427427619695663452e-01 1.138472482562065125e-01 -2.988746464252471924e-01 -1.012056097388267517e-01 -1.945499926805496216e-01 -6.500646471977233887e-02 -1.957387430593371391e-03 -2.233251929283142090e-01 1.299014389514923096e-01
4.357171058654785156e-02 1.093820855021476746e-01 -1.082407385110855103e-01 -1.970362290740013123e-02 -2.916096746921539307e-01 -2.007123455405235291e-02 -3.256967067718505859e-01 -3.677710518240928650e-02 -2.071430087089538574e-01 2.088366597890853882e-01 -2.553964778780937195e-02 -5.200599879026412964e-02 -1.046594157814979553e-01 1.247574165463447571e-01 -6.751504540443420410e-02 6.427712738513946533e-02 -4.433564096689224243e-02 -2.367245107889175415e-01 2.032099515199661255e-01 -3.838531374931335449e-01 -3.658159673213958740e-01 -8.965034782886505127e-02 -7.889492809772491455e-02 1.057489588856697083e-01 2.370132356882095337e-01 -3.745731711387634277e-01 1.470830440521240234e-01 2.254368737339973450e-02 1.099615395069122314e-01 2.413199283182621002e-02 -1.372219622135162354e-01 -6.626368965953588486e-03
2.378779053688049316e-01 -3.211567997932434082e-01 -2.707271873950958252e-01 5.307662487030029297e-02 -7.753071933984756470e-02 -1.458668410778045654e-01 1.229297369718551636e-01 -7.034284621477127075e-02 -1.799727827310562134e-01 9.358816593885421753e-02 -2.813954092562198639e-02 -2.271211147308349609e-01 -3.033944368362426758e-01 2.846142351627349854e-01 -1.187367588281631470e-01 9.366317838430404663e-02 6.735534407198429108e-03 -2.553506568074226379e-02 4.391337931156158447e-02 -3.334553837776184082e-01 -1.183542460203170776e-01 1.527862399816513062e-01 7.873783260583877563e-02 1.856910288333892822e-01 -8.864331245422363281e-02 -2.674136757850646973e-01 1.182212159037590027e-01 4.791727755218744278e-03 3.439003527164459229e-01 4.758212715387344360e-02 1.467518806457519531e-01 8.930495008826255798e-03
1.562156230211257935e-01 1.230278164148330688e-01 -4.081882163882255554e-02 -1.707492768764495850e-01 -5.473968386650085449e-02 -9.909695386886596680e-02 -2.631138563156127930e-01 -1.909941732883453369e-01 -1.347469817847013474e-02 1.693516522645950317e-01 1.164204906672239304e-02 2.193319960497319698e-04 -2.347614616155624390e-01 1.867149472236633301e-01 1.192430928349494934e-01 -6.206391379237174988e-02 -8.500111103057861328e-02 -2.239369601011276245e-02 4.147368669509887695e-01 -4.077044427394866943e-01 -4.688244313001632690e-02 -5.904915183782577515e-02 -1.436259504407644272e-02 9.222694486379623413e-02 3.274643123149871826e-01 -3.498730063438415527e-01 2.152626514434814453e-01 -1.683942675590515137e-01 -2.065643109381198883e-02 -1.815414242446422577e-02 -1.918531954288482666e-02 -9.086058288812637329e-02
1.079053282737731934e-01 -2.761249840259552002e-01 -9.794211387634277344e-02 4.427769780158996582e-02 -7.444077730178833008e-02 -3.716309964656829834e-01 -9.105522185564041138e-02 -2.036752998828887939e-01 1.227191165089607239e-01 2.286541461944580078e-01 -2.078867703676223755e-01 -6.551461666822433472e-02 -4.664898216724395752e-01 2.665167748928070068e-01 -6.908252835273742676e-02 -3.724556416273117065e-02 3.835166618227958679e-02 -8.707030117511749268e-02 -9.791179001331329346e-02 -2.234950959682464600e-01 -1.338964551687240601e-01 -2.596009895205497742e-02 2.406087964773178101e-01 1.111813858151435852e-01 -2.152625620365142822e-01 -3.251476213335990906e-02 -6.261901557445526123e-02 5.622953549027442932e-02 2.942842431366443634e-03 -7.251442223787307739e-02 -2.206526100635528564e-01 1.777632087469100952e-01
-3.312099725008010864e-02 5.797627381980419159e-04 -2.813989222049713135e-01 -5.081569030880928040e-02 -2.496907114982604980e-01 -8.985408395528793335e-02 -3.603217005729675293e-01 -5.155707523226737976e-02 -1.301604658365249634e-01 1.938437819480895996e-01 -2.326726764440536499e-01 -6.116224452853202820e-03 -2.625270783901214600e-01 1.980140507221221924e-01 -1.740959435701370239e-01 1.603769342182204127e-04 -6.987608969211578369e-02 -6.868574768304824829e-02 3.621365725994110107e-01 -3.453673720359802246e-01 -5.839926376938819885e-02 4.770825430750846863e-02 -1.852919757366180420e-01 6.178693845868110657e-02 2.747049033641815186e-01 -1.362330466508865356e-01 1.414426714181900024e-01 -5.981865152716636658e-02 1.906123012304306030e-01 -5.167819559574127197e-02 -2.601393498480319977e-02 -7.713054120540618896e-02
-1.322326958179473877e-01 -4.655572026968002319e-02 -2.470689713954925537e-01 3.104231692850589752e-02 -9.117861092090606689e-02 -2.633992135524749756e-01 -2.535775601863861084e-01 3.212653973605483770e-04 3.637724742293357849e-02 1.206089183688163757e-01 -1.148581653833389282e-01 1.981603652238845825e-01 -9.235657751560211182e-02 2.797825038433074951e-01 2.449692040681838989e-01 1.097533106803894043e-02 -1.333723403513431549e-02 -1.472195535898208618e-01 1.117576584219932556e-01 -2.717492580413818359e-01 -1.450861990451812744e-01 -2.614184617996215820e-01 1.847097873687744141e-01 1.853722035884857178e-01 8.506856113672256470e-02 -3.988942205905914307e-01 1.635462790727615356e-01 9.600188583135604858e-02 1.995144784450531006e-01 1.280779391527175903e-01 -1.375388056039810181e-01 1.325702220201492310e-01
-5.429586768150329590e-02 -1.646798700094223022e-01 -4.916028678417205811e-01 -2.295790165662765503e-01 1.932313665747642517e-02 -2.001024782657623291e-02 -2.845923602581024170e-01 -2.304770201444625854e-01 1.416477411985397339e-01 -8.491075038909912109e-02 -1.237851828336715698e-01 9.799174219369888306e-02 -2.236514389514923096e-01 1.841636896133422852e-01 7.599594444036483765e-02 6.274052709341049194e-02 2.242540568113327026e-02 7.905938476324081421e-02 1.339075416326522827e-01 6.091690808534622192e-02 -1.806683987379074097e-01 4.571887198835611343e-03 2.095380276441574097e-01 -1.117109730839729309e-01 2.670685388147830963e-02 -3.312226831912994385e-01 2.115063071250915527e-01 2.315085730515420437e-04 1.018829345703125000e-01 -1.813026494346559048e-03 -1.942549049854278564e-01 2.722156941890716553e-01
2.029317319393157959e-01 -2.758381068706512451e-01 8.226271718740463257e-02 1.142058745026588440e-01 -1.698722988367080688e-01 4.981220513582229614e-02 1.077598631381988525e-01 6.941976398229598999e-02 -1.000772267580032349e-01 -2.733578532934188843e-02 9.625341743230819702e-02 -2.792595326900482178e-01 -5.060817599296569824e-01 1.509348005056381226e-01 1.904201209545135498e-01 2.611647546291351318e-01 1.389017999172210693e-01 1.419954448938369751e-01 1.912373155355453491e-01 -1.325018517673015594e-02 -2.722894214093685150e-02 -3.102445304393768311e-01 -2.391886860132217407e-01 -5.035540834069252014e-02 1.589957773685455322e-01 -5.075123906135559082e-02 -1.618063300848007202e-01 4.384022951126098633e-02 5.091660097241401672e-02 -3.027227334678173065e-02 -1.969653964042663574e-01 5.065667629241943359e-02
3.250579833984375000e-01 -3.386795818805694580e-01 1.403370406478643417e-02 -1.093585938215255737e-01 -9.929431974887847900e-02 -1.224527806043624878e-01 -1.065907813608646393e-02 -1.487925499677658081e-01 -1.481679230928421021e-01 1.920456439256668091e-01 1.104508340358734131e-01 -5.379634350538253784e-02 -2.374932020902633667e-01 1.961418837308883667e-01 9.620939940214157104e-02 1.877716742455959320e-02 2.818943262100219727e-01 2.063840776681900024e-01 -6.421589851379394531e-02 -9.978044778108596802e-02 -3.031028807163238525e-01 -2.486580610275268555e-01 1.833519637584686279e-01 1.312789469957351685e-01 2.068546109512681141e-06 -2.657150924205780029e-01 -1.602859050035476685e-01 4.633385315537452698e-02 9.990225080400705338e-04 -2.801850438117980957e-01 -1.511010080575942993e-01 -3.855248168110847473e-02
3.291188776493072510e-01 -9.614599496126174927e-02 -1.198809593915939331e-01 -8.204922080039978027e-02 -4.857339337468147278e-02 -6.813088804483413696e-02 -1.683361977338790894e-01 -1.629217118024826050e-01 -3.509182035923004150e-01 9.542801231145858765e-02 -2.244300246238708496e-01 1.151069160550832748e-02 -2.810881137847900391e-01 -2.203291356563568115e-01 1.360090821981430054e-01 2.512533068656921387e-01 2.091285288333892822e-01 9.429462999105453491e-02 1.488277316093444824e-01 -1.212174892425537109e-01 -3.234820663928985596e-01 -7.903768867254257202e-02 -1.977940499782562256e-01 1.209083348512649536e-01 1.112099960446357727e-01 -2.716165222227573395e-02 -5.203732475638389587e-02 1.470125466585159302e-01 2.554617635905742645e-02 -1.388815641403198242e-01 1.061020139604806900e-02 3.097419738769531250e-01
-1.429582685232162476e-01 -1.427106559276580811e-01 -8.243727684020996094e-02 8.304306864738464355e-02 -3.235575556755065918e-02 -6.913165748119354248e-02 1.103055104613304138e-02 1.412068754434585571e-01 -3.573021292686462402e-02 1.695816069841384888e-01 -7.885459810495376587e-02 7.422135770320892334e-02 -4.656645059585571289e-01 7.760144025087356567e-02 -1.509982347488403320e-01 -4.060081671923398972e-03 -2.237609028816223145e-02 3.153032064437866211e-01 1.333564966917037964e-01 -7.908675819635391235e-02 -1.505854260176420212e-02 -1.494326293468475342e-01 2.990789115428924561e-01 7.108292728662490845e-02 2.203718274831771851e-01 -1.405199170112609863e-01 1.593403518199920654e-02 2.239697575569152832e-01 -3.499233722686767578e-02 -4.626620709896087646e-01 -2.341081798076629639e-01 -4.844590276479721069e-02
2.819604240357875824e-03 -1.645733565092086792e-01 -1.041934452950954437e-02 4.530733078718185425e-02 -2.047379463911056519e-01 6.761478632688522339e-02 -2.574706971645355225e-01 9.581294842064380646e-03 -1.434622704982757568e-01 1.480641067028045654e-01 2.832036614418029785e-01 -2.450547181069850922e-02 -5.564427375793457031e-01 1.059839278459548950e-01 -2.952710092067718506e-01 -2.938578650355339050e-02 2.523334622383117676e-01 1.600209176540374756e-01 -1.072604060173034668e-01 -6.202275678515434265e-02 -1.303320378065109253e-01 -1.732852756977081299e-01 -1.651533879339694977e-02 6.396677345037460327e-02 -5.646981671452522278e-02 -1.818226873874664307e-01 -4.876744002103805542e-02 -4.053903743624687195e-02 1.829123049974441528e-01 -1.694398075342178345e-01 -2.365815080702304840e-02 2.581652402877807617e-01
1.553770452737808228e-01 2.449182868003845215e-01 -2.580550312995910645e-01 -9.159598499536514282e-02 -2.270076870918273926e-01 -8.823195099830627441e-02 -2.536364197731018066e-01 -1.068941876292228699e-02 -1.545410603284835815e-01 2.804733216762542725e-01 -6.941528618335723877e-02 -1.793105602264404297e-01 -3.581801056861877441e-01 3.651045858860015869e-01 -3.890876099467277527e-02 1.208518259227275848e-02 2.257958054542541504e-01 5.205215513706207275e-02 1.987575553357601166e-03 7.286962866783142090e-02 6.708215922117233276e-02 1.261002272367477417e-01 2.346117943525314331e-01 -2.028363756835460663e-03 1.324922405183315277e-02 -3.430815637111663818e-01 -1.977861672639846802e-01 1.787144504487514496e-02 5.449326336383819580e-02 -3.517246618866920471e-02 -1.243858188390731812e-01 5.386520922183990479e-02
3.101120591163635254e-01 3.260454908013343811e-02 -1.794934570789337158e-01 -5.055932700634002686e-02 -3.176742792129516602e-01 7.912588119506835938e-02 -2.211222201585769653e-01 5.485806986689567566e-02 -1.906334757804870605e-01 7.245209813117980957e-02 -2.857619524002075195e-02 -3.186071515083312988e-01 -4.247332513332366943e-01 1.145597547292709351e-01 -3.698047697544097900e-01 -2.189869880676269531e-01 1.055854186415672302e-01 2.569221332669258118e-02 4.932006448507308960e-02 -1.937731802463531494e-01 4.861406236886978149e-02 -5.822444707155227661e-02 1.483833938837051392e-01 -1.288460493087768555e-01 7.698486000299453735e-02 -1.398093551397323608e-01 -5.839388817548751831e-02 -2.157653216272592545e-03 1.190101206302642822e-01 -1.525419354438781738e-01 -1.451711505651473999e-01 5.660638585686683655e-02
1.149974986910820007e-01 1.128900200128555298e-01 -3.010049760341644287e-01 2.922485210001468658e-02 -2.498042583465576172e-01 -3.454448282718658447e-01 -3.614872395992279053e-01 1.473933607339859009e-01 8.400890231132507324e-02 1.996664553880691528e-01 -1.356394439935684204e-01 1.946795880794525146e-01 -5.638536810874938965e-02 3.205788433551788330e-01 1.500477641820907593e-01 2.189735472202301025e-01 1.566579379141330719e-02 1.473873388022184372e-02 1.418175995349884033e-01 -2.083850353956222534e-01 -3.435024619102478027e-01 -1.124660484492778778e-02 -7.334905676543712616e-03 5.196018889546394348e-02 1.686112582683563232e-01 -1.847938746213912964e-01 -2.065451815724372864e-02 -4.223373252898454666e-03 3.107257001101970673e-02 -7.375881820917129517e-02 -8.017656207084655762e-02 -8.985866606235504150e-02
2.071338593959808350e-01 -3.342202305793762207e-02 -8.095620572566986084e-02 3.687073662877082825e-02 1.480388045310974121e-01 1.537228822708129883e-01 -2.068580240011215210e-01 -2.542731463909149170e-01 1.081722676753997803e-01 -7.737593352794647217e-02 3.683886304497718811e-02 1.745781451463699341e-01 -4.265153706073760986e-01 -1.376916766166687012e-01 -3.303558528423309326e-01 1.170315667986869812e-01 -8.463983237743377686e-02 -6.018235534429550171e-02 2.663238048553466797e-01 -1.632286757230758667e-01 -2.889321744441986084e-01 4.227586556226015091e-03 -1.354341357946395874e-01 -9.892642498016357422e-03 8.618578314781188965e-02 -1.678205579519271851e-01 -5.776884034276008606e-02 1.085539534687995911e-01 -4.818194732069969177e-02 -2.846023440361022949e-01 -1.528982520103454590e-01 2.326735258102416992e-01
1.885952800512313843e-01 -2.727009654045104980e-01 3.627009317278862000e-02 -8.018471300601959229e-02 -7.888289541006088257e-02 1.524927653372287750e-02 -1.895458400249481201e-01 -8.676578849554061890e-02 7.914132438600063324e-03 4.070935845375061035e-01 -1.215180382132530212e-01 1.614377200603485107e-01 -2.544724047183990479e-01 -4.345063120126724243e-02 2.127053290605545044e-01 1.168213784694671631e-01 -7.225453853607177734e-02 -1.096385791897773743e-01 3.350462019443511963e-01 5.460687354207038879e-02 -1.595327854156494141e-01 -3.287333846092224121e-01 6.705711036920547485e-02 -2.456606738269329071e-02 2.117566317319869995e-01 -9.078572690486907959e-02 -3.240094333887100220e-02 -1.040004640817642212e-01 2.609538435935974121e-01 2.474124133586883545e-01 1.185562610626220703e-01 1.443902552127838135e-01
5.422130227088928223e-02 -4.743870347738265991e-02 3.012823127210140228e-02 -3.340175151824951172e-01 -1.791445314884185791e-01 8.239583671092987061e-02 -4.535634815692901611e-02 2.596257627010345459e-01 -3.041282296180725098e-01 2.272711843252182007e-01 -1.889459937810897827e-01 3.049781620502471924e-01 -1.561169475317001343e-01 2.476673573255538940e-01 -2.391880303621292114e-01 -4.790699481964111328e-02 4.806391522288322449e-02 2.323744446039199829e-01 -8.333188295364379883e-02 -1.315098106861114502e-01 -3.356749117374420166e-01 -5.119733512401580811e-02 -1.172239929437637329e-01 4.411198198795318604e-02 2.863233350217342377e-02 -1.813048720359802246e-01 -1.474994570016860962e-01 3.423101082444190979e-02 -3.414447605609893799e-02 6.665464490652084351e-02 -1.052414881996810436e-03 2.866207361221313477e-01
1.183590963482856750e-01 -1.329600661993026733e-01 1.998737305402755737e-01 -1.455541253089904785e-01 2.027579024434089661e-02 -1.279349178075790405e-01 5.882891267538070679e-02 5.462444387376308441e-03 -2.394032478332519531e-01 4.919462837278842926e-03 1.315647270530462265e-02 1.846672147512435913e-01 -4.137313663959503174e-01 2.262013703584671021e-01 1.288254745304584503e-02 -1.550083309412002563e-01 -2.323590666055679321e-01 1.472945362329483032e-01 -1.850427873432636261e-02 -3.173075318336486816e-01 -3.515341579914093018e-01 -1.818272471427917480e-01 1.215581521391868591e-01 1.372294686734676361e-02 2.587799169123172760e-02 -2.416958659887313843e-01 6.126017868518829346e-02 6.765034049749374390e-02 -1.711141914129257202e-01 -2.418213486671447754e-01 2.074883282184600830e-01 4.712511971592903137e-02
-9.949927777051925659e-02 -9.114295989274978638e-02 -1.195799931883811951e-02 1.811124682426452637e-01 -3.092076480388641357e-01 9.539965540170669556e-02 -2.818949818611145020e-01 -7.526057958602905273e-02 -6.477770209312438965e-02 2.060350924730300903e-01 -8.195708692073822021e-02 1.048861816525459290e-01 -3.845022916793823242e-01 1.495466232299804688e-01 -3.874145448207855225e-02 1.866876631975173950e-01 -2.245407849550247192e-01 2.170214504003524780e-01 -5.538265779614448547e-02 -3.032455444335937500e-01 6.221355870366096497e-02 -1.380068808794021606e-01 2.550856582820415497e-02 -2.344072461128234863e-01 7.929328083992004395e-02 -2.295399755239486694e-01 -2.243080642074346542e-03 -7.768210023641586304e-02 -3.392291441559791565e-02 4.342122748494148254e-02 -3.703431487083435059e-01 -1.087333336472511292e-01
1.393359899520874023e-01 -7.378648966550827026e-02 -1.347918957471847534e-01 -3.004272095859050751e-02 1.042185118421912193e-03 3.494546562433242798e-02 -1.303452253341674805e-01 3.365239799022674561e-01 6.748253363184630871e-04 -1.141483411192893982e-01 -2.941492199897766113e-01 -6.224715337157249451e-02 -2.306713908910751343e-01 2.287213355302810669e-01 -8.257112652063369751e-02 -2.187354415655136108e-01 1.726949065923690796e-01 1.104365736246109009e-01 -2.878092974424362183e-02 -1.922531425952911377e-01 -4.319696128368377686e-01 -8.020112663507461548e-02 1.000103652477264404e-01 -1.733729243278503418e-01 2.578926682472229004e-01 -1.484443396329879761e-01 -1.060775481164455414e-02 2.206343859434127808e-01 5.861210450530052185e-02 -1.578682512044906616e-01 2.033527791500091553e-01 2.026035934686660767e-01
7.331067323684692383e-02 1.136425510048866272e-01 -1.289471685886383057e-01 9.428572654724121094e-02 -3.831378221511840820e-01 -2.014680653810501099e-01 -2.659659087657928467e-01 -1.559338271617889404e-01 1.289190649986267090e-01 4.780279844999313354e-02 1.900900304317474365e-01 1.372182518243789673e-01 -1.997443735599517822e-01 2.276220023632049561e-01 -1.162706390023231506e-01 2.175685614347457886e-01 1.263414602726697922e-02 1.855529099702835083e-02 -5.213107168674468994e-02 -4.137735962867736816e-01 -2.902242839336395264e-01 3.672920633107423782e-03 -2.561607584357261658e-02 -2.592037990689277649e-02 1.263912320137023926e-01 -8.402506262063980103e-02 5.089546367526054382e-02 4.175205156207084656e-02 1.717040091753005981e-01 -2.133096382021903992e-02 -2.858608067035675049e-01 2.197717279195785522e-01
-4.543909803032875061e-02 -1.146104373037815094e-02 -2.459484040737152100e-01 7.635284680873155594e-03 -2.310017943382263184e-01 -3.469797670841217041e-01 -8.824259787797927856e-02 8.172841370105743408e-02 -3.538751006126403809e-01 2.572479248046875000e-01 -3.713528811931610107e-02 -1.699685491621494293e-02 -1.669302135705947876e-01 2.723360061645507812e-01 -5.152134597301483154e-02 1.881784051656723022e-01 -1.410015970468521118e-01 5.053760111331939697e-02 2.519816458225250244e-01 -1.569907367229461670e-01 -1.888241469860076904e-01 -2.276254594326019287e-01 6.305206567049026489e-02 -1.015824377536773682e-01 1.009828075766563416e-01 -2.159364968538284302e-01 8.454893529415130615e-02 1.017229408025741577e-01 1.943235844373703003e-01 -1.000950112938880920e-01 1.187621653079986572e-01 -2.594529390335083008e-01
-7.420287583954632282e-04 -4.240112379193305969e-02 -3.899383544921875000e-02 2.410093098878860474e-01 -2.314385473728179932e-01 -5.189226940274238586e-02 -4.483990669250488281e-01 3.612710162997245789e-02 1.735971719026565552e-01 2.871352732181549072e-01 -2.160823047161102295e-01 -5.556160211563110352e-02 -2.295432835817337036e-01 -2.872232720255851746e-02 -1.508771479129791260e-01 7.638925313949584961e-02 -1.939953491091728210e-02 8.502339571714401245e-02 2.178681194782257080e-01 -3.107493817806243896e-01 -2.657886445522308350e-01 -3.812355175614356995e-02 -1.188860312104225159e-01 5.853726342320442200e-02 -6.106428056955337524e-02 -2.953193485736846924e-01 -2.370302379131317139e-01 -1.256813853979110718e-01 1.073641106486320496e-01 -3.558243438601493835e-02 3.962379693984985352e-02 -1.300664395093917847e-01
-8.326134085655212402e-02 1.794123947620391846e-01 -9.446743875741958618e-02 -4.329133778810501099e-03 -3.920216858386993408e-01 -2.550165057182312012e-01 -2.797337248921394348e-02 -7.210672646760940552e-02 -5.239557474851608276e-02 6.657829880714416504e-02 1.893281750380992889e-02 -2.634533494710922241e-02 -2.121859490871429443e-01 2.092284411191940308e-01 1.669198870658874512e-01 -2.575220763683319092e-01 -2.010535448789596558e-01 6.475275009870529175e-02 4.547202959656715393e-02 -1.758876740932464600e-01 -1.442876756191253662e-01 -4.164204001426696777e-01 -2.092501074075698853e-01 -5.878006666898727417e-02 1.894146353006362915e-01 -3.942789435386657715e-01 -8.194333314895629883e-02 6.828914582729339600e-02 5.487367510795593262e-03 1.152073070406913757e-01 1.263407897204160690e-02 -2.775409817695617676e-02
1.510989964008331299e-01 1.836418807506561279e-01 -2.589464932680130005e-02 -2.137084752321243286e-01 -3.083967603743076324e-02 -1.134721860289573669e-01 -1.327279955148696899e-01 7.462187111377716064e-02 -1.144086848944425583e-02 3.934681415557861328e-01 -1.880599111318588257e-01 -2.312458902597427368e-01 -1.323657780885696411e-01 3.498801290988922119e-01 8.010075241327285767e-02 -6.364136002957820892e-03 -4.398972913622856140e-02 5.663256160914897919e-03 3.100461661815643311e-01 -2.740135192871093750e-01 -1.580383069813251495e-02 -1.501058489084243774e-01 -5.532727017998695374e-02 -1.964531093835830688e-01 1.688845455646514893e-01 -1.774960160255432129e-01 3.900808840990066528e-02 -6.793092936277389526e-02 2.018147259950637817e-01 1.512234359979629517e-01 -2.590352594852447510e-01 1.882347166538238525e-01
7.741327583789825439e-02 7.791320234537124634e-02 4.704704880714416504e-02 -2.854657918214797974e-02 -3.765135109424591064e-01 -1.629423797130584717e-01 -2.912106215953826904e-01 -2.054052352905273438e-01 -3.951312601566314697e-02 1.462161093950271606e-01 -1.055779755115509033e-01 -3.947777301073074341e-02 -1.007366701960563660e-01 2.095987200736999512e-01 -1.024674251675605774e-01 1.250918656587600708e-01 1.538652833551168442e-02 3.024641191586852074e-03 3.061631321907043457e-01 -2.609055936336517334e-01 -6.941775977611541748e-02 -5.053831264376640320e-02 -2.895333468914031982e-01 -1.209778487682342529e-01 2.791368067264556885e-01 -3.228541016578674316e-01 8.554039150476455688e-02 6.094665080308914185e-02 2.009960412979125977e-01 4.505773261189460754e-02 -2.279495149850845337e-01 -1.351371407508850098e-01
8.905650675296783447e-02 -1.699032187461853027e-01 -5.593714714050292969e-01 -1.698964834213256836e-01 -8.249079436063766479e-02 -1.530269086360931396e-01 -8.922454714775085449e-02 -8.977831155061721802e-02 2.976623177528381348e-01 3.042368888854980469e-01 -6.686214357614517212e-02 -4.283283278346061707e-02 -2.129274010658264160e-01 3.111602738499641418e-02 1.848607063293457031e-01 -2.510618604719638824e-02 -1.173243001103401184e-01 -8.920761197805404663e-02 2.743668481707572937e-02 -1.019292250275611877e-01 -1.983940452337265015e-01 -1.649245470762252808e-01 1.345181316137313843e-01 -1.017887443304061890e-01 3.500486910343170166e-02 -2.914493680000305176e-01 -1.269626468420028687e-01 -2.903003245592117310e-02 8.990887552499771118e-02 2.192927747964859009e-01 -8.180546760559082031e-02 1.128809824585914612e-01
-2.564996667206287384e-02 -9.941134601831436157e-02 -1.520709395408630371e-01 1.113121137022972107e-01 -5.653516650199890137e-01 -2.352186739444732666e-01 1.663299463689327240e-02 1.854495704174041748e-01 -1.421535909175872803e-01 1.261375546455383301e-01 9.616968035697937012e-02 3.399650007486343384e-02 -9.995616972446441650e-02 1.899134814739227295e-01 4.793817922472953796e-02 -4.220250993967056274e-02 -6.023000553250312805e-02 7.484748214483261108e-02 1.099638864398002625e-01 -1.763451844453811646e-01 -1.620305329561233521e-01 -2.291658222675323486e-01 -2.000281512737274170e-01 -2.731698751449584961e-01 1.950475871562957764e-01 -3.360565900802612305e-01 -6.433589383959770203e-03 1.574928909540176392e-01 1.087789610028266907e-01 -1.925309933722019196e-02 -1.159426495432853699e-01 -1.929818280041217804e-02
5.545158311724662781e-02 -1.100134849548339844e-01 -1.898386478424072266e-01 1.401706635951995850e-01 -2.687156796455383301e-01 6.897953152656555176e-02 -1.468498557806015015e-01 4.618651047348976135e-02 -1.228151023387908936e-01 -7.660085801035165787e-03 -1.052879393100738525e-01 -2.501694858074188232e-01 1.941651664674282074e-02 1.391838937997817993e-01 1.137741282582283020e-02 -1.204806938767433167e-01 -1.618046909570693970e-01 1.231958568096160889e-01 2.428366243839263916e-01 -3.784886896610260010e-01 -1.692698001861572266e-01 -3.272509872913360596e-01 -1.331228762865066528e-01 9.986571222543716431e-02 3.475257754325866699e-01 -4.142436087131500244e-01 2.063173102214932442e-03 -1.938446238636970520e-02 3.492220072075724602e-03 2.801013924181461334e-02 -5.707753822207450867e-02 -3.789996728301048279e-02
2.953362166881561279e-01 -4.000009298324584961e-01 -3.124002367258071899e-02 2.628358267247676849e-02 -3.045704960823059082e-01 3.438495472073554993e-02 -1.825330257415771484e-01 -7.206457853317260742e-02 -1.269940286874771118e-01 8.897174894809722900e-02 2.435515634715557098e-02 -1.456683501601219177e-02 -4.305067360401153564e-01 1.496492028236389160e-01 -1.587330102920532227e-01 -1.304584741592407227e-01 2.061475813388824463e-01 2.187869548797607422e-01 -1.311199963092803955e-01 -2.528010867536067963e-02 -8.542109280824661255e-02 -1.212752014398574829e-01 1.873979121446609497e-01 4.162862151861190796e-02 1.565554924309253693e-02 -2.445449978113174438e-01 2.877436950802803040e-02 7.242127507925033569e-02 9.632461518049240112e-02 -2.647482454776763916e-01 -1.683219522237777710e-01 5.461527034640312195e-02
-2.408201061189174652e-02 -6.111066415905952454e-02 -1.431766748428344727e-01 -1.988755017518997192e-01 1.972849853336811066e-02 1.497520506381988525e-01 -5.820602923631668091e-02 1.494874060153961182e-01 -1.795105636119842529e-01 -1.588914692401885986e-01 -1.500718742609024048e-01 8.842949755489826202e-03 -3.587323799729347229e-02 1.909302026033401489e-01 -1.232989132404327393e-01 -5.614309920929372311e-04 2.769035398960113525e-01 9.646827727556228638e-02 3.262799605727195740e-02 -3.220617771148681641e-01 -4.419375360012054443e-01 -1.342847049236297607e-01 7.576373964548110962e-02 -1.754912734031677246e-01 3.012042939662933350e-01 -3.504162728786468506e-01 -1.004540324211120605e-01 2.494519650936126709e-01 6.035757809877395630e-02 -5.856522172689437866e-02 -9.767261333763599396e-03 1.429015249013900757e-01
2.966347932815551758e-01 -1.540691554546356201e-01 7.805209141224622726e-03 -1.263476163148880005e-01 -2.249431461095809937e-01 1.838623732328414917e-01 -7.334445416927337646e-02 -1.695118248462677002e-01 7.326846942305564880e-03 2.462116330862045288e-01 1.129479706287384033e-01 1.206178516149520874e-01 -3.649098873138427734e-01 1.356759220361709595e-01 -7.619180716574192047e-03 1.102748233824968338e-02 3.291584923863410950e-02 1.194634288549423218e-01 -7.042854279279708862e-02 -1.108801290392875671e-01 -1.840677559375762939e-01 -2.279149442911148071e-01 1.509538441896438599e-01 -5.415033921599388123e-02 -5.935434624552726746e-02 -3.155984878540039062e-01 -2.176449894905090332e-01 9.922302514314651489e-02 2.794823981821537018e-02 -4.164596796035766602e-01 -1.215951442718505859e-01 -1.431813687086105347e-01
-4.811048135161399841e-02 -2.734711170196533203e-01 -3.371793404221534729e-02 -1.531527489423751831e-01 4.091035574674606323e-02 -6.785299046896398067e-04 -1.550123561173677444e-02 3.025047481060028076e-01 -8.198983967304229736e-02 -1.615082472562789917e-01 -2.770117819309234619e-01 2.455233335494995117e-01 -1.811695247888565063e-01 3.966141343116760254e-01 -1.205375697463750839e-02 -9.181919693946838379e-02 2.409001141786575317e-01 1.408336311578750610e-01 -6.146921217441558838e-02 -2.483748793601989746e-01 -2.916093766689300537e-01 -6.788765639066696167e-02 1.604820191860198975e-01 -1.645450145006179810e-01 2.100535035133361816e-01 -1.508344262838363647e-01 7.508414238691329956e-02 1.698182672262191772e-01 -4.690897092223167419e-02 -6.816688925027847290e-02 -1.450969725847244263e-01 1.459368318319320679e-01
4.832295700907707214e-02 -1.831077486276626587e-01 -3.704754635691642761e-02 -4.589962959289550781e-01 -1.649195104837417603e-01 -7.194326817989349365e-02 -1.011453662067651749e-02 -3.700128942728042603e-02 -7.674416899681091309e-02 3.478506803512573242e-01 1.460832804441452026e-01 -6.984184961766004562e-03 -3.665067255496978760e-01 5.537280440330505371e-02 -2.235884815454483032e-01 -1.045259162783622742e-01 -3.227496519684791565e-02 1.809127777814865112e-01 -1.156802326440811157e-01 -2.355397194623947144e-01 -2.077941298484802246e-01 -6.677071005105972290e-02 -1.393458247184753418e-01 -1.039073430001735687e-02 -4.121993854641914368e-02 -1.478787511587142944e-01 -1.413556337356567383e-01 9.415202587842941284e-02 3.046802580356597900e-01 -2.156397849321365356e-01 -9.958325326442718506e-02 1.401683408766984940e-02
1.093250066041946411e-01 -1.090488135814666748e-01 -3.223866596817970276e-02 1.595462411642074585e-01 -5.324511528015136719e-01 1.757537126541137695e-01 -6.035509705543518066e-02 7.689254730939865112e-02 -2.072927914559841156e-02 1.047770753502845764e-01 -2.688600495457649231e-02 -1.003977134823799133e-01 -7.053982466459274292e-02 2.929039299488067627e-01 2.000230997800827026e-01 -7.041732966899871826e-02 4.539808630943298340e-02 2.751156389713287354e-01 1.510632876306772232e-02 -2.489240020513534546e-01 -2.493391335010528564e-01 1.633535511791706085e-02 -1.532505005598068237e-01 9.352422505617141724e-02 2.116033583879470825e-01 -3.690272867679595947e-01 -5.357361584901809692e-02 -2.426835335791110992e-02 4.269436374306678772e-02 1.451804488897323608e-01 4.203259572386741638e-02 -1.551544964313507080e-01
-4.692986980080604553e-02 -1.752260327339172363e-01 -7.604780048131942749e-02 -1.153677105903625488e-01 8.996514976024627686e-02 -5.228130519390106201e-02 -6.268984079360961914e-02 1.891354024410247803e-01 -3.018179163336753845e-02 -5.876325070858001709e-02 -1.918460279703140259e-01 1.513886302709579468e-01 -2.359762042760848999e-01 3.697278201580047607e-01 -1.408664286136627197e-01 -1.965527981519699097e-01 2.624447345733642578e-01 2.469026669859886169e-02 2.545214025303721428e-03 -3.106063902378082275e-01 -2.438419610261917114e-01 -2.200600504875183105e-01 1.926668584346771240e-01 6.246409192681312561e-02 1.740301847457885742e-01 -3.682874143123626709e-01 -5.809114128351211548e-02 1.860057860612869263e-01 -2.066538482904434204e-01 -3.519663214683532715e-02 1.029298529028892517e-01 9.598243236541748047e-02
-1.291577965021133423e-01 -1.376467645168304443e-01 -1.473406404256820679e-01 3.997809719294309616e-03 -3.454223573207855225e-01 -2.949350774288177490e-01 -1.435393542051315308e-01 -6.205609068274497986e-02 8.842855691909790039e-02 1.201546415686607361e-01 1.325552314519882202e-01 1.125552207231521606e-01 -2.748506069183349609e-01 4.049060642719268799e-01 3.197501003742218018e-01 -2.152780629694461823e-02 -1.769434958696365356e-01 1.296945661306381226e-01 2.573683261871337891e-01 -2.250606119632720947e-01 -1.556481570005416870e-01 8.960463106632232666e-02 -7.225631177425384521e-02 1.190156340599060059e-01 -7.186759263277053833e-02 -9.803789108991622925e-02 1.125003490597009659e-02 1.810842454433441162e-01 1.204761192202568054e-01 -1.252475082874298096e-01 -1.463786959648132324e-01 -3.482699021697044373e-02
3.505413234233856201e-02 6.024610996246337891e-02 -2.900436520576477051e-01 1.918049156665802002e-01 -3.222259283065795898e-01 -2.147362753748893738e-02 -1.502248048782348633e-01 4.571485891938209534e-02 -2.795500457286834717e-01 -9.418658912181854248e-02 -1.230292767286300659e-01 2.932468615472316742e-02 -6.638952344655990601e-02 1.695201247930526733e-01 2.742514014244079590e-01 -3.368309140205383301e-02 -1.248292922973632812e-01 6.740821897983551025e-02 2.239165008068084717e-01 -1.886081695556640625e-01 -2.892122566699981689e-01 -3.268386125564575195e-01 -4.242760315537452698e-02 -2.020554058253765106e-02 1.375343203544616699e-01 -4.159880578517913818e-01 -5.635147541761398315e-02 -1.664450168609619141e-01 8.384615182876586914e-02 -3.011486306786537170e-02 2.343607880175113678e-02 -5.412753671407699585e-02
-2.558906674385070801e-01 -3.517709076404571533e-01 -2.987329065799713135e-01 -3.311605833005160093e-04 3.450294956564903259e-02 -8.241269970312714577e-04 -3.808343112468719482e-01 1.185110956430435181e-01 -3.306757211685180664e-01 1.220252662897109985e-01 -1.345697641372680664e-01 -7.184213399887084961e-02 -8.186837285757064819e-02 1.609921157360076904e-01 2.272876650094985962e-01 -8.354128152132034302e-02 1.545942723751068115e-01 1.082588881254196167e-01 7.873294502496719360e-02 -3.503628075122833252e-01 -2.431410253047943115e-01 -1.251397579908370972e-01 1.031586304306983948e-01 -1.481488347053527832e-02 6.316109001636505127e-02 -6.294558197259902954e-02 6.172029674053192139e-02 -9.873846173286437988e-02 -1.537924259901046753e-01 2.264048717916011810e-02 -1.126574426889419556e-01 1.179866194725036621e-01
1.729797013103961945e-02 1.520004868507385254e-01 -1.375064700841903687e-01 2.299210056662559509e-02 -3.094259500503540039e-01 -6.321961432695388794e-02 -2.918254733085632324e-01 -1.737964302301406860e-01 -3.953517600893974304e-02 1.357870101928710938e-01 4.275912046432495117e-02 3.110314905643463135e-02 -3.186926841735839844e-01 -5.359398201107978821e-02 -1.046663522720336914e-01 1.496841907501220703e-01 9.201601892709732056e-02 2.355210185050964355e-01 -1.061755642294883728e-01 -2.406088113784790039e-01 -2.332564741373062134e-01 -1.454804241657257080e-01 1.599662564694881439e-02 -3.901665657758712769e-02 1.589378714561462402e-01 -2.891875207424163818e-01 5.570536851882934570e-02 -5.189108848571777344e-02 8.916057646274566650e-02 1.817418038845062256e-01 -3.802964687347412109e-01 -2.659155130386352539e-01
-1.939175724983215332e-01 -8.384142071008682251e-02 -2.298922389745712280e-01 1.052383854985237122e-01 -6.717835552990436554e-03 -9.748007357120513916e-02 1.101848110556602478e-01 -1.412059664726257324e-01 -1.397411674261093140e-01 3.250544667243957520e-01 1.017612367868423462e-01 1.736625880002975464e-01 -5.390818715095520020e-01 1.544218212366104126e-01 -1.595972776412963867e-01 2.562041766941547394e-02 5.028592422604560852e-02 9.398804605007171631e-02 2.286136448383331299e-01 -6.193220987915992737e-02 -2.756810002028942108e-02 1.854846440255641937e-02 3.091058433055877686e-01 9.893952310085296631e-02 -4.750890657305717468e-02 -1.803038567304611206e-01 -1.011846736073493958e-01 1.938321162015199661e-03 1.741022467613220215e-01 -2.156152874231338501e-01 -1.052100509405136108e-01 1.916967630386352539e-01
2.001937627792358398e-01 -9.103732556104660034e-02 -1.439659744501113892e-01 -3.646991029381752014e-02 -2.404440492391586304e-01 -2.860804498195648193e-01 -3.925685584545135498e-01 -1.638478040695190430e-01 2.504545152187347412e-01 4.164236783981323242e-02 -8.683369308710098267e-02 1.750168502330780029e-01 -1.634365618228912354e-01 2.911154031753540039e-01 -2.827653847634792328e-02 -1.486080978065729141e-02 -8.464947342872619629e-02 2.856449484825134277e-01 1.832887381315231323e-01 2.863199636340141296e-02 -2.506052851676940918e-01 1.384769678115844727e-01 1.409651339054107666e-01 -5.810158699750900269e-02 -1.247190013527870178e-01 -2.867066860198974609e-01 -9.688746184110641479e-02 -6.855602562427520752e-02 1.531048566102981567e-01 1.282562166452407837e-01 7.900691032409667969e-02 8.648560941219329834e-02
1.060019731521606445e-01 -1.438954621553421021e-01 -2.178054451942443848e-01 -1.338891983032226562e-01 -1.530236154794692993e-01 -8.136725053191184998e-03 1.125588715076446533e-01 -1.377629637718200684e-01 2.315306961536407471e-01 -1.095436289906501770e-01 -2.819918692111968994e-01 1.206223014742136002e-02 -2.469872236251831055e-01 3.102783560752868652e-01 -2.269885875284671783e-02 -2.019376754760742188e-01 -1.073638275265693665e-01 -1.356103718280792236e-01 2.179504483938217163e-01 -9.160998463630676270e-02 -2.466977834701538086e-01 -1.437058448791503906e-01 -1.170754954218864441e-01 -1.097647696733474731e-01 2.662474811077117920e-01 -1.054611057043075562e-01 -2.564546167850494385e-01 1.594192683696746826e-01 5.149475857615470886e-02 -3.423218429088592529e-01 -1.052515953779220581e-01 8.084568381309509277e-02
2.597443461418151855e-01 -3.041370399296283722e-02 -9.639918059110641479e-02 1.736999601125717163e-01 -1.865906566381454468e-01 -1.605708338320255280e-02 -2.939774692058563232e-01 -2.540048360824584961e-01 -2.199572920799255371e-01 2.096173763275146484e-01 1.428328454494476318e-01 -2.014483809471130371e-01 -3.806276917457580566e-01 2.428339421749114990e-01 -1.977053284645080566e-01 -3.430498763918876648e-02 1.492545902729034424e-01 -6.958718877285718918e-03 1.615867018699645996e-01 2.194019407033920288e-02 1.147543340921401978e-01 -1.054176688194274902e-01 2.076957523822784424e-01 4.335588775575160980e-03 1.018273979425430298e-01 -2.138280123472213745e-01 -1.014587804675102234e-01 1.798169165849685669e-01 2.279971837997436523e-01 -4.272648692131042480e-02 -1.744419783353805542e-01 9.696763008832931519e-02
8.645210415124893188e-02 -2.899530529975891113e-02 -2.337265461683273315e-01 1.361704766750335693e-01 -4.388587772846221924e-01 3.094345331192016602e-02 -1.207859888672828674e-01 -1.207925304770469666e-01 -2.092214077711105347e-01 9.946492314338684082e-02 -2.301265597343444824e-01 1.118850149214267731e-02 -2.355705648660659790e-01 -1.025683153420686722e-02 2.264514118432998657e-01 -1.812287047505378723e-02 -2.814662158489227295e-01 -1.021754834800958633e-02 -4.586276132613420486e-03 -2.480914145708084106e-01 -2.520148456096649170e-01 -1.355622708797454834e-01 -8.170560747385025024e-02 2.890631929039955139e-02 3.226400017738342285e-01 -2.958490252494812012e-01 -8.150822669267654419e-02 -9.801661223173141479e-02 6.378838419914245605e-02 1.055285781621932983e-01 1.200202330946922302e-01 -1.184919849038124084e-01
4.429772868752479553e-02 -2.446825504302978516e-01 1.162456721067428589e-02 -5.001865793019533157e-03 -2.092249393463134766e-01 2.374866902828216553e-01 -9.003847092390060425e-02 -2.590036690235137939e-01 3.518820507451891899e-03 3.616308867931365967e-01 2.350591570138931274e-01 2.650550603866577148e-01 -3.859817981719970703e-01 1.603981554508209229e-01 2.762079425156116486e-02 8.809492737054824829e-02 -6.549476832151412964e-02 -1.327280849218368530e-01 4.624246433377265930e-02 5.111501738429069519e-02 -2.751746773719787598e-01 -2.345576584339141846e-01 4.965057224035263062e-02 -8.917764574289321899e-02 -8.560031652450561523e-02 -2.031698077917098999e-01 -1.535511761903762817e-01 -7.710024248808622360e-03 -1.571031361818313599e-01 1.090380400419235229e-01 2.031911313533782959e-01 7.211186736822128296e-02
-5.519635044038295746e-03 -1.125643551349639893e-01 -1.353309154510498047e-01 -2.293690741062164307e-01 -5.715625360608100891e-02 2.213529795408248901e-01 2.912868745625019073e-02 1.160517856478691101e-01 -2.804858982563018799e-01 6.213634833693504333e-02 -7.085122168064117432e-02 2.317473888397216797e-01 -2.378352135419845581e-01 3.074110746383666992e-01 -1.073139086365699768e-01 -2.941672205924987793e-01 -1.249029021710157394e-02 -5.597873404622077942e-02 1.777105405926704407e-02 -4.583133459091186523e-01 -2.754295468330383301e-01 -1.615065485239028931e-01 4.677697643637657166e-02 8.681936562061309814e-02 2.249315939843654633e-02 -5.661553703248500824e-03 -1.774491667747497559e-01 1.853399574756622314e-01 -8.586964011192321777e-02 -2.355584800243377686e-01 -1.106537226587533951e-02 6.875426322221755981e-02
1.038708463311195374e-01 -3.184902966022491455e-01 -1.788944751024246216e-01 4.008705168962478638e-02 -1.240049302577972412e-01 -3.790212273597717285e-01 -2.375684827566146851e-01 2.069089710712432861e-01 1.192863658070564270e-01 2.567920833826065063e-02 1.816679537296295166e-02 -8.678509294986724854e-02 -2.053941339254379272e-01 3.179684877395629883e-01 8.042549341917037964e-02 1.826834231615066528e-01 -5.077360570430755615e-02 1.606893241405487061e-01 -1.052730157971382141e-02 -2.571749985218048096e-01 -4.300859943032264709e-02 -1.045596674084663391e-01 1.200430020689964294e-01 -1.853330135345458984e-01 -1.650680303573608398e-01 -3.171536624431610107e-01 -1.472832709550857544e-01 8.261175453662872314e-02 -5.892470479011535645e-02 8.417429774999618530e-02 -2.214118242263793945e-01 1.337008476257324219e-01
-8.813937753438949585e-02 -2.946532797068357468e-03 -3.324384689331054688e-01 -1.299489140510559082e-01 2.190108150243759155e-01 -1.803114116191864014e-01 -1.735748648643493652e-01 -1.297027319669723511e-01 -1.015440747141838074e-01 -3.548330441117286682e-02 1.410772907547652721e-03 2.247699946165084839e-01 -1.953793019056320190e-01 -1.183333620429039001e-01 7.670307159423828125e-02 -1.701708137989044189e-02 2.278919667005538940e-01 2.294610813260078430e-02 3.435686230659484863e-02 -2.104762643575668335e-01 -1.830595433712005615e-01 1.397465728223323822e-02 1.923932433128356934e-01 -1.860843449831008911e-01 1.445762217044830322e-01 -4.046002626419067383e-01 -8.438271284103393555e-02 1.046093329787254333e-01 2.370223551988601685e-01 -1.088393032550811768e-01 -2.931538224220275879e-01 2.388025820255279541e-01
5.165714398026466370e-02 -4.795570299029350281e-02 6.191290169954299927e-02 1.145754754543304443e-01 3.145567178726196289e-01 1.472790632396936417e-02 -1.781246662139892578e-01 2.693284153938293457e-01 1.168552413582801819e-01 1.772026419639587402e-01 8.170260488986968994e-02 2.605035156011581421e-02 -3.256877362728118896e-01 9.618576616048812866e-03 2.360921651124954224e-01 -2.359274774789810181e-01 -6.561993062496185303e-02 1.648857891559600830e-01 1.109073981642723083e-01 -3.733548521995544434e-01 -4.303705990314483643e-01 -8.764093369245529175e-02 -5.725435912609100342e-02 4.828573204576969147e-03 5.423567071557044983e-02 -1.293115913867950439e-01 2.481094896793365479e-01 8.983040228486061096e-03 1.005351394414901733e-01 -2.254321053624153137e-02 -1.825457066297531128e-01 -6.067991256713867188e-03
3.528018295764923096e-01 -2.800271473824977875e-02 -1.707638949155807495e-01 -6.842565722763538361e-03 -2.063490152359008789e-01 -1.508195996284484863e-01 -2.431886643171310425e-01 1.840441823005676270e-01 -5.759013071656227112e-02 2.193280309438705444e-01 -7.746291160583496094e-02 -9.989749640226364136e-03 -3.820927739143371582e-01 3.057896792888641357e-01 3.340547531843185425e-02 -1.510009169578552246e-01 1.826103627681732178e-01 4.392074421048164368e-02 6.605267524719238281e-02 -9.412311017513275146e-02 3.111881911754608154e-01 2.564165182411670685e-02 2.831849753856658936e-01 3.934205044060945511e-03 1.291461586952209473e-01 -1.132929772138595581e-01 -3.128659725189208984e-02 1.728109419345855713e-01 1.732341945171356201e-01 -9.797941148281097412e-02 -1.074237152934074402e-01 1.689676642417907715e-01
-7.740996032953262329e-02 -3.057608604431152344e-01 -2.092138975858688354e-01 -4.633663222193717957e-02 -8.518201112747192383e-02 -4.022399336099624634e-02 -1.742309331893920898e-01 -6.373056769371032715e-02 1.834041178226470947e-01 1.796182990074157715e-01 -1.039928346872329712e-01 2.215992659330368042e-01 -1.571346968412399292e-01 4.322393834590911865e-01 -2.016427367925643921e-02 -3.025216050446033478e-02 1.396100223064422607e-01 5.585215240716934204e-02 2.101692259311676025e-01 -1.154031082987785339e-01 -1.007695868611335754e-01 -1.356470137834548950e-01 9.317263960838317871e-02 1.686322391033172607e-01 -1.414664983749389648e-01 -2.468447014689445496e-02 -2.669507563114166260e-01 -1.090615838766098022e-01 3.282076716423034668e-01 -3.351557552814483643e-01 -2.548773959279060364e-02 4.892444983124732971e-02
2.432479560375213623e-01 -1.191001608967781067e-01 -1.963354051113128662e-01 1.350867911241948605e-03 -7.022278755903244019e-02 4.185771197080612183e-02 -3.403930664062500000e-01 -1.055885031819343567e-01 -1.717261672019958496e-01 2.064867317676544189e-01 1.278312653303146362e-01 1.430730223655700684e-01 -3.607749342918395996e-01 1.448063999414443970e-01 -1.188162043690681458e-01 -1.420599818229675293e-01 2.300753891468048096e-01 -4.035990685224533081e-02 -2.376704365015029907e-01 -6.030806899070739746e-02 -2.138287276029586792e-01 -1.467594802379608154e-01 1.342577636241912842e-01 -5.316644906997680664e-02 7.593851536512374878e-02 -1.101303398609161377e-01 -1.947400420904159546e-01 3.397373482584953308e-02 4.570037871599197388e-02 -3.591364622116088867e-01 -2.239315509796142578e-01 -1.380091607570648193e-01
-2.529492788016796112e-02 -2.470316886901855469e-01 -4.546784982085227966e-02 3.832802176475524902e-02 -2.207033336162567139e-01 1.596268862485885620e-01 -7.815268635749816895e-02 -1.811395287513732910e-01 -8.834298700094223022e-02 1.568875759840011597e-01 5.161752924323081970e-02 3.621281357482075691e-03 -6.392701864242553711e-01 8.137942105531692505e-02 -1.251992583274841309e-01 -1.334269940853118896e-01 2.246833220124244690e-02 2.968915402889251709e-01 -1.097775027155876160e-01 5.821371078491210938e-02 8.203426003456115723e-02 -1.701767593622207642e-01 6.942275911569595337e-02 -1.643485389649868011e-02 3.960333392024040222e-02 -8.410049974918365479e-02 4.536043107509613037e-02 -4.951800405979156494e-02 3.506885766983032227e-01 -1.134463958442211151e-02 -1.778113543987274170e-01 1.583636403083801270e-01
5.759652331471443176e-02 1.243028268218040466e-01 -9.599746763706207275e-02 2.234747409820556641e-01 6.857123225927352905e-02 -1.576815247535705566e-01 -1.417183876037597656e-01 2.318801730871200562e-01 2.498145997524261475e-01 -1.262530088424682617e-01 -1.380217969417572021e-01 3.296658769249916077e-02 -3.314115405082702637e-01 1.968298256397247314e-01 -6.404483318328857422e-02 -2.818992137908935547e-01 -6.839980930089950562e-02 1.256711930036544800e-01 4.278050363063812256e-02 -2.841068208217620850e-01 -3.353070914745330811e-01 -6.238475814461708069e-02 -1.446679141372442245e-02 -1.211878210306167603e-01 -5.636853165924549103e-03 2.182700112462043762e-02 -1.877542734146118164e-01 1.926947981119155884e-01 1.952138990163803101e-01 1.918426156044006348e-01 -2.138458341360092163e-01 -2.454756051301956177e-01
-2.605859935283660889e-02 2.327857613563537598e-01 -2.084866315126419067e-01 1.293060034513473511e-01 -2.795610427856445312e-01 -2.298840880393981934e-01 -5.439103767275810242e-02 -1.011200025677680969e-01 1.236440241336822510e-01 7.354951230809092522e-04 1.045533362776041031e-02 2.294913083314895630e-01 -1.323221474885940552e-01 3.709600567817687988e-01 -1.566677838563919067e-01 1.710524857044219971e-01 -1.022280454635620117e-01 8.093845099210739136e-02 1.776894927024841309e-01 -4.588453471660614014e-01 -1.448697447776794434e-01 -2.572856843471527100e-02 -2.065269835293292999e-02 -1.328609287738800049e-01 1.840015798807144165e-01 -1.577314734458923340e-01 5.876692011952400208e-02 1.277235001325607300e-01 2.188787758350372314e-01 -6.232352927327156067e-02 -8.949341624975204468e-02 1.631756722927093506e-01
9.931614995002746582e-02 7.148168981075286865e-02 -3.036105334758758545e-01 8.079549670219421387e-02 -1.116894558072090149e-01 -2.017789483070373535e-01 -2.005890607833862305e-01 -7.492394186556339264e-03 -1.845145374536514282e-01 8.113669604063034058e-02 5.657232180237770081e-02 -2.981193363666534424e-01 -1.947516202926635742e-01 7.331491261720657349e-02 9.707276523113250732e-02 1.164499148726463318e-01 -1.234558150172233582e-01 2.226047813892364502e-01 3.096384108066558838e-01 -3.416009843349456787e-01 -1.708668917417526245e-01 -1.682380735874176025e-01 -2.634410560131072998e-01 -1.212470233440399170e-01 2.209597080945968628e-01 -1.838660836219787598e-01 -2.806545794010162354e-02 -1.526237428188323975e-01 9.557087719440460205e-02 2.072672843933105469e-01 -5.584626272320747375e-02 1.138409897685050964e-01
-1.412999033927917480e-01 -2.961563766002655029e-01 -3.847467899322509766e-02 7.555484026670455933e-02 -2.695120126008987427e-02 -2.404780089855194092e-01 -1.874287724494934082e-01 -2.540950775146484375e-01 -1.718310564756393433e-01 2.237216085195541382e-01 1.397968921810388565e-02 -6.474243104457855225e-02 -1.674697250127792358e-01 2.630273401737213135e-01 -1.507548429071903229e-02 3.013460338115692139e-02 1.293191760778427124e-01 1.499407738447189331e-01 1.134793013334274292e-01 -3.817627131938934326e-01 -1.730646342039108276e-01 1.060125380754470825e-01 -1.421143114566802979e-01 -2.384913414716720581e-01 2.495168298482894897e-01 -3.870772719383239746e-01 7.272457331418991089e-02 -5.607194080948829651e-02 -6.474617123603820801e-02 -2.464899607002735138e-02 -1.191026531159877777e-02 5.482128262519836426e-02
7.174973189830780029e-02 4.633315280079841614e-02 -7.769231498241424561e-02 2.395231127738952637e-01 1.331125944852828979e-01 -5.265257880091667175e-02 -1.911509968340396881e-02 2.003207057714462280e-01 -1.887037009000778198e-01 -5.118117853999137878e-02 1.210677400231361389e-01 4.250679165124893188e-02 -4.747963547706604004e-01 2.963807582855224609e-01 1.699219644069671631e-01 -6.419999897480010986e-02 1.439132243394851685e-01 1.724804937839508057e-01 -9.227020293474197388e-02 -1.889618188142776489e-01 1.160994172096252441e-01 -4.050190746784210205e-02 2.724755927920341492e-02 9.076739847660064697e-02 -1.162788122892379761e-01 -4.542829096317291260e-01 -2.160606384277343750e-01 -4.306014999747276306e-02 1.291049411520361900e-03 5.033072456717491150e-02 -1.643233746290206909e-01 -2.249509990215301514e-01
-8.479971438646316528e-02 -2.079531997442245483e-01 -1.782789379358291626e-01 5.129843950271606445e-02 -2.227439731359481812e-01 -1.848393529653549194e-01 -1.230134218931198120e-01 -8.629059419035911560e-03 7.380799204111099243e-02 1.656137257814407349e-01 2.609096765518188477e-01 -1.887524873018264771e-01 -2.404962927103042603e-01 3.545520603656768799e-01 -6.063428148627281189e-02 1.450602561235427856e-01 -6.022969633340835571e-02 1.695285439491271973e-01 3.342379629611968994e-02 -2.745857536792755127e-01 -2.831078469753265381e-01 1.400110544636845589e-03 2.440864741802215576e-01 -4.753095656633377075e-02 -7.971197366714477539e-02 -6.432481110095977783e-02 -1.427630633115768433e-01 1.817812025547027588e-02 2.818701267242431641e-01 -3.788781538605690002e-02 -1.131651774048805237e-01 3.091168701648712158e-01
-1.090759187936782837e-01 -2.447158843278884888e-01 -9.710232168436050415e-02 1.465786546468734741e-01 -3.887595534324645996e-01 9.941405802965164185e-02 -2.181043773889541626e-01 -8.156251162290573120e-02 -8.573623746633529663e-02 2.264149487018585205e-02 1.681257486343383789e-01 9.371994994580745697e-03 -6.130372881889343262e-01 2.308373004198074341e-01 -1.358921676874160767e-01 -2.903901785612106323e-02 1.479300260543823242e-01 1.192741841077804565e-01 -7.081387192010879517e-02 -1.092152222990989685e-01 -2.931715734302997589e-02 -1.262937337160110474e-01 -2.857257425785064697e-02 1.266870051622390747e-01 -5.151497572660446167e-02 -4.769686609506607056e-02 -1.539084762334823608e-01 -1.431989134289324284e-03 1.730157434940338135e-01 -1.972750574350357056e-01 -7.596018910408020020e-02 8.641287684440612793e-02
-1.368005126714706421e-01 -1.640969216823577881e-01 -1.534347236156463623e-01 1.038440614938735962e-01 -4.039642810821533203e-01 -1.328250169754028320e-01 -2.711555175483226776e-02 -4.710023105144500732e-02 8.019181340932846069e-02 1.928827166557312012e-01 4.788720980286598206e-02 -7.474753260612487793e-02 -2.941641211509704590e-01 8.179055899381637573e-02 2.981215901672840118e-02 2.759352922439575195e-01 1.273381244391202927e-02 1.751787811517715454e-01 1.636446118354797363e-01 -2.486165314912796021e-01 -2.093306779861450195e-01 -6.979037076234817505e-02 1.044922620058059692e-01 -2.366953045129776001e-01 1.186184883117675781e-01 -2.905090749263763428e-01 -1.366821378469467163e-01 -1.959135755896568298e-02 3.089453093707561493e-03 -1.795350313186645508e-01 4.055350273847579956e-02 3.577587008476257324e-01
1.513908505439758301e-01 -2.619030475616455078e-01 -1.009882055222988129e-02 1.472344342619180679e-02 -1.738300174474716187e-01 2.266882658004760742e-01 -1.271715164184570312e-01 -9.306210279464721680e-02 -7.095666974782943726e-02 2.639356553554534912e-01 -1.371339894831180573e-02 2.384240031242370605e-01 -5.789099931716918945e-01 2.442025542259216309e-01 1.074796617031097412e-01 -5.800389125943183899e-02 2.906425595283508301e-01 -3.957672417163848877e-02 -6.074669584631919861e-02 -1.556765288114547729e-01 -3.496720641851425171e-02 -5.865625664591789246e-02 -1.324094235897064209e-01 3.551483899354934692e-02 -1.114830076694488525e-01 2.047754824161529541e-02 -3.976346924901008606e-03 5.951225757598876953e-02 -2.058110237121582031e-01 6.430500000715255737e-02 5.796404555439949036e-02 2.379749715328216553e-01
-1.392266452312469482e-01 1.271882653236389160e-01 -1.086482126265764236e-02 -1.093363165855407715e-01 -1.151732653379440308e-01 1.762028485536575317e-01 2.164007574319839478e-01 -5.369213223457336426e-02 1.399825699627399445e-02 3.324115872383117676e-01 -7.141448557376861572e-02 6.396140903234481812e-02 -4.781215488910675049e-01 2.423461228609085083e-01 -1.687474548816680908e-01 -1.471110880374908447e-01 -4.983381927013397217e-02 2.009780406951904297e-01 2.725731134414672852e-01 -4.220956005156040192e-03 -1.844057291746139526e-01 9.278254583477973938e-03 2.037960477173328400e-02 2.651311643421649933e-02 -7.716720551252365112e-02 -1.288052201271057129e-01 -3.970820829272270203e-02 2.766560614109039307e-01 1.587692946195602417e-01 -3.760399296879768372e-03 -3.334798514842987061e-01 -1.073196306824684143e-01
5.170138925313949585e-02 6.277618557214736938e-02 -1.648369878530502319e-01 1.051022764295339584e-02 -3.008819818496704102e-01 -2.098209559917449951e-01 -2.734539210796356201e-01 8.947857469320297241e-02 -1.101771444082260132e-01 -4.263827949762344360e-02 -9.620071947574615479e-02 -5.325041338801383972e-02 -1.137984171509742737e-01 1.211008876562118530e-01 -4.336146265268325806e-02 -9.587378054857254028e-02 -3.024998605251312256e-01 6.454328447580337524e-02 2.721416950225830078e-01 -3.294920325279235840e-01 -3.020761907100677490e-01 -1.721077710390090942e-01 -8.710144460201263428e-02 1.487086713314056396e-01 3.620106577873229980e-01 -2.441095709800720215e-01 -8.150821551680564880e-03 -1.621119976043701172e-01 -3.442430868744850159e-02 1.519224196672439575e-01 -7.248434424400329590e-02 -9.302672743797302246e-02
2.823804020881652832e-01 -3.250395059585571289e-01 8.574768900871276855e-03 -1.334597617387771606e-01 1.214431151747703552e-01 6.285765767097473145e-02 2.765814587473869324e-02 -1.833381354808807373e-01 -6.995108723640441895e-02 6.775361299514770508e-02 5.036325007677078247e-02 3.980587050318717957e-02 -4.738168418407440186e-01 1.175759360194206238e-01 -1.767336726188659668e-01 1.596059203147888184e-01 -1.023115813732147217e-01 1.965918689966201782e-01 -1.482461094856262207e-01 2.234528772532939911e-02 -1.675536334514617920e-01 -5.792058538645505905e-03 1.021351739764213562e-01 1.536799222230911255e-01 8.576145023107528687e-02 -3.707818686962127686e-01 -1.242678016424179077e-01 3.499024733901023865e-02 2.172454893589019775e-01 -2.685085833072662354e-01 1.146015822887420654e-01 8.562836050987243652e-02
-5.072897672653198242e-02 -3.916404545307159424e-01 -1.626178808510303497e-02 -1.839966624975204468e-01 -2.072233110666275024e-01 -1.124328002333641052e-02 -3.152717351913452148e-01 -5.263617634773254395e-02 8.044783957302570343e-03 1.502734273672103882e-01 -1.872755587100982666e-01 -3.244408592581748962e-02 -3.639182746410369873e-01 -5.949531495571136475e-02 2.286894246935844421e-02 6.534848362207412720e-02 9.905184805393218994e-02 3.894300386309623718e-02 1.831099838018417358e-01 -2.814100086688995361e-01 9.261663258075714111e-02 -1.667172610759735107e-01 6.282378733158111572e-02 2.861930616199970245e-02 7.391534745693206787e-02 -2.363698184490203857e-01 -6.541151553392410278e-02 -1.613636016845703125e-01 -2.900020591914653778e-02 3.995820581912994385e-01 -2.169678807258605957e-01 2.700751274824142456e-02
-2.859402894973754883e-01 -2.371145337820053101e-01 -2.026741504669189453e-01 -1.029122322797775269e-01 -2.658300697803497314e-01 7.375551760196685791e-02 -1.624712646007537842e-01 -3.187729418277740479e-02 -2.814615517854690552e-02 2.757925987243652344e-01 1.097021400928497314e-01 1.101941168308258057e-01 -2.268083840608596802e-01 2.676573693752288818e-01 -3.314624726772308350e-01 -8.283798396587371826e-02 -8.437842130661010742e-02 -1.898222416639328003e-01 1.218280419707298279e-01 -2.435756474733352661e-01 -1.253381818532943726e-01 -2.085410803556442261e-01 -1.822555363178253174e-01 1.778936237096786499e-01 -4.167413339018821716e-02 -2.406179606914520264e-01 -1.648965328931808472e-01 -1.237374097108840942e-01 1.375866383314132690e-01 -1.900208182632923126e-02 -4.101492092013359070e-02 -3.861281275749206543e-02
1.627423167228698730e-01 -8.992842584848403931e-02 -3.729120492935180664e-01 4.824117943644523621e-02 -9.025619179010391235e-02 2.189709246158599854e-01 1.601710543036460876e-02 -1.294665969908237457e-02 1.971115469932556152e-01 2.826820015907287598e-01 9.342106059193611145e-03 7.361727952957153320e-02 -3.283959925174713135e-01 -3.276309370994567871e-02 3.531959652900695801e-02 3.100465051829814911e-03 2.392626255750656128e-01 1.548283845186233521e-01 6.895796209573745728e-02 -1.709168553352355957e-01 -1.230150908231735229e-01 -1.055349484086036682e-01 1.424594223499298096e-01 3.661973460111767054e-04 2.119200527667999268e-01 7.558720558881759644e-02 -1.965877562761306763e-01 -2.936316132545471191e-01 1.391461491584777832e-01 -1.809908896684646606e-01 -3.719168901443481445e-01 7.343465089797973633e-02
1.484953016042709351e-01 -2.066994756460189819e-01 9.550827555358409882e-03 -5.625047534704208374e-02 1.675005704164505005e-01 -6.688521057367324829e-02 -2.213264554738998413e-01 2.300223410129547119e-01 -1.584702171385288239e-02 -1.729973405599594116e-01 -1.577214151620864868e-01 1.509281992912292480e-01 -1.449853479862213135e-01 2.230141311883926392e-01 -1.873097717761993408e-01 1.430824995040893555e-01 1.179692521691322327e-01 1.152296140789985657e-01 -8.785133063793182373e-02 -1.717184931039810181e-01 -4.865408539772033691e-01 -1.316779404878616333e-01 -2.836754918098449707e-02 -6.240954622626304626e-02 2.964172661304473877e-01 -2.716541290283203125e-01 -8.558377623558044434e-03 2.214824557304382324e-01 6.486403197050094604e-02 -4.247971996665000916e-02 1.737519055604934692e-01 1.524670124053955078e-01
2.502623498439788818e-01 1.671845652163028717e-02 -1.220818012952804565e-01 -2.469636686146259308e-02 -1.186267957091331482e-01 -2.619897723197937012e-01 -4.715641960501670837e-02 1.686994135379791260e-01 -1.790123581886291504e-01 4.045422971248626709e-01 1.852542459964752197e-01 1.824146211147308350e-01 -1.944216638803482056e-01 3.736684918403625488e-01 1.080381050705909729e-01 5.933649092912673950e-02 -6.519651412963867188e-02 5.045396462082862854e-02 1.083922088146209717e-01 -1.657679677009582520e-01 -2.897474765777587891e-01 4.866644740104675293e-02 -4.858218890149146318e-04 -1.362301260232925415e-01 -1.207291334867477417e-01 -2.066396027803421021e-01 4.414416477084159851e-02 -8.349509909749031067e-03 1.583854705095291138e-01 2.005389183759689331e-01 -3.497027605772018433e-02 -2.748499810695648193e-01
-1.855377703905105591e-01 -2.377538532018661499e-01 -9.530194103717803955e-02 1.794670224189758301e-01 -8.386144787073135376e-02 -1.370140016078948975e-01 -3.154100850224494934e-02 -2.439561486244201660e-01 -3.579263761639595032e-02 2.872653305530548096e-01 -1.163743212819099426e-01 1.478145271539688110e-01 -3.675955235958099365e-01 9.824679046869277954e-02 -2.598707936704158783e-02 1.213003620505332947e-01 -1.036710068583488464e-01 -1.760912984609603882e-01 2.202709317207336426e-01 -4.170108139514923096e-01 -1.402201652526855469e-01 -1.198936998844146729e-01 -2.322794683277606964e-02 1.770865358412265778e-02 2.347770184278488159e-01 -1.970159113407135010e-01 2.508533000946044922e-01 1.324450671672821045e-01 1.743229478597640991e-02 -1.610493808984756470e-01 -4.852328915148973465e-03 -4.846626147627830505e-02
-3.276208415627479553e-02 -1.671814173460006714e-01 -2.927823066711425781e-01 4.742356389760971069e-02 -1.422437131404876709e-01 -2.182990908622741699e-01 -9.585452079772949219e-02 7.189733535051345825e-02 2.790960371494293213e-01 -2.174531109631061554e-02 6.733039021492004395e-02 -1.685007661581039429e-01 -2.630890309810638428e-01 4.647644758224487305e-01 2.454070188105106354e-02 1.858380287885665894e-01 -1.561913192272186279e-01 1.738894283771514893e-01 1.734557002782821655e-01 -3.872218132019042969e-01 -8.922965824604034424e-02 -7.190791517496109009e-02 1.964550912380218506e-01 -3.467201814055442810e-02 -5.364581942558288574e-02 -1.651269644498825073e-01 -4.302054643630981445e-02 1.925914362072944641e-02 1.195673272013664246e-02 1.726213656365871429e-02 -9.343669563531875610e-02 1.999504715204238892e-01
1.147089079022407532e-01 -4.245589300990104675e-02 -9.680785983800888062e-02 4.714567586779594421e-02 -1.609174162149429321e-01 7.781445980072021484e-02 -3.604282736778259277e-01 6.482213735580444336e-02 -6.067986413836479187e-02 -7.962197996675968170e-03 -6.141333840787410736e-03 -1.188136935234069824e-01 -5.612901449203491211e-01 2.661111652851104736e-01 -1.197811663150787354e-01 -1.002653464674949646e-01 2.456863522529602051e-01 1.488321423530578613e-01 1.845971122384071350e-02 -5.610832944512367249e-02 1.355039775371551514e-01 -1.051911041140556335e-01 2.590419650077819824e-01 2.735360525548458099e-02 -7.393133640289306641e-02 -2.697342932224273682e-01 -4.057889431715011597e-02 -1.743662506341934204e-01 -5.186324939131736755e-02 1.037530452013015747e-01 -1.905576288700103760e-01 1.894842535257339478e-01
7.708251476287841797e-03 -2.775678038597106934e-02 8.950395137071609497e-02 1.211666613817214966e-01 1.218193471431732178e-01 -2.397000342607498169e-01 -1.826550513505935669e-01 1.098927184939384460e-01 1.611230969429016113e-01 9.064191579818725586e-02 -1.984572857618331909e-01 -3.184070289134979248e-01 -2.847194969654083252e-01 -9.123140014708042145e-03 2.141754776239395142e-01 -2.370765954256057739e-01 -9.544546902179718018e-02 1.257422715425491333e-01 5.063642561435699463e-02 -2.678571641445159912e-01 -3.781718909740447998e-01 -4.495649039745330811e-02 4.386360291391611099e-03 3.704336285591125488e-02 2.173726409673690796e-01 -2.521939873695373535e-01 1.370284259319305420e-01 -1.679394021630287170e-02 1.231377795338630676e-01 4.756175354123115540e-02 -3.279776275157928467e-01 -2.808278892189264297e-03
-1.539974100887775421e-02 -2.063764482736587524e-01 -4.805580899119377136e-02 -1.368357986211776733e-01 1.443313509225845337e-01 4.238115251064300537e-02 -1.203681901097297668e-01 1.938221007585525513e-01 -1.763146519660949707e-01 -1.015913411974906921e-01 -1.906734704971313477e-01 1.993505358695983887e-01 -2.178575247526168823e-01 2.872665226459503174e-01 -1.083100959658622742e-01 -3.010599687695503235e-02 2.017980366945266724e-01 8.724924921989440918e-02 -5.536294355988502502e-02 -3.522816002368927002e-01 -3.546055853366851807e-01 2.554902620613574982e-02 2.517822384834289551e-01 -1.691506654024124146e-01 2.307987809181213379e-01 -2.808226644992828369e-01 -1.808900535106658936e-01 1.324536353349685669e-01 -9.367752075195312500e-02 -8.096353709697723389e-02 5.105937644839286804e-02 -8.420357853174209595e-02
3.525123745203018188e-02 -8.561652153730392456e-03 -3.569335639476776123e-01 1.519046723842620850e-01 -3.438465893268585205e-01 -7.888693362474441528e-02 1.131795942783355713e-01 1.132692098617553711e-01 -2.070199102163314819e-01 9.348300099372863770e-02 1.568015813827514648e-01 -1.165252774953842163e-01 -1.731227338314056396e-01 1.459918171167373657e-01 -1.584530323743820190e-01 9.518393874168395996e-02 -2.311234325170516968e-01 6.420288980007171631e-02 3.681724891066551208e-02 -2.922577261924743652e-01 -3.460933864116668701e-01 7.364664971828460693e-02 2.573635242879390717e-02 7.798328297212719917e-04 2.116879671812057495e-01 -3.784097135066986084e-01 5.154450610280036926e-02 2.079643122851848602e-02 -6.713171303272247314e-02 8.010116964578628540e-02 -2.000314146280288696e-01 1.034058555960655212e-01
7.947856187820434570e-02 -3.770864307880401611e-01 -9.294387698173522949e-02 4.350317642092704773e-02 -1.843615323305130005e-01 -3.090555071830749512e-01 -1.855447888374328613e-01 -1.115631908178329468e-01 -1.206788644194602966e-01 1.013394966721534729e-01 1.108456775546073914e-01 1.930199414491653442e-01 -2.326385527849197388e-01 1.581563353538513184e-01 2.681026235222816467e-02 3.942031785845756531e-02 7.947202026844024658e-02 -5.862162634730339050e-02 1.522982418537139893e-01 -1.436976492404937744e-01 -3.044912815093994141e-01 -7.915180176496505737e-02 2.490764409303665161e-01 1.117082610726356506e-01 -1.141149476170539856e-01 5.617334321141242981e-02 -4.199165105819702148e-01 1.073772739619016647e-02 2.064726501703262329e-01 -1.431678086519241333e-01 1.473219692707061768e-02 1.604212969541549683e-01
1.517651975154876709e-01 -1.820770055055618286e-01 -2.651916742324829102e-01 1.923440583050251007e-02 -1.887438595294952393e-01 -1.566479206085205078e-01 -1.827836036682128906e-01 4.861902818083763123e-02 -2.768499255180358887e-01 1.912447065114974976e-01 1.978949904441833496e-01 7.708015292882919312e-02 -9.067892283201217651e-02 3.261720836162567139e-01 1.346738189458847046e-01 2.077440470457077026e-01 1.648610085248947144e-01 3.755023702979087830e-02 3.446615636348724365e-01 -2.269106060266494751e-01 -1.175016313791275024e-01 -1.413541138172149658e-01 3.057322651147842407e-02 -4.095084592700004578e-02 1.161134541034698486e-01 -1.463328301906585693e-01 7.181039452552795410e-02 4.024668037891387939e-02 3.432345092296600342e-01 -3.146244585514068604e-02 1.247630193829536438e-01 -1.778934150934219360e-01
-7.029297947883605957e-02 -1.240136623382568359e-01 -8.098039776086807251e-02 6.951326131820678711e-02 -3.103690147399902344e-01 1.682099252939224243e-01 -2.144349366426467896e-01 1.089558098465204239e-02 -2.359317094087600708e-01 -1.001274213194847107e-01 9.625798463821411133e-02 -5.813182145357131958e-02 -5.453554987907409668e-01 2.160317748785018921e-01 -2.007569968700408936e-01 -1.416764855384826660e-01 2.279900014400482178e-01 1.921011060476303101e-01 1.346815228462219238e-01 4.371064528822898865e-02 2.526772767305374146e-02 -1.882677674293518066e-01 -3.818937018513679504e-02 7.808084785938262939e-02 1.198365762829780579e-01 -6.361106038093566895e-02 -1.503296196460723877e-01 1.228676550090312958e-02 1.679247319698333740e-01 -2.297064661979675293e-01 -1.329768598079681396e-01 1.496621966361999512e-01
1.048490870743989944e-02 -8.007462322711944580e-02 -1.854189038276672363e-01 3.097747452557086945e-02 5.834108963608741760e-02 -1.986227929592132568e-01 1.085076332092285156e-01 -1.366473734378814697e-01 -9.273833781480789185e-02 2.302561253309249878e-01 -5.494678393006324768e-02 1.007925271987915039e-01 -5.658355951309204102e-01 1.421867460012435913e-01 -1.433132290840148926e-01 1.719378083944320679e-01 5.631045252084732056e-02 2.540389597415924072e-01 1.610437482595443726e-01 -2.295200154185295105e-02 -6.925576925277709961e-02 1.364378929138183594e-01 2.579782307147979736e-01 6.811701506376266479e-02 1.392405629158020020e-01 -2.298765927553176880e-01 2.917143283411860466e-03 2.331384830176830292e-02 1.081974580883979797e-01 -2.076483964920043945e-01 -4.730840772390365601e-02 3.177005350589752197e-01
2.045026719570159912e-01 -1.079916059970855713e-01 -1.376929730176925659e-01 1.506749391555786133e-01 6.562320142984390259e-02 -5.057905614376068115e-02 -1.950254142284393311e-01 -1.188891679048538208e-01 -1.112883239984512329e-01 1.775283068418502808e-01 -1.724544614553451538e-01 1.285382658243179321e-01 -1.986992061138153076e-01 1.230850517749786377e-01 -9.341731667518615723e-02 1.193277165293693542e-01 -9.162840992212295532e-02 -1.201415807008743286e-02 3.415734767913818359e-01 -6.539698690176010132e-02 -1.799643784761428833e-01 -8.752752840518951416e-02 1.934653073549270630e-01 1.041364148259162903e-01 -1.147353351116180420e-01 -3.690989911556243896e-01 -2.784326970577239990e-01 -2.388580143451690674e-01 3.743504583835601807e-01 1.523892432451248169e-01 2.013207972049713135e-02 1.118285581469535828e-01
2.478650212287902832e-01 -2.734367549419403076e-01 -4.966495931148529053e-02 -2.884522974491119385e-01 -2.460427582263946533e-01 -2.695996463298797607e-01 -1.836432814598083496e-01 -8.688041567802429199e-02 5.683687701821327209e-02 -1.451792865991592407e-01 3.888663277029991150e-02 1.250590980052947998e-01 -3.121473789215087891e-01 6.369958817958831787e-02 1.751908659934997559e-01 -1.186437159776687622e-01 1.544146835803985596e-01 1.491607278585433960e-01 -7.221526652574539185e-02 -2.053940743207931519e-01 -2.405841499567031860e-01 -1.342656463384628296e-01 2.131179869174957275e-01 -6.526963412761688232e-02 7.204172015190124512e-02 6.472682207822799683e-02 -1.335165649652481079e-02 2.048102170228958130e-01 2.653613984584808350e-01 -2.147309631109237671e-01 -1.672212332487106323e-01 2.885730937123298645e-02
1.619373261928558350e-01 -7.367791980504989624e-02 -1.546117961406707764e-01 -1.398992836475372314e-01 -3.099234588444232941e-02 1.291998624801635742e-01 -3.999272733926773071e-02 -1.194340959191322327e-01 -3.852658718824386597e-02 6.581459939479827881e-02 -7.742115855216979980e-02 -2.159323394298553467e-01 -2.403465956449508667e-01 3.754874169826507568e-01 -8.653191477060317993e-02 -2.195661514997482300e-01 1.244087144732475281e-01 2.247976660728454590e-01 -8.276346325874328613e-02 -9.182193130254745483e-02 -1.423407346010208130e-01 -1.969406008720397949e-01 -3.871742635965347290e-02 2.491756975650787354e-01 5.778412800282239914e-03 -8.269061148166656494e-02 -1.138499081134796143e-01 1.650569736957550049e-01 3.703859746456146240e-01 -2.984736263751983643e-01 -3.005245029926300049e-01 1.042714416980743408e-01
8.682002872228622437e-02 -3.144696354866027832e-01 4.948923364281654358e-02 -1.067403778433799744e-01 -2.826808393001556396e-01 -6.482306122779846191e-02 -3.287143632769584656e-02 -2.291572391986846924e-01 -5.734504014253616333e-02 1.861402541399002075e-01 -9.449271112680435181e-02 -6.990826129913330078e-02 -2.265358567237854004e-01 1.671759188175201416e-01 1.480970233678817749e-01 -1.190242096781730652e-01 4.550176113843917847e-02 9.480020403861999512e-02 -1.145400926470756531e-01 -1.404342353343963623e-01 -1.744176633656024933e-02 -8.683583140373229980e-02 2.117480710148811340e-02 7.437284290790557861e-02 7.105839997529983521e-02 -4.661057293415069580e-01 -3.038040697574615479e-01 1.687299609184265137e-01 2.297066152095794678e-01 -3.123299181461334229e-01 -1.390514224767684937e-01 6.679768115282058716e-02
1.879665851593017578e-01 -3.960149362683296204e-02 1.042645704001188278e-02 -1.287410706281661987e-01 -8.029226958751678467e-02 -1.473265886306762695e-01 8.591667562723159790e-02 -1.309316791594028473e-02 1.183600351214408875e-01 -1.858804374933242798e-01 -2.714272439479827881e-01 2.260549217462539673e-01 -3.977599442005157471e-01 1.302261650562286377e-01 1.365047991275787354e-01 -1.345729529857635498e-01 -2.271435409784317017e-01 1.174139976501464844e-01 3.108090162277221680e-01 2.594711259007453918e-03 -2.063132375478744507e-01 -8.992221206426620483e-03 -1.101043522357940674e-01 3.017909638583660126e-02 1.294610649347305298e-01 -2.551847696304321289e-01 -1.153428554534912109e-01 3.305678069591522217e-02 4.498765990138053894e-02 -3.999831080436706543e-01 -1.937657743692398071e-01 1.093717589974403381e-01
2.259808331727981567e-01 -2.523148246109485626e-02 9.610948711633682251e-02 2.357517741620540619e-02 5.847474932670593262e-02 -8.253309130668640137e-02 -2.174058407545089722e-01 -2.085391432046890259e-01 5.958431586623191833e-02 8.509309589862823486e-02 -1.774732470512390137e-01 2.169094979763031006e-01 -2.079451978206634521e-01 2.842030823230743408e-01 1.044756025075912476e-01 -4.756828397512435913e-02 4.289337247610092163e-02 -1.388865243643522263e-02 4.031066596508026123e-01 4.647982120513916016e-02 -2.626737058162689209e-01 -3.044019639492034912e-02 1.340937614440917969e-01 8.173759281635284424e-02 -8.641293644905090332e-02 -3.958231210708618164e-01 -1.478269249200820923e-01 -3.235931992530822754e-01 1.832805126905441284e-01 1.525501757860183716e-01 -1.710521802306175232e-02 4.302825778722763062e-02
1.879764497280120850e-01 -6.528036296367645264e-02 -1.619791090488433838e-01 -3.350590914487838745e-02 -1.215770915150642395e-01 -2.249072790145874023e-01 1.460662018507719040e-02 1.732569932937622070e-01 9.117044508457183838e-03 2.551851868629455566e-01 -3.451163321733474731e-02 -4.866930842399597168e-02 -1.906906813383102417e-01 4.715445339679718018e-01 -1.278868019580841064e-01 3.388190641999244690e-02 1.987158134579658508e-02 2.019318938255310059e-01 3.094439506530761719e-01 -1.422835588455200195e-01 -1.057138517498970032e-01 -9.015797823667526245e-02 -2.296008169651031494e-01 -9.272651374340057373e-02 -1.078772395849227905e-01 -2.977286279201507568e-01 1.255822777748107910e-01 -7.647839188575744629e-02 1.327411383390426636e-01 6.266443431377410889e-02 -4.236432164907455444e-02 -3.308077752590179443e-01
4.020367562770843506e-02 6.192570179700851440e-02 -2.712156474590301514e-01 -1.639348119497299194e-01 -1.208586022257804871e-01 -2.157621383666992188e-01 1.692220121622085571e-01 -1.343228518962860107e-01 -1.340522021055221558e-01 1.104948371648788452e-01 -5.566931515932083130e-02 -1.066779717803001404e-01 -3.099627792835235596e-01 7.223444432020187378e-02 -5.223781615495681763e-02 1.316286623477935791e-01 3.801442086696624756e-01 5.587976053357124329e-02 3.140865564346313477e-01 -3.063722550868988037e-01 -3.274354934692382812e-01 1.568609923124313354e-01 1.853975504636764526e-01 9.779418259859085083e-02 3.595213592052459717e-02 -1.478825211524963379e-01 -5.074039846658706665e-02 -4.687221348285675049e-02 4.324415326118469238e-02 1.770483404397964478e-01 -1.581505089998245239e-01 1.349310278892517090e-01
-1.258598119020462036e-01 -8.681494742631912231e-02 -4.030467942357063293e-02 1.548588722944259644e-01 1.854037046432495117e-01 1.078087985515594482e-01 -9.885931015014648438e-02 -5.608695000410079956e-02 -5.123848468065261841e-02 3.269940018653869629e-01 -2.492607682943344116e-01 -3.008903264999389648e-01 -3.303437829017639160e-01 1.072515323758125305e-01 9.762706607580184937e-02 -1.226929277181625366e-01 1.242765337228775024e-01 3.149634897708892822e-01 1.096122190356254578e-01 -1.510596871376037598e-01 -4.127366542816162109e-01 -4.853714257478713989e-02 -1.670703738927841187e-01 -1.170976925641298294e-02 -6.472704559564590454e-02 -2.768480777740478516e-02 -1.766560077667236328e-01 1.133856400847434998e-01 -4.654252529144287109e-02 2.181600928306579590e-01 -1.774958521127700806e-01 6.440106779336929321e-02
-1.610168442130088806e-02 4.279837757349014282e-02 -2.359920144081115723e-01 2.260840684175491333e-02 -4.122941493988037109e-01 4.108693078160285950e-02 1.038164645433425903e-01 -1.003919541835784912e-01 4.866607487201690674e-02 -8.416957408189773560e-02 3.510975837707519531e-02 -4.839948937296867371e-02 -2.611305117607116699e-01 1.624110899865627289e-02 4.433619976043701172e-02 -1.284454613924026489e-01 -2.118414640426635742e-01 1.934938877820968628e-02 2.770107686519622803e-01 -3.253666758537292480e-01 -4.002747535705566406e-01 -6.751701980829238892e-02 -1.577751785516738892e-01 8.357515186071395874e-02 2.686236500740051270e-01 -2.984347939491271973e-01 4.106480255722999573e-02 -1.375279426574707031e-01 1.581912636756896973e-01 -4.255488887429237366e-02 -2.562939375638961792e-02 -1.241340711712837219e-01
-1.398673001676797867e-02 -1.723355948925018311e-01 -2.585253715515136719e-01 1.165176555514335632e-01 -2.061264812946319580e-01 -6.915400177240371704e-02 8.435545116662979126e-02 2.711421251296997070e-02 1.279997676610946655e-01 9.440342336893081665e-02 2.604277133941650391e-01 8.320102840662002563e-02 -2.311579436063766479e-01 2.223240286111831665e-01 -1.340904384851455688e-01 1.656446158885955811e-01 -2.716788090765476227e-02 1.762014068663120270e-02 2.200069576501846313e-01 -3.315564393997192383e-01 -1.332999467849731445e-01 -1.341143250465393066e-01 1.097213923931121826e-01 -4.212214797735214233e-02 -1.924171671271324158e-02 -5.148546695709228516e-01 -2.601296082139015198e-02 -1.671212911605834961e-02 -1.360671818256378174e-01 -1.347293555736541748e-01 -5.986157804727554321e-02 2.657992839813232422e-01
2.621619105339050293e-01 -5.264233797788619995e-02 -8.343197405338287354e-02 -1.573403477668762207e-01 -1.719314455986022949e-01 -1.586434990167617798e-01 1.949764788150787354e-01 -6.395417451858520508e-02 1.958788931369781494e-02 -4.288734868168830872e-03 -2.162742316722869873e-01 -1.075163185596466064e-01 -3.094827532768249512e-01 4.043379724025726318e-01 1.418582499027252197e-01 -1.559741050004959106e-01 -3.916843608021736145e-02 -9.092815965414047241e-02 7.645973563194274902e-02 -1.479225307703018188e-01 -3.995447754859924316e-01 8.207336068153381348e-03 8.250204846262931824e-03 1.285404711961746216e-02 2.566751241683959961e-01 -6.228461489081382751e-02 -1.519517004489898682e-01 9.910858422517776489e-02 -5.900086835026741028e-02 -2.854084670543670654e-01 -1.509343180805444717e-02 2.284423559904098511e-01
-1.820774227380752563e-01 -8.521766960620880127e-02 -1.307343244552612305e-01 -5.046728998422622681e-02 -2.357369214296340942e-01 -1.113982945680618286e-01 -4.085421934723854065e-02 1.485482044517993927e-02 -1.175539344549179077e-01 2.139402180910110474e-01 1.456642616540193558e-02 3.161368370056152344e-01 -2.740349769592285156e-01 3.424617052078247070e-01 -1.283125728368759155e-01 1.389195322990417480e-01 3.830032423138618469e-02 -8.557715266942977905e-02 -1.041747555136680603e-01 -1.864000856876373291e-01 -1.233475953340530396e-01 -2.999786734580993652e-01 -8.693509548902511597e-02 6.987819820642471313e-02 1.234408468008041382e-01 -4.124179780483245850e-01 9.936937689781188965e-02 -1.769638806581497192e-01 2.818326354026794434e-01 1.926400233060121536e-03 -1.130915805697441101e-02 -6.392356753349304199e-02
-3.721813485026359558e-02 7.237247657030820847e-03 -9.018685668706893921e-02 -2.028316706418991089e-01 3.556353971362113953e-02 -1.902124262414872646e-03 -9.397415816783905029e-02 2.119247317314147949e-01 -1.186480298638343811e-01 1.865310478024184704e-03 1.693521589040756226e-01 7.199581712484359741e-02 -3.006341159343719482e-01 3.522406220436096191e-01 1.378588825464248657e-01 -9.785997867584228516e-02 1.146498396992683411e-01 1.664830744266510010e-01 2.915458939969539642e-02 -4.240649044513702393e-01 4.858661442995071411e-03 -3.877676129341125488e-01 1.580418199300765991e-01 1.374346017837524414e-01 -1.251869648694992065e-02 -5.698036402463912964e-02 1.238513439893722534e-01 2.152724266052246094e-01 -1.722201406955718994e-01 1.702426522970199585e-01 -2.271084934473037720e-01 1.104329824447631836e-01
1.429520547389984131e-01 -3.810653835535049438e-02 -6.173451989889144897e-02 1.063905060291290283e-01 -9.928977489471435547e-02 3.319079801440238953e-02 -4.368077516555786133e-01 1.200210079550743103e-01 2.378825098276138306e-01 1.524355858564376831e-01 -3.821385800838470459e-01 8.805362135171890259e-02 -2.265481352806091309e-01 2.462238818407058716e-01 -1.212546676397323608e-01 7.860284298658370972e-02 -6.066118180751800537e-02 7.294508069753646851e-02 3.922535851597785950e-02 -1.708329319953918457e-01 -2.287326306104660034e-01 -9.329558163881301880e-02 -4.949158802628517151e-02 9.003936499357223511e-02 -1.713232100009918213e-01 -3.232324719429016113e-01 -1.029464304447174072e-01 1.147394441068172455e-02 3.051519691944122314e-01 1.568722724914550781e-01 7.858110219240188599e-02 -2.474973723292350769e-02
-1.560400575399398804e-01 6.330467015504837036e-02 5.865905433893203735e-02 -3.559083491563796997e-02 -1.083219498395919800e-01 -1.514291316270828247e-01 1.087900251150131226e-01 -1.516551822423934937e-01 8.875797688961029053e-02 -4.300278052687644958e-02 -6.320605427026748657e-02 3.671745955944061279e-01 -2.778245806694030762e-01 1.487199664115905762e-01 1.584349423646926880e-01 -4.859326779842376709e-02 5.164374783635139465e-02 2.211679816246032715e-01 2.289856225252151489e-01 -3.572717607021331787e-01 -9.839553385972976685e-02 2.260799892246723175e-02 -2.440142482519149780e-01 -2.257943153381347656e-01 4.542133957147598267e-02 -3.965680301189422607e-01 -1.091492250561714172e-01 1.331583857536315918e-01 4.122734814882278442e-02 -4.772712662816047668e-02 -2.527095973491668701e-01 -1.137480214238166809e-01
3.541696369647979736e-01 -9.171172231435775757e-02 -9.494368731975555420e-02 2.824785932898521423e-02 1.703909188508987427e-01 -9.530650824308395386e-02 -5.502841621637344360e-02 -1.517621874809265137e-01 -2.591495513916015625e-01 1.108033359050750732e-01 1.084538027644157410e-01 -9.291788935661315918e-02 -4.999998807907104492e-01 -4.462291020900011063e-03 -9.127404540777206421e-02 -1.583244055509567261e-01 1.445799767971038818e-01 1.030294448137283325e-01 5.935603752732276917e-02 -4.136872664093971252e-02 1.752850413322448730e-02 -1.441681664437055588e-02 2.066631428897380829e-02 -1.511573940515518188e-01 -5.864433571696281433e-02 -2.622089087963104248e-01 -2.926344275474548340e-01 2.880867719650268555e-01 7.938101887702941895e-02 2.285472452640533447e-01 -1.963401287794113159e-01 -1.023000180721282959e-01
2.458370327949523926e-01 -1.075459197163581848e-01 -2.867247164249420166e-01 -4.901349171996116638e-02 -1.783581972122192383e-01 9.629578143358230591e-02 -3.267523646354675293e-01 1.065140441060066223e-01 -2.706093192100524902e-01 7.748886197805404663e-02 1.625515706837177277e-02 -6.730454415082931519e-02 -5.365262627601623535e-01 -2.061592880636453629e-03 -1.521968245506286621e-01 2.047517709434032440e-02 1.020013317465782166e-01 9.366854280233383179e-02 -1.339092403650283813e-01 -1.133484542369842529e-01 1.931012258864939213e-03 -4.253890737891197205e-02 4.272853732109069824e-01 -5.506663769483566284e-02 3.542997688055038452e-02 -7.649437338113784790e-02 -1.127158999443054199e-01 -2.051413245499134064e-02 9.260523319244384766e-02 -1.408035904169082642e-01 -4.490544646978378296e-02 -2.618739381432533264e-02
-9.577231854200363159e-02 -1.150887273252010345e-02 -1.911460757255554199e-01 1.083519235253334045e-01 -4.595896974205970764e-02 -1.577427089214324951e-01 -4.634362459182739258e-01 -4.066287074238061905e-03 1.877771168947219849e-01 1.879580020904541016e-01 -2.402262091636657715e-01 1.630729287862777710e-01 -8.648926019668579102e-02 3.593933284282684326e-01 1.823048442602157593e-01 1.383988559246063232e-01 1.195082068443298340e-01 9.722740948200225830e-02 1.281081140041351318e-01 -3.040739297866821289e-01 -1.816438585519790649e-01 -2.367125600576400757e-01 5.807277932763099670e-02 1.053500026464462280e-01 2.353596836328506470e-01 -1.479075700044631958e-01 1.349209994077682495e-01 1.203619241714477539e-01 4.520113021135330200e-02 -4.780012741684913635e-02 6.012380868196487427e-02 5.196006223559379578e-02
6.185049191117286682e-02 -2.058800607919692993e-01 -1.526391059160232544e-01 1.319512128829956055e-01 -6.093103811144828796e-02 -1.434486210346221924e-01 -5.161183699965476990e-02 -4.187385737895965576e-02 2.518645226955413818e-01 -3.274907916784286499e-02 5.540684469451662153e-06 -9.382873773574829102e-02 -1.307448446750640869e-01 3.179323077201843262e-01 -1.331264432519674301e-02 1.737588047981262207e-01 -2.487759292125701904e-01 3.251564204692840576e-01 2.158700823783874512e-01 -1.295177787542343140e-01 -1.230048760771751404e-01 -1.246670112013816833e-01 2.401353716850280762e-01 1.007619649171829224e-01 -7.552198320627212524e-02 -5.357484221458435059e-01 8.358068019151687622e-02 1.583882234990596771e-02 1.775267720222473145e-01 8.921534754335880280e-04 1.563984900712966919e-02 -3.613170608878135681e-02
1.256907731294631958e-01 1.462876051664352417e-01 -1.494474709033966064e-01 1.176760643720626831e-01 -1.757176518440246582e-01 4.175167903304100037e-02 -3.331487774848937988e-01 -1.939108967781066895e-01 6.976190209388732910e-02 1.455846577882766724e-01 -4.969983920454978943e-02 2.131702005863189697e-01 -2.658232152462005615e-01 -9.456894546747207642e-02 -5.087852850556373596e-02 -4.810945689678192139e-02 3.789996355772018433e-02 5.585061311721801758e-01 1.247302517294883728e-01 -1.246934980154037476e-01 1.626154221594333649e-02 -1.514661610126495361e-01 1.848734915256500244e-01 -1.338439434766769409e-01 1.049093008041381836e-01 -9.653773903846740723e-02 -8.342123776674270630e-02 2.578910999000072479e-02 6.835592910647392273e-03 -1.373978704214096069e-01 -7.945071905851364136e-02 3.375960886478424072e-01
1.200883910059928894e-01 -2.487484961748123169e-01 -2.762653119862079620e-02 -1.131849810481071472e-01 -7.814913988113403320e-02 -1.231015175580978394e-01 5.731714516878128052e-02 2.264902144670486450e-01 -1.675679683685302734e-01 -2.425585389137268066e-01 -1.904752999544143677e-01 1.437330991029739380e-01 -2.471191287040710449e-01 1.481771320104598999e-01 -1.146847531199455261e-01 5.318344105035066605e-03 1.350612044334411621e-01 2.160606980323791504e-01 3.641529381275177002e-02 -1.800185889005661011e-01 -4.915018677711486816e-01 -4.661616683006286621e-02 1.614114791154861450e-01 -1.281374990940093994e-01 2.263183891773223877e-01 -3.074910938739776611e-01 -3.112531453371047974e-02 5.240739136934280396e-02 -1.527985334396362305e-01 -9.923584014177322388e-02 1.099909543991088867e-01 1.207054033875465393e-01
-9.562725573778152466e-02 -5.786715075373649597e-02 -5.142047405242919922e-01 -8.234810084104537964e-02 1.026208177208900452e-01 -1.350351721048355103e-01 -8.357550948858261108e-02 -7.161653786897659302e-02 -1.099620312452316284e-01 1.944442391395568848e-01 1.927848756313323975e-01 1.222791746258735657e-01 -2.031988203525543213e-01 8.315784484148025513e-02 -4.246097430586814880e-02 -2.414727360010147095e-01 1.475580632686614990e-01 1.769194155931472778e-01 2.735594213008880615e-01 -3.392611145973205566e-01 -3.005209565162658691e-01 3.359200805425643921e-02 1.028192192316055298e-01 -5.920817703008651733e-02 6.370397657155990601e-02 -1.035722531378269196e-02 1.556561291217803955e-01 -1.721257567405700684e-01 -6.073327735066413879e-02 -1.016154736280441284e-01 -2.063291668891906738e-01 -4.439926892518997192e-02
9.603596478700637817e-02 -2.664023339748382568e-01 -1.644278019666671753e-01 -8.957018703222274780e-02 1.814241521060466766e-02 -1.152711883187294006e-01 -6.217706575989723206e-02 2.225211709737777710e-01 1.033870875835418701e-01 -1.066889837384223938e-01 -4.772445186972618103e-02 1.176338270306587219e-01 -8.602876961231231689e-02 1.609852015972137451e-01 -1.729014068841934204e-01 -2.516711056232452393e-01 -1.198511719703674316e-01 1.477841883897781372e-01 1.720694266259670258e-02 -3.672254681587219238e-01 -2.466412037611007690e-01 -2.756326198577880859e-01 -3.355878591537475586e-02 -1.267796307802200317e-01 2.284388989210128784e-01 -2.197516113519668579e-01 -3.125059008598327637e-01 2.767350077629089355e-01 -6.441048532724380493e-02 -1.636059135198593140e-01 8.039177209138870239e-02 1.247268766164779663e-01
1.748237907886505127e-01 -2.097645252943038940e-01 -2.765570282936096191e-01 -1.911217272281646729e-01 -1.624583750963211060e-01 1.421361863613128662e-01 -1.630171984434127808e-01 -4.627589136362075806e-02 -1.654826402664184570e-01 1.618885546922683716e-01 5.684824660420417786e-02 2.858270891010761261e-02 -3.331246376037597656e-01 3.097106814384460449e-01 8.352663367986679077e-02 -2.037263065576553345e-01 2.669006884098052979e-01 9.218345582485198975e-02 -1.610320955514907837e-01 -4.061460867524147034e-02 -8.296629041433334351e-02 -5.260319635272026062e-02 5.843185633420944214e-02 3.386873751878738403e-02 -7.367873191833496094e-02 -3.786463439464569092e-01 2.103313431143760681e-02 -2.682070014998316765e-03 1.754158884286880493e-01 -3.386187851428985596e-01 -8.710844069719314575e-02 1.728289760649204254e-02
-2.519070543348789215e-02 -2.458100020885467529e-01 3.314498811960220337e-02 -8.626868017017841339e-03 -8.965992182493209839e-02 2.779662795364856720e-02 7.621841877698898315e-02 -1.635613739490509033e-01 8.087703585624694824e-02 2.150223702192306519e-01 -3.706686198711395264e-02 -1.970916427671909332e-02 -5.784433484077453613e-01 -6.479208171367645264e-02 -8.504336327314376831e-02 8.943225443363189697e-02 1.316089089959859848e-02 3.617404997348785400e-01 1.773132681846618652e-01 -1.234076172113418579e-01 -1.177848353981971741e-01 -9.710948914289474487e-02 2.186219394207000732e-01 1.556043624877929688e-01 2.935388684272766113e-01 -8.530018478631973267e-02 -6.467388570308685303e-02 1.072275564074516296e-01 1.731579899787902832e-01 -2.647212445735931396e-01 4.424360580742359161e-03 7.497186213731765747e-02
-6.264729797840118408e-02 -3.469306528568267822e-01 -2.387736290693283081e-01 1.544304490089416504e-01 4.014535993337631226e-02 -2.406153976917266846e-01 -7.725526392459869385e-02 -7.064776145853102207e-04 -8.408758789300918579e-02 1.626566946506500244e-01 -7.070765364915132523e-03 -1.875981241464614868e-01 -1.129761338233947754e-01 1.017958074808120728e-01 2.262860909104347229e-02 -8.106404542922973633e-02 1.797649115324020386e-01 3.594700992107391357e-02 2.323243468999862671e-01 -1.417165547609329224e-01 -3.159106671810150146e-01 6.447167694568634033e-02 2.660824656486511230e-01 -1.573092341423034668e-01 1.337524354457855225e-01 -4.181587398052215576e-01 8.871577680110931396e-02 9.150551259517669678e-02 2.643390595912933350e-01 1.598250120878219604e-01 -5.548248440027236938e-02 -1.254611760377883911e-01
2.069591432809829712e-01 -2.554672360420227051e-01 -4.538756329566240311e-03 9.358581900596618652e-02 -3.027769736945629120e-02 -3.252993822097778320e-01 -3.345792293548583984e-01 -3.493575146421790123e-03 -1.746324598789215088e-01 1.049683243036270142e-01 1.652160137891769409e-01 1.241330280900001526e-01 -2.027513533830642700e-01 3.916034400463104248e-01 1.888828128576278687e-01 2.762995660305023193e-01 -3.754027420654892921e-03 1.347314119338989258e-01 3.539493307471275330e-02 -1.973700076341629028e-01 -1.874042451381683350e-01 1.764430105686187744e-01 1.803734805434942245e-03 1.237685754895210266e-01 -4.707556962966918945e-02 -3.091405332088470459e-01 4.663758352398872375e-02 1.098111346364021301e-01 9.134811349213123322e-03 1.340165138244628906e-01 3.308218205347657204e-03 6.093144789338111877e-02
2.071801871061325073e-01 -2.644346952438354492e-01 4.186610132455825806e-02 -1.318122297525405884e-01 1.051607951521873474e-01 -1.205657236278057098e-02 4.175372049212455750e-02 1.574412286281585693e-01 -1.393634229898452759e-01 -3.097866103053092957e-02 1.164466887712478638e-02 2.424478679895401001e-01 -2.605004906654357910e-01 2.908214330673217773e-01 -1.177193000912666321e-01 -2.085546553134918213e-01 4.278568923473358154e-02 8.605906367301940918e-02 -6.717871874570846558e-02 -5.165482163429260254e-01 -1.834599375724792480e-01 -2.032537311315536499e-01 1.893114000558853149e-01 -2.587606571614742279e-02 -2.842021407559514046e-03 -6.776692718267440796e-02 -1.728342473506927490e-01 2.513203024864196777e-01 6.210811436176300049e-02 -6.422268599271774292e-02 3.173432499170303345e-02 2.062195986509323120e-01
1.311108469963073730e-02 -1.373903900384902954e-01 -1.081999316811561584e-01 -2.164213545620441437e-02 1.132946554571390152e-02 -6.311654299497604370e-02 1.256995499134063721e-01 2.076819390058517456e-01 -2.761952392756938934e-02 3.248720616102218628e-02 -1.050547361373901367e-01 1.984718441963195801e-01 -1.586136668920516968e-01 3.180153667926788330e-01 2.812515385448932648e-02 -2.389725446701049805e-01 7.778187841176986694e-02 1.800865679979324341e-01 -3.336196392774581909e-02 -3.643785119056701660e-01 -4.293438196182250977e-01 -1.807483434677124023e-01 9.167938679456710815e-02 -2.470577135682106018e-02 1.799649298191070557e-01 -2.230959087610244751e-01 -3.077502548694610596e-01 2.239149659872055054e-01 -4.536781832575798035e-02 -8.950850367546081543e-02 9.233398735523223877e-02 1.590757220983505249e-01
-1.442356966435909271e-02 -1.602508276700973511e-01 -3.426927626132965088e-01 9.200701606459915638e-04 -2.125245630741119385e-01 -1.646859496831893921e-01 1.695700585842132568e-01 -6.391243636608123779e-02 2.211621254682540894e-01 -9.649660438299179077e-02 -1.826680079102516174e-02 -9.492485970258712769e-02 -2.819583117961883545e-01 2.336097508668899536e-01 -2.102928608655929565e-01 -1.284953299909830093e-02 -3.042917512357234955e-02 3.164367377758026123e-01 2.207406312227249146e-01 -3.742707669734954834e-01 -3.046072646975517273e-02 -2.224375680088996887e-02 1.124704331159591675e-01 5.019465088844299316e-02 -1.651181653141975403e-02 -3.518784046173095703e-01 4.187351092696189880e-02 9.548719227313995361e-02 -1.056346744298934937e-01 1.914191618561744690e-02 -8.443214744329452515e-02 2.131748348474502563e-01
1.094118431210517883e-01 1.365098655223846436e-01 2.062404900789260864e-01 -5.203223973512649536e-02 -6.965066492557525635e-02 -8.926844596862792969e-02 1.066431216895580292e-02 -8.348283171653747559e-02 -2.007158100605010986e-01 2.758272923529148102e-02 2.559317648410797119e-01 3.246571719646453857e-01 -1.900259405374526978e-01 -1.343214213848114014e-01 -5.613749846816062927e-02 3.442764282226562500e-02 -1.924994736909866333e-01 9.351444244384765625e-02 1.165468692779541016e-01 -2.227510958909988403e-01 -3.624292016029357910e-01 -2.033323645591735840e-01 5.093858018517494202e-02 -1.163200661540031433e-01 2.314811199903488159e-01 -2.528931498527526855e-01 3.331496566534042358e-02 -1.140628606081008911e-01 2.324994355440139771e-01 -1.277917772531509399e-01 -3.653813600540161133e-01 2.081997320055961609e-02
-3.984989225864410400e-02 -3.815572336316108704e-02 -7.487961649894714355e-02 1.305821835994720459e-01 -2.770552635192871094e-01 -1.913943886756896973e-01 -2.102793566882610321e-02 3.475353494286537170e-02 -6.341592222452163696e-02 2.621251940727233887e-01 -9.555318951606750488e-02 2.177065610885620117e-02 -3.580650091171264648e-01 -7.937863469123840332e-02 -1.525141596794128418e-01 -9.010305255651473999e-02 1.048691347241401672e-01 -1.013441830873489380e-01 3.709123432636260986e-01 -4.656906723976135254e-01 -1.038630828261375427e-01 3.272173181176185608e-02 -7.422740757465362549e-02 -1.878213435411453247e-01 2.411779612302780151e-01 -2.712475061416625977e-01 1.687710434198379517e-01 5.447224900126457214e-02 -6.015995889902114868e-02 -1.037093251943588257e-01 -3.602425381541252136e-02 6.170782446861267090e-02
8.771353214979171753e-02 2.417457252740859985e-01 -8.655722439289093018e-02 -1.855794787406921387e-01 -2.510517276823520660e-02 2.014409005641937256e-01 1.355143636465072632e-01 6.670819967985153198e-02 1.222129166126251221e-01 1.576838791370391846e-01 -3.237738832831382751e-02 2.485856264829635620e-01 -3.245386481285095215e-01 1.212743595242500305e-01 -1.216472387313842773e-01 -3.336120769381523132e-02 -9.233676642179489136e-02 4.096350371837615967e-01 6.515635550022125244e-02 -8.092021942138671875e-02 -1.849588155746459961e-01 -7.992711663246154785e-02 1.304157674312591553e-01 9.965940564870834351e-02 1.015246585011482239e-01 -2.614948153495788574e-01 1.276904195547103882e-01 1.161401346325874329e-01 3.821523487567901611e-01 2.538538575172424316e-01 -1.252674162387847900e-01 -3.218687837943434715e-03
-5.361786112189292908e-02 5.717282369732856750e-02 -5.226972699165344238e-02 9.632756561040878296e-02 -4.370386004447937012e-01 -5.384765192866325378e-02 -2.856843173503875732e-01 -1.028670892119407654e-01 -1.607663035392761230e-01 1.154341250658035278e-01 8.238801360130310059e-02 1.568920314311981201e-01 -3.741672933101654053e-01 2.679459452629089355e-01 6.912314146757125854e-02 6.966896355152130127e-02 -2.291797846555709839e-02 1.880884170532226562e-01 -5.955915898084640503e-03 -2.788553237915039062e-01 1.437196433544158936e-01 5.175157263875007629e-02 -1.362499445676803589e-01 -8.423022180795669556e-02 7.646679133176803589e-02 -2.728765010833740234e-01 -1.987367719411849976e-01 -5.002139508724212646e-02 6.921271979808807373e-02 1.898886114358901978e-01 -2.625656723976135254e-01 -9.464406222105026245e-02
-5.285008251667022705e-02 -3.849350810050964355e-01 -3.816912770271301270e-01 6.656266003847122192e-02 -1.456908136606216431e-01 -1.034314706921577454e-01 7.497755438089370728e-02 -1.188073977828025818e-01 -8.009433746337890625e-02 2.261525541543960571e-01 -1.241348981857299805e-01 2.736553251743316650e-01 -4.263823330402374268e-01 -4.665656015276908875e-02 3.751862794160842896e-02 8.337187021970748901e-02 4.592564702033996582e-02 1.221210360527038574e-01 5.139179527759552002e-02 -3.208236694335937500e-01 4.003556817770004272e-02 -2.492436766624450684e-02 1.182470619678497314e-01 -3.860625252127647400e-02 3.188219964504241943e-01 5.605662986636161804e-02 -1.093577519059181213e-01 7.625351846218109131e-02 -1.236772239208221436e-01 -6.333909928798675537e-02 -5.262115225195884705e-02 -1.487591266632080078e-01
-1.212919224053621292e-02 -8.475714921951293945e-02 -3.158594965934753418e-01 -3.228185325860977173e-02 1.955563724040985107e-01 -7.082027941942214966e-02 4.360341280698776245e-02 -2.213618904352188110e-01 1.089118607342243195e-02 2.792302072048187256e-01 -8.016818761825561523e-02 -3.370403125882148743e-02 -2.568013370037078857e-01 2.824269533157348633e-01 2.856522798538208008e-01 -9.781611710786819458e-02 1.440602540969848633e-01 8.377324044704437256e-02 1.828670948743820190e-01 -1.301093101501464844e-01 -2.919629812240600586e-01 8.300973474979400635e-02 3.715722262859344482e-01 -6.419408321380615234e-02 5.689012631773948669e-02 -2.998109757900238037e-01 4.906523972749710083e-02 -1.206514462828636169e-01 8.849047124385833740e-02 1.269436031579971313e-01 -2.545313909649848938e-02 -1.674255579710006714e-01
-1.321535184979438782e-02 -4.109164327383041382e-02 -3.468316197395324707e-01 -3.451789319515228271e-01 1.871561557054519653e-01 -1.646837145090103149e-01 -1.755272448062896729e-01 -5.283500999212265015e-02 -1.160298287868499756e-01 -4.741156101226806641e-02 -1.203812360763549805e-01 1.263742595911026001e-01 -3.797016143798828125e-01 -5.914805456995964050e-02 9.317069500684738159e-02 -6.340678781270980835e-02 -2.610355801880359650e-02 -1.757998764514923096e-02 1.692375987768173218e-01 -9.000450372695922852e-02 -3.461937904357910156e-01 1.312498282641172409e-02 3.579444885253906250e-01 -2.778216451406478882e-02 1.099462732672691345e-01 -1.198658570647239685e-01 4.526761174201965332e-02 -9.364225901663303375e-03 -4.269506037235260010e-02 1.139175817370414734e-01 -2.213235050439834595e-01 2.781594991683959961e-01
-2.471478097140789032e-02 -2.201704680919647217e-02 -1.816296428442001343e-01 4.219308868050575256e-02 -1.335971504449844360e-01 -2.619463503360748291e-01 7.307343184947967529e-02 1.717245876789093018e-01 8.649355173110961914e-02 2.172568142414093018e-01 2.086159773170948029e-02 1.883763819932937622e-01 -5.174887180328369141e-01 1.051387041807174683e-01 -2.345758527517318726e-01 -8.101563155651092529e-02 9.759353101253509521e-02 1.435396820306777954e-01 1.643216013908386230e-01 -2.126378566026687622e-01 -1.556682288646697998e-01 1.352801322937011719e-01 2.063397318124771118e-01 6.816189736127853394e-02 1.396865099668502808e-01 -3.924336284399032593e-02 7.114756852388381958e-03 -1.057964861392974854e-01 -3.074432611465454102e-01 -2.250805646181106567e-01 -1.807240694761276245e-01 9.778289496898651123e-02
1.116658598184585571e-01 -6.424694508314132690e-02 -1.611048132181167603e-01 -1.631408482789993286e-01 7.583085447549819946e-02 -1.911952793598175049e-01 7.047838717699050903e-02 1.880688220262527466e-01 -1.552205812186002731e-02 1.168804615736007690e-01 1.646382510662078857e-01 1.041618660092353821e-01 -2.426544874906539917e-01 4.003224968910217285e-01 -5.791351944208145142e-02 1.036640927195549011e-01 1.127606779336929321e-01 5.478313565254211426e-02 3.403158783912658691e-01 -3.328378796577453613e-01 -7.260585576295852661e-02 2.890106104314327240e-02 6.986476480960845947e-02 -6.306654214859008789e-02 -1.587992310523986816e-01 -3.429164290428161621e-01 5.362185090780258179e-02 1.236635893583297729e-01 2.101367712020874023e-01 7.116961479187011719e-02 -1.137839555740356445e-01 -2.875230312347412109e-01
5.640211701393127441e-02 -1.444455385208129883e-01 -1.341423690319061279e-01 6.939363479614257812e-02 -2.804168462753295898e-01 -1.827793568372726440e-01 -1.443916559219360352e-01 8.852391690015792847e-02 -3.857778310775756836e-01 1.983099132776260376e-01 1.429925858974456787e-01 -1.007100567221641541e-02 -2.252088189125061035e-01 3.601655364036560059e-01 1.777913607656955719e-02 1.543413847684860229e-01 5.665167048573493958e-02 4.053863510489463806e-02 1.483624428510665894e-01 -1.760948300361633301e-01 -1.534915268421173096e-01 1.597466878592967987e-02 -1.564072221517562866e-01 -7.802769541740417480e-02 -1.472441405057907104e-01 -2.421195358037948608e-01 -1.749386042356491089e-01 -1.234284490346908569e-01 1.446697115898132324e-01 1.270643472671508789e-01 -2.764313519001007080e-01 -2.174217253923416138e-01
-2.585241384804248810e-02 -5.310443788766860962e-02 -1.670415401458740234e-01 -9.500730037689208984e-02 -5.376712232828140259e-02 -1.930925548076629639e-01 9.493836015462875366e-02 2.286916077136993408e-01 -1.936052180826663971e-02 -2.857516705989837646e-02 -1.242565140128135681e-01 2.490843981504440308e-01 -1.352206915616989136e-01 2.586294412612915039e-01 -1.137508749961853027e-01 -3.216515779495239258e-01 4.017342627048492432e-02 2.026624828577041626e-01 6.297192722558975220e-02 -2.811639606952667236e-01 -4.125654399394989014e-01 -2.093382030725479126e-01 2.499387785792350769e-02 7.838013768196105957e-02 1.935995519161224365e-01 -1.524301469326019287e-01 -3.595188558101654053e-01 1.003068238496780396e-01 -2.958804834634065628e-03 -2.115734107792377472e-02 6.776969879865646362e-02 1.620528846979141235e-01
-3.925310447812080383e-02 -1.134112402796745300e-01 -4.277285039424896240e-01 6.871832069009542465e-03 -1.880274266004562378e-01 -4.348004981875419617e-02 -2.648320496082305908e-01 -1.589987277984619141e-01 1.134565994143486023e-01 4.544063657522201538e-02 -1.662089228630065918e-01 1.398466676473617554e-01 -2.634627521038055420e-01 2.476867288351058960e-01 3.001447319984436035e-01 8.922053128480911255e-02 -2.477391436696052551e-02 -2.161416113376617432e-01 4.143074527382850647e-02 -1.985549181699752808e-01 -1.355110406875610352e-01 -1.188286393880844116e-01 1.192234456539154053e-01 5.861422419548034668e-02 1.471701711416244507e-01 -2.614853382110595703e-01 1.912415325641632080e-01 1.128308251500129700e-01 1.753754168748855591e-01 2.347044795751571655e-01 -4.025085270404815674e-02 1.166324093937873840e-01
1.340221464633941650e-01 6.694470345973968506e-02 1.948248445987701416e-01 7.552744448184967041e-02 -1.416567564010620117e-01 1.171990018337965012e-02 -4.792064428329467773e-02 5.833716318011283875e-02 -3.138688951730728149e-02 1.812496483325958252e-01 1.094330474734306335e-01 -6.114111095666885376e-02 -4.606564342975616455e-01 2.201195210218429565e-01 2.493279427289962769e-02 3.569264709949493408e-01 5.707709118723869324e-02 1.648841798305511475e-01 9.913443028926849365e-02 -1.797352433204650879e-01 -5.742274969816207886e-02 -1.920882314443588257e-01 -2.641255855560302734e-01 -4.737983271479606628e-02 2.505587935447692871e-01 -1.040558218955993652e-01 -3.298899531364440918e-01 2.585355043411254883e-01 9.393372386693954468e-02 -1.802930608391761780e-02 1.555945128202438354e-01 4.851222038269042969e-02
3.068777732551097870e-02 -2.935481369495391846e-01 -3.302552103996276855e-01 -1.574518829584121704e-01 1.343314796686172485e-01 2.334057167172431946e-02 -1.950360834598541260e-01 2.048141956329345703e-01 2.434389432892203331e-03 -7.355847861617803574e-03 -1.916720867156982422e-01 1.056911945343017578e-01 -1.083749383687973022e-01 5.963309481739997864e-02 -1.514198035001754761e-01 4.666125029325485229e-02 -3.265158459544181824e-02 3.023698925971984863e-02 1.352101285010576248e-02 -2.470095902681350708e-01 -4.447582662105560303e-01 -1.020207405090332031e-01 2.484056800603866577e-01 -1.675975322723388672e-01 3.556794524192810059e-01 -1.048326119780540466e-01 -9.756662696599960327e-02 2.568887732923030853e-02 2.727969549596309662e-02 -1.482232064008712769e-01 -7.083598524332046509e-02 2.355353385210037231e-01
1.033898442983627319e-01 -3.792232871055603027e-01 5.542498454451560974e-02 7.238193601369857788e-02 -1.568521186709403992e-02 -1.657728105783462524e-01 4.258882254362106323e-02 1.164727434515953064e-01 -3.289594128727912903e-02 -9.352113120257854462e-03 -8.971565961837768555e-02 9.115818142890930176e-02 -1.503790020942687988e-01 4.016531165689229965e-03 8.751012384891510010e-02 -2.286640405654907227e-01 2.966520842164754868e-03 1.581457555294036865e-01 4.067048802971839905e-02 -4.059872031211853027e-02 -4.110906422138214111e-01 -3.666482865810394287e-01 -2.246558368206024170e-01 -1.804829686880111694e-01 6.023606657981872559e-02 -3.322021067142486572e-01 -2.921480536460876465e-01 -1.423005480319261551e-03 7.821767777204513550e-02 -2.117296159267425537e-01 -1.479562371969223022e-02 1.693566739559173584e-01
-7.009962201118469238e-02 5.776812136173248291e-02 -2.524436116218566895e-01 3.958787396550178528e-02 -2.131283283233642578e-01 1.789703071117401123e-01 -1.980193108320236206e-01 -1.733224093914031982e-01 6.494164466857910156e-02 1.467958688735961914e-01 2.737371996045112610e-02 8.568604290485382080e-02 -3.399592936038970947e-01 1.159121841192245483e-01 -1.493822783231735229e-01 1.664206013083457947e-02 1.954001635313034058e-01 2.287840694189071655e-01 -3.445450961589813232e-02 -2.832809090614318848e-01 -2.637389674782752991e-02 -1.564337462186813354e-01 3.247522562742233276e-02 -5.829398706555366516e-02 1.515184491872787476e-01 -2.403187006711959839e-01 -1.082654297351837158e-01 -1.526755392551422119e-01 -8.789589256048202515e-02 6.646328419446945190e-02 -4.874918758869171143e-01 -1.648567914962768555e-01
2.855632007122039795e-01 9.065170772373676300e-03 -9.866689890623092651e-02 -1.045006513595581055e-01 -1.320004612207412720e-01 -6.598391383886337280e-02 8.793834596872329712e-03 -2.594690024852752686e-01 2.396236546337604523e-02 -2.412113547325134277e-01 7.077474147081375122e-02 1.957889050245285034e-01 -1.733253449201583862e-01 3.236374258995056152e-01 4.178432747721672058e-02 -2.701025009155273438e-01 3.466499224305152893e-02 1.021873019635677338e-02 -5.314885079860687256e-02 -3.082443773746490479e-01 -4.273006618022918701e-01 6.599303334951400757e-02 -2.388210594654083252e-02 3.455620724707841873e-03 1.388321369886398315e-01 -1.363206803798675537e-01 -1.299378126859664917e-01 1.284288465976715088e-01 2.201786935329437256e-01 -2.193110734224319458e-01 -1.005371510982513428e-01 1.799022555351257324e-01
2.376018762588500977e-01 9.784811735153198242e-02 -1.388785392045974731e-01 3.373338282108306885e-02 5.085371434688568115e-02 2.505903542041778564e-01 -8.863885700702667236e-02 3.434102609753608704e-02 -1.218452379107475281e-01 -8.523155748844146729e-02 1.702260673046112061e-01 -1.538529694080352783e-01 -4.409584701061248779e-01 8.449914306402206421e-02 4.697005450725555420e-02 6.928426772356033325e-02 -5.532135814428329468e-02 1.994169205427169800e-01 1.204002723097801208e-01 -1.949068158864974976e-01 -1.350967437028884888e-01 -2.089774757623672485e-01 -2.604917585849761963e-01 -3.246968686580657959e-01 -1.377923935651779175e-01 -2.627061605453491211e-01 -1.583174020051956177e-01 1.126916408538818359e-01 2.457851544022560120e-02 2.695930935442447662e-02 -2.143008410930633545e-01 2.285581976175308228e-01
1.851469576358795166e-01 -3.002907633781433105e-01 -4.798303917050361633e-02 -2.228757739067077637e-01 -9.857513755559921265e-02 4.089386761188507080e-02 -2.016496658325195312e-01 -9.480476379394531250e-02 -1.437733620405197144e-01 1.446538865566253662e-01 1.725997328758239746e-01 1.316683739423751831e-01 -3.435413241386413574e-01 2.104051262140274048e-01 -7.101720571517944336e-02 5.307913571596145630e-02 1.681493073701858521e-01 1.389862000942230225e-01 -2.065189182758331299e-01 -1.852343417704105377e-02 -2.553281486034393311e-01 -1.201109737157821655e-01 1.275723874568939209e-01 2.183504961431026459e-02 1.319846212863922119e-01 -3.599937558174133301e-01 -1.079544052481651306e-01 -3.048970922827720642e-02 3.986657410860061646e-02 -3.683243095874786377e-01 -1.402665972709655762e-01 1.321252621710300446e-02
2.289125621318817139e-01 -1.293224841356277466e-01 1.073502302169799805e-01 3.847740292549133301e-01 -3.290916094556450844e-03 -1.937020421028137207e-01 -1.440304815769195557e-01 -9.331717342138290405e-02 -2.536810701712965965e-03 2.751125693321228027e-01 -1.484014242887496948e-01 8.158998563885688782e-03 -4.166921675205230713e-01 -4.669640958309173584e-02 2.128237634897232056e-01 -1.896876096725463867e-01 -9.872069209814071655e-02 -1.082761809229850769e-01 1.018001139163970947e-01 -2.162812203168869019e-01 -1.073351874947547913e-01 -5.821790918707847595e-02 -1.885434985160827637e-01 1.338350623846054077e-01 1.146883666515350342e-01 -1.741593182086944580e-01 5.271498858928680420e-02 2.548013329505920410e-01 2.780730426311492920e-01 -1.848316565155982971e-02 -1.084929406642913818e-01 -4.288209602236747742e-02
-3.872809186577796936e-02 2.348560243844985962e-01 -7.985758781433105469e-02 -8.355467766523361206e-02 -9.446297585964202881e-02 3.922824934124946594e-02 4.090084135532379150e-02 3.468877077102661133e-02 6.488618254661560059e-02 1.044956967234611511e-01 -7.254625856876373291e-02 -1.046158000826835632e-01 -5.734796524047851562e-01 1.783217936754226685e-01 2.644976973533630371e-01 2.685405313968658447e-01 1.057149618864059448e-01 -9.354521334171295166e-02 2.020916640758514404e-01 -9.446176886558532715e-02 -1.063705794513225555e-02 -4.107931256294250488e-01 6.409672647714614868e-02 -8.994568139314651489e-03 2.722328305244445801e-01 -2.328640781342983246e-03 -1.747912317514419556e-01 1.219634618610143661e-02 1.334458887577056885e-01 4.355873167514801025e-02 1.112788468599319458e-01 -5.393979325890541077e-02
6.790690869092941284e-02 -2.214277982711791992e-01 -4.429296553134918213e-01 -2.168298512697219849e-01 -2.259475886821746826e-01 -2.257477492094039917e-02 1.750510185956954956e-01 -6.543284654617309570e-02 -6.519415974617004395e-02 1.199666038155555725e-01 4.981105215847492218e-03 7.374516874551773071e-02 -3.469946682453155518e-01 3.608430027961730957e-01 -1.424536556005477905e-01 6.051826477050781250e-02 2.984015084803104401e-02 1.362772434949874878e-01 2.186688482761383057e-01 -2.729351520538330078e-01 -1.379671692848205566e-01 7.183425873517990112e-02 1.470120102167129517e-01 7.935889810323715210e-02 -1.267406940460205078e-01 -1.105010285973548889e-01 8.342866599559783936e-02 -2.258242480456829071e-02 1.777886748313903809e-01 1.694678142666816711e-02 8.650168031454086304e-02 -2.213523536920547485e-01
1.257837712764739990e-01 -1.749431937932968140e-01 -8.083868026733398438e-02 1.748588532209396362e-01 -3.012883067131042480e-01 2.510810270905494690e-02 6.177217699587345123e-03 -1.833601891994476318e-01 9.740518778562545776e-02 1.837922185659408569e-01 -1.236774027347564697e-02 -2.089611887931823730e-01 -1.692297458648681641e-01 2.229775488376617432e-01 -1.747531592845916748e-01 2.926312386989593506e-01 -1.033158376812934875e-01 2.423210591077804565e-01 2.375536113977432251e-01 -2.082071453332901001e-02 -2.661239802837371826e-01 2.338543720543384552e-02 2.727223560214042664e-02 -9.313450008630752563e-02 1.373167186975479126e-01 -3.980012536048889160e-01 -5.231833085417747498e-02 -2.676174044609069824e-01 6.062983348965644836e-02 -1.177193000912666321e-01 -6.649326533079147339e-02 1.707821935415267944e-01
7.594083994626998901e-02 9.112319350242614746e-02 -1.040967553853988647e-01 -6.045787781476974487e-02 -1.494185030460357666e-01 2.084746360778808594e-01 -5.076514929533004761e-02 -1.292141228914260864e-01 3.011102974414825439e-02 -1.174492835998535156e-01 4.967571049928665161e-02 -4.782842844724655151e-02 -2.509184479713439941e-01 4.034194946289062500e-01 8.505541086196899414e-02 2.239069789648056030e-01 2.996525727212429047e-02 2.554538249969482422e-01 -2.074727863073348999e-01 -2.388636916875839233e-01 -3.801226317882537842e-01 -6.232397630810737610e-02 1.177091076970100403e-01 -2.035779058933258057e-01 -1.028156094253063202e-02 -1.230139285326004028e-01 -5.486551672220230103e-03 -1.032512858510017395e-01 2.908443212509155273e-01 1.518543362617492676e-01 -2.564046382904052734e-01 1.207894906401634216e-01
2.761175855994224548e-02 2.594355307519435883e-02 9.602051973342895508e-02 3.820103406906127930e-01 2.808517590165138245e-02 -1.083149015903472900e-01 -1.717736572027206421e-02 2.182128280401229858e-01 -9.151374548673629761e-02 -1.240504384040832520e-01 -3.125010803341865540e-02 -3.916230797767639160e-02 -2.270710021257400513e-01 1.885442733764648438e-01 -7.566958665847778320e-02 -2.771637141704559326e-01 3.935771062970161438e-02 7.935383170843124390e-02 1.950912624597549438e-01 -3.041346371173858643e-01 -3.857648968696594238e-01 -1.358769685029983521e-01 7.780845463275909424e-02 -1.196567341685295105e-01 1.337389945983886719e-01 -7.916790992021560669e-02 6.164526939392089844e-02 1.783950775861740112e-01 3.798058331012725830e-01 2.152333855628967285e-01 -4.640030488371849060e-02 -9.212879091501235962e-02
1.403172127902507782e-02 -2.599853575229644775e-01 -1.657439470291137695e-01 -2.404383122920989990e-01 -7.772268354892730713e-02 5.846211221069097519e-03 2.121060490608215332e-01 -9.659922868013381958e-02 -2.190781086683273315e-01 3.359999358654022217e-01 -3.540033847093582153e-02 5.194074288010597229e-02 -3.879960477352142334e-01 8.964159339666366577e-02 1.191844604909420013e-02 -1.836514472961425781e-01 -2.089856937527656555e-02 2.730537652969360352e-01 1.527196913957595825e-01 -3.002885915338993073e-02 -2.564546465873718262e-01 4.642895236611366272e-02 8.844767697155475616e-03 3.261069357395172119e-01 1.555297225713729858e-01 -3.467579558491706848e-02 1.233618929982185364e-01 6.585717946290969849e-02 7.182455807924270630e-02 -1.785652898252010345e-02 -2.223722785711288452e-01 -2.362246662378311157e-01
2.911266982555389404e-01 -1.230189129710197449e-01 -5.276834219694137573e-02 1.449649035930633545e-01 -3.844355642795562744e-01 1.263013631105422974e-01 -2.198720574378967285e-01 1.284468173980712891e-01 -1.429159492254257202e-01 7.160079479217529297e-02 9.897817857563495636e-03 -2.476353496313095093e-01 -4.385298192501068115e-01 1.290968358516693115e-01 -5.443254485726356506e-02 1.238504704087972641e-02 1.865624338388442993e-01 9.650062769651412964e-02 8.818346261978149414e-02 7.597751170396804810e-02 1.056663319468498230e-02 -1.266165673732757568e-01 3.033781945705413818e-01 7.081882655620574951e-02 2.040780633687973022e-01 -2.515375614166259766e-01 -1.062813326716423035e-01 1.427561938762664795e-01 1.817049086093902588e-01 -1.560658589005470276e-02 -8.834771066904067993e-02 1.183902285993099213e-02
-1.842893511056900024e-01 -1.661917716264724731e-01 -2.543593645095825195e-01 7.685927301645278931e-02 -8.847653865814208984e-02 5.585057660937309265e-02 -6.761164963245391846e-02 1.635130792856216431e-01 9.935970604419708252e-02 3.489772975444793701e-01 1.114759072661399841e-01 -2.489736974239349365e-01 -1.700993627309799194e-01 2.875852882862091064e-01 7.853316515684127808e-02 -3.584819659590721130e-02 1.613715291023254395e-02 1.416010409593582153e-01 -1.106619983911514282e-01 -3.018797636032104492e-01 -1.992439478635787964e-01 -8.049299567937850952e-02 -1.016531977802515030e-02 -2.673207521438598633e-01 1.982659399509429932e-01 -2.296072989702224731e-01 1.485648304224014282e-01 2.749582827091217041e-01 1.813280880451202393e-01 -1.145301572978496552e-02 1.101186722517013550e-01 1.553164571523666382e-01
2.802774906158447266e-01 3.458993509411811829e-02 -4.270764067769050598e-02 3.028343319892883301e-01 -3.438117355108261108e-02 1.757469326257705688e-01 -1.458601057529449463e-01 4.249003902077674866e-02 9.624612331390380859e-02 1.452965140342712402e-01 3.505274355411529541e-01 -2.916821837425231934e-01 -3.930288255214691162e-01 2.863241136074066162e-01 4.321920871734619141e-02 -5.787196382880210876e-02 5.464681610465049744e-02 -9.119768626987934113e-03 -1.416137069463729858e-01 -2.066598087549209595e-01 -1.123694330453872681e-01 -1.562645137310028076e-01 3.567114099860191345e-02 -1.507463492453098297e-02 1.296992748975753784e-01 -1.857918128371238708e-02 -2.258291542530059814e-01 -1.292994171380996704e-01 2.416165471076965332e-01 -1.796416123397648335e-03 -8.560894429683685303e-02 1.913146823644638062e-01
2.251833975315093994e-01 4.140325181651860476e-04 -1.436353772878646851e-01 1.490705907344818115e-01 -4.359738528728485107e-01 -8.939296752214431763e-02 -2.264959923923015594e-02 5.138762760907411575e-03 -2.219645231962203979e-01 -3.850225359201431274e-02 2.481826394796371460e-02 -1.203914284706115723e-01 -1.900463700294494629e-01 1.375651359558105469e-01 -1.363905798643827438e-02 -9.399075061082839966e-02 -1.990076005458831787e-01 2.340639382600784302e-02 2.617901563644409180e-01 -3.092309236526489258e-01 -2.645606100559234619e-01 -1.139880046248435974e-01 -1.173656284809112549e-01 6.794436275959014893e-02 3.743637502193450928e-01 -2.483078539371490479e-01 2.506811618804931641e-01 4.822466894984245300e-02 -2.449671179056167603e-02 3.019959852099418640e-02 -4.846127331256866455e-02 3.733493760228157043e-02
9.188635274767875671e-03 -1.428647637367248535e-01 -4.935425892472267151e-02 1.331707686185836792e-01 -8.523631840944290161e-02 5.771162733435630798e-02 1.113874167203903198e-01 3.182057663798332214e-02 1.904007494449615479e-01 2.776317298412322998e-01 9.264783561229705811e-02 -3.188114240765571594e-02 -2.956386208534240723e-01 1.965923011302947998e-01 -2.935491502285003662e-01 7.831903547048568726e-02 -1.293469518423080444e-01 6.443081423640251160e-03 9.183894097805023193e-02 -2.915766835212707520e-01 -1.269581317901611328e-01 -1.538760364055633545e-01 3.052006959915161133e-01 1.594528108835220337e-01 4.662240669131278992e-02 -2.451160401105880737e-01 1.165053844451904297e-01 1.065226048231124878e-01 7.885494083166122437e-02 3.041814267635345459e-01 -3.104595541954040527e-01 2.076867967844009399e-01
1.298941019922494888e-02 -8.165866136550903320e-03 -3.097771108150482178e-02 -2.639299631118774414e-01 -1.716748774051666260e-01 2.980643510818481445e-02 6.846342235803604126e-02 -9.503072500228881836e-02 1.330817397683858871e-02 1.322200149297714233e-01 1.058053970336914062e-01 -1.632293313741683960e-01 -5.928752422332763672e-01 7.317812740802764893e-02 5.418966710567474365e-02 -3.787465766072273254e-02 1.876366883516311646e-01 1.992768608033657074e-03 6.814814638346433640e-03 -2.601627409458160400e-01 -9.369531273841857910e-02 -1.681544035673141479e-01 6.719933450222015381e-02 1.113561093807220459e-01 -1.963052600622177124e-01 -6.587504595518112183e-02 -3.111305832862854004e-01 1.101451516151428223e-01 3.395224213600158691e-01 -5.604372546076774597e-02 -1.464689522981643677e-01 1.405352950096130371e-01
8.974241209216415882e-04 -2.397518157958984375e-01 -1.746712774038314819e-01 -7.804535329341888428e-02 9.310048073530197144e-02 1.619369536638259888e-01 1.401895750313997269e-02 2.548072934150695801e-01 -1.319534480571746826e-01 -2.067266553640365601e-01 -1.319425553083419800e-01 2.450255155563354492e-01 -2.175527065992355347e-01 1.968159079551696777e-01 5.077704042196273804e-02 -2.028445154428482056e-01 1.147987470030784607e-01 -4.707092884927988052e-03 -1.178608741611242294e-02 -3.159180283546447754e-01 -2.382957041263580322e-01 -1.792762577533721924e-01 2.072871625423431396e-01 -4.176752641797065735e-02 3.324567079544067383e-01 -3.823524117469787598e-01 -7.602797355502843857e-03 1.247437670826911926e-01 -8.790375292301177979e-02 -4.895760491490364075e-02 1.226671133190393448e-02 9.551683813333511353e-02
7.562860846519470215e-02 -2.806439436972141266e-02 -2.310159951448440552e-01 -2.509411051869392395e-02 4.397287219762802124e-02 2.487807534635066986e-02 -2.373707443475723267e-01 -8.186295628547668457e-03 -1.135774180293083191e-01 1.891145259141921997e-01 3.060689941048622131e-02 8.635748922824859619e-02 1.266570389270782471e-02 1.995965838432312012e-01 1.149250045418739319e-01 1.088123992085456848e-01 2.100813537836074829e-01 -1.401156783103942871e-01 3.121474087238311768e-01 -3.201207816600799561e-01 -5.607972294092178345e-02 -3.803711831569671631e-01 -1.940974295139312744e-01 9.057812392711639404e-02 2.432909458875656128e-01 -2.838532328605651855e-01 5.289668962359428406e-02 -2.903716079890727997e-02 1.326523721218109131e-01 2.069282978773117065e-01 -7.314476370811462402e-02 3.030982017517089844e-01
-5.120166763663291931e-02 -4.941830784082412720e-02 -1.222379133105278015e-01 2.970961630344390869e-01 -4.340386688709259033e-01 6.789961457252502441e-02 -1.565017104148864746e-01 2.405149675905704498e-02 -1.877288147807121277e-02 1.150920391082763672e-01 6.679357588291168213e-02 -4.801896214485168457e-02 -2.809060513973236084e-01 6.973768770694732666e-02 4.416781291365623474e-02 -2.536308765411376953e-01 -1.232063993811607361e-01 1.666250973939895630e-01 1.074924096465110779e-01 -7.323376089334487915e-02 -3.311882019042968750e-01 -1.902092546224594116e-01 -1.963545978069305420e-01 -1.724001765251159668e-01 3.090781569480895996e-01 -2.417709082365036011e-01 1.490068733692169189e-01 -1.128251701593399048e-01 1.676328182220458984e-01 4.640906304121017456e-02 1.000996381044387817e-01 -6.850198376923799515e-03
1.409283876419067383e-01 1.186201907694339752e-02 -3.573265969753265381e-01 1.991679519414901733e-01 -1.463865935802459717e-01 8.110335096716880798e-03 8.516294509172439575e-02 -1.426073759794235229e-01 -1.045907363295555115e-01 1.657852977514266968e-01 -1.568076908588409424e-01 1.585068106651306152e-01 -4.923132359981536865e-01 -1.300999224185943604e-01 2.201269716024398804e-01 -2.921360172331333160e-02 1.139331385493278503e-01 2.093961387872695923e-01 5.853556096553802490e-02 -2.883564829826354980e-01 1.858642091974616051e-03 -5.977315455675125122e-02 1.975327283143997192e-01 8.661528676748275757e-02 2.882139384746551514e-01 8.527074940502643585e-03 -1.666417121887207031e-01 -7.657776772975921631e-02 -7.945565879344940186e-02 -1.657121330499649048e-01 -8.590066432952880859e-02 -1.240637376904487610e-01
-4.402883350849151611e-03 1.533926278352737427e-01 -1.569152027368545532e-01 3.424123823642730713e-01 -4.810732603073120117e-02 3.203649446368217468e-02 -3.121074438095092773e-01 -8.041870594024658203e-02 -1.061739474534988403e-01 1.994513422250747681e-01 2.814098298549652100e-01 -3.883843868970870972e-02 -2.444293349981307983e-01 1.637866497039794922e-01 4.991222545504570007e-02 4.961126297712326050e-02 -1.440743207931518555e-01 -1.501625031232833862e-02 6.497611105442047119e-02 -1.747017949819564819e-01 -1.954667270183563232e-01 -7.452548295259475708e-02 -8.157894015312194824e-03 -1.431893110275268555e-01 3.704770505428314209e-01 -2.700549066066741943e-01 -4.190611094236373901e-02 2.450788393616676331e-03 7.357532531023025513e-02 2.516610734164714813e-02 -3.387900888919830322e-01 -2.264041900634765625e-01
-1.218897476792335510e-01 -1.772648394107818604e-01 -1.519384086132049561e-01 -2.134583517909049988e-02 -9.420836716890335083e-02 6.650099903345108032e-02 4.199202731251716614e-02 -3.360935449600219727e-01 -7.442272733896970749e-03 1.488032639026641846e-01 -2.312854528427124023e-01 -2.115338295698165894e-02 -2.224364578723907471e-01 1.186978369951248169e-01 3.333718748763203621e-03 5.585703998804092407e-02 1.085605993866920471e-01 3.056052327156066895e-01 -1.162748783826828003e-02 -1.949438303709030151e-01 -1.781242638826370239e-01 -2.688856981694698334e-02 -8.110427856445312500e-02 -1.604362726211547852e-01 2.266572117805480957e-01 -1.717933416366577148e-01 7.280150800943374634e-02 1.405126154422760010e-01 1.748061925172805786e-01 -7.533958554267883301e-02 -5.104159712791442871e-01 -2.203349471092224121e-01
2.362207174301147461e-01 1.223946735262870789e-01 2.205424383282661438e-02 9.395872056484222412e-02 -1.454786211252212524e-02 -1.334537565708160400e-01 -2.505335509777069092e-01 4.985978826880455017e-02 8.219144493341445923e-02 1.064397171139717102e-01 -2.033502310514450073e-01 3.014360368251800537e-01 -2.031348943710327148e-01 1.998962759971618652e-01 -1.232016906142234802e-01 1.242543291300535202e-02 2.076170872896909714e-03 9.023205377161502838e-03 2.296901494264602661e-01 -1.294321566820144653e-01 -3.537103235721588135e-01 -2.351431846618652344e-01 1.407288312911987305e-01 2.002793550491333008e-02 -1.924087554216384888e-01 -2.148596495389938354e-01 -1.130909621715545654e-01 -3.208121359348297119e-01 2.503297924995422363e-01 1.631414741277694702e-01 -1.265688389539718628e-01 1.239926740527153015e-01
5.434174090623855591e-02 9.474974125623703003e-02 3.760121390223503113e-02 1.704838313162326813e-02 -1.584124118089675903e-01 5.924215167760848999e-02 1.423715893179178238e-02 5.083817988634109497e-02 5.742004513740539551e-02 7.707204669713973999e-02 9.167300164699554443e-02 -2.522126138210296631e-01 -6.211581230163574219e-01 1.653367429971694946e-01 -1.050681695342063904e-01 1.851478517055511475e-01 -7.648943364620208740e-02 9.325475245714187622e-02 9.160313755273818970e-03 -2.868480682373046875e-01 -6.276889890432357788e-02 -3.685446083545684814e-01 -1.110360771417617798e-02 1.687539815902709961e-01 1.558638215065002441e-01 1.120313405990600586e-01 -3.109195530414581299e-01 -3.367281332612037659e-02 6.789703667163848877e-02 -1.029457598924636841e-01 8.912686607800424099e-04 -9.565155953168869019e-03
-1.083488166332244873e-01 -9.654542431235313416e-03 -4.999593496322631836e-01 -1.526868492364883423e-01 1.882133446633815765e-02 2.142166495323181152e-01 -2.758918516337871552e-02 2.559157609939575195e-01 9.490043669939041138e-02 1.960157752037048340e-01 1.791660115122795105e-02 -6.854882091283798218e-02 -2.706001996994018555e-01 1.196688134223222733e-02 2.498033195734024048e-01 -8.987647294998168945e-02 6.925559788942337036e-02 6.684301793575286865e-02 1.704370081424713135e-01 -2.837855517864227295e-01 -1.054945960640907288e-01 -2.460912466049194336e-01 1.477268785238265991e-01 -2.000264227390289307e-01 -9.076858311891555786e-02 -3.222582936286926270e-01 -1.434089429676532745e-02 1.042489632964134216e-01 -4.821420460939407349e-02 -8.211868256330490112e-02 -2.807443030178546906e-02 1.439169794321060181e-01
6.948480010032653809e-02 8.823484927415847778e-02 -1.498634368181228638e-01 4.791126251220703125e-01 7.104568928480148315e-02 8.630751073360443115e-02 -2.192354202270507812e-01 1.402480453252792358e-01 -1.301747858524322510e-01 -1.324483901262283325e-01 1.571832448244094849e-01 3.606521710753440857e-02 -4.411682784557342529e-01 2.589252591133117676e-01 6.031222268939018250e-02 -1.825687661767005920e-02 3.955318778753280640e-02 2.169011346995830536e-02 9.533897042274475098e-03 4.779318347573280334e-02 3.390698507428169250e-02 -7.997513562440872192e-02 3.904643282294273376e-02 -1.379210203886032104e-01 3.179462850093841553e-01 -2.195064723491668701e-01 -1.104150339961051941e-01 -7.037315517663955688e-02 2.768692970275878906e-01 7.586993277072906494e-02 -1.707836836576461792e-01 1.360556781291961670e-01
1.715728640556335449e-02 -1.284867431968450546e-02 2.207589149475097656e-02 2.824314869940280914e-02 -7.181693613529205322e-02 1.124675199389457703e-01 -9.279692918062210083e-02 1.102247089147567749e-02 2.429564148187637329e-01 3.892483413219451904e-01 8.370317518711090088e-02 1.370332837104797363e-01 -4.075650870800018311e-01 1.942153275012969971e-01 1.089970245957374573e-01 2.426577508449554443e-01 -6.380762904882431030e-02 -1.485143508762121201e-02 4.241958856582641602e-01 -7.352153211832046509e-02 -1.773338466882705688e-01 -2.272112518548965454e-01 -1.594675779342651367e-01 -5.711211636662483215e-02 8.770965039730072021e-02 -1.200260296463966370e-01 -8.362174779176712036e-02 -1.493499577045440674e-01 2.186808362603187561e-02 2.651472389698028564e-01 1.518275290727615356e-01 1.190130934119224548e-01
1.734561175107955933e-01 -1.797605492174625397e-02 4.805412143468856812e-02 8.837841451168060303e-02 1.804795712232589722e-01 -1.317592263221740723e-01 -9.753490984439849854e-02 4.636839404702186584e-02 1.840395033359527588e-01 1.479297429323196411e-01 -1.469586640596389771e-01 -1.723735406994819641e-02 -5.251985192298889160e-01 -1.117473542690277100e-01 4.151182249188423157e-02 -3.642369806766510010e-01 -1.223251782357692719e-02 1.720575839281082153e-01 9.689667075872421265e-02 -2.880082428455352783e-01 -1.559317111968994141e-01 3.042259626090526581e-02 -2.381980866193771362e-01 -5.838994309306144714e-02 2.035911977291107178e-01 -1.332190819084644318e-02 9.879208356142044067e-02 1.377454996109008789e-01 2.042309045791625977e-01 -9.085067361593246460e-02 -2.209357768297195435e-01 1.445557624101638794e-01
-9.866376221179962158e-02 -9.688994847238063812e-03 -8.054284006357192993e-02 -1.556358649395406246e-03 -3.908418118953704834e-01 6.565318442881107330e-03 -4.375273734331130981e-02 -1.729340702295303345e-01 -1.354920119047164917e-01 2.561922073364257812e-01 1.646385788917541504e-01 -5.326283164322376251e-03 -4.438895881175994873e-01 -4.997243359684944153e-02 2.811418101191520691e-02 3.245848044753074646e-02 1.570026278495788574e-01 2.639420032501220703e-01 4.709576023742556572e-04 -3.897521197795867920e-01 2.246294915676116943e-02 -1.806061863899230957e-01 -7.499676197767257690e-02 -2.254225760698318481e-01 3.593534231185913086e-03 -8.873392641544342041e-02 -1.463783085346221924e-01 -4.344045370817184448e-02 2.524266242980957031e-01 -9.976357221603393555e-02 -2.134888172149658203e-01 -1.788790524005889893e-02
7.052624970674514771e-02 -1.770764142274856567e-01 1.258263289928436279e-01 -1.931834816932678223e-01 -2.546504437923431396e-01 -3.426898270845413208e-02 -3.838288038969039917e-02 -1.330687105655670166e-01 -1.185289584100246429e-02 1.330058872699737549e-01 -1.676681488752365112e-01 -1.008868217468261719e-01 -3.759442865848541260e-01 3.258602619171142578e-01 -1.141409873962402344e-01 6.312472373247146606e-02 1.766481846570968628e-01 1.167123392224311829e-01 -2.080764174461364746e-01 -2.869043312966823578e-02 -1.881286352872848511e-01 3.573307022452354431e-02 2.158988453447818756e-02 1.267095655202865601e-01 9.815715253353118896e-02 -4.293647706508636475e-01 -1.269754767417907715e-01 1.238371804356575012e-01 -5.553189665079116821e-03 -2.663183212280273438e-01 -2.010675668716430664e-01 -1.602956056594848633e-01
-2.593728303909301758e-01 -2.875722944736480713e-01 -3.305951654911041260e-01 1.559951007366180420e-01 3.687820956110954285e-02 -2.095547020435333252e-01 -1.786878854036331177e-01 -3.974325023591518402e-03 -4.049867764115333557e-02 6.264107674360275269e-02 1.164076775312423706e-01 2.027423493564128876e-02 -2.330383360385894775e-01 9.441097080707550049e-02 1.514568775892257690e-01 2.675930261611938477e-01 -8.614468574523925781e-02 2.568321824073791504e-01 1.258366256952285767e-01 -1.924382448196411133e-01 -1.947501748800277710e-01 -5.830868333578109741e-02 2.586059831082820892e-02 -2.752000838518142700e-02 1.393348872661590576e-01 -4.031084179878234863e-01 -3.240459784865379333e-02 -2.263840287923812866e-02 1.008230075240135193e-02 -8.580261841416358948e-03 -7.068081200122833252e-02 3.228648006916046143e-01
1.729629933834075928e-01 -2.316979467868804932e-01 -1.364892423152923584e-01 -1.551841795444488525e-01 1.959419250488281250e-02 1.562678255140781403e-02 -2.499933838844299316e-01 7.822942733764648438e-02 -7.161188870668411255e-02 1.601917110383510590e-02 9.940204769372940063e-02 4.507490992546081543e-02 -2.633430063724517822e-01 5.045026540756225586e-02 -1.439636051654815674e-01 -8.196188136935234070e-03 -1.409902870655059814e-01 2.551586925983428955e-01 6.642074137926101685e-02 -2.237631380558013916e-01 -4.054359346628189087e-02 1.487755328416824341e-01 -9.225543588399887085e-02 -8.191984891891479492e-02 -9.054988622665405273e-03 -3.996331691741943359e-01 -1.000926271080970764e-01 2.220055907964706421e-01 1.635302007198333740e-01 2.844715416431427002e-01 -3.788603842258453369e-01 -2.137710601091384888e-01
-1.553443223237991333e-01 -3.589178323745727539e-01 -8.783309161663055420e-02 -6.035562232136726379e-02 -3.573140799999237061e-01 1.806317269802093506e-02 1.717145182192325592e-02 -6.992699205875396729e-02 2.599416673183441162e-02 3.340767323970794678e-01 -7.745123584754765034e-04 1.536444723606109619e-01 -9.176305681467056274e-02 -1.074719056487083435e-01 -9.817953407764434814e-02 -1.249545291066169739e-01 3.141193091869354248e-01 1.304905414581298828e-01 9.395459294319152832e-02 -2.528538405895233154e-01 -1.453313231468200684e-01 -1.734426766633987427e-01 2.920593135058879852e-02 -2.607291005551815033e-02 1.716742217540740967e-01 -1.885889023542404175e-01 -2.734811305999755859e-01 1.714240759611129761e-01 1.559790670871734619e-01 -3.843471780419349670e-02 -2.918265461921691895e-01 -2.771352184936404228e-03
1.629409939050674438e-01 -1.987363845109939575e-01 -1.375394016504287720e-01 -1.515998393297195435e-01 -2.805356122553348541e-02 2.745765633881092072e-02 -1.902087032794952393e-01 3.573085069656372070e-01 -1.867698282003402710e-01 -1.298340708017349243e-01 -1.541747003793716431e-01 2.183530479669570923e-01 -5.153388902544975281e-02 2.323087453842163086e-01 -1.962775588035583496e-01 1.087711751461029053e-01 2.331618368625640869e-01 1.045456901192665100e-01 9.696710109710693359e-02 -2.740320563316345215e-01 -2.209932506084442139e-01 -1.825077682733535767e-01 1.343048810958862305e-01 -1.994437426328659058e-01 2.028762847185134888e-01 -2.742069661617279053e-01 -3.587741777300834656e-02 1.081176474690437317e-01 -3.664326295256614685e-02 -1.829451322555541992e-01 -3.135169669985771179e-02 2.040233612060546875e-01
2.267092913389205933e-01 -1.863220334053039551e-02 -2.239190787076950073e-01 -1.753976568579673767e-02 -2.959913313388824463e-01 2.909144759178161621e-02 -2.427607923746109009e-01 1.351877003908157349e-01 -1.188705638051033020e-01 1.167042478919029236e-01 2.529594488441944122e-02 -1.740652173757553101e-01 -4.006524980068206787e-01 2.451393604278564453e-01 -2.720329463481903076e-01 -9.320277720689773560e-02 5.955473333597183228e-02 5.764112249016761780e-02 -6.528740748763084412e-03 2.313914336264133453e-02 4.207095131278038025e-02 -8.857604861259460449e-02 4.049459397792816162e-01 1.399334520101547241e-01 1.069502383470535278e-01 -2.589096724987030029e-01 -2.182962596416473389e-01 7.519299536943435669e-02 1.825802177190780640e-01 -6.064819544553756714e-02 -2.308026328682899475e-02 1.406253688037395477e-02
3.671318665146827698e-02 -8.198706060647964478e-02 -4.850481823086738586e-02 2.620032429695129395e-01 1.011559739708900452e-02 -1.318463534116744995e-01 -1.320226490497589111e-01 2.935982048511505127e-01 -4.310616478323936462e-02 -1.456861346960067749e-01 -1.810379028320312500e-01 1.943957991898059845e-02 -4.380429685115814209e-01 1.338925510644912720e-01 7.732071727514266968e-02 -2.820691466331481934e-01 -1.345195323228836060e-01 -1.127686500549316406e-01 2.999313361942768097e-02 -5.711452662944793701e-02 -1.942140311002731323e-01 -3.994422405958175659e-02 -2.136627212166786194e-03 -2.067465931177139282e-01 3.191588446497917175e-02 -9.118703007698059082e-02 -1.412480026483535767e-01 1.385435182601213455e-02 3.136523663997650146e-01 2.347983717918395996e-01 -3.768712878227233887e-01 -7.859148830175399780e-02
-2.197557128965854645e-02 -8.782351016998291016e-02 6.487401574850082397e-02 -1.853667013347148895e-02 -2.630642652511596680e-01 4.993363469839096069e-02 -1.119119375944137573e-01 3.111024573445320129e-02 -1.714484691619873047e-01 -1.001464799046516418e-01 8.989406377077102661e-02 -4.222239553928375244e-02 -4.912704229354858398e-01 -1.561637269333004951e-03 1.895183622837066650e-01 9.831477887928485870e-03 -3.278596103191375732e-01 2.732884883880615234e-01 2.746878862380981445e-01 -5.349323898553848267e-02 -1.381124258041381836e-01 -5.100990459322929382e-02 -1.167348176240921021e-01 -3.138281106948852539e-01 -1.679189130663871765e-02 -1.001956388354301453e-01 -2.097749710083007812e-01 2.667720019817352295e-01 -1.262716483324766159e-02 -3.748838976025581360e-02 -1.419305801391601562e-01 1.841852217912673950e-01
-1.096545681357383728e-01 1.565771549940109253e-01 9.583571809343993664e-04 5.076772067695856094e-03 -1.437457799911499023e-01 1.055901199579238892e-01 -1.099682748317718506e-01 -7.036799192428588867e-02 -8.669534325599670410e-02 7.178962230682373047e-02 2.042045742273330688e-01 -3.066659271717071533e-01 -3.207307159900665283e-01 1.910893991589546204e-02 -2.014911025762557983e-01 5.628108605742454529e-02 -6.555125862360000610e-02 2.297851145267486572e-01 1.484927535057067871e-01 -1.584471166133880615e-01 -2.356087565422058105e-01 -3.495858609676361084e-01 -3.474769741296768188e-02 -1.462538540363311768e-01 2.940463833510875702e-02 -3.149760961532592773e-01 -3.034388124942779541e-01 -1.390311419963836670e-01 -3.643317893147468567e-02 4.700824245810508728e-02 -2.581487298011779785e-01 -1.814742237329483032e-01
8.729527890682220459e-02 -1.685089021921157837e-01 -5.755597352981567383e-02 -6.324200332164764404e-02 -2.634256482124328613e-01 -1.613881252706050873e-02 -5.616520345211029053e-02 8.590078353881835938e-02 -2.974584102630615234e-01 1.031036823987960815e-01 9.853526949882507324e-02 8.620672672986984253e-02 -3.469583094120025635e-01 4.079928696155548096e-01 -7.503666728734970093e-02 1.783867627382278442e-01 3.822816908359527588e-02 -1.336324959993362427e-01 3.729773163795471191e-01 -2.961070537567138672e-01 2.847788296639919281e-02 -3.666648874059319496e-03 -4.929092712700366974e-03 7.719697803258895874e-02 -2.555871903896331787e-01 -1.340041905641555786e-01 -2.299878187477588654e-02 -1.034998595714569092e-01 1.545492410659790039e-01 4.659144207835197449e-02 -2.273951619863510132e-01 -1.036125570535659790e-01
1.253245323896408081e-01 -1.199424117803573608e-01 -1.407349109649658203e-01 7.009061519056558609e-03 -8.281886577606201172e-02 -1.922381669282913208e-01 1.001937314867973328e-01 1.884632259607315063e-01 -6.412203609943389893e-02 -1.075423285365104675e-01 -1.157443076372146606e-01 1.813693046569824219e-01 -1.830936670303344727e-01 1.794711202383041382e-01 -1.489982455968856812e-01 -3.656658828258514404e-01 -4.386701434850692749e-02 2.278051823377609253e-01 2.824498526751995087e-02 -3.308532536029815674e-01 -3.786529302597045898e-01 -1.577454954385757446e-01 1.021846756339073181e-01 1.600434482097625732e-01 1.630351692438125610e-01 -2.000859379768371582e-01 -3.522807061672210693e-01 7.292693853378295898e-02 -7.174376398324966431e-02 -7.299572974443435669e-02 1.521200034767389297e-02 4.389135539531707764e-02
1.583239808678627014e-02 7.200267165899276733e-02 -3.534118831157684326e-02 -9.362398833036422729e-02 -1.698359400033950806e-01 8.193533867597579956e-02 1.880579441785812378e-01 -1.410122662782669067e-01 -2.917012870311737061e-01 5.460210889577865601e-02 -5.271261930465698242e-02 2.124535292387008667e-01 -3.461921811103820801e-01 9.946786612272262573e-02 1.591316610574722290e-02 -8.310482650995254517e-02 -2.523330412805080414e-02 -1.298344880342483521e-01 2.644357383251190186e-01 -1.094700172543525696e-01 -1.404723823070526123e-01 -2.008787691593170166e-01 3.730580583214759827e-02 1.055621057748794556e-01 3.325008153915405273e-01 8.458145707845687866e-02 -1.095364019274711609e-01 -8.609583228826522827e-02 9.870188310742378235e-03 -2.508705556392669678e-01 -4.964781403541564941e-01 -4.674200341105461121e-02
3.387109041213989258e-01 -2.051980495452880859e-01 -1.933236122131347656e-01 1.580146253108978271e-01 -1.090073809027671814e-01 -5.905405431985855103e-02 1.638263314962387085e-01 -1.354291737079620361e-01 -1.363124251365661621e-01 1.090422496199607849e-01 -3.520648181438446045e-02 9.249503724277019501e-03 -3.926077187061309814e-01 2.657620795071125031e-02 4.692484065890312195e-02 -9.023463726043701172e-02 -1.129001304507255554e-01 2.449918836355209351e-01 9.596170485019683838e-02 7.668326795101165771e-02 -1.115170717239379883e-01 1.155858114361763000e-01 1.470563560724258423e-01 9.896042943000793457e-02 -1.827669143676757812e-02 -3.616948127746582031e-01 -4.514170810580253601e-02 2.361058443784713745e-01 2.906606793403625488e-01 2.072107344865798950e-01 2.449460327625274658e-02 -2.474998533725738525e-01
6.750700622797012329e-02 1.731374412775039673e-01 -5.707050487399101257e-02 3.333584964275360107e-01 -7.195805758237838745e-02 -9.607260674238204956e-02 -2.290028035640716553e-01 -1.230499744415283203e-01 -4.674820601940155029e-02 1.899752393364906311e-02 1.277215629816055298e-01 3.495234251022338867e-02 -3.554395139217376709e-01 9.917569905519485474e-02 4.143770784139633179e-02 -9.840034693479537964e-02 -4.060487747192382812e-01 1.646828353404998779e-01 1.118330657482147217e-01 -1.394799500703811646e-01 -1.565649807453155518e-01 1.553256716579198837e-02 7.864788174629211426e-03 -2.678602635860443115e-01 2.094779312610626221e-01 1.735414005815982819e-02 -2.745424807071685791e-01 3.207491040229797363e-01 -3.755259886384010315e-02 4.120430722832679749e-02 -2.238211482763290405e-01 7.262489944696426392e-02
1.432944554835557938e-02 -5.407062917947769165e-02 -3.345565199851989746e-01 -1.192124038934707642e-01 -1.274950355291366577e-01 -2.042424529790878296e-01 -2.550945281982421875e-01 5.211702361702919006e-02 -1.498263031244277954e-01 1.747855246067047119e-01 -6.807370577007532120e-03 -1.529037356376647949e-01 -2.337968945503234863e-01 1.897247433662414551e-01 2.145966291427612305e-01 3.774712607264518738e-02 -1.912297457456588745e-01 1.815829724073410034e-01 1.033034026622772217e-01 -1.817803978919982910e-01 -1.051837205886840820e-01 -3.561021387577056885e-01 2.055247575044631958e-01 -1.251346319913864136e-01 -8.710035681724548340e-02 1.082620173692703247e-01 3.673973307013511658e-02 1.651913374662399292e-01 -3.341857343912124634e-02 3.930284082889556885e-02 -3.255807459354400635e-01 2.545141577720642090e-01
1.821424812078475952e-01 -1.284288316965103149e-01 4.233237821608781815e-03 -3.845376428216695786e-03 -7.235360890626907349e-02 9.950967878103256226e-02 -1.433533877134323120e-01 -1.451029814779758453e-02 -1.129473149776458740e-01 -7.903717458248138428e-02 -4.559721332043409348e-03 -9.937021136283874512e-02 -4.054077565670013428e-01 1.667263507843017578e-01 -1.319733560085296631e-01 2.165036499500274658e-01 -2.578028738498687744e-01 2.497215420007705688e-01 -7.609722763299942017e-02 -3.444478213787078857e-01 1.186121478676795959e-01 -2.697730064392089844e-01 -5.891858786344528198e-02 -1.153945699334144592e-01 1.619017571210861206e-01 -7.968267798423767090e-02 -3.154588341712951660e-01 -9.803082793951034546e-03 3.179875910282135010e-01 9.556042402982711792e-02 7.355155050754547119e-02 1.559961587190628052e-01
-2.985372953116893768e-02 -7.180127501487731934e-02 -3.785263001918792725e-02 6.016409024596214294e-02 -2.075910419225692749e-01 -2.366822808980941772e-01 -3.071856452152132988e-03 1.912077516317367554e-01 -1.356183886528015137e-01 1.699281334877014160e-01 1.338596045970916748e-01 -9.085123986005783081e-02 -2.908264696598052979e-01 1.820316761732101440e-01 2.479191683232784271e-02 -2.439639121294021606e-01 -3.535400331020355225e-01 4.008544608950614929e-02 9.403911232948303223e-02 -3.773457109928131104e-01 -2.237869948148727417e-01 -1.193966045975685120e-01 -1.103074923157691956e-01 1.588771939277648926e-01 1.928314268589019775e-01 -3.416998088359832764e-01 2.229137122631072998e-01 4.318633303046226501e-02 5.046547949314117432e-02 -3.769660368561744690e-02 -6.587259471416473389e-02 -9.245415776968002319e-02
4.693456292152404785e-01 -2.486297786235809326e-01 3.529665619134902954e-02 -1.400188505649566650e-01 -1.192611679434776306e-01 1.850801110267639160e-01 -1.600642353296279907e-01 -5.574048310518264771e-02 -1.254646778106689453e-01 5.781647562980651855e-02 1.144575551152229309e-01 -1.804690659046173096e-01 -3.695457577705383301e-01 2.165070027112960815e-01 -1.142627447843551636e-01 6.593006104230880737e-02 8.479414880275726318e-02 4.480176046490669250e-02 4.730461910367012024e-02 -1.757365912199020386e-01 -1.108670309185981750e-01 -1.825836896896362305e-01 8.142441511154174805e-02 2.538328766822814941e-01 4.751935228705406189e-02 -2.046266198158264160e-01 -1.125285681337118149e-02 1.187523081898689270e-01 -9.946401417255401611e-02 -2.870645821094512939e-01 -1.758730560541152954e-01 1.168266609311103821e-01
3.936921060085296631e-01 -3.869124129414558411e-02 -5.455743521451950073e-02 -1.992649734020233154e-01 -1.637684851884841919e-01 -2.366474717855453491e-01 1.203872077167034149e-02 -4.541636630892753601e-02 2.484096214175224304e-02 -2.019749134778976440e-01 -2.192570865154266357e-01 1.187076047062873840e-01 -2.330033481121063232e-01 2.562288343906402588e-01 4.849244281649589539e-02 -7.703053206205368042e-02 -7.193024456501007080e-02 6.030394136905670166e-02 1.908269971609115601e-01 -1.106890514492988586e-01 -2.403643429279327393e-01 -5.503011494874954224e-02 -2.104292437434196472e-02 -3.580919653177261353e-02 2.212060838937759399e-01 -1.849824935197830200e-01 -3.027630150318145752e-01 3.035438247025012970e-02 5.711516737937927246e-02 -3.793541491031646729e-01 -1.781176924705505371e-01 9.669831395149230957e-02
2.128460556268692017e-01 -3.346487879753112793e-01 1.997720263898372650e-02 1.211667209863662720e-01 -2.578038871288299561e-01 1.899522989988327026e-01 2.202299050986766815e-02 2.007891535758972168e-01 -2.955238223075866699e-01 -9.745891392230987549e-02 -3.298535570502281189e-02 -2.073153853416442871e-02 -2.593117058277130127e-01 1.621617674827575684e-01 2.012570649385452271e-01 -1.852012611925601959e-02 2.033877223730087280e-01 4.369835369288921356e-03 2.073578238487243652e-01 -7.713997364044189453e-02 -2.655870020389556885e-01 -1.834330409765243530e-01 1.569460481405258179e-01 -4.081485420465469360e-02 6.532362848520278931e-02 -6.559856981039047241e-02 1.363377422094345093e-01 -2.006379701197147369e-02 2.216233015060424805e-01 -3.391385674476623535e-01 -1.656040698289871216e-01 1.077523604035377502e-01
1.267977952957153320e-01 -5.565608735196292400e-04 3.142790496349334717e-02 -1.012508496642112732e-01 1.939501911401748657e-01 -3.249037638306617737e-02 -2.698872685432434082e-01 -1.384853124618530273e-01 6.022536009550094604e-02 2.204544693231582642e-01 5.846444517374038696e-02 2.020075470209121704e-01 -3.347910642623901367e-01 1.307013034820556641e-01 2.165120467543601990e-02 1.895444467663764954e-02 -1.614146865904331207e-02 -4.964714124798774719e-02 1.261080950498580933e-01 -3.953377529978752136e-02 1.368252933025360107e-01 -3.827678263187408447e-01 1.739185303449630737e-01 -2.644037827849388123e-02 1.095436215400695801e-01 -4.188909828662872314e-01 -1.532939076423645020e-01 2.439730428159236908e-02 1.258516907691955566e-01 3.173063099384307861e-01 -2.666054964065551758e-01 -3.116546664386987686e-03
9.976676106452941895e-02 -1.628715395927429199e-01 -1.081592962145805359e-01 -2.647583782672882080e-01 1.166012063622474670e-01 1.759486496448516846e-01 -9.124147146940231323e-02 1.283737123012542725e-01 -1.779216676950454712e-01 -2.386125326156616211e-01 -8.072590827941894531e-02 2.747495174407958984e-01 -5.398773550987243652e-01 1.210351586341857910e-01 5.546039436012506485e-03 2.510040625929832458e-02 -2.368952333927154541e-02 -6.257078796625137329e-02 9.019367396831512451e-02 -2.119482159614562988e-01 1.611617393791675568e-03 4.491508379578590393e-02 -1.509050652384757996e-02 1.305261999368667603e-01 7.662861049175262451e-02 -1.843948960304260254e-01 3.258028067648410797e-03 1.659933477640151978e-01 2.695815451443195343e-02 -3.992040157318115234e-01 -1.238399296998977661e-01 1.237282902002334595e-01
1.853842288255691528e-01 1.375349331647157669e-02 -4.985170066356658936e-02 3.045347891747951508e-02 3.425505012273788452e-02 3.342997282743453979e-02 -2.692295610904693604e-01 7.027355581521987915e-02 -1.113444194197654724e-01 -3.596612717956304550e-03 9.172631800174713135e-02 3.420548513531684875e-02 -4.898256957530975342e-01 -7.768198847770690918e-02 -2.087301313877105713e-01 2.329128421843051910e-02 -2.202328145503997803e-01 2.853831350803375244e-01 1.668030628934502602e-03 5.355493351817131042e-02 -2.367525249719619751e-01 1.653392165899276733e-01 3.175599034875631332e-03 -1.830340921878814697e-01 -8.102005720138549805e-02 -5.034883022308349609e-01 -4.900652170181274414e-02 2.029459625482559204e-01 -4.890314303338527679e-03 1.269183754920959473e-01 2.623836882412433624e-02 -7.541579660028219223e-03
8.525164425373077393e-02 -1.998052000999450684e-01 -1.907727569341659546e-01 -1.162479519844055176e-01 5.791413784027099609e-02 -1.554427891969680786e-01 7.357681542634963989e-02 2.090203911066055298e-01 -3.547226265072822571e-02 -5.068264529109001160e-02 -2.440513670444488525e-02 1.844423860311508179e-01 -1.943755745887756348e-01 2.730394899845123291e-01 -1.094750910997390747e-01 -1.869995146989822388e-01 -8.738321810960769653e-02 7.438135892152786255e-02 7.789788395166397095e-02 -3.373993933200836182e-01 -4.153685569763183594e-01 -2.243635505437850952e-01 3.376094251871109009e-02 -1.409590840339660645e-01 2.476235777139663696e-01 -1.056234017014503479e-01 -2.877245545387268066e-01 2.437344193458557129e-01 -3.895156458020210266e-02 -1.509745866060256958e-01 9.986843168735504150e-02 5.148673802614212036e-02
2.088856995105743408e-01 -1.838709861040115356e-01 -1.496394127607345581e-01 -1.419012248516082764e-01 -1.184699684381484985e-01 1.598370373249053955e-01 -4.953585565090179443e-02 1.519301533699035645e-01 -4.296875000000000000e-02 -9.025640785694122314e-02 -2.479893416166305542e-01 9.122371673583984375e-02 -3.248971104621887207e-01 -1.230208873748779297e-01 7.010246813297271729e-02 3.032268583774566650e-01 2.288323789834976196e-01 1.939797997474670410e-01 1.430948823690414429e-01 -1.608221679925918579e-01 -4.711015820503234863e-01 -1.340258121490478516e-01 -8.836138993501663208e-02 -1.100916191935539246e-01 -6.444538384675979614e-02 2.493061684072017670e-02 -3.991479799151420593e-02 3.304609656333923340e-01 4.504604637622833252e-02 -8.245217613875865936e-03 -3.002078831195831299e-02 5.304535105824470520e-02
1.415705829858779907e-01 -2.762260288000106812e-02 1.611914858222007751e-02 7.452641427516937256e-02 -7.361713796854019165e-02 -1.184100359678268433e-01 -2.961219549179077148e-01 -1.061125025153160095e-01 -7.492627203464508057e-02 1.496509313583374023e-01 -2.241170108318328857e-01 2.225425988435745239e-01 -2.153270691633224487e-01 2.088704556226730347e-01 -1.016678065061569214e-01 -3.800328355282545090e-03 -1.059402362443506718e-03 -1.090874150395393372e-02 3.273681998252868652e-01 -1.210625320672988892e-01 -2.169352322816848755e-01 2.404660917818546295e-02 4.170483350753784180e-02 -1.987020820379257202e-01 -1.648896485567092896e-01 -2.721749246120452881e-01 -3.453943431377410889e-01 -2.295315414667129517e-01 2.631776034832000732e-01 1.617883294820785522e-01 6.859197467565536499e-02 2.066062539815902710e-01
1.222872808575630188e-01 -4.254751205444335938e-01 -1.460786908864974976e-01 6.804866343736648560e-02 -1.448650956153869629e-01 2.326383739709854126e-01 8.755615353584289551e-02 -2.135508358478546143e-01 9.089957922697067261e-02 2.305567860603332520e-01 1.092025116086006165e-01 -4.059146344661712646e-02 -2.574732601642608643e-01 6.175320968031883240e-02 6.862194091081619263e-02 -6.560975313186645508e-02 1.412554085254669189e-01 9.787297248840332031e-02 -6.862159073352813721e-02 -2.067667394876480103e-01 -1.450050324201583862e-01 -4.778280854225158691e-02 6.842932850122451782e-02 2.263880372047424316e-01 3.370521068572998047e-01 -2.767484486103057861e-01 2.360238693654537201e-02 8.087274432182312012e-02 1.975264959037303925e-02 -2.330795824527740479e-01 -2.514020502567291260e-01 -1.552778929471969604e-01
-5.806381627917289734e-02 1.985613256692886353e-01 -2.186185717582702637e-01 1.419313251972198486e-01 1.194034293293952942e-01 -2.196337282657623291e-01 -5.003357678651809692e-02 1.486734449863433838e-01 4.814711213111877441e-02 3.643861040472984314e-02 -3.471762314438819885e-02 -2.110647559165954590e-01 -3.901844918727874756e-01 1.918579190969467163e-01 -6.919118016958236694e-02 -7.594127953052520752e-02 8.687873929738998413e-02 1.293939650058746338e-01 2.417466640472412109e-01 2.339604310691356659e-02 -2.876375615596771240e-01 5.094706267118453979e-02 -1.428300738334655762e-01 -1.094697266817092896e-01 1.990319192409515381e-01 3.025594167411327362e-02 -3.077561855316162109e-01 7.260091602802276611e-02 3.171671330928802490e-01 2.706575989723205566e-01 -1.674270927906036377e-01 -9.880207479000091553e-02
2.405162341892719269e-02 -1.441841572523117065e-01 -1.567917615175247192e-01 -2.143621444702148438e-01 -1.484969854354858398e-01 -5.653967335820198059e-02 8.278236538171768188e-02 9.022305160760879517e-02 -1.385481208562850952e-01 2.320828586816787720e-01 -3.830695152282714844e-02 5.069246515631675720e-02 -2.742686271667480469e-01 7.833664119243621826e-02 -1.727292896248400211e-03 -2.314379662275314331e-01 1.928900778293609619e-01 4.200883805751800537e-01 3.007271289825439453e-01 -1.595758795738220215e-01 -7.903076708316802979e-02 8.873198926448822021e-02 1.697784066200256348e-01 1.834616065025329590e-02 -1.959611289203166962e-02 -1.108144000172615051e-01 2.940080687403678894e-02 -2.062982767820358276e-01 2.072215527296066284e-01 -3.906518220901489258e-02 -4.124731719493865967e-01 -1.108342185616493225e-01
1.679764240980148315e-01 1.171440351754426956e-02 -1.698124259710311890e-01 1.597962677478790283e-01 9.516895562410354614e-02 -5.491718649864196777e-02 -2.222628742456436157e-01 -4.292261973023414612e-02 -1.350789070129394531e-01 3.471381068229675293e-01 8.038621395826339722e-02 1.134568825364112854e-01 -3.689719140529632568e-01 3.326410055160522461e-01 3.480742275714874268e-01 -8.806734532117843628e-02 8.448185771703720093e-02 4.706494137644767761e-02 1.032461151480674744e-01 -1.236562337726354599e-02 4.789264127612113953e-02 2.559061162173748016e-02 2.562016621232032776e-02 -9.198395907878875732e-02 7.871777564287185669e-02 -3.283961117267608643e-02 -4.256808161735534668e-01 1.389907896518707275e-01 -5.675636697560548782e-03 -8.472882956266403198e-02 -4.501029103994369507e-02 -2.662824094295501709e-01
-8.622888475656509399e-02 7.519932836294174194e-02 1.198174282908439636e-01 4.515395313501358032e-02 6.015082076191902161e-02 1.674329042434692383e-01 -2.459957599639892578e-01 1.936122924089431763e-01 2.308219298720359802e-02 -3.242402896285057068e-02 -8.708952367305755615e-02 -1.882983148097991943e-01 -4.332951903343200684e-01 6.832572817802429199e-02 -2.110368311405181885e-01 2.590378522872924805e-01 1.280889958143234253e-01 2.089805305004119873e-01 3.730310499668121338e-02 -3.238895237445831299e-01 -3.742480874061584473e-01 -2.140547931194305420e-01 -1.010054070502519608e-02 9.521872550249099731e-02 4.892098531126976013e-02 1.920522451400756836e-01 -3.314144164323806763e-02 1.638887524604797363e-01 -2.351766824722290039e-02 1.894606798887252808e-01 -1.403968185186386108e-01 8.583626896142959595e-02
3.287496864795684814e-01 -1.959935724735260010e-01 -6.795177608728408813e-02 -2.753324508666992188e-01 -1.269228011369705200e-01 7.918972522020339966e-02 -2.245102524757385254e-01 5.959975346922874451e-02 -4.257789254188537598e-02 1.244213059544563293e-01 -1.131887547671794891e-03 2.511656610295176506e-03 -3.799758553504943848e-01 9.932390600442886353e-02 -5.132500082254409790e-02 -6.840126961469650269e-02 1.035471707582473755e-01 2.472868748009204865e-02 -1.789168417453765869e-01 -1.981943249702453613e-01 -2.547621130943298340e-01 -1.576613038778305054e-01 2.783575057983398438e-01 1.965645253658294678e-01 7.764090597629547119e-02 -2.325858771800994873e-01 -2.767855674028396606e-02 8.039832115173339844e-02 1.463781148195266724e-01 -3.604210019111633301e-01 -1.017656996846199036e-01 1.840477064251899719e-02
-8.348230272531509399e-02 -1.393228173255920410e-01 -1.814855635166168213e-01 -9.958847612142562866e-02 -1.769242882728576660e-01 -4.043332636356353760e-01 -2.503848969936370850e-01 -1.446775496006011963e-01 5.163342505693435669e-02 2.511657178401947021e-01 -1.881819218397140503e-01 -2.844292111694812775e-02 -2.639635801315307617e-01 1.330765932798385620e-01 2.448114939033985138e-02 -1.368616521358489990e-02 1.397300660610198975e-01 3.915002197027206421e-02 6.401386857032775879e-02 -1.816565543413162231e-01 -1.332135051488876343e-01 -5.329987965524196625e-03 2.424866706132888794e-01 2.976619303226470947e-01 1.751646399497985840e-01 -1.973658055067062378e-01 -4.943048581480979919e-02 -7.887067645788192749e-02 1.908369660377502441e-01 9.357284009456634521e-02 -5.798742547631263733e-02 3.347252607345581055e-01
-1.089462265372276306e-01 -1.390556097030639648e-01 -4.273404777050018311e-01 -1.936159678734838963e-03 1.077326983213424683e-01 -2.083069086074829102e-02 -8.542848518118262291e-04 -1.543777137994766235e-01 1.520813256502151489e-01 1.963073760271072388e-01 -2.116404920816421509e-01 -1.023268848657608032e-01 -3.452003598213195801e-01 2.815526425838470459e-01 2.045552134513854980e-01 -1.011641472578048706e-01 5.186658725142478943e-02 -1.738485395908355713e-01 1.775806397199630737e-01 -1.603367030620574951e-01 -6.994443386793136597e-02 2.697353996336460114e-02 2.703431844711303711e-01 -4.779743403196334839e-02 7.574785500764846802e-02 -3.490592539310455322e-01 -6.260111927986145020e-02 -1.027686968445777893e-01 1.205628886818885803e-01 2.028437107801437378e-01 -7.471400499343872070e-02 -9.158311039209365845e-02
-1.106773167848587036e-01 -1.146287918090820312e-01 1.190984174609184265e-01 -1.922774910926818848e-01 -1.839689165353775024e-01 -1.747587174177169800e-01 -8.861540257930755615e-02 -3.745867311954498291e-02 -2.120430814102292061e-03 1.440151333808898926e-01 6.177817657589912415e-02 -1.583690643310546875e-01 -5.235097408294677734e-01 1.701670736074447632e-01 -1.107173338532447815e-01 1.028587520122528076e-01 7.431449741125106812e-02 -1.793273608200252056e-03 9.291119128465652466e-02 -1.425178628414869308e-02 -2.331914305686950684e-01 -2.454068139195442200e-02 1.966977119445800781e-01 9.815383702516555786e-02 -1.669563502073287964e-01 -1.719567179679870605e-02 -2.419101744890213013e-01 1.583352386951446533e-01 3.808065652847290039e-01 -1.302099823951721191e-01 -1.977180689573287964e-01 2.093506157398223877e-01
-9.921774268150329590e-02 -5.272176861763000488e-02 -1.476655304431915283e-01 -6.688260287046432495e-02 -2.078787237405776978e-01 7.524450775235891342e-03 -1.293206512928009033e-01 4.074595868587493896e-02 -2.947760745882987976e-02 1.990473121404647827e-01 5.759520828723907471e-02 3.017392456531524658e-01 -1.512537598609924316e-01 3.094722032546997070e-01 -1.382726877927780151e-01 1.194440647959709167e-01 4.793649911880493164e-02 9.925762563943862915e-02 1.907574087381362915e-01 -2.497701644897460938e-01 -1.607561111450195312e-01 -2.497694641351699829e-01 -2.171944975852966309e-01 4.020151495933532715e-02 8.000310510396957397e-02 -3.999472260475158691e-01 1.899087429046630859e-01 -2.037861645221710205e-01 2.906751334667205811e-01 1.473679542541503906e-01 -7.482051104307174683e-02 -9.409525990486145020e-02
-1.356395483016967773e-01 5.625002086162567139e-02 -9.018140286207199097e-02 -1.077621281147003174e-01 2.067581266164779663e-01 -1.182482168078422546e-01 -3.375889062881469727e-01 9.652198851108551025e-02 -1.320783048868179321e-01 6.366188079118728638e-02 1.022574976086616516e-01 -2.660789526998996735e-03 -3.765501379966735840e-01 2.538178861141204834e-01 1.813994348049163818e-01 -7.180267572402954102e-02 6.401257961988449097e-02 -8.304695039987564087e-02 2.577347159385681152e-01 3.714500367641448975e-02 -1.962714046239852905e-01 -1.095047816634178162e-01 -8.905554562807083130e-02 -1.834874749183654785e-01 8.681644499301910400e-02 -4.411128163337707520e-02 -3.012838065624237061e-01 -1.527322530746459961e-01 2.446035295724868774e-01 2.525596916675567627e-01 -2.837164103984832764e-01 -6.192068010568618774e-02
-3.929903358221054077e-02 2.914712578058242798e-02 6.825334578752517700e-02 1.690596044063568115e-01 5.882611870765686035e-02 -1.361652910709381104e-01 -2.265391498804092407e-02 -1.422278136014938354e-01 2.755943536758422852e-01 -1.347851157188415527e-01 6.360553950071334839e-02 9.498948603868484497e-02 -5.898009538650512695e-01 4.714504256844520569e-02 2.792684137821197510e-01 -2.836968600749969482e-01 2.790361270308494568e-02 1.530780643224716187e-01 2.765146493911743164e-01 3.744871541857719421e-02 -1.857463866472244263e-01 -2.689322270452976227e-02 -8.825730532407760620e-02 4.490263760089874268e-02 -2.887564245611429214e-03 -1.781699955463409424e-01 8.843389898538589478e-02 2.705281674861907959e-01 7.373768091201782227e-02 -8.619682490825653076e-02 -1.388327777385711670e-01 1.177583038806915283e-01
2.930848300457000732e-01 -1.700347214937210083e-01 -9.276334196329116821e-03 7.244803011417388916e-02 -1.069849207997322083e-01 5.981946736574172974e-02 -2.896535098552703857e-01 2.746806852519512177e-02 4.497448354959487915e-02 2.910550236701965332e-01 -2.233546674251556396e-01 1.695156097412109375e-01 -3.319155052304267883e-02 7.459330558776855469e-02 -1.077660545706748962e-01 -1.645804196596145630e-02 2.408123761415481567e-02 -5.303086712956428528e-02 1.120285242795944214e-01 -3.778504133224487305e-01 -3.027435243129730225e-01 -7.890017330646514893e-02 3.721435368061065674e-02 1.552033722400665283e-01 -1.726102828979492188e-01 -3.663367927074432373e-01 -2.698554098606109619e-01 8.027857169508934021e-03 1.372413039207458496e-01 1.353871822357177734e-01 -1.262977570295333862e-01 -1.555738300085067749e-01
-1.768158935010433197e-02 3.620449081063270569e-02 -8.953563123941421509e-02 -2.173919826745986938e-01 -1.238929480314254761e-01 5.651804432272911072e-02 -1.078772172331809998e-01 -1.471320688724517822e-01 9.506395459175109863e-02 1.593970879912376404e-02 1.153463423252105713e-01 -2.407527714967727661e-02 -4.370682239532470703e-01 2.835151366889476776e-02 1.077969893813133240e-01 6.109119579195976257e-02 -1.809811294078826904e-01 3.301729857921600342e-01 2.978891134262084961e-01 5.183810368180274963e-02 -1.197996586561203003e-01 -1.758564710617065430e-01 -2.425744682550430298e-01 -3.632695078849792480e-01 -9.395644068717956543e-02 -1.701686978340148926e-01 -2.586608529090881348e-01 1.342827826738357544e-01 8.909305930137634277e-02 1.080419868230819702e-02 -8.903674036264419556e-02 2.300627082586288452e-01
2.056971378624439240e-02 -1.914389729499816895e-01 -4.198274910449981689e-01 7.577408105134963989e-02 2.053427137434482574e-02 -2.117631956934928894e-02 9.372086077928543091e-02 -2.913756668567657471e-02 -3.344338387250900269e-02 2.374468296766281128e-01 -1.070884913206100464e-01 1.584728807210922241e-01 -4.757525026798248291e-01 -1.785529702901840210e-01 8.759530261158943176e-03 -1.422532051801681519e-01 1.284827291965484619e-01 1.677314341068267822e-01 1.086786165833473206e-01 -3.654663264751434326e-01 3.245005756616592407e-02 5.881710350513458252e-02 9.941840544342994690e-03 1.281776726245880127e-01 2.677155435085296631e-01 -8.148946613073348999e-02 -1.874773502349853516e-01 8.785898797214031219e-03 -3.398999944329261780e-02 -2.546052634716033936e-01 -6.553862243890762329e-02 5.424411222338676453e-02
1.413071155548095703e-01 2.311885589733719826e-03 -6.242630258202552795e-02 -9.571947157382965088e-02 -4.621708020567893982e-02 -4.899033904075622559e-02 1.233159471303224564e-02 1.064134314656257629e-01 8.666825294494628906e-02 2.046557813882827759e-01 -4.955168068408966064e-02 -6.185428798198699951e-02 -2.698074281215667725e-01 2.433631271123886108e-01 1.940064430236816406e-01 1.061147004365921021e-01 -1.405334770679473877e-01 -2.475413382053375244e-01 4.740314781665802002e-01 -2.054476737976074219e-01 3.922721371054649353e-02 -9.173376858234405518e-02 1.418380737304687500e-01 2.772530727088451385e-02 1.645149737596511841e-01 -3.743316829204559326e-01 -2.326114177703857422e-01 1.247347444295883179e-01 -1.065028607845306396e-01 2.621183693408966064e-01 -1.365422904491424561e-01 -5.292157642543315887e-03
2.526055872440338135e-01 -4.861034825444221497e-02 -2.002389729022979736e-01 -1.438901871442794800e-01 6.075524538755416870e-02 2.243056707084178925e-02 1.770253032445907593e-01 -9.722219407558441162e-02 6.173960492014884949e-02 -6.173294037580490112e-02 1.664351224899291992e-01 -1.313382573425769806e-02 -4.597057998180389404e-01 1.006201282143592834e-01 -4.835793003439903259e-02 8.670998364686965942e-02 1.571401804685592651e-01 1.132832914590835571e-01 1.389411538839340210e-01 -2.425157129764556885e-01 4.152241349220275879e-02 -4.064728915691375732e-01 -9.153031557798385620e-02 2.008177638053894043e-01 3.043321371078491211e-01 -1.659173518419265747e-01 6.014965474605560303e-02 1.502147763967514038e-01 1.276705414056777954e-01 -2.123420834541320801e-01 7.676140218973159790e-02 -1.277943700551986694e-01
3.901770338416099548e-02 9.341713041067123413e-02 -1.082181632518768311e-01 -1.310299634933471680e-01 -2.580327391624450684e-01 1.614937186241149902e-01 2.588994204998016357e-01 1.908675581216812134e-01 5.153470672667026520e-03 1.815032064914703369e-01 -2.245537936687469482e-01 1.203029751777648926e-01 -4.351259469985961914e-01 2.573524788022041321e-02 -1.586192101240158081e-01 -1.953698843717575073e-01 1.552280783653259277e-01 1.963525563478469849e-01 2.661395817995071411e-02 -1.324385851621627808e-01 -1.706607937812805176e-01 -1.293091177940368652e-01 4.181073978543281555e-02 1.393221691250801086e-02 4.669694602489471436e-02 -1.720529347658157349e-01 2.607315778732299805e-01 2.498693615198135376e-01 9.531112015247344971e-02 2.198784947395324707e-01 -2.261584997177124023e-01 -1.187150850892066956e-01
1.765718460083007812e-01 -1.676136255264282227e-01 -1.023820415139198303e-01 3.709592670202255249e-02 -2.549271583557128906e-01 2.191947549581527710e-01 -2.861496508121490479e-01 -2.299647219479084015e-02 -3.277043811976909637e-03 1.437191814184188843e-01 1.441038697957992554e-01 -2.279102653264999390e-01 -4.912341535091400146e-01 2.185001820325851440e-01 -2.483619749546051025e-01 -1.773808151483535767e-01 2.519332468509674072e-01 2.459432929754257202e-02 9.922661632299423218e-02 -1.470794379711151123e-01 5.892244353890419006e-02 -8.261907845735549927e-02 2.014674246311187744e-01 5.162890627980232239e-02 -1.640105387195944786e-03 -1.164956614375114441e-01 -8.654542267322540283e-02 2.811856754124164581e-02 2.305337637662887573e-01 -1.568609103560447693e-02 -1.008793562650680542e-01 1.527094393968582153e-01
-2.018686756491661072e-02 -2.423925995826721191e-01 -2.879619002342224121e-01 -5.577832832932472229e-02 -1.175263300538063049e-01 -4.969064146280288696e-02 -2.596747577190399170e-01 1.613253951072692871e-01 8.284988254308700562e-02 1.364040821790695190e-01 2.152258902788162231e-01 2.137141972780227661e-01 -2.764740586280822754e-01 3.134356737136840820e-01 2.127815037965774536e-01 1.863223165273666382e-01 -2.850461006164550781e-01 8.861231058835983276e-02 -6.983711570501327515e-02 -1.047449260950088501e-01 -1.609314680099487305e-01 -1.503785848617553711e-01 2.153259664773941040e-01 -1.342057622969150543e-02 5.628543347120285034e-02 -1.604249477386474609e-01 1.580545008182525635e-01 2.733892500400543213e-01 -8.574539422988891602e-02 1.392886787652969360e-01 -1.069837808609008789e-01 7.805310934782028198e-02
1.078851222991943359e-01 -1.595194041728973389e-01 -1.173206791281700134e-01 2.514182776212692261e-02 -1.394425928592681885e-01 5.106031894683837891e-02 1.605566293001174927e-01 1.422342211008071899e-01 -1.115771457552909851e-01 2.523112297058105469e-01 -1.425178200006484985e-01 1.944187432527542114e-01 -3.991431593894958496e-01 -8.595076203346252441e-02 -2.553212940692901611e-01 -1.015798524022102356e-01 7.230973243713378906e-02 -3.691769391298294067e-02 3.183979094028472900e-01 -1.418617218732833862e-01 -2.088553458452224731e-02 -4.830574989318847656e-02 2.855224907398223877e-01 2.732550911605358124e-02 2.551173269748687744e-01 4.607010167092084885e-03 -2.119795829057693481e-01 2.242583334445953369e-01 2.507719695568084717e-01 2.681783214211463928e-02 -1.664664447307586670e-01 -1.981008797883987427e-01
5.960546806454658508e-02 2.245441265404224396e-02 -3.065504133701324463e-01 -2.775424122810363770e-01 -1.042491495609283447e-01 -1.439584493637084961e-01 -1.016876399517059326e-01 -3.683949261903762817e-02 1.884135301224887371e-03 4.285924509167671204e-02 -1.446717828512191772e-01 1.111599132418632507e-01 -5.666299462318420410e-01 -1.268216818571090698e-01 -1.025798022747039795e-01 1.759296841919422150e-02 3.263683989644050598e-02 1.391836404800415039e-01 -7.598658092319965363e-03 -2.483827024698257446e-01 -1.044075638055801392e-01 6.022934243083000183e-02 1.017137765884399414e-01 -1.148379966616630554e-01 6.575202941894531250e-02 -4.191818833351135254e-02 -8.203055709600448608e-02 1.521583795547485352e-01 6.368008907884359360e-03 -2.352056801319122314e-01 -5.024249479174613953e-02 4.294637441635131836e-01
8.046219497919082642e-02 1.149698495864868164e-01 2.326380461454391479e-01 -2.374943792819976807e-01 8.450946956872940063e-02 -7.070104032754898071e-02 1.230700388550758362e-01 6.251709908246994019e-02 -8.616942912340164185e-02 8.875264972448348999e-02 1.931860693730413914e-03 2.063140869140625000e-01 -3.161077499389648438e-01 4.125871360301971436e-01 -1.970477849245071411e-01 -1.373152136802673340e-01 -3.526945412158966064e-02 7.050635665655136108e-02 2.228456549346446991e-02 -2.290685176849365234e-01 -3.450880348682403564e-01 -3.083285689353942871e-01 3.330457583069801331e-02 7.750440388917922974e-02 6.728709489107131958e-02 -2.325717508792877197e-01 1.347974315285682678e-02 1.952063292264938354e-01 -1.077270656824111938e-01 -1.812861263751983643e-01 6.672947201877832413e-03 1.760978400707244873e-01
-7.441039383411407471e-02 1.139535009860992432e-02 -4.839119315147399902e-01 -1.130474805831909180e-01 -1.606193780899047852e-01 -8.144246786832809448e-02 -2.400929629802703857e-01 -3.691368037834763527e-03 1.940515637397766113e-01 3.231792524456977844e-02 -7.108376920223236084e-02 1.473143994808197021e-01 -1.283790469169616699e-01 3.032830655574798584e-01 9.743644297122955322e-02 -1.185261234641075134e-01 1.054945737123489380e-01 8.202275633811950684e-02 1.604634523391723633e-01 -2.580956518650054932e-01 -1.634419411420822144e-01 -1.027739346027374268e-01 1.952245272696018219e-02 2.618482708930969238e-01 1.328670084476470947e-01 -3.523434996604919434e-01 1.909115612506866455e-01 -4.872323572635650635e-02 1.724766641855239868e-01 1.574716120958328247e-01 8.607323467731475830e-02 2.861805818974971771e-02
3.409190475940704346e-02 -6.300342269241809845e-03 -2.542991377413272858e-02 7.024008035659790039e-02 -2.462035715579986572e-01 1.431530863046646118e-01 5.344520509243011475e-02 -1.226276233792304993e-01 2.358415424823760986e-01 9.760476648807525635e-02 -2.099306881427764893e-01 1.131474226713180542e-01 -4.160439074039459229e-01 -1.014379784464836121e-01 -7.803382724523544312e-02 -1.132259890437126160e-01 -1.271117627620697021e-01 1.051171272993087769e-01 1.010828986763954163e-01 -2.335763275623321533e-01 7.685815542936325073e-02 -2.659461498260498047e-01 5.994374677538871765e-02 -6.103283260017633438e-03 7.640238106250762939e-02 -3.472674190998077393e-01 -4.857374727725982666e-02 1.319326013326644897e-01 1.472636014223098755e-01 5.348962172865867615e-02 -4.260581433773040771e-01 2.130341082811355591e-01
-2.331482060253620148e-02 -2.953988015651702881e-01 -1.933780759572982788e-01 -1.485954076051712036e-01 -3.149015903472900391e-01 5.932490900158882141e-02 3.625715849921107292e-03 -2.326808869838714600e-02 -2.113206088542938232e-01 6.668759882450103760e-02 1.940369047224521637e-02 1.165596488863229752e-02 -5.652213692665100098e-01 2.499963045120239258e-01 2.332520112395286560e-02 2.544654347002506256e-02 1.668692529201507568e-01 7.464877516031265259e-02 -1.588025689125061035e-01 -1.562191396951675415e-01 -1.068608537316322327e-01 -1.203813850879669189e-01 2.668221890926361084e-01 6.356173008680343628e-02 -3.446651250123977661e-02 6.309817731380462646e-02 -1.329179555177688599e-01 5.100095644593238831e-02 2.179863303899765015e-01 -2.106969803571701050e-01 -3.607687354087829590e-02 1.177557781338691711e-01
2.401488870382308960e-01 -3.413662314414978027e-02 1.828580498695373535e-01 -1.137040778994560242e-01 -1.823035478591918945e-01 -7.437218725681304932e-02 1.258726865053176880e-01 3.037349507212638855e-02 -2.494524233043193817e-02 -2.845948748290538788e-02 -1.249965429306030273e-01 2.743895351886749268e-01 -3.319994509220123291e-01 -1.695716567337512970e-02 -1.105327904224395752e-01 -5.701281130313873291e-02 -3.189021348953247070e-02 -1.716391742229461670e-01 -8.109762519598007202e-02 -2.952529489994049072e-01 -3.907277286052703857e-01 -2.695995569229125977e-01 1.126689240336418152e-01 -8.305386453866958618e-02 1.652955077588558197e-02 -3.228610157966613770e-01 7.990385591983795166e-02 1.153733059763908386e-01 1.883179098367691040e-01 -1.574603766202926636e-01 5.069707334041595459e-02 2.544246315956115723e-01
3.778450191020965576e-02 -9.288224577903747559e-02 -1.955764591693878174e-01 1.015550643205642700e-01 4.548620898276567459e-03 1.731248758733272552e-02 -3.118646144866943359e-01 -7.715572416782379150e-02 1.061671525239944458e-01 9.720027446746826172e-02 -3.007129430770874023e-01 1.575924009084701538e-01 -2.977102696895599365e-01 2.186162024736404419e-01 -8.482246100902557373e-02 2.582134306430816650e-02 -1.276411814615130424e-03 -4.879209399223327637e-02 2.096611112356185913e-01 -1.394438743591308594e-01 -3.120512068271636963e-01 5.760418623685836792e-02 1.368188112974166870e-01 -1.919140070676803589e-01 -1.978471726179122925e-01 -3.584847152233123779e-01 -5.386541783809661865e-02 -2.486196011304855347e-01 2.689094841480255127e-01 1.693320125341415405e-01 4.508643597364425659e-02 1.280392985790967941e-02
9.709352999925613403e-02 -1.394695192575454712e-01 -1.450614333152770996e-01 5.161189660429954529e-02 -2.144493758678436279e-01 -3.086700737476348877e-01 -2.777914889156818390e-02 -1.116369962692260742e-01 -9.525138884782791138e-03 -6.814860552549362183e-02 -4.288523271679878235e-02 1.465893983840942383e-01 -3.073963820934295654e-01 3.349649719893932343e-03 1.053497940301895142e-01 -2.049609124660491943e-01 -8.334863185882568359e-02 4.247396811842918396e-02 6.189410760998725891e-02 -5.846407637000083923e-02 -3.250060677528381348e-01 -6.747181061655282974e-03 3.074815571308135986e-01 1.694779992103576660e-01 -2.400921136140823364e-01 -4.477104544639587402e-01 -1.917252391576766968e-01 -9.803601354360580444e-02 1.445643603801727295e-01 -1.997898072004318237e-01 -8.266697078943252563e-02 -1.382564846426248550e-02
1.329559236764907837e-01 -9.267191588878631592e-02 1.550376713275909424e-01 5.698062852025032043e-02 -3.015386164188385010e-01 1.656350493431091309e-01 -3.070002496242523193e-01 2.392686903476715088e-01 7.460309658199548721e-03 2.909999489784240723e-01 5.084164813160896301e-02 -1.981841325759887695e-01 -4.388121068477630615e-01 -3.572085173800587654e-03 4.447142407298088074e-02 1.925692558288574219e-01 7.581547368317842484e-03 9.935317933559417725e-02 1.431496143341064453e-01 -1.025258898735046387e-01 -8.369383215904235840e-02 -1.379830986261367798e-01 -1.971687972545623779e-01 1.111990585923194885e-01 1.460810899734497070e-01 -1.763820089399814606e-02 -3.531476855278015137e-01 1.123227700591087341e-01 -9.122018702328205109e-03 -1.864398568868637085e-01 3.707116097211837769e-02 -7.035457342863082886e-02
1.334706544876098633e-01 -8.513948321342468262e-02 -1.152704749256372452e-02 -2.771543897688388824e-02 -2.808829843997955322e-01 1.057160124182701111e-01 -1.145167462527751923e-02 4.050743579864501953e-02 -2.043001800775527954e-01 -9.991990774869918823e-02 1.411214619874954224e-01 1.563070714473724365e-01 -4.064757823944091797e-01 5.904919281601905823e-02 -4.095354303717613220e-02 -2.768756151199340820e-01 3.432221710681915283e-02 1.069612130522727966e-01 1.355319470167160034e-01 4.783397167921066284e-02 -3.111228942871093750e-01 -1.330455392599105835e-01 1.628826111555099487e-01 -3.765651211142539978e-02 2.144258320331573486e-01 -3.547165170311927795e-02 3.869254142045974731e-02 -5.824512243270874023e-02 3.936714231967926025e-01 -3.487762510776519775e-01 1.468179374933242798e-01 1.142339333891868591e-01
8.646190911531448364e-02 -1.413089931011199951e-01 -9.624345600605010986e-02 1.742203086614608765e-01 -2.895690314471721649e-02 -8.107868023216724396e-03 -1.037508100271224976e-01 -2.156368223950266838e-03 -2.484609931707382202e-01 -1.318291947245597839e-02 1.057406365871429443e-01 1.635099574923515320e-02 -1.687865704298019409e-01 2.871754169464111328e-01 -1.835712231695652008e-02 -6.503445655107498169e-02 -5.966532975435256958e-02 2.569198608398437500e-01 2.490658126771450043e-02 -7.844702899456024170e-02 -1.511674672365188599e-01 -7.053685933351516724e-02 -2.895973920822143555e-01 2.680183947086334229e-02 4.287455677986145020e-01 -1.207212135195732117e-01 -2.530372142791748047e-01 -2.009101212024688721e-01 3.036789596080780029e-01 3.432977497577667236e-01 -1.751381009817123413e-01 9.831818751990795135e-03
-3.738248953595757484e-03 1.463681608438491821e-01 -1.111413985490798950e-01 1.206460669636726379e-01 7.814970612525939941e-02 1.560670286417007446e-01 -3.486814498901367188e-01 -2.314158380031585693e-01 -4.403899982571601868e-02 2.352415919303894043e-01 -2.598386108875274658e-01 1.292509436607360840e-01 -2.126033455133438110e-01 4.303692653775215149e-02 -1.093339733779430389e-02 4.539597406983375549e-02 -4.979014769196510315e-02 1.971177756786346436e-01 2.996559739112854004e-01 -3.341062366962432861e-01 -5.132748186588287354e-02 1.332815550267696381e-02 5.310535058379173279e-02 -1.120877563953399658e-01 -4.359060039860196412e-05 -2.676832973957061768e-01 -2.267166823148727417e-01 -3.027710504829883575e-02 -2.132092863321304321e-01 -7.819781452417373657e-02 -2.272715866565704346e-01 2.591858506202697754e-01
5.192833766341209412e-02 -1.320992875844240189e-02 -5.058546736836433411e-02 7.651098817586898804e-02 -3.631183877587318420e-02 1.447865217924118042e-01 -2.501024603843688965e-01 3.207576274871826172e-02 -2.349152714014053345e-01 -1.736534237861633301e-01 -2.151681631803512573e-01 -1.650046855211257935e-01 -2.350594699382781982e-01 1.080552116036415100e-01 -5.737801641225814819e-02 1.253770887851715088e-01 -7.642146199941635132e-02 3.628087043762207031e-01 2.158163934946060181e-01 -2.983425259590148926e-01 -1.220886707305908203e-01 -1.660632789134979248e-01 3.616240248084068298e-02 8.283007144927978516e-02 7.932623475790023804e-02 2.176630944013595581e-01 -3.087031245231628418e-01 1.137332469224929810e-01 1.825059056282043457e-01 1.423911154270172119e-01 -1.119903326034545898e-01 3.260592222213745117e-01
1.233175545930862427e-01 -4.631020128726959229e-02 3.888883814215660095e-02 -1.341299414634704590e-01 9.594668447971343994e-02 -7.551726698875427246e-02 -7.478260248899459839e-02 -1.850534975528717041e-01 -8.815825730562210083e-02 2.501246929168701172e-01 1.100695580244064331e-01 1.752966493368148804e-01 -4.016127288341522217e-01 2.990557849407196045e-01 -1.168442294001579285e-01 -7.450875639915466309e-02 -5.112187936902046204e-02 1.485263854265213013e-01 -2.494560033082962036e-01 -7.464340329170227051e-02 -1.197551563382148743e-01 -1.630541682243347168e-01 2.320397943258285522e-01 4.675506427884101868e-02 2.390804141759872437e-02 -3.157876729965209961e-01 -1.324090510606765747e-01 1.723582148551940918e-01 1.458348184823989868e-01 -3.945143818855285645e-01 -3.950840607285499573e-02 9.927736967802047729e-02
4.738708958029747009e-02 -2.387989498674869537e-02 -4.168207570910453796e-02 1.254391670227050781e-01 -9.571292996406555176e-02 1.986674815416336060e-01 -9.338913857936859131e-02 1.745825707912445068e-01 4.184188693761825562e-02 5.631558969616889954e-02 -6.135599315166473389e-02 1.153997480869293213e-01 -2.046308815479278564e-01 -1.190334279090166092e-02 2.295256406068801880e-01 2.310382276773452759e-01 -2.507757544517517090e-01 1.795072108507156372e-01 7.885414361953735352e-02 -4.745707511901855469e-01 -3.266351819038391113e-01 -3.813841938972473145e-02 -1.563423573970794678e-01 -3.278270363807678223e-01 8.800992369651794434e-02 -1.288931816816329956e-01 -1.081721335649490356e-01 2.549751996994018555e-01 -2.083908021450042725e-02 3.386579453945159912e-03 -1.719916313886642456e-01 1.552307903766632080e-01
3.136801123619079590e-01 1.497607529163360596e-01 -1.809947006404399872e-02 7.477669417858123779e-02 3.706992417573928833e-02 -2.890715841203927994e-03 -2.314559817314147949e-01 -8.323414251208305359e-03 -9.855345636606216431e-02 -1.027694046497344971e-01 1.569633930921554565e-01 6.157539784908294678e-02 -4.072376787662506104e-01 -9.625637531280517578e-02 -6.660712510347366333e-02 2.562842667102813721e-01 -4.312540218234062195e-02 9.945976734161376953e-02 3.781242370605468750e-01 2.692913450300693512e-02 -1.885197460651397705e-01 3.720843698829412460e-03 -5.534170940518379211e-02 -6.530033051967620850e-02 -7.333498448133468628e-02 -2.484366595745086670e-01 2.855563769116997719e-03 1.542807072401046753e-01 1.717755645513534546e-01 -1.927106268703937531e-02 -3.326034843921661377e-01 3.074996471405029297e-01
2.318065911531448364e-01 -4.402649104595184326e-01 3.375372290611267090e-02 -1.991290897130966187e-01 2.375767566263675690e-02 4.088591039180755615e-02 -2.075812369585037231e-01 -1.341619640588760376e-01 3.407457470893859863e-02 2.409358136355876923e-02 2.244955450296401978e-01 3.300624340772628784e-02 -3.643893897533416748e-01 2.934789657592773438e-01 -5.324815213680267334e-02 3.576758084818720818e-03 1.743866316974163055e-02 2.497977577149868011e-02 -1.454312354326248169e-01 -1.047876700758934021e-01 -1.990153789520263672e-01 -1.911222189664840698e-01 2.151992172002792358e-01 6.017066165804862976e-02 1.020979210734367371e-01 -1.878103017807006836e-01 -6.212694570422172546e-03 7.728368043899536133e-02 2.485905140638351440e-01 -2.725992798805236816e-01 -9.649378806352615356e-02 -1.306788772344589233e-01
7.030940055847167969e-02 -1.744506657123565674e-01 -1.959770321846008301e-01 8.711357600986957550e-03 -1.219622492790222168e-01 -4.976378381252288818e-02 3.948177210986614227e-03 -2.674742341041564941e-01 -1.001771613955497742e-01 2.488847970962524414e-01 5.740599706768989563e-02 2.325051575899124146e-01 -2.572867572307586670e-01 -9.586640633642673492e-03 -3.442834317684173584e-02 -1.037628874182701111e-01 6.877552717924118042e-02 1.391106843948364258e-01 -6.487138569355010986e-02 -1.553685367107391357e-01 -1.162553429603576660e-01 -1.636401861906051636e-01 3.777455911040306091e-02 2.158560752868652344e-01 2.586774230003356934e-01 -2.904787957668304443e-01 -7.114348560571670532e-02 -1.526654213666915894e-01 2.413282245397567749e-01 -3.599694669246673584e-01 -3.484266102313995361e-01 -5.951463244855403900e-03
9.233454614877700806e-02 -1.908391527831554413e-02 -1.981026232242584229e-01 1.181813888251781464e-02 -7.205947488546371460e-02 -1.071223020553588867e-01 -1.316217482089996338e-01 9.673167020082473755e-02 5.339214950799942017e-02 3.482963144779205322e-01 -2.179874330759048462e-01 -1.968082785606384277e-01 -1.688879579305648804e-01 4.259984195232391357e-01 2.628130018711090088e-01 1.959406733512878418e-01 7.747032493352890015e-02 4.878608509898185730e-02 3.484301865100860596e-01 -1.418126970529556274e-01 -2.769036032259464264e-02 5.101240705698728561e-03 1.033827960491180420e-01 -1.920063495635986328e-01 4.742247983813285828e-03 -2.749294042587280273e-01 -9.001266211271286011e-02 4.237704351544380188e-02 -3.922862932085990906e-02 1.524799913167953491e-01 -2.677615880966186523e-01 -1.633474789559841156e-02
3.317025303840637207e-02 2.701971232891082764e-01 -2.314974516630172729e-01 -4.354576021432876587e-02 -3.277288377285003662e-01 4.529468715190887451e-02 -1.486253440380096436e-01 5.716944113373756409e-02 -1.956573128700256348e-01 3.123469278216362000e-02 2.871923148632049561e-01 -2.743238583207130432e-02 -2.968581318855285645e-01 2.654135227203369141e-01 1.642654538154602051e-01 -1.310903578996658325e-02 1.843806952238082886e-01 2.853797078132629395e-01 7.547587156295776367e-02 -3.606275320053100586e-01 -6.767861545085906982e-02 -5.553889274597167969e-02 -1.464124321937561035e-01 -1.551356017589569092e-01 -1.512499153614044189e-01 -8.686437457799911499e-02 3.701593726873397827e-02 2.160125225782394409e-01 1.990675032138824463e-01 4.203275218605995178e-02 -3.242369741201400757e-02 4.606666043400764465e-02
1.396238151937723160e-02 -7.399190217256546021e-02 -2.106333076953887939e-01 -1.940841227769851685e-02 -1.642646640539169312e-01 -3.901946842670440674e-01 2.900378778576850891e-02 -4.550498351454734802e-02 -1.430982649326324463e-01 2.617913484573364258e-01 6.837548315525054932e-02 1.539366096258163452e-01 -2.506374716758728027e-01 6.676349788904190063e-02 -1.062361598014831543e-01 -1.295054256916046143e-01 -6.525535136461257935e-02 -4.371990263462066650e-02 8.234047889709472656e-02 -5.041449069976806641e-01 -1.843732744455337524e-01 -5.884050577878952026e-02 -7.291466742753982544e-02 -2.677011787891387939e-01 2.861108183860778809e-01 -1.988742798566818237e-01 2.117711305618286133e-01 3.855936601758003235e-02 1.643905532546341419e-03 -4.074678197503089905e-02 -5.027166008949279785e-02 -3.521899878978729248e-02
-1.689460873603820801e-01 -1.444008052349090576e-01 -3.360280022025108337e-02 7.754781097173690796e-02 -1.264645010232925415e-01 -1.569728553295135498e-01 -4.138547554612159729e-02 -2.751417458057403564e-01 1.561667340865824372e-05 9.304272383451461792e-02 -1.512630879878997803e-01 3.269097208976745605e-01 -2.716161608695983887e-01 1.441396325826644897e-01 -1.934255473315715790e-02 -1.314208097755908966e-02 2.082956209778785706e-02 3.589706718921661377e-01 2.900057435035705566e-01 -2.875027060508728027e-01 -1.501463055610656738e-01 -6.352629512548446655e-02 -1.634409576654434204e-01 -2.783567905426025391e-01 3.156370669603347778e-02 -3.313910067081451416e-01 1.754010468721389771e-01 3.355061868205666542e-03 6.979860365390777588e-02 -9.447681903839111328e-02 -8.159609138965606689e-02 -5.503525584936141968e-02
2.115992754697799683e-01 -3.577115386724472046e-02 -1.356415450572967529e-01 2.982168495655059814e-01 -1.002656295895576477e-01 6.680776178836822510e-02 -3.399117887020111084e-01 1.226755380630493164e-01 -2.915052473545074463e-01 -2.650184370577335358e-02 1.883721649646759033e-01 3.365293843671679497e-03 -2.825074493885040283e-01 1.212538406252861023e-01 -9.537240862846374512e-02 1.042669755406677723e-03 1.449599023908376694e-02 4.917820543050765991e-02 -5.051065236330032349e-02 -8.154716342687606812e-02 4.878770187497138977e-02 -1.320555806159973145e-01 3.747854009270668030e-02 -2.414997071027755737e-01 2.760144472122192383e-01 -1.622116416692733765e-01 -2.499381303787231445e-01 -8.273617923259735107e-02 3.990117013454437256e-01 1.305494010448455811e-01 -8.186990022659301758e-02 1.748793423175811768e-01
-8.520644158124923706e-02 -1.069421619176864624e-01 5.546868965029716492e-02 2.240333892405033112e-02 3.423194214701652527e-02 2.556490004062652588e-01 3.173131346702575684e-01 1.653279364109039307e-01 1.517015546560287476e-01 1.467557847499847412e-01 -5.119791254401206970e-02 -3.265101090073585510e-02 -4.312445521354675293e-01 1.378666460514068604e-01 -6.397473067045211792e-02 5.629770830273628235e-02 6.083249300718307495e-02 5.774442851543426514e-02 1.686091721057891846e-01 -2.505720853805541992e-01 2.412353269755840302e-02 -5.817222967743873596e-02 -2.616889216005802155e-02 -3.506634011864662170e-02 1.650344729423522949e-01 -4.035264849662780762e-01 1.034780591726303101e-02 7.349122315645217896e-02 1.616151332855224609e-01 2.465356439352035522e-01 -3.434346020221710205e-01 1.346871405839920044e-01
1.490858346223831177e-01 -5.512593314051628113e-02 8.789078146219253540e-02 5.534248426556587219e-02 -1.424842625856399536e-01 1.250501573085784912e-01 -2.966931760311126709e-01 -1.501002311706542969e-01 -1.898010075092315674e-01 7.925736904144287109e-02 8.322797715663909912e-02 8.640209585428237915e-02 -5.891008377075195312e-01 1.621434390544891357e-01 1.263653486967086792e-01 2.448009327054023743e-02 1.203431859612464905e-01 -4.116791114211082458e-02 -1.496214270591735840e-01 -1.639986485242843628e-01 -2.557500004768371582e-01 8.733738958835601807e-02 3.299016878008842468e-02 1.039155349135398865e-01 -3.150021657347679138e-02 -2.561920881271362305e-01 -1.139723584055900574e-01 -1.531397849321365356e-01 -9.407603740692138672e-02 3.052743673324584961e-01 8.738280273973941803e-03 1.236343756318092346e-01
3.695124178193509579e-04 1.138496920466423035e-01 -5.480363965034484863e-02 6.898485124111175537e-02 -1.959242671728134155e-01 -9.961307793855667114e-02 -2.720806002616882324e-01 -1.326804012060165405e-01 -3.478972911834716797e-01 1.413887292146682739e-01 1.590433269739151001e-01 2.166268527507781982e-01 -2.321815043687820435e-01 1.627092435956001282e-02 -7.062892615795135498e-02 -1.481316685676574707e-01 -1.456312602385878563e-03 -8.907694136723875999e-04 1.260644048452377319e-01 -6.922215968370437622e-02 -4.146229848265647888e-02 -2.560052871704101562e-01 -1.192027926445007324e-01 -1.998629271984100342e-01 1.278649717569351196e-01 -1.618304848670959473e-01 -3.013195283710956573e-02 -1.677348911762237549e-01 2.047762572765350342e-01 -1.034971699118614197e-01 -5.154743194580078125e-01 1.137790605425834656e-01
-2.148554027080535889e-01 -5.407262966036796570e-02 -2.161965072154998779e-01 2.250792980194091797e-01 -4.834676533937454224e-02 3.141457587480545044e-02 -2.387652248144149780e-01 2.032590210437774658e-01 1.480935662984848022e-01 2.587779760360717773e-01 7.811596244573593140e-02 -1.494421511888504028e-01 -1.236970797181129456e-01 4.002223014831542969e-01 1.298755109310150146e-01 -7.495180517435073853e-02 -4.778021946549415588e-02 3.518589306622743607e-03 1.699448674917221069e-01 -4.367370903491973877e-02 -3.705591261386871338e-01 -1.093648076057434082e-01 -1.772602647542953491e-01 -2.387330085039138794e-01 1.666022390127182007e-01 -7.081571221351623535e-02 1.316569894552230835e-01 -1.054168492555618286e-01 2.380006164312362671e-01 -6.688641011714935303e-02 -2.340432815253734589e-02 2.071492075920104980e-01
-7.661310583353042603e-02 -2.473358660936355591e-01 -2.463441193103790283e-01 -8.570491522550582886e-02 4.829720407724380493e-02 -8.977314084768295288e-02 -6.039069592952728271e-02 1.683439463376998901e-01 -2.023397237062454224e-01 -1.117164418101310730e-01 -1.654174625873565674e-01 2.222176343202590942e-01 -1.307570785284042358e-01 3.594995737075805664e-01 3.779510781168937683e-02 -3.545352071523666382e-02 1.107022836804389954e-01 -4.402373731136322021e-02 5.728773772716522217e-02 -1.444038897752761841e-01 -3.233530223369598389e-01 -6.260594725608825684e-02 2.127334326505661011e-01 -1.368518471717834473e-01 3.630470335483551025e-01 -2.392939031124114990e-01 -1.416652351617813110e-01 3.031806349754333496e-01 -3.350125858560204506e-03 -1.173714548349380493e-01 5.502608418464660645e-02 1.212524771690368652e-01
-4.863224923610687256e-02 -9.341251850128173828e-02 -3.279123008251190186e-01 3.413411974906921387e-02 -8.037111908197402954e-02 2.278301678597927094e-02 -5.335648730397224426e-02 4.738381132483482361e-02 2.356857620179653168e-02 2.904394268989562988e-01 2.635087072849273682e-01 -4.761683940887451172e-02 -3.631272614002227783e-01 -9.158128499984741211e-02 -9.586148895323276520e-03 -2.655821852385997772e-02 1.064511314034461975e-01 5.833148211240768433e-02 -2.388853579759597778e-01 -2.763411104679107666e-01 -1.887683719396591187e-01 -2.087103426456451416e-01 8.547157049179077148e-02 6.629651039838790894e-02 6.180975586175918579e-02 -2.711458504199981689e-01 -1.621469110250473022e-01 -4.543515387922525406e-03 6.653439998626708984e-02 -1.092004701495170593e-01 -4.176344871520996094e-01 -1.923642158508300781e-01
8.362732827663421631e-02 -8.173153549432754517e-02 -1.421874016523361206e-02 1.210434883832931519e-01 -4.872722923755645752e-02 -1.340928822755813599e-01 -1.029779687523841858e-01 -1.331536769866943359e-01 -2.771200239658355713e-01 3.018235042691230774e-02 -1.919142305850982666e-01 1.553145945072174072e-01 -1.864763498306274414e-01 -4.466912709176540375e-03 1.481648087501525879e-01 4.135031625628471375e-02 -7.131023705005645752e-02 2.454323172569274902e-01 2.694968581199645996e-01 -3.603245615959167480e-01 -9.801179915666580200e-02 -1.013019308447837830e-02 -1.323790848255157471e-02 -4.307394325733184814e-01 1.973728984594345093e-01 -3.649030625820159912e-01 -1.351476758718490601e-01 -3.336369991302490234e-02 1.303508579730987549e-01 -1.037101447582244873e-01 -1.935682147741317749e-01 -7.587989419698715210e-02
7.222044281661510468e-03 4.065445810556411743e-02 -7.891894876956939697e-02 1.161532625555992126e-01 -1.553099974989891052e-02 -1.562080085277557373e-01 -1.561635881662368774e-01 -2.282057553529739380e-01 -1.636294424533843994e-01 -8.298607170581817627e-02 1.180098131299018860e-01 2.737520039081573486e-01 -2.226682603359222412e-01 1.191115826368331909e-01 1.445977687835693359e-01 -8.747387677431106567e-02 -6.607186049222946167e-02 1.679510772228240967e-01 3.203482031822204590e-01 -1.642773151397705078e-01 -7.822629064321517944e-02 -1.817136704921722412e-01 -1.479274034500122070e-01 -2.181167900562286377e-01 2.020736038684844971e-01 -2.974736988544464111e-01 1.601516306400299072e-01 -2.011690884828567505e-01 -7.054101210087537766e-03 -5.231096874922513962e-03 -4.423807859420776367e-01 -2.473903261125087738e-02
1.147695109248161316e-01 1.800988167524337769e-01 -2.594533860683441162e-01 2.174013480544090271e-02 5.898574367165565491e-02 2.092323899269104004e-01 -1.672005653381347656e-01 6.767761707305908203e-02 -2.627999484539031982e-01 -2.734622545540332794e-02 -2.020558118820190430e-01 -1.705155894160270691e-02 -3.411988914012908936e-01 -9.498397260904312134e-02 9.035804867744445801e-02 1.599241942167282104e-01 1.717026978731155396e-01 1.209271252155303955e-01 4.816844686865806580e-02 3.462987393140792847e-02 -3.636261224746704102e-01 -2.065881527960300446e-02 -1.350011080503463745e-01 3.220672011375427246e-01 3.798564895987510681e-02 -1.406115442514419556e-01 -2.057854831218719482e-01 1.897267997264862061e-01 1.241791844367980957e-01 1.168483272194862366e-01 -3.119363784790039062e-01 9.239775687456130981e-02
-5.843915045261383057e-02 -5.718834325671195984e-02 -7.896360754966735840e-02 -2.309240996837615967e-01 -1.883976459503173828e-01 3.391298279166221619e-02 -2.120830565690994263e-01 -1.056311279535293579e-01 -1.046171113848686218e-01 1.387427598237991333e-01 -2.191361039876937866e-01 1.345916688442230225e-01 -2.969318628311157227e-01 1.922419294714927673e-02 -2.397080138325691223e-02 -2.157968133687973022e-01 4.890314489603042603e-02 5.733128786087036133e-01 1.469103842973709106e-01 -1.143588423728942871e-01 1.550499945878982544e-01 -1.051903236657381058e-02 -5.843269452452659607e-02 1.778522320091724396e-02 2.097049057483673096e-01 -1.187322288751602173e-01 4.956342279911041260e-02 9.121712297201156616e-03 8.123110234737396240e-02 9.748239070177078247e-02 -8.392906934022903442e-02 3.627411127090454102e-01
2.583829760551452637e-01 1.157227903604507446e-01 -9.070316702127456665e-02 -1.080524176359176636e-01 -2.164978832006454468e-01 1.213924959301948547e-02 -3.472788929939270020e-01 6.691117584705352783e-02 -2.674669772386550903e-02 5.683024227619171143e-02 7.621161639690399170e-02 -2.818651795387268066e-01 -3.595699965953826904e-01 4.548839628696441650e-01 -1.866849660873413086e-01 1.189390476793050766e-02 2.723109722137451172e-02 2.042268663644790649e-01 5.791320651769638062e-02 -2.378426864743232727e-02 6.160252168774604797e-02 4.052115604281425476e-02 2.411513030529022217e-01 1.688057184219360352e-01 4.601500928401947021e-02 -1.639038920402526855e-01 -1.679665893316268921e-01 1.531143486499786377e-01 1.176927536725997925e-01 -1.351155936717987061e-01 -9.695255011320114136e-02 8.270094543695449829e-02
1.323370933532714844e-01 2.564431726932525635e-02 -1.273767352104187012e-01 1.110788509249687195e-01 -3.612824082374572754e-01 -2.386833429336547852e-01 1.926673054695129395e-01 -1.073173731565475464e-01 -8.661360293626785278e-02 1.550814807415008545e-01 -1.381391733884811401e-01 1.701578497886657715e-01 -2.289290577173233032e-01 2.257454246282577515e-01 2.771623991429805756e-02 2.543742656707763672e-01 -9.130156040191650391e-02 3.277889788150787354e-01 1.572113782167434692e-01 -2.578633129596710205e-01 -2.877939343452453613e-01 -1.076166629791259766e-01 1.588166654109954834e-01 2.320774793624877930e-01 5.141508951783180237e-02 5.616234242916107178e-02 1.705439202487468719e-02 9.182790666818618774e-02 8.498875796794891357e-02 4.169620200991630554e-02 -2.433003485202789307e-01 -7.445627450942993164e-02
3.152934610843658447e-01 -2.319021672010421753e-01 -1.438942551612854004e-01 -1.054394617676734924e-01 -2.683130800724029541e-01 -1.628546714782714844e-01 -1.282204985618591309e-01 -5.448601208627223969e-03 3.736537694931030273e-02 -6.202315539121627808e-02 -2.163155935704708099e-02 8.417882025241851807e-02 -3.401827812194824219e-01 7.954480499029159546e-02 6.775610893964767456e-02 4.503325093537569046e-03 1.518161296844482422e-01 -2.386485459282994270e-03 -3.278942704200744629e-01 -2.379063069820404053e-01 -3.057563900947570801e-01 -2.273000925779342651e-01 4.602459445595741272e-02 5.740930140018463135e-02 1.474951654672622681e-01 -1.716946810483932495e-01 -2.839857712388038635e-02 1.968986839056015015e-01 7.515486329793930054e-02 -3.235931396484375000e-01 -1.441978067159652710e-01 2.910722605884075165e-02
3.855745196342468262e-01 1.287235915660858154e-01 1.316653564572334290e-02 2.071125656366348267e-01 -9.216696955263614655e-03 8.059877157211303711e-02 -1.772155463695526123e-01 -2.523881383240222931e-02 -1.838358640670776367e-01 -6.320141255855560303e-02 2.514187097549438477e-01 -1.383996754884719849e-02 -1.731081604957580566e-01 4.147312939167022705e-01 1.208390593528747559e-01 -2.059520334005355835e-01 4.845097288489341736e-02 -1.157668046653270721e-02 3.614015281200408936e-01 -1.965167671442031860e-01 -1.179518550634384155e-01 -6.941397488117218018e-02 5.240080505609512329e-02 -2.543862164020538330e-01 1.882848888635635376e-01 8.305791765451431274e-02 -4.100443050265312195e-02 4.934433102607727051e-02 1.936518102884292603e-01 1.198933199048042297e-01 -1.830445230007171631e-01 -5.606278404593467712e-02
1.502609401941299438e-01 -1.263545826077461243e-02 -3.624923527240753174e-01 -1.270202249288558960e-01 -3.503033220767974854e-01 -1.157237514853477478e-01 -1.781573444604873657e-01 3.978222981095314026e-02 -1.139782145619392395e-01 1.058718338608741760e-01 1.625042781233787537e-02 1.747816801071166992e-01 -9.297282248735427856e-02 1.496425420045852661e-01 3.210812509059906006e-01 3.587811067700386047e-02 2.154726088047027588e-01 1.853963360190391541e-02 2.409796863794326782e-01 -3.514929115772247314e-01 -2.036059051752090454e-01 -8.148930966854095459e-02 1.135418862104415894e-01 -9.619679301977157593e-02 -5.052870884537696838e-02 1.159494444727897644e-01 -6.627253443002700806e-02 4.943952709436416626e-02 -5.170467868447303772e-02 1.570338457822799683e-01 -2.275916188955307007e-01 2.631988227367401123e-01
-1.273685395717620850e-01 5.641882121562957764e-02 7.624471932649612427e-02 5.815471056848764420e-03 -1.257304474711418152e-02 -1.965071111917495728e-01 -2.359563671052455902e-02 -3.036021888256072998e-01 -2.702609896659851074e-01 1.453181058168411255e-01 -6.577252596616744995e-02 1.800765842199325562e-01 -2.383235096931457520e-01 2.109933346509933472e-01 1.342501044273376465e-01 -4.460317641496658325e-02 8.505989611148834229e-02 1.812025159597396851e-01 2.756634950637817383e-01 -3.517601191997528076e-01 -3.683883324265480042e-02 5.992368981242179871e-02 -1.828162372112274170e-01 -1.658667027950286865e-01 1.483826637268066406e-01 -4.691284000873565674e-01 -2.786404080688953400e-02 2.297130704391747713e-04 7.565003633499145508e-02 -1.266009807586669922e-01 -1.260124444961547852e-01 6.942986696958541870e-02
-4.687858745455741882e-02 -3.092397935688495636e-02 -4.058708623051643372e-02 1.286420524120330811e-01 3.041623160243034363e-03 5.571827292442321777e-02 -2.608958482742309570e-01 4.370696097612380981e-02 7.306931912899017334e-02 3.698324263095855713e-01 -3.506924957036972046e-02 6.143601611256599426e-02 -4.541034400463104248e-01 1.861659586429595947e-01 1.399613171815872192e-01 1.448160260915756226e-01 -1.815150231122970581e-01 -1.237482875585556030e-01 1.835138499736785889e-01 -5.095360428094863892e-02 2.050534933805465698e-01 -3.609969019889831543e-01 1.035566627979278564e-01 5.678126588463783264e-02 1.162232086062431335e-01 -2.700123190879821777e-01 -4.590693861246109009e-02 1.711812987923622131e-02 2.194432467222213745e-01 1.655764728784561157e-01 -1.984823495149612427e-01 4.880101606249809265e-02
2.114208191633224487e-01 2.259241417050361633e-02 -2.192101925611495972e-01 2.384040951728820801e-01 -4.759676009416580200e-02 1.220340505242347717e-01 -1.371989995241165161e-01 1.614163070917129517e-02 2.975246608257293701e-01 2.802286669611930847e-02 3.653932511806488037e-01 -1.257674098014831543e-01 -2.482016682624816895e-01 3.257653713226318359e-01 9.952557086944580078e-02 -2.903179526329040527e-01 1.949768513441085815e-01 2.488149143755435944e-02 1.711500287055969238e-01 -3.436182858422398567e-03 -1.206326782703399658e-01 -1.076726242899894714e-02 -9.491014643572270870e-04 -1.753958165645599365e-01 2.317050248384475708e-01 -2.158156484365463257e-01 6.565941870212554932e-02 5.170376226305961609e-02 2.675293982028961182e-01 8.067335188388824463e-02 1.307597849518060684e-02 1.193107143044471741e-01
2.565087974071502686e-01 -1.617510914802551270e-01 -2.253699302673339844e-01 -5.367726087570190430e-02 7.737311720848083496e-02 -4.336244165897369385e-01 -2.866655886173248291e-01 -2.146803215146064758e-02 1.022138595581054688e-01 7.078200578689575195e-02 1.180270016193389893e-01 -1.384853124618530273e-01 -2.657819092273712158e-01 2.445113509893417358e-01 5.794508010149002075e-02 7.097063213586807251e-02 -1.473032087087631226e-01 2.972281277179718018e-01 1.464701145887374878e-01 -2.661710679531097412e-01 -1.267597172409296036e-02 -6.481732428073883057e-02 8.246068842709064484e-03 -4.504464566707611084e-03 2.032084390521049500e-02 -1.426843553781509399e-01 4.811142571270465851e-03 2.955366671085357666e-01 6.309501826763153076e-02 1.961091756820678711e-01 1.294577121734619141e-01 1.272638589143753052e-01
1.084742099046707153e-01 -1.308581084012985229e-01 2.148897051811218262e-01 6.026332452893257141e-02 -2.989075481891632080e-01 1.515020132064819336e-01 -1.774338334798812866e-01 -1.195133104920387268e-01 -1.917499750852584839e-01 4.462578520178794861e-02 -3.369937837123870850e-02 8.833620697259902954e-02 -4.945528805255889893e-01 3.378489613533020020e-01 7.209161669015884399e-02 -1.462219059467315674e-01 9.131215512752532959e-02 -1.417696177959442139e-01 1.369203478097915649e-01 2.226072922348976135e-02 -2.187190949916839600e-01 -1.343530267477035522e-01 -9.417752176523208618e-02 1.030513644218444824e-01 -4.078518971800804138e-02 -1.845257282257080078e-01 -4.377393797039985657e-02 -1.785706430673599243e-01 -1.089991629123687744e-01 1.641262173652648926e-01 -7.225297391414642334e-02 2.891747057437896729e-01
1.245182231068611145e-01 2.524235844612121582e-02 1.538056996650993824e-03 1.044191867113113403e-01 -1.077502369880676270e-01 4.172009229660034180e-02 -2.282000482082366943e-01 -1.692344248294830322e-01 -6.367187201976776123e-02 1.116638258099555969e-01 2.334289848804473877e-01 1.917299777269363403e-01 -1.222303882241249084e-01 1.626271009445190430e-01 -1.053889375180006027e-02 8.049387484788894653e-02 2.076273262500762939e-01 3.113474845886230469e-01 1.734553277492523193e-01 -3.317430913448333740e-01 -1.503905057907104492e-01 4.138742387294769287e-02 3.301588073372840881e-02 -3.340601325035095215e-01 3.240339756011962891e-01 -3.632681667804718018e-01 -1.454013884067535400e-01 -6.830012053251266479e-02 4.665043950080871582e-02 1.229428574442863464e-01 -1.365965511649847031e-02 -1.602697372436523438e-01
-2.598198652267456055e-01 -2.025436460971832275e-01 -1.312429010868072510e-01 6.502009928226470947e-02 -3.436476886272430420e-01 -2.910006940364837646e-01 8.448259532451629639e-02 -9.811410307884216309e-02 -2.748715877532958984e-01 2.334952354431152344e-01 -4.548270627856254578e-02 4.321853071451187134e-02 -2.629867792129516602e-01 2.252039760351181030e-01 3.626663237810134888e-02 -1.352421045303344727e-01 -3.264355659484863281e-02 5.706834420561790466e-02 1.437841653823852539e-01 -3.227438926696777344e-01 1.936036720871925354e-02 2.901708334684371948e-02 -3.762203454971313477e-02 -2.640974819660186768e-01 2.568230032920837402e-01 -2.585163414478302002e-01 -1.215716600418090820e-01 8.318084478378295898e-02 4.863067343831062317e-02 -4.349112510681152344e-02 2.326955273747444153e-02 1.271147727966308594e-01
2.587010711431503296e-02 -3.331130743026733398e-02 2.749138176441192627e-01 -8.608705550432205200e-02 6.656526029109954834e-02 -6.454432755708694458e-02 8.994786441326141357e-02 7.091105729341506958e-02 -1.525231301784515381e-01 1.034741550683975220e-01 -6.338422000408172607e-02 5.481354147195816040e-02 -2.649000585079193115e-01 3.575414717197418213e-01 -5.885276943445205688e-02 -1.886699497699737549e-01 -1.630704253911972046e-01 -7.369115203619003296e-02 5.038693174719810486e-02 -2.418442666530609131e-01 -3.937017917633056641e-01 -1.810367554426193237e-01 1.046838313341140747e-01 2.802582979202270508e-01 1.639135181903839111e-01 -2.889728844165802002e-01 5.772656947374343872e-02 1.618228703737258911e-01 1.526395697146654129e-02 -2.914225757122039795e-01 -4.301737993955612183e-03 1.416239738464355469e-01
2.321556061506271362e-01 -1.613067388534545898e-01 -9.118971973657608032e-02 -8.779916167259216309e-02 3.899157792329788208e-02 6.267582625150680542e-02 -2.659253478050231934e-01 6.285821646451950073e-02 -1.337972134351730347e-01 2.116540074348449707e-01 -2.602323144674301147e-02 4.200140386819839478e-02 -4.561015665531158447e-01 2.234711945056915283e-01 -1.161745861172676086e-01 -1.991666853427886963e-02 1.721017062664031982e-01 2.791449427604675293e-03 -3.365695476531982422e-01 -1.333387345075607300e-01 -1.514854878187179565e-01 -1.859372109174728394e-01 4.949750378727912903e-02 -1.382291615009307861e-01 -6.847597542218863964e-04 -5.677827820181846619e-02 -2.961753867566585541e-02 -1.470103580504655838e-02 1.797119081020355225e-01 -3.620797097682952881e-01 -2.661165595054626465e-01 -9.298069775104522705e-02
2.696354389190673828e-01 -9.884291142225265503e-02 -2.924106083810329437e-02 -8.184754103422164917e-02 -3.634832501411437988e-01 -2.841804623603820801e-01 -2.295532673597335815e-01 -2.100766897201538086e-01 -3.713219985365867615e-02 -1.630284637212753296e-01 -3.186923265457153320e-02 8.214598894119262695e-02 -2.717199027538299561e-01 -1.369122695177793503e-02 1.423194855451583862e-01 -1.815867125988006592e-01 1.454882770776748657e-01 3.949303552508354187e-02 -1.328023821115493774e-01 -2.951376438140869141e-01 -1.624381393194198608e-01 -1.483842134475708008e-01 6.890098750591278076e-02 -1.789826713502407074e-02 1.934207975864410400e-01 -1.782357394695281982e-01 -1.661134362220764160e-01 2.683899104595184326e-01 -4.111485928297042847e-02 -2.638698816299438477e-01 -5.713853612542152405e-02 -1.138819083571434021e-01
3.250319743528962135e-03 -6.885961443185806274e-02 1.357937883585691452e-02 3.205752074718475342e-01 2.438980042934417725e-01 -2.212786376476287842e-01 -2.072472870349884033e-01 5.864576436579227448e-03 1.441610008478164673e-01 1.106173470616340637e-01 -1.458205133676528931e-01 -2.356771565973758698e-02 -2.868916094303131104e-01 2.715454101562500000e-01 6.315904110670089722e-02 -2.552422583103179932e-01 -9.416148066520690918e-02 7.407317310571670532e-02 9.458598494529724121e-02 -9.176430851221084595e-02 -3.866281211376190186e-01 -1.589557528495788574e-01 -1.511827707290649414e-01 -2.396790534257888794e-01 4.801728948950767517e-02 -6.199299171566963196e-02 1.455039829015731812e-01 1.388425976037979126e-01 2.488180100917816162e-01 1.418796479701995850e-01 -2.109792381525039673e-01 3.030840121209621429e-02
-1.392544060945510864e-01 1.283400058746337891e-01 -2.775794565677642822e-01 -3.654587082564830780e-03 -1.259928494691848755e-01 9.812413156032562256e-02 -1.902386397123336792e-01 2.429300695657730103e-01 -1.871818006038665771e-01 5.579951778054237366e-02 3.077124953269958496e-01 -1.352158784866333008e-01 -5.393848419189453125e-01 1.992624402046203613e-01 8.758310973644256592e-02 -1.193356364965438843e-01 -5.552555620670318604e-02 8.447473496198654175e-02 9.952111169695854187e-03 -2.732124030590057373e-01 6.216762587428092957e-02 1.495383959263563156e-02 -1.234566867351531982e-01 -2.309462875127792358e-01 -9.970282763242721558e-02 -7.976905256509780884e-02 -9.485277533531188965e-02 2.467322498559951782e-01 1.094734892249107361e-01 -5.238538980484008789e-02 -6.211943179368972778e-02 -1.721390336751937866e-02
-1.100573614239692688e-01 7.136109471321105957e-02 -1.688723862171173096e-01 -1.276133507490158081e-01 -1.038610041141510010e-01 7.793323695659637451e-02 -1.524016261100769043e-01 -1.971191167831420898e-02 2.211380600929260254e-01 2.119840383529663086e-01 4.066766425967216492e-02 9.824268519878387451e-02 -3.942525088787078857e-01 1.282964199781417847e-01 -7.365663349628448486e-02 -6.576634198427200317e-02 7.742235064506530762e-02 2.793514132499694824e-01 -4.921951889991760254e-02 -2.167888134717941284e-01 5.235359445214271545e-02 -1.623510867357254028e-01 2.310252189636230469e-01 3.412493318319320679e-02 1.217021271586418152e-01 -3.447818458080291748e-01 -8.763214945793151855e-02 -1.483826935291290283e-01 -6.236974149942398071e-02 1.958096176385879517e-01 -4.031824469566345215e-01 -1.595884859561920166e-01
-1.611301898956298828e-01 -8.196531236171722412e-02 -2.329253852367401123e-01 -4.751110449433326721e-02 -3.681485950946807861e-01 -9.254388511180877686e-02 -1.696376800537109375e-01 1.162038668990135193e-01 -2.299942523241043091e-01 1.025853119790554047e-02 2.022718638181686401e-01 -8.917880058288574219e-02 -1.952760666608810425e-01 2.163445353507995605e-01 1.347925066947937012e-01 -1.202370151877403259e-01 -1.920961737632751465e-01 1.412122994661331177e-01 2.206003218889236450e-01 -2.448733747005462646e-01 -3.138236105442047119e-01 -7.087004929780960083e-02 -1.556181465275585651e-03 -1.788431853055953979e-01 1.272440999746322632e-01 -2.536202371120452881e-01 1.518609467893838882e-02 -1.000114381313323975e-01 -1.191558241844177246e-01 -1.358476281166076660e-01 -1.916709691286087036e-01 -2.095090895891189575e-01
1.659652292728424072e-01 4.037535563111305237e-02 -1.255335956811904907e-01 -1.705395579338073730e-01 -8.992067724466323853e-02 -1.946508139371871948e-01 6.118520721793174744e-02 -9.143298119306564331e-02 9.740410745143890381e-02 -1.797641068696975708e-01 -1.965598613023757935e-01 1.202253028750419617e-01 -4.176557362079620361e-01 2.642643153667449951e-01 1.470415592193603516e-01 -1.181012913584709167e-01 -1.237656995654106140e-01 6.125281378626823425e-02 1.565726399421691895e-01 4.029289260506629944e-02 -2.090477645397186279e-01 -4.433732107281684875e-02 -1.199735701084136963e-01 8.116742223501205444e-02 2.675867378711700439e-01 -2.749682366847991943e-01 -1.723933070898056030e-01 4.946026206016540527e-02 6.687735766172409058e-02 -3.908521533012390137e-01 -6.543436646461486816e-02 2.010436207056045532e-01
5.848028231412172318e-04 -2.730554714798927307e-02 -7.993394136428833008e-02 9.436744451522827148e-02 -4.426607489585876465e-02 3.212198019027709961e-01 -1.108046844601631165e-01 -2.000389099121093750e-01 1.650052070617675781e-01 1.353937387466430664e-01 -1.440722048282623291e-01 3.739755153656005859e-01 -3.203322887420654297e-01 7.219983637332916260e-02 2.107458114624023438e-01 -1.916459063068032265e-03 1.355618238449096680e-01 2.783812880516052246e-01 -9.747907519340515137e-02 -2.647953331470489502e-01 -2.378866672515869141e-01 -7.687224447727203369e-02 -6.678618490695953369e-02 1.049290373921394348e-01 2.301425039768218994e-01 -2.200352773070335388e-02 -1.319185793399810791e-01 5.250385776162147522e-02 -1.148589476943016052e-01 2.618353962898254395e-01 3.268507868051528931e-02 2.412868291139602661e-01
-1.866627484560012817e-01 -1.679578870534896851e-01 -1.696180850267410278e-01 7.547274976968765259e-02 4.202706273645162582e-03 -8.432663977146148682e-02 -3.040176630020141602e-01 1.928319036960601807e-01 8.199694752693176270e-02 2.783164978027343750e-01 -8.178636431694030762e-03 -1.551032811403274536e-01 -1.913690865039825439e-01 2.583461403846740723e-01 2.701104879379272461e-01 -5.667380616068840027e-02 -7.014455739408731461e-03 -2.158791720867156982e-01 2.742220461368560791e-01 1.298904418945312500e-01 -1.236926168203353882e-01 -2.363151311874389648e-01 -1.382290869951248169e-01 -2.468410879373550415e-01 1.889490038156509399e-01 -2.980011999607086182e-01 -6.449159234762191772e-02 1.475315392017364502e-01 3.283420577645301819e-02 1.100846379995346069e-01 -1.281861811876296997e-01 8.906631171703338623e-02
-3.688656911253929138e-02 -1.533876210451126099e-01 -7.255110889673233032e-02 1.962867937982082367e-02 -1.702215820550918579e-01 1.389171462506055832e-02 -5.896071717143058777e-02 1.641959324479103088e-02 -7.403125613927841187e-02 2.150031477212905884e-01 -9.441543370485305786e-02 1.655539572238922119e-01 -1.333681046962738037e-01 2.097007036209106445e-01 -8.817840367555618286e-02 6.140774115920066833e-03 4.705746658146381378e-03 -1.050872057676315308e-01 2.059963196516036987e-01 -1.804774254560470581e-01 -2.523601651191711426e-01 -2.502005100250244141e-01 -3.790678977966308594e-01 1.742686331272125244e-01 -1.805889303795993328e-03 -2.878650724887847900e-01 1.342911422252655029e-01 2.186758629977703094e-02 4.406689405441284180e-01 2.834554910659790039e-01 -7.909292727708816528e-02 1.017382219433784485e-01
-9.778729826211929321e-02 -3.194960951805114746e-02 -7.830508053302764893e-02 4.038776084780693054e-02 1.295592170208692551e-02 -2.685986459255218506e-01 -4.039633274078369141e-02 -2.450773417949676514e-01 -1.608323156833648682e-01 2.069580107927322388e-01 -1.669990946538746357e-03 5.442046746611595154e-02 -1.762881577014923096e-01 1.209876462817192078e-01 2.180277556180953979e-01 -7.405327260494232178e-02 -3.316381201148033142e-02 9.593922644853591919e-02 2.114620655775070190e-01 -4.039520919322967529e-01 -1.332732141017913818e-01 -1.238576844334602356e-01 1.390376985073089600e-01 -3.418247699737548828e-01 1.937767863273620605e-01 -4.417595267295837402e-01 3.850174322724342346e-02 -7.717825472354888916e-02 2.009629458189010620e-02 -1.619056016206741333e-01 -1.428686827421188354e-01 -5.102255195379257202e-02
-1.240435913205146790e-01 -2.344787269830703735e-01 -1.479166448116302490e-01 -1.711834520101547241e-01 5.344805773347616196e-03 6.858664751052856445e-02 -1.735793054103851318e-02 1.759988665580749512e-01 -9.791867434978485107e-02 -1.758387535810470581e-01 -3.446961641311645508e-01 6.149635836482048035e-02 -1.814833730459213257e-01 3.331775069236755371e-01 -5.129810050129890442e-02 6.635662913322448730e-02 2.341962046921253204e-02 3.566119074821472168e-02 4.098062217235565186e-02 -2.227100580930709839e-01 -3.220640420913696289e-01 -5.244749411940574646e-02 2.542253732681274414e-01 1.369717717170715332e-01 3.804522454738616943e-01 -2.185284942388534546e-01 -1.382977813482284546e-01 8.802817761898040771e-02 -4.122209921479225159e-02 -2.026909291744232178e-01 1.798215880990028381e-02 1.513612866401672363e-01
7.594626396894454956e-02 1.290154755115509033e-01 7.881620526313781738e-02 -1.616436690092086792e-01 -2.220427244901657104e-01 7.360582798719406128e-02 1.834458708763122559e-01 3.820203244686126709e-03 1.796180903911590576e-01 2.028368860483169556e-01 -7.685052603483200073e-02 2.761721312999725342e-01 -4.220812618732452393e-01 4.404094070196151733e-02 -5.606597661972045898e-02 -8.302015066146850586e-02 -1.402789261192083359e-02 2.592481076717376709e-01 2.798919677734375000e-01 -4.789867997169494629e-02 -2.414842844009399414e-01 2.650415152311325073e-02 1.943249553442001343e-01 3.390169888734817505e-02 4.676434025168418884e-02 -2.442199140787124634e-01 1.067203581333160400e-01 3.147774040699005127e-01 6.644063442945480347e-02 2.410083711147308350e-01 -1.714832633733749390e-01 3.113232553005218506e-02
3.373251855373382568e-01 2.247430235147476196e-01 8.247485384345054626e-03 1.843425929546356201e-01 -2.271036952733993530e-01 1.905136257410049438e-01 -3.653567433357238770e-01 2.651249170303344727e-01 -3.724807873368263245e-02 -1.168436557054519653e-01 2.095856964588165283e-01 2.264887094497680664e-03 -2.130852043628692627e-01 3.741868138313293457e-01 8.190571516752243042e-02 -7.697280496358871460e-02 7.653375715017318726e-02 2.699908614158630371e-01 2.197066545486450195e-01 -1.941590756177902222e-01 -1.236573532223701477e-01 -6.759007275104522705e-02 5.396885797381401062e-02 -9.524469822645187378e-02 1.787038706243038177e-02 4.048679023981094360e-02 -6.141661480069160461e-02 8.718610741198062897e-03 7.191608846187591553e-02 1.059655006974935532e-02 -1.999507099390029907e-01 7.308996468782424927e-02
-3.038854897022247314e-02 -1.231820732355117798e-01 -3.253652155399322510e-01 -1.192851588129997253e-01 -3.565810993313789368e-02 1.043273657560348511e-01 -2.673298716545104980e-01 2.144787609577178955e-01 -2.042162120342254639e-01 2.796542644500732422e-01 7.236607372760772705e-02 -1.052221953868865967e-01 -1.623842567205429077e-01 1.728826612234115601e-01 -3.456011414527893066e-02 -3.122362121939659119e-02 1.236236095428466797e-01 1.773084849119186401e-01 7.231111079454421997e-02 -3.330403268337249756e-01 -1.946591734886169434e-01 -9.285007417201995850e-02 -7.122702896595001221e-02 -2.879197299480438232e-01 -8.251489698886871338e-02 -6.330705434083938599e-02 2.970370352268218994e-01 2.154619842767715454e-01 7.825152575969696045e-02 1.753650046885013580e-02 -1.255766749382019043e-01 2.729863226413726807e-01
-3.267119452357292175e-02 1.877669245004653931e-01 -1.274799108505249023e-01 1.597705036401748657e-01 -6.677743047475814819e-02 2.347511947154998779e-01 -2.182420790195465088e-01 1.567996591329574585e-01 -1.723650842905044556e-01 1.615846455097198486e-01 -2.154347598552703857e-01 2.173275873064994812e-02 -1.779599934816360474e-01 6.774871796369552612e-02 -1.246253866702318192e-02 1.533308923244476318e-01 4.894495382905006409e-02 2.644795477390289307e-01 1.878172755241394043e-01 -1.514545828104019165e-01 -3.027337193489074707e-01 -4.848540574312210083e-02 -1.758019328117370605e-01 1.721247136592864990e-01 1.946314871311187744e-01 -1.714490056037902832e-01 -2.709773778915405273e-01 1.631283909082412720e-01 -1.513432562351226807e-01 -4.374343529343605042e-02 -2.376554012298583984e-01 3.062375485897064209e-01
1.153640374541282654e-01 -1.610798239707946777e-01 -1.331486403942108154e-01 6.311821937561035156e-02 -1.213166117668151855e-01 -6.247191224247217178e-03 2.282688580453395844e-02 1.857274919748306274e-01 -2.513029575347900391e-01 -1.574878953397274017e-02 1.010084077715873718e-01 3.482678905129432678e-02 -2.396459728479385376e-01 2.078551054000854492e-01 1.865786500275135040e-02 7.655198127031326294e-02 2.419792115688323975e-02 4.140059277415275574e-02 8.771263062953948975e-02 -3.417622148990631104e-01 -5.232390761375427246e-02 -3.841073513031005859e-01 4.589065015316009521e-01 1.872681826353073120e-01 1.923995316028594971e-01 4.581902548670768738e-02 1.259870529174804688e-01 3.107334673404693604e-01 9.360074996948242188e-03 2.319302596151828766e-02 -1.558665186166763306e-01 9.165439009666442871e-02
2.969982326030731201e-01 -2.246195524930953979e-01 -2.021062821149826050e-01 -5.439072847366333008e-02 -1.634313166141510010e-01 1.772975027561187744e-01 -2.644923031330108643e-01 -9.732116945087909698e-03 -8.558290451765060425e-02 2.858826220035552979e-01 1.896356046199798584e-01 -1.744698584079742432e-01 -2.915830612182617188e-01 1.013365611433982849e-01 -1.671354323625564575e-01 -1.963944137096405029e-01 3.670734763145446777e-01 3.575131297111511230e-02 1.352294832468032837e-01 -8.207221329212188721e-02 -1.804347932338714600e-01 -1.525258719921112061e-01 2.358742356300354004e-01 3.311154991388320923e-02 -9.478655457496643066e-02 -1.199164465069770813e-01 -1.076373085379600525e-01 -3.389374539256095886e-02 1.644415110349655151e-01 -4.736619442701339722e-02 -1.361469775438308716e-01 1.207093968987464905e-01
1.126641556620597839e-01 2.286274582147598267e-01 1.348404735326766968e-01 1.087779328227043152e-01 -9.460671246051788330e-02 8.328356780111789703e-03 -2.161221653223037720e-01 -2.276726514101028442e-01 -6.325495243072509766e-02 -9.412298351526260376e-02 1.907401680946350098e-01 -9.708625078201293945e-02 -5.329799652099609375e-01 3.272986412048339844e-01 5.389329511672258377e-03 7.560822367668151855e-02 1.280705481767654419e-01 9.030334651470184326e-02 -1.006189808249473572e-01 -1.331409215927124023e-01 2.196416258811950684e-02 -1.024689227342605591e-01 -5.873768776655197144e-02 -2.295110225677490234e-01 1.451089829206466675e-01 -2.011653035879135132e-01 -9.090466797351837158e-02 5.008474737405776978e-02 1.912075430154800415e-01 1.625811308622360229e-01 -2.949768006801605225e-01 6.100819911807775497e-03
8.833330124616622925e-02 -3.191134333610534668e-01 -9.602095931768417358e-02 -8.745090104639530182e-03 -1.831271313130855560e-02 -1.454502493143081665e-01 -4.102866351604461670e-02 2.897695302963256836e-01 -6.817569583654403687e-02 6.184967979788780212e-02 -8.671558648347854614e-02 5.422444269061088562e-02 -1.133327186107635498e-01 2.144474834203720093e-01 1.206026747822761536e-01 -3.027995526790618896e-01 4.048495367169380188e-02 1.053921598941087723e-02 5.008548125624656677e-02 -3.028384745121002197e-01 -3.145450949668884277e-01 -5.986232310533523560e-02 -9.268936514854431152e-02 2.103194743394851685e-01 9.054556488990783691e-02 -2.319558858871459961e-01 -4.268010258674621582e-01 -1.602332107722759247e-02 4.980093613266944885e-02 -1.851003766059875488e-01 -1.412838399410247803e-01 1.936229318380355835e-01
1.133889779448509216e-01 -1.651580929756164551e-01 2.626256346702575684e-01 1.885448545217514038e-01 -7.626299560070037842e-02 3.219598829746246338e-01 -2.223047763109207153e-01 -1.249134615063667297e-01 -1.716019511222839355e-01 2.151497453451156616e-02 -1.936848759651184082e-01 5.204373970627784729e-02 -4.239123463630676270e-01 1.192007511854171753e-01 2.541372738778591156e-02 4.341218993067741394e-02 8.369210176169872284e-03 -2.862258851528167725e-01 -4.699496924877166748e-02 -2.979139387607574463e-01 -2.707832455635070801e-01 -1.574378460645675659e-01 1.610158085823059082e-01 -8.876365423202514648e-02 1.944049960002303123e-03 -1.268431544303894043e-01 -7.676319777965545654e-02 1.070942077785730362e-02 1.084509771317243576e-02 1.581583768129348755e-01 5.721925757825374603e-03 2.492737621068954468e-01
1.218271255493164062e-01 -3.547119498252868652e-01 3.886102885007858276e-02 -3.252233564853668213e-01 -5.365810915827751160e-02 2.645336389541625977e-01 -4.535808414220809937e-02 -5.917578935623168945e-02 -1.585445404052734375e-01 1.555734723806381226e-01 -1.386117637157440186e-01 1.531862765550613403e-01 -3.851009309291839600e-01 1.793348044157028198e-01 -1.093933507800102234e-01 -1.493783947080373764e-02 -1.140344440937042236e-01 1.909580528736114502e-01 1.772983465343713760e-03 -1.416094303131103516e-01 -2.899495959281921387e-01 -1.577563732862472534e-01 -1.091288961470127106e-02 3.700007498264312744e-02 1.046458482742309570e-01 1.305086654610931873e-03 -6.242417916655540466e-02 7.937335409224033356e-03 -1.579628139734268188e-01 4.703597631305456161e-03 5.204468220472335815e-02 4.079240858554840088e-01
-9.797244518995285034e-02 1.058718636631965637e-01 -1.090799048542976379e-01 -8.396175503730773926e-02 -6.964313238859176636e-02 2.232611626386642456e-01 1.140073835849761963e-01 9.035685658454895020e-02 -1.674635149538516998e-02 3.542563021183013916e-01 -1.744702607393264771e-01 7.848528027534484863e-02 -2.145093530416488647e-01 -5.285374075174331665e-02 -8.339951932430267334e-02 -2.429086118936538696e-01 1.135936658829450607e-02 2.525233030319213867e-01 3.437564671039581299e-01 -6.907606869935989380e-02 -2.567636072635650635e-01 1.429346296936273575e-02 1.334760636091232300e-01 1.721370071172714233e-01 2.732940316200256348e-01 -2.719629406929016113e-01 -5.226250365376472473e-02 1.887257248163223267e-01 3.371300995349884033e-01 6.274823844432830811e-02 4.250687360763549805e-02 2.054419368505477905e-02
-8.379569649696350098e-02 1.645050197839736938e-01 -1.685623228549957275e-01 -8.805861324071884155e-02 -1.065338253974914551e-01 -3.204971849918365479e-01 1.258420795202255249e-01 -9.867320209741592407e-02 4.570087417960166931e-02 2.941022813320159912e-01 -1.151973530650138855e-01 -1.021955534815788269e-02 -2.621454894542694092e-01 2.325715273618698120e-01 1.441434770822525024e-01 9.997295588254928589e-02 9.191729128360748291e-02 2.560921013355255127e-01 1.136429458856582642e-01 -3.449202775955200195e-01 -1.879523545503616333e-01 -1.245461329817771912e-01 1.041711941361427307e-01 3.147556781768798828e-01 6.108665093779563904e-02 8.843348175287246704e-02 -1.622169762849807739e-01 3.308301419019699097e-02 1.972114294767379761e-01 1.267086267471313477e-01 -2.372852712869644165e-01 1.329548358917236328e-01
-1.731065101921558380e-02 -6.315842270851135254e-02 7.317396998405456543e-02 7.100364565849304199e-02 -1.236215606331825256e-01 2.974641919136047363e-01 -2.125636488199234009e-01 -1.485666781663894653e-01 1.688768118619918823e-01 -8.636043965816497803e-02 -1.719591468572616577e-01 3.448452651500701904e-01 -2.007070034742355347e-01 1.899406909942626953e-01 -5.990560352802276611e-02 -9.437932074069976807e-02 1.894419789314270020e-01 4.947531521320343018e-01 4.069521650671958923e-02 -8.696477860212326050e-02 -2.146336287260055542e-01 -1.839977316558361053e-02 -3.836547583341598511e-02 -4.250368103384971619e-02 1.869866698980331421e-01 -2.658950388431549072e-01 -2.134478092193603516e-02 -7.003895938396453857e-02 -1.552433818578720093e-01 1.493062376976013184e-01 -1.209947839379310608e-01 1.712886840105056763e-01
1.328521817922592163e-01 -2.388541847467422485e-01 -6.853065639734268188e-02 -2.315327525138854980e-01 -3.083385229110717773e-01 -2.813065052032470703e-01 -8.351679146289825439e-02 -8.564972132444381714e-02 9.997875243425369263e-02 9.464035183191299438e-02 1.378126889467239380e-01 -1.811103820800781250e-01 -3.678424060344696045e-01 2.071824669837951660e-01 1.446363925933837891e-01 -1.951453089714050293e-01 6.405545771121978760e-02 1.463029980659484863e-01 -2.472822815179824829e-01 -6.055992096662521362e-02 -2.776047289371490479e-01 -2.245024889707565308e-01 1.887172758579254150e-01 4.819492995738983154e-02 1.413538455963134766e-01 -1.270265877246856689e-01 2.956054639071226120e-03 1.073172986507415771e-01 1.439605951309204102e-01 -1.917126029729843140e-01 -3.189386427402496338e-02 9.291906654834747314e-02
6.421054154634475708e-02 6.908458471298217773e-02 2.522974647581577301e-02 -7.357879076153039932e-03 -2.449439167976379395e-01 -5.504455044865608215e-02 -3.532700538635253906e-01 8.364362269639968872e-02 1.532770097255706787e-01 2.556430697441101074e-01 -1.393443346023559570e-01 1.757342815399169922e-01 -4.444931074976921082e-02 2.634185850620269775e-01 4.675111547112464905e-02 1.713661700487136841e-01 1.333931535482406616e-01 6.924960017204284668e-02 6.923602521419525146e-02 -4.425782263278961182e-01 -2.175167649984359741e-01 -1.274662464857101440e-01 3.489163517951965332e-02 7.698668539524078369e-02 8.813716471195220947e-02 -3.251782655715942383e-01 -1.005269736051559448e-01 1.078673377633094788e-01 3.054097294807434082e-01 -2.644470147788524628e-02 1.061057746410369873e-01 -1.381296962499618530e-01
-4.271932318806648254e-02 -1.220497265458106995e-01 -1.010166853666305542e-01 5.852004885673522949e-02 -2.700159251689910889e-01 6.150735914707183838e-02 -1.605494767427444458e-01 2.537975274026393890e-02 -8.393803983926773071e-02 4.286943748593330383e-02 1.953753381967544556e-01 -1.267350167036056519e-01 -6.284875273704528809e-01 1.651688814163208008e-01 -1.877577304840087891e-01 -1.944065839052200317e-01 1.493514478206634521e-01 7.815963029861450195e-02 1.823879927396774292e-01 -5.526943504810333252e-02 1.763400435447692871e-01 -2.028932422399520874e-01 -1.016914471983909607e-01 2.495762705802917480e-02 5.538011342287063599e-02 -3.485203906893730164e-02 -2.669621407985687256e-01 -6.903681159019470215e-02 5.521522089838981628e-02 -8.189947158098220825e-02 -5.764119699597358704e-02 2.583436667919158936e-01
1.184415817260742188e-01 -2.227866500616073608e-01 9.199144691228866577e-02 -3.546950966119766235e-02 -3.342104554176330566e-01 -2.477671205997467041e-02 -2.831080742180347443e-02 1.467896252870559692e-01 -1.718061715364456177e-01 -4.548483062535524368e-03 9.388306736946105957e-02 3.504558280110359192e-02 -4.557060003280639648e-01 2.542457580566406250e-01 7.214924693107604980e-02 -2.662636041641235352e-01 1.017645001411437988e-01 2.290335670113563538e-02 1.141918301582336426e-01 9.386522322893142700e-02 -1.835499703884124756e-01 -2.576151192188262939e-01 1.047343686223030090e-01 1.392870098352432251e-01 1.348348110914230347e-01 -8.633117377758026123e-02 1.411230396479368210e-02 9.711492806673049927e-02 2.722342312335968018e-01 -3.293955326080322266e-01 1.170551776885986328e-01 9.607774764299392700e-02
-8.215774595737457275e-02 -8.150660991668701172e-02 -2.969379127025604248e-01 8.535952121019363403e-02 -3.855944871902465820e-01 -1.307874023914337158e-01 -2.794881165027618408e-01 1.082394197583198547e-01 1.341246254742145538e-02 1.296023577451705933e-01 -1.540914773941040039e-01 7.888739928603172302e-03 -1.406315863132476807e-01 2.643481791019439697e-01 2.652614712715148926e-01 -5.224478989839553833e-02 -1.424518525600433350e-01 -6.966783106327056885e-02 3.404412269592285156e-01 -1.023374348878860474e-01 -2.312337458133697510e-01 -1.028638780117034912e-01 7.561823725700378418e-02 8.446531742811203003e-02 1.376496255397796631e-01 -2.036599218845367432e-01 1.548639535903930664e-01 3.016982674598693848e-01 1.414389014244079590e-01 -7.562583684921264648e-02 4.651234298944473267e-02 1.606799103319644928e-02
5.463893339037895203e-02 -2.079310268163681030e-01 -1.154863238334655762e-01 2.103845477104187012e-01 6.028715893626213074e-02 1.723531484603881836e-01 -5.642156675457954407e-02 2.313499301671981812e-01 7.513331621885299683e-02 6.571497023105621338e-02 8.055645227432250977e-02 1.463303416967391968e-01 -3.057523965835571289e-01 1.363660991191864014e-01 3.987439274787902832e-01 -2.704423367977142334e-01 1.128003746271133423e-01 4.035197198390960693e-02 2.799443006515502930e-01 -3.339697420597076416e-02 -2.728400826454162598e-01 1.860538423061370850e-01 6.897738575935363770e-02 -2.508707046508789062e-01 9.749125689268112183e-02 -6.310210376977920532e-02 -2.869679033756256104e-01 1.180004850029945374e-01 1.522794812917709351e-01 6.718228757381439209e-02 -2.184151671826839447e-02 -1.245945543050765991e-01
4.019426554441452026e-02 6.627121567726135254e-02 -7.360072433948516846e-02 2.047490775585174561e-01 -2.403203397989273071e-01 -2.011400461196899414e-01 -2.726170420646667480e-01 -3.950660675764083862e-02 1.029047966003417969e-01 4.865691810846328735e-02 2.348545193672180176e-02 6.858401745557785034e-02 -3.076935708522796631e-01 4.770487248897552490e-01 -9.359350078739225864e-04 3.245820105075836182e-01 -2.267066091299057007e-01 8.022224158048629761e-02 -2.317396551370620728e-02 -3.085271418094635010e-01 -1.661635637283325195e-01 1.047009676694869995e-01 1.405439227819442749e-01 2.491200901567935944e-02 -6.091101560741662979e-03 -7.556746155023574829e-02 2.635194361209869385e-02 5.534149706363677979e-02 3.045937418937683105e-01 -1.164566446095705032e-02 -1.850135438144207001e-02 1.071470975875854492e-01
1.124755814671516418e-01 -1.173090487718582153e-01 5.917677655816078186e-02 2.527046948671340942e-02 -2.112761139869689941e-01 2.272453159093856812e-01 -2.977360039949417114e-02 1.266612559556961060e-01 4.074317961931228638e-02 4.418739583343267441e-03 5.691251903772354126e-02 -2.515589892864227295e-01 -5.932887792587280273e-01 1.075000017881393433e-01 -1.220495626330375671e-01 1.504653394222259521e-01 -2.267969399690628052e-02 2.430326789617538452e-01 1.498292237520217896e-01 -2.679060399532318115e-01 7.019834965467453003e-02 -2.542556226253509521e-01 -1.066741719841957092e-01 3.789391741156578064e-02 2.444898635149002075e-01 -2.826559124514460564e-03 -2.624303102493286133e-01 9.219767153263092041e-02 3.289479017257690430e-02 -8.348586410284042358e-02 3.648396208882331848e-02 6.502661108970642090e-02
-1.282225456088781357e-02 7.066337764263153076e-02 -3.953143209218978882e-02 1.014086678624153137e-01 -2.960890531539916992e-01 -1.449657380580902100e-01 -5.577590316534042358e-02 3.088004887104034424e-02 -3.032045960426330566e-01 -5.340783856809139252e-03 -4.497852921485900879e-02 -1.626411676406860352e-01 -1.458197683095932007e-01 2.593542337417602539e-01 8.372376114130020142e-02 -2.298096269369125366e-01 -2.167941331863403320e-01 7.554125040769577026e-02 1.039523705840110779e-01 -3.520467877388000488e-01 -3.136036396026611328e-01 -1.524346172809600830e-01 9.619141370058059692e-02 3.743609413504600525e-02 3.132393956184387207e-01 -2.744463682174682617e-01 2.133589237928390503e-01 -5.181411281228065491e-02 1.897463500499725342e-01 1.448211669921875000e-01 -5.601140111684799194e-02 3.595398738980293274e-03
8.203646540641784668e-02 -7.072585076093673706e-02 -1.831699460744857788e-01 1.796876192092895508e-01 9.965175390243530273e-02 8.527944982051849365e-02 -3.374645859003067017e-02 -1.290586683899164200e-02 -7.634208351373672485e-02 5.538492277264595032e-02 -3.688393905758857727e-02 8.122626692056655884e-02 -6.096686720848083496e-01 5.714494735002517700e-02 -3.173925876617431641e-01 -1.142942309379577637e-01 -2.536144554615020752e-01 -1.771448999643325806e-01 8.812549710273742676e-02 -1.613952815532684326e-01 -1.340753436088562012e-01 1.791599243879318237e-01 -1.101976782083511353e-01 -7.944243401288986206e-02 7.028304785490036011e-02 -6.432669609785079956e-02 1.919810473918914795e-01 1.727852821350097656e-01 2.838127315044403076e-01 2.010714858770370483e-01 -4.174707457423210144e-02 4.181452468037605286e-02
9.061199426651000977e-02 1.945225447416305542e-01 -2.849588096141815186e-01 3.217998147010803223e-01 -2.053930461406707764e-01 -8.910822868347167969e-02 -2.641391158103942871e-01 -1.613467931747436523e-01 -3.651209920644760132e-02 1.621192693710327148e-01 1.197735220193862915e-01 1.415226161479949951e-01 -1.759951710700988770e-01 8.965976536273956299e-02 -1.616914570331573486e-01 8.476890623569488525e-02 2.814414501190185547e-01 2.199259549379348755e-01 1.617655605077743530e-01 -2.755375206470489502e-01 -1.528218090534210205e-01 -3.375031426548957825e-02 1.785373874008655548e-02 -1.702914535999298096e-01 2.247954457998275757e-01 -2.335350364446640015e-01 -1.610807031393051147e-01 -5.836026743054389954e-02 1.690854281187057495e-01 1.366128176450729370e-01 6.190321221947669983e-02 -1.412270367145538330e-01
-5.209179129451513290e-03 1.330668032169342041e-01 -1.596051901578903198e-01 2.182996422052383423e-01 5.921945720911026001e-02 -6.062486395239830017e-02 -1.884134262800216675e-01 -1.665211319923400879e-01 1.256016269326210022e-02 4.454180225729942322e-02 3.361974656581878662e-01 7.527093589305877686e-02 -2.961940169334411621e-01 3.822547793388366699e-01 3.912747651338577271e-02 2.658681198954582214e-02 -9.814503043889999390e-02 1.558298617601394653e-01 -2.473157644271850586e-01 2.221147343516349792e-02 -4.196543991565704346e-01 4.879059270024299622e-02 1.544696837663650513e-01 -2.428331524133682251e-01 1.275260746479034424e-01 -2.526994049549102783e-01 -5.434971675276756287e-02 3.496753796935081482e-02 1.362921297550201416e-01 1.051472947001457214e-01 -9.359598159790039062e-02 -4.713171347975730896e-02
1.417464464902877808e-01 -2.459167242050170898e-01 -8.320323377847671509e-02 5.592934414744377136e-02 7.471036911010742188e-02 -9.467320889234542847e-02 -2.866339683532714844e-01 1.974876075983047485e-01 -2.152140736579895020e-01 7.911542803049087524e-02 7.644189056009054184e-03 1.272160280495882034e-02 -2.202069461345672607e-01 2.132917940616607666e-01 4.175234958529472351e-02 -6.170324981212615967e-02 -1.993336826562881470e-01 4.064281880855560303e-01 1.898170709609985352e-01 -1.203504726290702820e-01 -4.123364016413688660e-02 8.295387029647827148e-02 1.881852932274341583e-02 -9.872675687074661255e-02 2.296488173305988312e-02 -3.219033479690551758e-01 -4.637794196605682373e-02 1.373432576656341553e-01 9.209431707859039307e-02 2.208105176687240601e-01 -3.182757198810577393e-01 -2.520492076873779297e-01
-1.030194014310836792e-01 -1.789773255586624146e-01 2.179966717958450317e-01 -1.182734295725822449e-01 -1.688353419303894043e-01 1.613074094057083130e-01 -3.001179099082946777e-01 1.276437789201736450e-01 -1.147793158888816833e-01 8.357010036706924438e-02 -7.645600289106369019e-02 1.217693164944648743e-01 -4.080204963684082031e-01 9.879307448863983154e-02 1.187548320740461349e-02 2.365137785673141479e-01 -2.002367563545703888e-02 9.718424826860427856e-02 -1.731613278388977051e-01 1.126445233821868896e-01 -2.544715106487274170e-01 -3.582918941974639893e-01 -5.231016129255294800e-02 -3.605797886848449707e-01 7.729647308588027954e-02 -1.801306158304214478e-01 -8.964926004409790039e-02 -2.480060094967484474e-03 9.883424639701843262e-02 -1.313079595565795898e-01 -9.909632056951522827e-02 1.021764986217021942e-02
6.633109599351882935e-02 3.346920385956764221e-02 7.506785541772842407e-02 3.541051745414733887e-01 1.150186061859130859e-01 -1.571674793958663940e-01 -2.055123820900917053e-02 3.153488337993621826e-01 2.212276682257652283e-02 4.331009928137063980e-03 -1.871353834867477417e-01 -1.287379954010248184e-02 -1.853352934122085571e-01 1.696319580078125000e-01 9.258861839771270752e-02 -2.824968993663787842e-01 -1.087026596069335938e-01 7.396990060806274414e-02 1.191805452108383179e-01 -3.029005229473114014e-01 -3.709804713726043701e-01 -2.164758294820785522e-01 8.847634494304656982e-02 2.311769640073180199e-03 1.275743693113327026e-01 -1.337897777557373047e-01 -1.662984043359756470e-01 1.353231966495513916e-01 2.337114512920379639e-01 2.051943838596343994e-01 -1.692491918802261353e-01 -1.318543702363967896e-01
8.775999397039413452e-02 -9.620809555053710938e-02 -1.416369527578353882e-01 -3.157802522182464600e-01 -1.758625358343124390e-01 -1.132663786411285400e-01 8.801189064979553223e-02 5.394898727536201477e-02 -1.092949584126472473e-01 1.258589625358581543e-01 2.184881567955017090e-01 -1.041699051856994629e-01 -5.365985631942749023e-01 1.755564063787460327e-01 3.222190216183662415e-02 -1.468918323516845703e-01 -1.135139837861061096e-01 5.845601856708526611e-02 -1.117024794220924377e-01 -1.418065130710601807e-01 -2.424648404121398926e-01 7.127593457698822021e-02 -1.440672278404235840e-01 2.293961346149444580e-01 -1.776879578828811646e-01 -1.985570341348648071e-01 2.151733264327049255e-02 8.398281782865524292e-02 2.620295286178588867e-01 -1.415822356939315796e-01 -1.384371966123580933e-01 -9.264054149389266968e-02
-1.572978124022483826e-02 -1.803303062915802002e-01 -1.692038923501968384e-01 -1.221706196665763855e-01 6.487986445426940918e-02 -1.056803464889526367e-01 1.092284172773361206e-01 2.566577196121215820e-01 -5.683446675539016724e-02 -1.304344683885574341e-01 -8.063817024230957031e-02 1.382263749837875366e-01 -2.083969861268997192e-01 3.347688615322113037e-01 -2.006557583808898926e-01 -2.466426193714141846e-01 -1.484400127083063126e-02 1.686813235282897949e-01 5.441408976912498474e-02 -2.763685286045074463e-01 -3.614541888236999512e-01 -3.645236045122146606e-02 6.245670840144157410e-02 -1.499885134398937225e-02 1.449373215436935425e-01 -2.678081691265106201e-01 -3.525846004486083984e-01 2.216272950172424316e-01 5.478772334754467010e-03 -8.914360404014587402e-02 -1.815733127295970917e-02 9.727457910776138306e-02
-1.328577995300292969e-01 -1.243026182055473328e-01 5.334120616316795349e-02 1.031674370169639587e-01 -4.252454340457916260e-01 -1.094937250018119812e-01 1.250147670507431030e-01 -1.442724168300628662e-01 -3.607677295804023743e-02 2.031821757555007935e-01 1.983882859349250793e-02 -4.624557867646217346e-02 -3.907431960105895996e-01 8.612927049398422241e-02 1.461126059293746948e-01 -9.605759382247924805e-02 6.672450155019760132e-02 2.178685963153839111e-01 -6.676660478115081787e-02 -3.147695064544677734e-01 -1.173529997467994690e-01 -1.628201156854629517e-01 9.010183811187744141e-02 -1.836882829666137695e-01 3.335778415203094482e-01 -2.570816874504089355e-02 7.842078059911727905e-02 2.380843758583068848e-01 -5.159380380064249039e-03 1.392976045608520508e-01 -2.373052537441253662e-01 1.549872476607561111e-02
-6.825254857540130615e-02 -2.098421752452850342e-02 -1.518801003694534302e-01 -6.763270497322082520e-02 -2.078531235456466675e-01 1.110414192080497742e-01 -1.891136616468429565e-01 -3.203109502792358398e-01 5.203111469745635986e-02 2.122994363307952881e-01 -2.942446246743202209e-02 -2.113628946244716644e-02 -2.142708152532577515e-01 1.834930628538131714e-01 -2.066804170608520508e-01 1.763667911291122437e-02 2.937959507107734680e-02 2.838854491710662842e-01 -8.901544660329818726e-02 -3.416860997676849365e-01 -6.879096478223800659e-02 -2.571319043636322021e-01 -1.058943849056959152e-02 -6.640849169343709946e-03 1.753463894128799438e-01 -2.946953475475311279e-01 -5.131489038467407227e-02 -5.936783179640769958e-02 1.194968521595001221e-01 2.125773876905441284e-01 -3.259745538234710693e-01 -1.872239559888839722e-01
-1.543948426842689514e-03 -4.689567908644676208e-02 -1.676162630319595337e-01 5.518703535199165344e-02 -8.262040466070175171e-02 1.011788398027420044e-01 -1.928848773241043091e-01 1.166248768568038940e-01 1.120879575610160828e-01 2.535976171493530273e-01 -3.024511337280273438e-01 3.968756496906280518e-01 -1.686908006668090820e-01 2.897062897682189941e-01 -6.618008762598037720e-02 -9.048993885517120361e-02 -9.106276929378509521e-02 -1.232477091252803802e-02 1.446751505136489868e-01 -1.810639053583145142e-01 -3.195652067661285400e-01 -7.415626198053359985e-02 -2.361473590135574341e-01 7.911782711744308472e-03 7.931560277938842773e-02 -7.769811898469924927e-02 -4.163395985960960388e-02 -2.727937400341033936e-01 2.045415341854095459e-01 2.822119891643524170e-01 -1.051234677433967590e-01 -3.678385913372039795e-02
-1.071721538901329041e-01 1.401933431625366211e-01 -9.107453376054763794e-02 -1.440892647951841354e-02 -7.866486557759344578e-04 1.843640506267547607e-01 -1.966732740402221680e-01 -2.931060455739498138e-02 -1.396504938602447510e-01 1.566793955862522125e-02 -2.747682109475135803e-02 -8.941557258367538452e-02 -4.508628547191619873e-01 3.646487295627593994e-01 -5.849448218941688538e-02 4.058937728404998779e-01 -5.811170116066932678e-02 2.608215212821960449e-01 1.280790865421295166e-01 -1.660286933183670044e-01 -3.473695367574691772e-02 -3.531813621520996094e-01 -1.819800138473510742e-01 -1.231055557727813721e-01 1.120868325233459473e-02 -1.304693371057510376e-01 -1.024474129080772400e-01 6.730811297893524170e-02 5.670545250177383423e-02 -3.526138141751289368e-02 1.388447582721710205e-01 9.171659499406814575e-02
1.336057633161544800e-01 -1.177223846316337585e-01 -9.714122116565704346e-02 -1.259645074605941772e-01 -1.005895808339118958e-02 -8.654417097568511963e-02 2.411650680005550385e-02 1.719449609518051147e-01 -1.812162995338439941e-02 -1.571612618863582611e-02 -1.053231880068778992e-01 1.479979306459426880e-01 -1.307534426450729370e-01 2.863946855068206787e-01 -3.195992484688758850e-02 -2.599056661128997803e-01 -6.792831420898437500e-02 3.012394607067108154e-01 -1.811639964580535889e-02 -3.687918484210968018e-01 -4.597448110580444336e-01 -1.639365702867507935e-01 6.148962676525115967e-02 1.067518740892410278e-01 2.118347287178039551e-01 -6.726203858852386475e-02 -3.411684334278106689e-01 1.111320927739143372e-01 -4.941538348793983459e-02 -6.668820232152938843e-02 1.435470432043075562e-01 1.150451824069023132e-01
-3.390809521079063416e-02 -1.984818726778030396e-01 -8.056057244539260864e-02 -8.415878564119338989e-02 -1.430321335792541504e-01 4.556491330731660128e-04 -1.863402128219604492e-01 -2.747884690761566162e-01 -2.100240439176559448e-02 5.231561511754989624e-02 2.041862308979034424e-01 3.427946195006370544e-02 -4.702384173870086670e-01 2.196441441774368286e-01 -2.744794823229312897e-03 -1.689718812704086304e-01 1.463005840778350830e-01 -1.252661049365997314e-01 -5.642322823405265808e-02 -1.276215910911560059e-01 1.388001907616853714e-02 -3.899810612201690674e-01 8.457853458821773529e-03 3.953242003917694092e-01 3.284829482436180115e-02 -1.937466412782669067e-01 -1.435540914535522461e-01 -4.783963784575462341e-02 1.296771764755249023e-01 -8.749303966760635376e-02 -1.122540533542633057e-01 8.624622225761413574e-02
1.821525096893310547e-01 -8.889427036046981812e-02 -2.303120940923690796e-01 -6.980247795581817627e-02 -1.102878362871706486e-03 -1.343745887279510498e-01 2.872002497315406799e-02 -4.215808212757110596e-02 -2.133507579565048218e-01 2.791726291179656982e-01 4.427403584122657776e-02 -4.121919162571430206e-03 -2.953158915042877197e-01 3.172144591808319092e-01 -6.715665012598037720e-02 1.561075150966644287e-01 -1.159638704848475754e-04 4.895388614386320114e-03 3.859696090221405029e-01 -1.499107778072357178e-01 -5.695585533976554871e-02 -1.747450381517410278e-01 -1.613652706146240234e-01 6.628470867872238159e-02 -2.358058989048004150e-01 -3.951362073421478271e-01 -3.628630936145782471e-02 1.437269989401102066e-02 1.786925047636032104e-01 9.086450189352035522e-02 6.213846430182456970e-02 -2.126084119081497192e-01
2.921965718269348145e-02 -1.823377609252929688e-01 -9.784906357526779175e-02 1.016199588775634766e-01 1.070673465728759766e-01 -9.963306784629821777e-02 -2.192161381244659424e-01 -8.849592506885528564e-02 -1.666498780250549316e-01 3.116318881511688232e-01 2.921592257916927338e-02 1.800215542316436768e-01 -1.970561444759368896e-01 1.202958226203918457e-01 -5.397511646151542664e-02 9.721615351736545563e-04 3.383341133594512939e-01 2.224213331937789917e-01 2.400671243667602539e-01 -2.931590080261230469e-01 -1.034392043948173523e-01 -8.721664547920227051e-03 6.568865478038787842e-02 -1.919572055339813232e-01 -5.320119857788085938e-02 2.343380302190780640e-01 2.447564620524644852e-03 2.929503470659255981e-02 5.467494577169418335e-02 3.955189138650894165e-02 -4.597658812999725342e-01 -1.426712423563003540e-01
2.494079992175102234e-02 -3.775619268417358398e-01 -1.309587061405181885e-01 -2.161960899829864502e-01 -2.120183408260345459e-01 -2.601364850997924805e-01 -5.988652259111404419e-02 -1.051664650440216064e-01 3.089810535311698914e-02 -1.507554352283477783e-01 6.252223998308181763e-02 -9.708875417709350586e-02 -3.151132464408874512e-01 2.653970420360565186e-01 -1.647396571934223175e-02 -6.201073899865150452e-02 3.183576464653015137e-02 1.449604518711566925e-02 -1.406710147857666016e-01 -1.697815507650375366e-01 -3.412733674049377441e-01 -2.192081362009048462e-01 1.899934262037277222e-01 7.029229402542114258e-02 1.624366939067840576e-01 -2.250475622713565826e-02 -2.942882478237152100e-02 2.540918290615081787e-01 1.602937728166580200e-01 -2.785174250602722168e-01 -5.259624496102333069e-02 3.240459412336349487e-02
-1.709175407886505127e-01 -2.017951756715774536e-01 -2.512738853693008423e-02 -1.804753555916249752e-03 -1.214593946933746338e-01 1.378990411758422852e-01 -1.907378435134887695e-01 -3.337488472461700439e-01 7.682334631681442261e-02 2.753582298755645752e-01 -1.041421517729759216e-01 5.964729934930801392e-02 -4.896056279540061951e-02 -5.627124011516571045e-02 3.215397149324417114e-02 -5.315542966127395630e-02 1.003232225775718689e-01 3.103591501712799072e-01 6.742470711469650269e-02 -9.026354551315307617e-02 -3.691117167472839355e-01 6.838129460811614990e-02 1.675460636615753174e-01 1.596369445323944092e-01 3.956451416015625000e-01 -1.986453682184219360e-01 -1.899355947971343994e-01 4.277310147881507874e-02 1.958664953708648682e-01 -1.589690446853637695e-01 -1.669479012489318848e-01 -5.814040452241897583e-02
-1.840443350374698639e-02 -1.233822181820869446e-01 -6.986975669860839844e-02 -4.351545870304107666e-02 -2.629058957099914551e-01 -2.741647064685821533e-01 -1.374246925115585327e-01 -1.278667431324720383e-02 -2.649608850479125977e-01 1.205339729785919189e-01 3.996219858527183533e-02 -2.319055348634719849e-01 -2.093038111925125122e-01 1.484929472208023071e-01 -2.045502699911594391e-02 -1.463997215032577515e-01 -2.177512794733047485e-01 5.698722600936889648e-02 2.355690449476242065e-01 -4.430732131004333496e-01 -2.870860099792480469e-01 -1.372648626565933228e-01 -1.292510628700256348e-01 -1.618241667747497559e-01 2.325292676687240601e-01 -2.337088584899902344e-01 1.584280133247375488e-01 1.674361154437065125e-02 1.606016233563423157e-02 -7.259900122880935669e-02 -6.850362755358219147e-03 -1.551617030054330826e-02
8.837540447711944580e-02 7.281414419412612915e-02 -1.634768396615982056e-01 1.662622243165969849e-01 -2.465197145938873291e-01 -1.448908597230911255e-01 -2.802855968475341797e-01 1.382386088371276855e-01 2.239671200513839722e-01 2.817975580692291260e-01 -1.679714173078536987e-01 1.282824277877807617e-01 -1.165402680635452271e-01 1.568097472190856934e-01 -1.074383705854415894e-01 6.733701378107070923e-02 -2.128562657162547112e-03 4.935178160667419434e-02 1.098619922995567322e-01 -4.966640174388885498e-01 -2.727369666099548340e-01 -2.765452302992343903e-02 -2.026607654988765717e-02 1.219711899757385254e-01 -5.500786751508712769e-02 -3.750067055225372314e-01 -2.636063843965530396e-02 7.819209992885589600e-02 1.474890261888504028e-01 2.342975465580821037e-03 -1.541813090443611145e-02 2.260248549282550812e-02
2.137351036071777344e-01 7.665176689624786377e-02 4.651277791708707809e-03 -1.416067183017730713e-01 -1.579458266496658325e-01 -9.771890193223953247e-02 -8.667308837175369263e-02 3.110309317708015442e-02 8.319672942161560059e-02 2.563880681991577148e-01 -1.589412093162536621e-01 5.102109536528587341e-02 -3.782250285148620605e-01 2.821789085865020752e-01 1.001211106777191162e-01 3.105932772159576416e-01 4.192045703530311584e-02 -1.812447458505630493e-01 3.604685962200164795e-01 4.074503481388092041e-02 -1.243948489427566528e-01 -9.684979915618896484e-02 2.376343160867691040e-01 -1.721481978893280029e-01 -3.733487427234649658e-02 -1.183506101369857788e-01 -2.224113941192626953e-01 -4.492243006825447083e-02 6.840423494577407837e-02 2.568253278732299805e-01 -2.011976987123489380e-01 2.303160354495048523e-02
3.249472975730895996e-01 -1.336980164051055908e-01 -2.070256471633911133e-01 -1.131093576550483704e-01 4.433027654886245728e-02 1.568732410669326782e-01 -2.175298631191253662e-01 -1.132444851100444794e-02 -1.912400424480438232e-01 -1.531082391738891602e-02 2.319963090121746063e-02 -2.419493347406387329e-02 -2.711778283119201660e-01 -1.529118418693542480e-01 1.160275097936391830e-02 7.083047181367874146e-02 1.876991689205169678e-01 7.541219890117645264e-02 2.954939901828765869e-01 -6.290487945079803467e-02 -3.011109828948974609e-01 2.874068729579448700e-02 -1.164953559637069702e-01 2.385828495025634766e-01 6.852175295352935791e-02 -4.198903217911720276e-02 -2.251806557178497314e-01 2.666193246841430664e-01 1.672139912843704224e-01 2.374136000871658325e-01 -2.491098940372467041e-01 1.950552463531494141e-01
-2.020274996757507324e-01 1.171992123126983643e-01 -1.438197493553161621e-01 1.245552450418472290e-01 -3.755101263523101807e-01 4.143102094531059265e-02 -1.296943873167037964e-01 -8.882588893175125122e-02 1.056056320667266846e-01 8.756110444664955139e-03 2.754934504628181458e-02 -1.343707293272018433e-01 -3.545100390911102295e-01 2.711132466793060303e-01 2.050859332084655762e-01 -1.816369742155075073e-01 -1.790766976773738861e-02 3.205553293228149414e-01 -1.677180081605911255e-02 -1.728988736867904663e-01 9.373773634433746338e-02 -2.699926197528839111e-01 -6.311975419521331787e-02 -1.831987798213958740e-01 2.979892492294311523e-01 -1.600387394428253174e-01 -3.935715649276971817e-03 1.605134159326553345e-01 1.732540130615234375e-01 6.189934164285659790e-02 -1.044478192925453186e-01 1.058199629187583923e-02
2.876449525356292725e-01 -6.121270358562469482e-02 -1.495334506034851074e-01 -2.286875247955322266e-01 -1.194765940308570862e-01 -1.800225675106048584e-01 1.224650070071220398e-01 1.299110502004623413e-01 -1.464660018682479858e-01 2.971803545951843262e-01 -3.163911402225494385e-02 9.090073406696319580e-02 -3.217358291149139404e-01 1.333229541778564453e-01 4.758810624480247498e-02 -1.562303453683853149e-01 -1.871123015880584717e-01 -8.125759661197662354e-02 -1.791551113128662109e-01 1.604594290256500244e-01 -3.313386440277099609e-01 -8.937406237237155437e-04 -6.133305653929710388e-02 -1.290357764810323715e-02 1.820246875286102295e-02 -3.365804255008697510e-01 4.254611209034919739e-03 1.706089377403259277e-01 2.559961676597595215e-01 -5.274199321866035461e-02 -2.439892590045928955e-01 9.768498688936233521e-02
-2.463998049497604370e-01 -2.334029078483581543e-01 -3.506771624088287354e-01 4.562083259224891663e-02 -1.575607806444168091e-01 4.795616492629051208e-02 -1.102229580283164978e-01 1.529849618673324585e-01 1.076122047379612923e-03 2.750238180160522461e-01 1.238770708441734314e-01 1.431754231452941895e-01 -1.567010581493377686e-01 2.655119597911834717e-01 -1.600420325994491577e-01 6.033974513411521912e-02 -1.082454528659582138e-02 1.059128791093826294e-01 1.864564418792724609e-01 -2.692998647689819336e-01 -1.509381830692291260e-01 -1.987309902906417847e-01 -4.827333614230155945e-02 6.258847564458847046e-02 -5.438372492790222168e-02 -3.937280178070068359e-01 9.840691089630126953e-02 -1.850072294473648071e-01 2.058185040950775146e-01 1.719527095556259155e-01 -1.535968855023384094e-02 9.108449332416057587e-03
-6.248743087053298950e-02 4.910146817564964294e-03 -2.100101858377456665e-02 -7.970029860734939575e-02 1.267878524959087372e-02 -1.956185549497604370e-01 -4.031011462211608887e-02 -1.672193855047225952e-01 2.939528413116931915e-02 7.875050604343414307e-02 -5.593626573681831360e-02 1.199097633361816406e-01 -1.606393009424209595e-01 2.963007800281047821e-02 -8.282288908958435059e-02 -1.769473552703857422e-01 -1.056691929697990417e-01 3.229041397571563721e-01 3.341272175312042236e-01 -4.265313148498535156e-01 -1.214407160878181458e-01 -8.719313889741897583e-02 -9.785062074661254883e-02 -2.552289068698883057e-01 3.646060824394226074e-01 -3.663667142391204834e-01 -1.293912231922149658e-01 -1.630092114210128784e-01 -6.366218626499176025e-02 -1.413255836814641953e-02 -7.657118886709213257e-02 -7.194081693887710571e-02
-1.009359583258628845e-01 -1.967537552118301392e-01 -8.406025916337966919e-02 4.297485109418630600e-03 -2.066298127174377441e-01 -1.120428182184696198e-02 -4.958390071988105774e-02 -2.775085568428039551e-01 -9.873989969491958618e-02 1.627642512321472168e-01 -1.957588344812393188e-01 1.171367466449737549e-01 -3.570963740348815918e-01 1.730823069810867310e-01 -1.065173223614692688e-01 1.965345740318298340e-01 -6.213971599936485291e-02 -2.030588984489440918e-01 3.416384756565093994e-01 -2.664418816566467285e-01 -3.207068145275115967e-01 3.090817667543888092e-02 -3.282400593161582947e-02 1.975623704493045807e-02 2.827556729316711426e-01 -1.640258878469467163e-01 2.138167023658752441e-01 -1.075051277875900269e-01 -3.677288442850112915e-02 -8.765842765569686890e-02 -8.126669377088546753e-02 -9.024571627378463745e-02
2.811300382018089294e-02 -1.119119673967361450e-01 -2.079744488000869751e-01 6.928039342164993286e-02 -2.118018269538879395e-01 -2.679811120033264160e-01 -3.624935150146484375e-01 2.495183423161506653e-02 2.303024977445602417e-01 1.120875030755996704e-01 -1.451950073242187500e-01 1.994169056415557861e-01 -9.508161991834640503e-02 3.538959622383117676e-01 2.401101738214492798e-01 2.892697043716907501e-02 7.220505923032760620e-02 7.135323714464902878e-03 2.173602283000946045e-01 -3.468830287456512451e-01 -2.503577768802642822e-01 -1.763242781162261963e-01 2.663892880082130432e-02 7.012302428483963013e-02 7.130610197782516479e-02 -2.179425060749053955e-01 1.050318554043769836e-01 1.322133839130401611e-01 1.034082025289535522e-01 -4.264337196946144104e-02 4.171694442629814148e-02 5.593365803360939026e-02
9.719532728195190430e-02 -2.406565994024276733e-01 -1.708276271820068359e-01 -3.184207156300544739e-02 -1.231172494590282440e-02 -2.509846985340118408e-01 4.415053501725196838e-02 -1.285805553197860718e-01 -1.543432176113128662e-01 -4.818754643201828003e-02 -2.341215498745441437e-02 -7.527639716863632202e-02 -2.353835999965667725e-01 2.778356969356536865e-01 -1.068015620112419128e-01 -3.557547032833099365e-01 1.673287153244018555e-01 7.806099951267242432e-02 4.926456511020660400e-02 -2.932229340076446533e-01 -3.923690021038055420e-01 4.187286272644996643e-02 -6.604171544313430786e-02 7.677038013935089111e-02 1.512857079505920410e-01 -1.413263976573944092e-01 -2.763603329658508301e-01 -4.377381876111030579e-02 3.936269320547580719e-03 -1.610611230134963989e-01 -3.622859343886375427e-02 2.846192717552185059e-01
3.301379680633544922e-01 -2.588559091091156006e-01 2.848558686673641205e-02 -2.882595546543598175e-02 -1.394689828157424927e-01 8.074299991130828857e-02 -5.524606630206108093e-02 -1.366479247808456421e-01 -1.378175765275955200e-01 1.155069023370742798e-01 1.605276614427566528e-01 5.619534850120544434e-02 -3.308418989181518555e-01 1.945110112428665161e-01 -5.238218605518341064e-02 1.011632196605205536e-02 2.398017048835754395e-01 1.453129351139068604e-01 1.685822615399956703e-03 -8.027198910713195801e-02 -1.389831602573394775e-01 -1.505344919860363007e-02 1.709048002958297729e-01 -2.558496408164501190e-02 6.889201700687408447e-02 -3.713274598121643066e-01 -7.004383951425552368e-02 4.664734005928039551e-02 1.874877661466598511e-01 -4.128773808479309082e-01 -1.910143643617630005e-01 -1.922842413187026978e-01
-9.942574799060821533e-02 -1.123765483498573303e-01 -2.752256393432617188e-01 -3.091147541999816895e-02 -1.982271224260330200e-01 -1.703251749277114868e-01 -3.226931095123291016e-01 -4.555260820779949427e-04 1.395317316055297852e-01 6.609085947275161743e-02 -1.975227445363998413e-01 1.685075759887695312e-01 -7.206775248050689697e-02 3.114388883113861084e-01 3.221519887447357178e-01 7.351364940404891968e-02 1.242379620671272278e-01 6.159793213009834290e-02 2.640472054481506348e-01 -2.396055757999420166e-01 -3.267202079296112061e-01 -2.114161401987075806e-01 1.326842308044433594e-01 1.188050955533981323e-02 -3.208501730114221573e-03 -2.469001859426498413e-01 1.484429985284805298e-01 1.100366264581680298e-01 9.651114791631698608e-02 -7.070624828338623047e-02 -1.559531223028898239e-02 2.244516462087631226e-02
1.392527967691421509e-01 -2.412575632333755493e-01 -8.097779005765914917e-02 8.728805184364318848e-02 -1.840175837278366089e-01 -1.336328834295272827e-01 7.880781777203083038e-03 4.393434152007102966e-02 2.069615572690963745e-01 5.636088550090789795e-02 4.822938516736030579e-02 -4.340698570013046265e-02 -1.507248878479003906e-01 4.886129200458526611e-01 -1.471625268459320068e-01 -2.519499063491821289e-01 -7.138198614120483398e-02 2.270927280187606812e-01 3.608600422739982605e-02 -2.035730481147766113e-01 -2.202577888965606689e-01 7.921843230724334717e-02 -2.880276646465063095e-03 -5.919587239623069763e-02 2.252525389194488525e-01 -5.536487326025962830e-02 -3.503739833831787109e-02 -6.831172108650207520e-02 1.928929686546325684e-01 -4.125198125839233398e-01 -1.225262433290481567e-01 1.337728500366210938e-01
2.548683434724807739e-02 2.898613223806023598e-03 -1.392028629779815674e-01 -1.566466391086578369e-01 -8.338432759046554565e-02 -1.254832297563552856e-01 -1.845442503690719604e-01 -2.397867143154144287e-01 7.537018507719039917e-03 5.278216302394866943e-02 -3.781813681125640869e-01 7.146690040826797485e-02 -4.233841598033905029e-01 4.456804692745208740e-02 -1.243727728724479675e-01 2.867172062397003174e-01 -4.008927568793296814e-02 4.057222045958042145e-03 7.736608386039733887e-02 2.215126156806945801e-02 -3.049012273550033569e-02 -2.281901240348815918e-01 2.101586461067199707e-01 -8.239191956818103790e-03 8.996252715587615967e-02 -2.115331143140792847e-01 -1.638755388557910919e-02 2.224549651145935059e-01 2.371892780065536499e-01 5.826199054718017578e-02 1.397856511175632477e-02 3.788250684738159180e-01
2.331790179014205933e-01 -1.299338489770889282e-01 -2.143962867558002472e-02 8.942027390003204346e-02 -1.254011988639831543e-01 5.155934020876884460e-02 -2.106374800205230713e-01 1.100403591990470886e-01 -2.413649559020996094e-01 -9.038227051496505737e-02 1.137452721595764160e-01 2.531667351722717285e-01 -1.980487108230590820e-01 1.575348228216171265e-01 9.906478971242904663e-02 -2.190586179494857788e-01 1.918049752712249756e-01 -7.529582083225250244e-02 5.395448207855224609e-02 -3.293233513832092285e-01 -5.562457442283630371e-02 -4.524883031845092773e-01 8.104842156171798706e-02 3.261170089244842529e-01 1.172842830419540405e-02 5.988363642245531082e-03 -3.260331973433494568e-02 1.214176937937736511e-01 1.148012876510620117e-01 -3.006805106997489929e-02 -1.401735246181488037e-01 2.362934947013854980e-01
1.115173995494842529e-01 1.390985846519470215e-01 -2.236779332160949707e-01 3.739352226257324219e-01 -3.500891625881195068e-01 -4.082229454070329666e-03 -6.803062558174133301e-02 -9.010312706232070923e-02 -1.109003350138664246e-01 3.148451820015907288e-02 1.960539072751998901e-01 -1.020075157284736633e-01 -2.879303991794586182e-01 4.015167653560638428e-01 1.735491752624511719e-01 -4.187063127756118774e-02 6.839812546968460083e-02 1.053474843502044678e-01 5.917086452245712280e-02 -2.084460705518722534e-01 -1.164756640791893005e-01 -3.397257253527641296e-02 -2.303700447082519531e-01 -2.525363862514495850e-01 3.631056472659111023e-02 -1.726874262094497681e-01 -6.163285672664642334e-02 1.486436873674392700e-01 1.832769513130187988e-01 3.717056661844253540e-02 -1.292584836483001709e-01 -4.358463734388351440e-02
2.279305160045623779e-01 -2.650528252124786377e-01 -1.043779551982879639e-01 -8.185948431491851807e-02 -4.801204428076744080e-03 -2.588392235338687897e-02 -1.489692181348800659e-01 -1.594535559415817261e-01 -1.352504491806030273e-01 4.965320974588394165e-02 7.041843235492706299e-02 -4.963195323944091797e-02 -3.787066936492919922e-01 3.108996450901031494e-01 5.171318724751472473e-02 -8.885032683610916138e-02 1.157695204019546509e-01 -4.573684185743331909e-02 -2.538636028766632080e-01 -6.414402276277542114e-02 -1.908761560916900635e-01 -3.270173370838165283e-01 1.566933989524841309e-01 2.313991077244281769e-02 -7.885679602622985840e-02 -3.614549338817596436e-01 1.361854467540979385e-02 1.587562710046768188e-01 7.236681878566741943e-02 -2.148812115192413330e-01 -8.071558177471160889e-02 -2.456862479448318481e-01
1.565213054418563843e-01 -1.842454224824905396e-01 -2.318053245544433594e-01 -1.822571605443954468e-01 -2.664478719234466553e-01 1.024207621812820435e-01 -1.495939642190933228e-01 -7.876367121934890747e-02 -8.109737932682037354e-02 3.098645433783531189e-02 3.895151242613792419e-02 -4.906228184700012207e-02 -3.192793726921081543e-01 2.754078507423400879e-01 7.511866837739944458e-02 -2.558287084102630615e-01 2.656403779983520508e-01 1.479267030954360962e-01 -1.631761193275451660e-01 -9.903306514024734497e-02 -3.461375236511230469e-01 9.083141386508941650e-02 1.831006258726119995e-01 1.203470490872859955e-02 -1.609983155503869057e-03 -1.140223667025566101e-01 6.928251683712005615e-02 8.835155516862869263e-02 9.598585218191146851e-02 -3.806346058845520020e-01 3.226571157574653625e-02 1.132933869957923889e-01
1.602237820625305176e-01 -1.386551111936569214e-01 -7.556004822254180908e-02 -6.641998142004013062e-02 -6.610625982284545898e-02 2.061005532741546631e-01 -1.484115123748779297e-01 -1.521644443273544312e-01 -1.539220064878463745e-01 7.258950918912887573e-02 6.154482439160346985e-02 -3.587376698851585388e-02 -3.010305464267730713e-01 3.097229003906250000e-01 -1.111799329519271851e-01 -1.504159569740295410e-01 2.145253568887710571e-01 1.406870782375335693e-01 -2.141927480697631836e-01 -6.722706556320190430e-02 -3.208805322647094727e-01 -1.304296404123306274e-01 1.483676284551620483e-01 8.295109122991561890e-02 -3.893088176846504211e-02 -4.440560936927795410e-01 4.549450799822807312e-02 8.621784858405590057e-03 1.212661489844322205e-01 -2.757446765899658203e-01 -1.601457148790359497e-01 -1.227610707283020020e-01
3.085599839687347412e-02 -2.369638979434967041e-01 -4.295080527663230896e-02 -3.625401556491851807e-01 -2.863959968090057373e-01 -1.158572435379028320e-01 -9.502741694450378418e-02 -2.471187561750411987e-01 2.942528761923313141e-02 -6.175423040986061096e-03 -3.014664398506283760e-03 -1.181289330124855042e-01 -2.936009764671325684e-01 3.394837081432342529e-01 1.077282130718231201e-01 -6.729747354984283447e-02 1.818335056304931641e-02 1.477600485086441040e-01 -1.446599364280700684e-01 -2.012772411108016968e-01 -2.132168412208557129e-01 -2.175302058458328247e-01 1.768895238637924194e-01 5.539093911647796631e-02 1.600270569324493408e-01 -4.448208585381507874e-02 -2.900147810578346252e-02 1.946593523025512695e-01 1.827944666147232056e-01 -3.023734688758850098e-01 -7.016096264123916626e-02 6.922117620706558228e-02
2.688227295875549316e-01 -6.358962040394544601e-03 2.138314768671989441e-02 -2.470983192324638367e-03 1.041461303830146790e-01 -1.554266512393951416e-01 3.270114213228225708e-02 -9.990171343088150024e-02 1.178161874413490295e-01 3.785762190818786621e-01 -1.024022698402404785e-01 1.747034192085266113e-01 -3.741393089294433594e-01 4.012176394462585449e-01 3.212003409862518311e-02 1.223255321383476257e-01 1.189096048474311829e-01 -2.174238115549087524e-02 1.290868371725082397e-01 -1.184280067682266235e-01 4.257558286190032959e-02 -2.097502946853637695e-01 3.521434366703033447e-01 -1.559805572032928467e-01 1.432891935110092163e-01 -1.404434144496917725e-01 -4.612559080123901367e-02 -1.071505844593048096e-01 1.232650279998779297e-01 2.152686864137649536e-01 -1.004524454474449158e-01 3.291739150881767273e-02
1.306249201297760010e-01 -1.385989189147949219e-01 -1.978958994150161743e-01 1.741751134395599365e-01 -8.633375167846679688e-02 8.911560475826263428e-02 -2.651938796043395996e-01 -1.278280764818191528e-01 -3.754375129938125610e-02 -2.701456472277641296e-02 1.114708930253982544e-01 -1.345741748809814453e-01 -3.253777027130126953e-01 2.248367816209793091e-01 1.102082431316375732e-01 3.411877527832984924e-02 -5.631539598107337952e-02 1.705879569053649902e-01 -1.445109993219375610e-01 -2.462682574987411499e-01 1.162558570504188538e-01 2.757561206817626953e-02 2.067952603101730347e-01 -1.402486562728881836e-01 3.681740164756774902e-01 -5.878603830933570862e-02 -3.005950152873992920e-01 1.485875695943832397e-01 3.425636887550354004e-01 1.060499995946884155e-01 4.293452482670545578e-03 1.385132074356079102e-01
1.910907924175262451e-01 8.414284326136112213e-03 -2.500444054603576660e-01 2.208977788686752319e-01 9.633745998144149780e-02 1.050250008702278137e-01 -1.738858222961425781e-01 -4.437817633152008057e-02 1.158682163804769516e-02 1.066105961799621582e-01 -7.980287075042724609e-02 -1.751848608255386353e-01 -3.103256225585937500e-02 6.252536177635192871e-02 3.966856375336647034e-02 -1.505839675664901733e-01 7.075030356645584106e-02 5.045735836029052734e-02 8.120915293693542480e-02 -1.343080997467041016e-01 -4.947006404399871826e-01 5.108977109193801880e-02 2.693824656307697296e-02 -1.532574295997619629e-01 2.607257068157196045e-01 -9.942557662725448608e-02 -5.691262334585189819e-02 3.453181982040405273e-01 2.455607056617736816e-01 1.151869073510169983e-01 -2.855167686939239502e-01 -2.504525184631347656e-01
2.006709724664688110e-01 -7.173409312963485718e-02 1.130972523242235184e-02 -7.428499311208724976e-02 5.010017380118370056e-02 3.041888177394866943e-01 -1.936751753091812134e-01 -1.027694419026374817e-01 -1.069356650114059448e-01 -4.779414460062980652e-02 2.129692584276199341e-01 2.756894826889038086e-01 -3.733420968055725098e-01 2.716917395591735840e-01 4.356076568365097046e-02 6.327868998050689697e-02 -9.778247773647308350e-02 6.603967398405075073e-02 1.525487899780273438e-01 -9.591007977724075317e-02 -2.000299394130706787e-01 -8.141632378101348877e-02 -7.358222454786300659e-02 -1.675281226634979248e-01 -1.065282076597213745e-01 -1.128657087683677673e-01 -1.461237482726573944e-02 2.063857913017272949e-01 1.005877181887626648e-01 -3.521768450736999512e-01 7.988403737545013428e-02 3.430853188037872314e-01
2.943777292966842651e-02 -1.250762790441513062e-01 -1.998330503702163696e-01 -5.578485503792762756e-02 -3.186354339122772217e-01 -1.652077436447143555e-01 -2.340638786554336548e-01 -3.030511550605297089e-02 -2.433155775070190430e-01 9.339340776205062866e-02 -1.109106764197349548e-01 -1.008237451314926147e-01 -2.704245597124099731e-02 4.240531027317047119e-01 2.862311601638793945e-01 -1.407880485057830811e-01 -2.993883565068244934e-02 2.459670789539813995e-02 1.173070743680000305e-01 -1.296014040708541870e-01 -2.683283388614654541e-01 1.745359785854816437e-02 8.181296288967132568e-02 1.193627640604972839e-01 2.755819261074066162e-01 -2.847785949707031250e-01 1.612925678491592407e-01 1.714662164449691772e-01 1.471171379089355469e-01 -9.421590715646743774e-02 9.836978465318679810e-02 -7.254691421985626221e-02
2.547914087772369385e-01 -1.339308731257915497e-02 -1.713924109935760498e-01 5.966152623295783997e-02 -3.796292543411254883e-01 -1.209749355912208557e-01 -1.037834212183952332e-01 -3.101161867380142212e-02 -1.831346601247787476e-01 1.067383810877799988e-01 1.746933311223983765e-01 -1.410814225673675537e-01 -1.870837360620498657e-01 -4.501429572701454163e-02 1.912596523761749268e-01 -1.515546143054962158e-01 -2.499039769172668457e-01 -2.860610373318195343e-02 1.728965938091278076e-01 -3.872032165527343750e-01 -2.698266506195068359e-01 -1.301100254058837891e-01 5.452539399266242981e-02 1.587723195552825928e-01 3.099063336849212646e-01 -2.351706027984619141e-01 -6.581903994083404541e-02 -1.230955123901367188e-01 7.901062071323394775e-02 -1.754775829613208771e-02 1.338233798742294312e-02 -3.137216717004776001e-02
-5.027809739112854004e-02 3.780766576528549194e-02 -1.535509824752807617e-01 1.414924114942550659e-01 -6.648140400648117065e-02 3.627797216176986694e-02 1.580865830183029175e-01 -6.548089534044265747e-02 -1.844738572835922241e-01 2.937080562114715576e-01 -1.145635545253753662e-01 1.487996280193328857e-01 -3.741207420825958252e-01 1.253104209899902344e-02 -3.839310109615325928e-01 -2.612410485744476318e-01 -1.451110281050205231e-02 8.210114389657974243e-02 1.954035013914108276e-01 -3.087273100391030312e-03 -1.702159643173217773e-01 6.081512942910194397e-02 1.256011575460433960e-01 2.421149611473083496e-02 3.230805993080139160e-01 -1.193997710943222046e-01 -1.069295629858970642e-01 2.215278893709182739e-01 2.023671269416809082e-01 -1.563426107168197632e-01 -2.593144178390502930e-01 -1.153366547077894211e-02
2.219807058572769165e-01 -2.817043066024780273e-01 -2.828369438648223877e-01 1.896986067295074463e-01 1.203030813485383987e-02 -4.607343077659606934e-01 -2.755323648452758789e-01 1.079615280032157898e-01 -4.665706306695938110e-02 6.911984831094741821e-02 -1.707986593246459961e-01 8.836288750171661377e-02 -3.064826130867004395e-01 1.485716104507446289e-01 -1.266835480928421021e-01 -7.339816540479660034e-02 3.912473469972610474e-02 1.336339265108108521e-01 -9.032998979091644287e-02 1.225293334573507309e-02 -2.906467020511627197e-01 5.195860937237739563e-02 6.632999330759048462e-02 2.653146348893642426e-02 3.275566035881638527e-03 1.030669733881950378e-01 -1.621984243392944336e-01 -2.200677096843719482e-01 7.200694829225540161e-02 -1.122203692793846130e-01 -1.560380775481462479e-02 2.250420153141021729e-01
1.254262775182723999e-01 -3.795807659626007080e-01 -2.697253823280334473e-01 -1.245976313948631287e-01 -2.387589663267135620e-01 2.149781584739685059e-01 -3.106384575366973877e-01 3.443620726466178894e-02 -1.973173618316650391e-01 1.446088850498199463e-01 1.326894611120223999e-01 -1.221481040120124817e-01 -3.505390286445617676e-01 1.277476251125335693e-01 -9.027499705553054810e-02 -1.558684110641479492e-01 2.431980520486831665e-01 7.786884158849716187e-02 6.668041646480560303e-02 -7.445508986711502075e-02 -1.684065610170364380e-01 -3.314285352826118469e-02 2.477669417858123779e-01 3.901827335357666016e-02 -4.080242291092872620e-02 -1.976180672645568848e-01 -8.473489433526992798e-02 -9.536546468734741211e-02 1.636358648538589478e-01 -1.598833501338958740e-01 -7.012456655502319336e-02 7.193510234355926514e-02
-2.587785720825195312e-01 8.455639705061912537e-03 -2.825452685356140137e-01 1.009924220852553844e-03 -7.467823475599288940e-02 -4.130468890070915222e-02 -9.569069743156433105e-02 3.393881395459175110e-02 7.335471361875534058e-02 4.858774319291114807e-02 1.242623925209045410e-01 -4.006215929985046387e-02 -1.942381113767623901e-01 3.398499786853790283e-01 6.782657653093338013e-02 -3.082003295421600342e-01 1.401764899492263794e-01 8.211908489465713501e-02 8.173435926437377930e-02 -1.407035887241363525e-01 -7.277756929397583008e-02 -1.425651013851165771e-01 -1.726814061403274536e-01 -1.770407557487487793e-01 1.577282100915908813e-01 -4.182849824428558350e-01 2.292427122592926025e-01 2.002801150083541870e-01 2.733483314514160156e-01 1.071151196956634521e-01 -6.913849711418151855e-02 1.865560263395309448e-01
-1.315464079380035400e-01 1.146109625697135925e-01 -1.701970696449279785e-01 1.256224662065505981e-01 -3.985909819602966309e-01 -7.439264655113220215e-02 -1.371270716190338135e-01 5.259510129690170288e-03 8.006466925144195557e-02 -9.926531463861465454e-02 2.099354267120361328e-01 -1.450732932426035404e-03 -2.949277162551879883e-01 3.247616887092590332e-01 -2.095496356487274170e-01 2.818778157234191895e-01 4.764570854604244232e-03 1.320565957576036453e-02 -7.422394305467605591e-02 -1.526600420475006104e-01 -4.341478645801544189e-01 2.517965435981750488e-02 1.250077597796916962e-02 -1.418003290891647339e-01 1.098022386431694031e-01 -7.742367684841156006e-02 -2.265779972076416016e-01 -9.017032384872436523e-02 1.930636465549468994e-01 -4.009593650698661804e-02 -9.169927239418029785e-02 4.702278599143028259e-02
2.639757990837097168e-01 -1.897183060646057129e-02 5.188843980431556702e-02 -1.574779450893402100e-01 2.094101458787918091e-01 1.245729550719261169e-01 4.525198042392730713e-02 9.470433741807937622e-02 -1.392695754766464233e-01 1.033816412091255188e-01 -1.569157838821411133e-01 1.231852993369102478e-01 -2.266653180122375488e-01 4.358743727207183838e-01 3.880793973803520203e-02 -2.545757889747619629e-01 -5.118730664253234863e-02 1.651732176542282104e-01 1.300318818539381027e-02 -3.712230622768402100e-01 -2.965531647205352783e-01 -7.112695276737213135e-02 7.059482485055923462e-02 -3.895950689911842346e-02 1.225921809673309326e-01 -1.434658914804458618e-01 -1.588210761547088623e-01 1.811774373054504395e-01 -1.648764461278915405e-01 -4.432974383234977722e-02 1.374756693840026855e-01 2.131338864564895630e-01
5.937035754323005676e-02 -1.229875981807708740e-01 -1.516368985176086426e-01 3.625490888953208923e-02 1.459217164665460587e-02 -1.258500665426254272e-01 1.020571961998939514e-01 1.798252016305923462e-01 -9.203936904668807983e-02 6.980504095554351807e-02 2.247201773570850492e-04 2.598892748355865479e-01 -1.765191256999969482e-01 2.905515134334564209e-01 -3.453629836440086365e-02 -2.249319404363632202e-01 5.883005261421203613e-02 2.182674556970596313e-01 -5.978381261229515076e-02 -2.551326155662536621e-01 -4.868054091930389404e-01 -1.080406531691551208e-01 -1.403633505105972290e-02 4.652405157685279846e-02 1.436228305101394653e-01 -1.486674249172210693e-01 -3.211860358715057373e-01 2.439045757055282593e-01 -1.079292148351669312e-01 -1.247799098491668701e-01 1.365019232034683228e-01 1.672460287809371948e-01
1.754963546991348267e-01 -2.739421725273132324e-01 1.163560226559638977e-01 -2.606076896190643311e-01 1.377339512109756470e-01 2.111877501010894775e-02 -1.783999949693679810e-01 -9.093088656663894653e-02 -2.119476497173309326e-01 1.537025207653641701e-03 4.055840522050857544e-02 1.623638123273849487e-01 -2.309919595718383789e-01 4.375516995787620544e-02 -5.413235723972320557e-02 -2.554968297481536865e-01 1.923348605632781982e-01 -1.556102000176906586e-02 1.054226756095886230e-01 -7.051975280046463013e-02 -2.849511504173278809e-01 -3.584187030792236328e-01 -2.112095504999160767e-01 1.869666390120983124e-02 6.860227882862091064e-02 -2.739076018333435059e-01 -7.811009883880615234e-02 1.153961047530174255e-01 9.720014780759811401e-02 -2.395089566707611084e-01 -1.136854384094476700e-02 2.876548767089843750e-01
2.148766815662384033e-01 -1.920352727174758911e-01 -7.212862372398376465e-02 -1.840097904205322266e-01 -2.237731665372848511e-01 -7.272601872682571411e-02 3.510456532239913940e-02 1.900824345648288727e-02 -1.764782667160034180e-01 6.323084980249404907e-02 7.664190977811813354e-02 2.963392138481140137e-01 -4.717361330986022949e-01 -9.590216726064682007e-02 3.998020663857460022e-02 6.902242451906204224e-02 -4.379354789853096008e-02 1.055190786719322205e-01 3.229987025260925293e-01 1.828146278858184814e-01 -2.070418000221252441e-01 6.818897277116775513e-02 8.867356926202774048e-02 9.808812290430068970e-03 2.634599804878234863e-01 -4.421845450997352600e-02 -1.807509064674377441e-01 6.784547120332717896e-02 -5.255578830838203430e-02 -2.955870330333709717e-01 -1.947906613349914551e-01 1.049217730760574341e-01
1.162525936961174011e-01 -3.084561526775360107e-01 -5.891486257314682007e-02 -1.658174693584442139e-01 -1.543868333101272583e-01 -2.867970466613769531e-01 -1.343882381916046143e-01 -9.706495702266693115e-02 1.659260876476764679e-02 -1.411531418561935425e-01 1.621082872152328491e-01 3.437846153974533081e-02 -3.159032166004180908e-01 2.150202840566635132e-01 1.773728523403406143e-03 9.249033406376838684e-03 9.206227958202362061e-02 2.742470614612102509e-02 -1.856929510831832886e-01 -1.667249053716659546e-01 -2.983646988868713379e-01 -2.925044894218444824e-01 7.742770761251449585e-02 9.668448567390441895e-02 1.089458242058753967e-01 -2.185486629605293274e-02 3.766563534736633301e-02 3.769076168537139893e-01 2.771066427230834961e-01 -1.756150722503662109e-01 -2.974966540932655334e-03 9.018767625093460083e-02
3.409498631954193115e-01 -2.076389193534851074e-01 -2.219795733690261841e-01 -1.132494807243347168e-01 2.142899483442306519e-01 -1.010798364877700806e-01 1.296996325254440308e-01 1.016262620687484741e-01 -6.474331766366958618e-02 -8.535852655768394470e-03 -3.807264193892478943e-02 1.460177004337310791e-01 -3.015395700931549072e-01 2.220954746007919312e-01 3.475503996014595032e-02 -1.179212704300880432e-01 3.340829908847808838e-02 -5.599465966224670410e-02 -2.353093922138214111e-01 -2.385541796684265137e-01 -2.351118177175521851e-01 -1.133667081594467163e-01 9.955218434333801270e-02 -8.623736351728439331e-02 2.233853936195373535e-01 -2.036627829074859619e-01 -3.075093924999237061e-01 -1.124338805675506592e-02 8.302744477987289429e-02 -2.562342286109924316e-01 -5.281593650579452515e-02 2.223425209522247314e-01
3.535363674163818359e-01 8.486997336149215698e-02 -1.846047490835189819e-01 -1.387583911418914795e-01 -2.293310761451721191e-01 -6.397992372512817383e-02 -2.847705185413360596e-01 4.811744764447212219e-02 -2.617808803915977478e-02 1.623936891555786133e-01 1.445840392261743546e-02 -1.773881614208221436e-01 -3.831635713577270508e-01 1.037787571549415588e-01 -8.099690079689025879e-02 -9.759763628244400024e-02 2.510687708854675293e-01 7.618702203035354614e-02 3.369897976517677307e-02 -1.589518934488296509e-01 -2.530420944094657898e-02 -1.977227479219436646e-01 4.809141755104064941e-01 1.019829213619232178e-01 6.165609136223793030e-02 -7.592435181140899658e-02 2.378789009526371956e-03 1.052160263061523438e-01 1.587213426828384399e-01 -1.203481107950210571e-02 -2.930353768169879913e-02 1.359597593545913696e-01
-5.515343509614467621e-03 1.440590620040893555e-01 -7.989267259836196899e-02 -3.528747335076332092e-02 1.368417292833328247e-01 -2.880034148693084717e-01 -2.733567357063293457e-01 2.287118732929229736e-01 -2.154139988124370575e-02 -4.534112289547920227e-02 -1.308823525905609131e-01 -2.043856084346771240e-01 -4.899978935718536377e-01 3.364326953887939453e-01 8.267450332641601562e-02 1.532968580722808838e-01 5.678310990333557129e-02 -9.982274472713470459e-02 1.186059638857841492e-01 4.990572482347488403e-02 -2.419775277376174927e-01 -5.632744729518890381e-02 1.667544394731521606e-01 9.376922249794006348e-02 2.921535372734069824e-01 3.957965224981307983e-02 -4.315656796097755432e-02 1.009546220302581787e-01 8.217254281044006348e-02 1.126550212502479553e-01 9.154550731182098389e-02 -2.072903066873550415e-01
1.664874553680419922e-01 -3.197304531931877136e-02 6.157702952623367310e-02 2.673306465148925781e-01 1.734507977962493896e-01 1.947857998311519623e-02 -1.643414348363876343e-01 -1.538431495428085327e-01 1.402291208505630493e-01 2.260636985301971436e-01 -1.019713878631591797e-01 1.497994363307952881e-01 -4.263879358768463135e-01 1.114329323172569275e-01 2.296551465988159180e-01 -2.036782950162887573e-01 -1.297625452280044556e-01 3.015932440757751465e-01 8.027936518192291260e-02 -8.107187598943710327e-02 1.270884880796074867e-03 2.799414284527301788e-02 1.079043969511985779e-01 2.439014762639999390e-01 1.355397254228591919e-01 -5.297164991497993469e-02 -5.423313751816749573e-02 9.136962890625000000e-02 3.767239153385162354e-01 1.441771835088729858e-01 -1.728588044643402100e-01 -7.084465026855468750e-02
2.330136857926845551e-02 -3.033193945884704590e-01 -1.194826886057853699e-01 2.860136155504733324e-04 9.483876079320907593e-02 -1.903287470340728760e-01 -3.641573339700698853e-02 6.422914564609527588e-02 2.884094417095184326e-02 -6.284464150667190552e-03 -9.280221909284591675e-02 -4.622976481914520264e-02 -1.544618159532546997e-01 2.765847742557525635e-01 8.303759992122650146e-02 -3.301080465316772461e-01 -5.731728160753846169e-04 1.479896157979965210e-01 -1.986258104443550110e-02 -2.339272648096084595e-01 -4.104037582874298096e-01 6.185453385114669800e-03 2.938057668507099152e-02 9.194993227720260620e-02 8.074661344289779663e-02 -2.122292667627334595e-01 -4.658647179603576660e-01 6.654591858386993408e-02 -2.180826850235462189e-03 -9.410254657268524170e-02 -1.380136162042617798e-01 2.427549362182617188e-01
2.406914532184600830e-01 -2.475229501724243164e-01 -1.108475029468536377e-01 -2.151076197624206543e-01 5.054736044257879257e-03 4.443836957216262817e-02 -3.052680790424346924e-01 -2.518537044525146484e-01 -1.494005322456359863e-01 2.684104256331920624e-02 8.803854882717132568e-02 -5.475954711437225342e-02 -2.489287257194519043e-01 2.424795329570770264e-01 -1.479544639587402344e-01 5.509070679545402527e-02 7.167737931013107300e-02 1.219683736562728882e-01 -1.083492860198020935e-01 -9.754384309053421021e-02 -2.771252989768981934e-01 -3.242467939853668213e-01 2.145276665687561035e-01 -1.200931333005428314e-02 4.415705427527427673e-02 -2.099601179361343384e-01 -1.845329441130161285e-02 4.520912468433380127e-02 1.481297016143798828e-01 -3.169844448566436768e-01 -8.063298463821411133e-02 -1.934804171323776245e-01
2.923730909824371338e-01 8.338456600904464722e-02 -7.393613457679748535e-02 5.836985539644956589e-03 -9.310305863618850708e-02 6.171922758221626282e-02 -2.445250749588012695e-02 2.144024521112442017e-01 1.446624398231506348e-01 4.284897148609161377e-01 -7.810615003108978271e-03 -4.297888837754726410e-03 -2.460357248783111572e-01 1.479084342718124390e-01 -2.489708662033081055e-01 -9.508656710386276245e-02 5.835672095417976379e-02 -1.796955019235610962e-01 1.690566837787628174e-01 -8.566905558109283447e-02 -1.362068653106689453e-01 -1.154505684971809387e-01 3.499194979667663574e-01 -8.840853720903396606e-02 1.723529696464538574e-01 -1.032731868326663971e-02 -2.786554694175720215e-01 1.699501425027847290e-01 2.734556794166564941e-01 1.970478296279907227e-01 -3.142845630645751953e-02 -1.668037660419940948e-02
6.230630725622177124e-02 -2.233740091323852539e-01 -2.184510044753551483e-02 7.990808039903640747e-02 -1.421076059341430664e-01 -9.367310255765914917e-02 1.238407846540212631e-02 2.013962715864181519e-01 1.270548105239868164e-01 4.996942281723022461e-01 1.248919032514095306e-02 -1.507291048765182495e-01 -1.442871093750000000e-01 -2.141177654266357422e-02 1.784833073616027832e-01 3.413481265306472778e-02 2.690156996250152588e-01 1.915429383516311646e-01 2.886639535427093506e-01 -2.775012850761413574e-01 -1.889070719480514526e-01 1.402230262756347656e-01 1.203609555959701538e-01 1.816462427377700806e-01 1.848821341991424561e-02 -2.169887274503707886e-01 -1.923751682043075562e-01 1.925554871559143066e-01 -4.584762454032897949e-02 -2.129164151847362518e-02 -1.642291396856307983e-01 -5.834784731268882751e-02
1.680942773818969727e-01 -9.107890725135803223e-02 2.094185724854469299e-02 -1.759469658136367798e-01 -2.016362845897674561e-01 -2.628344483673572540e-02 1.028811037540435791e-01 1.100808829069137573e-01 -1.356588304042816162e-01 -6.872607022523880005e-02 6.130364909768104553e-02 1.116531491279602051e-01 -4.566020071506500244e-01 2.192362695932388306e-01 3.971690684556961060e-02 -3.437349498271942139e-01 3.041123598814010620e-02 -1.592254638671875000e-02 1.386184245347976685e-01 1.931541711091995239e-01 -2.685747444629669189e-01 -3.469606935977935791e-01 1.192965731024742126e-01 1.065372750163078308e-01 5.221862718462944031e-02 -1.812569648027420044e-01 4.537880793213844299e-02 3.409025818109512329e-02 1.417257785797119141e-01 -2.885924279689788818e-01 1.492954939603805542e-01 1.100415810942649841e-01
4.618883877992630005e-02 1.084080152213573456e-02 4.595190286636352539e-02 2.193437069654464722e-01 2.103635072708129883e-01 -1.583986282348632812e-01 -2.097836583852767944e-01 1.440128237009048462e-01 1.147932931780815125e-01 -2.514696680009365082e-02 -1.232171431183815002e-01 -4.410833120346069336e-02 -2.074600309133529663e-01 2.686399221420288086e-01 -2.803550288081169128e-02 -4.127643406391143799e-01 -1.572540551424026489e-01 -5.437843129038810730e-02 7.337569445371627808e-02 -2.232620120048522949e-01 -3.325901925563812256e-01 -1.824965178966522217e-01 5.709604546427726746e-02 -1.322676241397857666e-01 2.192355543375015259e-01 -1.178797483444213867e-01 9.868118911981582642e-02 1.721130013465881348e-01 1.378353983163833618e-01 2.272216677665710449e-01 -2.708111107349395752e-01 -5.700353905558586121e-02
-1.712295226752758026e-02 -6.668006628751754761e-02 6.776594370603561401e-02 -1.369014531373977661e-01 -1.800735145807266235e-01 -8.380606770515441895e-02 -1.567683741450309753e-02 3.672168776392936707e-02 -6.638567149639129639e-02 2.140581309795379639e-01 -1.492030620574951172e-01 9.292785078287124634e-02 -2.366918921470642090e-01 1.131192296743392944e-01 -2.538424134254455566e-01 1.265899538993835449e-01 8.276137709617614746e-02 -2.024067938327789307e-01 3.234626948833465576e-01 -3.665341436862945557e-01 -3.039769828319549561e-01 -9.653314948081970215e-02 7.444574683904647827e-02 -1.490822285413742065e-01 2.212986499071121216e-01 -2.993107736110687256e-01 3.108474314212799072e-01 -1.394786499440670013e-02 1.186662018299102783e-01 -1.295301318168640137e-01 -1.253698468208312988e-01 -4.729960486292839050e-02
1.072140410542488098e-01 -1.366351693868637085e-01 -3.972735106945037842e-01 3.983507677912712097e-02 4.119957331568002701e-03 4.595626145601272583e-02 -1.264841854572296143e-01 1.080298721790313721e-01 -4.257596731185913086e-01 2.833670750260353088e-02 5.552509427070617676e-02 3.268315270543098450e-02 -2.806012332439422607e-01 -1.355426944792270660e-02 -7.309462875127792358e-02 1.039993204176425934e-02 1.012020036578178406e-01 -2.030628174543380737e-02 8.446510881185531616e-02 -2.137742936611175537e-01 -2.422168850898742676e-01 -1.262085884809494019e-01 1.537817567586898804e-01 1.022794693708419800e-01 -3.508351743221282959e-03 -9.996036440134048462e-02 -6.186773627996444702e-02 4.627854824066162109e-01 -1.924242526292800903e-01 5.249581765383481979e-03 -1.675351113080978394e-01 2.114415764808654785e-01
-2.755419537425041199e-02 -3.053076565265655518e-01 -2.689829468727111816e-01 -3.059785626828670502e-02 1.059047803282737732e-01 -3.988938406109809875e-03 -1.227591335773468018e-01 -4.953595250844955444e-02 -1.635145545005798340e-01 -1.857689172029495239e-01 -1.691474914550781250e-01 -2.564365789294242859e-02 -2.764472961425781250e-01 -3.979268297553062439e-02 1.709698438644409180e-01 1.492066085338592529e-01 -1.235592663288116455e-01 -1.836090534925460815e-01 1.223229318857192993e-01 -2.028843909502029419e-01 -4.629487395286560059e-01 1.530141681432723999e-01 2.905342280864715576e-01 8.411727100610733032e-02 2.357334345579147339e-01 -4.125481471419334412e-02 -1.076117381453514099e-01 1.592937856912612915e-01 7.874200493097305298e-02 -1.992652565240859985e-01 -8.814180642366409302e-02 4.172934219241142273e-02
-4.017837811261415482e-03 -1.323334276676177979e-01 -2.830810546875000000e-01 -5.985813960433006287e-02 -8.723361045122146606e-02 1.519836336374282837e-01 -1.123098507523536682e-01 -3.135528042912483215e-02 1.250538229942321777e-01 -3.814246505498886108e-02 2.149743884801864624e-01 -1.982249468564987183e-01 -4.199246764183044434e-01 2.138803340494632721e-02 -8.928839862346649170e-02 2.093203812837600708e-01 -5.504332110285758972e-02 2.911770530045032501e-02 1.673918962478637695e-01 -7.159498333930969238e-02 -2.435915619134902954e-01 -1.648584455251693726e-01 2.142773121595382690e-01 4.538825154304504395e-02 2.551904618740081787e-01 -1.752281337976455688e-01 -2.805832214653491974e-02 -2.301789522171020508e-01 -6.772848963737487793e-02 2.228241115808486938e-01 -2.536938488483428955e-01 -2.890638113021850586e-01
-1.907299906015396118e-01 1.390783339738845825e-01 -2.215604931116104126e-01 3.755228221416473389e-02 3.842974826693534851e-02 9.737752377986907959e-02 -3.172996938228607178e-01 -8.236344158649444580e-02 4.600690305233001709e-02 9.339495748281478882e-02 -7.654835283756256104e-02 -6.368976831436157227e-02 -2.854762375354766846e-01 -7.183776795864105225e-02 1.541689783334732056e-01 -9.954117983579635620e-02 1.392849236726760864e-01 1.733127683401107788e-01 2.726247608661651611e-01 -2.345472574234008789e-01 -3.568883240222930908e-01 2.840787637978792191e-03 2.139500379562377930e-01 -1.432405561208724976e-01 1.456994116306304932e-01 -1.267056167125701904e-01 2.455052137374877930e-01 3.118975162506103516e-01 2.078110575675964355e-01 -8.331245742738246918e-03 1.683541201055049896e-02 1.531368643045425415e-01
1.018369421362876892e-01 2.561118919402360916e-03 -1.594770103693008423e-01 9.957391768693923950e-02 -2.251350581645965576e-01 6.443886458873748779e-02 1.797420345246791840e-02 5.836738273501396179e-02 -6.055996567010879517e-02 -4.111045598983764648e-02 1.810059696435928345e-02 -3.407721221446990967e-02 -2.803872227668762207e-01 2.918317615985870361e-01 8.587446063756942749e-02 2.710049450397491455e-01 -9.857664257287979126e-02 2.281988412141799927e-01 -3.113859891891479492e-02 -2.664590179920196533e-01 3.568129613995552063e-02 -1.518887281417846680e-01 -5.671835690736770630e-02 -2.330976277589797974e-01 2.671456933021545410e-01 -7.461816817522048950e-02 -4.063671827316284180e-01 4.024354740977287292e-02 3.659272491931915283e-01 3.809651732444763184e-02 1.472168951295316219e-03 2.226158678531646729e-01
2.940046489238739014e-01 6.283445656299591064e-02 -6.802168209105730057e-03 1.657981574535369873e-01 -3.248226344585418701e-01 2.911193668842315674e-01 -1.481281667947769165e-01 1.787383295595645905e-02 -8.905743807554244995e-02 2.633390128612518311e-01 -9.687650017440319061e-03 -1.911838203668594360e-01 -4.020992517471313477e-01 2.346191406250000000e-01 2.095132917165756226e-01 -1.506618410348892212e-01 1.164225563406944275e-01 -3.058938123285770416e-02 -1.951086148619651794e-02 -1.816497743129730225e-01 -1.044866442680358887e-01 -5.634590238332748413e-02 3.576080501079559326e-01 6.615494936704635620e-02 5.278232321143150330e-02 -1.489275842905044556e-01 -2.954481542110443115e-02 -1.847405731678009033e-02 -1.277499496936798096e-01 -7.875835150480270386e-02 -8.047686517238616943e-02 1.513578146696090698e-01
1.941661834716796875e-01 -1.440772861242294312e-01 1.225794106721878052e-01 -1.679104715585708618e-01 -3.158914446830749512e-01 2.315523177385330200e-01 -1.803814321756362915e-01 -1.595471636392176151e-03 -1.897660791873931885e-01 1.742723733186721802e-01 7.929348386824131012e-03 5.303617566823959351e-02 -5.150620341300964355e-01 2.530937790870666504e-01 2.429564148187637329e-01 -2.405201792716979980e-01 1.680643558502197266e-01 -9.743648022413253784e-02 -7.325153797864913940e-02 -1.333223432302474976e-01 -4.968876764178276062e-02 8.408568054437637329e-02 3.230991214513778687e-02 1.770310336723923683e-03 -5.660789459943771362e-02 -2.205498218536376953e-01 -9.330825507640838623e-02 -1.095090433955192566e-02 -5.710407719016075134e-02 3.254641592502593994e-02 1.153396163135766983e-02 2.455689758062362671e-01
-8.802089840173721313e-02 1.577517762780189514e-02 -1.637222766876220703e-01 -7.401484251022338867e-02 -1.977775841951370239e-01 -1.457034051418304443e-01 -3.349785506725311279e-01 2.593599027022719383e-03 -1.352944821119308472e-01 1.323033422231674194e-01 -1.192925944924354553e-01 3.929218649864196777e-02 -2.428738027811050415e-01 1.430496126413345337e-01 1.906006038188934326e-01 1.279272045940160751e-02 4.577088728547096252e-02 -1.628500372171401978e-01 1.708614081144332886e-01 -4.049465656280517578e-01 -1.270356178283691406e-01 -6.738267093896865845e-02 -5.169765278697013855e-02 3.119781985878944397e-02 3.778339028358459473e-01 -1.938052177429199219e-01 3.479782938957214355e-01 1.704778820276260376e-01 1.581051945686340332e-01 -8.725053817033767700e-02 -9.463217109441757202e-02 -3.847810253500938416e-02
2.965511977672576904e-01 -1.490626186132431030e-01 5.701420456171035767e-02 -5.408983305096626282e-02 1.751829832792282104e-01 -1.851980835199356079e-01 1.359931379556655884e-02 -6.583777070045471191e-02 2.887775935232639313e-02 3.671041727066040039e-01 -5.423621460795402527e-02 2.991892397403717041e-02 -3.467532694339752197e-01 4.537675082683563232e-01 7.310090214014053345e-02 1.397918611764907837e-01 1.647018827497959137e-02 5.507062003016471863e-02 2.022535353899002075e-01 -1.183203235268592834e-01 5.240695551037788391e-02 -9.877301752567291260e-02 2.948793768882751465e-01 -1.481919437646865845e-01 9.208936244249343872e-02 -1.744923144578933716e-01 -1.141843870282173157e-01 8.057524263858795166e-02 2.158698625862598419e-02 2.702495157718658447e-01 -8.361687511205673218e-02 -7.149570435285568237e-02
-1.900905929505825043e-02 2.542991638183593750e-01 -1.949896514415740967e-01 -9.810335934162139893e-02 7.406219094991683960e-02 8.137319236993789673e-02 -1.268125623464584351e-01 1.088237483054399490e-02 3.617475926876068115e-02 2.964890003204345703e-01 -4.038615822792053223e-01 -8.107659965753555298e-02 -2.509023249149322510e-01 2.814687192440032959e-01 2.247514426708221436e-01 2.823278866708278656e-02 -7.294917851686477661e-02 -7.803639862686395645e-03 2.676465511322021484e-01 -2.682950794696807861e-01 -1.717124320566654205e-02 -6.224657967686653137e-02 -1.449869573116302490e-01 2.269108779728412628e-02 6.304243952035903931e-02 -3.455693423748016357e-01 5.302118137478828430e-02 2.188191413879394531e-01 3.593329712748527527e-02 1.671021282672882080e-01 -1.508884280920028687e-01 7.660054415464401245e-02
-2.246334031224250793e-02 -1.484716236591339111e-01 -2.876044511795043945e-01 2.489661723375320435e-01 -5.248733609914779663e-02 -2.802091240882873535e-01 -3.659227490425109863e-01 2.389290779829025269e-01 1.168910264968872070e-01 1.873985826969146729e-01 1.144968643784523010e-01 -4.835086688399314880e-02 -1.445708572864532471e-01 2.458525151014328003e-01 9.118572622537612915e-02 -6.824379414319992065e-02 1.514883786439895630e-01 -1.567958295345306396e-01 1.914603449404239655e-02 -3.192655369639396667e-02 -1.935615390539169312e-01 -8.310680836439132690e-02 -2.570977210998535156e-01 -6.181493028998374939e-02 1.942160129547119141e-01 -4.195534288883209229e-01 -3.856260329484939575e-02 5.504801124334335327e-02 -8.300063759088516235e-02 2.252860926091670990e-02 -2.590930461883544922e-02 1.113745197653770447e-01
9.770604968070983887e-02 -1.982801705598831177e-01 1.172116696834564209e-01 -3.826794773340225220e-02 -2.431543469429016113e-01 2.759979069232940674e-01 -1.020298153162002563e-01 -3.663197276182472706e-04 -1.438280940055847168e-01 1.047214791178703308e-01 1.465985830873250961e-02 8.764437586069107056e-02 -6.204475760459899902e-01 1.575505435466766357e-01 -2.215106785297393799e-02 -5.869665369391441345e-02 3.604271635413169861e-02 -9.248302131891250610e-02 4.444772750139236450e-02 -1.457672566175460815e-01 -2.720803022384643555e-01 4.825995862483978271e-02 9.192816913127899170e-03 1.977694630622863770e-01 -7.493944466114044189e-02 -2.409752160310745239e-01 1.844460028223693371e-03 -1.011192575097084045e-01 -2.103038430213928223e-01 2.015321552753448486e-01 1.047873198986053467e-01 1.363706588745117188e-01
1.696319282054901123e-01 -1.604771763086318970e-01 5.263994261622428894e-02 5.065988376736640930e-02 8.351196348667144775e-02 2.148183733224868774e-01 -1.293269637972116470e-02 4.442153126001358032e-02 1.539479475468397141e-02 1.272021979093551636e-01 -5.775165930390357971e-02 -6.621185690164566040e-02 -1.940159499645233154e-01 7.011993229389190674e-02 1.237685456871986389e-01 -1.331018358469009399e-01 -2.519395053386688232e-01 2.885849475860595703e-01 -2.814758196473121643e-02 -2.471559448167681694e-03 -2.927532792091369629e-01 -7.784914970397949219e-02 3.563019633293151855e-01 -1.331979483366012573e-01 2.274574488401412964e-01 -2.334253191947937012e-01 -2.451318353414535522e-01 1.481745690107345581e-01 3.712593615055084229e-01 -4.726465325802564621e-03 -5.038140714168548584e-02 -2.691989243030548096e-01
7.580967154353857040e-03 -1.153178364038467407e-01 -2.740900814533233643e-01 -2.426869003102183342e-03 4.655874520540237427e-02 1.137834787368774414e-01 -3.314216062426567078e-02 -9.120934456586837769e-02 -3.705717995762825012e-02 9.101667255163192749e-02 -9.255139157176017761e-03 3.341499567031860352e-01 -6.033228039741516113e-01 -1.029624417424201965e-01 -3.155675251036882401e-03 -6.616649916395545006e-04 -4.080952331423759460e-02 1.911591887474060059e-01 3.591911494731903076e-02 -2.695502936840057373e-01 -1.506514102220535278e-01 2.452104352414608002e-03 1.087085008621215820e-01 1.650518737733364105e-02 5.984653159976005554e-02 5.372345075011253357e-02 -9.303103387355804443e-02 1.061238572001457214e-01 -4.577458277344703674e-02 -4.340909719467163086e-01 -1.136332303285598755e-01 1.191540211439132690e-01
2.959175109863281250e-01 8.566570281982421875e-02 2.228819765150547028e-02 1.395116150379180908e-01 -2.739713490009307861e-01 1.488115489482879639e-01 -2.467144131660461426e-01 2.377667650580406189e-02 -3.350079059600830078e-01 3.024296164512634277e-01 7.151599228382110596e-02 -1.229360550642013550e-01 -3.365025818347930908e-01 1.063449010252952576e-01 2.004108875989913940e-01 -1.366278380155563354e-01 2.650121152400970459e-01 -9.159611165523529053e-02 6.563038378953933716e-02 -1.809035986661911011e-01 -9.063383936882019043e-02 4.365921951830387115e-03 2.300385683774948120e-01 1.871854066848754883e-02 -1.072097197175025940e-02 -2.131924480199813843e-01 -1.127646788954734802e-01 -1.565155386924743652e-02 7.513769716024398804e-02 -9.448525309562683105e-02 -9.558436274528503418e-02 2.445530891418457031e-01
6.550692766904830933e-02 -9.848702698945999146e-03 -1.737478673458099365e-01 3.863535821437835693e-03 2.264264076948165894e-01 2.115302979946136475e-01 -1.614010483026504517e-01 9.989788383245468140e-02 -3.370268968865275383e-03 -1.570960134267807007e-02 1.456498913466930389e-02 -3.660371005535125732e-01 -6.610245108604431152e-01 1.019420176744461060e-01 -4.220911301672458649e-03 8.772462606430053711e-02 1.445111930370330811e-01 1.405387222766876221e-01 1.241661906242370605e-01 -6.503915414214134216e-03 -2.248571962118148804e-01 -4.888692498207092285e-02 2.228006869554519653e-01 -4.554750025272369385e-02 -9.938911348581314087e-02 -1.369244903326034546e-01 6.551417708396911621e-02 7.839449495077133179e-02 -1.325973775237798691e-02 3.372946754097938538e-02 -1.988289207220077515e-01 -5.640963092446327209e-02
2.843327224254608154e-01 -1.063180044293403625e-01 -9.805935621261596680e-02 -2.225484848022460938e-01 4.164217039942741394e-02 -1.661902070045471191e-01 3.708773478865623474e-02 6.772164255380630493e-03 1.604243665933609009e-01 2.923236973583698273e-02 7.257703691720962524e-02 1.408192515373229980e-01 -3.540396392345428467e-01 2.474320530891418457e-01 1.940316706895828247e-01 -2.024728953838348389e-01 3.855538368225097656e-02 8.560491353273391724e-02 -1.228208765387535095e-01 -2.402084469795227051e-01 -1.406155824661254883e-01 2.407803758978843689e-02 1.392920613288879395e-01 2.528051147237420082e-03 2.400756031274795532e-01 -1.709860861301422119e-01 -2.959468066692352295e-01 2.540427027270197868e-03 -4.676600173115730286e-02 -4.039045572280883789e-01 -7.262571901082992554e-02 1.860378533601760864e-01
1.022684872150421143e-01 -1.072100922465324402e-01 -1.290907412767410278e-01 -8.127777278423309326e-02 1.638545542955398560e-01 -1.708658933639526367e-01 1.005700454115867615e-01 1.465204358100891113e-01 -4.684403538703918457e-02 -1.750097274780273438e-01 -1.438369750976562500e-01 2.866057455539703369e-01 -1.595748215913772583e-01 3.016022443771362305e-01 -7.367064058780670166e-02 -2.769531309604644775e-01 2.291065268218517303e-02 1.463541388511657715e-01 -1.528007350862026215e-02 -4.010511636734008789e-01 -3.649466931819915771e-01 -2.407163381576538086e-01 8.837454766035079956e-02 -9.439024142920970917e-03 1.636743545532226562e-01 -1.956693381071090698e-01 -2.575359642505645752e-01 4.037239030003547668e-02 2.746165171265602112e-02 -3.450491651892662048e-02 6.550250202417373657e-02 1.078054606914520264e-01
-1.771746203303337097e-02 6.638916209340095520e-03 -5.738648027181625366e-02 1.891031861305236816e-01 1.771456003189086914e-02 -8.936826139688491821e-03 -2.181857079267501831e-01 1.559848636388778687e-01 -2.625146880745887756e-02 1.072931140661239624e-01 -2.009327709674835205e-01 7.829617708921432495e-02 -1.293965429067611694e-01 8.704376965761184692e-02 1.885055452585220337e-01 1.528512537479400635e-01 1.018488630652427673e-01 2.422883063554763794e-01 1.281563937664031982e-01 6.853566039353609085e-03 -4.018703401088714600e-01 2.063614688813686371e-02 -1.334884911775588989e-01 -6.665646284818649292e-02 4.658968746662139893e-01 -1.833810806274414062e-01 -1.051515340805053711e-02 2.092442661523818970e-02 -2.399373948574066162e-01 4.589508846402168274e-02 -2.950245141983032227e-01 2.804412841796875000e-01
-2.974763698875904083e-02 -2.475622147321701050e-01 -8.802434802055358887e-02 -1.358664035797119141e-01 -4.188631176948547363e-01 -1.346306949853897095e-01 1.169740781188011169e-02 -5.638409033417701721e-02 -6.948311626911163330e-02 -4.130282904952764511e-03 -6.370902806520462036e-02 5.466560646891593933e-02 -1.983035206794738770e-01 1.762373596429824829e-01 -1.298135668039321899e-01 -8.672159910202026367e-02 1.561156809329986572e-01 1.256950944662094116e-01 -1.480391770601272583e-01 1.688413694500923157e-02 -3.139644861221313477e-01 -8.603040874004364014e-02 1.800928115844726562e-01 1.479334533214569092e-01 1.110834032297134399e-01 -3.193156719207763672e-01 -1.226250827312469482e-01 2.324855141341686249e-02 1.482380479574203491e-01 -2.809484601020812988e-01 -3.068483173847198486e-01 2.459216564893722534e-01
9.070214629173278809e-02 -1.741645485162734985e-01 -6.413623690605163574e-02 2.771812081336975098e-01 2.030773088335990906e-02 1.471312046051025391e-01 -4.688625410199165344e-02 -4.752476885914802551e-02 -2.243631780147552490e-01 1.673245131969451904e-01 -8.126285672187805176e-02 -1.733674667775630951e-03 -4.656353294849395752e-01 6.666883081197738647e-02 -2.686986327171325684e-01 4.562047868967056274e-02 -5.141635611653327942e-02 -6.176440417766571045e-02 6.020774692296981812e-02 -9.067593514919281006e-02 -3.103675544261932373e-01 1.792754977941513062e-01 -2.478844225406646729e-01 -4.863476753234863281e-02 -5.895883217453956604e-02 -2.353626489639282227e-01 1.158826202154159546e-01 3.530832529067993164e-01 1.551003307104110718e-01 1.499425470829010010e-01 -1.230508238077163696e-01 -6.528323888778686523e-02
1.616197675466537476e-01 -1.329940110445022583e-01 1.156166894361376762e-03 8.909483999013900757e-02 -2.954228222370147705e-01 1.578621715307235718e-01 -9.512577950954437256e-02 9.560009837150573730e-02 -2.017126530408859253e-01 -3.813795447349548340e-01 1.562397330999374390e-01 1.121781021356582642e-01 -3.918825984001159668e-01 4.406144469976425171e-02 -8.733172714710235596e-02 -1.299151629209518433e-01 2.243696451187133789e-01 1.344427913427352905e-01 2.909837067127227783e-01 1.261606998741626740e-02 -1.662673950195312500e-01 -3.238587379455566406e-01 1.454514265060424805e-01 1.351663470268249512e-01 8.009707927703857422e-02 -4.915500432252883911e-02 -1.210394650697708130e-01 6.915527395904064178e-03 1.570287197828292847e-01 -1.249348148703575134e-01 -1.528598219156265259e-01 4.849749803543090820e-02
1.141941845417022705e-01 -8.331746608018875122e-02 -9.206786006689071655e-02 -1.238995268940925598e-01 -1.038340851664543152e-01 7.118381559848785400e-02 -4.697649776935577393e-01 -1.156269758939743042e-01 -1.135164778679609299e-02 1.494344919919967651e-01 -2.235964387655258179e-01 -6.994428485631942749e-02 -1.861895620822906494e-01 1.905537098646163940e-01 -3.287986218929290771e-01 -1.059453114867210388e-01 -4.422977939248085022e-02 1.455847024917602539e-01 1.670164465904235840e-01 -2.170001268386840820e-01 -1.709081083536148071e-01 -5.970639362931251526e-02 2.912324070930480957e-01 2.258564084768295288e-01 1.830231547355651855e-01 1.250822655856609344e-02 -8.496224880218505859e-02 -2.453580945730209351e-01 8.488374203443527222e-02 2.376442700624465942e-01 -4.533452540636062622e-02 -7.134852558374404907e-02
1.462762504816055298e-01 1.690105721354484558e-02 -1.278232634067535400e-01 -6.021121982485055923e-03 -1.377640068531036377e-01 8.830481767654418945e-02 -2.468195408582687378e-01 -1.052440032362937927e-01 -3.261344432830810547e-01 9.846846759319305420e-02 -2.411106526851654053e-01 1.069810837507247925e-01 -5.285346508026123047e-01 2.474400997161865234e-01 5.617944896221160889e-02 -1.557214558124542236e-02 -3.219354748725891113e-01 2.257628887891769409e-01 -8.325999975204467773e-02 -1.185123771429061890e-01 3.084477782249450684e-02 1.262223161756992340e-02 -2.002336382865905762e-01 -1.414128243923187256e-01 -7.184793055057525635e-02 6.702757626771926880e-02 -1.588717699050903320e-01 -8.699423074722290039e-02 7.211278378963470459e-02 -8.539149165153503418e-02 -5.370724201202392578e-02 1.972979605197906494e-01
9.083388745784759521e-02 -2.414175719022750854e-01 -3.512673377990722656e-01 1.071306914091110229e-01 -1.519818697124719620e-02 -8.362498134374618530e-02 -2.533723972737789154e-02 -1.184798628091812134e-01 5.690627545118331909e-02 1.602188348770141602e-01 -9.006651490926742554e-02 -2.064160406589508057e-01 -1.588378399610519409e-01 2.176890522241592407e-01 1.427896320819854736e-01 -2.773683071136474609e-01 3.039612807333469391e-02 1.526858285069465637e-02 1.723511517047882080e-01 -1.898095905780792236e-01 -2.611954808235168457e-01 1.348862498998641968e-01 2.297129109501838684e-02 -2.875723838806152344e-01 -3.227722644805908203e-02 -3.020785152912139893e-01 8.661016076803207397e-02 1.629159003496170044e-01 2.552136480808258057e-01 2.020340412855148315e-01 -2.143766283988952637e-01 -1.111385375261306763e-01
2.273242771625518799e-01 6.409750133752822876e-02 3.028834797441959381e-02 5.957479774951934814e-02 -4.917750135064125061e-02 9.325451403856277466e-02 -1.091285496950149536e-01 -4.164937138557434082e-02 2.002116888761520386e-01 1.231033354997634888e-01 -9.814479202032089233e-02 2.320520579814910889e-01 -2.879461646080017090e-01 2.711789011955261230e-01 9.707673639059066772e-02 -7.999257184565067291e-03 2.270424365997314453e-01 4.624677300453186035e-01 1.959497854113578796e-02 -3.905107453465461731e-02 -6.674942374229431152e-02 7.246130704879760742e-02 -2.576834261417388916e-01 -1.459524631500244141e-01 1.457180976867675781e-01 6.123941391706466675e-03 -1.708777248859405518e-01 1.000404581427574158e-01 4.834382981061935425e-02 1.489887088537216187e-01 -1.482241749763488770e-01 3.982526063919067383e-01
1.570230126380920410e-01 1.162647306919097900e-01 -2.765434980392456055e-02 1.075848117470741272e-01 2.505691023543477058e-03 1.437288820743560791e-01 -8.742271363735198975e-02 1.486053913831710815e-01 -1.653493791818618774e-01 2.652398049831390381e-01 -1.854443401098251343e-01 -6.604980677366256714e-02 -1.781813502311706543e-01 2.530075013637542725e-01 -4.078810568898916245e-03 -1.127951499074697495e-02 -1.996620185673236847e-02 2.356732496991753578e-03 2.453554719686508179e-01 -2.509716153144836426e-01 5.910973623394966125e-02 2.091530412435531616e-01 2.957098484039306641e-01 2.014870345592498779e-01 2.744980454444885254e-01 -8.201206475496292114e-02 -1.707820892333984375e-01 2.752393782138824463e-01 3.617382943630218506e-01 1.200169697403907776e-02 -1.892683058977127075e-01 1.185598671436309814e-01
2.148305773735046387e-01 -2.536874115467071533e-01 -4.994203522801399231e-02 -8.931955695152282715e-02 -1.656875461339950562e-01 9.031707793474197388e-02 -3.624193370342254639e-02 -1.862920075654983521e-01 -1.484034061431884766e-01 8.621858060359954834e-02 5.778535827994346619e-02 1.145477220416069031e-01 -2.772431373596191406e-01 3.177314996719360352e-01 -7.066758722066879272e-02 -2.103540748357772827e-01 -1.970559824258089066e-03 7.894671708345413208e-02 -1.038614735007286072e-01 -2.818056195974349976e-02 -2.218908071517944336e-01 -1.699121594429016113e-01 1.612157523632049561e-01 -3.348959237337112427e-02 -1.129255536943674088e-02 -3.621060550212860107e-01 -9.113767184317111969e-03 1.035038977861404419e-01 6.762988865375518799e-02 -3.426042199134826660e-01 -3.721788823604583740e-01 -9.415270388126373291e-02
-3.265305235981941223e-02 -5.594988539814949036e-02 -1.443208456039428711e-01 1.866862177848815918e-01 1.703276783227920532e-01 -1.435239762067794800e-01 -2.002058327198028564e-01 5.488356947898864746e-02 -1.498457342386245728e-01 5.671595782041549683e-02 -2.784428894519805908e-01 -3.854611515998840332e-02 -3.526161909103393555e-01 1.865753084421157837e-01 -7.156425714492797852e-02 -1.178775504231452942e-01 -2.013362050056457520e-01 7.669307291507720947e-02 3.199725225567817688e-02 -6.485868990421295166e-02 -5.633339658379554749e-02 -2.714460790157318115e-01 3.836290910840034485e-02 6.311229430139064789e-03 -1.111427471041679382e-01 -1.193717271089553833e-01 -2.056204080581665039e-01 2.655085027217864990e-01 3.246861696243286133e-01 3.073519766330718994e-01 -2.771597504615783691e-01 -1.359006762504577637e-01
-1.838270127773284912e-01 -1.918033212423324585e-01 2.167964912950992584e-02 3.385676071047782898e-02 -3.263615071773529053e-01 -1.935122720897197723e-02 -8.645673841238021851e-02 -1.684712916612625122e-01 -9.196149557828903198e-02 1.349800080060958862e-01 -1.075725927948951721e-01 1.790078915655612946e-02 -3.148487210273742676e-01 1.674140095710754395e-01 -1.781789511442184448e-01 2.786767482757568359e-01 5.697002261877059937e-02 1.524941027164459229e-01 1.629615761339664459e-02 -2.971250116825103760e-01 -4.569485038518905640e-02 -2.302372641861438751e-02 -2.827082294970750809e-03 -1.591899394989013672e-01 1.714147627353668213e-01 -4.422958195209503174e-01 7.792370021343231201e-02 5.488946661353111267e-02 1.387015879154205322e-01 3.191861510276794434e-02 -2.791454493999481201e-01 1.861069798469543457e-01
2.993788421154022217e-01 -1.558428853750228882e-01 -2.867465652525424957e-02 -1.178276911377906799e-01 -1.421920806169509888e-01 -3.544162958860397339e-02 -3.530391454696655273e-01 1.036817859858274460e-02 2.673340030014514923e-02 1.834814548492431641e-01 -2.107894867658615112e-01 -6.102418527007102966e-03 -1.826880425214767456e-01 1.774556040763854980e-01 -3.311583101749420166e-01 -1.392221599817276001e-01 -7.239749282598495483e-02 8.691751956939697266e-02 1.568976640701293945e-01 -2.353360950946807861e-01 -1.648343503475189209e-01 -7.988110929727554321e-02 2.407606095075607300e-01 1.125667318701744080e-01 1.812666058540344238e-01 -3.228436782956123352e-02 -1.827771216630935669e-01 -2.859820723533630371e-01 1.721742562949657440e-02 2.782624363899230957e-01 -1.681662648916244507e-01 1.770507171750068665e-02
1.510956585407257080e-01 -5.260020866990089417e-02 -1.656534150242805481e-02 -2.425670176744461060e-01 5.670108273625373840e-02 1.796120405197143555e-02 -1.175811290740966797e-01 1.030365005135536194e-02 1.629913002252578735e-01 2.696576416492462158e-01 1.197020485997200012e-01 -1.483391374349594116e-01 -3.217859864234924316e-01 3.199698030948638916e-01 2.119587063789367676e-01 1.765581965446472168e-01 -7.664693892002105713e-02 -1.347952187061309814e-01 3.102095425128936768e-01 -1.717582792043685913e-01 -4.570875316858291626e-02 3.956552967429161072e-02 1.975043416023254395e-01 -4.227593541145324707e-02 1.197707280516624451e-01 -3.497187197208404541e-01 -1.148963943123817444e-01 1.115687862038612366e-01 -2.263128198683261871e-02 2.994045019149780273e-01 -1.806955039501190186e-01 -2.918823808431625366e-02
1.567454934120178223e-01 4.624628275632858276e-02 -8.539428003132343292e-03 -4.907894879579544067e-03 -6.421658396720886230e-02 8.493327349424362183e-02 -5.493145808577537537e-02 1.584679037332534790e-01 -8.372132480144500732e-02 -2.368910610675811768e-02 -4.194958880543708801e-02 -2.000396996736526489e-01 -3.868728876113891602e-01 1.779597401618957520e-01 5.208132788538932800e-02 3.049143850803375244e-01 1.208758726716041565e-02 3.245468735694885254e-01 -4.786116536706686020e-03 -3.902923688292503357e-02 -6.849617511034011841e-02 -1.118127703666687012e-01 -1.340076476335525513e-01 -2.497745603322982788e-01 1.541587412357330322e-01 -4.322608709335327148e-01 -2.688701152801513672e-01 -1.105050370097160339e-01 1.155484095215797424e-01 -1.841802597045898438e-01 3.792709857225418091e-02 2.428277581930160522e-01
1.858722791075706482e-02 -2.026342004537582397e-01 3.924243524670600891e-02 -2.004793286323547363e-01 -4.977264255285263062e-02 1.828394979238510132e-01 -1.264451891183853149e-01 1.342645585536956787e-01 -1.993897855281829834e-01 -3.616772592067718506e-02 1.529073622077703476e-02 2.854131758213043213e-01 -2.989928722381591797e-01 2.203814834356307983e-01 1.748117655515670776e-01 2.146492749452590942e-01 1.336273085325956345e-02 1.945435255765914917e-01 -3.264260664582252502e-02 -1.470178216695785522e-01 -1.778331398963928223e-01 -3.664354979991912842e-01 6.026372686028480530e-02 -3.035673499107360840e-02 -1.275806277990341187e-01 -1.151653602719306946e-01 -6.942915171384811401e-02 1.815508902072906494e-01 -4.666558280587196350e-02 -7.400854676961898804e-02 -8.793307095766067505e-02 4.423974156379699707e-01
2.409768849611282349e-01 -9.556186944246292114e-02 1.732416003942489624e-01 3.150863945484161377e-01 1.728768944740295410e-01 -1.018712595105171204e-01 -7.859737426042556763e-02 -2.022340893745422363e-01 -4.090635478496551514e-02 1.312101632356643677e-01 -5.647362023591995239e-02 6.095596775412559509e-02 -4.378614723682403564e-01 3.829314140602946281e-03 9.156575798988342285e-02 -2.745397984981536865e-01 2.537322416901588440e-02 2.196187824010848999e-01 1.939835697412490845e-01 -2.048821151256561279e-01 9.362396597862243652e-02 -6.133343558758497238e-03 -7.154506444931030273e-02 2.684378325939178467e-01 8.994038403034210205e-02 -2.567274570465087891e-01 -2.024970501661300659e-01 1.124952882528305054e-01 1.881401538848876953e-01 3.637199103832244873e-02 -1.788547635078430176e-01 6.361835449934005737e-02
3.271130919456481934e-01 -1.722427606582641602e-01 -2.139866203069686890e-01 -1.855975687503814697e-01 1.085940822958946228e-01 3.385737910866737366e-02 -1.250770539045333862e-01 1.475434303283691406e-01 7.289732992649078369e-02 -1.204660683870315552e-01 -3.251092135906219482e-01 8.295270800590515137e-02 -4.209777414798736572e-01 -1.458470076322555542e-01 -2.249631881713867188e-01 1.517668515443801880e-01 1.098656952381134033e-01 9.469660371541976929e-02 1.971859186887741089e-01 -3.888397291302680969e-02 -2.496614903211593628e-01 -1.407168805599212646e-01 -1.873090714216232300e-01 1.809842437505722046e-01 1.753864437341690063e-01 -9.190996736288070679e-02 -1.505380272865295410e-01 1.787125915288925171e-01 1.167534142732620239e-01 1.819797605276107788e-02 1.686229184269905090e-02 9.350344538688659668e-02
4.515127241611480713e-01 -1.651761308312416077e-02 -8.334276825189590454e-02 -3.558371961116790771e-01 5.221064016222953796e-02 5.399452522397041321e-02 -2.327083349227905273e-01 2.326678186655044556e-01 5.137447267770767212e-02 3.859067335724830627e-02 2.644521556794643402e-02 8.178453147411346436e-02 -4.301951825618743896e-01 9.930396080017089844e-02 -1.211023479700088501e-01 2.255156487226486206e-01 1.771486848592758179e-01 1.531067192554473877e-01 1.283426135778427124e-01 3.332270774990320206e-03 -1.234534606337547302e-01 -2.983577176928520203e-02 -8.928932249546051025e-02 2.388147115707397461e-01 2.416351735591888428e-01 -1.544006764888763428e-01 3.475975990295410156e-02 1.511402279138565063e-01 -1.001924723386764526e-01 -6.362971663475036621e-02 -6.877854932099580765e-03 5.953164771199226379e-02
3.131652623414993286e-02 -1.682398766279220581e-01 -2.156520076096057892e-02 -1.605653762817382812e-02 -3.203470408916473389e-01 1.347044557332992554e-01 -2.663323879241943359e-01 -1.693693920969963074e-02 1.217815279960632324e-01 1.197208762168884277e-01 1.395869851112365723e-01 -1.400088965892791748e-01 -5.129605531692504883e-01 8.199948817491531372e-02 -2.627360522747039795e-01 -2.387469708919525146e-01 1.556514799594879150e-01 1.036183387041091919e-01 1.057581901550292969e-01 -1.186586767435073853e-01 4.715115949511528015e-02 -2.324352413415908813e-01 1.139226630330085754e-01 8.405210822820663452e-02 3.826911374926567078e-02 -1.302451044321060181e-01 -1.918675899505615234e-01 9.736463427543640137e-03 3.100478947162628174e-01 1.987211965024471283e-02 -1.108313724398612976e-02 1.592662483453750610e-01
-1.319598108530044556e-01 -2.199695073068141937e-02 -2.434685379266738892e-01 6.569189578294754028e-02 9.069272875785827637e-02 7.338099181652069092e-02 -3.242175579071044922e-01 -6.015400961041450500e-02 -1.268646717071533203e-01 2.811089158058166504e-02 1.841768026351928711e-01 -1.129171345382928848e-02 -1.237296462059020996e-01 1.475767344236373901e-01 2.616097629070281982e-01 -1.081001479178667068e-02 3.964813053607940674e-02 2.600297033786773682e-01 1.469381302595138550e-01 -2.422271370887756348e-01 -3.608250617980957031e-01 -1.208774968981742859e-01 -3.015011548995971680e-02 -2.004284858703613281e-01 3.341725170612335205e-01 -3.110281229019165039e-01 1.511424630880355835e-01 -9.503875672817230225e-02 1.288411319255828857e-01 1.440862268209457397e-01 -9.424722194671630859e-02 1.331111490726470947e-01
5.582059547305107117e-02 -3.561542183160781860e-02 -8.798444271087646484e-02 1.832201331853866577e-01 -1.457530260086059570e-01 -2.142112329602241516e-02 -4.021171033382415771e-01 9.403312206268310547e-02 1.559020131826400757e-01 2.520837485790252686e-01 -2.252653473988175392e-03 1.773412376642227173e-01 -1.165399104356765747e-01 2.306892126798629761e-01 -1.639236509799957275e-01 8.792068064212799072e-02 2.152872830629348755e-02 -3.401146829128265381e-02 2.143021821975708008e-01 -4.649766087532043457e-01 -2.120943218469619751e-01 -4.411734268069267273e-02 1.052341386675834656e-01 2.203439921140670776e-01 -5.510195344686508179e-02 -3.256843388080596924e-01 -6.129720807075500488e-02 -5.136029794812202454e-03 2.366224229335784912e-01 -8.621990680694580078e-03 1.934950426220893860e-02 -4.148194938898086548e-02
-1.008507385849952698e-01 1.126796379685401917e-01 -2.081624120473861694e-01 -5.354252085089683533e-02 -2.396921515464782715e-01 -6.030421704053878784e-02 -7.373879104852676392e-02 4.527591913938522339e-02 -1.122583374381065369e-01 1.109268069267272949e-01 1.066166162490844727e-01 4.013679921627044678e-02 -2.229487001895904541e-01 3.390780687332153320e-01 -2.221679314970970154e-03 -2.922964841127395630e-02 2.415525540709495544e-02 -1.173580363392829895e-01 2.498031854629516602e-01 -5.147544145584106445e-01 -1.733431220054626465e-01 -1.088656485080718994e-01 1.199681609869003296e-01 -1.135870069265365601e-01 1.385790854692459106e-01 2.169879339635372162e-02 -2.559707164764404297e-01 6.323967874050140381e-02 -6.573522090911865234e-02 -4.682271182537078857e-02 1.707761734724044800e-01 -3.509079217910766602e-01
1.071971654891967773e-02 2.965430729091167450e-02 -1.730693727731704712e-01 7.194271311163902283e-03 -2.485895752906799316e-01 -2.672587633132934570e-01 -4.916577786207199097e-02 -2.195920944213867188e-01 -4.166596010327339172e-02 2.324587851762771606e-01 8.221502503147348762e-05 -5.297946557402610779e-02 -1.956876069307327271e-01 2.106268256902694702e-01 1.788015663623809814e-01 -1.383856534957885742e-01 -7.317519746720790863e-03 -4.287102818489074707e-02 2.250537574291229248e-01 -4.627544581890106201e-01 -2.102633863687515259e-01 2.729240804910659790e-02 1.285443753004074097e-01 -2.249985486268997192e-01 1.210292503237724304e-01 -3.066599071025848389e-01 1.063935384154319763e-01 2.085881531238555908e-01 -6.255076080560684204e-02 5.758232623338699341e-02 1.460361480712890625e-02 -2.074529081583023071e-01
1.395580023527145386e-01 -2.016174793243408203e-01 9.098893404006958008e-02 3.381447494029998779e-01 2.397486567497253418e-01 -1.499973386526107788e-01 -3.335614502429962158e-01 1.335658133029937744e-01 1.186088100075721741e-01 1.409638226032257080e-01 5.469608679413795471e-02 -1.870399713516235352e-01 -2.638650834560394287e-01 4.653909429907798767e-02 1.058744713664054871e-01 -2.493656724691390991e-01 1.747139096260070801e-01 2.300603091716766357e-01 1.032478213310241699e-01 -1.585658341646194458e-01 -3.874713182449340820e-01 -1.176022440195083618e-01 -5.334433168172836304e-02 -3.495480632409453392e-03 -3.020232357084751129e-02 -2.257601469755172729e-01 -5.989539995789527893e-02 1.450975835323333740e-01 4.368180036544799805e-02 5.422424525022506714e-02 -9.977476298809051514e-02 -1.169259324669837952e-01
-7.519356161355972290e-02 -5.863207578659057617e-02 -1.365087088197469711e-02 8.301402628421783447e-02 -1.087078079581260681e-01 -2.777176350355148315e-02 -8.180198818445205688e-02 1.494149565696716309e-01 -1.778154671192169189e-01 2.935971505939960480e-02 -9.938892722129821777e-02 -5.999517813324928284e-02 -5.503126382827758789e-01 9.871207177639007568e-02 2.824358046054840088e-01 1.364689916372299194e-01 -2.652479708194732666e-02 1.408975273370742798e-01 7.167657464742660522e-02 -6.453842669725418091e-02 8.232332766056060791e-02 -9.591377526521682739e-02 -1.320546865463256836e-01 -1.820348650217056274e-01 6.677456945180892944e-02 -1.368661224842071533e-01 -4.774817228317260742e-01 -2.007920853793621063e-02 1.345469206571578979e-01 -2.120913118124008179e-01 -1.417668759822845459e-01 -2.326133102178573608e-01
2.209728509187698364e-01 -3.046111762523651123e-01 -6.913094222545623779e-02 -1.172403097152709961e-01 -3.050639107823371887e-02 -4.612238332629203796e-02 -2.125439494848251343e-01 1.568898111581802368e-01 -2.190963923931121826e-01 7.447959482669830322e-02 1.170260012149810791e-01 8.084865286946296692e-03 -1.885055154561996460e-01 -1.140861660242080688e-01 2.214839681982994080e-02 -3.382194414734840393e-02 6.621702015399932861e-02 3.790235817432403564e-01 3.795782625675201416e-01 -1.056060791015625000e-01 -1.343657821416854858e-01 -2.929129870608448982e-03 -1.276531219482421875e-01 -4.077944904565811157e-02 1.267357319593429565e-01 -2.163010835647583008e-01 9.338538348674774170e-02 1.891421377658843994e-01 1.750251799821853638e-01 1.273697018623352051e-01 -3.358657956123352051e-01 -2.078766971826553345e-01
-1.450860593467950821e-02 -1.066073551774024963e-01 -1.514839231967926025e-01 -2.634582109749317169e-02 4.744352400302886963e-02 -2.996979467570781708e-02 -2.237799912691116333e-01 1.592946499586105347e-01 1.002234891057014465e-01 3.587104082107543945e-01 -5.316285043954849243e-02 2.014959454536437988e-01 -2.382923960685729980e-01 5.561718251556158066e-03 1.479440331459045410e-01 1.019307747483253479e-01 -6.050145253539085388e-02 8.078736066818237305e-02 4.190223813056945801e-01 -2.365132980048656464e-02 -1.148077622056007385e-01 -3.341760039329528809e-01 2.221200056374073029e-02 -2.890378609299659729e-02 1.417463421821594238e-01 -3.780610859394073486e-01 -4.158266633749008179e-02 -1.491364836692810059e-01 1.392266452312469482e-01 2.756862044334411621e-01 3.657817095518112183e-02 1.368136107921600342e-01
1.336600482463836670e-01 -2.086722999811172485e-01 -2.076521515846252441e-02 5.323881050571799278e-04 7.059188932180404663e-02 1.403566598892211914e-01 -6.989733874797821045e-02 1.240713447332382202e-01 -2.226105630397796631e-01 -1.625428050756454468e-01 -2.861530147492885590e-02 1.024502739310264587e-01 -2.003772258758544922e-01 2.864063680171966553e-01 -7.020570803433656693e-03 -1.211164072155952454e-01 1.069689616560935974e-01 1.761074364185333252e-01 8.221906423568725586e-02 -3.030325770378112793e-01 -3.879736661911010742e-01 -1.201404407620429993e-01 1.812617182731628418e-01 8.282087743282318115e-03 1.074303239583969116e-01 -1.699565798044204712e-01 -5.569898709654808044e-02 4.453463554382324219e-01 -2.318473458290100098e-01 -1.101910248398780823e-01 7.756387442350387573e-02 1.277032643556594849e-01
1.229965910315513611e-01 -4.012982919812202454e-02 5.295682698488235474e-03 7.578035444021224976e-02 2.961964718997478485e-02 -7.398002198897302151e-04 -4.437423944473266602e-01 -1.292321681976318359e-01 8.214931935071945190e-02 7.526230812072753906e-02 2.073038518428802490e-01 -1.488946527242660522e-01 -5.138016343116760254e-01 -3.804329410195350647e-02 2.704427838325500488e-01 -2.749837040901184082e-01 -5.309843458235263824e-03 1.266998052597045898e-01 3.507869318127632141e-02 4.777840152382850647e-02 -1.381852328777313232e-01 -1.383213996887207031e-01 -1.515534669160842896e-01 1.135935559868812561e-01 3.216841071844100952e-02 -1.404194533824920654e-01 8.691117167472839355e-02 2.838008701801300049e-01 2.030420750379562378e-01 3.296872600913047791e-02 -1.427369713783264160e-01 7.760383188724517822e-02
1.457517445087432861e-01 1.311217546463012695e-01 -1.024457067251205444e-02 1.904564052820205688e-01 7.322733104228973389e-02 -2.009661793708801270e-01 -1.180372461676597595e-01 8.039876818656921387e-02 7.056656479835510254e-02 -3.169627860188484192e-02 1.887151598930358887e-01 -1.232547014951705933e-01 -6.199641823768615723e-01 -2.108205342665314674e-03 1.456744223833084106e-01 -1.717390120029449463e-01 -4.387038573622703552e-02 -3.820270672440528870e-02 9.838560223579406738e-02 -3.005303628742694855e-02 -6.701891124248504639e-02 -2.005641907453536987e-01 -4.558761417865753174e-02 3.215720504522323608e-02 2.660029940307140350e-02 -2.170430272817611694e-01 9.367190301418304443e-02 3.708619475364685059e-01 7.469247281551361084e-02 -9.233007580041885376e-02 -3.116779327392578125e-01 -1.407151925377547741e-03
3.683607652783393860e-02 5.277904123067855835e-02 2.000322565436363220e-02 -1.197977215051651001e-01 1.926445402204990387e-03 2.000580281019210815e-01 -2.086691856384277344e-01 -1.957217603921890259e-01 1.163467094302177429e-01 1.287139356136322021e-01 -1.161930784583091736e-01 2.970266938209533691e-01 -1.914755851030349731e-01 1.368629485368728638e-01 5.820763483643531799e-02 -1.047207042574882507e-01 9.697616100311279297e-02 4.015342593193054199e-01 -8.912809193134307861e-03 -6.567618995904922485e-02 -1.974084526300430298e-01 -1.114853844046592712e-01 -1.665373742580413818e-01 1.669068336486816406e-01 3.635603785514831543e-01 -1.466029286384582520e-01 -1.701563745737075806e-01 9.811139898374676704e-04 3.717597201466560364e-02 2.320106178522109985e-01 8.743789978325366974e-03 3.711089491844177246e-01
-4.039889574050903320e-02 4.914007335901260376e-02 -2.639828026294708252e-01 -1.063716635107994080e-01 -1.771630793809890747e-01 1.235272139310836792e-01 -2.112928330898284912e-01 -5.180756747722625732e-02 -2.099947072565555573e-02 1.030350453220307827e-03 -2.117964997887611389e-02 -4.784785269293934107e-04 5.393304303288459778e-02 2.067901939153671265e-01 2.789483070373535156e-01 -5.333264917135238647e-02 -1.610784232616424561e-01 1.511310786008834839e-01 8.311343193054199219e-02 -1.839735209941864014e-01 -3.818905055522918701e-01 -2.242041379213333130e-01 -1.827734708786010742e-01 -2.053480148315429688e-01 3.661234974861145020e-01 -3.248951733112335205e-01 -9.671165049076080322e-02 -8.613284677267074585e-02 2.186224460601806641e-01 9.019792079925537109e-02 -5.994780361652374268e-02 1.289778649806976318e-01
4.383523762226104736e-02 -4.440359175205230713e-01 -2.466696500778198242e-02 -7.729787379503250122e-02 -2.293490767478942871e-01 2.876272499561309814e-01 -1.387016624212265015e-01 -7.091128081083297729e-02 -1.185873970389366150e-01 2.472664862871170044e-01 1.224886327981948853e-01 5.025857686996459961e-02 -4.176426231861114502e-01 2.381623834371566772e-01 -9.520520269870758057e-02 -1.614844352006912231e-01 3.401040434837341309e-01 -6.325703859329223633e-02 4.049348644912242889e-03 -4.024756327271461487e-02 -1.910559833049774170e-01 -1.639674901962280273e-01 6.617122888565063477e-02 1.384745091199874878e-01 4.797857627272605896e-02 -3.967377170920372009e-02 -1.835582405328750610e-01 -5.135228857398033142e-02 -5.313596501946449280e-02 3.873738646507263184e-02 8.640143275260925293e-02 1.243520081043243408e-01
7.284331321716308594e-02 -2.612922191619873047e-01 -1.883575320243835449e-01 2.066692337393760681e-03 -2.389323338866233826e-02 -1.492307186126708984e-01 -1.540938466787338257e-01 -1.089432537555694580e-01 9.849718213081359863e-02 6.138173863291740417e-02 2.716608718037605286e-02 2.392984777688980103e-01 -3.036398291587829590e-01 3.248496949672698975e-01 -2.910817861557006836e-01 1.630297861993312836e-02 -1.368105113506317139e-01 -2.648526132106781006e-01 6.752053648233413696e-02 -3.009360134601593018e-01 -2.233810573816299438e-01 -2.613557279109954834e-01 -2.936164438724517822e-01 -1.121268495917320251e-01 1.385294795036315918e-01 -4.139698296785354614e-02 -2.006103843450546265e-02 3.030878677964210510e-02 8.017950505018234253e-02 2.203929424285888672e-01 9.556064382195472717e-03 -7.025717641226947308e-04
4.511186778545379639e-01 -1.917358934879302979e-01 -6.203919474501162767e-05 3.330091387033462524e-02 2.585893273353576660e-01 -1.593378335237503052e-01 7.948299497365951538e-02 7.574183400720357895e-03 -4.335328564047813416e-02 7.708416879177093506e-02 -2.672989070415496826e-01 6.479518953710794449e-03 -2.781783044338226318e-01 2.261248826980590820e-01 -1.792530417442321777e-01 2.335249632596969604e-01 2.275937236845493317e-02 7.289586961269378662e-02 2.018945068120956421e-01 -8.337119966745376587e-02 -9.746771305799484253e-03 -1.691147238016128540e-01 1.933640837669372559e-01 -9.519821405410766602e-02 1.280706822872161865e-01 -1.145931482315063477e-01 -4.176915436983108521e-02 8.099858462810516357e-02 1.944486498832702637e-01 3.192174136638641357e-01 -2.155191004276275635e-01 1.131656020879745483e-01
2.135728895664215088e-01 -3.604649007320404053e-01 -2.970017194747924805e-01 2.427836693823337555e-02 -1.655431240797042847e-01 -1.840471923351287842e-01 3.585319966077804565e-02 -1.098743155598640442e-01 6.150572374463081360e-02 1.483789738267660141e-02 1.484783142805099487e-01 -1.020187810063362122e-01 -3.525932431221008301e-01 3.135330080986022949e-01 1.163657307624816895e-01 8.863105624914169312e-02 -2.424471639096736908e-02 1.843555569648742676e-01 -1.453158557415008545e-01 -2.178072184324264526e-01 -7.005164772272109985e-02 -8.689400553703308105e-02 2.770076990127563477e-01 9.653358161449432373e-02 1.132190078496932983e-01 -1.226068846881389618e-02 -9.468512609601020813e-03 4.837537929415702820e-02 2.486023008823394775e-01 -2.032925486564636230e-01 -9.468419849872589111e-02 2.267208099365234375e-01
1.814616024494171143e-01 8.670923858880996704e-02 -7.525831460952758789e-02 2.232053726911544800e-01 -1.511307656764984131e-01 9.038138389587402344e-02 -3.312539309263229370e-02 4.458324238657951355e-02 -3.872995823621749878e-02 2.701726928353309631e-02 2.555059641599655151e-02 1.906393021345138550e-01 -4.987114071846008301e-01 2.210506200790405273e-01 2.747712433338165283e-01 -1.267830580472946167e-01 1.471177190542221069e-01 8.511676639318466187e-02 3.391182795166969299e-02 -1.319563761353492737e-02 1.824852451682090759e-02 5.008480325341224670e-02 3.374386206269264221e-02 -8.691602945327758789e-02 -4.041651636362075806e-02 -2.261084765195846558e-01 -3.318822681903839111e-01 6.245951354503631592e-02 2.179117500782012939e-01 3.878691000863909721e-03 -2.521307766437530518e-01 -3.492499589920043945e-01
7.949830591678619385e-02 -1.485559046268463135e-01 -3.453935682773590088e-01 -1.482693850994110107e-01 -3.974450007081031799e-02 4.209836572408676147e-02 -1.758518069982528687e-01 2.191267907619476318e-01 -1.543402671813964844e-01 -5.319445952773094177e-02 -2.220884859561920166e-01 9.034699201583862305e-02 -3.271383047103881836e-01 -8.275292068719863892e-02 -4.083837568759918213e-02 1.692924499511718750e-01 1.750200241804122925e-01 1.637134402990341187e-01 -7.796028256416320801e-02 -1.760236322879791260e-01 -4.647989273071289062e-01 1.227425877004861832e-02 8.203346282243728638e-02 -2.018290609121322632e-01 5.026927217841148376e-02 -1.320835053920745850e-01 1.452165395021438599e-01 5.715797096490859985e-02 2.409356273710727692e-02 -8.914965391159057617e-02 7.348453253507614136e-02 3.214050233364105225e-01
2.717871069908142090e-01 -7.414545863866806030e-02 -4.287142306566238403e-02 2.196341902017593384e-01 -1.619097292423248291e-01 2.766362428665161133e-01 -5.459853634238243103e-02 8.292569965124130249e-02 -1.360790133476257324e-01 -7.483500242233276367e-02 2.203502878546714783e-02 3.590466454625129700e-02 -2.710037529468536377e-01 1.775344908237457275e-01 -6.022661924362182617e-02 -4.576579481363296509e-02 2.922936379909515381e-01 9.520998597145080566e-02 3.524417281150817871e-01 -1.570979878306388855e-02 -2.566948831081390381e-01 -1.610349416732788086e-01 8.095474541187286377e-02 1.299997568130493164e-01 1.674515306949615479e-01 -2.234971523284912109e-01 2.315139621496200562e-01 -6.847862899303436279e-02 2.679557502269744873e-01 -2.714694738388061523e-01 5.094903334975242615e-02 5.263027921319007874e-02
5.701680481433868408e-02 -2.275067567825317383e-02 -4.718092083930969238e-02 1.381884664297103882e-01 7.060582190752029419e-02 -7.745166122913360596e-02 -2.766364254057407379e-02 -3.859267532825469971e-01 -2.067882418632507324e-01 -4.114646464586257935e-02 -7.022117823362350464e-02 -2.747645229101181030e-02 -1.064610630273818970e-01 3.050736188888549805e-01 1.372820436954498291e-01 1.533646881580352783e-01 1.376724243164062500e-01 4.730521440505981445e-01 1.250633001327514648e-01 -3.445020914077758789e-01 -1.633436977863311768e-01 4.691472649574279785e-02 -4.697616025805473328e-02 -1.005847677588462830e-01 6.519343703985214233e-02 -1.929622590541839600e-01 5.392215028405189514e-02 -9.018916636705398560e-02 2.419411540031433105e-01 6.671683513559401035e-04 -2.329039722681045532e-01 1.836901903152465820e-01
-1.283312737941741943e-01 -1.327457576990127563e-01 4.907786846160888672e-02 1.453734487295150757e-01 -1.018030047416687012e-01 3.617500886321067810e-02 2.519138623028993607e-03 -8.965750038623809814e-02 -7.971039041876792908e-03 3.294600844383239746e-01 -8.468767255544662476e-02 1.167268753051757812e-01 -3.232133984565734863e-01 2.963287532329559326e-01 -1.580452919006347656e-01 9.848289936780929565e-02 -6.258909590542316437e-03 -1.861298531293869019e-01 2.939280867576599121e-01 -2.601473033428192139e-01 -1.911827325820922852e-01 4.695114865899085999e-02 -5.393372103571891785e-02 6.733790785074234009e-02 3.900483250617980957e-01 -2.888168990612030029e-01 2.485967576503753662e-01 4.685884341597557068e-03 1.010233089327812195e-01 -3.504599630832672119e-02 -1.153088212013244629e-01 9.609034657478332520e-02
1.411668658256530762e-01 -1.375338435173034668e-01 1.099115386605262756e-01 1.147274076938629150e-01 -5.641270801424980164e-02 -4.253662005066871643e-02 2.102553844451904297e-01 -1.211664602160453796e-01 -1.504460275173187256e-01 1.209290772676467896e-01 -3.723610341548919678e-01 1.292858272790908813e-01 -3.043741285800933838e-01 1.087205708026885986e-01 -1.186312437057495117e-01 -1.272401511669158936e-01 -1.039066836237907410e-01 -4.810864105820655823e-03 -1.417124643921852112e-02 -1.178974062204360962e-01 -3.325384855270385742e-01 -2.626809179782867432e-01 1.518854051828384399e-01 -7.700193673372268677e-02 9.890697896480560303e-02 -1.863664835691452026e-01 7.869435846805572510e-02 1.807737052440643311e-01 2.475758939981460571e-01 -2.624889910221099854e-01 1.505779623985290527e-01 2.737216949462890625e-01
1.164285093545913696e-01 1.565057635307312012e-01 7.019016146659851074e-02 1.109083592891693115e-01 1.862944811582565308e-01 -1.288998275995254517e-01 -1.191488802433013916e-01 1.593000292778015137e-01 -6.858018785715103149e-02 -4.213164001703262329e-02 -2.014495283365249634e-01 -2.275209128856658936e-01 -4.833127260208129883e-01 2.665324509143829346e-01 3.667286364361643791e-03 -4.327144846320152283e-02 1.242424547672271729e-01 -1.529899835586547852e-01 2.621135711669921875e-01 -1.333216428756713867e-01 -2.652066648006439209e-01 1.825777590274810791e-01 9.367085993289947510e-02 -1.341752111911773682e-01 2.196422368288040161e-01 4.086015373468399048e-02 -7.826927304267883301e-02 1.327437609434127808e-01 1.265856027603149414e-01 3.063746690750122070e-01 -6.837005168199539185e-02 -6.705825030803680420e-02
-1.412739753723144531e-01 2.490771189332008362e-02 -2.878166437149047852e-01 -5.867706984281539917e-02 -4.739740863442420959e-02 1.524069011211395264e-01 2.441099137067794800e-01 -1.587191224098205566e-01 -1.914137303829193115e-01 2.818927466869354248e-01 -7.175271958112716675e-02 1.847354322671890259e-01 -4.285981953144073486e-01 7.011786848306655884e-02 -3.110169470310211182e-01 -2.996158897876739502e-01 -6.649982929229736328e-02 1.361423730850219727e-01 2.414215588942170143e-03 -1.344272941350936890e-01 -1.497840583324432373e-01 -4.531608521938323975e-02 1.959518045186996460e-01 8.543199300765991211e-02 1.180292367935180664e-01 -2.081858962774276733e-01 -1.337608546018600464e-01 9.119942784309387207e-02 8.198612928390502930e-02 4.184444621205329895e-02 -2.216853201389312744e-01 8.654610253870487213e-03
-3.631777316331863403e-02 -2.751656770706176758e-01 -4.250130951404571533e-01 3.917014226317405701e-02 -1.220015883445739746e-01 6.447089463472366333e-02 -1.725950688123703003e-01 -1.888746023178100586e-01 -6.525635719299316406e-02 1.155139282345771790e-01 9.330353140830993652e-02 -4.153166711330413818e-02 -6.874199956655502319e-02 2.121178954839706421e-01 3.199982643127441406e-01 7.176219671964645386e-02 1.122829169034957886e-01 2.603348493576049805e-01 5.102972500026226044e-03 -1.242153421044349670e-01 -2.251555323600769043e-01 -1.532951146364212036e-01 -1.823292672634124756e-01 -1.686012297868728638e-01 2.804818153381347656e-01 -1.891047507524490356e-01 1.324786059558391571e-02 -7.892134785652160645e-02 2.471650689840316772e-01 2.006492614746093750e-01 -6.022816523909568787e-03 1.306396424770355225e-01
2.834825813770294189e-01 -4.138816520571708679e-02 -2.362723797559738159e-01 2.055899202823638916e-01 1.493440940976142883e-02 -2.045726403594017029e-02 -1.856338381767272949e-01 -4.687736183404922485e-02 -2.997404895722866058e-02 1.906357854604721069e-01 -2.106424123048782349e-01 -5.989222973585128784e-02 -3.280563950538635254e-01 -2.795596979558467865e-02 1.647340357303619385e-01 -2.746371328830718994e-01 1.873322874307632446e-01 -1.253474969416856766e-02 1.427155733108520508e-01 -9.520119428634643555e-02 -1.329906880855560303e-01 -8.872025460004806519e-02 -3.393791988492012024e-02 -2.862647473812103271e-01 2.049739062786102295e-01 8.280761539936065674e-02 -4.160525649785995483e-02 2.745720744132995605e-01 6.204189732670783997e-02 4.092875421047210693e-01 -1.197055876255035400e-01 -3.667576238512992859e-02
5.102348700165748596e-02 -1.635868698358535767e-01 -2.613013684749603271e-01 -2.117483913898468018e-01 -2.118454314768314362e-02 1.473040431737899780e-01 -3.123927712440490723e-01 -2.451090328395366669e-02 -2.562139928340911865e-01 1.313043087720870972e-01 1.341846883296966553e-01 3.616869077086448669e-02 -1.994831413030624390e-01 3.566449880599975586e-01 9.830433130264282227e-02 8.208112418651580811e-02 -9.313803911209106445e-02 -3.492478653788566589e-02 1.138362810015678406e-01 -2.415147125720977783e-01 -8.020741492509841919e-02 -3.453310728073120117e-01 2.869974374771118164e-01 -1.117393723689019680e-03 6.463752593845129013e-03 -3.623264655470848083e-02 -7.351168990135192871e-02 3.733560442924499512e-02 -2.502270340919494629e-01 7.398366183042526245e-02 -1.517315804958343506e-01 2.511818408966064453e-01
2.147685289382934570e-01 -1.059499755501747131e-01 -5.211163684725761414e-02 -3.824852779507637024e-02 -6.217743456363677979e-02 -1.322748810052871704e-01 1.190905049443244934e-01 -5.842152517288923264e-03 1.031271442770957947e-01 -9.035437554121017456e-02 -1.081337556242942810e-01 -4.015571251511573792e-02 -2.272498905658721924e-01 3.346168100833892822e-01 -3.663295879960060120e-02 -2.087236493825912476e-01 1.171232238411903381e-01 1.967701017856597900e-01 1.520735323429107666e-01 -2.967375814914703369e-01 -4.305089116096496582e-01 -8.847755193710327148e-02 -9.027180820703506470e-02 1.342700272798538208e-01 7.852456718683242798e-02 -7.404919713735580444e-02 -3.407362401485443115e-01 9.460084885358810425e-02 -3.301972895860671997e-02 -2.626016438007354736e-01 -8.190744556486606598e-03 2.692429125308990479e-01
2.343931645154953003e-01 1.254297941923141479e-01 -1.855816245079040527e-01 -2.510935366153717041e-01 -1.655276268720626831e-01 -1.981382071971893311e-01 -4.183496162295341492e-02 -1.910406351089477539e-01 -7.774972915649414062e-02 -1.004185229539871216e-01 -1.139241605997085571e-01 9.075984358787536621e-02 -1.294936835765838623e-01 2.105159759521484375e-01 1.250820904970169067e-01 -2.254367768764495850e-01 1.629513129591941833e-02 1.112940683960914612e-01 1.650554388761520386e-01 2.198843471705913544e-02 -4.901528060436248779e-01 -5.377230048179626465e-02 2.632209099829196930e-02 -3.450778545811772346e-03 2.463576793670654297e-01 -4.003933444619178772e-02 -1.987107992172241211e-01 2.654083073139190674e-01 5.131658166646957397e-02 -2.943801283836364746e-01 -1.137396600097417831e-02 1.271452754735946655e-01
-5.417179316282272339e-03 6.823810189962387085e-02 -2.535285055637359619e-01 -2.885064855217933655e-02 9.133120067417621613e-03 -7.531223446130752563e-02 -2.924990653991699219e-01 1.228385046124458313e-01 -6.208347529172897339e-02 1.441776845604181290e-02 -2.142027020454406738e-01 1.672326326370239258e-01 -9.350138902664184570e-02 3.422766923904418945e-01 -8.139164187014102936e-03 9.446556121110916138e-02 7.230129092931747437e-02 -8.370313793420791626e-02 1.579300016164779663e-01 -3.795752823352813721e-01 -1.593182533979415894e-01 -1.611855775117874146e-01 -9.273482114076614380e-02 1.210354268550872803e-02 2.909667789936065674e-01 -2.168243080377578735e-01 2.884625196456909180e-01 -6.361873447895050049e-02 1.684859842061996460e-01 2.355839163064956665e-01 -3.259683027863502502e-02 2.564421892166137695e-01
8.125700056552886963e-03 9.308781474828720093e-02 -2.250546365976333618e-01 2.306841686367988586e-02 -2.880669832229614258e-01 2.678349614143371582e-01 3.007758259773254395e-01 -1.362425182014703751e-02 1.058714762330055237e-01 2.181354165077209473e-01 -2.441723495721817017e-01 9.606488049030303955e-03 -3.356277942657470703e-01 1.985397189855575562e-01 -2.086392194032669067e-01 -1.292764395475387573e-01 2.495896257460117340e-02 2.264811694622039795e-01 1.883323043584823608e-01 7.052081823348999023e-02 -2.690189778804779053e-01 -1.734876483678817749e-01 6.074637919664382935e-02 3.557511791586875916e-02 1.574625261127948761e-02 -1.336078643798828125e-01 -8.372979611158370972e-02 1.791288107633590698e-01 1.768456697463989258e-01 2.533059418201446533e-01 -8.129715174436569214e-02 6.984253227710723877e-02
2.911857664585113525e-01 -1.205490995198488235e-02 -4.073503986001014709e-02 -1.038036048412322998e-01 6.186732649803161621e-02 -1.359085589647293091e-01 3.963792696595191956e-02 -2.367942035198211670e-01 1.273733526468276978e-01 -2.293176651000976562e-01 -2.293051630258560181e-01 3.367535769939422607e-02 -2.918569743633270264e-01 3.235833346843719482e-01 1.253428496420383453e-02 -2.362787872552871704e-01 -1.648183614015579224e-01 1.032594218850135803e-02 1.690087318420410156e-01 -2.377003431320190430e-01 -2.782219946384429932e-01 -4.020120203495025635e-02 6.280120462179183960e-02 -8.140817284584045410e-02 7.969532161951065063e-02 -8.920769393444061279e-02 -2.915838062763214111e-01 1.263925731182098389e-01 1.403689086437225342e-01 -2.634941935539245605e-01 -8.764082193374633789e-02 2.006038576364517212e-01
1.355473548173904419e-01 -1.377909928560256958e-01 -2.067087590694427490e-01 8.146185427904129028e-02 2.725051641464233398e-01 4.001323133707046509e-02 -8.443543314933776855e-02 -9.101495146751403809e-02 -9.141438454389572144e-02 1.055025905370712280e-01 3.269286081194877625e-02 -6.655797362327575684e-02 -1.781135350465774536e-01 4.025558829307556152e-01 -2.023236453533172607e-02 4.095343500375747681e-02 -1.056630611419677734e-01 2.809710502624511719e-01 6.285545974969863892e-02 -8.978879451751708984e-02 5.177822336554527283e-02 -1.939911544322967529e-01 -1.002206355333328247e-01 -4.611250758171081543e-01 2.288070619106292725e-01 -2.493779510259628296e-01 -1.984887719154357910e-01 2.768126083537936211e-03 2.519908547401428223e-01 1.015997529029846191e-01 8.951471745967864990e-02 -1.598704978823661804e-02
2.072698026895523071e-01 -1.446696966886520386e-01 1.268073618412017822e-01 -1.358872652053833008e-01 4.910408332943916321e-02 -1.087058186531066895e-01 -6.255826354026794434e-02 1.170212030410766602e-01 1.761302724480628967e-02 2.646513879299163818e-01 -6.520967185497283936e-02 2.059652097523212433e-02 -3.239106833934783936e-01 2.466076761484146118e-01 -8.814381435513496399e-03 1.145871132612228394e-01 -1.347080469131469727e-01 -1.356639526784420013e-02 3.710621893405914307e-01 -3.140228614211082458e-02 3.198271244764328003e-02 -3.333248198032379150e-01 2.529502511024475098e-01 -7.508581131696701050e-02 1.816609948873519897e-01 -3.025584220886230469e-01 -6.024250388145446777e-02 -2.035284936428070068e-01 1.941518187522888184e-01 2.464501559734344482e-01 -1.342596299946308136e-02 9.380104392766952515e-02
-8.032251149415969849e-02 -6.132639944553375244e-02 -1.402186900377273560e-01 -1.372406035661697388e-01 -4.628750383853912354e-01 -1.945038586854934692e-01 -7.603710144758224487e-02 5.390560254454612732e-02 -2.517827749252319336e-01 1.057906746864318848e-01 6.298168748617172241e-02 -4.034757614135742188e-02 -1.354836374521255493e-01 1.767065376043319702e-01 -7.419978827238082886e-02 -2.788826823234558105e-01 -2.578821778297424316e-01 2.029253840446472168e-01 1.162622347474098206e-01 -2.378301620483398438e-01 -2.730312943458557129e-01 -1.029035672545433044e-01 1.056954637169837952e-02 -1.590047776699066162e-01 2.199656665325164795e-01 -2.962718009948730469e-01 1.626833379268646240e-01 4.871226474642753601e-02 1.180639192461967468e-01 9.638648480176925659e-02 2.915618568658828735e-02 1.019815448671579361e-02
2.943272292613983154e-01 -2.129955142736434937e-01 -5.971793457865715027e-02 -9.889782965183258057e-02 -8.878803253173828125e-02 -7.059621810913085938e-02 -2.383003979921340942e-01 -1.523807495832443237e-01 -2.071430832147598267e-01 8.651815354824066162e-02 -7.902402430772781372e-02 6.320168077945709229e-02 -2.373799681663513184e-01 1.788137257099151611e-01 -1.268750727176666260e-01 -1.240566298365592957e-01 1.376344263553619385e-01 5.018043145537376404e-02 -2.458689548075199127e-02 -1.010046922601759434e-03 -8.153431117534637451e-02 -3.331851661205291748e-01 9.319555759429931641e-02 8.896125108003616333e-02 4.786972701549530029e-02 -3.252222537994384766e-01 -3.105474114418029785e-01 5.090901255607604980e-02 1.160330548882484436e-01 -3.543140888214111328e-01 -5.997691303491592407e-02 -2.744468450546264648e-01
2.941209450364112854e-02 8.312653005123138428e-02 -1.174118518829345703e-01 2.449849247932434082e-01 -3.314555808901786804e-02 2.133993059396743774e-01 -1.465319544076919556e-01 -2.501735463738441467e-02 -1.088604554533958435e-01 5.012535676360130310e-02 -1.827833950519561768e-01 -7.313109468668699265e-03 -2.820659875869750977e-01 -2.591954916715621948e-02 1.361616849899291992e-01 1.543759852647781372e-01 4.035918042063713074e-03 4.615366756916046143e-01 1.258105784654617310e-01 1.019657179713249207e-01 -3.200286030769348145e-01 -2.921155989170074463e-01 -8.249888569116592407e-02 1.205079630017280579e-01 1.838341355323791504e-01 -7.512784749269485474e-02 -1.081171408295631409e-01 2.183823883533477783e-01 -1.387280821800231934e-01 3.916224092245101929e-02 -2.475266456604003906e-01 2.237216830253601074e-01
-1.387266218662261963e-01 6.608594208955764771e-02 -1.880003809928894043e-01 3.500067070126533508e-02 1.741007268428802490e-01 1.426224708557128906e-01 -2.080116719007492065e-01 -3.731646761298179626e-02 -7.833740115165710449e-02 -1.274658143520355225e-01 9.202474355697631836e-02 1.380678731948137283e-02 -5.665040016174316406e-01 2.770260274410247803e-01 2.787331342697143555e-01 -2.375692315399646759e-02 -2.498581260442733765e-01 4.880937561392784119e-02 1.379922330379486084e-01 8.078771084547042847e-02 -1.653452217578887939e-01 -2.305268794298171997e-01 -4.531256482005119324e-02 -5.849244073033332825e-02 2.880670726299285889e-01 1.222882345318794250e-01 -1.032914221286773682e-01 -4.885856062173843384e-02 1.280633211135864258e-01 1.693840622901916504e-01 1.939485967159271240e-02 6.883056461811065674e-02
7.207036763429641724e-02 -1.027720347046852112e-01 -1.165703535079956055e-01 -1.425330042839050293e-01 -7.840357720851898193e-02 -1.626779139041900635e-01 -2.178470231592655182e-02 2.713682949542999268e-01 -1.174563989043235779e-01 -1.864868551492691040e-01 -8.905523270368576050e-02 1.859477758407592773e-01 -1.117823645472526550e-01 2.820429205894470215e-01 -8.262604475021362305e-02 -2.056273221969604492e-01 3.301923349499702454e-02 2.306352853775024414e-01 -1.109504234045743942e-02 -2.458119839429855347e-01 -4.424960613250732422e-01 -2.041827440261840820e-01 2.190020084381103516e-01 1.296489872038364410e-02 2.380896508693695068e-01 -1.144245490431785583e-01 -3.117530643939971924e-01 6.394197046756744385e-02 -3.451272472739219666e-02 -8.138061314821243286e-02 6.125861406326293945e-02 1.682301014661788940e-01
-1.512699425220489502e-01 -7.571540027856826782e-02 -5.109912157058715820e-02 4.167621489614248276e-03 -2.895729541778564453e-01 2.024737149477005005e-01 -3.129588663578033447e-01 -1.196448579430580139e-01 2.641864866018295288e-02 1.381030380725860596e-01 2.843392193317413330e-01 1.572962850332260132e-01 -3.862656354904174805e-01 2.723319828510284424e-01 -1.078683733940124512e-01 -6.037725135684013367e-03 2.220304310321807861e-01 -2.602735161781311035e-01 3.186925547197461128e-03 -2.688533067703247070e-01 -2.130581438541412354e-01 -1.012999638915061951e-01 3.033355809748172760e-02 1.090643480420112610e-01 1.181408017873764038e-01 -1.179301366209983826e-01 -2.186384052038192749e-02 -1.937319934368133545e-01 2.022593468427658081e-01 6.685505062341690063e-02 1.946653425693511963e-02 -4.261197522282600403e-02
6.429368257522583008e-02 -2.263985872268676758e-01 -9.388493746519088745e-02 1.296838074922561646e-01 2.147284336388111115e-02 2.199222296476364136e-01 1.274695526808500290e-02 5.571168288588523865e-02 1.392784565687179565e-01 1.583978086709976196e-01 -6.826231628656387329e-02 -9.890101850032806396e-02 -5.126290321350097656e-01 -3.984613716602325439e-02 -1.092969104647636414e-01 1.205033287405967712e-01 2.785961329936981201e-02 1.027622818946838379e-01 1.835097074508666992e-01 -1.904188543558120728e-01 6.671255826950073242e-02 -1.972609162330627441e-01 2.813266515731811523e-01 1.258480548858642578e-01 3.584518730640411377e-01 -4.735909402370452881e-02 -1.288537830114364624e-01 1.959982663393020630e-01 1.281009912490844727e-01 -2.547836303710937500e-01 1.460289955139160156e-01 -9.538061916828155518e-02
-2.238374501466751099e-01 3.434356302022933960e-02 5.049035325646400452e-02 -7.462868094444274902e-02 -3.498915731906890869e-01 -1.112536713480949402e-01 1.346325874328613281e-01 -8.551941066980361938e-02 -2.845567464828491211e-01 2.064476162195205688e-01 5.816587805747985840e-02 7.045453041791915894e-02 -2.291226238012313843e-01 3.682988286018371582e-01 8.217257261276245117e-02 -3.070731647312641144e-02 4.063830524682998657e-02 8.535159379243850708e-02 2.082030624151229858e-01 -3.912429213523864746e-01 -1.514822840690612793e-01 -2.992098033428192139e-02 8.649304509162902832e-02 -2.780962586402893066e-01 2.089235037565231323e-01 -1.827009618282318115e-01 7.669635862112045288e-02 2.097908258438110352e-01 8.946719765663146973e-02 4.471838846802711487e-02 5.898246541619300842e-03 4.002377390861511230e-02
2.370257079601287842e-01 -1.429042220115661621e-01 -6.112406402826309204e-02 -8.337046951055526733e-02 -1.358714401721954346e-01 -1.666745394468307495e-01 5.723327025771141052e-02 -1.472277939319610596e-01 9.231292456388473511e-02 -2.105676680803298950e-01 -4.436853528022766113e-02 6.827542185783386230e-02 -3.619159162044525146e-01 4.430292844772338867e-01 3.608209267258644104e-02 -3.146143257617950439e-01 2.066032961010932922e-02 6.667315214872360229e-02 -1.597363315522670746e-02 -2.247317582368850708e-01 -2.652689814567565918e-01 9.594808518886566162e-02 -1.727037876844406128e-02 -9.582640975713729858e-02 2.131322324275970459e-01 -1.095997393131256104e-01 5.539057031273841858e-02 -7.824897766113281250e-02 1.806006953120231628e-02 -1.750496625900268555e-01 -1.472681164741516113e-01 3.008543848991394043e-01
1.898294240236282349e-01 -1.125946789979934692e-01 -1.308131963014602661e-01 -1.920306123793125153e-02 -3.313834313303232193e-03 2.452822327613830566e-01 -1.696751862764358521e-01 7.479344308376312256e-02 -1.532786041498184204e-01 -1.992415785789489746e-01 1.065653711557388306e-01 9.796805679798126221e-02 -4.249095022678375244e-01 -1.882469952106475830e-01 -1.062592491507530212e-01 -4.684343934059143066e-02 2.819457789883017540e-03 1.101770550012588501e-01 3.899307548999786377e-01 3.218947676941752434e-03 -9.941938519477844238e-02 1.372616365551948547e-02 -6.006659567356109619e-02 2.859398722648620605e-01 -3.219050122424960136e-04 -2.590171396732330322e-01 -1.370601952075958252e-01 2.173624187707901001e-01 1.656475514173507690e-01 -1.384085714817047119e-01 -1.942969560623168945e-01 2.202672362327575684e-01
1.046757921576499939e-01 -6.846946477890014648e-02 -1.415290776640176773e-02 -6.154973059892654419e-02 -1.874988675117492676e-01 1.328490395098924637e-02 -2.037347406148910522e-01 -6.628828495740890503e-02 -1.067944914102554321e-01 -1.764800846576690674e-01 1.215556561946868896e-01 -5.826774612069129944e-02 -4.255591332912445068e-01 2.188448160886764526e-01 4.015251249074935913e-02 1.887608319520950317e-01 -2.708376944065093994e-01 1.823594570159912109e-01 -1.156486496329307556e-01 -1.731736063957214355e-01 2.135911583900451660e-02 -8.744744211435317993e-02 -6.530217826366424561e-02 -3.467211127281188965e-01 3.137984871864318848e-01 -1.599552780389785767e-01 -2.677646279335021973e-01 5.807287245988845825e-02 1.799925714731216431e-01 7.038037478923797607e-02 1.853106729686260223e-02 2.297815829515457153e-01
2.153241783380508423e-01 -1.216574311256408691e-01 -2.290235012769699097e-01 9.302502870559692383e-02 -1.647836118936538696e-01 2.015453875064849854e-01 -1.862766146659851074e-01 -1.490781158208847046e-01 3.211275115609169006e-02 2.056409716606140137e-01 -2.548865377902984619e-01 7.033885270357131958e-02 -2.225593924522399902e-01 1.467289477586746216e-01 4.233511537313461304e-02 -7.502914965152740479e-02 1.736752130091190338e-02 9.911637008190155029e-02 3.810770809650421143e-01 -1.410536319017410278e-01 -2.069707214832305908e-01 -1.789325773715972900e-01 3.556333184242248535e-01 8.334081619977951050e-02 -3.114761710166931152e-01 -9.749126434326171875e-02 -7.395774871110916138e-02 -9.962388873100280762e-02 1.193010360002517700e-01 1.623063385486602783e-01 -1.055213883519172668e-01 -6.458078324794769287e-02
-5.103120207786560059e-02 -1.173486001789569855e-02 -8.664222061634063721e-02 -1.822207472287118435e-03 -9.384480863809585571e-02 -3.382825553417205811e-01 -4.692863672971725464e-02 -1.235577091574668884e-01 1.040568426251411438e-01 1.893101185560226440e-01 -2.026358246803283691e-02 -1.922556757926940918e-02 -2.026097327470779419e-01 9.181232750415802002e-02 -9.380844980478286743e-02 -2.996699139475822449e-02 8.749088644981384277e-02 7.578342407941818237e-02 9.741745889186859131e-02 -2.677485644817352295e-01 -2.641561627388000488e-01 -1.795187592506408691e-01 1.842357516288757324e-01 -2.822116911411285400e-01 2.352297455072402954e-01 -4.075673222541809082e-01 -5.772625654935836792e-02 -2.092440277338027954e-01 -8.537442982196807861e-02 -3.799023106694221497e-02 -3.821783959865570068e-01 -9.429516643285751343e-02
1.281511634588241577e-01 -7.843819260597229004e-02 -1.605974584817886353e-01 7.432367652654647827e-02 -3.390510380268096924e-01 -3.699769675731658936e-01 -1.203077659010887146e-01 -6.182337179780006409e-02 -1.340608596801757812e-01 1.649092435836791992e-01 9.533955901861190796e-02 -1.408772729337215424e-02 -2.228377759456634521e-01 2.385543882846832275e-01 -3.286281973123550415e-02 -2.359892278909683228e-01 2.914179814979434013e-03 1.231281831860542297e-01 1.895461827516555786e-01 -3.761777281761169434e-01 -1.509896665811538696e-01 -4.456789046525955200e-02 -9.625917673110961914e-02 -1.951092928647994995e-01 2.327297776937484741e-01 1.236413419246673584e-02 3.051412105560302734e-01 5.133646726608276367e-02 7.808794826269149780e-02 -6.702080368995666504e-02 -1.722333282232284546e-01 -5.605859309434890747e-02
4.933699220418930054e-02 -1.532524377107620239e-01 1.170222684741020203e-01 1.605815142393112183e-01 -2.079000622034072876e-01 -6.787969917058944702e-02 4.932519048452377319e-02 2.047072350978851318e-01 -4.745905846357345581e-02 4.452348947525024414e-01 -1.336582601070404053e-01 1.041437387466430664e-01 -1.788253188133239746e-01 3.053679466247558594e-01 -1.220890507102012634e-01 -1.189124733209609985e-01 -3.572406992316246033e-02 5.966690555214881897e-02 2.003649249672889709e-02 -6.121640559285879135e-03 -4.987711831927299500e-02 -1.431124210357666016e-01 3.396036028861999512e-01 3.105062432587146759e-02 1.845453232526779175e-01 -3.266794681549072266e-01 -2.990272045135498047e-01 -5.705142393708229065e-02 1.183576956391334534e-01 2.433219999074935913e-01 -5.208647623658180237e-02 7.103034108877182007e-02
2.139075398445129395e-01 5.334924161434173584e-02 -5.315124243497848511e-02 -1.235065758228302002e-01 -5.224282667040824890e-02 -1.659792810678482056e-01 -1.469181478023529053e-01 5.405569076538085938e-02 8.226825296878814697e-02 -3.230340406298637390e-02 -1.400541365146636963e-01 1.197523623704910278e-01 -3.705176413059234619e-01 3.577374815940856934e-01 3.451415151357650757e-02 1.675340533256530762e-02 -1.492716372013092041e-02 -6.806699931621551514e-02 2.754781842231750488e-01 -2.772235311567783356e-02 -1.214001178741455078e-01 -1.245687622576951981e-02 -2.703138589859008789e-01 3.054339252412319183e-02 -5.639485316351056099e-04 -2.515519857406616211e-01 -2.797255292534828186e-03 2.330779731273651123e-01 3.934756293892860413e-02 -4.877358973026275635e-01 -2.549315802752971649e-02 2.047672718763351440e-01
-1.053055226802825928e-01 1.255148798227310181e-01 -4.247201681137084961e-01 9.525267034769058228e-02 -4.855376854538917542e-02 9.452898055315017700e-02 -3.002523183822631836e-01 -1.024077534675598145e-01 5.728986486792564392e-02 4.763424769043922424e-02 -4.167314246296882629e-02 -4.568328335881233215e-02 -3.140605092048645020e-01 -1.697834730148315430e-01 2.411220222711563110e-01 2.333680540323257446e-02 1.406418830156326294e-01 9.138161689043045044e-02 6.000990793108940125e-02 -1.199464425444602966e-01 -3.747974932193756104e-01 6.626483052968978882e-02 8.827220648527145386e-02 6.425343453884124756e-02 1.428768485784530640e-01 -3.906519711017608643e-01 -7.415345311164855957e-02 1.897666901350021362e-01 -3.176749497652053833e-02 1.953429132699966431e-01 -1.071317344903945923e-01 9.034988284111022949e-02
-5.445428565144538879e-02 -4.308061301708221436e-02 -4.879960790276527405e-03 1.936305910348892212e-01 1.445077210664749146e-01 -6.470875442028045654e-02 -2.645861804485321045e-01 -2.979885973036289215e-02 8.930972777307033539e-03 1.246997565031051636e-01 -4.527200653683394194e-04 -7.155169546604156494e-02 -4.748452603816986084e-01 -3.241159766912460327e-02 3.202975094318389893e-01 -1.985291689634323120e-01 -7.357335090637207031e-02 2.498908713459968567e-02 -2.615546109154820442e-03 -1.612373143434524536e-01 -1.094537749886512756e-01 1.065787374973297119e-01 -5.057909712195396423e-02 -1.577040106058120728e-01 5.698901414871215820e-02 -3.256007134914398193e-01 -1.117406636476516724e-01 1.498945355415344238e-01 3.829422295093536377e-01 -1.019240245223045349e-01 -2.927238643169403076e-01 -5.165416747331619263e-02
-8.012679219245910645e-02 2.013890771195292473e-03 -2.432424873113632202e-01 2.974215894937515259e-03 -1.337460428476333618e-01 -3.514072671532630920e-02 -4.062530025839805603e-02 4.389978013932704926e-03 -1.975617557764053345e-01 -1.312230434268712997e-02 8.336786180734634399e-02 -3.731951117515563965e-03 -2.131635248661041260e-01 3.178633153438568115e-01 -1.089197248220443726e-01 -4.359003901481628418e-02 2.250515669584274292e-02 4.226958751678466797e-01 1.612699627876281738e-01 -3.196098208427429199e-01 -2.912477254867553711e-01 -1.964722871780395508e-01 2.504335343837738037e-01 1.227875426411628723e-01 -6.151803955435752869e-02 -4.166820272803306580e-02 1.215966418385505676e-02 4.400612786412239075e-02 -2.898374497890472412e-01 2.957873279228806496e-03 -3.455032780766487122e-02 3.253161907196044922e-01
1.071904376149177551e-01 -1.628191675990819931e-04 5.784704536199569702e-02 -3.460280224680900574e-02 5.321516841650009155e-02 4.862660076469182968e-03 -1.537381112575531006e-01 1.632335931062698364e-01 4.397738724946975708e-02 1.083038374781608582e-01 6.270489096641540527e-02 -4.789116326719522476e-03 -5.279436111450195312e-01 1.821354329586029053e-01 -2.187981270253658295e-02 3.204478323459625244e-01 1.365323960781097412e-01 -1.304185092449188232e-01 3.539583683013916016e-01 -2.174638770520687103e-02 -2.184115797281265259e-01 -4.485927149653434753e-02 1.441603899002075195e-01 -3.819931671023368835e-02 1.208882629871368408e-01 -1.091619357466697693e-01 -1.718626022338867188e-01 -1.862634271383285522e-01 2.877950668334960938e-01 2.747684121131896973e-01 4.278330504894256592e-02 -1.177560389041900635e-01
1.962906122207641602e-01 -3.809788450598716736e-02 -1.278652101755142212e-01 2.811921238899230957e-01 3.088817559182643890e-02 2.267920412123203278e-02 -3.032858967781066895e-01 1.237424984574317932e-01 1.036177054047584534e-01 1.023074537515640259e-01 -2.351760119199752808e-01 2.292085140943527222e-01 -3.056957423686981201e-01 2.727161645889282227e-01 2.434870973229408264e-02 -1.622721999883651733e-01 4.293413087725639343e-02 -1.074787899851799011e-01 1.957597881555557251e-01 -1.260786801576614380e-01 -2.007344067096710205e-01 -1.040151566267013550e-01 1.285273730754852295e-01 2.919587679207324982e-02 -1.348173171281814575e-01 -2.085988819599151611e-01 -1.071620285511016846e-01 -3.259404003620147705e-01 2.155048847198486328e-01 1.347575187683105469e-01 3.758408129215240479e-02 2.247618138790130615e-01
1.680074185132980347e-01 -1.914889216423034668e-01 -4.387269318103790283e-01 1.360832154750823975e-02 1.780622452497482300e-01 -7.254493981599807739e-02 -5.672959610819816589e-02 -8.189311623573303223e-02 9.460142254829406738e-02 4.732687771320343018e-02 -3.536986932158470154e-02 -6.776988040655851364e-03 -2.942339777946472168e-01 1.570235937833786011e-01 3.257242962718009949e-02 -6.536699086427688599e-02 1.380723714828491211e-01 -2.096152156591415405e-01 8.720590174198150635e-02 -4.074989631772041321e-02 -2.080121785402297974e-01 -8.332519978284835815e-02 3.223851025104522705e-01 -8.533670008182525635e-02 1.603617072105407715e-01 -3.726548850536346436e-01 -6.936927139759063721e-02 -1.217426881194114685e-01 3.665921837091445923e-02 3.528286218643188477e-01 -8.087369054555892944e-02 -1.273086518049240112e-01
1.551405489444732666e-01 -1.560784131288528442e-01 -2.547196745872497559e-01 2.536550164222717285e-01 -1.314413696527481079e-01 -3.056333400309085846e-02 -2.565930783748626709e-01 6.863855570554733276e-02 1.549036502838134766e-01 1.224248483777046204e-01 -1.387344300746917725e-01 5.203183740377426147e-02 -1.717515587806701660e-01 2.715072780847549438e-02 2.150867879390716553e-01 -2.837483584880828857e-01 2.599669694900512695e-01 1.064073480665683746e-02 1.717702001333236694e-01 6.000705808401107788e-02 -3.275009095668792725e-01 -1.879528015851974487e-01 -4.009896144270896912e-02 -2.298567295074462891e-01 1.540509462356567383e-01 -1.281084865331649780e-01 -1.379492878913879395e-01 2.605766654014587402e-01 -5.257803946733474731e-02 2.664475142955780029e-01 -1.043023616075515747e-01 -7.809318602085113525e-02
-9.694010764360427856e-02 4.895215854048728943e-02 -7.704554498195648193e-02 -7.856655865907669067e-02 -1.643440574407577515e-01 8.810918033123016357e-02 -1.729293763637542725e-01 -3.015096671879291534e-02 -7.045207917690277100e-02 5.528694391250610352e-02 -8.586382493376731873e-03 1.807486414909362793e-01 -1.906471401453018188e-01 4.022898972034454346e-01 -2.412729151546955109e-02 8.790788054466247559e-02 -4.876005277037620544e-02 -2.811211347579956055e-02 2.625773251056671143e-01 -3.330995142459869385e-01 -2.097654342651367188e-01 -2.357407063245773315e-01 -1.899053007364273071e-01 1.180115342140197754e-01 3.053622841835021973e-01 -2.650527358055114746e-01 2.705754637718200684e-01 -1.156502068042755127e-01 2.317157983779907227e-01 1.865020208060741425e-02 -8.482982218265533447e-02 -1.389153450727462769e-01
-9.778793901205062866e-03 -8.103898167610168457e-02 -3.365414440631866455e-01 3.561125323176383972e-02 -1.679003983736038208e-01 -1.202032994478940964e-02 -1.511716991662979126e-01 1.238849833607673645e-01 -2.535561323165893555e-01 1.996078342199325562e-01 1.265718489885330200e-01 -1.433959137648344040e-02 -2.637240886688232422e-01 4.646332263946533203e-01 1.738600879907608032e-01 1.187464147806167603e-01 -5.617503076791763306e-02 5.589736253023147583e-02 1.931303739547729492e-01 -4.711134731769561768e-01 -1.587529033422470093e-01 1.403264235705137253e-02 -1.106716692447662354e-01 -5.133146420121192932e-02 6.506050378084182739e-02 8.552502095699310303e-02 1.415627077221870422e-02 1.070503424853086472e-02 1.833735965192317963e-02 -1.417657639831304550e-02 1.809099763631820679e-01 -1.058909147977828979e-01
-7.813173532485961914e-02 2.176915062591433525e-03 -8.530301973223686218e-03 -2.037459909915924072e-01 -2.377567738294601440e-01 -2.527821958065032959e-01 -2.794237136840820312e-01 -1.510954201221466064e-01 8.208633516915142536e-04 1.372142732143402100e-01 -8.005908131599426270e-02 -1.388406902551651001e-01 -3.885853588581085205e-01 -8.742602914571762085e-02 4.077214002609252930e-02 5.423871427774429321e-02 1.887021511793136597e-01 3.909381851553916931e-02 1.340564340353012085e-01 7.428554445505142212e-02 -3.422507047653198242e-01 -1.301685255020856857e-02 2.903591990470886230e-01 -4.284468665719032288e-02 -8.214698731899261475e-02 -1.097563132643699646e-01 -2.832346558570861816e-01 7.134460657835006714e-02 2.968498766422271729e-01 -1.407545787515118718e-04 3.910642582923173904e-03 2.586368918418884277e-01
-1.300395429134368896e-01 1.540767699480056763e-01 1.102774962782859802e-01 -3.793404996395111084e-02 -1.013410538434982300e-01 5.494203418493270874e-02 -4.208982288837432861e-01 -1.194555982947349548e-01 -5.687338486313819885e-02 3.588735312223434448e-02 -3.545095324516296387e-01 -1.130788251757621765e-01 -3.666753172874450684e-01 4.711483418941497803e-02 -4.440433159470558167e-02 2.101610451936721802e-01 -5.123247951269149780e-02 -1.576198078691959381e-02 1.061402335762977600e-01 -2.811637008562684059e-03 -1.570049971342086792e-01 -3.901903331279754639e-02 2.228646725416183472e-01 1.899938657879829407e-02 7.812549173831939697e-02 -1.596544682979583740e-01 -1.481918543577194214e-01 3.417694568634033203e-01 1.967268586158752441e-01 -1.106849238276481628e-01 -2.243249565362930298e-01 2.307723760604858398e-01
-3.257419914007186890e-02 -4.676387608051300049e-01 -1.292868852615356445e-01 -3.219146654009819031e-02 -1.146826893091201782e-01 -3.710946142673492432e-01 -3.025648891925811768e-01 6.010316777974367142e-03 -5.345945805311203003e-02 -4.894005134701728821e-02 -1.175545528531074524e-01 1.851883977651596069e-01 -2.707786560058593750e-01 1.553500145673751831e-01 -4.917904734611511230e-02 1.366356462240219116e-01 6.636185199022293091e-02 1.236693039536476135e-01 2.624056339263916016e-01 -5.192780494689941406e-02 -3.107326328754425049e-01 7.039702683687210083e-02 1.843007514253258705e-03 1.633813828229904175e-01 -1.112380698323249817e-01 2.203810587525367737e-02 -7.581089437007904053e-02 -1.236009821295738220e-01 8.448783308267593384e-02 -1.171225458383560181e-01 -1.152018606662750244e-01 2.463274896144866943e-01
-4.291316494345664978e-03 3.966157138347625732e-02 -3.370244428515434265e-02 -9.570737928152084351e-02 -6.141453236341476440e-02 2.293427661061286926e-02 -1.848155856132507324e-01 9.499647468328475952e-02 -3.312223358079791069e-03 4.311482608318328857e-01 -5.613056570291519165e-02 4.446633905172348022e-02 -1.288866996765136719e-01 2.273056656122207642e-01 1.151139512658119202e-01 -3.286657482385635376e-02 2.019111625850200653e-02 -2.551023066043853760e-01 3.529373705387115479e-01 -1.661024242639541626e-01 -7.499618828296661377e-02 -3.220970332622528076e-01 -1.088600084185600281e-01 -3.584792464971542358e-02 3.057219386100769043e-01 -3.254688978195190430e-01 -1.871754676103591919e-01 -1.352819651365280151e-01 4.851190745830535889e-02 1.809556186199188232e-01 5.597445368766784668e-02 1.894357204437255859e-01
4.827257990837097168e-02 6.992228329181671143e-02 -1.982677429914474487e-01 8.822967857122421265e-02 -2.094300836324691772e-01 -3.507111966609954834e-01 -1.699874550104141235e-01 -1.192149817943572998e-01 -1.211268641054630280e-02 2.856383919715881348e-01 -1.341320723295211792e-01 2.155939191579818726e-01 -2.255144063383340836e-03 2.012295722961425781e-01 2.287956029176712036e-01 1.361687779426574707e-01 5.683506652712821960e-02 1.675404161214828491e-01 2.226780205965042114e-01 -3.617261052131652832e-01 -1.671549975872039795e-01 -2.568761706352233887e-01 -5.840300396084785461e-02 2.520387433469295502e-02 1.824516206979751587e-01 -7.204093039035797119e-02 -3.753390908241271973e-02 1.624338030815124512e-01 2.661664187908172607e-01 -1.601392626762390137e-01 -2.927776426076889038e-02 6.928745657205581665e-02
1.750590652227401733e-01 5.892938748002052307e-02 -9.310655295848846436e-02 4.042941704392433167e-02 -1.889987885951995850e-01 2.342858165502548218e-02 2.077868580818176270e-01 -3.102292716503143311e-01 2.074965275824069977e-03 1.240531429648399353e-01 -2.080359458923339844e-01 2.847658991813659668e-01 -3.913175165653228760e-01 3.377773240208625793e-02 -9.651146084070205688e-02 7.572719454765319824e-02 3.318076431751251221e-01 1.676246374845504761e-01 -7.565768808126449585e-02 -1.636250615119934082e-01 -7.255280017852783203e-02 -1.727151125669479370e-01 1.021700426936149597e-01 7.137016206979751587e-02 1.153430808335542679e-02 -2.752051949501037598e-01 -1.058242022991180420e-01 4.164767265319824219e-02 3.444086015224456787e-01 1.145872101187705994e-01 -1.635669618844985962e-01 -4.672881215810775757e-02
-9.735216945409774780e-02 -9.231390058994293213e-02 -4.565007612109184265e-02 -1.676815748214721680e-01 6.139523535966873169e-02 3.918124735355377197e-02 -1.041349321603775024e-01 9.715560823678970337e-02 -2.170633226633071899e-01 -4.440781846642494202e-02 2.150368131697177887e-02 -1.179817169904708862e-01 -4.343231022357940674e-01 8.710292726755142212e-02 7.636822760105133057e-02 2.334998846054077148e-01 2.616297602653503418e-01 2.170617282390594482e-01 2.600739002227783203e-01 -5.984093621373176575e-02 -9.307149797677993774e-02 -1.882039308547973633e-01 -1.796267926692962646e-01 -3.723875805735588074e-02 3.434787690639495850e-01 -2.226554155349731445e-01 -3.182506263256072998e-01 1.206072643399238586e-01 1.375128794461488724e-02 8.036654442548751831e-02 1.484407633543014526e-01 -1.719807833433151245e-01
-2.463679015636444092e-02 -2.764081656932830811e-01 -2.944490686058998108e-02 -3.001270294189453125e-01 2.404491975903511047e-02 2.159285545349121094e-02 9.792216122150421143e-02 -5.652475357055664062e-02 -2.481381222605705261e-02 1.843334883451461792e-01 1.555947810411453247e-01 1.835713088512420654e-01 -3.961873352527618408e-01 1.587521582841873169e-01 -9.208298474550247192e-02 6.753716152161359787e-03 -6.421676278114318848e-02 -8.419049531221389771e-02 1.658801920711994171e-03 -7.859778404235839844e-02 -3.283105492591857910e-01 -1.340778637677431107e-02 -1.142900884151458740e-01 6.331148743629455566e-02 -6.995054334402084351e-02 -2.482602000236511230e-01 -9.197301417589187622e-02 1.727231740951538086e-01 4.608339667320251465e-01 -2.586483061313629150e-01 -7.983008772134780884e-02 -4.622982814908027649e-02
-1.195645332336425781e-01 -1.378232091665267944e-01 -1.373618841171264648e-01 4.680053144693374634e-02 -2.803900539875030518e-01 -1.981971561908721924e-01 -8.938567340373992920e-02 -7.090151309967041016e-02 -1.916537284851074219e-01 7.482128590345382690e-02 -6.206721439957618713e-02 1.171098873019218445e-01 -2.041272521018981934e-01 1.923486441373825073e-01 -1.181716248393058777e-01 1.891809999942779541e-01 3.260353812947869301e-03 -1.584195792675018311e-01 4.053528010845184326e-01 -3.574620783329010010e-01 -1.614803969860076904e-01 -1.336281001567840576e-01 -8.947043120861053467e-02 2.388711832463741302e-02 2.337485998868942261e-01 -2.843061983585357666e-01 2.063146084547042847e-01 3.191850706934928894e-02 1.430532783269882202e-01 -2.140855044126510620e-01 3.516263142228126526e-02 1.006226539611816406e-01
1.498407721519470215e-01 -2.392443120479583740e-01 -2.683233022689819336e-01 -5.954435095191001892e-02 -5.615454912185668945e-02 1.365848630666732788e-01 4.637799784541130066e-02 6.567587703466415405e-02 -1.521833539009094238e-01 -1.017382219433784485e-01 -2.050095200538635254e-01 8.846378326416015625e-02 -3.613429069519042969e-01 9.242431260645389557e-03 -3.176365420222282410e-02 6.102696061134338379e-02 2.528495788574218750e-01 2.697096019983291626e-02 5.304954573512077332e-02 -1.075490638613700867e-01 -4.156731069087982178e-01 3.001876920461654663e-02 -1.194016933441162109e-01 2.437255382537841797e-01 -6.242505833506584167e-02 -1.533005833625793457e-01 6.994182616472244263e-02 3.332002162933349609e-01 3.348315879702568054e-02 -5.671073868870735168e-02 -1.446111798286437988e-01 3.206149935722351074e-01
6.366768479347229004e-02 -1.938207000494003296e-01 -1.950772553682327271e-01 1.336357593536376953e-01 -3.912663161754608154e-01 -2.210195362567901611e-01 -1.174482256174087524e-01 -4.964448139071464539e-02 -1.084679067134857178e-01 2.286541163921356201e-01 -1.435867249965667725e-01 -1.926126331090927124e-02 -9.479509294033050537e-02 3.306044042110443115e-01 3.670106828212738037e-01 -6.304110400378704071e-03 -1.051968783140182495e-01 1.717420667409896851e-01 2.258574068546295166e-01 -1.397811025381088257e-01 -2.490469813346862793e-01 -1.441034674644470215e-01 7.792612910270690918e-02 3.708890825510025024e-02 1.909368336200714111e-01 -5.905023589730262756e-02 1.617623120546340942e-01 2.536953389644622803e-01 1.078471541404724121e-01 -1.247109286487102509e-02 -4.711323976516723633e-02 1.954133249819278717e-02
1.291678696870803833e-01 2.650158405303955078e-01 -2.711776196956634521e-01 1.577109545469284058e-01 2.365205287933349609e-01 -5.728825926780700684e-02 -1.133923903107643127e-01 -5.460400879383087158e-02 -2.614519298076629639e-01 -4.771290346980094910e-02 -2.086005806922912598e-01 3.577249497175216675e-02 -3.832266032695770264e-01 6.207759305834770203e-02 9.332200139760971069e-02 1.885047927498817444e-02 -9.841033816337585449e-02 5.763122811913490295e-03 1.648238301277160645e-01 -2.765129804611206055e-01 -3.483622074127197266e-01 1.505594253540039062e-01 -6.239030137658119202e-02 -1.664684563875198364e-01 -5.956131964921951294e-02 -2.348193526268005371e-01 -7.250446081161499023e-02 2.187846451997756958e-01 -3.035796573385596275e-03 1.868417114019393921e-01 -1.089300736784934998e-01 -1.297375708818435669e-01
-2.812459468841552734e-01 -1.067778691649436951e-01 -4.250086843967437744e-01 9.959075599908828735e-02 -1.088042408227920532e-01 -2.062750011682510376e-01 -1.678257435560226440e-01 -2.831427752971649170e-01 8.412222564220428467e-02 -3.055353276431560516e-02 5.551550164818763733e-02 1.614537686109542847e-01 -3.116722404956817627e-01 -4.813098907470703125e-02 1.017655134201049805e-01 4.089486598968505859e-02 -1.691897511482238770e-01 3.410162031650543213e-01 1.813382357358932495e-01 -7.960531860589981079e-02 -2.383211404085159302e-01 -5.764723569154739380e-02 5.210187286138534546e-02 -2.816574834287166595e-02 1.646509468555450439e-01 -2.603645622730255127e-01 -2.487437985837459564e-02 1.593039333820343018e-01 -9.410273283720016479e-02 1.037413775920867920e-01 -5.319422855973243713e-02 1.283448636531829834e-01
2.872044965624809265e-02 1.795647889375686646e-01 -1.621481776237487793e-01 1.422983855009078979e-01 1.718945056200027466e-01 -2.267852574586868286e-01 -2.310427576303482056e-01 2.230688035488128662e-01 1.452604681253433228e-01 1.927834004163742065e-01 -1.747624576091766357e-02 -1.232331246137619019e-01 -1.102831140160560608e-01 3.194004297256469727e-01 4.089276492595672607e-02 -2.486699372529983521e-01 -7.122375816106796265e-02 1.329946070909500122e-01 -7.997900992631912231e-02 2.384278690442442894e-03 -3.809897303581237793e-01 -2.151021510362625122e-01 8.070327341556549072e-02 -1.140573695302009583e-01 1.631930321455001831e-01 -2.876371741294860840e-01 1.620415896177291870e-01 1.813695132732391357e-01 1.946308314800262451e-01 1.553907245397567749e-01 -8.964200317859649658e-02 7.833012193441390991e-02
3.355036079883575439e-01 -6.322375684976577759e-02 -2.248851060867309570e-01 -1.051373779773712158e-01 -1.213510632514953613e-01 -1.818687468767166138e-01 1.725849509239196777e-01 -1.300044730305671692e-02 -1.175009533762931824e-01 2.291600555181503296e-01 -8.259822428226470947e-02 1.149480342864990234e-01 -2.313904166221618652e-01 9.987463057041168213e-02 -6.033011153340339661e-02 -1.345809847116470337e-01 -1.109882146120071411e-01 -3.742328658699989319e-02 -1.780727654695510864e-01 1.199435815215110779e-01 -2.982307374477386475e-01 -1.417499184608459473e-01 -1.460963189601898193e-01 -8.269748836755752563e-02 1.358383446931838989e-01 -4.137811362743377686e-01 -5.468661338090896606e-02 2.740409970283508301e-01 2.878587245941162109e-01 -1.594933308660984039e-02 -1.081322878599166870e-01 1.132822558283805847e-01
3.586610853672027588e-01 -6.002543494105339050e-02 1.180056855082511902e-02 -1.810626983642578125e-01 -2.165579348802566528e-01 4.623602330684661865e-02 -1.889718025922775269e-01 -1.174387559294700623e-01 -2.264733463525772095e-01 1.993634849786758423e-01 1.173847094178199768e-01 -1.903457790613174438e-01 -2.614004611968994141e-01 2.549388110637664795e-01 -7.496715337038040161e-02 -1.461424827575683594e-01 -7.754096388816833496e-02 1.680360436439514160e-01 -5.933840759098529816e-03 -1.210754737257957458e-01 -2.347334474325180054e-01 -1.883020699024200439e-01 -4.500599205493927002e-02 1.648607850074768066e-01 1.230093184858560562e-02 -1.117521971464157104e-01 -4.032728448510169983e-02 5.228698253631591797e-02 2.103834599256515503e-01 -3.606966137886047363e-01 -2.718361914157867432e-01 3.141729533672332764e-02
9.858522564172744751e-02 -1.749305278062820435e-01 -2.938990108668804169e-02 -1.207752078771591187e-01 -7.036104053258895874e-02 -2.908885944634675980e-03 -2.387667000293731689e-01 9.624426066875457764e-02 4.336662963032722473e-02 9.745620936155319214e-02 -1.395415663719177246e-01 1.872597783803939819e-01 -3.066346347332000732e-01 9.587227553129196167e-02 2.806369215250015259e-02 2.040833681821823120e-01 -1.434012055397033691e-01 9.393579512834548950e-02 3.632253110408782959e-01 1.383639723062515259e-01 -1.484677195549011230e-01 -3.801339864730834961e-01 4.141966998577117920e-02 6.946019083261489868e-02 1.652391105890274048e-01 -1.054098308086395264e-01 -1.769594401121139526e-01 -2.631578445434570312e-01 2.775680422782897949e-01 2.182088643312454224e-01 -1.464343070983886719e-01 1.509763896465301514e-01
[truncated: 3,277,346 more chars]
