# Supplementary material for: The Language of Innovation
Source: PLoS One. 2020 Apr 30;15(4):e0230107. doi: 10.1371/journal.pone.0230107 (PMC7194493; doi:10.1371/journal.pone.0230107)
Supplement: S10 File — (GZ) [file pone.0230107.s010.tar.gz › 1988-1992/V2Run_16_VS_4500_embeddings1988-1992ED32.txt]

1.078661829233169556e-01 -1.128835454583168030e-01 1.584736108779907227e-01 2.431885451078414917e-01 -1.456105411052703857e-01 -3.877126798033714294e-02 -3.773812949657440186e-02 6.116562057286500931e-03 -3.007167391479015350e-02 1.803385466337203979e-01 -8.086463063955307007e-02 -1.340402066707611084e-01 -2.905328199267387390e-02 3.659243583679199219e-01 -2.564223110675811768e-02 -6.201760843396186829e-02 6.576647609472274780e-02 2.005285173654556274e-01 2.348667234182357788e-01 -1.733637750148773193e-01 2.939340174198150635e-01 -6.163038685917854309e-02 -3.861573636531829834e-01 2.960017919540405273e-01 9.616776555776596069e-02 1.674856543540954590e-01 -1.644923239946365356e-01 -9.624908119440078735e-02 3.516337573528289795e-01 6.840746849775314331e-02 -7.509747147560119629e-02 7.581973820924758911e-02
-3.277834132313728333e-02 -2.283753454685211182e-02 -2.565793693065643311e-01 1.080403476953506470e-01 -1.991965770721435547e-01 3.207250237464904785e-01 -1.351531445980072021e-01 -4.010653123259544373e-02 3.951464295387268066e-01 -1.309578716754913330e-01 -6.688475608825683594e-02 -1.413790285587310791e-01 6.885699182748794556e-02 -1.168222054839134216e-01 -2.015851736068725586e-01 -3.277750685811042786e-02 -8.580327779054641724e-02 2.325136065483093262e-01 3.224408328533172607e-01 -5.441367998719215393e-02 4.987844452261924744e-02 -1.436979025602340698e-01 -3.747661411762237549e-01 1.804327964782714844e-02 3.147646039724349976e-02 1.920655518770217896e-01 1.291183829307556152e-01 -1.330181956291198730e-01 5.983692407608032227e-02 2.910354733467102051e-01 8.803272992372512817e-02 9.201975539326667786e-03
1.181769594550132751e-01 -1.764535009860992432e-01 1.469972133636474609e-01 -1.856223791837692261e-01 -1.138713136315345764e-01 1.473959982395172119e-01 -6.817308068275451660e-02 -3.236662223935127258e-02 3.295350372791290283e-01 3.053152747452259064e-02 -8.710844069719314575e-02 -2.712353691458702087e-02 4.374003112316131592e-01 -2.699405327439308167e-02 -4.261582717299461365e-02 -6.803795695304870605e-02 1.620273441076278687e-01 3.248161375522613525e-01 -1.749623864889144897e-01 -1.451742798089981079e-01 1.692744344472885132e-01 -1.947797685861587524e-01 -2.409093528985977173e-01 9.850288182497024536e-02 6.207549571990966797e-02 2.196342945098876953e-01 -1.528293639421463013e-01 -2.645261883735656738e-01 5.557526275515556335e-02 8.402824401855468750e-02 -9.310328960418701172e-02 -2.451227009296417236e-01
1.136145144701004028e-01 -1.687479019165039062e-01 8.182735741138458252e-02 -1.807905547320842743e-02 6.279977411031723022e-02 1.223318725824356079e-01 2.311608493328094482e-01 -1.648281514644622803e-01 8.758847415447235107e-02 -2.583559155464172363e-01 -1.149262860417366028e-01 1.297560185194015503e-01 3.666624426841735840e-01 -1.017598807811737061e-01 -6.379854399710893631e-03 -1.488012373447418213e-01 1.548941731452941895e-01 -2.048400416970252991e-02 1.134988814592361450e-01 -2.147622853517532349e-01 6.578979641199111938e-02 -3.231957256793975830e-01 -2.664627432823181152e-01 1.899310648441314697e-01 6.711296737194061279e-02 2.220921367406845093e-01 -2.789717353880405426e-02 -3.734883069992065430e-01 -8.961602300405502319e-02 1.817649453878402710e-01 1.908888816833496094e-01 -9.875248372554779053e-02
2.246716618537902832e-01 -2.449519336223602295e-01 3.678990527987480164e-02 -8.919639885425567627e-02 -4.762744158506393433e-02 7.339220494031906128e-02 6.143304519355297089e-03 5.913218483328819275e-02 -1.786212436854839325e-02 -7.874123007059097290e-02 -2.625222206115722656e-01 1.519272327423095703e-01 8.775623887777328491e-02 -1.141067873686552048e-02 -1.557852178812026978e-01 -2.128315530717372894e-02 4.537335783243179321e-02 2.002031505107879639e-01 2.221896350383758545e-01 2.424898445606231689e-01 4.370566457509994507e-03 -8.009572327136993408e-02 -2.223158925771713257e-01 1.966228634119033813e-01 1.283954381942749023e-01 5.421012043952941895e-01 -1.521572321653366089e-01 -2.601691186428070068e-01 -1.248184964060783386e-01 1.601914614439010620e-01 2.082614451646804810e-01 8.548954874277114868e-02
-1.888500005006790161e-01 -3.081391453742980957e-01 3.988829255104064941e-02 -1.107687354087829590e-01 3.072475083172321320e-02 1.532194465398788452e-01 -5.286087468266487122e-02 1.105379760265350342e-01 1.302044540643692017e-01 -7.808928936719894409e-02 -2.886266112327575684e-01 -7.727789133787155151e-02 1.526977866888046265e-01 -2.947690710425376892e-02 -1.150317713618278503e-01 -2.620790712535381317e-02 -6.685011833906173706e-02 2.163068503141403198e-01 2.114809900522232056e-01 -1.586292386054992676e-01 3.952543437480926514e-01 1.531189084053039551e-01 -4.644820392131805420e-01 1.446816027164459229e-01 6.351298838853836060e-02 9.580667316913604736e-02 -2.264180965721607208e-02 2.951420657336711884e-02 -8.989211916923522949e-02 1.900838017463684082e-01 1.550554186105728149e-01 2.128734141588211060e-01
1.260508000850677490e-01 -1.934121698141098022e-01 2.718083932995796204e-02 -1.990734785795211792e-01 1.165771260857582092e-01 7.659171242266893387e-04 4.668843746185302734e-02 -5.990513414144515991e-02 -2.852988988161087036e-02 -5.948574468493461609e-02 -2.850439250469207764e-01 -4.397061839699745178e-02 2.238682061433792114e-01 -2.620015740394592285e-01 -1.646439433097839355e-01 -2.425882816314697266e-01 -2.286368459463119507e-01 1.179951876401901245e-01 -6.777283549308776855e-02 9.479604661464691162e-02 3.352572023868560791e-02 -2.342445552349090576e-01 -3.323737382888793945e-01 3.162184953689575195e-01 -6.594291329383850098e-02 1.235782280564308167e-01 -3.219499066472053528e-02 -1.073452904820442200e-01 8.492319285869598389e-02 3.753127455711364746e-01 2.589143514633178711e-01 3.456018120050430298e-02
6.534838676452636719e-02 -4.515423774719238281e-01 -3.013022430241107941e-02 -5.715936422348022461e-02 -1.299319416284561157e-01 1.343188136816024780e-01 -5.854320153594017029e-02 -1.205058619379997253e-01 3.798431456089019775e-01 3.723431006073951721e-02 -6.528194248676300049e-02 -6.609693169593811035e-02 1.813742518424987793e-01 1.870639622211456299e-01 -1.741841137409210205e-01 -2.598412036895751953e-01 -1.004629805684089661e-01 8.906833082437515259e-02 2.238192707300186157e-01 -1.985649466514587402e-01 6.366384029388427734e-02 4.933987185359001160e-02 -2.377782315015792847e-01 -8.243461698293685913e-02 5.316913500428199768e-02 1.622179150581359863e-01 -4.811776429414749146e-02 6.699354201555252075e-02 3.421291112899780273e-01 2.159429490566253662e-01 1.814860105514526367e-01 -6.935375928878784180e-02
-1.671726852655410767e-01 -2.215625531971454620e-02 -5.072782561182975769e-02 -3.175419569015502930e-02 -7.484486699104309082e-02 1.818953454494476318e-01 2.416130453348159790e-01 2.767992950975894928e-02 1.812693476676940918e-01 -1.071757972240447998e-01 -2.717958688735961914e-01 1.295926272869110107e-01 3.466641902923583984e-01 9.078458696603775024e-02 -2.652920186519622803e-01 -1.258437633514404297e-01 -1.522065699100494385e-01 1.561006456613540649e-01 1.448026001453399658e-01 1.188959106802940369e-01 4.830290377140045166e-01 -6.279700249433517456e-02 -3.155266940593719482e-01 1.029946506023406982e-01 8.527010679244995117e-02 6.816220283508300781e-02 1.751543283462524414e-01 -6.950992345809936523e-02 -1.658180728554725647e-02 1.118584349751472473e-01 1.168294250965118408e-01 1.287451088428497314e-01
-1.524093449115753174e-01 4.805712774395942688e-02 -1.614867150783538818e-02 -2.955209612846374512e-01 -1.525049060583114624e-01 1.180010885000228882e-01 1.470768451690673828e-01 2.808507680892944336e-01 -2.460763603448867798e-01 3.700499609112739563e-02 6.525412667542695999e-03 -3.506988286972045898e-01 1.985164731740951538e-01 1.526006758213043213e-01 -1.824083179235458374e-01 -1.034691482782363892e-01 9.349908679723739624e-03 -5.057922098785638809e-03 1.899178177118301392e-01 -6.804790347814559937e-02 2.836095392704010010e-01 -1.861175298690795898e-01 -2.969373166561126709e-01 -3.470043465495109558e-02 -7.567904144525527954e-02 2.805220782756805420e-01 -1.560702621936798096e-01 -1.324156299233436584e-02 -1.004598662257194519e-01 1.330369561910629272e-01 2.338064908981323242e-01 -1.444858014583587646e-01
1.880242228507995605e-01 -2.426888048648834229e-01 -1.367830783128738403e-01 1.549831330776214600e-01 -2.025736123323440552e-02 8.653458207845687866e-02 1.696834415197372437e-01 -6.087982654571533203e-02 1.967231929302215576e-01 -2.458485066890716553e-01 -1.494220346212387085e-01 -6.312230974435806274e-02 1.555847525596618652e-01 -3.866385295987129211e-02 -1.702001541852951050e-01 -7.529795169830322266e-02 6.398110091686248779e-02 -6.384646892547607422e-02 1.039559394121170044e-01 -3.248828053474426270e-01 3.435985147953033447e-01 2.103924900293350220e-01 -3.072882890701293945e-01 4.680560529232025146e-02 1.490313410758972168e-01 1.618221104145050049e-01 -1.737756468355655670e-02 -2.051322609186172485e-01 2.736037075519561768e-01 2.838465571403503418e-01 4.070955514907836914e-02 -7.415846735239028931e-02
2.122755348682403564e-01 -7.053209841251373291e-02 -6.318791955709457397e-02 -2.026260942220687866e-01 1.129687204957008362e-01 -6.187027320265769958e-02 -5.295014753937721252e-02 -1.262758225202560425e-01 2.085342109203338623e-01 1.117014065384864807e-01 -1.366151869297027588e-01 -8.670399338006973267e-02 -4.406007938086986542e-03 -7.598976790904998779e-02 -1.987305432558059692e-01 -9.056931734085083008e-02 1.757146418094635010e-01 -7.474538683891296387e-02 3.463144004344940186e-01 -1.223830506205558777e-01 3.598874211311340332e-01 9.846020489931106567e-03 -4.207752943038940430e-01 1.925897896289825439e-01 2.817647755146026611e-01 1.243285313248634338e-01 -2.792122662067413330e-01 -1.475848704576492310e-01 -3.672395274043083191e-02 1.291084438562393188e-01 7.677731662988662720e-02 -1.747031323611736298e-02
-1.583296507596969604e-01 -3.979048132896423340e-02 7.102110981941223145e-02 -1.139062345027923584e-01 1.696541011333465576e-01 2.708904743194580078e-01 9.254750609397888184e-02 -2.564505934715270996e-01 2.045503854751586914e-01 -2.208719253540039062e-01 -3.099588155746459961e-01 2.617548406124114990e-02 3.618201911449432373e-01 -1.142709851264953613e-01 -1.211621537804603577e-01 -2.951947748661041260e-01 1.850708425045013428e-01 2.737254202365875244e-01 8.966239541769027710e-02 -1.055993139743804932e-01 1.647602766752243042e-01 -9.876047261059284210e-03 -1.436113268136978149e-01 1.439541131258010864e-01 9.105864912271499634e-02 1.590537577867507935e-01 -2.071613967418670654e-01 8.679915964603424072e-02 1.280673593282699585e-02 1.249402090907096863e-01 1.627893000841140747e-01 -1.496155261993408203e-01
2.081147879362106323e-01 -5.880419164896011353e-02 6.272263824939727783e-02 -1.946818530559539795e-01 2.094358578324317932e-02 1.152920499444007874e-01 6.086397916078567505e-02 -1.101800352334976196e-01 -1.062487736344337463e-01 -9.290555864572525024e-02 -3.988116979598999023e-01 6.779263168573379517e-02 2.586103081703186035e-01 -1.283657699823379517e-01 -5.811177194118499756e-02 7.623941451311111450e-02 1.537673473358154297e-01 1.174510866403579712e-01 2.766437530517578125e-01 1.050197705626487732e-01 2.329112291336059570e-01 -1.405668109655380249e-01 -3.196132183074951172e-01 2.286743521690368652e-01 -6.980139017105102539e-02 1.129121780395507812e-01 6.181611865758895874e-02 1.690381020307540894e-02 3.043578267097473145e-01 2.880192995071411133e-01 2.310792058706283569e-01 -3.925445675849914551e-02
2.563926577568054199e-01 -1.801387071609497070e-01 -4.459263384342193604e-02 5.849813297390937805e-02 -1.600944399833679199e-01 1.124872341752052307e-01 -4.677674919366836548e-02 -1.362591683864593506e-01 1.953917741775512695e-01 -7.595452666282653809e-02 -2.181454747915267944e-01 8.970703929662704468e-02 2.497611194849014282e-01 -8.190426230430603027e-02 -2.811650633811950684e-01 1.094960197806358337e-01 -1.397145092487335205e-01 1.091467812657356262e-01 4.329431951045989990e-01 -3.357643485069274902e-01 3.030638396739959717e-01 1.597151160240173340e-01 -1.120782122015953064e-01 1.009577363729476929e-01 -1.427813023328781128e-01 1.885462105274200439e-01 -1.127820685505867004e-01 -6.732716690748929977e-03 1.031231358647346497e-01 4.710315167903900146e-02 4.725717008113861084e-02 -1.487993597984313965e-01
3.815538808703422546e-02 -1.124569252133369446e-01 2.331180125474929810e-01 -2.436436563730239868e-01 -7.205561548471450806e-02 -3.544645756483078003e-02 5.803215131163597107e-02 1.605955213308334351e-01 -1.765227178111672401e-03 -1.999727040529251099e-01 -8.636382222175598145e-02 1.583606451749801636e-01 -2.577090449631214142e-02 -1.651676446199417114e-01 4.460272938013076782e-02 8.842340111732482910e-02 -4.031686112284660339e-02 1.800439208745956421e-01 2.534529864788055420e-01 2.436175569891929626e-02 2.121220529079437256e-01 -2.076503783464431763e-01 -3.719454407691955566e-01 2.897297441959381104e-01 -9.289303421974182129e-02 2.107434570789337158e-01 -1.963071525096893311e-01 -9.311581403017044067e-02 -2.745563536882400513e-02 3.872970044612884521e-01 1.600532382726669312e-01 2.010211199522018433e-01
8.425450325012207031e-02 -7.012286037206649780e-02 -2.574754320085048676e-02 -1.343507617712020874e-01 4.480946063995361328e-02 2.483683824539184570e-02 6.756120920181274414e-02 5.784271284937858582e-02 -1.645297408103942871e-01 -1.052602455019950867e-01 -1.689827740192413330e-01 9.640334546566009521e-02 4.357122480869293213e-01 -2.418322116136550903e-01 -5.990714207291603088e-02 -1.959347724914550781e-01 5.429189652204513550e-02 1.212118789553642273e-01 2.805143296718597412e-01 -6.905093789100646973e-02 1.014870256185531616e-01 -1.272872090339660645e-01 -4.331956207752227783e-01 8.987994492053985596e-02 -1.020531356334686279e-01 2.996919155120849609e-01 5.267809331417083740e-02 -4.991730302572250366e-02 2.997155189514160156e-01 1.063637435436248779e-01 1.758567243814468384e-01 1.775676012039184570e-01
-6.552671641111373901e-02 -1.026674062013626099e-01 2.477822080254554749e-02 5.107751861214637756e-02 3.522297739982604980e-01 1.816581189632415771e-01 1.233430802822113037e-01 -9.820090234279632568e-02 2.062589302659034729e-02 6.124182045459747314e-02 -1.624210774898529053e-01 -1.948566287755966187e-01 -1.080771163105964661e-01 -1.634571701288223267e-01 7.477626204490661621e-03 -1.554525643587112427e-01 -2.393292039632797241e-01 2.429572045803070068e-01 4.088508188724517822e-01 -2.206412553787231445e-01 8.261871337890625000e-02 -2.592820487916469574e-02 -2.475891858339309692e-01 1.866135448217391968e-01 -1.875437796115875244e-02 2.943068146705627441e-01 -9.496705234050750732e-02 1.369861066341400146e-01 9.686230123043060303e-02 1.791394948959350586e-01 -1.608589440584182739e-01 2.258363068103790283e-01
-2.103666542097926140e-03 8.872705511748790741e-03 9.923615306615829468e-02 -1.377134323120117188e-01 -2.101632654666900635e-01 1.030292138457298279e-01 -1.476276367902755737e-01 1.031551510095596313e-01 -5.459625646471977234e-02 9.600325673818588257e-02 4.024149850010871887e-02 -1.276485174894332886e-01 1.106235608458518982e-01 1.704167276620864868e-01 1.972802579402923584e-01 -6.362860649824142456e-02 -1.241774410009384155e-01 1.203949823975563049e-01 4.083759784698486328e-01 -2.877805829048156738e-01 -3.738507255911827087e-02 -5.308952927589416504e-02 -2.889037728309631348e-01 -2.517234301194548607e-03 5.035125091671943665e-02 3.417737483978271484e-01 8.219496160745620728e-02 -1.866884380578994751e-01 2.319723740220069885e-02 4.370304942131042480e-01 -1.587861776351928711e-01 -1.569580435752868652e-01
1.355662345886230469e-01 -1.148025467991828918e-01 2.111463695764541626e-01 -1.384497731924057007e-01 -1.887591555714607239e-02 1.552069932222366333e-01 -8.923324197530746460e-02 -6.643839925527572632e-02 -1.269999444484710693e-01 6.353285163640975952e-02 -1.139504909515380859e-01 -2.212221920490264893e-01 1.328718513250350952e-01 -3.102985322475433350e-01 -2.556422539055347443e-02 -1.671704202890396118e-01 -1.576398685574531555e-02 5.391037836670875549e-02 2.313433736562728882e-01 -1.008633226156234741e-01 1.797168143093585968e-02 -2.935097515583038330e-01 -4.745113849639892578e-01 1.048747524619102478e-01 -3.422548621892929077e-02 1.179259419441223145e-01 6.887650489807128906e-02 4.720355197787284851e-02 3.583352565765380859e-01 1.434592157602310181e-01 2.529985904693603516e-01 1.368143856525421143e-01
-4.890206456184387207e-02 -1.090663820505142212e-01 1.124275252223014832e-01 1.329915672540664673e-01 -1.912155151367187500e-01 -2.374584320932626724e-03 -1.302783563733100891e-02 -2.750458717346191406e-01 1.846870332956314087e-01 -1.557100266218185425e-01 -4.982721433043479919e-02 4.873394593596458435e-02 4.699916243553161621e-01 -9.116198122501373291e-02 -1.298041492700576782e-01 -5.419081822037696838e-02 2.810685634613037109e-01 1.552972793579101562e-01 6.332203000783920288e-02 -1.160873565822839737e-03 1.054126173257827759e-01 -2.887181341648101807e-01 -3.372426331043243408e-01 2.606823444366455078e-01 -1.886864751577377319e-02 8.478807657957077026e-02 -2.325449138879776001e-01 -1.758288405835628510e-02 1.347449570894241333e-01 6.938164681196212769e-02 -5.981576070189476013e-02 -2.429642677307128906e-01
7.932981848716735840e-02 -2.064236551523208618e-01 -1.035348847508430481e-01 7.560208439826965332e-03 -5.284432694315910339e-02 -4.398028831928968430e-03 -2.157310023903846741e-02 1.489547044038772583e-01 1.642292886972427368e-01 -1.315610110759735107e-01 -3.829738823696970940e-03 1.018640100955963135e-01 3.202557265758514404e-01 -2.279624193906784058e-01 -5.554122477769851685e-02 -6.872942298650741577e-02 -2.188627272844314575e-01 -7.593017816543579102e-02 3.120467960834503174e-01 2.665001153945922852e-01 3.708651065826416016e-01 -1.259315162897109985e-01 -4.011458158493041992e-01 6.682017445564270020e-02 -1.180007979273796082e-01 2.195070683956146240e-01 -1.119449064135551453e-01 -9.868778288364410400e-02 2.408840209245681763e-01 6.746566295623779297e-02 9.955793619155883789e-02 -1.155530568212270737e-02
-4.977151751518249512e-02 8.411467075347900391e-02 -9.412635117769241333e-03 -1.713148085400462151e-03 3.279317542910575867e-02 -9.383090585470199585e-02 -7.534454925917088985e-04 -1.429195851087570190e-01 2.496353983879089355e-01 -4.405023902654647827e-02 -3.419587761163711548e-02 4.381813481450080872e-02 -1.329826563596725464e-01 -1.242466419935226440e-01 -2.649565339088439941e-01 7.356124371290206909e-02 -1.655976474285125732e-01 3.506531566381454468e-02 1.620071828365325928e-01 -4.274535179138183594e-02 9.755515307188034058e-02 -1.840985864400863647e-01 -3.674253523349761963e-01 2.421533465385437012e-01 -6.790333986282348633e-02 2.803140282630920410e-01 -6.979122757911682129e-02 -3.106256425380706787e-01 3.593305870890617371e-02 1.672282069921493530e-01 1.930679231882095337e-01 -4.889939427375793457e-01
2.208414375782012939e-01 -4.560072720050811768e-02 1.245375606231391430e-03 4.350513592362403870e-02 -2.354070171713829041e-02 6.792019307613372803e-02 -6.666722148656845093e-02 -1.052028220146894455e-02 -6.636862456798553467e-02 1.010449882596731186e-02 -2.701470553874969482e-01 6.512760370969772339e-02 2.687926888465881348e-01 -3.267971277236938477e-01 -1.382027864456176758e-01 9.849331341683864594e-03 1.232710704207420349e-01 1.103651970624923706e-01 1.236859261989593506e-01 -1.991171836853027344e-01 2.284059524536132812e-01 -3.072918355464935303e-01 -4.876284003257751465e-01 1.587873250246047974e-01 -1.909125894308090210e-01 1.252614706754684448e-01 -3.670627996325492859e-02 2.889375947415828705e-02 8.175452053546905518e-02 1.662221401929855347e-01 2.643889486789703369e-01 -8.433298766613006592e-02
-1.023405939340591431e-01 -1.964431814849376678e-02 -2.371477037668228149e-01 2.543898485600948334e-02 4.480845928192138672e-01 3.573898598551750183e-02 2.068808525800704956e-01 1.735774427652359009e-02 2.194111347198486328e-01 -9.917778521776199341e-02 -1.804917901754379272e-01 -1.083098500967025757e-01 6.730114668607711792e-02 -1.445226073265075684e-01 -6.924506276845932007e-02 -7.235686480998992920e-02 2.301109023392200470e-02 1.716282665729522705e-01 2.835469841957092285e-01 -9.707227349281311035e-02 7.102588564157485962e-02 -1.878476291894912720e-01 -2.712156474590301514e-01 4.811533167958259583e-02 1.034304779022932053e-02 4.277912974357604980e-01 -2.220909446477890015e-01 7.863632589578628540e-02 -1.121303811669349670e-01 2.424411028623580933e-01 -5.346172302961349487e-02 -2.285735309123992920e-02
1.194686442613601685e-01 -6.227217242121696472e-02 4.893046244978904724e-02 -4.348928853869438171e-02 1.589707285165786743e-01 1.899233013391494751e-01 -1.340930461883544922e-01 7.910674810409545898e-02 -2.208973169326782227e-01 -2.977440655231475830e-01 -3.733408451080322266e-02 -5.455194041132926941e-02 2.583298683166503906e-01 -2.034112066030502319e-01 -1.180822998285293579e-01 -2.917661145329475403e-02 -1.363282743841409683e-02 5.939707159996032715e-02 6.806053966283798218e-02 -7.460246328264474869e-03 2.320674359798431396e-01 -1.660270243883132935e-01 -5.357427597045898438e-01 1.467242538928985596e-01 -1.187052670866250992e-02 2.985857129096984863e-01 -3.180783241987228394e-03 -6.138398125767707825e-02 2.504219412803649902e-01 1.372299045324325562e-01 2.219455838203430176e-01 -7.081525027751922607e-02
8.119586110115051270e-02 -3.021391034126281738e-01 9.549041278660297394e-03 -1.418272703886032104e-01 9.811452776193618774e-02 8.250632090494036674e-04 2.670253515243530273e-01 8.930921554565429688e-02 3.268111348152160645e-01 -1.067241877317428589e-01 -5.078252404928207397e-02 -6.504616886377334595e-02 1.228358224034309387e-01 -2.717860341072082520e-01 -1.156553402543067932e-01 -9.759930521249771118e-02 -1.666829921305179596e-02 8.741432428359985352e-02 4.064680039882659912e-01 -9.635090827941894531e-02 4.186511337757110596e-01 -2.106624096632003784e-01 -2.054250985383987427e-01 -1.808606833219528198e-02 2.951011806726455688e-02 4.964581876993179321e-02 -5.484387278556823730e-02 -4.169959947466850281e-02 -3.302104771137237549e-02 2.236624956130981445e-01 1.615153625607490540e-02 -2.282380014657974243e-01
1.804439723491668701e-02 -2.145866453647613525e-01 -1.522540152072906494e-01 -1.176886260509490967e-01 1.244507506489753723e-01 1.443248391151428223e-01 2.354906173422932625e-03 1.642929762601852417e-01 -1.925638616085052490e-01 4.958147928118705750e-02 -1.516814976930618286e-01 8.118794113397598267e-02 3.190990984439849854e-01 -9.474711865186691284e-02 -1.269432753324508667e-01 -2.236879169940948486e-01 8.873672783374786377e-02 1.206360831856727600e-01 1.712796837091445923e-01 -9.759791940450668335e-02 1.790925115346908569e-01 -2.298064678907394409e-01 -4.221191704273223877e-01 1.617705971002578735e-01 -9.394323825836181641e-02 1.349079757928848267e-01 -1.759643852710723877e-01 -1.554165594279766083e-02 1.269652098417282104e-01 1.600994914770126343e-01 3.867685794830322266e-01 8.419277518987655640e-02
4.615567997097969055e-02 -7.963557541370391846e-02 2.303202748298645020e-01 -2.651324570178985596e-01 7.449607551097869873e-02 1.673889905214309692e-02 -1.178626045584678650e-01 -1.098225265741348267e-01 5.387568101286888123e-02 -8.378195762634277344e-02 -1.423384994268417358e-01 2.317208796739578247e-02 1.428900510072708130e-01 3.334162756800651550e-02 -1.636194586753845215e-01 -1.398310512304306030e-01 1.232579499483108521e-01 1.711411923170089722e-01 3.758263289928436279e-01 9.775983542203903198e-02 8.907472342252731323e-02 -1.502010375261306763e-01 -3.352929949760437012e-01 2.589602172374725342e-01 -1.233874559402465820e-01 1.939216852188110352e-01 -2.349127084016799927e-02 4.883541539311408997e-02 1.631767749786376953e-01 4.772774577140808105e-01 -8.536917716264724731e-02 1.228594630956649780e-01
5.032868310809135437e-02 -1.258485168218612671e-01 3.345750868320465088e-01 -2.418252080678939819e-01 -4.647556692361831665e-02 2.151149362325668335e-01 1.869870722293853760e-02 -1.449479758739471436e-01 1.224565878510475159e-02 -1.694185473024845123e-02 3.532145544886589050e-02 1.351679563522338867e-01 8.108173310756683350e-02 8.534985035657882690e-02 -4.571570456027984619e-02 6.843680143356323242e-02 -1.137600541114807129e-01 -1.347145140171051025e-01 4.694723486900329590e-01 -7.060166448354721069e-02 1.968132406473159790e-01 -7.710003852844238281e-02 -2.113184779882431030e-01 2.306266576051712036e-01 2.095140218734741211e-01 1.099451929330825806e-01 5.993504822254180908e-02 -2.510467171669006348e-01 1.559104621410369873e-01 3.482037484645843506e-01 5.170669034123420715e-02 -1.760607361793518066e-01
1.631407439708709717e-01 1.432652622461318970e-01 5.220140144228935242e-02 2.497671842575073242e-01 -2.663571834564208984e-01 -3.104699850082397461e-01 2.285791039466857910e-01 -5.024533718824386597e-03 2.275123745203018188e-01 -1.061997339129447937e-01 -3.570991754531860352e-02 1.950932294130325317e-01 5.854158848524093628e-02 2.567425966262817383e-01 -2.955416142940521240e-01 -7.371158897876739502e-02 -9.415221959352493286e-02 1.774282008409500122e-01 1.153280213475227356e-01 -6.252334266901016235e-02 2.750939726829528809e-01 -1.372525189071893692e-02 5.591705441474914551e-02 1.371230632066726685e-01 1.553250849246978760e-01 2.050056010484695435e-01 -2.443914711475372314e-01 1.095494180917739868e-01 3.461900725960731506e-02 1.572791188955307007e-01 2.218670099973678589e-01 -1.877504289150238037e-01
-2.865288034081459045e-02 -1.506959050893783569e-01 1.433934420347213745e-01 1.119596734642982483e-01 1.127199269831180573e-03 -1.486056149005889893e-01 1.303407102823257446e-01 -1.534405648708343506e-01 -6.422576308250427246e-02 1.970058530569076538e-01 -6.629883497953414917e-02 -2.622607648372650146e-01 2.613049373030662537e-02 -5.928136780858039856e-02 -2.892003357410430908e-01 1.318847090005874634e-01 5.670230463147163391e-02 8.601969107985496521e-03 2.344239354133605957e-01 -1.790824830532073975e-01 4.163578152656555176e-01 -4.124193452298641205e-03 -2.070803046226501465e-01 -9.408917278051376343e-02 9.798853099346160889e-02 3.894276320934295654e-01 -3.401931524276733398e-01 1.364444755017757416e-02 -4.836989566683769226e-02 1.852591186761856079e-01 7.581938989460468292e-03 -1.735055446624755859e-01
-1.662442088127136230e-01 -1.796384155750274658e-01 1.560750156641006470e-01 1.098550017923116684e-02 -3.659816682338714600e-01 -1.798688471317291260e-01 1.556944251060485840e-01 -1.889317645691335201e-04 -1.228257119655609131e-01 -3.071294128894805908e-01 -6.141507625579833984e-02 -2.073236703872680664e-01 1.223047897219657898e-01 -1.566599905490875244e-01 -5.767556722275912762e-04 -3.111214935779571533e-01 7.200224697589874268e-02 3.293983936309814453e-01 2.402708232402801514e-01 -7.947175204753875732e-02 1.723400056362152100e-01 2.529631310608237982e-04 2.918561454862356186e-03 9.417583048343658447e-02 1.005398333072662354e-01 3.593735024333000183e-02 2.050821334123611450e-01 9.233820438385009766e-02 -8.434607833623886108e-02 1.876076459884643555e-01 3.346617817878723145e-01 1.760327839292585850e-03
-2.558657228946685791e-01 -8.510649204254150391e-02 -6.351644545793533325e-02 -1.039744168519973755e-01 -1.195083558559417725e-01 -1.519324928522109985e-01 -1.546962410211563110e-01 -1.624940633773803711e-01 1.604920327663421631e-01 2.065937072038650513e-01 -2.213448584079742432e-01 -1.502671986818313599e-01 1.133165657520294189e-01 2.022600173950195312e-01 -2.422671467065811157e-01 1.667374186217784882e-02 1.982058733701705933e-01 1.932227462530136108e-01 1.352719515562057495e-01 -3.520989790558815002e-02 2.677008807659149170e-01 1.196549907326698303e-01 5.276142433285713196e-02 1.089672520756721497e-01 1.164743378758430481e-01 5.427497029304504395e-01 8.575068414211273193e-02 -1.416925787925720215e-01 8.180921524763107300e-02 4.249374940991401672e-02 1.570144891738891602e-01 8.054265379905700684e-02
1.504727452993392944e-01 -1.552282571792602539e-01 1.342790871858596802e-01 2.259834110736846924e-01 -1.393364667892456055e-01 -1.954558640718460083e-01 1.225875690579414368e-01 -9.386948496103286743e-02 2.860600054264068604e-01 7.134751975536346436e-02 -1.519898474216461182e-01 -3.343401551246643066e-01 1.318556368350982666e-01 -1.513113230466842651e-01 -3.694358170032501221e-01 -1.530470140278339386e-02 4.662387445569038391e-02 8.285439759492874146e-02 1.875591874122619629e-01 1.212239824235439301e-02 1.650954484939575195e-01 5.444605648517608643e-02 -3.028996661305427551e-02 6.228540092706680298e-02 -5.727875605225563049e-02 2.632464170455932617e-01 -3.384220600128173828e-01 -1.012180149555206299e-01 -3.707065805792808533e-02 3.181059062480926514e-01 1.335902363061904907e-01 8.218748122453689575e-02
9.019822627305984497e-02 -1.899592429399490356e-01 -9.577666223049163818e-02 2.368790954351425171e-01 1.883884891867637634e-02 5.747991427779197693e-02 1.849700212478637695e-01 1.903982162475585938e-01 2.230452001094818115e-01 4.447285458445549011e-02 -1.715886965394020081e-02 -2.410631179809570312e-01 3.116407096385955811e-01 9.656006842851638794e-02 7.645353674888610840e-02 3.698908686637878418e-01 -2.069928199052810669e-01 1.292616277933120728e-01 2.134441286325454712e-01 -3.658187761902809143e-02 1.565382331609725952e-01 5.519034713506698608e-02 -1.423175930976867676e-01 1.772934198379516602e-01 -1.464617103338241577e-01 3.583855330944061279e-01 -1.917811036109924316e-01 -8.311138302087783813e-02 1.887871026992797852e-01 2.183115668594837189e-02 1.282629072666168213e-01 -1.590401828289031982e-01
5.724383145570755005e-02 -1.578047126531600952e-01 6.855731457471847534e-02 2.322063446044921875e-01 -1.587421745061874390e-01 -1.075438112020492554e-01 -1.254882570356130600e-02 -2.850958146154880524e-02 1.824223697185516357e-01 1.678723543882369995e-01 -1.348310112953186035e-01 -3.066130280494689941e-01 2.357563376426696777e-01 -1.393702179193496704e-01 1.098745316267013550e-01 3.273161053657531738e-01 1.740181297063827515e-01 1.140854135155677795e-01 1.860677003860473633e-01 -1.986016035079956055e-01 -1.923252944834530354e-03 -1.979123614728450775e-02 -3.323863819241523743e-02 4.856203496456146240e-02 -2.461922168731689453e-02 4.861831068992614746e-01 -7.830473780632019043e-02 -4.926656559109687805e-02 1.011999621987342834e-01 3.299051523208618164e-01 1.452104896306991577e-01 -2.605287358164787292e-02
1.104962229728698730e-01 -3.819167613983154297e-02 3.560088872909545898e-01 -1.538995802402496338e-01 1.281806081533432007e-01 -4.825395718216896057e-02 -3.607430309057235718e-02 1.126116663217544556e-01 1.135801151394844055e-01 3.906216006726026535e-04 -1.933962702751159668e-01 8.195645362138748169e-02 3.205338418483734131e-01 -2.050182968378067017e-01 -3.348213434219360352e-01 -2.054584473371505737e-01 1.873067468404769897e-01 -4.205432534217834473e-02 2.077710628509521484e-01 1.000929251313209534e-01 7.318756729364395142e-02 -1.740681380033493042e-01 -3.268823027610778809e-01 2.974344789981842041e-01 3.381859138607978821e-02 1.678254604339599609e-01 1.294990070164203644e-02 -8.774281293153762817e-02 8.478558063507080078e-02 1.228679716587066650e-01 2.474178373813629150e-01 7.320576906204223633e-02
1.307703405618667603e-01 1.042208895087242126e-01 2.481189817190170288e-01 -4.411871358752250671e-02 -2.071360647678375244e-01 -2.048050314188003540e-01 2.460392564535140991e-01 -1.305567324161529541e-01 -1.616225838661193848e-01 -5.544332414865493774e-02 -7.213462889194488525e-02 -2.151686102151870728e-01 3.159953653812408447e-01 -2.466585934162139893e-01 2.136030048131942749e-02 -4.518868029117584229e-02 -7.634212262928485870e-03 1.481223106384277344e-01 2.629860937595367432e-01 1.429459303617477417e-01 1.773043274879455566e-01 2.317828983068466187e-01 7.828966528177261353e-02 1.578084528446197510e-01 3.117392957210540771e-01 3.034969866275787354e-01 1.602800637483596802e-01 -1.353239566087722778e-01 -3.751105070114135742e-02 1.812487244606018066e-01 9.226763620972633362e-03 8.236649632453918457e-02
1.771962493658065796e-01 -3.507144376635551453e-02 1.384135056287050247e-02 1.036714389920234680e-01 1.274584829807281494e-01 1.740720719099044800e-01 2.084564715623855591e-01 -1.951651126146316528e-01 1.151876430958509445e-02 -1.101780533790588379e-01 2.351193130016326904e-01 -2.313042134046554565e-01 2.140699326992034912e-01 2.409696578979492188e-01 1.268018037080764771e-01 8.962377905845642090e-02 -5.263695493340492249e-02 2.288517653942108154e-01 2.173980027437210083e-01 -2.278031855821609497e-01 8.134602010250091553e-02 -9.929051250219345093e-02 -2.872490882873535156e-01 2.411185503005981445e-01 8.152876794338226318e-02 7.462184131145477295e-02 2.289734035730361938e-02 2.196780294179916382e-01 2.713629007339477539e-01 3.583245575428009033e-01 1.709633879363536835e-02 6.732916831970214844e-02
1.136652827262878418e-01 1.444583982229232788e-01 -1.037333905696868896e-01 1.271040290594100952e-01 -3.087240457534790039e-01 2.194043621420860291e-02 -5.326994508504867554e-02 1.248919144272804260e-01 1.471279263496398926e-01 -1.196517795324325562e-01 -1.401935704052448273e-02 -4.263933002948760986e-01 -1.494902558624744415e-02 -9.999251365661621094e-02 1.268700808286666870e-01 -3.156810700893402100e-01 2.137216776609420776e-01 2.175546437501907349e-01 1.315123140811920166e-01 -1.179072186350822449e-01 1.975560486316680908e-01 -4.203858971595764160e-01 -1.703231334686279297e-01 7.371059805154800415e-02 -7.373616099357604980e-03 1.164930015802383423e-01 -8.952446281909942627e-02 -1.146695390343666077e-01 -1.138738319277763367e-01 2.411272227764129639e-01 2.863844484090805054e-02 -2.443218370899558067e-03
-1.913829296827316284e-01 1.790705136954784393e-02 -1.929340809583663940e-01 -3.043613769114017487e-02 -2.833158969879150391e-01 -6.485725194215774536e-02 1.301891952753067017e-01 2.428173422813415527e-01 -1.883309707045555115e-02 -9.692889638245105743e-03 -2.837641397491097450e-03 -2.584978640079498291e-01 1.743875592947006226e-01 -2.271291017532348633e-01 -1.539502590894699097e-01 -1.505750268697738647e-01 7.503190636634826660e-02 -4.509188607335090637e-02 1.663724035024642944e-01 -8.621662110090255737e-02 4.168252944946289062e-01 -2.132837027311325073e-01 4.122378304600715637e-02 7.702964544296264648e-02 2.413310706615447998e-01 1.586074829101562500e-01 -4.043225646018981934e-01 8.914116024971008301e-02 -9.256765991449356079e-02 9.383466094732284546e-02 -2.777097187936306000e-02 -1.620521396398544312e-01
4.113797470927238464e-02 -9.286052733659744263e-02 2.059851437807083130e-01 -9.200339764356613159e-02 -2.443162798881530762e-01 1.871373802423477173e-01 1.133789196610450745e-01 -1.779691576957702637e-01 1.102825403213500977e-01 -1.070355251431465149e-01 1.067761629819869995e-01 9.929732978343963623e-02 1.851057261228561401e-01 -1.124778091907501221e-01 -3.508463203907012939e-01 9.716473519802093506e-02 -2.203026711940765381e-01 7.623395323753356934e-02 -7.410622388124465942e-02 -4.692151211202144623e-03 2.197269201278686523e-01 1.656543910503387451e-01 -3.478481173515319824e-01 2.073030471801757812e-01 -1.435769647359848022e-01 2.757974267005920410e-01 -2.206686139106750488e-01 4.266795702278614044e-03 1.857774108648300171e-01 2.333944737911224365e-01 1.034108027815818787e-01 1.749225705862045288e-01
-3.298520669341087341e-02 9.473710507154464722e-02 6.077641993761062622e-02 -2.531694173812866211e-01 -3.657056391239166260e-01 -1.893852651119232178e-02 2.220863997936248779e-01 4.968703910708427429e-02 -2.053874731063842773e-01 1.240803897380828857e-01 4.062072187662124634e-02 -1.571549475193023682e-01 3.607045859098434448e-02 1.139245256781578064e-01 -5.668416246771812439e-02 -2.140932902693748474e-02 1.990161370486021042e-03 2.303911149501800537e-01 3.121017515659332275e-01 -9.306403994560241699e-02 2.496204227209091187e-01 -4.228578805923461914e-01 -5.579836666584014893e-02 2.213445007801055908e-01 2.186539024114608765e-01 2.034142166376113892e-01 -4.875958338379859924e-02 1.173336878418922424e-01 -1.429606080055236816e-01 2.176474779844284058e-01 -8.834545314311981201e-02 -3.249224275350570679e-02
1.214892491698265076e-01 1.078022643923759460e-02 7.460841536521911621e-02 -2.835988700389862061e-01 3.251510858535766602e-02 1.226299926638603210e-01 2.030122727155685425e-01 -1.106273010373115540e-01 1.973005980253219604e-01 8.328678086400032043e-03 -3.029218614101409912e-01 -5.121408775448799133e-02 2.355339974164962769e-01 -5.001224949955940247e-02 -1.490158438682556152e-01 1.009685173630714417e-01 1.661532744765281677e-02 1.112113595008850098e-01 1.270500570535659790e-01 -1.313136965036392212e-01 -9.407953172922134399e-02 2.157054692506790161e-01 -4.874662458896636963e-01 2.225379794836044312e-01 2.018487602472305298e-01 2.458346039056777954e-01 -1.920264214277267456e-01 -6.623468548059463501e-02 -3.092360915616154671e-03 1.050495356321334839e-01 2.520982623100280762e-01 1.516672316938638687e-02
9.186106175184249878e-02 -5.650650337338447571e-02 2.324182689189910889e-01 2.040915638208389282e-01 1.674520671367645264e-01 1.724168062210083008e-01 6.346584111452102661e-02 1.053977757692337036e-01 -1.879603974521160126e-02 1.063625141978263855e-01 -1.722483634948730469e-01 -6.345292180776596069e-02 7.168065011501312256e-02 -2.045799940824508667e-01 -9.637593477964401245e-02 1.104905232787132263e-01 2.220087498426437378e-02 9.881930053234100342e-02 3.193514943122863770e-01 4.109723493456840515e-02 1.165297552943229675e-01 -2.903072535991668701e-01 -2.566049098968505859e-01 3.299507796764373779e-01 -2.052011340856552124e-01 3.466773629188537598e-01 -2.504255622625350952e-02 -1.504480391740798950e-01 -3.466656431555747986e-02 4.789409413933753967e-02 1.839356571435928345e-01 3.107362687587738037e-01
1.312332600355148315e-01 -2.878163754940032959e-01 7.263042032718658447e-02 -3.046815842390060425e-02 1.331749837845563889e-02 6.858251988887786865e-02 -8.700968697667121887e-03 -9.011706709861755371e-02 8.361545205116271973e-02 2.505537681281566620e-02 -1.341783106327056885e-01 1.003688126802444458e-01 5.406429171562194824e-01 -1.922427415847778320e-01 -2.148851156234741211e-01 -2.169089019298553467e-01 1.928122490644454956e-01 2.477355003356933594e-01 2.790128998458385468e-02 -1.988008469343185425e-01 -8.002839982509613037e-02 -7.080761343240737915e-02 -1.882422119379043579e-01 2.560820877552032471e-01 3.676447272300720215e-02 1.983210444450378418e-01 -1.893390715122222900e-01 -3.958959132432937622e-02 1.801738440990447998e-01 -7.562202215194702148e-02 1.885998994112014771e-01 -1.391136050224304199e-01
-5.959619209170341492e-02 1.321513652801513672e-01 1.300404369831085205e-01 3.138503059744834900e-02 -1.511560082435607910e-01 -6.222426146268844604e-02 -7.396726403385400772e-03 2.525183185935020447e-02 -1.592144519090652466e-01 -2.995877563953399658e-01 -2.224841564893722534e-01 2.092122733592987061e-01 6.893267482519149780e-02 -4.033937584608793259e-03 -2.970359623432159424e-01 -9.237914532423019409e-02 1.124318540096282959e-01 -7.083042711019515991e-02 2.834427542984485626e-02 -6.792764365673065186e-02 3.820392489433288574e-01 -3.412719070911407471e-01 -2.538621723651885986e-01 2.506074309349060059e-01 -4.839891567826271057e-02 2.663475573062896729e-01 -2.299419939517974854e-01 3.346702829003334045e-02 1.790688633918762207e-01 6.983982026576995850e-02 9.484803676605224609e-02 1.944497823715209961e-01
-3.388795629143714905e-02 7.533252239227294922e-03 -2.155092954635620117e-01 1.310037449002265930e-03 1.204890012741088867e-01 -1.229064352810382843e-02 1.855081915855407715e-01 -2.659309282898902893e-02 8.449238538742065430e-02 -1.871639788150787354e-01 -5.188896134495735168e-02 7.777156773954629898e-03 1.539654284715652466e-01 -1.827693730592727661e-01 4.423135891556739807e-02 -4.751843214035034180e-02 6.511060148477554321e-02 1.590787470340728760e-01 1.110613048076629639e-01 9.578792005777359009e-02 7.546918094158172607e-02 -2.887477874755859375e-01 -3.953683376312255859e-01 3.615669906139373779e-01 -5.178410187363624573e-02 1.869338005781173706e-01 -4.744864627718925476e-02 2.998080849647521973e-01 4.039632976055145264e-01 2.056303024291992188e-01 1.716162264347076416e-01 -6.674918532371520996e-02
2.976805567741394043e-01 -2.554877102375030518e-01 -8.584865182638168335e-02 -4.443842917680740356e-02 -1.081890538334846497e-01 1.045211702585220337e-01 -8.864384889602661133e-02 -1.310345381498336792e-01 -7.318785041570663452e-02 -2.912685740739107132e-04 -1.560019999742507935e-01 -9.655552357435226440e-02 3.196416795253753662e-01 9.242601692676544189e-03 -1.163948178291320801e-01 -7.358170300722122192e-02 1.877732276916503906e-01 -6.188214942812919617e-02 -8.397376164793968201e-03 -1.695425063371658325e-02 2.425405234098434448e-01 -1.116530671715736389e-01 -4.560217559337615967e-01 2.105518877506256104e-01 -2.016907632350921631e-01 2.855945527553558350e-01 -1.867869794368743896e-01 -1.915269158780574799e-02 6.199118867516517639e-02 1.029987260699272156e-01 2.366886436939239502e-01 1.946193724870681763e-01
-8.523028343915939331e-02 -1.789905130863189697e-01 1.249011456966400146e-01 -1.575161665678024292e-01 9.054844826459884644e-02 1.309134215116500854e-01 -4.357699677348136902e-02 2.974767424166202545e-02 1.724828183650970459e-01 1.301989257335662842e-01 -5.754107981920242310e-02 2.455897629261016846e-01 8.565760403871536255e-02 7.704380899667739868e-02 7.055617868900299072e-02 2.607570290565490723e-01 -9.846118278801441193e-03 2.897265851497650146e-01 4.991187155246734619e-01 9.192771464586257935e-02 1.546611487865447998e-01 -2.469991445541381836e-01 -1.642505526542663574e-01 2.480698376893997192e-01 3.456381335854530334e-02 2.294396013021469116e-01 -1.016491428017616272e-01 1.299090031534433365e-02 1.870438754558563232e-01 1.978339701890945435e-01 1.924126893281936646e-01 -7.108803838491439819e-02
5.011920258402824402e-02 -8.138521015644073486e-02 6.866836547851562500e-02 -4.073843732476234436e-02 -1.442486047744750977e-01 1.290736496448516846e-01 -1.747089065611362457e-02 1.184401512145996094e-01 -2.011352032423019409e-02 -1.021754741668701172e-01 -4.142862856388092041e-01 9.112026542425155640e-02 9.189875423908233643e-02 3.035875968635082245e-02 1.183222047984600067e-02 4.744643345475196838e-02 3.003462217748165131e-02 1.074199471622705460e-02 3.790953382849693298e-02 -1.078206375241279602e-01 3.674213886260986328e-01 -2.277699559926986694e-01 -1.595121175050735474e-01 1.873623877763748169e-01 -2.962694317102432251e-02 3.414971828460693359e-01 -3.421212732791900635e-01 -2.113793641328811646e-01 2.813063911162316799e-04 -1.300169061869382858e-02 2.898894548416137695e-01 3.243643641471862793e-01
8.420769008807837963e-04 -5.483396723866462708e-02 -5.280768964439630508e-03 8.206563442945480347e-02 -1.487980037927627563e-01 4.262208938598632812e-02 -1.072056964039802551e-01 -3.000035183504223824e-03 -2.223429232835769653e-01 -1.300380378961563110e-01 -2.470106333494186401e-01 1.138730905950069427e-03 -2.914511412382125854e-02 -2.409929335117340088e-01 -1.138317063450813293e-01 -4.975129663944244385e-02 1.504953503608703613e-01 1.580274999141693115e-01 5.183366686105728149e-02 -1.278842985630035400e-01 3.901018202304840088e-02 -3.255386054515838623e-01 -4.225853383541107178e-01 3.068453967571258545e-01 1.359869688749313354e-01 1.572294831275939941e-01 -2.562626004219055176e-01 -1.400545239448547363e-01 3.074618875980377197e-01 1.180573254823684692e-01 2.621354758739471436e-01 2.171280607581138611e-02
-1.266604661941528320e-02 -1.545218676328659058e-01 1.486759632825851440e-01 1.904880106449127197e-01 -1.356222480535507202e-01 1.695250160992145538e-02 2.194175571203231812e-01 -1.857180446386337280e-01 2.201656550168991089e-01 2.677292525768280029e-01 -2.022995501756668091e-01 -2.991726398468017578e-01 9.014994651079177856e-02 -4.278524219989776611e-02 -8.523241430521011353e-02 -9.739726781845092773e-02 4.241850599646568298e-02 1.241502463817596436e-01 1.802651286125183105e-01 -1.871269941329956055e-01 2.491610646247863770e-01 1.215826496481895447e-01 -9.017200022935867310e-02 -9.603500366210937500e-02 -4.649094492197036743e-02 4.384690523147583008e-01 -1.769406944513320923e-01 -6.749776750802993774e-02 1.175933256745338440e-01 2.277023494243621826e-01 1.914419978857040405e-01 -1.655827760696411133e-01
2.319377660751342773e-02 -2.029035687446594238e-01 -3.170974925160408020e-02 -1.663921624422073364e-01 -2.761560976505279541e-01 5.327264592051506042e-02 -6.342134624719619751e-02 4.096421226859092712e-02 -6.274358183145523071e-02 8.360884338617324829e-02 7.810859382152557373e-02 -1.754418313503265381e-01 9.509922564029693604e-02 2.891365587711334229e-01 4.633629694581031799e-02 -1.988399326801300049e-01 -5.884860828518867493e-02 1.648572683334350586e-01 1.790103465318679810e-01 -1.946551799774169922e-01 2.776405513286590576e-01 -3.381082713603973389e-01 -2.096092104911804199e-01 2.756328284740447998e-01 2.092243880033493042e-01 2.709826827049255371e-01 3.873146697878837585e-02 9.191801398992538452e-02 -1.905268430709838867e-01 1.872504502534866333e-01 -3.853928297758102417e-02 -2.253277599811553955e-01
-1.360997706651687622e-01 -4.928165301680564880e-02 5.813398957252502441e-02 2.469609230756759644e-01 -9.804309904575347900e-02 9.170397371053695679e-02 2.302234768867492676e-01 -2.878993749618530273e-01 -8.103989064693450928e-03 1.674452722072601318e-01 -7.448728382587432861e-02 -1.579581052064895630e-01 7.441573590040206909e-02 -1.816689409315586090e-02 -2.293689399957656860e-01 1.139628291130065918e-01 -3.397653996944427490e-02 3.182604908943176270e-01 1.111456155776977539e-01 -1.470969617366790771e-01 4.241799116134643555e-01 9.613834321498870850e-03 -2.074927389621734619e-01 -2.545344270765781403e-02 -1.137215495109558105e-01 4.360678195953369141e-01 -2.337434589862823486e-01 -8.617335557937622070e-02 -5.572400987148284912e-02 -3.424737975001335144e-02 1.372441649436950684e-02 -3.044171445071697235e-02
-1.238715276122093201e-01 6.374456733465194702e-02 5.508792400360107422e-02 1.919752731919288635e-02 -3.267200887203216553e-01 1.369822919368743896e-01 2.698995731770992279e-02 -6.420500576496124268e-02 -2.223326265811920166e-01 -9.106063842773437500e-02 4.150294512510299683e-02 -2.769942581653594971e-01 1.506983339786529541e-01 3.450709581375122070e-01 -1.489840000867843628e-01 -2.320619672536849976e-01 -7.332439720630645752e-02 6.491578370332717896e-02 2.982801198959350586e-01 -5.930332094430923462e-02 1.195156052708625793e-01 -4.131099283695220947e-01 -1.217194423079490662e-01 5.394306033849716187e-02 7.155913114547729492e-02 3.047203123569488525e-01 -7.569505274295806885e-02 2.217774512246251106e-03 -1.062598526477813721e-01 2.477964311838150024e-01 -6.205588951706886292e-02 -8.843491226434707642e-02
-2.687107920646667480e-01 -1.006225198507308960e-01 8.381190150976181030e-02 6.390257179737091064e-02 2.832157537341117859e-02 -2.398662641644477844e-02 2.582996189594268799e-01 -2.379737347364425659e-01 -3.708156943321228027e-02 5.253629386425018311e-02 -2.718585729598999023e-01 -2.807912826538085938e-01 3.557898104190826416e-02 7.140727248042821884e-03 -4.641315340995788574e-01 2.834242396056652069e-02 3.537601325660943985e-03 3.799485275521874428e-03 2.234183996915817261e-01 -2.009288966655731201e-01 2.057662606239318848e-01 -1.418592333793640137e-01 -1.410280168056488037e-02 -1.474426389904692769e-04 8.691015839576721191e-02 2.743945121765136719e-01 1.090872660279273987e-02 5.863577872514724731e-02 1.124911382794380188e-02 2.910544574260711670e-01 2.219664901494979858e-01 1.841756105422973633e-01
2.051058560609817505e-01 8.972495794296264648e-02 8.731733262538909912e-02 -2.717537060379981995e-02 -1.020816788077354431e-01 -1.382357329130172729e-01 -2.180492728948593140e-01 -4.126717522740364075e-02 -6.027895212173461914e-02 -1.707923263311386108e-01 -2.946060895919799805e-01 6.159663572907447815e-02 9.842720627784729004e-02 -1.107902824878692627e-01 -2.169798314571380615e-01 8.612389117479324341e-02 6.780084967613220215e-02 1.653393954038619995e-01 -2.765733003616333008e-02 -1.314888596534729004e-01 1.014697402715682983e-01 -1.477753371000289917e-01 -2.081761211156845093e-01 1.924826651811599731e-01 -6.773224472999572754e-02 4.521147012710571289e-01 -2.719031870365142822e-01 -3.765298128128051758e-01 1.919542849063873291e-01 1.519149988889694214e-01 8.990195393562316895e-02 8.759215474128723145e-02
1.316381897777318954e-02 6.100918166339397430e-03 -2.399491891264915466e-02 -4.315578565001487732e-02 -4.467937946319580078e-01 8.443699777126312256e-02 -1.058786064386367798e-01 9.737553447484970093e-02 -1.889877319335937500e-01 -5.514427646994590759e-02 -5.089774727821350098e-02 -1.856042891740798950e-01 3.414801061153411865e-01 1.931280344724655151e-01 -4.274575039744377136e-02 4.521673172712326050e-02 -3.435486182570457458e-02 6.683400832116603851e-03 3.919173479080200195e-01 -9.586741030216217041e-02 2.829006910324096680e-01 -2.895729243755340576e-01 -2.190309315919876099e-01 5.721075832843780518e-02 7.555147260427474976e-02 8.694132417440414429e-02 -1.063127368688583374e-01 -1.526237931102514267e-02 -2.436798065900802612e-01 1.912464201450347900e-01 9.230297058820724487e-02 -1.670464873313903809e-01
1.120821479707956314e-02 1.042500231415033340e-02 2.263420671224594116e-01 -2.436540126800537109e-01 -3.920428454875946045e-02 1.955170929431915283e-01 1.587731689214706421e-01 -1.214258596301078796e-01 3.198063001036643982e-02 4.457994177937507629e-02 -2.944118380546569824e-01 1.188297271728515625e-01 1.474991738796234131e-01 -1.572312414646148682e-01 -1.413854807615280151e-01 -4.576996341347694397e-02 9.231262654066085815e-02 5.562487244606018066e-02 1.282259374856948853e-01 1.838500350713729858e-01 2.526285946369171143e-01 -1.585982292890548706e-01 -2.718296349048614502e-01 2.629036307334899902e-01 1.070751398801803589e-01 3.841053843498229980e-01 -8.610858768224716187e-02 -1.836842894554138184e-01 -2.712091803550720215e-01 2.272000908851623535e-01 1.018017679452896118e-01 8.684507012367248535e-02
-6.924372166395187378e-02 4.141934588551521301e-02 2.281504571437835693e-01 -4.682980850338935852e-02 -1.196035742759704590e-01 1.541566755622625351e-02 -4.521010071039199829e-02 -1.283626854419708252e-01 -1.364729106426239014e-01 -1.263008266687393188e-01 -3.523008525371551514e-01 1.956366747617721558e-01 1.605237424373626709e-01 -1.818234473466873169e-01 -5.207946896553039551e-02 -6.236475706100463867e-02 -1.017438154667615891e-02 2.803356051445007324e-01 8.340872079133987427e-02 -2.999317049980163574e-01 3.357995674014091492e-02 -2.412199229001998901e-01 -2.675181031227111816e-01 2.473594248294830322e-01 1.461136043071746826e-01 1.232245489954948425e-01 -3.222910463809967041e-01 4.570594429969787598e-02 2.378519177436828613e-01 1.200599446892738342e-01 9.093376249074935913e-02 2.331498414278030396e-01
-1.320192366838455200e-01 -6.351404637098312378e-02 -5.522067844867706299e-02 -1.902221590280532837e-01 -1.087616682052612305e-01 7.283018529415130615e-02 2.873682789504528046e-02 -3.019581176340579987e-02 1.023070812225341797e-01 -7.513480633497238159e-02 -1.947198510169982910e-01 1.603340357542037964e-02 2.690660953521728516e-01 7.305252552032470703e-02 1.759407818317413330e-01 -3.125824630260467529e-01 -1.352670937776565552e-01 -2.046411037445068359e-01 3.340350985527038574e-01 -2.012468874454498291e-01 9.021988371387124062e-04 -2.341962903738021851e-01 -1.296111047267913818e-01 2.758346796035766602e-01 -3.107070922851562500e-01 2.978273034095764160e-01 8.224649727344512939e-02 -2.889417298138141632e-02 3.809343650937080383e-02 2.628143727779388428e-01 1.601531952619552612e-01 -1.036958172917366028e-01
-2.373259887099266052e-02 -2.538573145866394043e-01 -6.414803117513656616e-02 -2.657555416226387024e-02 -8.291853964328765869e-02 -5.324167199432849884e-03 -4.293126612901687622e-02 -2.427259385585784912e-01 3.420240711420774460e-03 -2.053790986537933350e-01 2.401479519903659821e-02 1.010348796844482422e-01 3.225659430027008057e-01 -1.385380476713180542e-01 -2.261414825916290283e-01 2.872802142519503832e-04 -2.409256547689437866e-01 -1.766790300607681274e-01 9.535648673772811890e-02 -1.997951120138168335e-01 2.903718948364257812e-01 2.188197337090969086e-02 -2.501824498176574707e-01 2.128694653511047363e-01 -1.052493378520011902e-01 3.411508798599243164e-01 -3.076415956020355225e-01 1.277210265398025513e-01 1.215493008494377136e-01 1.076993495225906372e-01 1.979113221168518066e-01 1.483586337417364120e-02
-8.393229544162750244e-02 -2.484524548053741455e-01 -7.935712486505508423e-02 -7.482083514332771301e-03 4.158065468072891235e-02 2.761333622038364410e-02 -4.385842010378837585e-03 -4.411282762885093689e-02 2.473793923854827881e-01 -1.620091795921325684e-01 -1.372224986553192139e-01 -4.111278951168060303e-01 9.193059056997299194e-02 5.213252827525138855e-02 -3.289105296134948730e-01 6.717140972614288330e-02 -8.925766497850418091e-02 1.842712014913558960e-01 2.322921454906463623e-01 5.863448977470397949e-02 3.628660440444946289e-01 1.422616839408874512e-01 -4.276044201105833054e-04 3.375548422336578369e-01 2.394388802349567413e-02 2.783969044685363770e-01 8.679065108299255371e-02 -1.840283125638961792e-01 5.274409055709838867e-02 1.304329335689544678e-01 2.520759589970111847e-02 -1.271716803312301636e-01
1.658880896866321564e-02 -2.282828837633132935e-01 2.630815804004669189e-01 -1.497226953506469727e-01 -3.658471629023551941e-02 1.442403346300125122e-01 1.837962418794631958e-01 1.068916451185941696e-02 2.376086264848709106e-01 -1.165822967886924744e-01 -7.278285175561904907e-02 5.108609050512313843e-02 3.721383810043334961e-01 -1.769001930952072144e-01 -1.784276813268661499e-01 6.203261017799377441e-02 1.210788413882255554e-01 2.374576330184936523e-01 2.575076520442962646e-01 -7.445970922708511353e-02 -1.337127387523651123e-01 -1.282747536897659302e-01 -1.738260835409164429e-01 2.721588313579559326e-01 3.031364977359771729e-01 2.366386204957962036e-01 -2.312397658824920654e-01 -5.313178524374961853e-02 5.412023514509201050e-02 6.332827359437942505e-02 -1.516874730587005615e-01 -2.948384545743465424e-02
-2.146084234118461609e-02 1.931124925613403320e-02 -2.802121825516223907e-02 -9.656058996915817261e-02 -1.654272973537445068e-01 -1.215447559952735901e-01 1.051687970757484436e-01 1.799975782632827759e-01 -3.065381050109863281e-01 2.048176974058151245e-01 -3.157089650630950928e-01 -1.818553656339645386e-01 6.688425689935684204e-02 -1.353333741426467896e-01 -2.735997736454010010e-01 -9.749780595302581787e-02 -3.698701038956642151e-02 2.161627560853958130e-01 1.655535548925399780e-01 -8.905635774135589600e-02 4.370636865496635437e-02 -1.331488788127899170e-01 -2.205344289541244507e-01 -1.270346641540527344e-01 3.516944944858551025e-01 2.208637148141860962e-01 8.509914577007293701e-02 -2.195108234882354736e-01 3.977992758154869080e-02 3.044554889202117920e-01 1.810517460107803345e-01 6.964433193206787109e-02
2.265298739075660706e-02 -2.117187380790710449e-01 -2.356039918959140778e-02 1.374712437391281128e-01 4.469191189855337143e-03 -1.885180771350860596e-01 1.892417669296264648e-01 1.574094444513320923e-01 2.598645687103271484e-01 1.643988043069839478e-01 -1.620474010705947876e-01 -1.438961476087570190e-01 3.748933970928192139e-01 -5.753603205084800720e-02 -9.178386628627777100e-02 1.636726707220077515e-01 5.995920673012733459e-02 1.362350881099700928e-01 -2.388632128713652492e-04 -9.421747922897338867e-02 3.178215324878692627e-01 1.179789826273918152e-01 -9.988396614789962769e-02 1.500749588012695312e-01 -3.147473633289337158e-01 3.018218278884887695e-01 -1.252288669347763062e-01 1.880887746810913086e-01 6.462901085615158081e-02 1.849797219038009644e-01 2.374033033847808838e-01 -6.349170953035354614e-02
6.586242467164993286e-02 1.451136171817779541e-01 -8.044387400150299072e-02 -3.006180003285408020e-02 -8.072663843631744385e-02 -6.740452349185943604e-02 -1.021359860897064209e-01 -1.088030561804771423e-01 -3.350396454334259033e-02 -1.702379882335662842e-01 -4.064793288707733154e-01 1.661072820425033569e-01 1.364124566316604614e-01 -3.834534883499145508e-01 -1.330838799476623535e-01 -2.017490416765213013e-01 2.591714821755886078e-02 5.337932333350181580e-02 9.901305288076400757e-02 -2.890201807022094727e-01 1.866115927696228027e-01 -2.768349945545196533e-01 -2.158078104257583618e-01 1.806391030550003052e-01 1.489958316087722778e-01 2.242698371410369873e-01 -1.113909482955932617e-01 -1.545498371124267578e-01 1.322400867938995361e-01 2.282336801290512085e-01 9.958538413047790527e-02 1.054128184914588928e-01
2.585835158824920654e-01 -1.611285209655761719e-01 5.748460441827774048e-02 1.905103176832199097e-01 -1.079439222812652588e-01 1.162507236003875732e-01 1.799453645944595337e-01 4.464404284954071045e-02 -2.355641312897205353e-02 -2.067259103059768677e-01 9.923249483108520508e-02 -2.031136453151702881e-01 1.940630227327346802e-01 9.221990406513214111e-02 -1.549697965383529663e-01 -8.387741446495056152e-02 2.057018876075744629e-02 -2.661601873114705086e-03 2.604971230030059814e-01 4.270185530185699463e-02 3.340512812137603760e-01 2.436119168996810913e-01 -4.680519178509712219e-02 2.910031676292419434e-01 -5.549287050962448120e-02 8.316782116889953613e-02 -2.905391156673431396e-01 3.460624068975448608e-02 -2.815877273678779602e-02 3.619764149188995361e-01 -6.232813745737075806e-02 2.778319120407104492e-01
-1.118119806051254272e-01 -5.706084519624710083e-02 -2.502813935279846191e-01 1.144933626055717468e-01 -4.265393018722534180e-01 -1.514275223016738892e-01 1.332848370075225830e-01 6.460773199796676636e-02 -1.298446208238601685e-02 -4.887270927429199219e-02 -1.460882574319839478e-01 -2.944225966930389404e-01 1.636778563261032104e-01 1.336617171764373779e-01 -5.892103165388107300e-02 -1.911089420318603516e-01 -1.151506081223487854e-01 -6.884224712848663330e-02 2.247305363416671753e-01 -1.128395199775695801e-01 2.471559196710586548e-01 -9.922235459089279175e-02 -2.285396605730056763e-01 6.490969657897949219e-02 -7.823769748210906982e-02 1.096783801913261414e-01 -2.664446830749511719e-01 5.836968123912811279e-02 -1.188012678176164627e-02 3.879001140594482422e-01 -6.660220772027969360e-02 -1.739246249198913574e-01
-5.773143842816352844e-02 -2.106728404760360718e-01 1.451501548290252686e-01 -2.493280023336410522e-01 1.089123263955116272e-02 1.541038155555725098e-01 1.576517969369888306e-01 1.093108206987380981e-01 1.986335217952728271e-01 1.026082411408424377e-01 8.941350132226943970e-02 1.417748164385557175e-03 -5.446035787463188171e-02 8.561930805444717407e-02 -1.338342279195785522e-01 4.300726577639579773e-02 1.891953498125076294e-01 1.728416830301284790e-01 1.912594288587570190e-01 -5.410864204168319702e-02 1.442298591136932373e-01 -2.512243390083312988e-01 -2.683318555355072021e-01 5.707761645317077637e-01 -4.150801524519920349e-02 2.909652292728424072e-01 -1.431207507848739624e-01 -6.745284050703048706e-02 -7.416834682226181030e-02 -6.423287093639373779e-02 1.084706187248229980e-01 -2.555576339364051819e-02
-6.969100236892700195e-02 -4.954856261610984802e-02 2.784174382686614990e-01 -5.267043039202690125e-02 -2.106989622116088867e-01 7.183890324085950851e-03 -3.175928890705108643e-01 -1.112258136272430420e-01 8.986067771911621094e-02 -1.804317161440849304e-02 -1.984505355358123779e-01 -3.598678624257445335e-03 1.791850626468658447e-01 -1.183766312897205353e-02 6.175641342997550964e-02 -4.956294596195220947e-02 -1.419412195682525635e-01 -1.330271828919649124e-02 4.959916472434997559e-01 -4.851207882165908813e-02 3.212877511978149414e-01 7.464652881026268005e-03 -2.494278252124786377e-01 1.846099048852920532e-01 1.328657418489456177e-01 1.068764775991439819e-01 7.134245336055755615e-02 -2.150808431906625628e-04 2.187304496765136719e-01 2.385074049234390259e-01 -2.316183447837829590e-01 -8.716745674610137939e-02
-1.853723637759685516e-02 4.922680184245109558e-02 5.490634217858314514e-02 2.564800977706909180e-01 -1.407251209020614624e-01 3.014646656811237335e-02 -1.394574344158172607e-01 -9.134217351675033569e-02 -1.570231169462203979e-01 1.597771048545837402e-01 -1.125733852386474609e-01 1.651633232831954956e-01 4.799209237098693848e-01 4.083257541060447693e-02 -1.565632782876491547e-02 -9.817973524332046509e-02 -1.337944567203521729e-01 1.815455853939056396e-01 1.877466775476932526e-02 2.229292690753936768e-01 1.556143313646316528e-01 -1.967429369688034058e-01 -2.850682437419891357e-01 1.388476341962814331e-01 1.077720224857330322e-01 4.180426895618438721e-01 1.676949411630630493e-01 -8.812258020043373108e-03 4.952929541468620300e-02 -6.075865123420953751e-03 8.392091840505599976e-02 -2.437975853681564331e-01
9.481611102819442749e-02 -8.559484034776687622e-02 -1.368901133537292480e-01 1.088619604706764221e-01 7.384062558412551880e-02 3.083636239171028137e-02 1.637403815984725952e-01 1.237626746296882629e-01 1.827358603477478027e-01 3.484034538269042969e-02 -1.207428127527236938e-01 -4.268266558647155762e-01 1.787045300006866455e-01 -1.116590499877929688e-01 7.126924581825733185e-03 2.721699774265289307e-01 -8.958074450492858887e-02 2.119400799274444580e-01 4.680611193180084229e-02 -1.395269781351089478e-01 4.504065588116645813e-02 5.546595528721809387e-02 -2.098629921674728394e-01 5.245801061391830444e-02 -1.136637553572654724e-01 3.487710654735565186e-01 -3.103392571210861206e-02 -9.017486125230789185e-02 7.856664061546325684e-02 1.399805843830108643e-01 4.277199804782867432e-01 -2.753132581710815430e-01
1.403245776891708374e-01 -2.164602875709533691e-01 1.052006036043167114e-01 -1.806117296218872070e-01 8.518972247838973999e-02 6.707976013422012329e-02 1.491459161043167114e-01 -4.583009704947471619e-02 9.594480693340301514e-02 1.666142605245113373e-02 -3.646319210529327393e-01 -4.147664010524749756e-01 1.110039651393890381e-01 1.671423390507698059e-02 -2.372156530618667603e-01 -2.373936772346496582e-02 4.665854945778846741e-02 1.767861992120742798e-01 2.494312673807144165e-01 -2.437197118997573853e-01 9.464538097381591797e-02 -2.197347879409790039e-01 -6.846122443675994873e-02 2.606396377086639404e-01 4.974792897701263428e-02 -2.375688403844833374e-02 -1.696368753910064697e-01 -3.100294768810272217e-01 2.528146142140030861e-03 8.736091852188110352e-02 -4.652497544884681702e-02 -2.170568853616714478e-01
1.021995991468429565e-01 -1.055652182549238205e-02 2.618713304400444031e-02 5.576124191284179688e-01 -1.376247704029083252e-01 -1.120217517018318176e-01 4.308753088116645813e-02 -1.621762067079544067e-01 -1.254234462976455688e-02 8.667244762182235718e-02 -1.602476835250854492e-01 -3.145374953746795654e-01 5.600940063595771790e-02 -1.812014281749725342e-01 -1.844722628593444824e-01 1.357542276382446289e-01 -6.389717012643814087e-02 7.042519003152847290e-02 3.094276785850524902e-01 -1.125764250755310059e-01 3.061403930187225342e-01 -1.101127713918685913e-01 -1.690011620521545410e-01 2.222676016390323639e-02 4.927912726998329163e-02 2.601200938224792480e-01 -2.083276659250259399e-01 -3.903392702341079712e-02 -1.107292845845222473e-01 2.552110888063907623e-02 9.217430651187896729e-02 -9.316438436508178711e-02
1.303483247756958008e-01 -5.513113737106323242e-02 1.194044724106788635e-01 2.474101781845092773e-01 -1.296314895153045654e-01 -1.422845106571912766e-02 1.946141421794891357e-01 -1.473088115453720093e-01 3.511076569557189941e-01 3.473265096545219421e-02 -1.859664469957351685e-01 -2.637344598770141602e-01 -7.433418650180101395e-03 -2.661109268665313721e-01 -3.092150688171386719e-01 3.667200915515422821e-03 -1.371740829199552536e-02 1.943198293447494507e-01 1.023241728544235229e-01 -1.945979595184326172e-01 2.478163242340087891e-01 1.726240962743759155e-01 -4.201704636216163635e-03 8.762113749980926514e-02 1.042957603931427002e-01 2.410126030445098877e-01 -1.789593696594238281e-01 6.541680544614791870e-02 2.347279489040374756e-01 1.967522501945495605e-01 1.677572876214981079e-01 1.427703350782394409e-01
-1.226842124015092850e-02 2.734041512012481689e-01 1.198199316859245300e-01 1.466875523328781128e-01 -7.283418625593185425e-02 2.125835418701171875e-01 2.260988801717758179e-01 2.256460636854171753e-01 2.254650555551052094e-02 1.851819828152656555e-02 -1.896326541900634766e-01 7.078723609447479248e-02 5.178679227828979492e-01 1.794898882508277893e-02 -2.239189855754375458e-02 -4.685101285576820374e-02 -1.351525932550430298e-01 -1.150684580206871033e-01 4.690312221646308899e-02 -2.036907821893692017e-01 2.013054937124252319e-01 -2.867974638938903809e-01 -1.085008382797241211e-01 7.273152470588684082e-02 1.416821032762527466e-01 2.967753112316131592e-01 7.798576354980468750e-02 2.036034613847732544e-01 2.121739983558654785e-01 -7.807340472936630249e-02 2.796904742717742920e-02 -3.235451132059097290e-02
1.840691119432449341e-01 7.322453893721103668e-03 1.493263840675354004e-01 -3.636659681797027588e-02 1.516275107860565186e-02 1.063881888985633850e-01 1.294518858194351196e-01 -1.574422568082809448e-01 1.742976605892181396e-01 1.754745468497276306e-02 -4.119329452514648438e-01 6.082552950829267502e-03 3.467666506767272949e-01 -2.857622690498828888e-02 -7.302464544773101807e-02 -5.785213410854339600e-02 -6.395463645458221436e-02 1.648485809564590454e-01 1.888717859983444214e-01 4.677341878414154053e-02 1.704181730747222900e-02 1.438070237636566162e-01 -5.864206552505493164e-01 1.802843958139419556e-01 9.215636551380157471e-02 1.769346296787261963e-01 -7.555390149354934692e-02 2.033757418394088745e-02 -1.327774673700332642e-01 1.558626592159271240e-01 6.832620501518249512e-02 1.389601826667785645e-02
2.428933084011077881e-01 9.548777341842651367e-02 1.311563402414321899e-01 6.521527469158172607e-02 -4.541645757853984833e-03 -1.112535521388053894e-01 -9.794303029775619507e-02 7.996416091918945312e-02 3.006047569215297699e-02 -1.871785819530487061e-01 -1.686869859695434570e-01 6.373284757137298584e-02 3.583146631717681885e-02 -2.774286270141601562e-01 5.925619229674339294e-02 -7.039609551429748535e-02 -2.009236961603164673e-01 2.790356427431106567e-02 1.713592261075973511e-01 -6.375388056039810181e-02 1.609976887702941895e-01 -2.143412381410598755e-01 -4.302021861076354980e-01 4.803875386714935303e-01 2.928931079804897308e-02 1.294049471616744995e-01 -1.885572075843811035e-01 7.814928144216537476e-02 3.298044577240943909e-02 3.227495402097702026e-02 2.650113999843597412e-01 1.815477162599563599e-01
6.397168338298797607e-02 -1.599086970090866089e-01 -1.432570964097976685e-01 1.147304549813270569e-01 -2.876614406704902649e-02 7.895142585039138794e-02 -5.720612034201622009e-02 1.204804182052612305e-01 6.014307215809822083e-02 4.937588423490524292e-02 -2.491567730903625488e-01 1.716450303792953491e-01 1.546342521905899048e-01 -4.283854365348815918e-02 -1.102704778313636780e-01 -4.001164808869361877e-02 -8.069814182817935944e-03 2.325339466333389282e-01 2.099362909793853760e-01 7.760641723871231079e-02 3.063043951988220215e-01 2.484454587101936340e-02 -4.369281232357025146e-01 4.917684793472290039e-01 -1.127685382962226868e-01 1.278118938207626343e-01 7.917977869510650635e-02 -1.172876581549644470e-01 2.834887616336345673e-02 -5.850734189152717590e-02 2.878958582878112793e-01 8.422575145959854126e-02
-1.073020026087760925e-01 -5.838781595230102539e-02 3.716595768928527832e-01 2.649433612823486328e-01 -4.254657775163650513e-02 9.950312972068786621e-02 -1.386503875255584717e-01 5.013826116919517517e-02 2.970184385776519775e-01 -2.839985117316246033e-02 1.300267428159713745e-01 -2.869994938373565674e-02 2.591450512409210205e-01 -4.883227497339248657e-02 -7.125879824161529541e-02 9.464047104120254517e-02 -1.952344328165054321e-01 -1.878072917461395264e-01 2.735922578722238541e-03 -1.059714704751968384e-01 2.453869730234146118e-01 -1.072310283780097961e-01 5.431620404124259949e-02 1.394173502922058105e-01 1.055702194571495056e-01 4.552289843559265137e-01 -2.510334849357604980e-01 1.286764293909072876e-01 1.306071691215038300e-02 1.214243248105049133e-01 9.089190512895584106e-02 2.304647117853164673e-01
2.012067288160324097e-02 -1.588536053895950317e-01 1.184941455721855164e-01 -3.177331015467643738e-02 6.308744102716445923e-02 -7.041510194540023804e-02 1.248998045921325684e-01 -1.117857098579406738e-01 3.333493173122406006e-01 6.799855083227157593e-02 -1.614509373903274536e-01 -3.620686940848827362e-03 -3.876007720828056335e-02 1.647696346044540405e-01 -2.843621075153350830e-01 9.944829344749450684e-02 1.486266106367111206e-01 8.401272445917129517e-02 3.862818479537963867e-01 -1.700612157583236694e-01 1.749610900878906250e-02 -5.370809510350227356e-02 -4.327406883239746094e-01 2.745594382286071777e-01 1.036881059408187866e-01 2.962433397769927979e-01 -1.582674831151962280e-01 -9.224528074264526367e-02 -5.554035678505897522e-02 1.029036268591880798e-01 -9.404975175857543945e-02 -1.825892329216003418e-01
5.373438447713851929e-02 -2.107679396867752075e-01 1.887373030185699463e-01 2.552156150341033936e-01 -1.914469897747039795e-01 -1.297271400690078735e-01 1.104901209473609924e-01 -1.381171941757202148e-01 3.346007764339447021e-01 9.268406778573989868e-03 -2.320444732904434204e-01 -2.888951003551483154e-01 3.355821222066879272e-02 2.191710099577903748e-02 -2.128747850656509399e-01 3.137006983160972595e-02 -1.477397382259368896e-01 1.588162630796432495e-01 2.011967152357101440e-01 -1.618112623691558838e-01 1.305107027292251587e-01 1.429598629474639893e-01 -5.999900773167610168e-02 1.717489063739776611e-01 3.461998328566551208e-02 1.214404031634330750e-01 -3.283216655254364014e-01 -2.082936279475688934e-02 -1.031886087730526924e-03 3.861878514289855957e-01 6.502195447683334351e-02 8.992484211921691895e-02
-1.245267167687416077e-01 -9.980036318302154541e-02 3.618391975760459900e-02 -5.331983044743537903e-02 -8.894848078489303589e-02 3.767560049891471863e-02 4.240863770246505737e-02 -8.306754380464553833e-02 3.066396415233612061e-01 -1.076319292187690735e-01 -1.195720061659812927e-01 -3.496408462524414062e-02 6.417956203222274780e-02 2.276888489723205566e-01 -1.508155167102813721e-01 1.620557606220245361e-01 9.344413876533508301e-03 2.775202095508575439e-01 2.437645196914672852e-01 1.212669163942337036e-02 3.532836437225341797e-01 -3.934671357274055481e-02 -3.886010348796844482e-01 2.967328727245330811e-01 1.461747437715530396e-01 8.463909476995468140e-02 -1.558981239795684814e-01 -3.424907326698303223e-01 9.060197509825229645e-03 -3.392185270786285400e-02 8.983758091926574707e-02 2.114697992801666260e-01
1.765697151422500610e-01 6.654391996562480927e-03 1.258906871080398560e-01 2.039430290460586548e-01 -2.540377676486968994e-01 8.499754965305328369e-02 3.145380616188049316e-01 1.616141051054000854e-01 2.987306714057922363e-01 -2.079339772462844849e-01 -1.167774945497512817e-01 -3.370024859905242920e-01 1.546714156866073608e-01 7.002712041139602661e-02 -8.089931681752204895e-03 -2.399243116378784180e-01 -6.268207449465990067e-03 1.589077264070510864e-01 4.762062057852745056e-02 -2.777259647846221924e-01 2.080859690904617310e-01 1.459373384714126587e-01 -7.192994654178619385e-02 1.692648679018020630e-01 -1.676982492208480835e-01 1.500556170940399170e-01 -1.103957593441009521e-01 -2.035139054059982300e-01 -3.132038982585072517e-03 2.362169474363327026e-01 -6.989744305610656738e-02 1.825565285980701447e-02
-4.893563687801361084e-02 2.187977544963359833e-02 3.305194377899169922e-01 -1.178141236305236816e-01 -3.639462217688560486e-02 1.907410323619842529e-01 -1.520541459321975708e-01 -3.530164062976837158e-02 9.514462947845458984e-02 2.231428027153015137e-02 8.770740032196044922e-02 -1.888878494501113892e-01 -3.897252306342124939e-02 -2.548982389271259308e-03 -4.632259011268615723e-01 2.886736579239368439e-02 2.538930624723434448e-02 1.009880006313323975e-01 1.096597686409950256e-01 -9.747802279889583588e-03 4.479282200336456299e-01 -1.249600648880004883e-01 1.656474322080612183e-01 2.666186392307281494e-01 6.367015093564987183e-02 3.308536708354949951e-01 7.069456856697797775e-03 -7.003596425056457520e-02 2.240692824125289917e-01 -6.829550117254257202e-02 1.706143170595169067e-01 4.330112040042877197e-02
1.333921998739242554e-01 -2.261528372764587402e-02 2.883880957961082458e-02 1.328836530447006226e-01 -1.468835920095443726e-01 1.146506965160369873e-01 -2.171574681997299194e-01 2.883622795343399048e-02 -3.206219971179962158e-01 -2.629382014274597168e-01 -2.659188210964202881e-01 7.201345264911651611e-02 1.844437718391418457e-01 -2.431669235229492188e-01 -1.151521578431129456e-01 -1.322212517261505127e-01 4.576158896088600159e-02 1.441477611660957336e-02 1.489161401987075806e-01 -1.732458174228668213e-01 2.056034207344055176e-01 -1.495545655488967896e-01 -3.675701618194580078e-01 3.051858842372894287e-01 2.820107713341712952e-02 6.780384480953216553e-02 -2.744305431842803955e-01 -5.444915220141410828e-02 5.203430727124214172e-02 2.525160908699035645e-01 1.036830097436904907e-01 2.240096591413021088e-02
-3.316686749458312988e-01 -1.894403398036956787e-01 1.249447464942932129e-01 2.762824296951293945e-02 -1.832647919654846191e-01 -4.216620698571205139e-02 3.444800078868865967e-01 8.087161183357238770e-02 1.364303231239318848e-01 1.587837040424346924e-01 4.368256777524948120e-04 -1.254779249429702759e-01 8.250010758638381958e-02 7.306780666112899780e-02 -7.160186767578125000e-02 4.493974149227142334e-02 -1.949673444032669067e-01 2.681483030319213867e-01 3.325287103652954102e-01 -2.596338391304016113e-01 1.555071473121643066e-01 1.751493513584136963e-01 -1.672071069478988647e-01 -6.161516904830932617e-02 1.945071816444396973e-01 3.524407446384429932e-01 -1.909370869398117065e-01 6.393913924694061279e-02 -7.628616690635681152e-02 1.156158894300460815e-01 -2.860853075981140137e-02 3.446694090962409973e-02
2.280865460634231567e-01 -1.468406766653060913e-01 -9.705002605915069580e-02 -1.297209113836288452e-01 -1.573880016803741455e-02 2.721144556999206543e-01 8.368565142154693604e-02 7.969111204147338867e-02 3.455117940902709961e-01 -3.435336053371429443e-02 1.143667027354240417e-01 8.652522414922714233e-02 2.931214570999145508e-01 1.735649071633815765e-02 -2.466746792197227478e-02 8.728405833244323730e-02 -1.586125344038009644e-01 1.953215897083282471e-01 1.661091893911361694e-01 -3.229626119136810303e-01 4.697392135858535767e-02 4.930047690868377686e-02 -2.888106405735015869e-01 2.976508066058158875e-02 8.221716433763504028e-02 1.560797393321990967e-01 -6.763736158609390259e-02 -5.301960743963718414e-03 3.071841895580291748e-01 4.031854271888732910e-01 5.111957900226116180e-03 -1.167597249150276184e-02
1.622417122125625610e-01 -2.047379165887832642e-01 4.979120939970016479e-02 2.210455946624279022e-03 5.666154250502586365e-02 1.659082714468240738e-03 1.639097183942794800e-01 3.628857806324958801e-02 -3.881257399916648865e-02 -1.867465525865554810e-01 -3.667757809162139893e-01 -1.422604769468307495e-01 2.392068058252334595e-01 3.718402981758117676e-02 -4.235875904560089111e-01 8.261106908321380615e-03 -1.518767178058624268e-01 1.168349683284759521e-01 3.397778868675231934e-01 -8.910336345434188843e-02 1.851928979158401489e-01 -1.393751800060272217e-01 -7.410825043916702271e-02 1.661960184574127197e-01 -3.236488997936248779e-01 -2.259391359984874725e-02 -1.948256492614746094e-01 -1.026372984051704407e-01 2.806804701685905457e-02 2.300077825784683228e-01 1.154622286558151245e-01 3.041743673384189606e-02
3.514190018177032471e-02 -1.391631066799163818e-01 -2.580193281173706055e-01 1.259634736925363541e-02 -2.795041946228593588e-04 -1.930262595415115356e-01 -2.123475372791290283e-01 -3.304917514324188232e-01 -2.241823263466358185e-02 -6.592229753732681274e-02 -1.465433239936828613e-01 -2.052790969610214233e-01 2.320741862058639526e-02 -1.115273460745811462e-01 -2.201711833477020264e-01 -8.216580376029014587e-03 -2.576996088027954102e-01 2.346481978893280029e-01 3.227583765983581543e-01 -1.180877238512039185e-01 1.582012474536895752e-01 -8.471348136663436890e-02 -4.797147586941719055e-02 2.653063535690307617e-01 -9.630309790372848511e-02 1.342393457889556885e-01 9.547497332096099854e-02 7.158941030502319336e-02 7.670211791992187500e-02 1.831081509590148926e-01 3.366607427597045898e-01 -2.287825942039489746e-01
1.937466301023960114e-02 -2.888834662735462189e-02 8.088617771863937378e-02 -1.448866575956344604e-01 -2.750840187072753906e-01 -1.454917788505554199e-01 -1.134492456912994385e-01 1.366999000310897827e-01 -1.428024470806121826e-01 -5.994898825883865356e-02 1.040877029299736023e-01 -2.920418381690979004e-01 3.943835198879241943e-02 2.696389257907867432e-01 -7.130050659179687500e-02 -3.796838223934173584e-02 4.357752948999404907e-02 1.379564106464385986e-01 3.269945979118347168e-01 -2.504453361034393311e-01 2.227930426597595215e-01 -2.365664690732955933e-01 6.995677482336759567e-03 1.247119754552841187e-01 2.927366197109222412e-01 1.876300722360610962e-01 -1.365933269262313843e-01 4.878281801939010620e-02 -1.646189540624618530e-01 4.010938405990600586e-01 1.882398384623229504e-03 1.629126816987991333e-02
6.400329619646072388e-02 -6.022483110427856445e-02 4.812648892402648926e-02 4.910928383469581604e-02 1.076540201902389526e-01 4.527379870414733887e-01 3.600917160511016846e-01 -4.619032144546508789e-02 -4.196897894144058228e-02 2.373745082877576351e-04 -2.546719312667846680e-01 -7.477436214685440063e-03 2.772296071052551270e-01 -7.763134688138961792e-02 1.613636873662471771e-02 1.188356988131999969e-02 -4.816428571939468384e-02 5.452566593885421753e-02 1.017147079110145569e-01 -2.987986430525779724e-02 4.167685657739639282e-02 -9.786387532949447632e-02 -5.747516453266143799e-02 4.266112148761749268e-01 -9.635448222979903221e-04 4.063875377178192139e-01 -1.231357380747795105e-01 8.246682584285736084e-02 1.334436330944299698e-02 1.190865114331245422e-01 1.568965166807174683e-01 2.235860377550125122e-01
-5.649532005190849304e-02 -2.131626009941101074e-01 -6.970127671957015991e-02 -1.465643793344497681e-01 -5.702181253582239151e-03 1.655781567096710205e-01 1.280074566602706909e-01 1.117321848869323730e-01 -4.419006407260894775e-03 -6.931601464748382568e-02 -2.133153975009918213e-01 -1.337329298257827759e-01 1.508396863937377930e-01 -5.870951712131500244e-02 -1.760080456733703613e-01 -3.111919155344367027e-03 2.389814704656600952e-02 2.641291320323944092e-01 1.133542228490114212e-02 5.960213020443916321e-02 4.061682820320129395e-01 -2.244257777929306030e-01 -4.680603146553039551e-01 1.477244347333908081e-01 -2.606318099424242973e-03 1.579986661672592163e-01 1.872149258852005005e-01 -2.339078783988952637e-01 1.958366483449935913e-01 1.076395437121391296e-01 1.042722091078758240e-01 1.936735063791275024e-01
-5.659684538841247559e-03 -1.811722964048385620e-01 1.712323278188705444e-01 -2.686507701873779297e-01 1.629656702280044556e-01 -9.123019874095916748e-02 1.972920075058937073e-02 -1.122604757547378540e-01 2.161752134561538696e-01 8.623984456062316895e-02 -1.229807958006858826e-01 9.884499944746494293e-03 -8.962697535753250122e-02 2.119397185742855072e-02 -2.133666425943374634e-01 -2.548151277005672455e-02 -8.603605441749095917e-03 1.112206354737281799e-01 3.170833289623260498e-01 -7.738328725099563599e-02 1.239669695496559143e-01 -1.330389976501464844e-01 -4.208355545997619629e-01 4.321857690811157227e-01 8.266406133770942688e-03 2.045898437500000000e-01 -1.563395112752914429e-01 6.557790189981460571e-02 -1.563810706138610840e-01 1.337928175926208496e-01 1.593631654977798462e-01 -1.984495222568511963e-01
1.351904720067977905e-01 -4.008943140506744385e-01 1.081614270806312561e-01 2.768726646900177002e-01 -1.730147898197174072e-01 -7.230742275714874268e-02 1.020024120807647705e-01 8.955990523099899292e-02 2.054201960563659668e-01 1.872646212577819824e-01 8.448452502489089966e-02 -2.611870169639587402e-01 1.931349039077758789e-01 5.831048265099525452e-02 -1.389295607805252075e-01 1.572144627571105957e-01 -5.236032977700233459e-02 1.541404873132705688e-01 1.503237634897232056e-01 -7.665936648845672607e-02 5.175820551812648773e-03 5.200236290693283081e-02 -1.609315276145935059e-01 2.936569750308990479e-01 -1.564051210880279541e-01 1.990332454442977905e-01 -2.264343798160552979e-01 -1.631329953670501709e-01 2.361988276243209839e-01 2.088612169027328491e-01 1.434593051671981812e-01 -9.963364899158477783e-02
-1.636219024658203125e-01 8.165133744478225708e-02 6.200565397739410400e-02 1.784179806709289551e-01 -2.386131137609481812e-02 1.942630261182785034e-01 -1.746319681406021118e-01 6.566850095987319946e-02 -2.549046576023101807e-01 -9.632493555545806885e-02 -1.883902102708816528e-01 2.054164931178092957e-02 5.250227451324462891e-01 -5.123736336827278137e-03 -2.775467373430728912e-02 -8.385753631591796875e-02 -2.340353131294250488e-01 2.215256690979003906e-01 1.711663603782653809e-01 1.957048475742340088e-01 1.500742882490158081e-01 -3.134024515748023987e-02 -2.732838988304138184e-01 1.448411941528320312e-01 6.181631609797477722e-02 3.317294716835021973e-01 9.159980714321136475e-02 1.817827075719833374e-01 3.991678729653358459e-02 3.044939599931240082e-02 1.236811876296997070e-01 -1.977994665503501892e-02
-4.691787809133529663e-02 6.200174335390329361e-03 -2.547811903059482574e-02 -5.451741069555282593e-02 -4.210878908634185791e-01 1.457563489675521851e-01 4.806594923138618469e-02 -4.395275935530662537e-02 -2.990691959857940674e-01 -5.408653989434242249e-02 1.116195544600486755e-01 -3.046076744794845581e-02 1.681977808475494385e-01 3.197667002677917480e-01 -6.929069757461547852e-02 -1.015323698520660400e-01 6.365845445543527603e-03 -1.004912033677101135e-01 1.599351167678833008e-01 -1.548645049333572388e-01 2.747354507446289062e-01 -3.224411010742187500e-01 -1.945930272340774536e-01 1.412801742553710938e-01 2.412432581186294556e-01 2.549641430377960205e-01 -2.598063088953495026e-02 -2.566304989159107208e-02 -8.064606785774230957e-02 3.040618896484375000e-01 5.702381208539009094e-02 -1.273096352815628052e-01
-1.681396663188934326e-01 2.869339846074581146e-02 -1.951341331005096436e-01 5.396712571382522583e-02 -1.342497114092111588e-02 1.222198158502578735e-01 1.468136906623840332e-01 -1.923998892307281494e-01 -5.996546149253845215e-02 -1.753157675266265869e-01 -2.354622483253479004e-01 2.412424236536026001e-01 -1.984290033578872681e-02 2.945994772017002106e-02 6.917129503563046455e-04 -1.276861410588026047e-02 -2.912326529622077942e-02 1.321790963411331177e-01 2.140642255544662476e-01 -2.174347639083862305e-01 1.211405396461486816e-01 -1.154941022396087646e-01 -4.520370960235595703e-01 3.421964347362518311e-01 3.838368505239486694e-02 3.056756556034088135e-01 -1.501523405313491821e-01 -6.695619970560073853e-02 -1.047309711575508118e-01 7.526318728923797607e-02 3.006443381309509277e-01 -1.303779929876327515e-01
-1.565737184137105942e-03 -2.633715271949768066e-01 2.164771407842636108e-01 -7.878796756267547607e-02 -5.806956905871629715e-03 3.916769288480281830e-03 3.457363843917846680e-01 1.107237562537193298e-01 2.747924327850341797e-01 1.690391637384891510e-02 -2.420158237218856812e-01 -3.435803055763244629e-01 -1.088133305311203003e-01 1.328498590737581253e-02 -3.830039873719215393e-02 -1.806738823652267456e-01 1.182085424661636353e-01 3.377616703510284424e-01 3.103122711181640625e-01 -5.086504295468330383e-02 1.289351433515548706e-01 -1.978020071983337402e-01 -1.950908452272415161e-01 1.528528034687042236e-01 1.440062075853347778e-01 4.005315899848937988e-02 -2.132137715816497803e-01 2.567272633314132690e-02 1.230310723185539246e-01 -4.618778079748153687e-02 -4.398284479975700378e-02 -1.241002157330513000e-01
1.936172991991043091e-01 -1.323057711124420166e-02 2.034050077199935913e-01 8.113833516836166382e-02 2.916205525398254395e-01 1.448649913072586060e-01 7.626117020845413208e-02 2.201682701706886292e-02 4.677777737379074097e-02 -9.787647426128387451e-02 -2.290853708982467651e-01 -1.985760778188705444e-01 1.689157187938690186e-01 -8.479088544845581055e-02 -6.389284878969192505e-02 1.165460702031850815e-02 -7.971166074275970459e-02 -4.642466956283897161e-04 1.695965528488159180e-01 8.367584645748138428e-02 1.121383681893348694e-01 -3.753974437713623047e-01 -2.880680859088897705e-01 1.840302348136901855e-01 1.199215650558471680e-01 3.216473758220672607e-01 -1.471253931522369385e-01 -1.770300865173339844e-01 -1.167665794491767883e-02 2.080968320369720459e-01 1.570631861686706543e-01 3.271544277667999268e-01
1.274963021278381348e-01 4.955384880304336548e-02 2.568098008632659912e-01 1.852393001317977905e-01 -2.683148980140686035e-01 -2.278813421726226807e-01 1.326912045478820801e-01 -3.008583374321460724e-02 3.303338289260864258e-01 1.726887375116348267e-01 -2.993256449699401855e-01 -2.347286045551300049e-01 1.895439326763153076e-01 -6.296004354953765869e-02 -4.672250896692276001e-02 1.926103606820106506e-02 -2.039752304553985596e-01 1.921176910400390625e-01 1.882069557905197144e-01 -2.358180880546569824e-01 6.827874481678009033e-02 1.442159563302993774e-01 3.933065012097358704e-02 7.064652442932128906e-02 -1.973379403352737427e-02 2.303228080272674561e-01 -2.113219797611236572e-01 -2.832963503897190094e-02 1.248568594455718994e-01 2.222832888364791870e-01 1.947374790906906128e-01 9.562788903713226318e-02
-1.858445852994918823e-01 -1.429736912250518799e-01 -1.496937125921249390e-01 -9.672989696264266968e-02 -1.115554198622703552e-01 3.144344314932823181e-02 1.087661981582641602e-01 1.030188426375389099e-01 2.858984172344207764e-01 -1.350522190332412720e-01 -1.744100749492645264e-01 -3.256988823413848877e-01 8.930891007184982300e-02 1.327996701002120972e-01 -2.481927424669265747e-01 -1.645107381045818329e-02 -6.995566189289093018e-02 7.815022021532058716e-02 3.669296503067016602e-01 -2.278018184006214142e-02 2.594663798809051514e-01 8.744517713785171509e-02 3.705867007374763489e-02 2.052159160375595093e-01 2.328150570392608643e-01 2.086804211139678955e-01 2.225661426782608032e-01 -1.224472150206565857e-01 3.193932026624679565e-02 -3.010374121367931366e-02 3.341194093227386475e-01 -1.138691678643226624e-01
1.534739881753921509e-01 -1.841491758823394775e-01 1.400928497314453125e-01 6.870068144053220749e-03 1.910335421562194824e-01 3.657893836498260498e-02 6.579945981502532959e-02 -1.940382122993469238e-01 -4.586504027247428894e-02 -9.548912197351455688e-02 2.086111903190612793e-01 -7.389138638973236084e-02 3.212521374225616455e-01 6.513373460620641708e-03 -2.407525479793548584e-01 1.382916867733001709e-01 1.568302661180496216e-01 4.720790684223175049e-01 1.010794490575790405e-01 2.246262133121490479e-02 2.137954980134963989e-01 -2.591103017330169678e-01 -3.623614087700843811e-02 3.257124125957489014e-01 4.466414824128150940e-02 2.048288285732269287e-01 -8.240657299757003784e-02 4.995336756110191345e-02 5.670349672436714172e-02 2.189021706581115723e-01 -8.644074201583862305e-02 -1.106868833303451538e-01
3.334255889058113098e-03 -7.437560707330703735e-02 5.832350626587867737e-02 1.354868710041046143e-01 -1.257430613040924072e-01 -6.890472024679183960e-02 1.465910524129867554e-01 -2.435220330953598022e-01 1.416779309511184692e-01 2.980015873908996582e-01 -4.609985649585723877e-02 -2.441130876541137695e-01 2.006628811359405518e-01 -5.146871507167816162e-02 -1.671602874994277954e-01 9.833350032567977905e-02 -5.693583935499191284e-02 -5.196186900138854980e-02 4.771906733512878418e-01 -1.063208654522895813e-01 2.210354804992675781e-01 -2.930282652378082275e-01 -1.959821432828903198e-01 -6.846000254154205322e-02 2.736596465110778809e-01 1.153507530689239502e-01 -2.073445916175842285e-02 -2.534670829772949219e-01 7.208970189094543457e-02 1.795970052480697632e-01 3.719879314303398132e-03 8.435422182083129883e-02
9.910900890827178955e-02 -1.110328957438468933e-01 -9.727266430854797363e-02 1.954899728298187256e-01 -1.392032802104949951e-01 -1.693492084741592407e-01 2.170281112194061279e-01 -5.489986017346382141e-02 -4.317323490977287292e-02 1.416664421558380127e-01 -1.013699173927307129e-01 -1.833646446466445923e-01 1.366895586252212524e-01 -1.632057279348373413e-01 -4.502796530723571777e-01 5.849887803196907043e-02 -1.498334854841232300e-01 1.345789432525634766e-01 3.067514002323150635e-01 -2.545585632324218750e-01 2.170148305594921112e-03 -2.298385798931121826e-01 -1.425660848617553711e-01 -5.834553018212318420e-02 -9.760378301143646240e-02 2.494576424360275269e-01 -1.549019757658243179e-02 -1.179216206073760986e-01 -5.052025616168975830e-02 2.572416067123413086e-01 -6.305617094039916992e-02 -2.829354107379913330e-01
-3.222696110606193542e-02 -2.427961975336074829e-01 1.850314140319824219e-01 1.047836467623710632e-01 -2.020244151353836060e-01 1.733237206935882568e-01 1.343996524810791016e-01 6.595309078693389893e-02 4.570499062538146973e-02 1.491820067167282104e-01 -1.330826804041862488e-02 -1.588387638330459595e-01 5.110974423587322235e-03 -2.213337644934654236e-02 -4.127234518527984619e-01 6.787355244159698486e-02 -1.241703480482101440e-01 7.609089463949203491e-02 2.997861802577972412e-01 -8.543874323368072510e-02 3.096062839031219482e-01 -5.720191821455955505e-02 -2.708361446857452393e-01 -2.689830362796783447e-01 4.034676775336265564e-02 3.378137052059173584e-01 -1.803112626075744629e-01 -1.351013928651809692e-01 8.102442324161529541e-02 1.772141754627227783e-01 2.865109592676162720e-02 -8.831484615802764893e-02
-1.403111685067415237e-02 1.314236521720886230e-01 1.773769780993461609e-02 3.199276747182011604e-03 -1.266382932662963867e-01 -2.745365165174007416e-02 -4.691861569881439209e-03 2.234437465667724609e-01 -1.778832226991653442e-01 2.974271774291992188e-01 -5.649015679955482483e-02 -3.084781467914581299e-01 1.948172897100448608e-01 -1.206258982419967651e-01 -3.241033256053924561e-01 -2.694230377674102783e-01 -1.187913045287132263e-01 3.313505053520202637e-01 1.047685891389846802e-01 -9.399995952844619751e-02 6.746153812855482101e-03 2.043007127940654755e-02 -3.033315241336822510e-01 3.712508082389831543e-02 2.921050488948822021e-01 1.753926426172256470e-01 9.364253282546997070e-02 -2.715374827384948730e-01 9.322347491979598999e-02 2.026110514998435974e-02 3.828230779618024826e-03 -1.469737887382507324e-01
1.783564686775207520e-01 -2.551491558551788330e-01 2.906338870525360107e-01 1.228331476449966431e-01 7.517851889133453369e-02 9.883926808834075928e-02 8.666660636663436890e-02 -9.393844753503799438e-02 -8.844811469316482544e-02 -3.115102648735046387e-01 -5.103434436023235321e-03 -9.967648237943649292e-02 1.989816278219223022e-01 -5.942216515541076660e-02 -1.820515990257263184e-01 -2.449931763112545013e-02 5.680163577198982239e-02 3.691635131835937500e-01 1.035844758152961731e-01 -1.222100108861923218e-02 1.048261001706123352e-01 -1.615812629461288452e-01 -5.853241309523582458e-02 2.160797864198684692e-01 -5.110910162329673767e-02 2.548427879810333252e-01 -2.553769201040267944e-02 1.451837420463562012e-01 1.161399260163307190e-01 4.010748863220214844e-01 -1.970479339361190796e-01 -2.000471502542495728e-01
1.002827584743499756e-01 -2.522168755531311035e-01 1.416750550270080566e-01 -8.389523625373840332e-02 3.166030943393707275e-01 2.751320600509643555e-01 1.911221295595169067e-01 2.710047960281372070e-01 -1.638092398643493652e-01 1.418855227530002594e-02 -1.790904104709625244e-01 -1.706756800413131714e-01 2.623304724693298340e-01 -1.063848063349723816e-01 -6.816863268613815308e-02 8.791465312242507935e-02 2.065557427704334259e-02 6.867546122521162033e-03 7.823409140110015869e-02 -9.389459341764450073e-02 9.891983866691589355e-02 -1.144385263323783875e-01 -2.797235250473022461e-01 2.777090370655059814e-01 1.455621980130672455e-02 3.987272381782531738e-01 -2.392570078372955322e-01 8.093341439962387085e-02 8.391518145799636841e-02 -1.450610999017953873e-02 -5.830126814544200897e-03 9.289219230413436890e-02
-4.038438200950622559e-02 -6.788670085370540619e-03 6.795354932546615601e-02 -4.367844760417938232e-02 -4.717833921313285828e-02 -6.906969938427209854e-03 2.762902714312076569e-02 1.200343295931816101e-01 3.540591299533843994e-01 -1.344203203916549683e-01 -3.604667484760284424e-01 -7.808878272771835327e-02 1.489654779434204102e-01 -1.431455910205841064e-01 -4.071126505732536316e-02 7.117727398872375488e-02 5.944611504673957825e-02 3.425027057528495789e-02 3.157846629619598389e-01 1.010932475328445435e-01 1.188123598694801331e-01 -9.748772531747817993e-02 -1.308940500020980835e-01 3.678648769855499268e-01 4.195531308650970459e-01 1.583808213472366333e-01 3.180299997329711914e-01 -7.552545517683029175e-03 1.501631289720535278e-01 1.624730825424194336e-01 -4.493198916316032410e-02 -3.856172040104866028e-02
-3.277903199195861816e-01 2.338300049304962158e-01 6.992881000041961670e-02 1.323221623897552490e-01 -1.179300844669342041e-01 1.791474819183349609e-01 2.060016058385372162e-02 -3.971238061785697937e-02 -1.281394958496093750e-01 2.199304103851318359e-01 2.675817012786865234e-01 8.399781584739685059e-02 2.148162722587585449e-01 -5.213330686092376709e-02 -9.326601028442382812e-02 1.138867437839508057e-01 7.912999391555786133e-02 8.463854342699050903e-02 -9.960033744573593140e-02 -1.992951035499572754e-01 2.539744973182678223e-01 6.404288858175277710e-02 -3.807380199432373047e-01 3.932925760746002197e-01 -4.808517545461654663e-02 1.409844160079956055e-01 1.492367088794708252e-01 -6.389425694942474365e-02 8.559566736221313477e-02 1.355833560228347778e-01 2.047315686941146851e-01 7.759672403335571289e-02
-1.247162297368049622e-01 8.631132543087005615e-02 -6.838423013687133789e-02 -9.177067130804061890e-02 -2.101646810770034790e-01 -1.112215146422386169e-01 1.316418349742889404e-01 -6.631137430667877197e-02 -1.220312640070915222e-01 -9.426577389240264893e-02 -2.942427396774291992e-01 1.543429940938949585e-01 8.530311286449432373e-02 -1.564294397830963135e-01 -4.798183962702751160e-02 -1.122579798102378845e-01 2.930107153952121735e-02 1.277495920658111572e-01 -2.911833487451076508e-02 -2.451590001583099365e-01 2.128105461597442627e-01 -1.080149486660957336e-01 -4.759222865104675293e-01 2.565461397171020508e-01 -6.115021184086799622e-02 1.088168248534202576e-01 -2.764713168144226074e-01 -2.315373569726943970e-01 1.653721332550048828e-01 2.759739458560943604e-01 8.901493251323699951e-02 -1.426194906234741211e-01
-1.840616911649703979e-01 -1.202230006456375122e-01 4.061451181769371033e-02 -7.668261975049972534e-02 1.909902691841125488e-02 2.158279418945312500e-01 9.821186214685440063e-02 -1.214081570506095886e-01 -2.063680626451969147e-02 -1.451851278543472290e-01 -1.394344866275787354e-01 -1.218394115567207336e-01 -1.943883486092090607e-02 8.414239709964022040e-05 -1.532803326845169067e-01 7.070346921682357788e-02 -9.875661879777908325e-02 1.479674428701400757e-01 2.495839744806289673e-01 7.435317616909742355e-03 3.394807577133178711e-01 6.413074582815170288e-02 -4.346545636653900146e-01 4.607799351215362549e-01 6.243365816771984100e-03 2.000202424824237823e-02 -1.633952856063842773e-01 -2.354716062545776367e-01 -3.610036149621009827e-02 4.999338090419769287e-02 1.689398437738418579e-01 -2.421122342348098755e-01
1.066136881709098816e-01 -1.454880982637405396e-01 -8.442445658147335052e-03 -7.390398532152175903e-02 -3.021116256713867188e-01 2.449617162346839905e-02 2.905866801738739014e-01 1.088750660419464111e-01 -2.415591925382614136e-01 7.793998718261718750e-02 -1.462178230285644531e-01 -3.087524175643920898e-01 2.085922509431838989e-01 -1.897073984146118164e-01 -2.365034073591232300e-01 -3.226377665996551514e-01 -7.494425028562545776e-02 7.873813807964324951e-02 2.335142046213150024e-01 -7.339493185281753540e-02 4.065343737602233887e-02 -1.664411723613739014e-01 -2.422308623790740967e-01 -1.076239868998527527e-01 3.297783434391021729e-01 1.956291943788528442e-01 4.314789548516273499e-02 -4.952597431838512421e-03 -5.012082681059837341e-02 1.265229433774948120e-01 1.193403750658035278e-01 -9.316094219684600830e-03
-4.671333730220794678e-02 -2.253659367561340332e-01 9.275783598423004150e-02 -8.200668543577194214e-02 1.669202297925949097e-01 1.485090851783752441e-01 2.738741785287857056e-02 3.132722899317741394e-02 -1.448283251374959946e-02 -1.153098046779632568e-01 -2.053893506526947021e-01 -1.778150647878646851e-01 2.227057665586471558e-01 -9.256324172019958496e-02 -4.162186682224273682e-01 1.353310048580169678e-01 -1.347118020057678223e-01 1.342725455760955811e-01 2.633176743984222412e-01 -2.232337594032287598e-01 3.632523864507675171e-02 -1.716341823339462280e-01 -3.706268966197967529e-01 1.178615987300872803e-01 -2.059728056192398071e-01 1.481841355562210083e-01 -1.888319700956344604e-01 -8.367185480892658234e-03 1.469225585460662842e-01 1.198052838444709778e-01 1.478854268789291382e-01 2.184560000896453857e-01
1.567450612783432007e-01 -1.009223610162734985e-01 -1.157556250691413879e-01 1.105547696352005005e-01 -1.424004733562469482e-01 -1.464780122041702271e-01 2.894502691924571991e-02 1.849552094936370850e-01 -1.288747787475585938e-01 -2.510808873921632767e-03 -7.027289830148220062e-04 -6.258011609315872192e-02 2.542165480554103851e-02 -1.914864405989646912e-02 8.461614698171615601e-02 -3.244001418352127075e-02 3.735800459980964661e-02 -4.187808930873870850e-01 4.090662598609924316e-01 3.703648969531059265e-02 1.232428401708602905e-01 -8.087266236543655396e-03 -8.638962358236312866e-02 2.818693518638610840e-01 1.017468720674514771e-01 4.488583207130432129e-01 -1.848870068788528442e-01 1.979283802211284637e-02 -2.561713010072708130e-02 3.323456943035125732e-01 1.543274819850921631e-01 -6.411962956190109253e-02
-1.318927109241485596e-02 -9.932369738817214966e-02 2.106045633554458618e-01 1.083079259842634201e-03 1.698539257049560547e-01 8.581251651048660278e-02 3.336081281304359436e-02 -3.445969894528388977e-03 -4.195391759276390076e-02 -2.752971649169921875e-01 3.155754413455724716e-03 -1.616394221782684326e-01 5.990714430809020996e-01 3.674892708659172058e-02 -2.037607282400131226e-01 -8.448781073093414307e-02 7.331901695579290390e-03 2.850709855556488037e-01 1.884643360972404480e-02 -8.965882658958435059e-02 -1.377612799406051636e-01 -1.576982438564300537e-01 -1.834925562143325806e-01 2.142512202262878418e-01 9.064187854528427124e-02 1.626832783222198486e-01 -1.789788156747817993e-01 -2.110149711370468140e-01 1.122035384178161621e-01 7.801333069801330566e-02 2.727036550641059875e-02 -2.277973890304565430e-01
5.928887426853179932e-02 -3.029600679874420166e-01 -1.040046811103820801e-01 1.031886488199234009e-01 -3.148091435432434082e-01 1.915035992860794067e-01 -1.716908514499664307e-01 5.466368049383163452e-02 8.651265501976013184e-02 -9.156361222267150879e-02 -2.302678860723972321e-02 -1.641885340213775635e-01 2.159991264343261719e-01 -6.118063628673553467e-02 -2.074233442544937134e-02 -5.569637566804885864e-02 -9.508109651505947113e-03 1.782032847404479980e-01 1.644079387187957764e-01 -6.266625970602035522e-02 3.714591637253761292e-02 7.640639692544937134e-02 -3.777425289154052734e-01 3.874194324016571045e-01 6.606386601924896240e-02 3.886301517486572266e-01 -8.303405344486236572e-02 -3.266227990388870239e-02 2.301543205976486206e-02 -6.933901458978652954e-02 -1.352985501289367676e-01 2.605684399604797363e-01
-1.477892100811004639e-01 -1.660732328891754150e-01 1.250233203172683716e-01 1.383883804082870483e-01 8.959653228521347046e-02 -8.557160943746566772e-02 8.920884877443313599e-02 4.526332393288612366e-02 1.902691274881362915e-01 1.744310557842254639e-01 1.057376936078071594e-01 -4.589849337935447693e-02 3.926026225090026855e-01 5.155198276042938232e-02 -7.842681556940078735e-02 -3.946555778384208679e-03 -2.042565047740936279e-01 2.418096922338008881e-02 -2.484976500272750854e-01 -3.797282278537750244e-01 2.917678654193878174e-01 1.668981462717056274e-01 -1.750275045633316040e-01 2.600818872451782227e-01 1.345872282981872559e-01 2.199274450540542603e-01 -9.948243387043476105e-03 1.045233011245727539e-01 2.277094274759292603e-01 5.228103697299957275e-02 1.187338307499885559e-01 -2.046052515506744385e-01
1.317511945962905884e-01 -3.219421505928039551e-01 -7.405240088701248169e-02 1.978998035192489624e-01 -1.799109727144241333e-01 -2.230257540941238403e-01 2.704545557498931885e-01 -1.923008263111114502e-01 2.197591364383697510e-01 9.869944304227828979e-02 -3.824742510914802551e-02 -4.531466066837310791e-01 6.686363369226455688e-02 4.186996445059776306e-02 2.412683516740798950e-01 1.197646334767341614e-01 7.354415021836757660e-03 2.047066241502761841e-01 6.966488063335418701e-02 -1.435336321592330933e-01 1.059086695313453674e-01 -9.143655747175216675e-02 -1.321737766265869141e-01 1.979918777942657471e-01 1.910855807363986969e-02 2.619830667972564697e-01 -1.454219222068786621e-01 2.207147143781185150e-02 1.249458640813827515e-01 1.595595926046371460e-01 1.074823588132858276e-01 -1.075857505202293396e-01
1.154979020357131958e-01 -7.439234852790832520e-02 2.855755090713500977e-01 -1.977894008159637451e-01 3.942334651947021484e-02 7.974524796009063721e-02 -1.127470880746841431e-01 8.411350101232528687e-02 1.835383474826812744e-01 3.503554686903953552e-02 -3.059194386005401611e-01 -8.410823345184326172e-02 3.483457863330841064e-01 -9.538502991199493408e-02 -2.912698127329349518e-02 -1.539493948221206665e-01 1.401652097702026367e-01 2.282444685697555542e-01 2.633479237556457520e-01 9.445413202047348022e-02 1.125640794634819031e-02 -2.276047170162200928e-01 -3.229597508907318115e-01 1.354234963655471802e-01 -1.459909677505493164e-01 1.758035570383071899e-01 -5.658631399273872375e-02 -6.535734981298446655e-02 5.230440944433212280e-02 2.341789007186889648e-01 3.157334029674530029e-01 2.528256177902221680e-02
-3.057414889335632324e-01 -3.643493950366973877e-01 1.892992109060287476e-01 -1.030007377266883850e-01 1.774033308029174805e-01 1.329030143097043037e-03 -2.364534698426723480e-02 -4.544593393802642822e-02 1.454395651817321777e-01 9.565874189138412476e-02 -1.499070078134536743e-01 2.727514877915382385e-02 7.556495815515518188e-02 -8.785415440797805786e-02 -1.748390793800354004e-01 -1.175362989306449890e-01 -7.822950184345245361e-02 1.298733204603195190e-01 1.311979442834854126e-01 -6.349017843604087830e-03 8.739545941352844238e-02 -8.469861745834350586e-02 -2.901171147823333740e-01 4.980690479278564453e-01 1.046300977468490601e-01 1.554942578077316284e-01 -2.308231443166732788e-01 -3.812869265675544739e-02 -1.545167863368988037e-01 1.351318210363388062e-01 6.118926778435707092e-02 -2.426253408193588257e-01
-1.788564622402191162e-01 -8.690284565091133118e-03 4.828372225165367126e-02 1.770676374435424805e-01 -1.929290592670440674e-01 -1.533453539013862610e-02 6.754406541585922241e-02 -2.869439721107482910e-01 3.303803205490112305e-01 -1.811173558235168457e-01 6.243066117167472839e-02 -1.122372895479202271e-01 2.853244543075561523e-01 -1.922156661748886108e-01 1.061737835407257080e-01 -2.462891116738319397e-02 -1.208754535764455795e-02 2.033820152282714844e-01 1.947700530290603638e-01 -5.011942610144615173e-02 2.744390666484832764e-01 1.619971096515655518e-01 -1.234608665108680725e-01 4.025936424732208252e-01 -5.799380317330360413e-02 2.300612926483154297e-01 -2.167545408010482788e-01 -5.233984813094139099e-02 1.028597652912139893e-01 -1.523040086030960083e-01 1.299480795860290527e-01 6.075093895196914673e-02
-4.224226251244544983e-02 -6.675923615694046021e-02 1.810844689607620239e-01 -2.450673431158065796e-01 -3.561720848083496094e-01 4.863137379288673401e-02 6.242804974317550659e-02 1.421011704951524734e-02 -2.227280586957931519e-01 -6.359733641147613525e-02 -6.272007524967193604e-02 -1.631124317646026611e-01 3.859894722700119019e-02 1.428852081298828125e-01 -1.607109420001506805e-02 -1.819114685058593750e-01 1.267084479331970215e-01 1.236377358436584473e-01 2.419531494379043579e-01 -2.767351567745208740e-01 3.232955336570739746e-01 -3.076967895030975342e-01 -9.286092221736907959e-02 9.564751759171485901e-03 1.511947959661483765e-01 3.256033062934875488e-01 -5.590898543596267700e-02 7.999675720930099487e-02 -1.385804563760757446e-01 3.068448901176452637e-01 -2.102875337004661560e-02 3.947771340608596802e-02
-2.790658771991729736e-01 -1.389975994825363159e-01 -4.202195629477500916e-02 -1.981352716684341431e-01 -6.159343197941780090e-02 4.469255916774272919e-03 -7.160418480634689331e-02 -9.997349977493286133e-02 -2.074113674461841583e-02 3.095443919301033020e-02 -2.470763623714447021e-01 -1.044244915246963501e-01 2.500812411308288574e-01 9.353613108396530151e-02 -2.718221247196197510e-01 5.851401016116142273e-02 -3.028636239469051361e-02 -2.860038280487060547e-01 8.533857017755508423e-02 2.659514732658863068e-02 3.629769757390022278e-02 -1.160058751702308655e-01 -2.588181197643280029e-01 3.129249811172485352e-01 3.179277060553431511e-03 3.998531103134155273e-01 1.728572547435760498e-01 -1.067793965339660645e-01 2.017407119274139404e-01 2.969914078712463379e-01 -1.240774393081665039e-01 -7.099981606006622314e-02
1.444179117679595947e-01 9.983856230974197388e-02 -1.554365362972021103e-02 -1.973625123500823975e-01 -2.603747546672821045e-01 -3.916291147470474243e-02 9.642424434423446655e-02 3.269450739026069641e-02 -2.063689231872558594e-01 -2.727654576301574707e-02 4.371401853859424591e-03 -2.550782859325408936e-01 1.288949400186538696e-01 8.649452589452266693e-03 1.996017992496490479e-01 -1.627315282821655273e-01 -1.560546904802322388e-01 5.559573695063591003e-02 2.228402346372604370e-01 -6.658409535884857178e-02 3.036046922206878662e-01 -1.992423832416534424e-01 -3.374225199222564697e-01 -5.564865842461585999e-02 1.668076962232589722e-01 4.016157984733581543e-01 -2.650253474712371826e-01 -1.699436083436012268e-02 -1.780697554349899292e-01 1.916050016880035400e-01 -1.391193643212318420e-02 -1.542656216770410538e-02
8.522579073905944824e-02 -1.157064884901046753e-01 3.529711067676544189e-02 3.928560316562652588e-01 -5.556762218475341797e-03 1.114756762981414795e-01 2.923210859298706055e-01 -1.026119515299797058e-01 5.189326778054237366e-02 1.122965142130851746e-01 -2.439789921045303345e-01 -1.125066876411437988e-01 9.065126627683639526e-02 -3.631334379315376282e-02 -1.871840357780456543e-01 -3.213403001427650452e-02 -6.630963180214166641e-03 1.561356484889984131e-01 3.341749608516693115e-01 -7.735071331262588501e-02 2.252552509307861328e-01 -1.124661341309547424e-01 1.312183216214179993e-02 -1.084749475121498108e-01 9.786859154701232910e-02 4.305910170078277588e-01 -2.314732223749160767e-01 -8.989927917718887329e-02 -1.376917511224746704e-01 1.991910785436630249e-01 8.581494539976119995e-02 -2.053769081830978394e-01
-2.696206569671630859e-01 -1.157829463481903076e-01 2.105731703341007233e-02 -2.185078337788581848e-03 -2.245504409074783325e-03 -1.467777788639068604e-01 1.809478253126144409e-01 -2.239011377096176147e-01 2.848162353038787842e-01 -5.955725908279418945e-02 -1.178976818919181824e-01 -1.825523525476455688e-01 1.415728628635406494e-01 3.717762976884841919e-02 -3.304036855697631836e-01 1.692558638751506805e-02 -1.538699567317962646e-01 4.152508080005645752e-01 1.748290508985519409e-01 -2.008255720138549805e-01 1.851372122764587402e-01 1.081433817744255066e-01 -2.007607137784361839e-03 1.199165657162666321e-01 9.908311069011688232e-02 3.189314901828765869e-01 1.435489356517791748e-01 -1.520288735628128052e-01 1.198193058371543884e-01 1.119269132614135742e-01 1.843062043190002441e-01 5.282577127218246460e-02
-2.623156905174255371e-01 1.094300113618373871e-02 3.169282525777816772e-02 3.441667929291725159e-02 1.942922919988632202e-01 2.366768121719360352e-01 -1.914323419332504272e-01 7.389919459819793701e-02 1.668354123830795288e-01 1.298843137919902802e-02 -9.661242365837097168e-02 1.318073868751525879e-01 2.668813169002532959e-01 -1.336017102003097534e-01 -2.768226340413093567e-02 -1.248492151498794556e-01 -2.232478111982345581e-01 -9.273227304220199585e-02 2.075353115797042847e-01 7.529938593506813049e-03 2.947641909122467041e-01 -2.383342832326889038e-01 -1.947008520364761353e-01 4.512216150760650635e-01 1.521327942609786987e-01 1.397469192743301392e-01 -1.510827243328094482e-01 -7.749427575618028641e-03 1.158540248870849609e-01 2.573556602001190186e-01 -2.645698748528957367e-02 -1.384511776268482208e-02
-8.086125552654266357e-02 -9.249875694513320923e-02 1.725777834653854370e-01 -3.379706740379333496e-01 -1.418605297803878784e-01 3.364875614643096924e-01 2.242858409881591797e-01 2.496607787907123566e-02 1.352032423019409180e-01 3.027804428711533546e-03 1.185264959931373596e-01 2.797682397067546844e-02 1.355479508638381958e-01 3.864676505327224731e-02 -1.817422509193420410e-01 -1.046079322695732117e-01 -6.384661793708801270e-02 1.617154479026794434e-01 -7.649451028555631638e-03 -4.978037998080253601e-02 4.338949546217918396e-02 -2.099628448486328125e-01 -1.461527347564697266e-01 1.316053420305252075e-01 1.281818747520446777e-02 5.090681910514831543e-01 -3.185885548591613770e-01 -2.052792310714721680e-01 -8.564156293869018555e-02 8.310930430889129639e-02 -4.416766390204429626e-02 1.520014703273773193e-01
1.125154783949255943e-03 1.861246675252914429e-01 -1.760300099849700928e-01 5.681670829653739929e-02 -2.576133608818054199e-01 -2.381931617856025696e-02 9.613542258739471436e-02 5.952563881874084473e-02 -1.762595474720001221e-01 4.183819144964218140e-02 -6.288946419954299927e-02 -2.706343233585357666e-01 2.818363606929779053e-01 1.030045747756958008e-01 -6.627315282821655273e-02 -9.996598213911056519e-02 -1.112261507660150528e-02 -6.857921928167343140e-02 4.184063971042633057e-01 -1.444852203130722046e-01 3.374220430850982666e-01 -2.683374583721160889e-01 -1.809493452310562134e-01 1.348982602357864380e-01 -6.426342576742172241e-02 2.252833247184753418e-01 -2.087592184543609619e-01 -4.808710515499114990e-02 -4.370855540037155151e-02 7.499406486749649048e-02 -1.874123662710189819e-01 -2.366074174642562866e-01
-2.944383211433887482e-02 9.800712019205093384e-02 -2.677215449512004852e-02 -2.230948507785797119e-01 -3.677736520767211914e-01 2.992706559598445892e-02 5.057718977332115173e-02 2.465133070945739746e-01 -1.860378831624984741e-01 3.556922823190689087e-02 -1.260167956352233887e-01 -2.748383581638336182e-01 2.899256348609924316e-01 2.121692597866058350e-01 -4.591899737715721130e-02 -8.947554230690002441e-02 -3.807866200804710388e-02 8.515078574419021606e-02 1.925320178270339966e-01 -2.107280045747756958e-01 1.887825131416320801e-01 -1.638227999210357666e-01 -2.826094329357147217e-01 3.649099171161651611e-02 1.442508995532989502e-01 2.720756530761718750e-01 -3.029790818691253662e-01 -9.241878055036067963e-03 -1.110000535845756531e-01 1.376302391290664673e-01 -6.786017864942550659e-02 -1.290180683135986328e-01
-3.786568045616149902e-01 -1.566109657287597656e-01 4.204673692584037781e-02 -7.931807637214660645e-02 4.295990988612174988e-02 9.356492199003696442e-03 1.368108391761779785e-01 1.611799895763397217e-01 1.409842818975448608e-01 -6.409974396228790283e-02 -8.504560589790344238e-02 7.124827802181243896e-02 -5.966528132557868958e-02 -1.736581027507781982e-01 -1.962690502405166626e-01 1.786031015217304230e-02 -4.044201970100402832e-02 1.498804092407226562e-01 3.365439176559448242e-01 -1.437554229050874710e-02 1.434596627950668335e-01 5.454160273075103760e-02 -4.420151412487030029e-01 3.220124244689941406e-01 1.928485184907913208e-01 2.012193351984024048e-01 -1.280450373888015747e-01 -8.738322556018829346e-02 2.284379117190837860e-02 -5.706508830189704895e-02 1.434693038463592529e-01 -2.868546843528747559e-01
2.550880908966064453e-01 1.648821495473384857e-02 -7.977536320686340332e-02 1.292499601840972900e-01 2.125797420740127563e-02 -8.121328800916671753e-02 -3.594212234020233154e-01 -5.106070544570684433e-03 -2.871729247272014618e-02 4.226165637373924255e-02 6.223000586032867432e-02 -8.712819963693618774e-02 1.636218875646591187e-01 4.539801552891731262e-02 -1.818696707487106323e-01 -1.340357214212417603e-01 -3.054301738739013672e-01 -1.045188633725047112e-03 2.811558842658996582e-01 -1.903808563947677612e-01 2.066943794488906860e-01 4.557920992374420166e-02 -3.901400566101074219e-01 -8.770280331373214722e-02 7.748804241418838501e-02 4.005717635154724121e-01 -6.821774691343307495e-02 -2.346044033765792847e-01 1.560510843992233276e-01 9.564449079334735870e-03 -6.689114123582839966e-02 1.141289919614791870e-01
-1.437262743711471558e-01 -1.896318197250366211e-01 -1.110781356692314148e-01 2.438433617353439331e-01 -6.042560562491416931e-03 1.901088654994964600e-01 8.463986217975616455e-02 -3.917769342660903931e-02 -7.028748095035552979e-02 -8.829511702060699463e-02 -1.234495639801025391e-01 -6.147156655788421631e-02 2.789680361747741699e-01 1.218421310186386108e-01 -5.241439118981361389e-02 -7.411021739244461060e-02 1.407195478677749634e-01 1.588484644889831543e-02 6.450840085744857788e-02 -4.504786804318428040e-02 2.816354334354400635e-01 -6.807732582092285156e-02 -5.704424381256103516e-01 2.796927690505981445e-01 -1.762696541845798492e-02 1.323095411062240601e-01 1.525933593511581421e-01 -1.661098897457122803e-01 2.493582665920257568e-01 1.288927793502807617e-01 4.747522994875907898e-02 1.745667457580566406e-01
1.135557889938354492e-01 9.826479479670524597e-03 3.479590713977813721e-01 -1.418868154287338257e-01 -2.111320383846759796e-02 2.571562528610229492e-01 -4.340055212378501892e-02 -5.679328367114067078e-02 2.021091729402542114e-01 6.084326282143592834e-02 1.601890176534652710e-01 -2.952929139137268066e-01 1.184383183717727661e-01 -3.484211862087249756e-02 -1.000761091709136963e-01 -1.601411998271942139e-01 -9.222054481506347656e-02 6.018086150288581848e-02 1.646757125854492188e-01 -6.184170395135879517e-02 1.071586981415748596e-01 -4.535429924726486206e-02 9.612921625375747681e-02 1.705921739339828491e-01 3.364748954772949219e-01 3.686227500438690186e-01 -1.012231186032295227e-01 1.901048235595226288e-02 4.389359951019287109e-01 -4.636669158935546875e-02 1.186664253473281860e-01 4.746673628687858582e-02
3.027157485485076904e-01 -1.547417938709259033e-01 4.350936412811279297e-02 -1.489494591951370239e-01 -2.048972845077514648e-01 1.333623081445693970e-01 8.520542830228805542e-02 -4.859326407313346863e-03 1.212494671344757080e-01 -1.358991712331771851e-01 -1.580385416746139526e-01 7.566338777542114258e-02 2.417911589145660400e-01 4.401833191514015198e-02 -2.876625359058380127e-01 6.622056663036346436e-02 -1.932344734668731689e-01 1.323380917310714722e-01 2.409908361732959747e-02 -1.642216891050338745e-01 1.199546977877616882e-01 1.567507386207580566e-01 -2.491225004196166992e-01 3.150554299354553223e-01 -1.985038220882415771e-01 3.391465544700622559e-01 -2.267715930938720703e-01 7.490317337214946747e-03 1.801981627941131592e-01 1.581354737281799316e-01 8.912069350481033325e-02 1.669428944587707520e-01
-5.224534124135971069e-02 1.011178344488143921e-01 -3.144072294235229492e-01 -1.426216512918472290e-01 -9.697933681309223175e-03 -2.387458384037017822e-01 -8.251632750034332275e-02 4.724063351750373840e-02 3.098563849925994873e-01 -1.233439520001411438e-01 -2.590471506118774414e-01 -1.649430841207504272e-01 1.592127680778503418e-01 -1.158007904887199402e-01 -2.154687494039535522e-01 -1.670219302177429199e-01 -6.598799675703048706e-02 4.660941660404205322e-02 2.587823271751403809e-01 -8.210036903619766235e-02 3.658092319965362549e-01 9.783010929822921753e-02 -1.942527294158935547e-01 1.486829072237014771e-01 -9.814823418855667114e-02 3.606128692626953125e-01 9.743685275316238403e-02 7.307891547679901123e-02 1.375485509634017944e-01 1.407568454742431641e-01 -6.092407926917076111e-02 5.180725827813148499e-02
-2.262992560863494873e-01 -4.482647404074668884e-02 3.928754851222038269e-02 9.987518936395645142e-02 1.639659106731414795e-01 2.449962049722671509e-01 -1.746574640274047852e-01 1.631710082292556763e-01 2.157481610774993896e-01 1.562686264514923096e-01 -7.507689297199249268e-02 2.205764874815940857e-02 2.286760658025741577e-01 5.696238577365875244e-02 7.144416216760873795e-03 1.100483462214469910e-01 -2.054451256990432739e-01 5.871265381574630737e-02 2.115429341793060303e-01 3.044760599732398987e-02 2.137572020292282104e-01 -2.334609329700469971e-01 -1.487668901681900024e-01 3.238746523857116699e-01 -4.898145329207181931e-03 2.920362055301666260e-01 1.588667780160903931e-01 -1.682476103305816650e-01 3.590352833271026611e-01 2.373893707990646362e-01 -2.277526818215847015e-02 -5.696225911378860474e-02
-6.239023432135581970e-02 -1.697286665439605713e-01 1.462000459432601929e-01 -1.421870142221450806e-01 -1.288390457630157471e-01 5.208671465516090393e-02 -5.438465997576713562e-02 -2.403694204986095428e-02 -6.534836441278457642e-02 -7.166618853807449341e-02 5.582587327808141708e-03 -2.374761253595352173e-01 1.778559535741806030e-01 1.613978594541549683e-01 2.882509231567382812e-01 -1.330328732728958130e-01 -1.121919974684715271e-01 6.611656397581100464e-02 3.204150199890136719e-01 9.541638940572738647e-02 1.852298527956008911e-01 2.271988987922668457e-02 -2.026589512825012207e-01 2.338587939739227295e-01 2.497153542935848236e-02 1.963753998279571533e-01 2.492760866880416870e-01 -1.872151494026184082e-01 1.594793647527694702e-01 4.469448626041412354e-01 1.021979525685310364e-01 -2.173271775245666504e-01
-7.761782407760620117e-02 -9.953296184539794922e-02 -2.126592397689819336e-01 -7.028145343065261841e-02 4.687083885073661804e-02 -8.212169259786605835e-02 -3.249717503786087036e-02 -1.456311196088790894e-01 6.763607263565063477e-02 -4.444026201963424683e-02 -2.524902522563934326e-01 -2.636843025684356689e-01 9.263512492179870605e-02 2.481864839792251587e-01 -8.919928967952728271e-02 -5.538747832179069519e-02 -1.168844327330589294e-01 3.712266385555267334e-01 4.226289987564086914e-01 2.001921683549880981e-01 3.490866124629974365e-01 1.528078503906726837e-02 -4.807510226964950562e-02 2.170295566320419312e-01 9.047757089138031006e-02 2.834881246089935303e-01 7.099981606006622314e-02 -1.379875242710113525e-01 -2.026881277561187744e-02 -2.422232553362846375e-02 1.468768566846847534e-01 6.922873109579086304e-02
1.201699301600456238e-01 -5.875121057033538818e-02 -3.467957302927970886e-02 -7.294692099094390869e-02 2.806102633476257324e-01 2.942656576633453369e-01 2.025702595710754395e-01 -8.913806080818176270e-02 -8.831746131181716919e-02 8.616322278976440430e-02 -5.398138239979743958e-02 -2.321304678916931152e-01 1.119223758578300476e-01 7.724845781922340393e-03 -1.314239762723445892e-02 7.011472433805465698e-02 -4.598698019981384277e-02 1.068743877112865448e-03 6.207453086972236633e-02 8.817456662654876709e-02 2.018373459577560425e-01 -2.468744367361068726e-01 -2.531847953796386719e-01 3.668076992034912109e-01 -4.198878630995750427e-02 5.776327848434448242e-01 4.975436627864837646e-02 1.722399145364761353e-02 -7.520666718482971191e-02 9.183904528617858887e-02 3.330955281853675842e-02 -6.400467455387115479e-02
4.613816440105438232e-01 -7.818262279033660889e-02 4.110540822148323059e-02 6.451478600502014160e-02 1.467323303222656250e-01 2.085764706134796143e-01 2.385104596614837646e-01 3.634565323591232300e-02 2.920307405292987823e-02 7.403434813022613525e-02 -2.590439319610595703e-01 -1.928972080349922180e-02 1.489827632904052734e-01 -1.326783150434494019e-01 -1.405910551548004150e-01 1.500038504600524902e-01 -2.557927668094635010e-01 1.009853780269622803e-01 6.632656604051589966e-02 -1.678432375192642212e-01 9.099984169006347656e-02 1.306498143821954727e-02 -1.689303368330001831e-01 3.565198779106140137e-01 1.070249974727630615e-01 2.933798730373382568e-01 -2.211644798517227173e-01 -1.255108416080474854e-01 7.045730203390121460e-02 1.447498053312301636e-01 9.046695381402969360e-02 1.656982451677322388e-01
1.775109469890594482e-01 1.051603555679321289e-01 5.863283947110176086e-02 -2.465542852878570557e-01 -2.857099771499633789e-01 -2.624405547976493835e-02 3.904378414154052734e-02 2.907950282096862793e-01 -2.706601321697235107e-01 -3.054138459265232086e-02 -1.778522729873657227e-01 -2.732911705970764160e-01 2.763897478580474854e-01 1.396398842334747314e-01 -7.304982095956802368e-02 -8.312351256608963013e-02 1.352537889033555984e-02 8.203881978988647461e-02 2.103535830974578857e-01 -6.498584151268005371e-02 2.540426552295684814e-01 -1.755721420049667358e-01 -1.682399213314056396e-01 -7.907918188720941544e-04 1.157953515648841858e-01 2.946656048297882080e-01 -2.628579437732696533e-01 -5.502720177173614502e-02 -6.849369034171104431e-03 1.784400492906570435e-01 1.039245538413524628e-02 -2.296641319990158081e-01
-6.906840950250625610e-02 -1.864003390073776245e-01 2.219105958938598633e-01 -3.320506811141967773e-01 9.159654378890991211e-02 1.130624711513519287e-01 -7.235191762447357178e-02 -1.759659126400947571e-02 -5.184676498174667358e-02 1.603042124770581722e-03 -9.876633435487747192e-02 2.096749246120452881e-01 1.704043447971343994e-01 5.274370685219764709e-02 -1.172748655080795288e-01 -5.471121147274971008e-02 -1.738604740239679813e-03 2.198892235755920410e-01 3.073784112930297852e-01 -7.604766637086868286e-02 7.492214441299438477e-02 -1.277648806571960449e-01 -2.977943122386932373e-01 2.765086293220520020e-01 -4.805719107389450073e-02 1.690378785133361816e-01 3.393149748444557190e-02 1.164606362581253052e-01 7.151630520820617676e-02 4.985382556915283203e-01 1.507968902587890625e-01 1.077151820063591003e-01
2.026515305042266846e-01 -4.038972407579421997e-02 1.225360780954360962e-01 1.058001220226287842e-01 -6.744890660047531128e-02 -2.980561554431915283e-01 2.530006468296051025e-01 -9.131899103522300720e-03 5.577408149838447571e-02 5.973268300294876099e-02 6.211481243371963501e-02 2.479732036590576172e-01 1.880838423967361450e-01 3.321196138858795166e-02 -2.634623050689697266e-01 -1.102900207042694092e-01 -2.200144082307815552e-01 3.315052986145019531e-01 2.591268420219421387e-01 -8.331974595785140991e-02 -4.439280554652214050e-02 4.366327449679374695e-02 3.703836724162101746e-02 3.078461587429046631e-01 1.376875191926956177e-01 2.048348933458328247e-01 -1.420562863349914551e-01 1.118035521358251572e-02 -1.063583344221115112e-01 1.688024401664733887e-01 3.558267951011657715e-01 5.900638177990913391e-02
-8.391433209180831909e-02 -7.502750307321548462e-02 4.433868825435638428e-02 -2.396925985813140869e-01 -1.561408042907714844e-01 -1.573234498500823975e-01 3.790318965911865234e-02 6.108766049146652222e-02 -2.805767208337783813e-02 2.952177263796329498e-02 -1.306729740463197231e-03 -5.132512748241424561e-02 2.910466492176055908e-01 3.493795692920684814e-01 1.128489002585411072e-01 -4.378095269203186035e-02 7.118259370326995850e-02 2.416685968637466431e-02 3.648390471935272217e-01 -6.632578372955322266e-02 2.081188410520553589e-01 -2.631490528583526611e-01 -1.329889893531799316e-01 1.113342046737670898e-01 1.789056360721588135e-01 3.206867277622222900e-01 1.359096169471740723e-01 -1.211798861622810364e-01 -8.861914277076721191e-02 3.761345446109771729e-01 -1.169885173439979553e-01 -1.762700229883193970e-01
4.033426288515329361e-03 7.073486596345901489e-02 8.336769044399261475e-02 -6.517083197832107544e-02 1.791298687458038330e-01 -7.458826154470443726e-02 2.018064856529235840e-01 1.205106228590011597e-01 -2.883585989475250244e-01 -4.029604420065879822e-02 -1.052298173308372498e-01 -2.039442062377929688e-01 1.503149271011352539e-01 1.674925982952117920e-01 7.711963355541229248e-02 -1.147006526589393616e-01 6.361979246139526367e-02 1.508413255214691162e-01 2.783477306365966797e-01 -1.289098411798477173e-01 3.214684724807739258e-01 4.135044291615486145e-02 -3.362870514392852783e-01 -4.980206117033958435e-02 2.497206330299377441e-01 2.788589000701904297e-01 -2.192290425300598145e-01 1.098730042576789856e-01 -2.498970478773117065e-01 2.310993075370788574e-01 1.596845239400863647e-01 -2.372215874493122101e-02
3.758569806814193726e-02 -2.555937170982360840e-01 -7.641615346074104309e-03 -1.066607311367988586e-01 -1.998009979724884033e-01 -1.102219969034194946e-01 -1.235085576772689819e-01 -1.688162982463836670e-01 1.157795786857604980e-01 -1.141165345907211304e-01 -6.625887006521224976e-02 4.758689925074577332e-02 2.373132854700088501e-01 -1.830736994743347168e-01 -3.570782542228698730e-01 1.588811427354812622e-01 -1.861068010330200195e-01 -1.316117793321609497e-01 1.812818832695484161e-02 -2.077046334743499756e-01 3.199300765991210938e-01 -3.250302746891975403e-02 -1.800001710653305054e-01 1.890827417373657227e-01 -3.221042081713676453e-02 2.536736130714416504e-01 -2.375565022230148315e-01 -6.061214581131935120e-02 2.492620497941970825e-01 9.151829034090042114e-02 2.806938588619232178e-01 -9.249636530876159668e-02
-2.310915105044841766e-02 -1.031514778733253479e-01 -7.755726575851440430e-02 3.666611015796661377e-02 -2.383897751569747925e-01 -1.546883732080459595e-01 4.166112244129180908e-01 1.530924588441848755e-01 -6.991042196750640869e-02 3.057326674461364746e-01 -2.727615237236022949e-01 -1.134057641029357910e-01 1.760839223861694336e-01 1.975783258676528931e-01 -1.755427718162536621e-01 -1.452173590660095215e-01 5.322978273034095764e-02 1.808741986751556396e-01 2.147894948720932007e-01 -6.260924786329269409e-02 1.489485651254653931e-01 -1.550494581460952759e-01 -4.394073486328125000e-01 -3.163328394293785095e-02 2.022242993116378784e-01 1.321436464786529541e-01 1.032262481749057770e-02 -6.843775976449251175e-03 -4.340846464037895203e-02 9.046197682619094849e-02 -1.423327624797821045e-02 3.809104114770889282e-02
2.707699835300445557e-01 1.848853826522827148e-01 2.125640660524368286e-01 1.179138273000717163e-01 -2.884351909160614014e-01 -2.469367682933807373e-01 2.759826183319091797e-01 -1.029090117663145065e-02 1.188082247972488403e-01 -1.678796410560607910e-01 -3.187231346964836121e-02 8.866985887289047241e-02 2.276117056608200073e-01 -1.681743860244750977e-01 -4.699734225869178772e-02 6.297957897186279297e-02 -2.516497373580932617e-01 2.448557764291763306e-01 1.256698668003082275e-01 -6.689284462481737137e-03 3.843735158443450928e-02 1.013015061616897583e-01 -1.600838005542755127e-01 3.271626830101013184e-01 -2.905353205278515816e-03 3.017803430557250977e-01 4.128453508019447327e-02 1.027837470173835754e-01 1.500702798366546631e-01 6.027694419026374817e-02 1.267449408769607544e-01 -2.154950350522994995e-01
-6.427707523107528687e-02 -8.090741187334060669e-02 9.248489513993263245e-03 2.229927629232406616e-01 -9.827522188425064087e-02 -2.559333108365535736e-02 2.117175608873367310e-01 -2.383761703968048096e-01 9.777159243822097778e-02 8.867961168289184570e-02 -1.344536095857620239e-01 -3.340724110603332520e-01 1.650990098714828491e-01 8.027208968997001648e-03 -1.142540574073791504e-01 7.076694816350936890e-02 -1.012955307960510254e-01 9.393275529146194458e-02 3.317802548408508301e-01 -2.723120152950286865e-01 3.687783181667327881e-01 3.018012270331382751e-02 -2.094533443450927734e-01 -4.641787707805633545e-02 5.738040804862976074e-02 3.685108423233032227e-01 -2.404978424310684204e-01 -1.588869839906692505e-01 -8.248041570186614990e-02 7.407180964946746826e-02 -1.882808841764926910e-02 -1.182800754904747009e-01
8.230232447385787964e-02 -1.299362778663635254e-01 2.167319655418395996e-01 1.935480982065200806e-01 -1.045538857579231262e-01 1.430490463972091675e-01 -2.109863907098770142e-01 3.818081226199865341e-03 -3.340678811073303223e-01 -5.075128003954887390e-02 -1.432600915431976318e-01 -2.432115934789180756e-02 4.445813894271850586e-01 -5.266309250146150589e-03 -2.963958382606506348e-01 -7.340949960052967072e-03 1.753294169902801514e-01 2.319516986608505249e-02 -1.015412732958793640e-01 3.642797842621803284e-02 3.179858326911926270e-01 9.366995841264724731e-02 -1.281964480876922607e-01 1.580412387847900391e-01 2.583237886428833008e-01 2.294164896011352539e-01 -1.532115787267684937e-02 1.400205492973327637e-01 6.660754978656768799e-02 2.095899581909179688e-01 1.105181798338890076e-01 -3.330606222152709961e-02
2.947060167789459229e-01 1.227942779660224915e-01 8.636499941349029541e-02 4.769600555300712585e-02 8.374522626399993896e-02 -1.247972398996353149e-01 1.264272183179855347e-01 1.511069089174270630e-01 3.319734632968902588e-01 -2.141169738024473190e-03 1.320383995771408081e-01 1.219101548194885254e-01 1.835862696170806885e-01 8.919270336627960205e-02 -4.147218540310859680e-02 -1.064108535647392273e-01 -3.177901804447174072e-01 1.115329936146736145e-01 1.973094493150711060e-01 -4.012674391269683838e-01 1.539432164281606674e-02 -2.614496052265167236e-01 -5.155321955680847168e-02 1.766959764063358307e-02 1.881104260683059692e-01 2.550962865352630615e-01 1.140390262007713318e-01 -6.099084392189979553e-02 4.781550541520118713e-02 2.095935642719268799e-01 2.748682498931884766e-01 -7.634937018156051636e-02
-1.712363399565219879e-02 -7.709991186857223511e-02 -1.287873983383178711e-01 8.803084492683410645e-03 4.087237119674682617e-01 1.228982433676719666e-01 2.421155720949172974e-01 -6.415919214487075806e-02 1.243775263428688049e-01 2.789770998060703278e-02 -2.384522110223770142e-01 -2.612354755401611328e-01 -4.606532864272594452e-03 5.756561644375324249e-03 -1.246032863855361938e-01 -2.492643445730209351e-01 -2.246327549219131470e-01 7.694544643163681030e-02 2.599936127662658691e-01 -2.076543867588043213e-02 5.119228735566139221e-02 -2.064449787139892578e-01 -1.440342217683792114e-01 3.046354949474334717e-01 7.170193642377853394e-02 4.250943660736083984e-01 -1.133532002568244934e-01 -1.069408953189849854e-01 8.842211216688156128e-02 2.834341675043106079e-02 1.057734191417694092e-01 9.992566629080101848e-05
-1.667982041835784912e-01 -2.273185998201370239e-01 7.871133089065551758e-02 1.059876456856727600e-01 5.619671568274497986e-02 -6.802798248827457428e-03 -1.944678127765655518e-01 -1.178706809878349304e-01 1.868625134229660034e-01 -1.070791557431221008e-01 -1.224032491445541382e-01 5.340757966041564941e-02 1.894367784261703491e-01 1.801416724920272827e-01 -4.313414692878723145e-01 -2.011545933783054352e-02 8.831962943077087402e-02 -1.903978700283914804e-04 2.322128266096115112e-01 -3.562232479453086853e-02 2.798466980457305908e-01 9.961789101362228394e-02 -3.266959786415100098e-01 2.789504230022430420e-01 1.718656867742538452e-01 7.859537750482559204e-02 -1.502375900745391846e-01 -2.136812210083007812e-01 3.549040528014302254e-03 -1.770028471946716309e-02 2.866288721561431885e-01 8.332283794879913330e-02
7.327468134462833405e-03 1.023496966809034348e-02 4.339518398046493530e-02 5.705232918262481689e-02 -1.575587550178170204e-03 -3.983550146222114563e-02 4.695084691047668457e-02 -1.320924162864685059e-01 2.853724062442779541e-01 2.951789461076259613e-02 -2.707264944911003113e-02 -1.410513818264007568e-01 1.369488537311553955e-01 6.005633249878883362e-02 -2.576016783714294434e-01 -3.114925622940063477e-01 -1.787485182285308838e-01 9.223336353898048401e-03 -3.560535237193107605e-02 -1.515250951051712036e-01 -1.210242658853530884e-01 -1.475308686494827271e-01 -3.092426359653472900e-01 2.518894970417022705e-01 2.724627852439880371e-01 3.373922705650329590e-01 -3.195117115974426270e-01 4.922637343406677246e-02 -1.006904467940330505e-01 -1.017706841230392456e-01 2.874802350997924805e-01 -1.931316107511520386e-01
1.216109171509742737e-01 2.518448233604431152e-01 2.931939810514450073e-02 1.709002107381820679e-01 1.396125853061676025e-01 1.306188553571701050e-01 -4.648802429437637329e-02 3.057910501956939697e-01 4.241668060421943665e-02 1.792967617511749268e-01 -2.293415218591690063e-01 -1.811699569225311279e-01 4.264548420906066895e-01 3.911822661757469177e-02 -7.809784263372421265e-02 -2.070890665054321289e-01 -2.629266977310180664e-01 2.260972410440444946e-01 -5.583192780613899231e-02 -1.238020509481430054e-01 1.398388594388961792e-01 -2.564157843589782715e-01 -1.570306420326232910e-01 1.562824100255966187e-01 2.019361108541488647e-01 1.671229302883148193e-01 1.083709970116615295e-01 1.642729192972183228e-01 1.690181158483028412e-02 -3.692000359296798706e-02 1.498282700777053833e-01 5.597976222634315491e-02
-7.340887933969497681e-02 -6.683795154094696045e-02 1.128259599208831787e-01 -2.622820734977722168e-01 3.913678228855133057e-03 8.933986723423004150e-02 1.932648420333862305e-01 -4.168672114610671997e-02 -4.878436401486396790e-02 5.275875702500343323e-02 -1.818877905607223511e-01 -1.433491259813308716e-01 -1.568511128425598145e-02 -1.715481281280517578e-01 -2.794995009899139404e-01 -6.960101425647735596e-02 -1.770992428064346313e-01 1.882839715108275414e-04 2.099031507968902588e-01 -2.476555556058883667e-01 3.395238518714904785e-01 -1.439430862665176392e-01 1.391180008649826050e-01 1.938178986310958862e-01 5.300490185618400574e-02 4.983193576335906982e-01 9.010398387908935547e-02 -1.167558412998914719e-02 2.330412566661834717e-01 -3.501119837164878845e-02 -1.514881253242492676e-01 -1.502001285552978516e-01
1.858472265303134918e-02 -2.516431212425231934e-01 3.856553137302398682e-02 1.130836457014083862e-01 -2.720376551151275635e-01 -3.145654127001762390e-02 -1.336236298084259033e-01 -2.591245248913764954e-02 3.062800168991088867e-01 3.321184813976287842e-01 -8.032827079296112061e-02 -1.886087507009506226e-01 1.452259421348571777e-01 6.340654939413070679e-02 7.042738143354654312e-03 1.310238242149353027e-01 -9.116612374782562256e-03 3.297728896141052246e-01 1.115913242101669312e-01 -1.488776355981826782e-01 1.239077895879745483e-01 -6.474640965461730957e-02 4.748641699552536011e-02 7.123167067766189575e-02 -8.810598403215408325e-02 4.095296561717987061e-01 -2.245961576700210571e-01 4.666370153427124023e-02 5.273724347352981567e-02 1.397341787815093994e-01 3.375011682510375977e-01 -7.371557503938674927e-02
-6.529683619737625122e-02 -5.516343191266059875e-02 7.297261059284210205e-02 -1.408876478672027588e-01 -3.045946359634399414e-02 -2.121762782335281372e-01 7.732933759689331055e-02 1.807131320238113403e-01 8.879541605710983276e-02 7.686342578381299973e-03 -3.341431021690368652e-01 2.433798462152481079e-01 5.596451461315155029e-02 1.244438365101814270e-01 -7.836728543043136597e-02 -1.922034472227096558e-01 -4.691661149263381958e-02 1.377561986446380615e-01 -1.060440093278884888e-01 1.977693736553192139e-01 2.677734792232513428e-01 -1.214345842599868774e-01 -2.980870902538299561e-01 3.145847916603088379e-01 -1.208833456039428711e-01 3.890087306499481201e-01 -3.754643350839614868e-02 6.605880334973335266e-03 9.318955242633819580e-02 2.810373306274414062e-01 4.781542718410491943e-02 -1.981251239776611328e-01
8.044725283980369568e-03 -2.196324765682220459e-01 1.695656925439834595e-01 1.082713231444358826e-01 -1.504334658384323120e-01 -2.835166752338409424e-01 1.110473945736885071e-01 1.713002175092697144e-01 1.874742656946182251e-01 1.231898590922355652e-01 -2.162447720766067505e-01 -2.270745187997817993e-01 1.266295760869979858e-01 1.746095269918441772e-01 -2.855095565319061279e-01 2.153520435094833374e-01 -1.229230687022209167e-01 1.373332142829895020e-01 -3.163572167977690697e-03 -1.491901576519012451e-01 -6.876520067453384399e-02 5.287249013781547546e-02 -8.250539749860763550e-02 4.365876317024230957e-01 -1.119056716561317444e-01 3.266268968582153320e-01 -8.745934069156646729e-02 1.022204607725143433e-01 -7.436773180961608887e-02 1.608562022447586060e-01 1.156134381890296936e-01 -1.468818448483943939e-02
5.591137707233428955e-02 9.878732264041900635e-03 8.522330224514007568e-02 2.549598813056945801e-01 -1.456360667943954468e-01 9.389829821884632111e-03 -1.074807047843933105e-01 -8.013276755809783936e-02 -2.093090265989303589e-01 -4.971435666084289551e-02 -2.263947427272796631e-01 9.296369552612304688e-02 -3.069816157221794128e-02 -1.075637564063072205e-01 3.722053766250610352e-02 -1.845115572214126587e-01 4.816482961177825928e-02 1.202390864491462708e-01 1.267070025205612183e-01 -2.319468259811401367e-01 1.132587045431137085e-01 -2.954294383525848389e-01 -5.293713212013244629e-01 1.309996843338012695e-01 7.145502604544162750e-03 2.872304618358612061e-01 -2.517715096473693848e-01 -2.401651293039321899e-01 2.154297009110450745e-02 1.759408116340637207e-01 1.080931872129440308e-01 1.613830216228961945e-02
7.410470396280288696e-03 -1.834798604249954224e-01 -1.341931968927383423e-01 -7.459885906428098679e-03 -8.438948541879653931e-02 1.637509167194366455e-01 -3.852497786283493042e-02 4.723497852683067322e-02 1.482239961624145508e-01 2.018141560256481171e-02 -7.198292762041091919e-02 1.267825365066528320e-01 -1.515123620629310608e-02 -1.586344838142395020e-02 -2.568879425525665283e-01 8.104350417852401733e-02 1.158303245902061462e-01 1.718555688858032227e-01 3.389073610305786133e-01 1.061612889170646667e-01 8.871454745531082153e-02 1.151982471346855164e-01 -5.262062326073646545e-02 3.919450938701629639e-01 1.584525257349014282e-01 2.020196467638015747e-01 -2.350646704435348511e-01 -1.145156770944595337e-01 2.579727768898010254e-01 1.623172312974929810e-01 1.726383864879608154e-01 -4.362252950668334961e-01
-1.653454899787902832e-01 -9.625322371721267700e-02 2.611067593097686768e-01 3.186405077576637268e-02 -2.376611530780792236e-02 -3.708564117550849915e-02 2.395870834589004517e-01 -1.192698627710342407e-02 2.832951247692108154e-01 1.520477831363677979e-01 -7.623080909252166748e-02 -3.565462827682495117e-01 1.182910427451133728e-01 -1.797703839838504791e-02 -4.407668113708496094e-01 6.558980792760848999e-02 -2.352281361818313599e-01 1.313124299049377441e-01 2.870799899101257324e-01 -1.280500888824462891e-01 1.302388459444046021e-01 -7.123828399926424026e-03 3.694752603769302368e-02 1.495762169361114502e-02 3.340421989560127258e-02 1.079233735799789429e-01 1.388177368789911270e-02 2.226321399211883545e-01 4.833656549453735352e-02 3.356788754463195801e-01 1.055992096662521362e-01 -8.268956840038299561e-02
-1.103086173534393311e-01 -1.469332277774810791e-01 -8.300109952688217163e-02 -3.261632844805717468e-02 -3.848837614059448242e-01 1.845254004001617432e-01 1.125902906060218811e-01 4.044098779559135437e-03 -2.678155303001403809e-01 -8.075723052024841309e-02 -9.028554707765579224e-02 -1.530604362487792969e-01 2.341679632663726807e-01 3.035239279270172119e-01 8.707027882337570190e-02 -3.992293030023574829e-02 -4.860195890069007874e-02 2.112741582095623016e-02 3.517237901687622070e-01 -8.550339937210083008e-02 2.876190841197967529e-01 -1.984249204397201538e-01 -1.465760618448257446e-01 1.606166511774063110e-01 8.575344830751419067e-02 3.389610648155212402e-01 -2.684103883802890778e-02 1.234279051423072815e-01 -1.532774716615676880e-01 1.577303260564804077e-01 -6.835216283798217773e-02 -5.470760911703109741e-02
2.123805433511734009e-01 -6.241904571652412415e-02 1.543647516518831253e-02 -2.271372973918914795e-01 -1.990220509469509125e-02 -5.197203718125820160e-03 -1.495376527309417725e-01 1.791781336069107056e-01 -5.454234406352043152e-02 -1.519074141979217529e-01 -1.930468380451202393e-01 -7.596533745527267456e-02 3.188046216964721680e-01 -5.514326691627502441e-02 -9.076672047376632690e-02 8.710320293903350830e-02 -3.044994082301855087e-03 9.389038197696208954e-03 3.768097758293151855e-01 -6.342805922031402588e-02 -1.753574013710021973e-01 -1.065406203269958496e-01 -2.813657522201538086e-01 1.649074256420135498e-01 -3.392851725220680237e-02 1.755872964859008789e-01 -2.249384820461273193e-01 2.248748242855072021e-01 1.981990337371826172e-01 3.885680139064788818e-01 1.817355155944824219e-01 6.062936782836914062e-02
-1.796637196093797684e-03 -1.107608992606401443e-02 2.048826962709426880e-01 -1.196262612938880920e-01 3.826425224542617798e-02 -1.538882404565811157e-01 -6.489071249961853027e-02 1.225898563861846924e-01 -2.007509320974349976e-01 -2.391638755798339844e-01 -4.349460005760192871e-01 -3.059887699782848358e-02 1.119221001863479614e-01 6.167892366647720337e-03 -7.628028094768524170e-02 -6.242667883634567261e-02 -1.512642204761505127e-01 2.285736985504627228e-02 6.065585650503635406e-03 -3.595737516880035400e-01 2.235435098409652710e-01 -1.250461488962173462e-01 -2.823199927806854248e-01 1.541161388158798218e-01 1.259133368730545044e-01 2.888047397136688232e-01 -1.757611781358718872e-01 -2.208346724510192871e-01 1.631752848625183105e-01 2.290268614888191223e-02 1.975411027669906616e-01 1.497110426425933838e-01
-7.807700335979461670e-02 3.091058693826198578e-02 -2.850837409496307373e-01 -1.941871047019958496e-01 -1.502562761306762695e-01 -2.271028906106948853e-01 -5.049794167280197144e-02 -1.854985803365707397e-01 1.071771606802940369e-01 -2.587109804153442383e-01 -1.463719308376312256e-01 -1.575543582439422607e-01 2.372265458106994629e-01 -1.157445311546325684e-01 -3.349828124046325684e-01 -1.034832075238227844e-01 -1.044744104146957397e-01 1.440682113170623779e-01 2.397875189781188965e-01 2.901090681552886963e-02 2.170163989067077637e-01 -8.830200135707855225e-02 1.003312319517135620e-01 2.615332603454589844e-01 -1.028459593653678894e-01 3.751826286315917969e-01 9.077984094619750977e-02 5.190796405076980591e-02 9.104062616825103760e-02 5.463413894176483154e-02 9.497321397066116333e-02 -1.991359591484069824e-01
1.649442315101623535e-01 -5.513207986950874329e-02 1.371905505657196045e-01 -6.179859861731529236e-02 -1.545403301715850830e-01 -5.472396686673164368e-02 -1.247107461094856262e-01 6.038384884595870972e-02 9.066924452781677246e-02 4.644519835710525513e-02 -2.440661191940307617e-01 5.513278394937515259e-02 3.585847914218902588e-01 -1.251775771379470825e-01 -1.794594526290893555e-01 2.392407804727554321e-01 -3.345570564270019531e-01 -6.740656495094299316e-02 -5.947194620966911316e-02 -3.923687711358070374e-02 1.774949878454208374e-01 -1.619530767202377319e-01 -3.094947338104248047e-01 9.780886769294738770e-02 -8.102242648601531982e-02 3.512119352817535400e-01 -4.404501244425773621e-02 5.398352071642875671e-02 1.777270063757896423e-02 -5.615202710032463074e-03 3.642081022262573242e-01 2.048368155956268311e-01
1.101213172078132629e-01 -3.408480286598205566e-01 2.508345246315002441e-02 -7.833139598369598389e-02 -2.126317918300628662e-01 -3.303145617246627808e-02 -3.021084330976009369e-02 -2.106925398111343384e-01 5.395429581403732300e-02 2.964086234569549561e-01 -1.395583003759384155e-01 2.716793864965438843e-02 2.601561695337295532e-02 -1.464438289403915405e-01 -2.134616523981094360e-01 -2.889087051153182983e-02 8.342555724084377289e-03 -1.785605773329734802e-02 1.488878279924392700e-01 -1.775860339403152466e-01 1.957911103963851929e-01 4.301942512392997742e-02 -2.453632056713104248e-01 4.055619835853576660e-01 3.384621068835258484e-02 4.029262661933898926e-01 9.838321805000305176e-02 9.157633781433105469e-02 2.999294996261596680e-01 2.435879781842231750e-03 -2.101768739521503448e-02 5.375274643301963806e-02
9.530673921108245850e-02 -1.283338218927383423e-01 1.377261728048324585e-01 2.299935929477214813e-02 2.604560926556587219e-02 1.088086515665054321e-01 5.391484126448631287e-02 -1.658352911472320557e-01 -5.522343516349792480e-02 -1.625628024339675903e-01 5.563344433903694153e-02 -1.051947772502899170e-01 3.810615241527557373e-01 -8.628772199153900146e-02 -1.223086640238761902e-01 9.306033700704574585e-02 9.547512233257293701e-02 4.004574418067932129e-01 2.542050480842590332e-01 -4.675532877445220947e-02 8.977599442005157471e-03 -1.522859632968902588e-01 2.100447937846183777e-02 3.311971127986907959e-01 -9.412614256143569946e-02 1.364005208015441895e-01 -2.064161449670791626e-01 1.156350448727607727e-01 7.565777748823165894e-02 3.484049439430236816e-01 -7.388431578874588013e-02 -3.262028694152832031e-01
-1.280866265296936035e-01 4.263178631663322449e-02 1.342192292213439941e-01 1.707876920700073242e-01 -1.486338227987289429e-01 -1.174253001809120178e-01 2.434402704238891602e-01 -9.370305389165878296e-02 3.267532289028167725e-01 -1.299452483654022217e-01 -3.843545541167259216e-02 9.684445708990097046e-02 1.412940323352813721e-01 1.591335684061050415e-01 -3.325427770614624023e-01 1.234489213675260544e-02 8.662892878055572510e-02 2.604020535945892334e-01 2.577187418937683105e-01 -2.582800686359405518e-01 -9.730908274650573730e-02 -2.075924724340438843e-02 1.431991010904312134e-01 1.461952328681945801e-01 1.478642821311950684e-01 3.658971786499023438e-01 -1.033726185560226440e-01 3.703716397285461426e-02 -2.534982934594154358e-02 2.884369790554046631e-01 1.530221849679946899e-01 6.969877332448959351e-02
-4.389700666069984436e-02 -1.578023098409175873e-02 6.885666400194168091e-02 4.054408892989158630e-02 7.291848771274089813e-03 -1.239920109510421753e-01 -6.418064981698989868e-02 -3.302393481135368347e-02 -8.618111023679375648e-04 -7.277566939592361450e-02 2.658806554973125458e-02 2.109780311584472656e-01 2.303237766027450562e-01 1.368753463029861450e-01 1.725051701068878174e-01 -9.721601009368896484e-02 -1.477879285812377930e-02 -5.216238275170326233e-02 2.312344461679458618e-01 2.354106903076171875e-01 1.521706283092498779e-01 -5.243268609046936035e-02 -1.379553675651550293e-01 1.801413893699645996e-01 -7.269618101418018341e-03 5.974739193916320801e-01 -6.510256230831146240e-02 -4.830965399742126465e-02 3.080390989780426025e-01 3.698795437812805176e-01 1.039276272058486938e-02 -1.570727527141571045e-01
4.785482585430145264e-02 -2.795318141579627991e-02 3.162871673703193665e-02 2.279174029827117920e-01 -2.600392103195190430e-01 -2.918745875358581543e-01 1.076274812221527100e-01 1.639202535152435303e-01 1.868789494037628174e-01 1.030614227056503296e-02 -1.165680438280105591e-01 -1.370471566915512085e-01 3.830765485763549805e-01 1.083041727542877197e-01 -2.327527999877929688e-01 9.965340048074722290e-02 -2.153053283691406250e-01 7.087445259094238281e-02 -1.375624090433120728e-01 -1.369935125112533569e-01 8.749251812696456909e-02 -1.450108140707015991e-01 -1.152726560831069946e-01 3.120164275169372559e-01 -4.604404419660568237e-02 1.382288336753845215e-01 -4.206708446145057678e-02 2.473084181547164917e-01 2.182818502187728882e-01 1.421286612749099731e-01 -7.906527817249298096e-02 2.758307456970214844e-01
5.403259992599487305e-01 -1.220972314476966858e-01 2.125075906515121460e-01 -1.003153156489133835e-02 4.371569305658340454e-02 -2.858697250485420227e-02 1.551543176174163818e-01 -5.375000089406967163e-02 1.012641340494155884e-01 -1.204512268304824829e-01 4.789378959685564041e-03 -2.012534141540527344e-01 3.201874494552612305e-01 2.069766074419021606e-01 3.210603445768356323e-02 3.855704097077250481e-03 -9.253879077732563019e-03 -1.815338805317878723e-02 1.302295774221420288e-01 4.089105501770973206e-02 1.695028878748416901e-02 -1.589166373014450073e-01 -1.377156376838684082e-01 2.311112135648727417e-01 1.474292576313018799e-01 8.546718955039978027e-02 -2.925186976790428162e-02 1.214763224124908447e-01 2.705444097518920898e-01 3.085402250289916992e-01 2.168918102979660034e-01 1.715914458036422729e-01
-9.079386293888092041e-02 1.691763848066329956e-02 2.170490771532058716e-01 1.686428636312484741e-01 -3.711341693997383118e-02 1.946004666388034821e-02 -2.609260380268096924e-02 5.852553993463516235e-02 -2.887682616710662842e-01 2.762139402329921722e-02 7.303661853075027466e-02 2.570552285760641098e-03 4.668089151382446289e-01 1.168654263019561768e-01 -2.476856261491775513e-01 -1.424175202846527100e-01 -1.215915605425834656e-01 3.168537020683288574e-01 1.073762029409408569e-01 8.514200150966644287e-02 1.316871643066406250e-01 1.236433535814285278e-01 -1.754780262708663940e-01 1.376731842756271362e-01 2.924660146236419678e-01 2.791901528835296631e-01 5.332476273179054260e-02 1.415276229381561279e-01 2.673408389091491699e-01 -3.171191737055778503e-02 -8.775333315134048462e-02 -1.565171480178833008e-01
1.485026925802230835e-01 -1.203591600060462952e-01 6.628066301345825195e-02 4.562376067042350769e-02 -9.607115387916564941e-02 -2.669642865657806396e-02 -2.114994823932647705e-02 -3.564526438713073730e-01 1.707667410373687744e-01 -6.451058387756347656e-02 -1.587625294923782349e-01 -5.316999182105064392e-02 5.504435673356056213e-02 -4.004663974046707153e-02 -2.317300885915756226e-01 1.537003368139266968e-02 -9.674044698476791382e-02 -9.438126534223556519e-02 2.890739440917968750e-01 -4.065191149711608887e-01 2.059335857629776001e-01 1.287513375282287598e-01 -1.509840339422225952e-01 2.645245790481567383e-01 -1.384859681129455566e-01 3.558138012886047363e-01 -1.599110849201679230e-02 -5.968415364623069763e-02 1.275930404663085938e-01 6.766695529222488403e-02 1.600502580404281616e-01 2.910258769989013672e-01
-1.009287610650062561e-01 -8.744401484727859497e-02 1.508035510778427124e-01 2.493552863597869873e-01 -8.029340952634811401e-02 6.965636461973190308e-02 4.376722127199172974e-02 -1.120743975043296814e-01 9.089159965515136719e-02 1.311460137367248535e-01 -1.145113185048103333e-01 -4.453743249177932739e-02 -7.054161280393600464e-02 4.283781722187995911e-02 -2.504245340824127197e-01 2.590082399547100067e-02 -4.671707749366760254e-02 2.360596507787704468e-01 3.289967775344848633e-01 -2.368004024028778076e-01 4.400513172149658203e-01 3.796439245343208313e-02 -3.609506189823150635e-01 -1.810459196567535400e-01 -4.313810542225837708e-02 2.310961484909057617e-01 -1.548730880022048950e-01 7.656285166740417480e-02 1.241170540452003479e-01 2.632809281349182129e-01 -5.052594840526580811e-02 -8.923204988241195679e-02
-2.162360250949859619e-01 -7.897675782442092896e-02 2.148905694484710693e-01 -1.859107464551925659e-01 1.473612524569034576e-02 1.496553234755992889e-02 -1.175961345434188843e-01 -1.582523286342620850e-01 1.718988120555877686e-01 -1.072514653205871582e-01 5.007193982601165771e-02 7.386284321546554565e-02 8.942303806543350220e-02 1.499091535806655884e-01 -8.263745903968811035e-02 1.693515514489263296e-04 -5.293203145265579224e-02 1.536858379840850830e-01 3.693896234035491943e-01 2.920006774365901947e-02 1.782312840223312378e-01 -4.221237450838088989e-02 -4.204338490962982178e-01 4.905244708061218262e-01 -3.681357949972152710e-02 2.880263328552246094e-01 1.481668185442686081e-02 -1.251261830329895020e-01 -1.032381281256675720e-01 1.566504710353910923e-03 1.152060776948928833e-01 4.317326843738555908e-02
5.239893868565559387e-02 -9.741552919149398804e-02 1.330575197935104370e-01 -6.539849936962127686e-02 9.492373466491699219e-02 1.222773566842079163e-01 -1.136152073740959167e-01 1.060825958847999573e-01 -4.819707572460174561e-02 3.121013869531452656e-04 2.939417399466037750e-02 6.819634139537811279e-02 2.046684026718139648e-01 -2.343070656061172485e-01 -4.622107371687889099e-02 1.544427126646041870e-01 -2.076305896043777466e-01 1.712915003299713135e-01 -4.116287082433700562e-02 -1.880295723676681519e-01 4.365550875663757324e-01 9.932799637317657471e-02 5.193780362606048584e-02 4.183655977249145508e-01 2.911675535142421722e-02 3.991600573062896729e-01 -1.075714603066444397e-01 5.640757083892822266e-02 -2.042856812477111816e-01 -3.372595459222793579e-02 2.676058411598205566e-01 -9.977971762418746948e-02
4.395446926355361938e-02 -2.019411027431488037e-01 -1.381552666425704956e-01 3.297599777579307556e-02 -2.316380739212036133e-01 1.569149047136306763e-01 1.084447931498289108e-02 -1.833396404981613159e-01 1.305681765079498291e-01 5.422449856996536255e-02 -3.080477714538574219e-01 2.189052291214466095e-03 2.273274213075637817e-01 -5.305936560034751892e-02 -8.543533831834793091e-02 -2.432837709784507751e-02 -1.148091480135917664e-01 1.258780807256698608e-01 4.183040857315063477e-01 -1.972292661666870117e-01 1.476594209671020508e-01 1.811525076627731323e-01 -1.083572134375572205e-01 1.286089122295379639e-01 2.529271319508552551e-02 3.712761104106903076e-01 -1.645863205194473267e-01 -3.853593394160270691e-02 3.563560247421264648e-01 -1.742263906635344028e-03 -1.665933728218078613e-01 1.492436416447162628e-02
3.806662186980247498e-02 -1.542962789535522461e-01 8.476381003856658936e-02 -9.502581506967544556e-02 -2.849361598491668701e-01 -1.463462132960557938e-02 2.299759350717067719e-02 -2.347972244024276733e-02 -2.034433186054229736e-01 3.894303366541862488e-02 -1.028609350323677063e-01 -1.605563312768936157e-01 2.104053497314453125e-01 3.014249801635742188e-01 -5.356290191411972046e-02 -2.966798096895217896e-02 -7.011229544878005981e-02 5.785652995109558105e-02 2.450554817914962769e-01 -1.732487976551055908e-01 1.344021260738372803e-01 -2.125812619924545288e-01 -1.952927559614181519e-02 1.535557508468627930e-01 1.275015771389007568e-01 2.176215052604675293e-01 -4.672661423683166504e-02 2.068950831890106201e-01 -2.589184045791625977e-01 4.746585190296173096e-01 -1.907964982092380524e-02 -2.665531635284423828e-01
2.097762748599052429e-02 -1.695270687341690063e-01 9.985953569412231445e-02 1.375080198049545288e-01 6.222814321517944336e-03 -7.508308440446853638e-02 6.781136244535446167e-02 3.714640811085700989e-02 3.058092892169952393e-01 1.639225780963897705e-01 -6.713666766881942749e-02 -3.330642282962799072e-01 1.803808212280273438e-01 -3.935338463634252548e-03 -2.425257861614227295e-02 2.487301230430603027e-01 7.651013135910034180e-02 1.736889779567718506e-01 2.412519156932830811e-01 -1.515064090490341187e-01 9.751605987548828125e-02 -5.532965995371341705e-03 -3.885173797607421875e-02 9.207172691822052002e-02 -1.740314811468124390e-01 4.164218008518218994e-01 -2.856504321098327637e-01 3.792753070592880249e-02 2.513978481292724609e-01 1.734320223331451416e-01 2.269232869148254395e-01 -1.767528206110000610e-01
-3.162625478580594063e-03 1.697899103164672852e-01 1.471200399100780487e-02 2.577755153179168701e-01 -2.668459154665470123e-02 1.542255431413650513e-01 -1.209744513034820557e-01 2.197355031967163086e-01 -1.941201090812683105e-02 1.409948766231536865e-01 -1.075092107057571411e-01 -8.635684847831726074e-02 3.680057823657989502e-01 1.191321536898612976e-01 -1.813799887895584106e-01 1.793206483125686646e-02 -7.612283527851104736e-02 -9.075611084699630737e-02 -4.550085961818695068e-02 -4.886948466300964355e-01 1.842854171991348267e-01 -1.884415298700332642e-01 -7.414117455482482910e-02 1.812050491571426392e-01 8.384452015161514282e-02 3.391242325305938721e-01 2.261198498308658600e-02 2.821322679519653320e-01 1.062339358031749725e-02 1.000230610370635986e-01 -8.982245624065399170e-02 -1.091290488839149475e-01
2.238974273204803467e-01 3.971084058284759521e-01 3.964092731475830078e-01 -1.472023576498031616e-01 -3.167378306388854980e-01 -9.246958047151565552e-02 6.248221732676029205e-03 -1.177225485444068909e-01 3.750292211771011353e-02 -1.447065733373165131e-02 -4.408989567309617996e-03 -3.666335344314575195e-02 2.262974679470062256e-01 2.308857999742031097e-02 -9.226291626691818237e-02 -1.888741552829742432e-02 -2.492157071828842163e-01 1.066984161734580994e-01 6.961047649383544922e-02 -1.579699814319610596e-01 4.466284066438674927e-02 2.402081638574600220e-01 -1.479415744543075562e-01 3.000302910804748535e-01 1.658490896224975586e-01 2.157040685415267944e-01 -7.290465384721755981e-02 -7.753346860408782959e-02 6.789802759885787964e-02 1.481848359107971191e-01 1.803953498601913452e-01 -8.739440143108367920e-02
1.061870828270912170e-01 -1.426252275705337524e-01 -7.993780076503753662e-02 2.508064545691013336e-02 -3.184600472450256348e-01 -1.251374036073684692e-01 1.902243047952651978e-01 -1.496405303478240967e-01 8.606103062629699707e-02 -2.470418512821197510e-01 -9.881059825420379639e-02 1.002660617232322693e-01 2.987678349018096924e-01 -6.860923767089843750e-02 -6.063880771398544312e-02 2.404797077178955078e-01 -2.778677046298980713e-01 -1.871519349515438080e-02 -9.980031847953796387e-02 -8.879972994327545166e-02 3.750964999198913574e-02 -1.314004063606262207e-01 -2.617675065994262695e-02 1.227198913693428040e-01 2.652779519557952881e-01 2.765524089336395264e-01 -2.004982531070709229e-01 -1.474104225635528564e-01 1.571187973022460938e-01 1.564529687166213989e-01 3.909347653388977051e-01 -3.712189942598342896e-02
3.415292203426361084e-01 -1.596747189760208130e-01 -4.222461581230163574e-02 1.977385208010673523e-02 2.181763052940368652e-01 2.159196436405181885e-01 1.200585290789604187e-01 1.125529482960700989e-01 1.145513206720352173e-01 4.232249408960342407e-02 -1.754628121852874756e-01 -3.513092696666717529e-01 3.827076777815818787e-02 -3.455578163266181946e-02 -2.218464463949203491e-01 -6.628524512052536011e-02 -2.295082360506057739e-01 2.432418316602706909e-01 1.118614748120307922e-01 -1.213840246200561523e-01 -1.318944096565246582e-01 -1.908268779516220093e-01 -9.859513491392135620e-02 1.467864662408828735e-01 -6.124194338917732239e-02 4.022192358970642090e-01 -1.097579002380371094e-01 -1.748904287815093994e-01 -3.821919858455657959e-02 2.111683189868927002e-01 4.506882280111312866e-02 1.690625250339508057e-01
8.052512258291244507e-02 1.070129796862602234e-01 6.785319000482559204e-02 -1.198707222938537598e-01 -2.377218753099441528e-01 2.445135824382305145e-02 -3.754864446818828583e-03 2.739245891571044922e-01 -1.599988192319869995e-01 9.362787008285522461e-02 -2.443380802869796753e-01 -3.887963294982910156e-01 1.764137446880340576e-01 1.487563401460647583e-01 3.170472010970115662e-02 -1.821079552173614502e-01 -5.845823138952255249e-02 9.700474888086318970e-02 2.318811118602752686e-01 -2.907131100073456764e-03 1.571902185678482056e-01 -1.957298368215560913e-01 -3.364191651344299316e-01 -9.690624428912997246e-04 9.782838821411132812e-02 3.476611971855163574e-01 -3.245434165000915527e-01 -6.141925975680351257e-02 -6.820687651634216309e-02 3.622889146208763123e-02 -3.735354170203208923e-02 -9.264313429594039917e-02
-1.444806158542633057e-02 1.286025941371917725e-01 3.734822967089712620e-04 -4.898272827267646790e-02 -4.194618389010429382e-02 1.650760173797607422e-01 2.289351448416709900e-02 2.093724310398101807e-01 9.453406929969787598e-02 5.521984770894050598e-02 -6.067896261811256409e-03 -2.470615059137344360e-01 2.486632764339447021e-01 1.417233496904373169e-01 -3.226842284202575684e-01 -2.372549027204513550e-01 -1.200245842337608337e-01 1.212535277009010315e-01 1.386190950870513916e-01 -2.251541167497634888e-01 2.647213935852050781e-01 1.574163585901260376e-01 -1.583782881498336792e-01 -5.528568103909492493e-02 8.372098952531814575e-02 2.934414148330688477e-01 -1.000310387462377548e-02 -1.478990465402603149e-01 2.566497325897216797e-01 -3.708961904048919678e-01 2.069994807243347168e-01 -9.326302260160446167e-02
-1.307924836874008179e-01 -1.753169149160385132e-01 1.224019005894660950e-02 1.314817965030670166e-01 1.076875105500221252e-01 1.514489799737930298e-01 -3.531044349074363708e-02 -5.316535383462905884e-02 -4.319120943546295166e-02 -1.517071425914764404e-01 -2.002007514238357544e-01 -1.769816428422927856e-01 1.352857351303100586e-01 -1.440424844622612000e-02 -7.485821843147277832e-03 1.229955181479454041e-01 -1.951285302639007568e-01 9.591425210237503052e-02 1.435334831476211548e-01 -3.411970138549804688e-01 1.356830447912216187e-01 -8.282949775457382202e-02 1.686484962701797485e-01 3.280316889286041260e-01 2.174068242311477661e-01 3.958176076412200928e-01 -2.366637252271175385e-02 3.238790929317474365e-01 2.221878431737422943e-02 6.278692185878753662e-02 1.772105395793914795e-01 -2.743938863277435303e-01
7.750286906957626343e-02 3.398180902004241943e-01 9.925710409879684448e-02 -2.932297065854072571e-02 -4.155860841274261475e-01 1.103019714355468750e-02 -7.156492024660110474e-02 -2.737075835466384888e-02 4.525619745254516602e-02 3.145923092961311340e-02 -2.444479987025260925e-02 -1.381439417600631714e-01 3.344618082046508789e-01 3.983068093657493591e-02 -2.543871849775314331e-02 2.142806500196456909e-01 -2.031731754541397095e-01 7.466949522495269775e-02 -1.392521858215332031e-01 -1.308664530515670776e-01 3.933836892247200012e-02 1.947352141141891479e-01 -2.608670890331268311e-01 3.077881336212158203e-01 1.101072207093238831e-01 4.204601645469665527e-01 1.505486015230417252e-02 -8.616033196449279785e-02 7.054990530014038086e-02 7.144173234701156616e-02 3.803304210305213928e-02 1.124832183122634888e-01
1.815850138664245605e-01 -1.887475550174713135e-01 4.913442581892013550e-02 -1.118925213813781738e-01 6.047985702753067017e-02 -1.327886581420898438e-01 1.755942404270172119e-01 6.753250211477279663e-02 -2.270011231303215027e-02 5.820918083190917969e-02 6.473055109381675720e-03 1.883917599916458130e-01 3.470830619335174561e-02 -7.791293412446975708e-02 -3.260148689150810242e-03 -2.447651177644729614e-01 9.765639156103134155e-02 -2.621108591556549072e-01 3.112815916538238525e-01 -2.051187753677368164e-01 8.683969080448150635e-02 1.427506655454635620e-02 -1.530994623899459839e-01 3.851963281631469727e-01 5.955714359879493713e-02 3.678691685199737549e-01 -5.846999213099479675e-02 -1.949195116758346558e-01 -2.814606390893459320e-02 3.831694424152374268e-01 1.080694571137428284e-01 -1.296275109052658081e-01
2.011942714452743530e-01 -1.630831509828567505e-02 -1.469703912734985352e-01 5.411450192332267761e-02 -2.218688875436782837e-01 -2.993008494377136230e-01 1.408003568649291992e-01 -1.525983810424804688e-01 2.217232733964920044e-01 2.620905451476573944e-02 5.945298820734024048e-02 4.357480257749557495e-02 2.883870899677276611e-01 1.600419431924819946e-01 -2.802211046218872070e-01 -1.082663796842098236e-02 1.941136270761489868e-01 1.456132531166076660e-01 1.794472783803939819e-01 -3.242991566658020020e-01 3.398678824305534363e-02 -1.107714511454105377e-02 -1.419509202241897583e-01 3.086546659469604492e-01 6.996772717684507370e-03 2.386737912893295288e-01 -3.831156343221664429e-02 2.459750622510910034e-01 -6.475910544395446777e-02 1.969431936740875244e-01 1.766533106565475464e-01 6.310943514108657837e-02
4.353847727179527283e-02 -2.571116089820861816e-01 -4.822003655135631561e-03 1.738208979368209839e-01 -8.602304756641387939e-02 -3.556545823812484741e-02 1.695580929517745972e-01 2.639398276805877686e-01 -2.140607982873916626e-01 4.607440531253814697e-02 -2.479723393917083740e-01 1.345202624797821045e-01 -2.168596163392066956e-02 -1.638076752424240112e-01 -2.764158882200717926e-03 -1.752523928880691528e-01 6.217169016599655151e-02 1.510768383741378784e-01 5.605063214898109436e-02 -1.979288458824157715e-01 1.657994240522384644e-01 -3.301700949668884277e-01 -4.268917739391326904e-01 3.738422095775604248e-01 -6.515608727931976318e-02 1.769539266824722290e-01 -8.911484479904174805e-02 -1.632180511951446533e-01 4.827048629522323608e-02 7.848763465881347656e-02 4.882294312119483948e-02 2.469581924378871918e-02
-2.286407398059964180e-03 -1.724183857440948486e-01 1.841114312410354614e-01 1.989812552928924561e-01 -2.194489985704421997e-01 -3.021976351737976074e-01 2.342832535505294800e-01 -1.265427321195602417e-01 -2.658083476126194000e-02 1.963430196046829224e-01 -1.676311939954757690e-01 -2.935863733291625977e-01 1.411148905754089355e-01 8.422196656465530396e-02 2.764014760032296181e-03 6.777964881621301174e-04 -1.170801073312759399e-01 1.708715111017227173e-01 2.144816070795059204e-01 -8.380366861820220947e-02 2.876929342746734619e-01 -5.727112665772438049e-02 -1.062158681452274323e-02 -1.223601326346397400e-01 -1.820517778396606445e-01 3.881724476814270020e-01 -5.344830825924873352e-02 -1.372818052768707275e-01 -2.055125124752521515e-02 1.938397735357284546e-01 1.957022249698638916e-01 -1.641543954610824585e-01
-6.564661115407943726e-02 3.457777202129364014e-02 -1.799640618264675140e-02 -2.154458314180374146e-03 -2.002795785665512085e-01 -1.959246769547462463e-02 2.342865020036697388e-01 2.876006960868835449e-01 -1.614978760480880737e-01 2.759138941764831543e-01 -6.232770532369613647e-02 -2.618507444858551025e-01 1.589685976505279541e-01 -1.554942876100540161e-01 -3.016043305397033691e-01 -1.058125570416450500e-01 -6.609721481800079346e-02 1.847424209117889404e-01 1.893526464700698853e-01 -1.128362715244293213e-01 1.831301897764205933e-01 -1.365469843149185181e-01 -3.547951877117156982e-01 -1.458515971899032593e-01 2.577317655086517334e-01 2.379641979932785034e-01 1.514822840690612793e-01 -1.820072531700134277e-01 -3.178268671035766602e-03 -1.111065968871116638e-02 9.085686504840850830e-02 -1.259403973817825317e-01
1.506560146808624268e-01 1.216143220663070679e-01 1.185615360736846924e-01 -2.857737056910991669e-02 -2.117260545492172241e-01 -1.003962941467761993e-02 1.807097643613815308e-01 -2.474974542856216431e-01 3.777768835425376892e-02 2.532447278499603271e-01 -2.549292147159576416e-01 -2.019605785608291626e-01 1.049880012869834900e-01 -1.095640435814857483e-01 5.146526172757148743e-02 -3.122344017028808594e-01 -2.484313547611236572e-01 1.706469357013702393e-01 3.096355497837066650e-01 -8.137040771543979645e-03 2.194272577762603760e-01 -1.405264437198638916e-01 1.228125318884849548e-01 1.015986548736691475e-03 -9.308557026088237762e-03 3.552696108818054199e-01 -1.652759462594985962e-01 -6.202851235866546631e-02 -6.422224640846252441e-02 6.287849694490432739e-02 1.854161173105239868e-01 -2.112195640802383423e-01
2.380559891462326050e-01 -3.062210679054260254e-01 -1.244595199823379517e-01 6.645249575376510620e-02 -1.715837717056274414e-01 7.491684705018997192e-02 -2.795181050896644592e-02 9.887639433145523071e-02 1.874814033508300781e-01 -1.590626984834671021e-01 9.480868279933929443e-02 1.227200254797935486e-01 2.981132566928863525e-01 -2.303880453109741211e-02 -5.075748264789581299e-02 5.024678632616996765e-02 -1.236371248960494995e-01 1.181152611970901489e-01 1.838580816984176636e-01 -1.882369369268417358e-01 2.319551408290863037e-01 -3.124495446681976318e-01 6.164184957742691040e-02 1.998052000999450684e-01 1.176951080560684204e-01 1.611222624778747559e-01 5.186185985803604126e-02 3.220219016075134277e-01 1.893554180860519409e-01 3.537566065788269043e-01 5.489220842719078064e-02 -3.466328978538513184e-02
-1.118875741958618164e-01 4.416013509035110474e-02 2.159080058336257935e-01 1.269460916519165039e-01 -3.512774705886840820e-01 -1.792429238557815552e-01 -6.262890994548797607e-02 5.756026506423950195e-02 -9.668135643005371094e-02 1.020336598157882690e-01 -9.636131674051284790e-02 -1.627797037363052368e-01 1.303179264068603516e-01 -5.967140570282936096e-02 -1.127806603908538818e-01 -3.114067018032073975e-01 -1.034243591129779816e-02 1.738005727529525757e-01 5.259071588516235352e-01 -1.462376117706298828e-01 2.391741573810577393e-01 4.573335126042366028e-02 -3.667798638343811035e-02 1.191982179880142212e-01 -9.309050627052783966e-03 2.410946190357208252e-01 1.159271150827407837e-01 -1.993339359760284424e-01 -7.358476519584655762e-02 6.669057905673980713e-02 -2.062965184450149536e-01 8.560695499181747437e-02
-8.941464126110076904e-02 5.667725577950477600e-03 8.272063732147216797e-02 -6.437847018241882324e-02 -1.414988189935684204e-01 -1.448699384927749634e-01 1.394427120685577393e-01 -2.152402140200138092e-02 1.566837169229984283e-02 -1.636115312576293945e-01 -3.742868779227137566e-03 -1.156649813055992126e-01 1.787460744380950928e-01 -1.129249706864356995e-01 8.771269023418426514e-02 6.205834075808525085e-02 -2.481900602579116821e-01 1.366928070783615112e-01 -6.911277770996093750e-02 -3.503540530800819397e-02 3.357199430465698242e-01 2.878723442554473877e-01 -4.325337242335081100e-03 3.920537233352661133e-01 3.047937452793121338e-01 3.675940036773681641e-01 -1.490178890526294708e-02 2.893774211406707764e-01 -1.121272966265678406e-01 1.855251640081405640e-01 9.825249016284942627e-02 -1.385398209095001221e-01
1.126536801457405090e-01 -2.616920880973339081e-02 -1.901240348815917969e-01 -1.656917035579681396e-01 -3.410953283309936523e-01 -2.358840405941009521e-02 5.223407223820686340e-02 8.419258892536163330e-02 -2.629021704196929932e-01 9.532760828733444214e-02 -1.293936669826507568e-01 -2.884123325347900391e-01 1.361694633960723877e-01 1.530720442533493042e-01 4.415844380855560303e-02 -7.034752517938613892e-02 -9.075769223272800446e-03 6.458868086338043213e-02 2.133515775203704834e-01 -5.777829512953758240e-02 2.742464542388916016e-01 -2.506583034992218018e-01 -3.002851903438568115e-01 1.623881608247756958e-02 8.637644350528717041e-02 3.877063691616058350e-01 -1.815536767244338989e-01 -9.555053710937500000e-02 -6.965581327676773071e-02 2.869286239147186279e-01 -1.741810515522956848e-02 -1.908198185265064240e-02
-2.071810215711593628e-01 -1.240192800760269165e-01 2.544283866882324219e-01 -1.307343095541000366e-01 -2.309189289808273315e-01 -3.334045112133026123e-01 2.116260230541229248e-01 1.213783919811248779e-01 9.424862265586853027e-02 4.672934487462043762e-02 1.149968653917312622e-01 -1.861066669225692749e-01 2.460666894912719727e-01 2.163065671920776367e-01 4.770160466432571411e-02 -3.522318303585052490e-01 9.319259971380233765e-02 2.321771979331970215e-01 3.570707514882087708e-02 -8.514865487813949585e-02 2.744475603103637695e-01 -2.483007032424211502e-03 -9.772492945194244385e-02 1.547207236289978027e-01 6.803324818611145020e-02 2.177006453275680542e-01 2.121595144271850586e-01 8.232190459966659546e-02 -1.120689064264297485e-01 1.460039764642715454e-01 1.572465747594833374e-01 -3.027592785656452179e-02
8.240924775600433350e-02 -1.669468283653259277e-01 1.269609779119491577e-01 -1.273824460804462433e-02 8.764073997735977173e-02 1.093254536390304565e-01 2.124818563461303711e-01 -9.407834708690643311e-02 -9.892185032367706299e-02 -1.487837731838226318e-01 1.367323398590087891e-01 -4.832919687032699585e-02 3.687711358070373535e-01 2.717508189380168915e-02 -2.186189293861389160e-01 4.304257780313491821e-02 1.693945378065109253e-01 4.141530394554138184e-01 6.950668245553970337e-02 7.556840777397155762e-02 -1.969840144738554955e-03 -1.646498292684555054e-01 -1.151881739497184753e-01 3.981425464153289795e-01 1.062852293252944946e-01 7.191969454288482666e-02 -1.244285851716995239e-01 1.288715749979019165e-01 -1.022361591458320618e-01 3.626329898834228516e-01 1.241318602114915848e-02 -1.891195178031921387e-01
-1.179646980017423630e-02 -2.398906946182250977e-01 -1.064293012022972107e-01 1.776906661689281464e-02 -6.777036190032958984e-02 -1.264925450086593628e-01 2.900364100933074951e-01 -2.808296084403991699e-01 8.534829132258892059e-03 5.831332504749298096e-02 -2.126516252756118774e-01 -3.979457542300224304e-02 7.401663810014724731e-02 -1.810074150562286377e-01 -6.624137610197067261e-02 4.509048536419868469e-03 -3.010135293006896973e-01 1.626533716917037964e-01 2.371064871549606323e-01 -2.149528414011001587e-01 3.763843476772308350e-01 1.396735906600952148e-01 -9.733661264181137085e-02 7.835618406534194946e-02 -1.516316260676831007e-04 4.670342803001403809e-01 3.840611129999160767e-02 -1.359537988901138306e-01 5.825505778193473816e-02 9.413003176450729370e-02 2.976127155125141144e-02 -8.164496719837188721e-02
-8.557772636413574219e-02 1.384256035089492798e-01 1.248065456748008728e-01 4.337895661592483521e-02 2.931932359933853149e-02 1.240246072411537170e-01 9.242247045040130615e-02 3.261166214942932129e-01 -1.130333393812179565e-01 -1.254399716854095459e-01 3.325535729527473450e-02 -1.664161235094070435e-01 1.614342033863067627e-01 1.873835772275924683e-01 -6.597967445850372314e-02 1.187994703650474548e-01 -2.986339628696441650e-01 -1.025649346411228180e-02 -2.005124986171722412e-01 -1.472618430852890015e-01 -1.593617908656597137e-02 -1.874749064445495605e-01 -2.291898131370544434e-01 1.984402239322662354e-01 1.131166666746139526e-01 4.782037138938903809e-01 2.341460734605789185e-01 5.734197050333023071e-02 9.262524545192718506e-02 2.361389398574829102e-01 1.927923262119293213e-01 9.157431870698928833e-02
1.063830256462097168e-01 -1.078853830695152283e-01 -1.221520751714706421e-01 -1.734466999769210815e-01 -2.937418781220912933e-02 9.420535713434219360e-02 -1.294849216938018799e-01 -3.706578910350799561e-02 1.241682544350624084e-01 2.191318422555923462e-01 -1.732449829578399658e-01 -1.822022348642349243e-01 -4.515482485294342041e-02 -2.552788853645324707e-01 -1.912139505147933960e-01 8.167427778244018555e-02 -1.313586980104446411e-01 -2.776509709656238556e-02 3.062080740928649902e-01 -2.474308013916015625e-01 2.505542933940887451e-01 -1.158778667449951172e-01 1.083838939666748047e-01 3.847738504409790039e-01 1.412591934204101562e-01 3.851858377456665039e-01 -5.009747110307216644e-04 -9.514798223972320557e-02 2.064563035964965820e-01 1.165405139327049255e-01 -1.103184744715690613e-01 1.109357625246047974e-01
-5.199318379163742065e-02 7.827518135309219360e-02 -1.613343134522438049e-02 1.865199655294418335e-01 -1.674683690071105957e-01 9.357734024524688721e-02 -1.304825395345687866e-01 2.743038535118103027e-02 1.807063119485974312e-03 8.743160218000411987e-02 -9.166380017995834351e-02 5.588087067008018494e-02 1.480279415845870972e-01 -2.014416158199310303e-01 2.191432379186153412e-02 1.911070793867111206e-01 -1.984817087650299072e-01 1.603763550519943237e-01 -9.789188206195831299e-02 -1.815093159675598145e-01 3.150363266468048096e-01 -3.051491454243659973e-02 1.224251091480255127e-02 2.356154322624206543e-01 1.209662035107612610e-01 1.913769990205764771e-01 -2.455665767192840576e-01 2.209540456533432007e-01 -3.708227723836898804e-02 5.006465911865234375e-01 1.293338090181350708e-01 3.004250526428222656e-01
-1.232446730136871338e-01 2.020947635173797607e-01 1.764878928661346436e-01 6.031600758433341980e-02 -4.620515182614326477e-02 -1.598344296216964722e-01 3.791548311710357666e-01 9.245271980762481689e-02 7.270447909832000732e-02 -3.616815432906150818e-02 1.615207642316818237e-01 1.240239366888999939e-01 2.916386127471923828e-01 -4.789201542735099792e-02 1.427364908158779144e-02 -5.973257869482040405e-02 7.053066790103912354e-02 -3.852832689881324768e-02 8.361747860908508301e-02 -3.471780717372894287e-01 6.028440594673156738e-02 1.504953671246767044e-02 -1.096970066428184509e-01 2.632223069667816162e-01 9.103577584028244019e-02 1.063213199377059937e-01 3.205107524991035461e-02 -1.009580045938491821e-01 1.700308620929718018e-01 2.061281166970729828e-02 4.824916124343872070e-01 -2.791102826595306396e-01
-8.744040876626968384e-02 -1.808571517467498779e-01 7.049924880266189575e-02 2.237233072519302368e-01 -3.129680082201957703e-02 -8.527854830026626587e-02 2.354249656200408936e-01 -1.921742409467697144e-01 5.755807831883430481e-02 1.984526365995407104e-01 -3.430814296007156372e-02 -3.752701878547668457e-01 2.283830791711807251e-01 -1.292542181909084320e-02 -5.717511847615242004e-02 2.532532811164855957e-02 -3.922065347433090210e-02 1.635372489690780640e-01 2.635023295879364014e-01 -1.385408341884613037e-01 4.828170537948608398e-01 -1.346758604049682617e-01 -8.174894005060195923e-02 -1.283922344446182251e-01 -2.958754822611808777e-02 3.169690370559692383e-01 -1.408824771642684937e-01 -9.295929223299026489e-02 -7.821311056613922119e-02 1.101751849055290222e-01 7.262662053108215332e-02 -1.355948001146316528e-01
-4.632453992962837219e-02 -2.434774041175842285e-01 2.015318423509597778e-01 -4.059825465083122253e-02 7.987932115793228149e-02 3.823759779334068298e-02 3.738031536340713501e-02 7.131841033697128296e-02 4.270328879356384277e-01 -2.301658391952514648e-01 -1.634775847196578979e-01 -3.939098492264747620e-02 2.248210161924362183e-01 5.519704148173332214e-02 -1.623381674289703369e-01 -6.607842445373535156e-02 1.192104443907737732e-01 2.377384603023529053e-01 4.306467175483703613e-01 -6.449875421822071075e-03 1.441327333450317383e-01 -1.683319658041000366e-01 -2.596518099308013916e-01 8.103464543819427490e-02 1.245378851890563965e-01 4.244845733046531677e-02 -5.721391364932060242e-02 -4.222206771373748779e-02 2.435838878154754639e-01 2.458550333976745605e-01 1.040215194225311279e-01 -4.208970442414283752e-02
-1.395668983459472656e-01 -1.205922216176986694e-01 1.443218439817428589e-01 5.256060138344764709e-02 1.599671095609664917e-01 2.534434497356414795e-01 -1.276168078184127808e-01 2.593038678169250488e-01 2.226317822933197021e-01 1.320986151695251465e-01 -1.036310009658336639e-02 2.330940961837768555e-02 1.566058397293090820e-01 6.899567693471908569e-02 3.935585729777812958e-03 1.371402889490127563e-01 -1.515346467494964600e-01 8.390368521213531494e-02 2.052617669105529785e-01 5.240352079272270203e-02 1.088787168264389038e-01 -3.043221533298492432e-01 -1.849908679723739624e-01 3.383128046989440918e-01 1.323023289442062378e-01 1.575770676136016846e-01 -1.031697019934654236e-01 -9.512558579444885254e-02 4.232856333255767822e-01 2.698128521442413330e-01 -1.806459389626979828e-02 -1.044840738177299500e-01
-8.401636034250259399e-02 -2.216970473527908325e-01 6.572443246841430664e-02 1.806455291807651520e-02 -1.883820593357086182e-01 7.632532715797424316e-02 3.332801163196563721e-01 -8.079982548952102661e-02 2.621485888957977295e-01 2.188602536916732788e-01 -6.883461028337478638e-02 -2.627738714218139648e-01 2.358290851116180420e-01 -4.607033729553222656e-02 -3.629429936408996582e-01 1.798115521669387817e-01 -8.768294751644134521e-02 2.147939652204513550e-01 2.599094510078430176e-01 -6.238699704408645630e-02 7.354191690683364868e-02 2.150637283921241760e-02 2.505850605666637421e-02 1.964693218469619751e-01 2.092109173536300659e-01 -7.273245602846145630e-02 -2.222527936100959778e-02 1.574397534132003784e-01 -3.161528380587697029e-03 2.454922646284103394e-01 1.660133004188537598e-01 -1.883462220430374146e-01
1.639037281274795532e-01 -2.874888181686401367e-01 -7.396236993372440338e-03 -1.478701550513505936e-02 2.702678442001342773e-01 3.058865107595920563e-02 -3.546883538365364075e-02 6.001940928399562836e-03 -1.347947269678115845e-01 -1.075512617826461792e-01 -1.344206482172012329e-01 -3.213307633996009827e-02 2.809572219848632812e-01 1.569169387221336365e-02 -3.352165520191192627e-01 1.279854774475097656e-01 -5.175307020545005798e-02 9.907749295234680176e-02 2.213541716337203979e-01 -2.613002061843872070e-01 5.548807792365550995e-03 -2.912025749683380127e-01 -3.438344895839691162e-01 2.581498026847839355e-01 -3.619013726711273193e-02 1.791372597217559814e-01 -1.977069526910781860e-01 -3.654744848608970642e-02 2.256668359041213989e-01 9.694460034370422363e-02 1.281833946704864502e-01 9.013479202985763550e-02
1.984872668981552124e-01 3.482981622219085693e-01 -4.805983230471611023e-02 1.696969121694564819e-01 3.547809273004531860e-02 -1.962405815720558167e-02 -2.214274182915687561e-02 2.487549036741256714e-01 1.165124028921127319e-01 -1.340649724006652832e-01 1.297904700040817261e-01 -1.307610273361206055e-01 3.104457259178161621e-01 7.753489166498184204e-02 -2.396630197763442993e-01 1.767798066139221191e-01 -2.501596510410308838e-01 6.040406972169876099e-02 6.451758742332458496e-02 -1.139187067747116089e-02 1.978285843506455421e-03 -3.691608905792236328e-01 -2.144030034542083740e-01 1.524385511875152588e-01 -1.981160417199134827e-02 3.092457950115203857e-01 1.045960113406181335e-01 1.161068975925445557e-01 5.961580201983451843e-02 2.880975306034088135e-01 6.755181401968002319e-02 -5.124755669385194778e-03
-3.295406326651573181e-02 5.225165560841560364e-02 2.927277684211730957e-01 3.175120055675506592e-01 -3.061608970165252686e-01 -6.596212089061737061e-02 -1.692528426647186279e-01 1.893968731164932251e-01 1.049328073859214783e-01 4.600021988153457642e-02 -8.387142419815063477e-02 3.223708271980285645e-02 3.170517385005950928e-01 -2.455122023820877075e-01 -2.100122421979904175e-01 -1.041419133543968201e-01 2.372633665800094604e-02 3.234602510929107666e-01 1.656640172004699707e-01 9.575061500072479248e-02 1.326472610235214233e-01 4.700443521142005920e-02 -9.854602068662643433e-02 8.244711905717849731e-03 3.427168130874633789e-01 2.455875128507614136e-01 8.025012910366058350e-02 5.261380970478057861e-02 1.844178736209869385e-01 6.550452113151550293e-02 -1.130352765321731567e-01 -2.622062340378761292e-02
5.661090463399887085e-02 -1.967825889587402344e-01 9.447231143712997437e-02 6.903072819113731384e-03 1.077470481395721436e-01 1.361413747072219849e-01 -2.479478865861892700e-01 -1.612210273742675781e-01 3.522531688213348389e-02 -9.980207681655883789e-02 2.866476774215698242e-02 -2.513084709644317627e-01 4.842404127120971680e-01 1.821758747100830078e-01 -1.329639703035354614e-01 -2.504494786262512207e-01 9.494592249393463135e-02 2.060228139162063599e-01 7.437806576490402222e-02 1.081050559878349304e-02 -5.428396537899971008e-02 -2.289345562458038330e-01 -3.269337490200996399e-02 3.793267607688903809e-01 -2.961941808462142944e-02 1.927226334810256958e-01 -1.824135482311248779e-01 -1.340255886316299438e-01 4.145936295390129089e-02 1.539604067802429199e-01 1.222018003463745117e-01 -1.455588936805725098e-01
2.906020879745483398e-01 3.031691908836364746e-01 2.787522971630096436e-01 1.055627036839723587e-02 -1.272025704383850098e-01 -7.568479329347610474e-02 1.130787059664726257e-01 -1.871526092290878296e-01 1.842975914478302002e-01 -2.893843874335289001e-02 -7.248695194721221924e-02 8.764287084341049194e-02 2.243775427341461182e-01 1.119360402226448059e-01 1.744836941361427307e-02 -6.011325865983963013e-02 -9.370940923690795898e-02 2.134958654642105103e-01 2.597170174121856689e-01 -1.757647097110748291e-01 4.476425796747207642e-02 3.703752160072326660e-01 -2.071873992681503296e-01 3.257306516170501709e-01 2.015227526426315308e-01 1.104998290538787842e-01 1.040040627121925354e-01 6.514557451009750366e-02 1.436339467763900757e-01 1.511711776256561279e-01 9.382135421037673950e-02 2.205558121204376221e-02
-2.230904847383499146e-01 4.941985756158828735e-02 -3.620661199092864990e-01 -1.611246913671493530e-01 -6.298916041851043701e-02 -2.681221961975097656e-01 -8.513525128364562988e-03 -1.717574447393417358e-01 8.487411588430404663e-02 -2.303625643253326416e-01 -1.032278314232826233e-01 -3.002854287624359131e-01 2.878298461437225342e-01 3.604300320148468018e-02 -2.994249761104583740e-01 -6.445555388927459717e-02 -4.760520532727241516e-02 2.103244215250015259e-01 2.182213813066482544e-01 -1.141247674822807312e-01 1.423464268445968628e-01 4.661744460463523865e-03 -1.413585096597671509e-01 2.581542432308197021e-01 2.811944670975208282e-02 3.153198063373565674e-01 2.753253839910030365e-02 8.921106904745101929e-02 1.445361971855163574e-01 -4.506013542413711548e-02 -2.816875930875539780e-03 -1.820962317287921906e-02
1.898799985647201538e-01 -7.348877936601638794e-02 -4.747604206204414368e-02 -6.084536761045455933e-02 -5.381612852215766907e-02 2.032363116741180420e-01 -5.720730125904083252e-02 2.397938519716262817e-01 -3.938317671418190002e-02 -2.531593479216098785e-02 -2.880198322236537933e-02 -6.004475802183151245e-02 -1.111582294106483459e-02 -4.669167846441268921e-02 -1.153397858142852783e-01 2.905578315258026123e-01 5.108951404690742493e-02 1.820564419031143188e-01 1.792384237051010132e-01 2.170331776142120361e-01 8.849672973155975342e-02 -1.490643173456192017e-01 -2.402824014425277710e-01 3.525922894477844238e-01 1.884898543357849121e-01 2.676887810230255127e-01 -1.201453283429145813e-01 3.235262334346771240e-01 1.738947033882141113e-01 3.320773243904113770e-01 7.763170450925827026e-02 -2.025628536939620972e-01
-9.025230258703231812e-02 2.026500552892684937e-02 -5.352204293012619019e-02 1.553184688091278076e-01 -2.579999528825283051e-02 -3.895899355411529541e-01 2.864475362002849579e-02 1.062822118401527405e-01 1.733672022819519043e-01 -1.678650975227355957e-01 6.121863424777984619e-02 -4.604884982109069824e-02 1.948661655187606812e-01 3.362770378589630127e-02 -1.568524688482284546e-01 4.841079935431480408e-02 -5.274098366498947144e-02 2.367919087409973145e-01 2.521392107009887695e-01 -3.733586370944976807e-01 9.147316217422485352e-02 -2.019995003938674927e-01 5.592020228505134583e-02 -2.406051196157932281e-02 2.177684009075164795e-01 4.226103723049163818e-01 -6.629666313529014587e-03 -3.184161186218261719e-01 -7.623240817338228226e-03 1.224082410335540771e-01 -5.312372744083404541e-02 9.859298169612884521e-02
1.429361253976821899e-01 1.954800784587860107e-01 3.203019201755523682e-01 -1.955242268741130829e-02 3.476458601653575897e-03 2.305857986211776733e-01 -6.988906860351562500e-02 -1.860930323600769043e-01 2.084820717573165894e-02 9.471926093101501465e-02 -1.114724949002265930e-01 -1.344933509826660156e-01 -1.809137314558029175e-01 -1.907155103981494904e-02 -2.399892657995223999e-01 -1.089760363101959229e-01 7.306700106710195541e-03 2.097455412149429321e-01 2.238368242979049683e-01 -1.563185453414916992e-02 2.994252443313598633e-01 3.787628142163157463e-03 1.158924922347068787e-01 1.930386126041412354e-01 1.814922094345092773e-01 3.292217552661895752e-01 -3.786960616707801819e-02 1.661407649517059326e-01 3.634822070598602295e-01 2.104718387126922607e-01 1.471700072288513184e-01 -6.854178500361740589e-04
1.677488982677459717e-01 -1.635058522224426270e-01 1.210288926959037781e-01 2.367305457592010498e-01 -1.074747666716575623e-01 -6.839677691459655762e-02 1.407644599676132202e-01 -8.256263285875320435e-02 2.589515447616577148e-01 1.954737007617950439e-01 -2.023815065622329712e-01 -2.822766602039337158e-01 1.236358061432838440e-01 -3.342109546065330505e-02 -1.485754698514938354e-01 1.733660250902175903e-01 1.461548507213592529e-01 1.657453030347824097e-01 9.534688293933868408e-02 -1.114575415849685669e-01 1.492510288953781128e-01 2.750153839588165283e-02 1.322876848280429840e-02 1.566638499498367310e-01 -1.786619424819946289e-01 2.956148386001586914e-01 -2.024848908185958862e-01 9.248349815607070923e-03 1.199714541435241699e-01 4.245577752590179443e-01 2.355986237525939941e-01 -9.218776226043701172e-02
-6.902521103620529175e-02 -4.846651107072830200e-02 2.119303941726684570e-01 -1.291454732418060303e-01 -2.063766568899154663e-01 1.766593009233474731e-01 1.917326939292252064e-03 3.046478144824504852e-02 1.458771824836730957e-01 1.606580764055252075e-01 -2.122955024242401123e-02 1.570844948291778564e-01 -1.130249574780464172e-01 1.937802881002426147e-02 6.772603094577789307e-02 -1.903388649225234985e-01 1.244662329554557800e-01 -1.261173561215400696e-02 2.638669610023498535e-01 -1.950425654649734497e-02 -3.374285250902175903e-02 -3.347985818982124329e-02 -3.062940537929534912e-01 2.804489731788635254e-01 3.571735695004463196e-02 4.653391838073730469e-01 -3.092695772647857666e-01 1.855770498514175415e-02 -1.099752411246299744e-01 2.507706582546234131e-01 2.260430604219436646e-01 -1.735228300094604492e-01
-1.705970466136932373e-01 1.454549133777618408e-01 -6.237482652068138123e-02 1.131977513432502747e-01 1.513644158840179443e-01 1.144958473742008209e-02 -1.716160923242568970e-01 -1.285169720649719238e-01 4.875869490206241608e-05 7.899452000856399536e-02 9.086979553103446960e-03 -3.650305867195129395e-01 1.663737148046493530e-01 8.711746335029602051e-02 -1.186200156807899475e-01 7.520178798586130142e-03 8.959434926509857178e-02 1.352253705263137817e-01 2.963280081748962402e-01 -1.888389140367507935e-01 1.805528700351715088e-01 3.720975294709205627e-02 1.215582899749279022e-02 2.049318850040435791e-01 -5.186348780989646912e-02 3.696568310260772705e-01 1.034880336374044418e-02 1.453062146902084351e-01 5.157748460769653320e-01 4.881596192717552185e-03 6.800367683172225952e-02 -1.338506042957305908e-01
-3.385154157876968384e-02 -1.672993898391723633e-01 2.385948598384857178e-02 -2.228784002363681793e-02 -2.552030682563781738e-01 -1.906138062477111816e-01 4.799405857920646667e-02 2.100470475852489471e-02 1.702315807342529297e-01 3.437532857060432434e-02 4.255328327417373657e-02 -4.063149094581604004e-01 1.155321449041366577e-01 -1.145105361938476562e-01 -7.228152453899383545e-02 -6.294839829206466675e-02 -1.270668357610702515e-01 2.418941557407379150e-01 5.095660090446472168e-01 -5.626393482089042664e-03 2.259274721145629883e-01 6.359984725713729858e-02 -2.204307764768600464e-01 1.996454745531082153e-01 1.453885436058044434e-01 5.021237209439277649e-02 2.941526174545288086e-01 -1.652558594942092896e-01 -6.423637270927429199e-02 6.543424725532531738e-02 5.060801655054092407e-02 -8.083181828260421753e-02
-2.195856571197509766e-01 -8.064442873001098633e-02 -2.158130854368209839e-01 -2.920466847717761993e-02 -2.471920996904373169e-01 -1.426223069429397583e-01 9.374267607927322388e-02 1.940565109252929688e-01 -8.436282724142074585e-02 -2.466441318392753601e-02 -3.154673054814338684e-02 -2.614302933216094971e-01 3.125276267528533936e-01 -1.527549475431442261e-01 1.122299283742904663e-01 -1.019008681178092957e-01 1.349074989557266235e-01 2.026546746492385864e-02 1.995817422866821289e-01 -3.004981279373168945e-01 1.866261512041091919e-01 -1.855456978082656860e-01 -1.500198394060134888e-01 -3.572270646691322327e-02 1.469428688287734985e-01 3.185338973999023438e-01 -3.318528532981872559e-01 -5.729372426867485046e-02 -1.059032604098320007e-01 2.269439846277236938e-01 -4.266064241528511047e-02 7.823758572340011597e-02
-1.044731438159942627e-01 -1.708247810602188110e-01 2.598724961280822754e-01 -2.642663419246673584e-01 2.733027935028076172e-01 -6.673061847686767578e-02 -1.454407721757888794e-01 7.325325161218643188e-02 -9.261547029018402100e-02 -2.217271551489830017e-02 -7.014598697423934937e-03 8.779025077819824219e-02 3.674367070198059082e-01 1.302472800016403198e-01 -1.716353595256805420e-01 7.889971882104873657e-02 1.512227207422256470e-01 3.627228364348411560e-02 1.905703842639923096e-01 -6.252445280551910400e-02 6.748153269290924072e-02 -1.803666502237319946e-01 -3.561328053474426270e-01 7.370196282863616943e-02 -2.779232338070869446e-02 2.354926168918609619e-01 -2.011989355087280273e-01 -9.766753017902374268e-02 1.644086986780166626e-01 3.435794711112976074e-01 1.417431682348251343e-01 8.489868789911270142e-02
-9.570058435201644897e-02 -8.912386745214462280e-02 -2.870645001530647278e-02 -1.915327906608581543e-01 -3.301291167736053467e-01 8.214075118303298950e-02 -2.051469832658767700e-01 4.775468632578849792e-02 2.453561127185821533e-01 -1.586009413003921509e-01 2.227856516838073730e-01 8.006594143807888031e-03 2.381589710712432861e-01 -1.483891606330871582e-01 -2.667128443717956543e-01 4.440198466181755066e-02 1.069731935858726501e-01 4.979684203863143921e-02 2.593885958194732666e-01 -1.560869663953781128e-01 1.342239975929260254e-01 2.132029384374618530e-01 1.825435832142829895e-02 1.740710139274597168e-01 1.247218772768974304e-01 2.948125600814819336e-01 -3.776617348194122314e-02 1.354674808681011200e-02 3.369466960430145264e-01 2.463710606098175049e-01 1.425734460353851318e-01 -8.990569040179252625e-03
7.103956304490566254e-03 -2.607656419277191162e-01 9.454661607742309570e-02 1.122798472642898560e-01 -1.367331892251968384e-01 2.252040244638919830e-02 3.138579726219177246e-01 -2.390017062425613403e-01 2.856863737106323242e-01 9.332038462162017822e-02 -2.144944369792938232e-01 -3.686666488647460938e-01 1.260119229555130005e-01 -1.155656129121780396e-01 -6.733538210391998291e-02 -5.967072397470474243e-02 -1.182609871029853821e-01 8.391694724559783936e-02 3.978778421878814697e-01 -2.017930597066879272e-01 1.703891307115554810e-01 4.072195291519165039e-02 -2.476044185459613800e-02 1.281367093324661255e-01 -5.438758060336112976e-03 2.867385447025299072e-01 -2.313583903014659882e-02 -1.481943670660257339e-02 -1.713272184133529663e-01 1.894948929548263550e-01 9.855014830827713013e-02 -1.552736479789018631e-02
-2.332410067319869995e-01 6.455346941947937012e-02 6.520614773035049438e-02 -9.498340636491775513e-02 -2.223017811775207520e-01 4.257240518927574158e-02 1.882865428924560547e-01 6.754968315362930298e-02 1.776014827191829681e-02 1.730767488479614258e-01 5.781019479036331177e-02 -6.282074004411697388e-02 1.266467422246932983e-01 -2.654989659786224365e-01 5.823963880538940430e-02 9.634188027121126652e-04 1.558376550674438477e-01 2.336125224828720093e-01 3.970146775245666504e-01 -2.746899127960205078e-01 2.664903700351715088e-01 -2.044682800769805908e-01 -4.800275713205337524e-02 -1.686987727880477905e-01 3.028321862220764160e-01 1.842145621776580811e-01 -2.136321514844894409e-01 9.465699642896652222e-02 -1.021404489874839783e-01 1.991465389728546143e-01 1.456096917390823364e-01 -4.871096834540367126e-02
1.114613637328147888e-01 -1.783932149410247803e-01 2.276623249053955078e-01 -1.071489006280899048e-01 9.282740950584411621e-02 3.185745701193809509e-02 2.455559372901916504e-02 -7.715371996164321899e-02 1.261534821242094040e-02 -2.895517349243164062e-01 8.047831058502197266e-02 -5.422853305935859680e-02 4.614471197128295898e-01 -1.386703252792358398e-01 -9.607824683189392090e-02 1.125528812408447266e-01 -1.251147836446762085e-01 3.130799233913421631e-01 1.567058116197586060e-01 8.354838937520980835e-02 4.602395370602607727e-02 -3.564709722995758057e-01 -8.326302468776702881e-02 3.416631817817687988e-01 8.764117956161499023e-02 1.590293645858764648e-01 -5.210652947425842285e-02 -7.480704784393310547e-02 1.194537356495857239e-01 2.423061728477478027e-01 -5.511607974767684937e-02 -1.157886385917663574e-01
-5.000527203083038330e-02 -7.461107522249221802e-02 1.574530154466629028e-01 -1.376600116491317749e-01 2.317947149276733398e-01 -2.796888723969459534e-02 5.780132487416267395e-02 -2.213174551725387573e-01 1.115795746445655823e-01 3.041075170040130615e-02 -2.483392506837844849e-01 -3.519735932350158691e-01 1.306339353322982788e-01 -1.751922518014907837e-01 -1.910340189933776855e-01 -4.050317406654357910e-02 2.680671811103820801e-01 9.364864230155944824e-02 7.689368724822998047e-02 -1.021932289004325867e-01 2.299620360136032104e-01 1.294681616127490997e-02 -3.266478776931762695e-01 -4.126336053013801575e-02 2.028407603502273560e-01 1.979402899742126465e-01 -2.500833943486213684e-02 3.318699449300765991e-02 -8.695283904671669006e-03 2.908948063850402832e-01 -1.622181832790374756e-01 -3.240883946418762207e-01
2.259608358144760132e-02 1.552488654851913452e-02 3.710526823997497559e-01 1.253827065229415894e-01 -2.052935510873794556e-01 -2.488159239292144775e-01 -3.060177341103553772e-02 -6.590326875448226929e-02 1.828264594078063965e-01 7.733771950006484985e-02 -1.060810219496488571e-02 1.020801141858100891e-01 5.676335096359252930e-02 2.334294840693473816e-03 -2.881854176521301270e-01 2.965531311929225922e-02 -9.313055127859115601e-02 3.576252460479736328e-01 1.495700925588607788e-01 -2.601203620433807373e-01 1.044856086373329163e-01 7.418780028820037842e-02 -1.189172267913818359e-01 8.004992455244064331e-02 3.685372322797775269e-02 1.127058342099189758e-01 -3.578231930732727051e-01 1.460826545953750610e-01 3.813042119145393372e-02 9.048202633857727051e-02 4.028773903846740723e-01 2.127776481211185455e-02
-8.951718360185623169e-02 1.388061940670013428e-01 1.671156138181686401e-01 -1.225497424602508545e-01 -2.956081628799438477e-01 -9.634119458496570587e-03 1.903017982840538025e-02 -1.741534918546676636e-01 1.012319177389144897e-01 1.954343616962432861e-01 -2.092668712139129639e-01 -1.717837154865264893e-01 1.024988591670989990e-01 -1.522931158542633057e-01 -7.185642421245574951e-02 -1.413589417934417725e-01 -7.639959454536437988e-02 1.682644635438919067e-01 3.272798061370849609e-01 -4.294089674949645996e-01 4.399465769529342651e-02 -5.404985696077346802e-02 8.845503628253936768e-02 -1.187919080257415771e-02 1.799836307764053345e-01 2.766491472721099854e-01 -3.420251309871673584e-01 -1.518168952316045761e-02 1.303293742239475250e-02 7.697967439889907837e-02 1.663557589054107666e-01 -1.806331276893615723e-01
1.369623839855194092e-01 9.798417985439300537e-02 -9.730179607868194580e-02 -1.428746879100799561e-01 -2.066597528755664825e-02 -1.114857941865921021e-01 2.991092763841152191e-02 1.249866709113121033e-01 -1.604101657867431641e-01 9.909916669130325317e-02 -3.587650135159492493e-02 3.911977633833885193e-02 3.610122501850128174e-01 5.090754944831132889e-03 -3.065651357173919678e-01 1.651759296655654907e-01 3.649867698550224304e-02 1.492526233196258545e-01 -1.510159075260162354e-01 -3.287639617919921875e-01 2.171286568045616150e-02 -2.179824262857437134e-01 -1.647936701774597168e-01 4.422326385974884033e-01 1.295376475900411606e-02 2.808494567871093750e-01 1.783270202577114105e-02 -1.019327864050865173e-01 -1.642750650644302368e-01 4.128062725067138672e-02 2.510075867176055908e-01 1.254363209009170532e-01
8.961130678653717041e-02 -8.345414698123931885e-02 9.850058704614639282e-02 2.541855536401271820e-02 -1.521914005279541016e-01 -2.290907129645347595e-02 -8.773173391819000244e-02 -2.868029773235321045e-01 9.205683320760726929e-02 -1.258092075586318970e-01 9.513623267412185669e-02 -2.095728665590286255e-01 2.587780952453613281e-01 -3.023180961608886719e-01 2.582317590713500977e-01 -9.208659827709197998e-02 -3.197589889168739319e-02 1.371185183525085449e-01 1.348649710416793823e-01 -6.272479891777038574e-02 1.925656050443649292e-01 6.119580194354057312e-02 -3.683231770992279053e-01 3.863706290721893311e-01 -1.305528879165649414e-01 1.592805683612823486e-01 1.782671809196472168e-01 -7.062962744385004044e-03 1.047123298048973083e-01 -5.247986689209938049e-02 3.044751286506652832e-01 -4.280215874314308167e-02
-1.532313078641891479e-01 1.705949008464813232e-01 4.842618852853775024e-02 2.211583703756332397e-01 -1.452393382787704468e-01 -3.487939536571502686e-01 9.653499722480773926e-02 -1.148192957043647766e-01 1.532492041587829590e-01 -2.635959349572658539e-02 1.669987291097640991e-01 -6.829074025154113770e-02 2.627370059490203857e-01 -1.975877908989787102e-03 3.593548387289047241e-02 -3.161778450012207031e-01 6.022899597883224487e-02 2.272343635559082031e-02 8.163143694400787354e-02 -8.934693783521652222e-02 3.033706452697515488e-03 -2.051643095910549164e-02 -2.060151547193527222e-01 3.307460844516754150e-01 -3.884340450167655945e-02 5.737385153770446777e-02 -2.261222302913665771e-01 3.287844955921173096e-01 1.407677978277206421e-01 2.055454254150390625e-01 2.940478324890136719e-01 -1.423548460006713867e-01
-3.576078116893768311e-01 -4.984952136874198914e-02 -8.407969772815704346e-02 2.293733954429626465e-01 -1.743177920579910278e-01 1.409222744405269623e-02 2.416087239980697632e-01 -1.725441403687000275e-02 6.274388730525970459e-02 -2.277545817196369171e-02 -3.351690992712974548e-02 -2.052929997444152832e-01 2.900271713733673096e-01 -2.643495798110961914e-01 -1.727332174777984619e-01 1.133595481514930725e-01 -3.878193441778421402e-03 6.195204332470893860e-02 3.292090594768524170e-01 -1.858215034008026123e-01 2.740435898303985596e-01 -2.833057381212711334e-02 -2.003075033426284790e-01 -6.175555288791656494e-02 1.070655975490808487e-02 2.927081286907196045e-01 -2.326591610908508301e-01 1.215182524174451828e-02 -6.974676996469497681e-02 9.594131261110305786e-02 -1.542897671461105347e-01 -1.781534105539321899e-01
4.407799616456031799e-02 2.207459658384323120e-01 8.718669414520263672e-02 -1.315594911575317383e-01 -4.527903497219085693e-01 1.826653033494949341e-01 7.095323503017425537e-02 1.022816151380538940e-01 5.574360489845275879e-02 -1.393466740846633911e-01 -7.772065699100494385e-02 5.764976516366004944e-02 2.200859636068344116e-01 -1.949892342090606689e-01 1.195412203669548035e-01 1.576127111911773682e-01 -1.800566017627716064e-01 2.763418555259704590e-01 2.109333872795104980e-01 -5.177245941013097763e-03 -5.711803957819938660e-02 1.173564270138740540e-01 -3.037661910057067871e-01 3.082147240638732910e-01 7.692024856805801392e-02 2.795542180538177490e-01 4.541352763772010803e-02 4.840981960296630859e-02 -1.834052428603172302e-02 -3.112931922078132629e-02 2.483350038528442383e-01 6.323916465044021606e-02
2.048268765211105347e-01 9.907630272209644318e-03 2.182830870151519775e-01 1.812015846371650696e-02 -2.897896766662597656e-01 -2.600435912609100342e-01 3.688929229974746704e-02 -4.664928466081619263e-02 7.821287214756011963e-02 -4.332447797060012817e-02 -5.158869922161102295e-02 -1.048145890235900879e-01 4.229791164398193359e-01 4.363778233528137207e-02 7.400589436292648315e-02 -1.180724576115608215e-01 -9.217846207320690155e-03 1.183459311723709106e-01 6.843090802431106567e-02 2.129231095314025879e-01 1.315056681632995605e-01 2.728660106658935547e-01 9.602446854114532471e-02 3.921043574810028076e-01 2.623072862625122070e-01 1.880206912755966187e-01 1.266911923885345459e-01 -1.108854040503501892e-01 5.292394384741783142e-02 2.197228968143463135e-01 1.257568001747131348e-01 -1.213927641510963440e-01
-1.573490649461746216e-01 -9.853621572256088257e-02 1.073650941252708435e-01 3.234722018241882324e-01 -4.623777791857719421e-02 -6.859257072210311890e-02 1.979396641254425049e-01 -2.042268961668014526e-01 1.089937165379524231e-01 1.707047224044799805e-01 -9.665203094482421875e-02 -2.241761088371276855e-01 2.693506777286529541e-01 1.605318039655685425e-01 -1.201567649841308594e-01 -2.667496725916862488e-02 -4.640442878007888794e-02 -3.107392229139804840e-02 3.967125415802001953e-01 -2.315401434898376465e-01 2.973746955394744873e-01 -1.863322705030441284e-01 -1.603484451770782471e-01 -9.603940695524215698e-02 8.842094242572784424e-02 2.716699242591857910e-01 -2.681925892829895020e-01 -6.571799516677856445e-02 -1.008626446127891541e-01 4.756123945116996765e-02 3.928566724061965942e-02 -5.922942236065864563e-02
4.969986155629158020e-02 -1.517255008220672607e-01 -6.282927840948104858e-02 -6.200535595417022705e-02 5.695758853107690811e-03 -4.449525382369756699e-03 1.176352724432945251e-01 -1.393738985061645508e-01 1.178055778145790100e-01 8.504847437143325806e-02 -1.168567165732383728e-01 -1.885255724191665649e-01 2.135251909494400024e-01 -1.759448796510696411e-01 -3.875173926353454590e-01 -1.365071982145309448e-01 -1.974298804998397827e-01 6.691325455904006958e-02 1.805949956178665161e-01 -1.817312091588973999e-01 4.779716134071350098e-01 1.643513292074203491e-01 -1.199897006154060364e-01 -4.486007243394851685e-02 1.300294697284698486e-01 3.123279213905334473e-01 -2.049107551574707031e-01 -1.367007344961166382e-01 1.566807329654693604e-01 -1.165665462613105774e-01 1.432167142629623413e-01 -5.463400110602378845e-02
1.476309895515441895e-01 -5.769512429833412170e-02 6.327328085899353027e-02 3.516395390033721924e-02 9.481572359800338745e-02 1.644305735826492310e-01 7.608061283826828003e-02 2.202985584735870361e-01 1.884322613477706909e-01 1.282969024032354355e-02 -7.882632315158843994e-02 1.475001452490687370e-03 1.046519950032234192e-01 -1.880808323621749878e-01 9.341219067573547363e-02 1.656374782323837280e-01 1.362690515816211700e-02 1.035205498337745667e-01 1.302558183670043945e-01 2.395382672548294067e-01 1.311016976833343506e-01 -2.846570611000061035e-01 -2.688066959381103516e-01 5.753618478775024414e-01 5.999343097209930420e-02 2.522107362747192383e-01 7.681475253775715828e-04 1.354486346244812012e-01 1.908175647258758545e-01 1.152936369180679321e-01 1.760105341672897339e-01 -4.371619224548339844e-02
1.065989434719085693e-01 1.932911723852157593e-01 1.162239238619804382e-01 6.780818849802017212e-02 6.170954927802085876e-02 -1.689109206199645996e-01 3.473685085773468018e-01 1.632950901985168457e-01 1.279905289411544800e-01 1.067386716604232788e-01 -2.947827577590942383e-01 1.745895445346832275e-01 1.959210932254791260e-01 -1.108139976859092712e-01 -3.451766073703765869e-02 -2.637167461216449738e-02 -3.024874068796634674e-02 -1.352632790803909302e-01 1.378227770328521729e-01 -1.120921447873115540e-01 9.627343714237213135e-02 1.969345659017562866e-01 -2.120143771171569824e-01 2.658048868179321289e-01 -7.856375724077224731e-02 4.185801744461059570e-01 -2.457338273525238037e-01 -1.357165873050689697e-01 2.119372189044952393e-01 1.255740970373153687e-01 1.042953059077262878e-01 9.808545559644699097e-02
4.584979638457298279e-02 -1.648232042789459229e-01 6.618164479732513428e-04 1.614435613155364990e-01 -2.359276078641414642e-02 6.925018876791000366e-02 1.155367493629455566e-01 1.190429702401161194e-01 -3.765706345438957214e-02 8.645986765623092651e-02 -2.176521122455596924e-01 4.321499168872833252e-02 3.658862411975860596e-02 -1.390588581562042236e-01 -7.176259905099868774e-02 -4.993375018239021301e-02 -6.951565295457839966e-02 8.536703884601593018e-03 1.534811854362487793e-01 1.600589230656623840e-02 3.425077199935913086e-01 -7.292011380195617676e-02 -6.185410022735595703e-01 3.204130828380584717e-01 -1.007217839360237122e-01 2.421637326478958130e-01 1.369601339101791382e-01 -1.762168556451797485e-01 1.176958456635475159e-01 1.858649700880050659e-01 -6.146324798464775085e-02 1.340261101722717285e-01
5.631205812096595764e-02 -3.150826990604400635e-01 -5.546101555228233337e-02 1.248062774538993835e-01 -2.472779601812362671e-01 1.126178652048110962e-01 1.732636801898479462e-02 -2.033843286335468292e-02 1.248030588030815125e-01 -2.111758105456829071e-02 -5.859295651316642761e-02 -1.792462193407118320e-03 2.552561461925506592e-01 -1.839619278907775879e-01 -1.064390763640403748e-01 -1.790615916252136230e-01 4.490494728088378906e-02 7.093279808759689331e-02 4.417773336172103882e-02 -7.200638204813003540e-02 3.104766011238098145e-01 -2.201374247670173645e-02 -3.915231823921203613e-01 3.967030644416809082e-01 1.437087953090667725e-01 2.283038347959518433e-01 3.787005785852670670e-03 -3.639703243970870972e-02 -3.521276637911796570e-02 -1.871085492894053459e-03 -1.239743530750274658e-01 3.606280982494354248e-01
2.746410071849822998e-01 -1.151786893606185913e-01 -1.570018082857131958e-01 5.512192845344543457e-02 -2.512234449386596680e-01 -3.008293807506561279e-01 1.017125323414802551e-01 1.462594270706176758e-01 2.553776204586029053e-01 1.540400832891464233e-01 -2.043635100126266479e-01 -3.333274647593498230e-02 3.849947452545166016e-01 1.255557984113693237e-01 -1.392493695020675659e-01 1.673523783683776855e-01 -1.572905480861663818e-01 2.555766701698303223e-01 -8.524253964424133301e-02 -2.616615891456604004e-01 1.548682805150747299e-02 -1.344992667436599731e-01 -1.358664780855178833e-01 3.074808120727539062e-01 1.212248764932155609e-02 1.276410967111587524e-01 -3.797845914959907532e-02 6.178541481494903564e-02 1.573605239391326904e-01 6.931215524673461914e-02 -3.204055875539779663e-02 7.514318078756332397e-02
1.271360218524932861e-01 -9.876132756471633911e-02 -7.310952246189117432e-02 5.829875171184539795e-02 -2.475883513689041138e-01 -1.370554231107234955e-02 -2.236047238111495972e-01 2.189752012491226196e-01 2.059182375669479370e-01 -1.230350509285926819e-01 1.816959530115127563e-01 1.023593768477439880e-01 -1.250398606061935425e-01 -1.528445035219192505e-01 -2.088440209627151489e-01 -3.779283165931701660e-02 -6.545914709568023682e-02 1.425540745258331299e-01 2.346217036247253418e-01 -8.055462688207626343e-02 1.609453558921813965e-01 -7.753908634185791016e-02 -1.010483503341674805e-01 3.959530293941497803e-01 2.323090434074401855e-01 2.592326104640960693e-01 -2.506414055824279785e-02 1.550663076341152191e-02 3.330838382244110107e-01 1.345064640045166016e-01 7.451856974512338638e-03 -2.909507751464843750e-01
1.481627374887466431e-01 -1.779563575983047485e-01 2.134309709072113037e-01 2.540532648563385010e-01 -1.748707592487335205e-01 1.980119645595550537e-01 7.259219884872436523e-02 3.054966628551483154e-01 7.235799729824066162e-02 -7.703471183776855469e-02 1.792504191398620605e-01 -1.361302137374877930e-01 2.010510712862014771e-01 -1.230078265070915222e-01 -1.438902765512466431e-01 -1.559425797313451767e-02 6.191255990415811539e-03 1.622498184442520142e-01 9.947281330823898315e-02 -2.870094478130340576e-01 7.380555570125579834e-02 1.707293242216110229e-01 -1.355867534875869751e-01 3.606716692447662354e-01 -6.258731335401535034e-02 8.642123639583587646e-02 -1.981524825096130371e-01 -2.291421145200729370e-01 -1.007903441786766052e-01 3.251198232173919678e-01 1.412709429860115051e-02 9.301210194826126099e-02
3.738259673118591309e-01 7.232786156237125397e-03 -7.484793663024902344e-02 8.349058777093887329e-02 2.806398086249828339e-02 8.609978482127189636e-03 -1.214302256703376770e-01 2.181345224380493164e-01 -4.393390566110610962e-02 7.173379510641098022e-02 -6.983507890254259109e-03 9.937447309494018555e-02 2.715617418289184570e-01 -4.683433100581169128e-02 -3.161480128765106201e-01 1.852724701166152954e-02 -1.142997890710830688e-01 4.437654465436935425e-02 2.080484479665756226e-01 -1.669321358203887939e-01 2.921166419982910156e-01 2.101933360099792480e-01 -2.082899212837219238e-01 -1.216473337262868881e-02 1.372728776186704636e-02 3.292948305606842041e-01 -3.023010790348052979e-01 -1.415826827287673950e-01 2.847070097923278809e-01 -8.293886482715606689e-02 1.180276572704315186e-01 1.002712994813919067e-01
1.755290850996971130e-02 1.285110563039779663e-01 1.960241645574569702e-01 -3.013998642563819885e-02 -1.769791543483734131e-02 -4.433016479015350342e-02 -1.349412370473146439e-02 5.984733998775482178e-02 9.655166417360305786e-02 -1.051243096590042114e-01 -3.390620648860931396e-01 6.947986781597137451e-02 2.007857412099838257e-01 2.703296840190887451e-01 -3.738513290882110596e-01 6.913004070520401001e-02 -1.678741537034511566e-02 -8.003149926662445068e-02 1.523473709821701050e-01 1.016521528363227844e-01 -4.687232896685600281e-02 -4.481556415557861328e-01 -3.586893677711486816e-01 1.601493954658508301e-01 4.805774614214897156e-02 2.990106940269470215e-01 2.256069891154766083e-02 9.204513579607009888e-02 1.276455223560333252e-01 2.304311282932758331e-02 1.388171315193176270e-01 7.301547378301620483e-02
3.457414358854293823e-02 -1.162794828414916992e-01 -6.176257506012916565e-02 -6.831810623407363892e-02 -3.073845207691192627e-01 9.834708273410797119e-02 1.490385681390762329e-01 7.312658429145812988e-02 -1.735525578260421753e-01 -7.269722968339920044e-02 6.752627342939376831e-02 -3.341626003384590149e-02 2.388124763965606689e-01 3.217838704586029053e-01 -8.545535616576671600e-03 -1.625537574291229248e-01 -1.652966886758804321e-01 2.255479060113430023e-02 4.070381522178649902e-01 -2.079294770956039429e-01 2.621591091156005859e-01 -3.458251059055328369e-01 -1.677209585905075073e-01 3.003373555839061737e-02 1.115633100271224976e-01 2.027493715286254883e-01 -6.790214031934738159e-02 -1.250548940151929855e-02 -3.668615967035293579e-02 2.799232006072998047e-01 -1.145037543028593063e-02 -1.570782810449600220e-01
-8.613852411508560181e-02 -1.925723999738693237e-01 -1.186813861131668091e-01 9.927321225404739380e-02 -1.301975548267364502e-01 -2.279137969017028809e-01 2.957659773528575897e-02 -2.938516438007354736e-01 8.524467796087265015e-02 9.304811246693134308e-03 -3.993315249681472778e-02 -2.842527627944946289e-02 -5.924562574364244938e-04 -4.057688638567924500e-02 -1.382687091827392578e-01 1.395469754934310913e-01 -3.411881923675537109e-01 -2.139008790254592896e-02 1.813011467456817627e-01 -1.262116581201553345e-01 3.568783700466156006e-01 -1.550592333078384399e-01 -2.279757559299468994e-01 1.854002326726913452e-01 -7.396207749843597412e-02 2.950123250484466553e-01 -3.647749722003936768e-01 7.143082469701766968e-02 2.620483934879302979e-01 4.073421657085418701e-02 8.709023706614971161e-03 -1.447516381740570068e-01
9.591224789619445801e-02 -8.427680283784866333e-02 -2.162556648254394531e-01 4.896944388747215271e-02 -2.561374306678771973e-01 1.123853176832199097e-01 -9.724959731101989746e-02 8.799186348915100098e-02 9.706368297338485718e-02 -7.540908700320869684e-05 3.533785417675971985e-02 1.461056992411613464e-02 2.329564541578292847e-01 -2.036269754171371460e-01 -5.197992548346519470e-03 2.473520673811435699e-02 -1.140880286693572998e-01 1.292209029197692871e-01 -3.352429345250129700e-02 6.673762202262878418e-02 4.018316864967346191e-01 -9.649694710969924927e-02 -4.961322546005249023e-01 3.871247470378875732e-01 9.506775997579097748e-03 3.228334486484527588e-01 -8.600831031799316406e-02 -1.166763007640838623e-01 -2.882843092083930969e-02 -5.286687612533569336e-02 -9.756290353834629059e-03 2.670231647789478302e-02
2.723217904567718506e-01 3.937347605824470520e-02 -2.148707583546638489e-02 4.848888888955116272e-02 2.075525559484958649e-02 5.338050052523612976e-02 -8.126183599233627319e-02 1.631502211093902588e-01 -1.332476641982793808e-02 -6.212656944990158081e-02 -5.525168497115373611e-03 1.280107051134109497e-01 2.668963670730590820e-01 6.273058801889419556e-02 -1.894485652446746826e-01 1.305815428495407104e-01 -8.495461940765380859e-02 9.751342236995697021e-02 8.462425321340560913e-02 -2.154034376144409180e-01 3.017632961273193359e-01 -1.478268392384052277e-02 -5.566696524620056152e-01 1.379842907190322876e-01 1.698293834924697876e-01 3.026068806648254395e-01 -2.253973390907049179e-03 -5.192762613296508789e-02 1.476618200540542603e-01 -2.952220737934112549e-01 3.387571126222610474e-02 1.127028018236160278e-01
-3.156821429729461670e-01 -1.260416395962238312e-02 2.229864001274108887e-01 7.733706384897232056e-02 -1.656253933906555176e-01 -3.086888492107391357e-01 7.226859033107757568e-02 1.430967748165130615e-01 -5.633089691400527954e-02 8.692795410752296448e-03 -7.581020472571253777e-04 -8.723807334899902344e-02 1.952600926160812378e-01 -5.004385113716125488e-02 -4.043185338377952576e-02 -1.718516647815704346e-01 3.247488141059875488e-01 8.950158208608627319e-02 5.756390467286109924e-02 2.751157432794570923e-02 2.617402970790863037e-01 9.168493002653121948e-02 -4.671159386634826660e-02 3.720584809780120850e-01 -8.663509041070938110e-02 1.979197263717651367e-01 1.975637823343276978e-01 8.764550089836120605e-02 1.646578311920166016e-01 2.031457424163818359e-01 2.518624663352966309e-01 -2.305017262697219849e-01
2.545834705233573914e-02 -1.067450195550918579e-01 -5.276306346058845520e-02 1.799172461032867432e-01 -2.123313844203948975e-01 -2.996257320046424866e-02 1.152069941163063049e-01 -5.200927332043647766e-02 3.376299738883972168e-01 -5.956347659230232239e-02 3.008886054158210754e-02 -1.921028196811676025e-01 9.558502584695816040e-02 -1.754526644945144653e-01 1.915852725505828857e-01 -2.393122464418411255e-01 2.176410257816314697e-01 1.104704588651657104e-01 1.451981067657470703e-01 4.258197173476219177e-02 4.084168076515197754e-01 3.937755152583122253e-02 -2.477001631632447243e-03 3.528891205787658691e-01 8.789688348770141602e-02 3.442418873310089111e-01 -1.102833449840545654e-01 -1.142966076731681824e-01 2.059333473443984985e-01 -7.392224669456481934e-02 4.629955068230628967e-02 1.573764532804489136e-01
6.839168071746826172e-02 -1.597629040479660034e-01 -4.129404574632644653e-02 9.960343688726425171e-02 -1.689193993806838989e-01 -1.046578288078308105e-01 5.991251394152641296e-02 2.014608383178710938e-01 3.786755502223968506e-01 2.960014343261718750e-01 -1.800763793289661407e-02 -2.487607896327972412e-01 1.740313917398452759e-01 7.684058696031570435e-02 -5.487046763300895691e-02 2.891758978366851807e-01 2.504887618124485016e-02 1.746847182512283325e-01 1.897016167640686035e-01 -1.503806412220001221e-01 1.013849005103111267e-01 -1.426366865634918213e-01 -1.949898749589920044e-01 1.206741183996200562e-01 -3.060724437236785889e-01 3.484454154968261719e-01 -1.359560936689376831e-01 -8.926718682050704956e-02 9.563145041465759277e-02 9.105125069618225098e-02 5.516794323921203613e-02 -1.532619595527648926e-01
1.841322332620620728e-01 -2.012594640254974365e-01 2.902137935161590576e-01 -1.089861989021301270e-01 6.189248710870742798e-02 1.004125624895095825e-01 -1.348561956547200680e-03 2.432866021990776062e-03 1.887314766645431519e-01 5.770019441843032837e-02 -1.929413974285125732e-01 -1.606367379426956177e-01 -2.140844464302062988e-01 -2.304389178752899170e-01 -1.843658238649368286e-01 -2.716779410839080811e-01 -1.252169609069824219e-01 2.640620991587638855e-02 5.326145887374877930e-02 -1.019656658172607422e-01 2.853468954563140869e-01 1.677890121936798096e-01 -2.124900072813034058e-01 2.375520616769790649e-01 2.906821072101593018e-01 1.831987649202346802e-01 4.060678929090499878e-02 -1.928247660398483276e-01 -6.504547595977783203e-02 2.751356363296508789e-01 1.628660857677459717e-01 -5.234480649232864380e-02
-6.723011285066604614e-02 -1.738503873348236084e-01 2.609004974365234375e-01 2.286377698183059692e-01 -2.702162265777587891e-01 -1.068553477525711060e-01 1.908721625804901123e-01 -2.931129634380340576e-01 -2.067754790186882019e-02 2.379626333713531494e-01 -1.738039553165435791e-01 -2.122466564178466797e-01 1.283089965581893921e-01 -1.355837136507034302e-01 -1.168387532234191895e-01 2.691303193569183350e-02 -3.912509605288505554e-02 -1.410006731748580933e-02 3.507613539695739746e-01 -4.461316764354705811e-02 2.947599291801452637e-01 -1.963109672069549561e-01 -2.132860720157623291e-01 -1.354985982179641724e-01 2.087333053350448608e-01 2.238011211156845093e-01 -7.746507972478866577e-02 -1.317044645547866821e-01 9.331268258392810822e-03 1.503015011548995972e-01 2.796259336173534393e-02 1.043976563960313797e-02
-5.124837905168533325e-02 7.205425947904586792e-02 -5.849242210388183594e-02 1.152301505208015442e-01 -2.562934160232543945e-01 -1.251992881298065186e-01 1.293918788433074951e-01 2.472503185272216797e-01 9.664700366556644440e-03 1.636060178279876709e-01 -1.780236661434173584e-01 2.977243997156620026e-02 3.244403600692749023e-01 -2.213827669620513916e-01 -1.182804405689239502e-01 1.705649346113204956e-01 -7.734297215938568115e-02 1.657367795705795288e-01 -5.762968212366104126e-02 3.395773097872734070e-02 1.040336787700653076e-01 -2.101484984159469604e-01 3.960816189646720886e-02 5.110779404640197754e-01 -2.540085315704345703e-01 2.281749993562698364e-01 -1.080958694219589233e-01 7.093463093042373657e-02 8.168048411607742310e-02 2.197693437337875366e-01 -2.712039044126868248e-03 1.244775205850601196e-01
-1.500059068202972412e-01 -2.625409960746765137e-01 2.183195203542709351e-01 -2.210258096456527710e-01 -4.259803891181945801e-02 5.358835682272911072e-03 -5.602446943521499634e-02 1.948484629392623901e-01 1.104935407638549805e-01 -1.171284615993499756e-01 -3.429789841175079346e-01 -3.429577872157096863e-02 2.537923157215118408e-01 -1.471561845391988754e-02 7.048617303371429443e-02 -8.779539726674556732e-03 1.590050011873245239e-01 -2.005152255296707153e-01 2.616716623306274414e-01 -1.498874723911285400e-01 9.809709154069423676e-03 -7.367624342441558838e-02 1.980905607342720032e-02 3.841882944107055664e-01 3.120921319350600243e-04 2.193854749202728271e-01 -5.828518047928810120e-02 2.075633034110069275e-03 -1.399558186531066895e-01 3.302062749862670898e-01 2.463572919368743896e-01 6.247764080762863159e-02
-6.578987091779708862e-02 -1.875587105751037598e-01 -1.352396607398986816e-01 1.930299103260040283e-01 -1.184776499867439270e-01 -3.201047703623771667e-02 -1.509726513177156448e-02 1.119025982916355133e-02 5.788688361644744873e-02 -5.014291778206825256e-02 -3.002155106514692307e-03 6.808609515428543091e-02 2.849145233631134033e-01 -2.461884319782257080e-01 -1.245551928877830505e-01 -2.779830247163772583e-02 6.870900094509124756e-02 2.029421031475067139e-01 1.001276224851608276e-01 2.686918899416923523e-02 1.815186589956283569e-01 1.201703026890754700e-01 -5.050799250602722168e-01 3.741050362586975098e-01 1.855933852493762970e-02 3.741194009780883789e-01 8.381874859333038330e-02 -1.010900214314460754e-01 7.567496597766876221e-02 -1.306276768445968628e-03 -5.330258235335350037e-02 2.360474020242691040e-01
1.365072876214981079e-01 -2.701729238033294678e-01 4.067664965987205505e-03 1.178956404328346252e-01 -5.448400601744651794e-02 8.259002864360809326e-02 -1.015949025750160217e-01 9.174297563731670380e-03 1.316627264022827148e-01 -7.152053713798522949e-02 1.339218467473983765e-01 1.684399247169494629e-01 2.341563403606414795e-01 -1.441491395235061646e-02 -1.137341707944869995e-01 2.159320116043090820e-01 1.772415824234485626e-02 1.284491568803787231e-01 2.905955314636230469e-01 -2.169060707092285156e-01 9.900323301553726196e-02 -2.313386946916580200e-01 -9.053537994623184204e-02 2.898204326629638672e-01 3.365857899188995361e-02 8.965327590703964233e-02 -4.105093330144882202e-02 3.883326947689056396e-01 1.657111346721649170e-01 3.240109384059906006e-01 2.963330447673797607e-01 7.190977782011032104e-02
4.941871017217636108e-02 6.767337769269943237e-02 1.125097572803497314e-01 -1.639212220907211304e-01 -1.692609488964080811e-01 3.936559334397315979e-02 -8.277975022792816162e-02 1.239546313881874084e-01 2.699321210384368896e-01 3.075815141201019287e-01 -3.073275089263916016e-01 -2.380756661295890808e-02 3.170290887355804443e-01 2.868112623691558838e-01 -1.534474641084671021e-01 2.875380590558052063e-02 -3.264523744583129883e-01 2.413479685783386230e-01 -1.148399785161018372e-01 7.118795067071914673e-02 7.994388043880462646e-02 -8.620157837867736816e-02 -1.280324161052703857e-01 1.204020902514457703e-01 -1.425986588001251221e-01 3.299463093280792236e-01 -1.322906464338302612e-01 9.869582206010818481e-02 3.692948818206787109e-02 1.907438337802886963e-01 3.232942149043083191e-02 9.157600998878479004e-02
-3.248577564954757690e-02 -4.946066439151763916e-02 2.713272571563720703e-01 -3.615012764930725098e-01 -2.853153273463249207e-02 1.954657733440399170e-01 2.319938391447067261e-01 1.816254258155822754e-01 1.477248966693878174e-01 -6.032527610659599304e-02 2.423031628131866455e-02 1.307513564825057983e-01 1.724313497543334961e-01 5.306325852870941162e-02 -2.121088355779647827e-01 -2.733770310878753662e-01 -1.478390544652938843e-01 1.246043294668197632e-01 1.866320073604583740e-01 6.189397722482681274e-02 1.227581650018692017e-01 -8.661003410816192627e-02 -9.709540009498596191e-02 2.611377239227294922e-01 -7.418071478605270386e-02 4.779180884361267090e-01 -1.190070286393165588e-01 1.075786650180816650e-01 -1.591864824295043945e-01 3.522535786032676697e-02 1.014722231775522232e-02 -9.156242012977600098e-02
2.054521143436431885e-01 -4.960254207253456116e-02 1.081291586160659790e-01 2.898475527763366699e-01 1.419136649928987026e-03 5.137832835316658020e-02 1.578537821769714355e-01 2.708768248558044434e-01 1.837319582700729370e-01 -7.733720354735851288e-03 1.331610083580017090e-01 -3.310103416442871094e-01 3.039776384830474854e-01 -1.134920716285705566e-01 -2.465739250183105469e-01 -3.085510432720184326e-01 -4.687120392918586731e-02 1.012182012200355530e-01 1.797679215669631958e-01 -1.810534894466400146e-01 1.673573628067970276e-02 -1.476622838526964188e-02 -4.840452224016189575e-02 2.476249337196350098e-01 1.350262016057968140e-02 1.270245462656021118e-01 -2.556277215480804443e-01 -1.845471560955047607e-01 -6.851308792829513550e-02 2.133697867393493652e-01 -6.549815833568572998e-02 1.560763865709304810e-01
1.566381901502609253e-01 7.908525317907333374e-02 -1.816722899675369263e-01 7.394346594810485840e-02 -1.075944453477859497e-01 1.756515055894851685e-01 -4.784691333770751953e-02 -2.467618733644485474e-01 1.426239311695098877e-01 1.292738765478134155e-01 -8.673807978630065918e-02 1.174361407756805420e-01 1.962902694940567017e-01 9.016962349414825439e-02 -1.573250442743301392e-01 -2.146876156330108643e-01 -1.839085966348648071e-01 -2.589256130158901215e-02 -1.036744751036167145e-02 -1.147167012095451355e-01 2.552793920040130615e-01 -7.835520058870315552e-02 -2.959878146648406982e-01 4.373480975627899170e-01 -1.379539370536804199e-01 2.155652940273284912e-01 -5.728902295231819153e-02 5.416885763406753540e-02 1.760507375001907349e-01 4.306374117732048035e-02 3.705768287181854248e-01 9.703211486339569092e-02
-2.345443218946456909e-01 -1.015132069587707520e-01 9.564507752656936646e-02 2.130819112062454224e-01 -1.002582982182502747e-01 1.240127757191658020e-01 1.267784386873245239e-01 1.603415906429290771e-01 1.405179351568222046e-01 -1.409440636634826660e-01 -4.089489579200744629e-01 -3.110916726291179657e-02 4.517194256186485291e-02 -9.822645783424377441e-02 -2.270753830671310425e-01 -1.102594956755638123e-01 -1.226957328617572784e-02 -5.397431179881095886e-02 5.343020707368850708e-02 1.116246879100799561e-01 2.833901345729827881e-01 3.472033515572547913e-02 -4.017247855663299561e-01 2.174523919820785522e-01 7.080876827239990234e-02 3.018425405025482178e-01 2.037715539336204529e-02 -1.725190281867980957e-01 1.633463501930236816e-01 3.068011812865734100e-02 1.402156502008438110e-01 2.180487215518951416e-01
-2.696089148521423340e-01 -1.759441010653972626e-02 -5.409305542707443237e-02 -7.496151607483625412e-03 -3.124258220195770264e-01 -5.650747939944267273e-02 8.304043859243392944e-02 1.653763353824615479e-01 -1.373988837003707886e-01 -2.227905951440334320e-02 -9.209526330232620239e-02 1.241629011929035187e-03 2.538135051727294922e-01 -1.758579909801483154e-01 -8.835855871438980103e-02 -1.746864169836044312e-01 1.946217268705368042e-01 1.047762408852577209e-01 2.002908140420913696e-01 -3.538434207439422607e-01 3.416459560394287109e-01 -2.609880268573760986e-01 -1.483515650033950806e-01 -1.360201388597488403e-01 -3.460864722728729248e-02 2.339522838592529297e-01 -3.476046919822692871e-01 3.768619894981384277e-02 -1.658573001623153687e-02 9.031391888856887817e-02 1.297541148960590363e-02 3.374980762600898743e-02
-6.799368560314178467e-02 -1.132033243775367737e-01 -9.305408224463462830e-03 4.898802042007446289e-01 -5.401724576950073242e-02 -9.373044222593307495e-02 2.390779703855514526e-01 -2.124869227409362793e-01 -2.582055516541004181e-02 -6.383375078439712524e-02 -9.579689800739288330e-02 -2.380497455596923828e-01 9.587321430444717407e-02 -1.734481155872344971e-01 -1.332425922155380249e-01 9.341949969530105591e-02 -1.089705303311347961e-01 6.808960437774658203e-02 3.534996807575225830e-01 -1.791405975818634033e-01 2.904991209506988525e-01 -1.157092973589897156e-01 -1.570650190114974976e-01 9.959339350461959839e-02 -1.182170957326889038e-02 3.638266026973724365e-01 -1.309450864791870117e-01 -4.743588715791702271e-02 -1.275625675916671753e-01 -1.603016979061067104e-03 1.026819497346878052e-01 -8.649957180023193359e-02
6.733131408691406250e-02 2.464873343706130981e-02 2.480688095092773438e-01 1.369644701480865479e-01 -1.626891046762466431e-01 -1.229346245527267456e-01 1.229190751910209656e-01 -9.667362901382148266e-04 2.523760125041007996e-02 1.421655565500259399e-01 -1.570468097925186157e-01 -1.593050360679626465e-01 1.400799453258514404e-01 -3.445554077625274658e-01 -2.411673516035079956e-01 -4.799139220267534256e-03 1.206031218171119690e-01 -8.947279304265975952e-02 3.117136061191558838e-01 -1.711674630641937256e-01 3.186446130275726318e-01 -3.193631768226623535e-01 -1.900713443756103516e-01 -2.220758497714996338e-01 9.003327786922454834e-02 2.046499550342559814e-01 1.421563774347305298e-01 -1.996797323226928711e-01 1.222903504967689514e-01 2.588107250630855560e-02 1.475752443075180054e-01 7.069709151983261108e-02
1.633567512035369873e-01 2.601777613162994385e-01 2.155085355043411255e-01 2.537645995616912842e-01 -5.326953157782554626e-02 1.952497214078903198e-01 -1.162832975387573242e-01 1.891169697046279907e-01 -1.252653896808624268e-01 2.222556173801422119e-01 -2.046874314546585083e-01 -4.567013308405876160e-02 3.833377957344055176e-01 5.545410886406898499e-02 -7.173853367567062378e-02 8.561723679304122925e-02 -1.276024132966995239e-01 1.513937562704086304e-01 1.241053119301795959e-01 1.177153140306472778e-01 1.803064048290252686e-01 -1.059731990098953247e-01 -2.955723106861114502e-01 1.297210156917572021e-01 9.459184855222702026e-02 3.885549604892730713e-01 9.444399923086166382e-02 1.845081597566604614e-01 7.825685292482376099e-02 8.457239717245101929e-02 1.565547310747206211e-03 -2.014700137078762054e-02
-6.422659754753112793e-02 8.331571519374847412e-02 3.638641238212585449e-01 2.150285542011260986e-01 -2.860139124095439911e-02 -1.956442594528198242e-01 8.722212165594100952e-02 1.532034389674663544e-02 1.488170623779296875e-01 -4.234757646918296814e-02 -1.738188862800598145e-01 1.298836320638656616e-01 1.963199079036712646e-01 -8.413302153348922729e-02 4.688493534922599792e-02 2.119363993406295776e-01 -1.683901846408843994e-01 8.285714313387870789e-03 1.252121776342391968e-01 -6.348828901536762714e-04 -1.328273303806781769e-02 2.469069063663482666e-01 -1.632362753152847290e-01 2.135532051324844360e-01 4.780323710292577744e-03 5.266572833061218262e-01 -2.254334837198257446e-01 -8.308043703436851501e-03 6.048028543591499329e-02 2.917416393756866455e-01 2.097372896969318390e-02 6.797289848327636719e-02
7.254429161548614502e-02 -2.663415968418121338e-01 -1.276883035898208618e-01 -2.136470824480056763e-01 -1.332536190748214722e-01 1.013700440526008606e-01 -7.752980291843414307e-02 -8.928976207971572876e-02 2.306131422519683838e-01 1.050315145403146744e-02 5.177986994385719299e-02 -1.699046604335308075e-02 1.579651534557342529e-01 -1.559269130229949951e-01 -2.683957815170288086e-01 1.812719404697418213e-01 -2.521556913852691650e-01 4.241600399836897850e-04 5.084313452243804932e-02 -1.879120618104934692e-01 2.797993719577789307e-01 -1.777905225753784180e-01 -1.777312457561492920e-01 1.225381568074226379e-01 -5.339692160487174988e-02 2.119243592023849487e-01 -9.916394203901290894e-02 -1.760222762823104858e-02 3.638767004013061523e-01 1.625100523233413696e-01 2.353483736515045166e-01 -2.816359400749206543e-01
-9.387774020433425903e-02 3.583025932312011719e-02 3.206954523921012878e-02 4.392239823937416077e-02 -1.746634989976882935e-01 6.563555449247360229e-02 1.031258478760719299e-01 -5.572054535150527954e-02 9.972997941076755524e-03 -1.524969488382339478e-01 -3.678589165210723877e-01 1.886275559663772583e-01 2.838524058461189270e-03 -2.212282568216323853e-01 -8.909079432487487793e-02 2.044796943664550781e-01 -1.153448000550270081e-01 3.542605414986610413e-02 6.062067300081253052e-02 -1.004485115408897400e-01 1.395435035228729248e-01 -3.202868700027465820e-01 -4.141063094139099121e-01 2.735145688056945801e-01 1.458537112921476364e-02 3.980995714664459229e-01 -1.311892867088317871e-01 -1.575627028942108154e-01 5.157616361975669861e-02 1.819430440664291382e-01 5.859595164656639099e-02 9.397896379232406616e-02
2.078304532915353775e-03 -9.760780632495880127e-02 -9.204947948455810547e-02 7.860952988266944885e-03 -1.397831737995147705e-01 -1.453271806240081787e-01 1.249241754412651062e-01 3.047537505626678467e-01 -2.048731297254562378e-01 1.718927770853042603e-01 -1.045626476407051086e-01 -2.656523585319519043e-01 3.204198777675628662e-01 -1.327313631772994995e-01 -2.739395797252655029e-01 -2.075397521257400513e-01 -1.555757075548171997e-01 2.083289027214050293e-01 2.821842432022094727e-01 -1.909248381853103638e-01 6.754855066537857056e-02 2.566974377259612083e-03 -2.419469654560089111e-01 4.998740553855895996e-02 3.092105984687805176e-01 1.779471337795257568e-01 9.021215885877609253e-02 -1.930800974369049072e-01 -2.376096090301871300e-03 -3.892033174633979797e-02 1.064317971467971802e-01 -8.082371205091476440e-02
-4.966055601835250854e-02 5.499067902565002441e-02 4.569801315665245056e-02 -9.359793365001678467e-02 -2.694529592990875244e-01 1.353847831487655640e-01 9.376115351915359497e-02 6.879495829343795776e-02 1.132030338048934937e-01 -8.895062841475009918e-03 1.124689877033233643e-01 -1.045168712735176086e-01 1.477609425783157349e-01 1.015017107129096985e-01 1.941524893045425415e-01 -1.624113470315933228e-01 1.945817321538925171e-01 2.401548773050308228e-01 5.524192377924919128e-02 -4.009466767311096191e-01 2.129978835582733154e-01 1.600503772497177124e-01 -1.919234246015548706e-01 4.782817065715789795e-01 2.184557542204856873e-02 7.298589497804641724e-02 -1.262101382017135620e-01 -2.261157035827636719e-01 2.353082448244094849e-01 -8.124314248561859131e-02 6.382744014263153076e-02 1.081809327006340027e-01
1.787507385015487671e-01 9.520786255598068237e-02 1.769667714834213257e-01 2.778714336454868317e-02 -8.821742981672286987e-02 3.686816990375518799e-02 8.286915719509124756e-03 1.254841983318328857e-01 2.361173331737518311e-01 8.091960847377777100e-02 -2.353153228759765625e-01 5.583361908793449402e-02 1.064818799495697021e-01 1.977748274803161621e-01 -2.175001427531242371e-02 1.219123601913452148e-01 1.596553176641464233e-01 6.573871523141860962e-02 5.883287638425827026e-02 1.245427802205085754e-01 2.273755222558975220e-01 -4.480859637260437012e-01 -3.985115885734558105e-01 3.373303115367889404e-01 3.278796374797821045e-02 6.407365947961807251e-02 1.360326558351516724e-01 2.253921478986740112e-01 9.547085314989089966e-02 2.178661525249481201e-01 9.506966173648834229e-02 -3.722224012017250061e-02
6.638418883085250854e-02 -7.324911653995513916e-02 -7.038466632366180420e-02 5.385746806859970093e-02 9.549544006586074829e-02 1.367198973894119263e-01 1.194256767630577087e-01 -1.847346127033233643e-01 -2.181099504232406616e-01 -1.359557211399078369e-01 -1.025918573141098022e-01 -1.097235083580017090e-01 3.470683395862579346e-01 2.220778316259384155e-01 -9.740919619798660278e-02 1.010679826140403748e-01 2.254339680075645447e-02 3.460994362831115723e-01 2.732384204864501953e-01 -1.907055228948593140e-01 -6.395781040191650391e-02 -3.645458221435546875e-01 -2.738191783428192139e-01 1.645984947681427002e-01 -2.128523737192153931e-01 1.877351403236389160e-01 -1.248843744397163391e-01 -1.333372574299573898e-02 6.287860125303268433e-02 5.335228890180587769e-02 3.602767363190650940e-02 2.308157384395599365e-01
8.577772974967956543e-02 -2.441224157810211182e-01 -1.449843198060989380e-01 4.903938248753547668e-02 -7.773107290267944336e-02 1.805969327688217163e-02 -4.711913317441940308e-02 5.187907069921493530e-02 1.012020036578178406e-01 -7.630945742130279541e-02 -1.272500604391098022e-01 1.464742124080657959e-01 3.113681972026824951e-01 -1.612834632396697998e-01 -2.727872878313064575e-02 -3.807179257273674011e-02 -1.624024808406829834e-01 -1.651470959186553955e-01 1.479211002588272095e-01 2.602419070899486542e-02 3.128996193408966064e-01 -2.315218895673751831e-01 -4.673750400543212891e-01 2.834202945232391357e-01 1.232530623674392700e-01 3.588317632675170898e-01 1.235559880733489990e-01 -1.690845042467117310e-01 4.545253887772560120e-02 2.587574906647205353e-02 3.654758632183074951e-02 3.336811438202857971e-02
-6.180015951395034790e-02 -5.803986266255378723e-02 7.291811518371105194e-03 -7.199889421463012695e-02 -5.110076665878295898e-01 1.695621162652969360e-01 3.346964716911315918e-02 1.302302926778793335e-01 -5.361034721136093140e-02 -6.438144296407699585e-02 2.471527084708213806e-02 -1.123470142483711243e-01 2.169271409511566162e-01 2.835825979709625244e-01 -2.438991516828536987e-02 -7.291800528764724731e-02 8.925804868340492249e-03 1.601718664169311523e-01 3.388626873493194580e-01 -1.379244327545166016e-01 1.329144835472106934e-01 -3.105977773666381836e-01 -1.024404838681221008e-01 -6.988906115293502808e-02 1.347422003746032715e-01 3.226523399353027344e-01 6.709909439086914062e-02 -5.328088626265525818e-02 3.667963296175003052e-02 1.499082297086715698e-01 4.238435998558998108e-02 -2.857582867145538330e-01
4.959059297107160091e-04 2.494989521801471710e-02 1.798172742128372192e-01 -5.487392470240592957e-02 -1.330589503049850464e-01 2.772094607353210449e-01 -1.760347783565521240e-01 -1.852073371410369873e-01 4.808054491877555847e-02 -9.252328425645828247e-02 9.526657313108444214e-02 -2.194069325923919678e-01 -9.941077232360839844e-02 -7.886415347456932068e-03 -2.244644239544868469e-02 -2.050220267847180367e-03 1.446130424737930298e-01 1.028771623969078064e-01 3.471831381320953369e-01 -1.371760964393615723e-01 2.461107373237609863e-01 5.306845530867576599e-03 4.995219781994819641e-02 2.983262538909912109e-01 2.983883917331695557e-01 3.118587732315063477e-01 2.706595405470579863e-04 -1.587603799998760223e-02 3.140442073345184326e-01 -2.311853691935539246e-02 3.376241922378540039e-01 -5.493282899260520935e-02
8.491706103086471558e-02 6.925832480192184448e-02 -5.599031224846839905e-02 -3.501027822494506836e-02 -2.438575476408004761e-01 -1.677172929048538208e-01 1.814594119787216187e-01 2.017839252948760986e-01 4.920278489589691162e-02 2.280388474464416504e-01 -1.202349290251731873e-01 -1.114578843116760254e-01 2.157811075448989868e-01 -1.438218057155609131e-01 -2.180925104767084122e-03 3.069322928786277771e-02 -1.361246109008789062e-01 2.423780262470245361e-01 1.695222854614257812e-01 -4.460395500063896179e-02 6.290956586599349976e-02 1.619209721684455872e-02 -3.174123540520668030e-02 3.208770155906677246e-01 -3.854064047336578369e-01 3.326433300971984863e-01 -2.041376680135726929e-01 1.399274766445159912e-01 2.299997061491012573e-01 8.791080862283706665e-02 1.883479803800582886e-01 2.003957182168960571e-01
-8.379574865102767944e-02 -7.966683059930801392e-02 5.834734812378883362e-02 -4.306578543037176132e-03 -1.308843195438385010e-01 -5.965939164161682129e-02 2.010725289583206177e-01 3.291869163513183594e-01 6.718470901250839233e-02 1.371662467718124390e-01 -3.758584856986999512e-01 1.635039597749710083e-01 2.017772942781448364e-01 1.193408202379941940e-02 1.740642189979553223e-01 -1.164084002375602722e-01 9.303559362888336182e-02 -1.844494044780731201e-01 1.378128081560134888e-01 1.055223345756530762e-01 -3.580076852813363075e-03 -2.639353647828102112e-02 -1.359436362981796265e-01 1.936869621276855469e-01 2.459194324910640717e-02 3.951745629310607910e-01 -8.823833614587783813e-02 -1.073638424277305603e-01 1.211225166916847229e-01 3.574317693710327148e-01 1.607917994260787964e-01 -2.526164054870605469e-01
-1.624592095613479614e-01 2.469825744628906250e-01 9.432505816221237183e-02 1.712137460708618164e-01 -3.520278036594390869e-01 -1.213600337505340576e-01 -3.226264938712120056e-02 -1.822258383035659790e-01 5.521755293011665344e-02 -9.292399883270263672e-02 3.065909072756767273e-02 -7.519672811031341553e-02 5.805408582091331482e-02 -9.745413810014724731e-02 1.420267522335052490e-01 -2.037396728992462158e-01 1.959929317235946655e-01 6.201986968517303467e-02 8.149181306362152100e-02 -1.273267418146133423e-01 1.491003632545471191e-01 6.644733250141143799e-02 -4.194851219654083252e-01 1.786894351243972778e-01 1.258424073457717896e-01 2.461877614259719849e-01 -3.023549728095531464e-02 1.464693900197744370e-02 2.549600005149841309e-01 -3.602854534983634949e-02 4.063663482666015625e-01 1.665078452788293362e-03
4.025332629680633545e-03 -1.551559716463088989e-01 -1.958321332931518555e-01 1.261237263679504395e-01 -1.578014642000198364e-01 -1.292590796947479248e-01 -1.288643945008516312e-02 1.420572772622108459e-02 2.927115710917860270e-04 2.380842715501785278e-01 -2.283660694956779480e-02 -9.786316752433776855e-02 2.091699391603469849e-01 2.225867956876754761e-01 -9.369456768035888672e-02 -1.738592386245727539e-01 7.279487792402505875e-03 -1.782424896955490112e-01 3.043836355209350586e-01 -9.869276732206344604e-02 8.982441388070583344e-03 -6.148301763460040092e-04 -5.901828780770301819e-02 3.367982208728790283e-01 -1.125072166323661804e-01 5.111877918243408203e-01 -5.879054218530654907e-02 -1.675169914960861206e-01 -9.481627494096755981e-02 1.517257094383239746e-01 4.121007770299911499e-02 -3.003029823303222656e-01
2.751250267028808594e-01 -1.441118866205215454e-01 5.460843071341514587e-02 2.893249988555908203e-01 1.556320339441299438e-01 -7.764336466789245605e-02 1.305353194475173950e-01 -1.332872360944747925e-01 1.037267148494720459e-01 2.607366442680358887e-01 -1.903383284807205200e-01 -2.041298896074295044e-01 6.719262897968292236e-02 -9.271307289600372314e-02 -4.656007513403892517e-02 -2.902711182832717896e-02 1.350646615028381348e-01 1.741925179958343506e-01 3.853804469108581543e-01 -7.516562938690185547e-02 2.112668156623840332e-01 -6.672471016645431519e-02 3.481060499325394630e-03 8.991301059722900391e-02 -1.456501930952072144e-01 3.415396511554718018e-01 -1.665724515914916992e-01 -3.542196005582809448e-03 2.882243134081363678e-02 2.849081456661224365e-01 2.300178706645965576e-01 -1.362386941909790039e-01
7.693280279636383057e-02 -2.203309684991836548e-01 1.401453018188476562e-01 2.665670216083526611e-01 -1.212411299347877502e-01 -1.755709052085876465e-01 2.038360983133316040e-01 8.364328742027282715e-02 2.234016060829162598e-01 -5.261469259858131409e-02 1.654424667358398438e-01 1.920428313314914703e-02 2.513683438301086426e-01 8.138073235750198364e-02 -3.703765571117401123e-01 1.446271240711212158e-01 -5.757547914981842041e-02 2.474036440253257751e-02 -1.659281998872756958e-01 -1.824879199266433716e-01 7.587651908397674561e-02 -7.047440111637115479e-02 -1.165871322154998779e-01 4.135414659976959229e-01 6.482808291912078857e-02 3.114651739597320557e-01 -1.749921739101409912e-01 -7.280067354440689087e-02 8.092549443244934082e-02 6.169090047478675842e-02 1.058736890554428101e-01 1.834459751844406128e-01
7.628990709781646729e-02 1.176094934344291687e-01 8.442609012126922607e-02 -1.483185887336730957e-01 -1.038279905915260315e-01 -8.134019374847412109e-02 1.655026972293853760e-01 1.543579101562500000e-01 -1.889849305152893066e-01 -2.192624360322952271e-01 -2.810395061969757080e-01 -3.306916058063507080e-01 1.247114762663841248e-01 1.156145930290222168e-01 -1.835505813360214233e-01 9.214746952056884766e-02 -8.527500927448272705e-02 1.085332930088043213e-01 3.566251993179321289e-01 -1.602093428373336792e-01 3.087039589881896973e-01 -4.037182778120040894e-02 -3.438529074192047119e-01 -4.545544460415840149e-02 8.401993662118911743e-02 1.865912377834320068e-01 -2.178166061639785767e-01 1.211408004164695740e-01 6.214129272848367691e-03 9.649885445833206177e-02 1.319984323345124722e-03 -1.920894235372543335e-01
3.318954259157180786e-02 1.181260645389556885e-01 2.469743788242340088e-01 1.070725470781326294e-01 -2.080566287040710449e-01 3.573237061500549316e-01 2.515294551849365234e-01 2.809202075004577637e-01 -3.048000158742070198e-03 8.098818361759185791e-03 1.990529894828796387e-01 -2.399010807275772095e-01 1.854875683784484863e-01 -2.144910097122192383e-01 -1.335779428482055664e-01 -6.080878898501396179e-02 -6.969551742076873779e-02 1.159734055399894714e-01 1.236554682254791260e-01 -1.013103872537612915e-01 7.886258512735366821e-02 8.484195172786712646e-02 -2.022893577814102173e-01 1.723206788301467896e-01 -5.584825947880744934e-02 -5.011051520705223083e-02 -2.940822243690490723e-01 -1.240749135613441467e-01 6.848807632923126221e-02 2.484949231147766113e-01 2.370422929525375366e-01 -2.051766812801361084e-01
1.805359730497002602e-03 2.156887501478195190e-01 1.091337725520133972e-01 5.685586482286453247e-02 -4.014500677585601807e-01 1.693852990865707397e-01 1.316167116165161133e-01 -5.745723098516464233e-02 1.479437649250030518e-01 -5.325308069586753845e-02 1.667058914899826050e-01 -5.455129146575927734e-01 1.072626113891601562e-01 7.764010131359100342e-02 1.052917465567588806e-01 -1.377069354057312012e-01 1.870427578687667847e-01 7.393263280391693115e-02 1.689696162939071655e-01 -2.359595894813537598e-01 1.963574588298797607e-01 2.595438994467258453e-02 -2.447084188461303711e-01 8.102480322122573853e-02 2.747008576989173889e-02 1.712191402912139893e-01 -1.024962291121482849e-01 -1.393014341592788696e-01 -1.805003359913825989e-02 1.933952271938323975e-01 2.377591654658317566e-02 3.928970918059349060e-02
-1.215058639645576477e-01 6.548950076103210449e-02 9.733396768569946289e-02 -1.333165820688009262e-02 6.509394943714141846e-02 1.039771512150764465e-01 -1.846281957114115357e-04 -1.377341896295547485e-01 7.425995171070098877e-02 -3.114919960498809814e-01 -2.864391356706619263e-02 -1.306348443031311035e-01 -4.548069089651107788e-03 -2.779079228639602661e-02 4.650268703699111938e-02 -2.009704858064651489e-01 -1.735788583755493164e-01 2.757202982902526855e-01 5.493198707699775696e-02 -1.196744292974472046e-01 6.980412453413009644e-02 -1.569939553737640381e-01 -2.643240801990032196e-02 2.065088450908660889e-01 1.945120692253112793e-01 5.072439908981323242e-01 5.902744829654693604e-03 -7.618787139654159546e-02 3.883846998214721680e-01 -4.461344704031944275e-02 1.511974185705184937e-01 -3.169932961463928223e-01
-4.524508118629455566e-02 -9.933312237262725830e-02 2.418204545974731445e-01 5.870272591710090637e-02 1.970986649394035339e-02 1.820170730352401733e-01 -1.146472766995429993e-01 -1.266579180955886841e-01 3.117112517356872559e-01 4.936288110911846161e-03 -1.801452785730361938e-01 -1.757398396730422974e-01 -1.179950237274169922e-01 -2.187817990779876709e-01 -1.778878867626190186e-01 -9.878928214311599731e-02 1.305709630250930786e-01 -1.678788289427757263e-02 2.050105333328247070e-01 1.710864454507827759e-01 1.973125338554382324e-01 9.118315577507019043e-02 -2.390043437480926514e-01 1.187282800674438477e-01 4.040407240390777588e-01 2.715933620929718018e-01 -4.529872909188270569e-02 1.893859170377254486e-02 -4.322073888033628464e-03 3.430611789226531982e-01 1.610096096992492676e-01 -9.791877120733261108e-02
1.279323995113372803e-01 -6.565218791365623474e-03 -9.122008830308914185e-02 -1.821406036615371704e-01 -3.063382506370544434e-01 3.568295016884803772e-02 -5.896357074379920959e-02 -4.191758856177330017e-02 2.322549521923065186e-01 3.167109563946723938e-02 2.400867827236652374e-02 -2.396582067012786865e-01 3.702344000339508057e-02 1.196053177118301392e-01 1.272957921028137207e-01 -3.363458216190338135e-01 1.042177528142929077e-01 2.855782806873321533e-01 1.827435046434402466e-01 -1.487841457128524780e-01 1.091984286904335022e-01 1.380138844251632690e-02 -1.741993874311447144e-01 4.025012850761413574e-01 -5.907006934285163879e-02 1.932210922241210938e-01 -9.612198919057846069e-02 -1.614430099725723267e-01 1.984557062387466431e-01 -1.013906374573707581e-01 2.526886761188507080e-01 2.042496651411056519e-01
-9.324660152196884155e-02 -2.632672339677810669e-02 -2.094592433422803879e-03 1.081874072551727295e-01 -4.432484880089759827e-02 4.731781035661697388e-02 3.296115100383758545e-01 -7.443571835756301880e-02 2.181960940361022949e-01 3.900436758995056152e-01 -3.493554890155792236e-02 -8.850143104791641235e-02 1.129977405071258545e-01 1.027495115995407104e-01 -2.695617377758026123e-01 -7.111179828643798828e-02 -1.925281062722206116e-02 1.284577511250972748e-02 3.965596258640289307e-01 -2.569673061370849609e-01 2.823473513126373291e-01 -2.170001119375228882e-01 -2.189536392688751221e-01 -3.869536519050598145e-02 -3.938575088977813721e-02 1.727187186479568481e-01 -9.464710205793380737e-02 -2.295310646295547485e-01 8.017694950103759766e-02 1.562124043703079224e-01 1.398902684450149536e-01 -8.468805998563766479e-02
9.518188983201980591e-02 -1.502310186624526978e-01 2.617395520210266113e-01 -6.867154687643051147e-02 1.986598372459411621e-01 3.739740327000617981e-02 -9.456603229045867920e-02 -1.245760619640350342e-01 1.450246945023536682e-02 -4.975806921720504761e-02 -2.242137193679809570e-01 -1.967126578092575073e-01 4.982370436191558838e-01 5.256906524300575256e-02 -9.901976585388183594e-02 -3.269679844379425049e-01 6.251150369644165039e-02 1.798610091209411621e-01 1.055471152067184448e-01 -7.114197127521038055e-03 1.069505959749221802e-01 -2.080893367528915405e-01 -2.731561660766601562e-01 2.116723954677581787e-01 -8.051601052284240723e-02 8.143540471792221069e-02 -1.678754389286041260e-01 -1.531097143888473511e-01 9.953217953443527222e-02 7.305758446455001831e-02 2.483255416154861450e-01 8.481933176517486572e-02
9.419799596071243286e-02 -1.712315529584884644e-02 1.753791272640228271e-01 2.417603135108947754e-01 -1.382790207862854004e-01 -3.072105646133422852e-01 7.163157314062118530e-02 -5.810375325381755829e-03 3.476404547691345215e-01 -1.710053533315658569e-02 -1.451672166585922241e-01 -2.354708313941955566e-01 8.675131201744079590e-02 -5.767913907766342163e-02 -1.724668294191360474e-01 6.017331406474113464e-02 -9.021998196840286255e-02 2.123742848634719849e-01 2.030553519725799561e-01 -1.005627289414405823e-01 6.937401741743087769e-02 1.124299243092536926e-01 8.662573993206024170e-02 2.250678688287734985e-01 3.836962580680847168e-02 2.282436490058898926e-01 -3.463428020477294922e-01 4.197892919182777405e-02 1.427224576473236084e-01 3.592652380466461182e-01 1.579147428274154663e-01 1.059141010046005249e-01
-1.802311390638351440e-01 1.199841648340225220e-01 2.115757763385772705e-01 -5.257044918835163116e-03 -2.520704269409179688e-01 -1.691130548715591431e-02 6.998173892498016357e-02 -1.874041259288787842e-01 1.546724140644073486e-01 2.083207964897155762e-01 -2.361641675233840942e-01 -1.492219865322113037e-01 1.929304450750350952e-01 -1.944956034421920776e-01 -8.403457701206207275e-02 -1.898732632398605347e-01 -1.264058202505111694e-01 1.580160707235336304e-01 3.221455216407775879e-01 -3.713091611862182617e-01 1.453234851360321045e-01 -1.209751442074775696e-01 8.960335701704025269e-02 -9.351270645856857300e-02 -7.255312521010637283e-03 2.461348921060562134e-01 -2.726815044879913330e-01 2.171699889004230499e-02 -6.057093292474746704e-02 1.551482826471328735e-01 2.064016610383987427e-01 5.735715385526418686e-03
4.866589978337287903e-02 -4.019121453166007996e-02 3.891982138156890869e-01 -4.164179414510726929e-02 -6.321763247251510620e-02 1.126825343817472458e-02 -6.830149795860052109e-03 1.148992916569113731e-03 -5.639982223510742188e-02 1.007374823093414307e-01 -2.104503214359283447e-01 2.156818956136703491e-01 1.393025368452072144e-01 -1.743382774293422699e-02 -5.544259771704673767e-02 -9.647855162620544434e-02 1.612739562988281250e-01 3.546071052551269531e-01 1.703038513660430908e-01 4.878701269626617432e-02 1.710066348314285278e-01 -3.757647275924682617e-01 -3.584617078304290771e-01 1.364304721355438232e-01 4.189272969961166382e-02 1.364418417215347290e-01 -3.665179014205932617e-02 -1.921975910663604736e-01 2.753532305359840393e-02 2.777608633041381836e-01 1.532206386327743530e-01 2.041503936052322388e-01
-1.799281537532806396e-01 1.439425647258758545e-01 1.258691847324371338e-01 3.731657564640045166e-02 -2.107213437557220459e-01 3.608747944235801697e-02 -2.060461789369583130e-01 1.829164475202560425e-01 4.281340539455413818e-02 1.661533713340759277e-01 -3.494158387184143066e-02 -6.919497996568679810e-02 2.318174839019775391e-01 6.174386665225028992e-02 1.806324869394302368e-01 1.845734566450119019e-02 -3.961662054061889648e-01 8.375924825668334961e-02 -8.593888580799102783e-02 -2.869344055652618408e-01 1.308163851499557495e-01 -2.905425429344177246e-01 -2.148714214563369751e-01 2.405580133199691772e-01 2.992734313011169434e-02 2.500159740447998047e-01 -1.629366874694824219e-01 1.143511235713958740e-01 2.501791417598724365e-01 1.993179917335510254e-01 -1.006428822875022888e-01 8.580110222101211548e-02
1.349633485078811646e-01 -5.450242012739181519e-02 2.458762228488922119e-01 -2.977659739553928375e-02 6.775937229394912720e-02 9.318926185369491577e-02 1.731952875852584839e-01 -1.071719601750373840e-01 3.785339593887329102e-01 4.994551837444305420e-02 -2.873534709215164185e-02 1.841543614864349365e-02 2.741467356681823730e-01 -2.720128744840621948e-02 -1.787422597408294678e-01 -1.344815641641616821e-01 2.944283746182918549e-02 1.614935696125030518e-01 1.636874973773956299e-01 7.003748905844986439e-04 -8.278439939022064209e-02 -1.040806621313095093e-01 -4.857673048973083496e-01 5.524840578436851501e-02 3.840947523713111877e-02 2.974966466426849365e-01 -2.911633849143981934e-01 -2.494218014180660248e-02 -2.524756491184234619e-01 1.836432218551635742e-01 8.087360113859176636e-02 -4.733170208055526018e-04
1.527477055788040161e-01 6.300156563520431519e-02 1.685329675674438477e-01 1.123172640800476074e-01 -1.399091929197311401e-01 -3.723515272140502930e-01 8.971622586250305176e-02 -5.983547493815422058e-02 3.165473043918609619e-01 -9.935388714075088501e-02 3.595359623432159424e-02 3.879147395491600037e-02 1.096149384975433350e-01 1.528810411691665649e-01 -2.399484813213348389e-01 -4.366271197795867920e-02 6.590490043163299561e-02 2.096016407012939453e-01 1.889535188674926758e-01 -3.596483170986175537e-01 1.326297968626022339e-02 9.940572082996368408e-02 1.607657782733440399e-02 1.320784687995910645e-01 1.721500754356384277e-01 3.428603410720825195e-01 -1.323384344577789307e-01 -4.679836705327033997e-02 8.097443729639053345e-02 1.809138208627700806e-01 3.190760016441345215e-01 -7.081460207700729370e-02
-5.706660449504852295e-02 -1.847820878028869629e-01 1.359340548515319824e-01 1.822026073932647705e-01 -1.535495668649673462e-01 -1.197873055934906006e-01 -1.288564801216125488e-01 5.152488872408866882e-02 -2.050794363021850586e-01 -1.670368611812591553e-01 -3.127520382404327393e-01 5.894094705581665039e-02 -4.174616187810897827e-02 -2.390359789133071899e-01 4.053681157529354095e-03 -9.182373434305191040e-02 4.474730789661407471e-02 1.033316403627395630e-01 1.598187834024429321e-01 -1.763207912445068359e-01 1.658501476049423218e-01 -2.405055910348892212e-01 -3.427557051181793213e-01 2.445152997970581055e-01 -1.068415567278862000e-01 3.083644211292266846e-01 -1.564823091030120850e-01 2.658283151686191559e-02 4.022039473056793213e-02 2.294653803110122681e-01 2.359086871147155762e-01 2.039878219366073608e-01
2.326224185526371002e-02 -4.433259740471839905e-02 2.987157106399536133e-01 9.272629022598266602e-02 -2.731804251670837402e-01 4.947864636778831482e-02 3.025463223457336426e-01 1.389588266611099243e-01 -1.285534203052520752e-01 -1.650459766387939453e-01 -1.861047148704528809e-01 -1.386686265468597412e-01 2.240662872791290283e-01 8.400260657072067261e-02 -2.404363453388214111e-01 2.312703877687454224e-01 -3.682089224457740784e-02 7.841339707374572754e-02 -5.574943870306015015e-02 4.725975915789604187e-02 2.597243487834930420e-01 3.126955032348632812e-02 1.164070703089237213e-02 1.921493858098983765e-01 5.054898560047149658e-02 3.332389891147613525e-01 7.736591249704360962e-02 1.429972797632217407e-01 9.164642542600631714e-02 -1.671788841485977173e-02 1.015407815575599670e-01 -4.101137816905975342e-01
1.188601776957511902e-01 1.418802142143249512e-01 -1.442522741854190826e-02 -1.180008240044116974e-02 1.237744987010955811e-01 7.149510830640792847e-02 3.603422548621892929e-03 -1.624677032232284546e-01 1.714059859514236450e-01 8.289191126823425293e-02 -2.632821798324584961e-01 3.656447678804397583e-02 3.111435174942016602e-01 1.786349900066852570e-02 -1.507982164621353149e-01 -1.104920133948326111e-01 -1.630979925394058228e-01 4.711687192320823669e-02 5.173682048916816711e-02 -4.628114402294158936e-02 1.763816475868225098e-01 5.774958059191703796e-02 -2.195997834205627441e-01 4.780135452747344971e-01 -8.382871001958847046e-02 8.974832296371459961e-02 -2.154229283332824707e-01 4.370420426130294800e-02 3.252724409103393555e-01 3.542091324925422668e-02 3.753606081008911133e-01 1.530146002769470215e-01
-7.288256287574768066e-02 3.461408242583274841e-02 1.127856317907571793e-02 9.848077781498432159e-03 6.367690116167068481e-02 -6.714724749326705933e-02 1.985026746988296509e-01 1.426230464130640030e-02 1.914306581020355225e-01 6.159793213009834290e-02 -1.091365888714790344e-01 -1.736542396247386932e-02 3.865318000316619873e-01 3.352794945240020752e-01 -2.658920884132385254e-01 2.832581661641597748e-02 -3.067883551120758057e-01 -1.025087386369705200e-01 4.886771366000175476e-02 6.008414179086685181e-02 4.484535660594701767e-03 -1.389866042882204056e-02 -2.811578214168548584e-01 3.789964318275451660e-01 2.425983399152755737e-01 2.571071684360504150e-01 -2.062336355447769165e-01 1.599538475275039673e-01 -3.414579667150974274e-03 -5.784846842288970947e-02 2.960007824003696442e-02 1.681869328022003174e-01
5.164140835404396057e-02 -5.152511876076459885e-03 2.160533145070075989e-02 -8.674074895679950714e-03 2.269528657197952271e-01 -8.332744240760803223e-03 -8.039797842502593994e-02 1.738779246807098389e-01 -6.860753521323204041e-03 1.075089126825332642e-01 4.219024907797574997e-03 3.227167297154664993e-03 3.998954892158508301e-01 -2.317805737257003784e-01 -2.566744387149810791e-02 -1.267336402088403702e-02 -1.372164636850357056e-01 1.769907027482986450e-01 -5.562441423535346985e-02 -2.153826951980590820e-01 3.040770888328552246e-01 4.115135222673416138e-02 -8.555854856967926025e-02 4.536598920822143555e-01 1.452082991600036621e-01 4.235528409481048584e-01 -4.623338952660560608e-02 1.596222817897796631e-01 -1.606364399194717407e-01 -6.389062851667404175e-02 3.209454566240310669e-02 -1.283032596111297607e-01
2.518660724163055420e-01 1.224928274750709534e-01 3.001384437084197998e-01 2.128920853137969971e-01 -1.443751156330108643e-01 3.944832459092140198e-02 2.518546581268310547e-01 -2.728527784347534180e-01 8.537412434816360474e-02 8.437179028987884521e-03 2.850790694355964661e-02 -1.294310092926025391e-01 9.499979764223098755e-02 3.045931756496429443e-01 -1.073495820164680481e-01 6.742555648088455200e-02 -1.480327844619750977e-01 2.059489935636520386e-01 2.707268297672271729e-01 -2.890893816947937012e-01 3.649778291583061218e-02 -2.528908662497997284e-02 -1.217237636446952820e-01 3.017961680889129639e-01 -5.409071221947669983e-03 1.890657544136047363e-01 9.866607189178466797e-02 5.289321392774581909e-02 -2.749085426330566406e-01 1.570189893245697021e-01 -9.203306981362402439e-04 -7.398663461208343506e-02
5.303394049406051636e-02 2.673799097537994385e-01 7.102357596158981323e-02 2.410139888525009155e-01 3.765514120459556580e-03 1.978509426116943359e-01 -2.109310217201709747e-02 2.321092188358306885e-01 -3.863289207220077515e-02 4.687139764428138733e-02 -1.414976119995117188e-01 -3.770142421126365662e-02 2.633440792560577393e-01 8.818828500807285309e-03 -1.719740629196166992e-01 -2.558138370513916016e-01 -2.666306495666503906e-01 -5.167418159544467926e-03 7.445925474166870117e-02 -2.119766473770141602e-01 2.049052715301513672e-01 -3.080526888370513916e-01 -1.393409520387649536e-01 2.051488906145095825e-01 1.659574806690216064e-01 3.317523598670959473e-01 6.881795078516006470e-02 2.732183039188385010e-01 4.870906844735145569e-02 -1.660549938678741455e-01 1.041153445839881897e-01 -4.188610240817070007e-02
-1.926191002130508423e-01 -3.272881805896759033e-01 4.252604395151138306e-02 1.159612908959388733e-01 5.655255541205406189e-02 -8.544565737247467041e-02 2.264545708894729614e-01 -1.267444491386413574e-01 -3.319276869297027588e-02 2.276708185672760010e-01 -9.418813884258270264e-02 -1.259865313768386841e-01 1.264621019363403320e-01 4.174744337797164917e-02 -4.195824265480041504e-01 -1.398200839757919312e-01 -3.364558815956115723e-01 5.310367792844772339e-02 2.237277776002883911e-01 -6.578148156404495239e-02 2.342045158147811890e-01 -1.677813380956649780e-01 5.757974460721015930e-02 7.245950400829315186e-02 8.987741172313690186e-02 2.040330767631530762e-01 -4.804299026727676392e-02 -7.695295661687850952e-02 -1.468207985162734985e-01 3.429172933101654053e-01 1.121263131499290466e-01 5.929826293140649796e-03
4.741649329662322998e-02 -3.751755133271217346e-02 -9.461551962886005640e-05 -1.760224103927612305e-01 -3.220811188220977783e-01 2.697016671299934387e-02 4.847851768136024475e-02 2.422210127115249634e-01 -2.535242438316345215e-01 -1.173617783933877945e-02 5.066227540373802185e-02 -2.610313296318054199e-01 2.352672368288040161e-01 1.431126445531845093e-01 2.234497293829917908e-02 -1.231209468096494675e-02 -1.155632082372903824e-02 6.872577965259552002e-02 2.956856191158294678e-01 -4.499690607190132141e-02 2.166926711797714233e-01 -2.842575311660766602e-01 -3.039366006851196289e-01 -1.061568222939968109e-02 6.378821283578872681e-02 3.950973749160766602e-01 -2.621763646602630615e-01 -5.142503604292869568e-02 -2.615365013480186462e-02 1.636047363281250000e-01 -9.436678141355514526e-02 -7.621674239635467529e-02
2.117019612342119217e-03 -1.055635958909988403e-01 4.390141367912292480e-02 -2.143677324056625366e-02 -2.251655161380767822e-01 1.682524383068084717e-01 9.819959849119186401e-02 -1.115637943148612976e-01 1.662224717438220978e-02 -2.626726627349853516e-01 -4.876732528209686279e-01 -2.243137359619140625e-02 4.082442820072174072e-02 -4.147900640964508057e-02 -1.479503959417343140e-01 -6.349935382604598999e-02 -3.974881768226623535e-02 -9.959528595209121704e-02 3.055598028004169464e-02 -1.248234137892723083e-02 3.289579749107360840e-01 1.053374037146568298e-01 -1.683603376150131226e-01 2.240608632564544678e-01 -3.703904524445533752e-02 5.074411034584045410e-01 9.610862471163272858e-03 4.749297222588211298e-04 1.931413859128952026e-01 1.622154563665390015e-01 1.236572638154029846e-01 1.187067851424217224e-02
4.943443462252616882e-02 -2.142902761697769165e-01 -4.907952994108200073e-02 -1.888685375452041626e-01 -1.954909712076187134e-01 1.132137477397918701e-01 5.841846391558647156e-02 -1.354451775550842285e-01 1.084202229976654053e-01 -1.416259407997131348e-01 -5.266255140304565430e-02 -1.019615009427070618e-01 3.270851969718933105e-01 -2.224109768867492676e-01 -3.275946378707885742e-01 1.851666420698165894e-01 -1.188884824514389038e-01 -1.387028843164443970e-01 3.790241107344627380e-02 -2.805440127849578857e-01 1.537965238094329834e-01 -4.272032156586647034e-02 -2.681295573711395264e-01 1.023636013269424438e-01 3.339207544922828674e-02 2.472361922264099121e-01 -2.311842292547225952e-01 4.088180884718894958e-02 2.630684077739715576e-01 6.759280711412429810e-02 2.761245965957641602e-01 9.478117525577545166e-02
3.934352993965148926e-01 -9.182867407798767090e-02 3.576655685901641846e-02 9.590256214141845703e-02 -6.518954783678054810e-02 6.017033010721206665e-02 -7.441632449626922607e-02 -2.459779381752014160e-02 -2.031841427087783813e-01 -1.171852648258209229e-01 -1.530166417360305786e-01 -1.750468835234642029e-02 4.560193419456481934e-01 2.058545947074890137e-01 -1.508255153894424438e-01 6.406300514936447144e-02 1.622132807970046997e-01 2.634485065937042236e-01 2.422365248203277588e-01 -2.105807363986968994e-01 -7.090584933757781982e-02 -1.987875998020172119e-01 -2.345218956470489502e-01 2.322819232940673828e-01 -1.668736189603805542e-01 1.029524952173233032e-01 -1.366715505719184875e-02 -3.804064914584159851e-02 8.491827547550201416e-02 1.646353602409362793e-01 -8.027353882789611816e-02 -1.526024043560028076e-01
1.058831997215747833e-02 1.642841249704360962e-01 1.791033893823623657e-01 2.274174988269805908e-01 -2.194714695215225220e-01 -1.977719962596893311e-01 2.553189992904663086e-01 3.155063092708587646e-02 2.714303731918334961e-01 -5.341762676835060120e-02 6.115657091140747070e-02 1.940528452396392822e-01 1.201709210872650146e-01 7.300646603107452393e-02 -5.003503337502479553e-02 -1.000888943672180176e-01 1.382731553167104721e-02 1.145019978284835815e-01 2.651265561580657959e-01 -1.685288846492767334e-01 -2.663379907608032227e-01 -7.399922609329223633e-02 -2.531197369098663330e-01 3.076365888118743896e-01 9.141553938388824463e-02 2.051233351230621338e-01 -1.319403201341629028e-01 -3.292334033176302910e-03 7.018374651670455933e-02 2.625910341739654541e-01 2.624538540840148926e-01 1.664015203714370728e-01
1.192138865590095520e-01 -3.163156285881996155e-02 7.049412280321121216e-02 -1.615588665008544922e-01 -3.716143667697906494e-01 9.837798774242401123e-02 1.432165652513504028e-01 2.631633281707763672e-01 -1.627515703439712524e-01 2.570908702909946442e-02 -1.774272471666336060e-01 -4.511514306068420410e-01 2.281913906335830688e-01 1.327482461929321289e-01 3.895417600870132446e-02 -4.077827185392379761e-02 9.799429029226303101e-02 9.574401192367076874e-03 2.213782966136932373e-01 -1.290958076715469360e-01 2.220672219991683960e-01 -2.182044386863708496e-01 -2.293307781219482422e-01 -1.354682142846286297e-03 8.554897457361221313e-02 2.626583278179168701e-01 -2.267497926950454712e-01 -8.753531426191329956e-02 4.771915823221206665e-02 1.020247861742973328e-01 3.514013439416885376e-02 -8.329369872808456421e-02
-2.088860236108303070e-02 -2.527993023395538330e-01 1.182434260845184326e-01 2.969949543476104736e-01 -1.073348373174667358e-01 -1.206613853573799133e-01 1.737049967050552368e-01 1.052231267094612122e-01 2.374997735023498535e-01 -2.423912286758422852e-03 -2.240375243127346039e-02 -1.485197097063064575e-01 2.124828398227691650e-01 -1.080361381173133850e-01 -3.478034436702728271e-01 4.560734704136848450e-02 -8.052634447813034058e-02 -1.176413446664810181e-01 3.041787743568420410e-01 -2.328088283538818359e-01 3.448111712932586670e-01 -9.489247202873229980e-02 -8.294610679149627686e-02 9.192501753568649292e-02 -6.083279475569725037e-02 -5.587017536163330078e-02 -3.557399213314056396e-01 -1.573455184698104858e-01 3.682821244001388550e-02 1.330640017986297607e-01 1.313561499118804932e-01 5.077310279011726379e-02
2.923425734043121338e-01 -7.381682097911834717e-02 5.321862176060676575e-02 6.206910684704780579e-02 3.744577467441558838e-01 2.957827746868133545e-01 9.738714993000030518e-02 1.282920539379119873e-01 -1.222989112138748169e-01 4.011853411793708801e-02 8.940943516790866852e-03 -3.459564968943595886e-02 3.079546391963958740e-01 -4.567413404583930969e-02 -1.811564117670059204e-01 1.335808187723159790e-01 -1.602364927530288696e-01 8.828330039978027344e-02 2.639138400554656982e-01 -3.980328515172004700e-02 1.528259962797164917e-01 -1.019547134637832642e-01 -1.759881973266601562e-01 2.250828146934509277e-01 -3.907766565680503845e-02 4.372489452362060547e-01 -1.773922443389892578e-01 4.254049807786941528e-02 -7.251278311014175415e-02 1.579194366931915283e-01 4.424781352281570435e-02 7.134840637445449829e-02
8.383198082447052002e-02 2.468480728566646576e-02 2.929270453751087189e-02 1.216494292020797729e-01 8.864299207925796509e-02 1.320873349905014038e-01 -1.446591019630432129e-01 -1.295925527811050415e-01 -1.774132810533046722e-02 1.417818516492843628e-01 -5.590337887406349182e-02 -8.722008019685745239e-02 1.139297559857368469e-01 -1.829431653022766113e-01 -2.237177640199661255e-01 4.234514757990837097e-02 -3.455293178558349609e-02 -1.886450797319412231e-01 2.348393648862838745e-01 -1.853042691946029663e-01 2.012938112020492554e-01 2.372510917484760284e-02 -1.550720930099487305e-01 6.918791532516479492e-01 -9.023161232471466064e-02 1.366837471723556519e-01 2.458151578903198242e-01 -3.040647692978382111e-02 1.045162081718444824e-01 9.634275734424591064e-02 -6.547378003597259521e-02 -3.847263753414154053e-02
-8.238903433084487915e-02 -9.875843673944473267e-02 7.004440575838088989e-02 1.238722130656242371e-01 5.642360541969537735e-03 -1.823717057704925537e-01 1.664179563522338867e-01 -1.257303059101104736e-01 8.407614380121231079e-02 2.205899208784103394e-01 -1.330094486474990845e-01 -1.311953216791152954e-01 1.754259914159774780e-01 4.099723324179649353e-02 -2.230715751647949219e-01 -1.459498256444931030e-01 -6.275799125432968140e-02 -1.389867067337036133e-01 4.843938946723937988e-01 -2.671234607696533203e-01 2.451056540012359619e-01 -2.284670025110244751e-01 -2.586112916469573975e-01 6.643551401793956757e-03 2.438477426767349243e-01 7.424694299697875977e-02 -7.031995803117752075e-02 -2.063521742820739746e-01 -4.874203726649284363e-02 1.587767601013183594e-01 8.132926374673843384e-02 -1.926578879356384277e-01
5.602526292204856873e-02 -1.589287370443344116e-01 -5.228440091013908386e-02 -1.043404340744018555e-01 -1.827120929956436157e-01 9.055395424365997314e-02 -5.906064808368682861e-02 -3.674812316894531250e-01 8.132692426443099976e-02 1.104349419474601746e-01 -2.245497405529022217e-01 3.615690022706985474e-02 3.485243022441864014e-01 -1.491245925426483154e-01 8.281955122947692871e-02 -1.131616830825805664e-01 -3.115780353546142578e-01 1.727158725261688232e-01 2.552341818809509277e-01 -1.244373768568038940e-01 1.749655306339263916e-01 1.849125027656555176e-01 -1.553930193185806274e-01 1.721285581588745117e-01 6.123683974146842957e-02 3.895501494407653809e-01 7.538215816020965576e-02 -1.804119795560836792e-01 1.326384693384170532e-01 -4.708908125758171082e-02 3.648306056857109070e-02 -5.443237721920013428e-02
-3.901683166623115540e-02 3.326230496168136597e-02 -9.534214623272418976e-03 3.510993719100952148e-01 -6.551976501941680908e-02 1.274617016315460205e-01 3.693196177482604980e-02 7.865580171346664429e-02 -4.131845012307167053e-02 -1.587442606687545776e-01 -2.706182897090911865e-01 1.046484783291816711e-01 -5.240527167916297913e-02 -2.674528658390045166e-01 1.682911533862352371e-04 -6.777763366699218750e-02 8.028689771890640259e-03 1.404715180397033691e-01 1.672314852476119995e-01 -3.041389770805835724e-02 2.408529072999954224e-01 -2.878223955631256104e-01 -4.614604413509368896e-01 3.124057650566101074e-01 -1.763100028038024902e-01 2.715709507465362549e-01 -1.122110411524772644e-01 -1.266065388917922974e-01 3.707769885659217834e-02 1.303734481334686279e-01 6.359266489744186401e-02 -5.022668046876788139e-04
8.344903588294982910e-02 -1.562350522726774216e-02 1.405752301216125488e-01 -9.870476275682449341e-02 9.512493014335632324e-02 1.794445812702178955e-01 1.596137695014476776e-02 -1.311689149588346481e-02 8.117378503084182739e-02 -1.844080686569213867e-01 -2.607620954513549805e-01 -9.467307478189468384e-02 4.687939882278442383e-01 -8.917400985956192017e-02 -2.376971840858459473e-01 -2.310077250003814697e-01 2.333635687828063965e-01 1.666673272848129272e-01 1.565156131982803345e-01 1.328901201486587524e-02 8.437079936265945435e-02 -1.590451449155807495e-01 -2.672120630741119385e-01 3.854994475841522217e-01 -9.751262143254280090e-03 1.012255921959877014e-01 -1.082245633006095886e-01 -1.749754697084426880e-01 8.647612482309341431e-02 5.718813464045524597e-02 6.780956685543060303e-02 -1.977850943803787231e-01
3.187166154384613037e-01 -1.841424554586410522e-01 -1.019450128078460693e-01 1.072667464613914490e-01 -7.270949333906173706e-02 2.054768800735473633e-01 2.541651427745819092e-01 8.633564412593841553e-02 1.277849227190017700e-01 -8.955509960651397705e-02 -6.527721136808395386e-02 -4.307753220200538635e-02 1.443330794572830200e-01 1.776932030916213989e-01 -7.434845715761184692e-02 2.509871423244476318e-01 -1.223100870847702026e-01 1.278489679098129272e-01 6.956734508275985718e-02 3.720901533961296082e-02 1.026607900857925415e-01 -2.175839543342590332e-01 -1.170673221349716187e-01 3.142731189727783203e-01 2.581938505172729492e-01 5.317041650414466858e-02 9.761344641447067261e-02 6.538654118776321411e-02 1.274328976869583130e-01 4.584534466266632080e-01 3.604710847139358521e-02 -2.296941429376602173e-01
-2.831506356596946716e-02 -2.550289034843444824e-02 3.248804807662963867e-01 2.695652469992637634e-02 -1.063116118311882019e-01 -1.610589772462844849e-01 -5.454376339912414551e-02 4.820814356207847595e-02 -1.356325149536132812e-01 3.270944207906723022e-02 1.455555558204650879e-01 -1.114933043718338013e-01 2.986064851284027100e-01 -2.343497471883893013e-03 9.888929128646850586e-02 -2.908036708831787109e-01 2.094227373600006104e-01 1.907751560211181641e-01 2.859855592250823975e-01 -4.860664904117584229e-02 2.240119278430938721e-01 1.279394924640655518e-01 1.424297541379928589e-01 2.334751933813095093e-01 -2.474657632410526276e-02 2.284672856330871582e-01 1.209188923239707947e-01 1.720802932977676392e-01 1.467461138963699341e-01 2.859909236431121826e-01 2.699885070323944092e-01 -1.847166270017623901e-01
7.201707363128662109e-02 -5.938796326518058777e-02 -7.401634007692337036e-02 4.365157335996627808e-02 2.013612538576126099e-02 -2.039832174777984619e-01 1.775531172752380371e-01 -1.688111722469329834e-01 9.926747530698776245e-02 -2.206300348043441772e-01 -3.322045803070068359e-01 1.651645004749298096e-01 1.153759211301803589e-01 2.447720319032669067e-01 -3.483749181032180786e-02 -5.264694336801767349e-03 8.239659667015075684e-02 -9.513673186302185059e-02 -6.034463644027709961e-02 -1.924588531255722046e-01 2.486270815134048462e-01 -1.608432829380035400e-01 -1.841230094432830811e-01 2.553098201751708984e-01 4.838806018233299255e-02 5.150274634361267090e-01 -8.468202501535415649e-02 1.304567456245422363e-01 1.473570168018341064e-01 3.763069212436676025e-02 2.253977954387664795e-01 4.708596691489219666e-02
-2.641645669937133789e-01 -1.371774226427078247e-01 -1.454204786568880081e-02 1.772605776786804199e-01 -6.465121358633041382e-02 5.662345141172409058e-02 3.168588876724243164e-01 -6.310908496379852295e-02 -2.763853371143341064e-01 2.430233657360076904e-01 -1.289024949073791504e-01 -3.058894276618957520e-01 1.950850635766983032e-01 -9.845923632383346558e-02 -2.768744528293609619e-01 2.877453155815601349e-02 -1.829355061054229736e-01 -1.204740162938833237e-02 2.216331660747528076e-01 6.804247945547103882e-02 2.517533954232931137e-03 -1.728330180048942566e-02 -6.032795459032058716e-02 1.141794919967651367e-01 1.973129212856292725e-01 2.789798080921173096e-01 -1.884100288152694702e-01 1.584712862968444824e-01 2.643738985061645508e-01 1.478341668844223022e-01 8.229915052652359009e-02 -1.299491375684738159e-01
8.971509337425231934e-02 -2.033547163009643555e-01 -9.451662749052047729e-02 -1.117434501647949219e-01 2.808528542518615723e-01 9.132012724876403809e-02 1.714615710079669952e-02 2.235949225723743439e-02 4.424658790230751038e-02 -1.835024505853652954e-01 -2.103674262762069702e-01 4.307425394654273987e-02 2.066125869750976562e-01 1.128247231245040894e-01 -2.670459747314453125e-01 6.816694140434265137e-02 1.001255121082067490e-03 1.396020650863647461e-01 2.145278751850128174e-01 -1.876240074634552002e-01 1.103951781988143921e-01 -3.787783980369567871e-01 -2.496978789567947388e-01 3.520795702934265137e-01 -2.328538447618484497e-01 1.817325502634048462e-01 -1.536620110273361206e-01 6.311471015214920044e-02 8.153933286666870117e-02 2.330974638462066650e-01 5.461594462394714355e-02 -8.095815777778625488e-02
2.922140434384346008e-02 -8.475963026285171509e-02 -1.555128097534179688e-01 5.500721279531717300e-03 -4.005566537380218506e-01 1.903236210346221924e-01 -2.205054089426994324e-02 -4.189392179250717163e-02 3.389243781566619873e-02 6.689875572919845581e-02 -1.889595948159694672e-02 1.483244299888610840e-01 2.967016398906707764e-01 -7.423273473978042603e-02 5.896569043397903442e-02 3.237552940845489502e-03 -3.258522972464561462e-02 -2.329241670668125153e-02 1.187407001852989197e-01 -1.626234203577041626e-01 3.108848631381988525e-01 -6.332726776599884033e-02 -5.285690426826477051e-01 2.923425734043121338e-01 7.249435782432556152e-02 1.621009707450866699e-01 -1.038367897272109985e-01 -5.321728996932506561e-03 2.278151512145996094e-01 -5.483740195631980896e-02 -1.493137050420045853e-02 1.967094391584396362e-01
-4.126209765672683716e-02 -2.108240723609924316e-01 -1.981124132871627808e-01 1.721301674842834473e-02 4.445269331336021423e-02 1.446480453014373779e-01 -1.051743403077125549e-01 -3.635963425040245056e-02 -2.133155912160873413e-01 1.337969303131103516e-02 -2.250246256589889526e-01 -6.074312329292297363e-02 2.999018132686614990e-01 -7.460644841194152832e-02 -2.309373319149017334e-01 -6.145724095404148102e-03 4.171368200331926346e-03 2.510062158107757568e-01 1.672950237989425659e-01 -4.773079603910446167e-02 3.808036148548126221e-01 -9.486676007509231567e-02 -3.130348920822143555e-01 1.374384313821792603e-01 4.821974143851548433e-04 1.266842782497406006e-01 1.488750874996185303e-01 -2.239849269390106201e-01 1.152118071913719177e-01 2.056007981300354004e-01 2.654069662094116211e-01 2.271355986595153809e-01
2.463158592581748962e-02 -1.077209413051605225e-01 2.530775070190429688e-01 -1.743788123130798340e-01 1.179706864058971405e-02 6.778535898774862289e-03 -3.142869099974632263e-02 2.625210955739021301e-02 1.184750124812126160e-01 2.657736651599407196e-02 -2.980497777462005615e-01 -1.875433884561061859e-02 3.727821707725524902e-01 1.465783361345529556e-02 -9.172184765338897705e-02 -7.950673252344131470e-02 3.124300241470336914e-01 1.238513141870498657e-01 2.117561697959899902e-01 2.754114009439945221e-02 4.570702463388442993e-02 -2.240440398454666138e-01 -3.378180265426635742e-01 2.996869385242462158e-01 -1.503292750567197800e-02 9.780589491128921509e-02 -2.758906595408916473e-02 -7.451731711626052856e-02 5.708576645702123642e-03 3.891755938529968262e-01 1.484035551548004150e-01 1.709932386875152588e-01
3.557433933019638062e-02 2.408095821738243103e-02 -9.236706793308258057e-02 -1.914487481117248535e-01 -1.956026703119277954e-01 -1.971662789583206177e-01 1.816728711128234863e-01 1.106454338878393173e-02 -1.723886132240295410e-01 -5.217306688427925110e-02 -1.938669383525848389e-01 -2.615244388580322266e-01 2.137635052204132080e-01 1.280999928712844849e-01 -1.609400063753128052e-01 -3.643831238150596619e-02 5.698277428746223450e-02 6.070954725146293640e-02 2.880383729934692383e-01 -1.023225858807563782e-01 2.352073043584823608e-01 -6.577765941619873047e-02 -4.640158116817474365e-01 -8.358203619718551636e-02 2.603330016136169434e-01 1.247481629252433777e-01 -1.647114753723144531e-01 -6.288714706897735596e-02 3.396983444690704346e-02 1.541043370962142944e-01 2.278983741998672485e-01 -2.034222483634948730e-01
9.233526885509490967e-03 -5.340322386473417282e-03 6.495733559131622314e-02 3.480449318885803223e-01 -1.659636013209819794e-02 -1.065407600253820419e-02 6.524630635976791382e-02 -2.309347689151763916e-01 1.004174724221229553e-01 1.219878643751144409e-01 -9.809432923793792725e-02 -1.975225955247879028e-01 9.366360306739807129e-02 4.231483116745948792e-02 -1.503047496080398560e-01 -2.749918960034847260e-02 -9.210097044706344604e-02 2.012242674827575684e-01 1.720940321683883667e-01 -1.883266717195510864e-01 3.744352757930755615e-01 5.367189645767211914e-02 -2.021496742963790894e-01 -1.189979761838912964e-01 -4.766695573925971985e-02 5.158865451812744141e-01 -2.848645746707916260e-01 -7.638587802648544312e-02 2.061650715768337250e-02 1.447448134422302246e-01 -1.173903234302997589e-02 -1.413107812404632568e-01
-1.192082613706588745e-01 -7.687555998563766479e-02 3.454742133617401123e-01 -2.522248923778533936e-01 9.686864167451858521e-02 -9.955676272511482239e-03 -8.763401769101619720e-03 1.279047876596450806e-01 1.011980995535850525e-01 3.043735586106777191e-02 -3.095605969429016113e-01 3.287340700626373291e-02 2.393445521593093872e-01 -9.479245543479919434e-02 -8.748481422662734985e-02 -1.107189208269119263e-01 1.995732933282852173e-01 1.620732992887496948e-01 2.666223943233489990e-01 3.415655344724655151e-02 3.735855966806411743e-02 -2.782656550407409668e-01 -2.968665957450866699e-01 2.744113802909851074e-01 -1.569919474422931671e-02 2.015425413846969604e-01 4.237935319542884827e-02 -1.383469104766845703e-01 3.257567435503005981e-02 3.635517656803131104e-01 2.933213487267494202e-02 1.508899405598640442e-02
-8.154853247106075287e-03 -6.285350304096937180e-03 1.645439416170120239e-01 -1.666207313537597656e-01 -4.377757385373115540e-02 9.752655774354934692e-02 2.731553018093109131e-01 6.724041700363159180e-02 3.936393931508064270e-02 3.184385597705841064e-01 -2.467248141765594482e-01 -1.433781534433364868e-01 1.214459910988807678e-01 -7.434604316949844360e-02 -2.552852034568786621e-01 -1.756738424301147461e-01 -5.396546795964241028e-02 1.019141301512718201e-01 2.552709579467773438e-01 -3.519028425216674805e-02 1.695114672183990479e-01 5.027514323592185974e-02 -4.179494380950927734e-01 -8.959580957889556885e-02 2.376876026391983032e-01 1.151925772428512573e-01 -1.554041057825088501e-01 -5.308233667165040970e-03 -1.527855396270751953e-01 1.100621894001960754e-01 2.790594398975372314e-01 -2.299058884382247925e-01
4.026468843221664429e-03 1.972112804651260376e-02 5.858046188950538635e-02 -6.888970732688903809e-02 -1.032682731747627258e-01 -9.577173739671707153e-03 2.649246752262115479e-01 1.624162122607231140e-02 2.296387255191802979e-01 1.438846141099929810e-01 3.015558123588562012e-01 1.278043687343597412e-01 3.113273084163665771e-01 -1.687189787626266479e-01 1.136989239603281021e-02 8.193768560886383057e-02 1.101978197693824768e-01 1.022343039512634277e-01 3.648439645767211914e-01 1.086156368255615234e-01 4.338781237602233887e-01 4.516390338540077209e-02 -9.571272134780883789e-02 4.967509582638740540e-02 1.180230677127838135e-01 1.257302314043045044e-01 8.834920078516006470e-02 5.598632618784904480e-02 -3.103433735668659210e-02 3.150299191474914551e-01 2.134989798069000244e-01 -2.034290134906768799e-01
-1.221289299428462982e-02 -4.415347427129745483e-02 1.562392711639404297e-01 1.498493105173110962e-01 -2.777924835681915283e-01 -7.101096212863922119e-02 5.913626030087471008e-02 9.573086351156234741e-02 -2.438137680292129517e-02 1.255275458097457886e-01 -1.671985834836959839e-01 -3.683858811855316162e-01 2.707160711288452148e-01 -1.810608357191085815e-01 -6.465049833059310913e-02 -9.999489784240722656e-02 -4.615516960620880127e-02 -2.715330719947814941e-01 2.788982093334197998e-01 -1.165937632322311401e-01 9.259419888257980347e-02 -1.024949178099632263e-01 1.150695160031318665e-01 1.870679855346679688e-01 -7.912112027406692505e-02 1.340034902095794678e-01 -2.959276139736175537e-01 -3.463322520256042480e-01 -7.609377056360244751e-02 1.289282590150833130e-01 2.218894958496093750e-01 -1.340224146842956543e-01
2.810793817043304443e-01 1.236649975180625916e-01 2.435068041086196899e-01 -6.259577721357345581e-02 -7.299633324146270752e-02 -8.364757895469665527e-02 1.856801956892013550e-01 1.057333946228027344e-01 5.274574831128120422e-02 -4.769270494580268860e-02 -3.540385067462921143e-01 1.336496025323867798e-01 2.979858517646789551e-01 2.467135898768901825e-02 -1.501500606536865234e-01 1.704618930816650391e-01 -1.185421273112297058e-01 6.531791388988494873e-02 -1.518697142601013184e-01 6.650620140135288239e-03 1.422496289014816284e-01 -6.141993403434753418e-02 -1.714677065610885620e-01 2.096411138772964478e-01 2.938289195299148560e-02 4.680306315422058105e-01 -2.391480803489685059e-01 -1.446227878332138062e-01 -2.900391444563865662e-02 1.354599148035049438e-01 -2.460010722279548645e-02 1.965507566928863525e-01
6.720725446939468384e-02 2.849161624908447266e-03 2.026792764663696289e-01 3.238898515701293945e-01 -2.301615662872791290e-02 -8.731378242373466492e-03 2.393809258937835693e-01 -3.134064078330993652e-01 2.306089736521244049e-02 1.356037259101867676e-01 -6.342780590057373047e-02 -3.133187536150217056e-03 2.690913975238800049e-01 7.991522550582885742e-02 -1.937024742364883423e-01 4.335751757025718689e-02 1.061087008565664291e-03 -9.403230994939804077e-02 2.465914338827133179e-01 -1.496712714433670044e-01 4.186094701290130615e-01 -2.134554088115692139e-01 -1.041297093033790588e-01 -8.326531201601028442e-02 3.596531972289085388e-02 2.978378832340240479e-01 -2.454481422901153564e-01 1.132856830954551697e-01 -8.691917359828948975e-02 1.074593514204025269e-01 5.560898035764694214e-02 -1.905494332313537598e-01
2.485670596361160278e-01 -2.695952653884887695e-01 -6.463080644607543945e-02 1.450633257627487183e-01 -1.029575318098068237e-01 4.858781769871711731e-02 1.863252073526382446e-01 -5.921114981174468994e-02 4.345141723752021790e-02 4.067575335502624512e-01 -1.710778176784515381e-01 -2.458726018667221069e-01 1.888982504606246948e-01 1.200034692883491516e-01 -1.843509674072265625e-01 -2.539601922035217285e-01 -3.243892639875411987e-02 1.635468006134033203e-01 3.164276778697967529e-01 -8.446335792541503906e-02 2.153483182191848755e-01 -7.013052701950073242e-02 -1.245679706335067749e-01 -4.372423142194747925e-02 6.676679849624633789e-02 2.670802474021911621e-01 -1.996298432350158691e-01 -1.235352531075477600e-01 -1.096161231398582458e-01 1.143659278750419617e-01 -5.746296793222427368e-02 -1.429006904363632202e-01
1.620432883501052856e-01 -7.015581429004669189e-02 2.502208016812801361e-02 2.884418666362762451e-01 -7.760028541088104248e-02 1.421445161104202271e-01 2.245862483978271484e-01 -1.339183598756790161e-01 -8.131094276905059814e-02 1.780992001295089722e-01 -1.557131558656692505e-01 -8.365068584680557251e-02 5.931905284523963928e-02 -3.060776554048061371e-02 -4.376161843538284302e-02 1.176917366683483124e-02 -3.231608867645263672e-02 1.087412312626838684e-01 2.993207573890686035e-01 -2.686230540275573730e-01 4.271777868270874023e-01 -9.250879287719726562e-02 -6.385101377964019775e-02 -5.070239305496215820e-02 -7.480186875909566879e-03 4.354452192783355713e-01 -3.193549215793609619e-01 5.267412588000297546e-02 3.044600039720535278e-02 7.378895580768585205e-02 8.726918697357177734e-02 -1.832661032676696777e-01
-9.699710458517074585e-02 -9.582624584436416626e-02 2.781851589679718018e-02 1.431623846292495728e-01 -2.384852990508079529e-02 -7.801124453544616699e-02 2.169878035783767700e-01 -1.671007126569747925e-01 2.472602874040603638e-01 2.882845401763916016e-01 -1.424142122268676758e-01 -1.163237616419792175e-01 1.821175962686538696e-01 -2.106330543756484985e-02 -2.572376728057861328e-01 -7.619618624448776245e-02 -1.165240034461021423e-01 -1.549434661865234375e-01 3.348229825496673584e-01 -2.334704697132110596e-01 2.033910602331161499e-01 -2.311185449361801147e-01 -2.277898043394088745e-01 -1.237281709909439087e-01 1.401928663253784180e-01 2.035336941480636597e-01 -6.869508326053619385e-02 -2.282308787107467651e-01 3.216547146439552307e-02 2.987296283245086670e-01 -3.848473727703094482e-02 -1.378704756498336792e-01
6.309411022812128067e-03 -2.738616168498992920e-01 -1.750071942806243896e-01 -7.913976907730102539e-02 5.647973623126745224e-03 1.890882998704910278e-01 2.864870429039001465e-01 2.188475430011749268e-01 8.327364921569824219e-02 -2.695745415985584259e-02 1.771080791950225830e-01 -5.041997879743576050e-03 2.120687216520309448e-01 -9.411063790321350098e-02 -1.543794572353363037e-01 2.275950759649276733e-01 1.157069951295852661e-01 1.084338352084159851e-01 1.252310276031494141e-01 -9.292363375425338745e-02 1.002324372529983521e-01 -1.969404071569442749e-01 -9.269104152917861938e-02 2.356767952442169189e-01 3.045130670070648193e-01 2.960484623908996582e-01 1.648704707622528076e-02 1.101490557193756104e-01 3.028057217597961426e-01 2.302688211202621460e-01 2.023318856954574585e-01 1.137358918786048889e-01
4.877064004540443420e-02 -3.780613839626312256e-02 -1.609457433223724365e-01 -1.887551881372928619e-02 -1.637340635061264038e-01 -2.093195766210556030e-01 3.823109343647956848e-02 5.669702962040901184e-02 4.075742959976196289e-01 2.182669490575790405e-01 -4.801243916153907776e-02 -8.242709189653396606e-02 1.967980712652206421e-01 1.350740939378738403e-01 -1.400796025991439819e-01 2.686077058315277100e-01 7.926206104457378387e-03 2.445695251226425171e-01 -5.224820226430892944e-03 -2.483870089054107666e-01 5.595321208238601685e-02 -4.977356269955635071e-02 -1.788800656795501709e-01 4.627957642078399658e-01 6.961325556039810181e-02 3.399526774883270264e-01 -6.320656090974807739e-02 3.059351257979869843e-02 -1.275509297847747803e-01 5.918206274509429932e-02 -3.776460513472557068e-02 5.567370355129241943e-02
-1.355722099542617798e-01 9.022819250822067261e-02 1.209593098610639572e-02 1.459362357854843140e-01 -3.756608814001083374e-02 -2.276244107633829117e-03 -1.913657598197460175e-02 1.156999617815017700e-01 -1.254166513681411743e-01 3.498876988887786865e-01 -1.958513110876083374e-01 1.461131721735000610e-01 3.370136320590972900e-01 -2.066962867975234985e-01 -3.012236393988132477e-02 -2.051219809800386429e-03 -2.704604268074035645e-01 -1.865488737821578979e-01 3.559553250670433044e-02 6.116286292672157288e-02 3.036720752716064453e-01 -3.583473563194274902e-01 -1.688328534364700317e-01 2.371409237384796143e-01 1.109066605567932129e-01 1.945075988769531250e-01 3.004808723926544189e-02 2.182268798351287842e-01 -4.781516641378402710e-02 1.793543696403503418e-01 1.726642102003097534e-01 -2.328222617506980896e-02
-1.243185251951217651e-01 3.524773716926574707e-01 4.095505177974700928e-02 1.220327988266944885e-01 -4.010025262832641602e-01 -1.305855959653854370e-01 2.794591188430786133e-01 -3.404752165079116821e-02 4.484588280320167542e-02 -8.119026571512222290e-02 -1.283495575189590454e-01 -1.705418527126312256e-01 3.299484848976135254e-01 -8.053027093410491943e-02 -6.044607609510421753e-02 -2.184700965881347656e-01 -1.562942266464233398e-01 1.184109076857566833e-01 2.626616954803466797e-01 -6.726023554801940918e-02 -9.996586292982101440e-02 1.597361117601394653e-01 -8.403543382883071899e-02 2.268728166818618774e-01 1.001193225383758545e-01 1.883065402507781982e-01 -1.274599730968475342e-01 -6.120557337999343872e-02 -2.791509926319122314e-01 1.165748760104179382e-01 -4.747892543673515320e-02 2.184084057807922363e-02
-1.542575210332870483e-01 -3.112569975201040506e-04 1.715161502361297607e-01 1.504644304513931274e-01 5.669025704264640808e-02 2.078381180763244629e-01 5.722534842789173126e-03 3.464784845709800720e-02 -1.116982027888298035e-01 1.752147218212485313e-03 -2.635792493820190430e-01 2.867920100688934326e-01 4.191271588206291199e-02 -1.389175504446029663e-01 -2.238557487726211548e-01 -1.390954256057739258e-01 1.264067292213439941e-01 3.219616115093231201e-01 7.350622117519378662e-02 -1.221506074070930481e-01 1.647090613842010498e-01 -2.016560137271881104e-01 -3.443772792816162109e-01 7.766006886959075928e-02 1.492807269096374512e-01 1.964563131332397461e-01 -4.843042418360710144e-02 -3.010388836264610291e-02 -7.545765489339828491e-03 3.854861259460449219e-01 1.765771061182022095e-01 2.131576538085937500e-01
-1.469026654958724976e-01 5.978024005889892578e-02 1.155038475990295410e-01 -5.066413432359695435e-02 -2.237097024917602539e-01 -9.234275668859481812e-03 -6.216090545058250427e-02 -1.181894689798355103e-01 -1.964996457099914551e-01 -1.041614264249801636e-01 -3.038863837718963623e-01 -2.381773293018341064e-02 5.940595269203186035e-02 -2.913372814655303955e-01 -3.725837683305144310e-03 -1.288869082927703857e-01 -6.670118123292922974e-02 5.448923632502555847e-02 1.230183467268943787e-01 -3.331660926342010498e-01 1.826408952474594116e-01 -2.799627482891082764e-01 -3.245140612125396729e-01 3.611264228820800781e-01 -1.325775980949401855e-01 1.992164254188537598e-01 -8.522231876850128174e-02 -2.841670513153076172e-01 -6.947806105017662048e-03 1.019222959876060486e-01 2.857753634452819824e-02 7.762151956558227539e-02
-1.227069869637489319e-01 1.416761875152587891e-01 -6.028814706951379776e-03 -3.297432139515876770e-02 -1.388087403029203415e-03 9.214550256729125977e-02 -1.323918998241424561e-01 -7.036291807889938354e-02 -4.550394043326377869e-02 -6.756930053234100342e-02 -5.462450161576271057e-02 -3.867450654506683350e-01 1.083026379346847534e-01 1.809809058904647827e-01 -3.265673816204071045e-01 6.001975014805793762e-02 -7.895658165216445923e-02 2.177352011203765869e-01 1.322594936937093735e-02 -7.354950159788131714e-02 3.114055693149566650e-01 4.352925345301628113e-02 1.754504442214965820e-02 1.503970772027969360e-01 1.475995928049087524e-01 4.214693903923034668e-01 2.195149101316928864e-02 -1.103907600045204163e-01 4.688811898231506348e-01 1.967583596706390381e-02 -1.984816975891590118e-02 -7.147461175918579102e-02
-2.057887800037860870e-02 -1.261477321386337280e-01 1.322060972452163696e-01 -3.584417402744293213e-01 -1.170236170291900635e-01 -5.843981355428695679e-02 3.900281190872192383e-01 -1.370770018547773361e-02 -3.540980443358421326e-02 -4.796834290027618408e-02 -9.101122617721557617e-02 -2.699402272701263428e-01 -6.676217913627624512e-02 -1.652508527040481567e-01 -5.349346622824668884e-02 -2.268170565366744995e-02 -1.939152479171752930e-01 3.134468495845794678e-01 2.186801880598068237e-01 2.413675747811794281e-02 1.916176266968250275e-02 -2.630793750286102295e-01 -1.807539761066436768e-01 6.486858427524566650e-02 2.028640806674957275e-01 1.601806133985519409e-01 -3.259152770042419434e-01 -5.725694820284843445e-02 5.572654306888580322e-02 2.765490710735321045e-01 -1.585516380146145821e-03 4.273930191993713379e-02
3.120186030864715576e-01 -2.121988981962203979e-01 1.011701822280883789e-01 2.365753203630447388e-01 -4.699811711907386780e-02 1.258416622877120972e-01 2.533696293830871582e-01 -1.892576068639755249e-01 3.517884016036987305e-02 1.420242935419082642e-01 -1.012440100312232971e-01 -2.899560034275054932e-01 6.110552698373794556e-02 7.939062267541885376e-02 -1.936968974769115448e-02 -2.355818077921867371e-02 1.245639100670814514e-01 1.340649425983428955e-01 4.134141802787780762e-01 -5.861375480890274048e-02 4.464688152074813843e-02 -7.526490837335586548e-03 9.165453165769577026e-02 1.417791247367858887e-01 -6.770349293947219849e-02 3.778797686100006104e-01 -2.378964126110076904e-01 -5.499756708741188049e-02 -1.808999665081501007e-02 1.160668134689331055e-01 2.766794860363006592e-01 -1.044892519712448120e-01
-4.364946857094764709e-02 -1.310438066720962524e-01 1.200173050165176392e-01 5.379921197891235352e-02 1.297080963850021362e-01 -2.365238219499588013e-01 -3.909118473529815674e-02 1.080422773957252502e-01 8.643461391329765320e-03 1.814633980393409729e-02 -3.706892728805541992e-01 9.021236747503280640e-02 7.494876533746719360e-02 3.239161074161529541e-01 -8.421889692544937134e-02 -1.556164473295211792e-01 1.365213003009557724e-02 2.054498344659805298e-02 2.252680659294128418e-01 1.272125393152236938e-01 2.440641522407531738e-01 -3.032496273517608643e-01 -2.516441643238067627e-01 2.575661242008209229e-01 -8.417586237192153931e-02 3.188321888446807861e-01 -2.542194165289402008e-02 2.433930486440658569e-01 1.999899595975875854e-01 8.885765448212623596e-03 1.754310429096221924e-01 4.058038815855979919e-02
-6.068430095911026001e-02 1.067658811807632446e-01 4.699907079339027405e-02 -4.631989076733589172e-02 -4.933532327413558960e-02 -2.846654690802097321e-02 -4.080402106046676636e-02 -3.048796951770782471e-02 3.333165943622589111e-01 -9.425077587366104126e-02 -1.035265848040580750e-01 -1.604332774877548218e-01 2.481350898742675781e-01 9.972359240055084229e-02 -3.577704131603240967e-01 6.858089938759803772e-03 -1.692001670598983765e-01 1.026231944561004639e-01 7.163210213184356689e-02 -2.981317043304443359e-02 -9.329475462436676025e-02 3.083758428692817688e-02 -3.945983052253723145e-01 1.809322685003280640e-01 1.394297778606414795e-01 1.508277207612991333e-01 -4.350566864013671875e-01 -4.747257754206657410e-02 -2.259539216756820679e-01 1.333115547895431519e-01 2.425350397825241089e-01 1.186401098966598511e-01
-1.668522208929061890e-01 6.183105334639549255e-02 -3.490528091788291931e-02 -7.312758266925811768e-02 -4.321568608283996582e-01 5.108798295259475708e-02 1.381478011608123779e-01 1.501082181930541992e-01 -1.425376832485198975e-01 -8.703128993511199951e-02 1.288754865527153015e-02 -4.113492071628570557e-01 3.019056916236877441e-01 -1.279158168472349644e-04 -1.486075222492218018e-01 -7.009842991828918457e-02 1.650549024343490601e-01 -1.171713843941688538e-01 1.099144145846366882e-01 -1.338801234960556030e-01 2.171385586261749268e-01 -2.192053794860839844e-01 -2.443903535604476929e-01 1.609158813953399658e-01 1.228583827614784241e-01 1.228625997900962830e-01 -1.987662017345428467e-01 1.379047036170959473e-01 -1.571192443370819092e-01 2.168016284704208374e-01 -4.606174677610397339e-02 3.239560499787330627e-02
6.200722604990005493e-02 1.318829655647277832e-01 7.211734540760517120e-03 -1.502042114734649658e-01 -3.973356187343597412e-01 1.542627364397048950e-01 1.630378961563110352e-01 2.575208544731140137e-01 -2.107311785221099854e-01 -1.074531488120555878e-02 -8.961315453052520752e-02 -3.354702889919281006e-01 2.155475616455078125e-01 5.469298362731933594e-02 8.294694870710372925e-02 -5.027702078223228455e-02 1.396827846765518188e-01 6.155816838145256042e-02 1.392531692981719971e-01 -1.137726083397865295e-01 2.275881767272949219e-01 -1.862130165100097656e-01 -2.820563316345214844e-01 -1.217238139361143112e-02 1.050194576382637024e-01 2.620242834091186523e-01 -3.009312748908996582e-01 -9.067632257938385010e-02 8.685098960995674133e-03 1.721369773149490356e-01 5.153684690594673157e-02 -1.580555140972137451e-01
-1.258287727832794189e-01 2.022965848445892334e-01 -1.039513349533081055e-01 8.347645401954650879e-02 -8.675829321146011353e-02 -7.550346851348876953e-02 3.813664913177490234e-01 -2.427220717072486877e-02 -1.468644440174102783e-01 -1.626909971237182617e-01 -1.009494364261627197e-01 -3.597691655158996582e-01 9.626023471355438232e-02 -1.880993507802486420e-02 1.019658818840980530e-01 -2.245053350925445557e-01 -1.860953569412231445e-01 1.116955354809761047e-01 2.989906966686248779e-01 -3.324430584907531738e-01 2.614379525184631348e-01 -9.901890158653259277e-02 -8.241993188858032227e-02 7.907071709632873535e-02 1.009385287761688232e-01 1.469307690858840942e-01 -1.633487492799758911e-01 5.924689397215843201e-02 -2.181344777345657349e-01 7.698117941617965698e-02 2.320145070552825928e-01 2.448460459709167480e-02
-1.543691158294677734e-01 2.476651221513748169e-02 -1.449450403451919556e-01 7.800342142581939697e-02 -9.865280985832214355e-02 -5.215135961771011353e-02 4.812844097614288330e-02 6.460082251578569412e-03 -9.944288060069084167e-03 5.891840159893035889e-02 9.316096454858779907e-02 -2.265139371156692505e-01 2.307158559560775757e-01 1.962446793913841248e-02 -1.564674377441406250e-01 -1.039043813943862915e-01 -1.911880373954772949e-01 3.088867068290710449e-01 3.989448547363281250e-01 2.489543706178665161e-02 4.086293280124664307e-01 1.944927126169204712e-01 7.545981556177139282e-02 1.155497953295707703e-01 2.578816413879394531e-01 1.798736900091171265e-01 -8.760894834995269775e-02 -3.527353405952453613e-01 8.399701118469238281e-02 -7.454447448253631592e-02 7.793222367763519287e-02 -1.263691484928131104e-01
-1.269159466028213501e-01 -1.615736633539199829e-01 9.983120858669281006e-02 1.324860304594039917e-01 -1.298259347677230835e-01 -2.090997993946075439e-01 2.047172784805297852e-01 -2.132450938224792480e-01 1.296774297952651978e-01 1.492295265197753906e-01 1.900603994727134705e-02 -1.428757011890411377e-01 2.224366515874862671e-01 -1.928658108226954937e-03 -1.800826340913772583e-01 -1.779112815856933594e-01 -7.826823741197586060e-02 -1.926841139793395996e-01 4.508014023303985596e-01 -2.424070388078689575e-01 1.883403062820434570e-01 -3.467676341533660889e-01 -2.262857258319854736e-01 -2.353231189772486687e-03 1.228406727313995361e-01 1.048651859164237976e-01 -1.520052552223205566e-01 -1.907936334609985352e-01 -2.945864945650100708e-02 3.504086658358573914e-02 8.764591813087463379e-02 -3.666709735989570618e-02
-1.216395795345306396e-01 -1.666089594364166260e-01 -8.092622458934783936e-02 -3.743713954463601112e-03 -2.880338728427886963e-01 -6.408770382404327393e-02 2.077761441469192505e-01 -6.860818713903427124e-02 -2.777305543422698975e-01 -1.101556196808815002e-01 -2.011540234088897705e-01 -2.616148889064788818e-01 2.080943584442138672e-01 -3.776767291128635406e-03 -1.324922777712345123e-02 8.803927339613437653e-03 -1.094458922743797302e-01 2.154856026172637939e-01 2.870632708072662354e-01 -1.759269088506698608e-01 3.147442638874053955e-01 -1.893649548292160034e-01 -4.229615330696105957e-01 -5.254638940095901489e-02 1.423023641109466553e-01 1.934968382120132446e-01 -2.411159686744213104e-02 4.833190888166427612e-02 -7.455663383007049561e-02 2.829834632575511932e-02 -8.435646444559097290e-02 -1.084277629852294922e-01
-9.169486910104751587e-02 -2.820155918598175049e-01 4.213094711303710938e-02 7.105131447315216064e-02 -9.428096562623977661e-02 -8.575227111577987671e-02 5.420055612921714783e-02 -1.434663496911525726e-02 3.148058354854583740e-01 1.230228394269943237e-01 7.829400151968002319e-02 -3.397147953510284424e-01 2.132071703672409058e-01 -8.899439126253128052e-02 1.375926882028579712e-01 1.435416340827941895e-01 4.213312268257141113e-02 2.084155976772308350e-01 2.185910642147064209e-01 -5.836493149399757385e-02 7.942044734954833984e-02 -1.526001691818237305e-01 -6.769802421331405640e-02 1.090071424841880798e-01 -2.624073028564453125e-01 4.612651467323303223e-01 -6.683525443077087402e-02 -9.794797003269195557e-02 1.668979413807392120e-02 1.344605535268783569e-01 2.612766027450561523e-01 -1.799865067005157471e-01
-1.444533765316009521e-01 3.209856152534484863e-01 2.247112989425659180e-01 2.953978441655635834e-02 1.532380580902099609e-01 -3.084846958518028259e-02 1.018374338746070862e-01 2.078290730714797974e-01 -1.408179569989442825e-02 2.541626989841461182e-02 1.045135483145713806e-01 -1.425397815182805061e-03 5.913279950618743896e-02 2.895939163863658905e-02 -4.548292607069015503e-02 4.411865398287773132e-02 1.770444028079509735e-02 1.141112297773361206e-01 -8.104169368743896484e-02 -2.603233158588409424e-01 2.634859085083007812e-01 -2.883444428443908691e-01 -1.515627652406692505e-01 2.323277667164802551e-02 4.981570318341255188e-02 4.353753626346588135e-01 1.672763824462890625e-01 1.691198796033859253e-01 6.876479834318161011e-02 4.064396321773529053e-01 1.610059291124343872e-01 1.356704235076904297e-01
-1.131379306316375732e-01 -3.289565816521644592e-02 7.524329423904418945e-02 2.502752542495727539e-01 -2.159600406885147095e-01 1.755368411540985107e-01 -1.205189153552055359e-01 9.171167761087417603e-02 -4.056655988097190857e-02 -1.807378679513931274e-01 5.688707530498504639e-02 -3.334945812821388245e-02 3.425052165985107422e-01 -1.869301050901412964e-01 -3.447068333625793457e-01 -1.340627074241638184e-01 8.823679760098457336e-03 8.525264263153076172e-02 -2.761766873300075531e-02 -7.025811076164245605e-02 1.248250156641006470e-02 -2.508528828620910645e-01 7.072671502828598022e-02 1.278132796287536621e-01 2.819339931011199951e-01 3.014851212501525879e-01 4.748755693435668945e-02 3.207155764102935791e-01 1.757047176361083984e-01 3.184976801276206970e-02 2.105337083339691162e-01 -2.013733088970184326e-01
7.960285246372222900e-02 7.804112136363983154e-02 3.178784996271133423e-02 -1.741032302379608154e-01 -1.938632130622863770e-01 -1.351380944252014160e-01 1.630193889141082764e-01 1.119120419025421143e-01 -1.116502359509468079e-01 -1.191485524177551270e-01 -1.469383686780929565e-01 -3.867949545383453369e-01 3.619081526994705200e-02 1.135936677455902100e-01 -1.459979861974716187e-01 7.434059679508209229e-02 4.540557414293289185e-02 1.025941446423530579e-01 2.288731336593627930e-01 -7.937970012426376343e-02 2.661396265029907227e-01 -1.372805535793304443e-01 -4.944518506526947021e-01 -9.167710691690444946e-02 1.533568352460861206e-01 2.813728451728820801e-01 -1.762062609195709229e-01 -7.717645913362503052e-02 -4.818487167358398438e-02 1.671650111675262451e-01 1.319764554500579834e-01 -1.455153375864028931e-01
1.287845373153686523e-01 3.956894576549530029e-02 7.855582982301712036e-02 3.213891088962554932e-01 1.704497635364532471e-02 -4.345255345106124878e-02 3.308801352977752686e-01 -2.476031184196472168e-01 7.334373146295547485e-02 1.380633264780044556e-01 -1.054584085941314697e-01 -1.744006276130676270e-01 2.414202503859996796e-02 -2.874324470758438110e-02 -5.297426879405975342e-02 9.830452501773834229e-02 4.928794503211975098e-02 6.102361157536506653e-02 2.893163263797760010e-01 -1.553697288036346436e-01 3.339489102363586426e-01 -2.726877927780151367e-01 -1.027039512991905212e-01 -1.212856546044349670e-01 1.626085340976715088e-01 4.330767393112182617e-01 -2.306905388832092285e-01 -2.028640173375606537e-02 -6.234695203602313995e-03 1.353169977664947510e-01 7.566399127244949341e-02 -5.220614373683929443e-02
-1.223172098398208618e-01 1.051085442304611206e-01 -1.855950057506561279e-01 1.153035461902618408e-01 1.316033154726028442e-01 5.694857239723205566e-02 1.037463769316673279e-01 9.742503613233566284e-02 1.239312365651130676e-01 -7.154718041419982910e-04 -4.908997192978858948e-02 -2.013848870992660522e-01 1.648208200931549072e-01 -5.195571482181549072e-02 2.046082466840744019e-01 3.124037384986877441e-01 5.481496453285217285e-02 2.203197628259658813e-01 7.056294381618499756e-02 -1.673962324857711792e-01 2.633109390735626221e-01 -1.246667206287384033e-01 7.713452726602554321e-02 1.316649019718170166e-01 8.213216066360473633e-02 2.099669873714447021e-01 -2.254147976636886597e-01 2.112978510558605194e-02 4.132720530033111572e-01 2.565426826477050781e-01 3.545337617397308350e-01 -2.614353038370609283e-02
1.601832360029220581e-02 -8.994685113430023193e-02 -1.994094848632812500e-01 1.412573158740997314e-01 8.321303129196166992e-02 7.223968952894210815e-02 8.961271494626998901e-02 6.747941952198743820e-03 6.399475038051605225e-02 9.770923852920532227e-02 -2.526009678840637207e-01 1.444108933210372925e-01 2.790344357490539551e-01 1.354301627725362778e-02 -1.220715045928955078e-01 -1.482302881777286530e-02 -1.316785812377929688e-01 2.095212638378143311e-01 2.102010399103164673e-01 3.788077970966696739e-03 1.650934219360351562e-01 9.040559828281402588e-02 -1.281388700008392334e-01 3.941021859645843506e-01 -3.662296384572982788e-02 3.023799061775207520e-01 1.047140732407569885e-01 -1.123425960540771484e-01 1.709907501935958862e-01 9.103797376155853271e-02 -2.329782992601394653e-01 -4.466314315795898438e-01
-1.946666538715362549e-01 1.487611681222915649e-01 1.381696164608001709e-01 -8.918094635009765625e-02 -2.841073274612426758e-01 -9.264716878533363342e-03 1.288675218820571899e-01 -1.131524294614791870e-01 6.923679262399673462e-02 2.214864641427993774e-01 -1.913203001022338867e-01 -1.150729283690452576e-01 3.218145668506622314e-01 -7.775244116783142090e-02 -1.371012777090072632e-01 -2.486453503370285034e-01 -1.130124256014823914e-01 1.518296897411346436e-01 1.588333398103713989e-01 -4.210205376148223877e-01 1.276531368494033813e-01 4.119476769119501114e-03 -2.776276879012584686e-02 -1.190345212817192078e-01 1.065940931439399719e-01 1.687239110469818115e-01 -2.849178612232208252e-01 9.571943432092666626e-02 -4.331640899181365967e-02 1.485875397920608521e-01 2.001230269670486450e-01 -2.122599035501480103e-01
7.008405774831771851e-02 2.501922249794006348e-01 1.096810474991798401e-01 1.830091774463653564e-01 -5.796593055129051208e-02 2.764138281345367432e-01 -7.968462258577346802e-02 2.117071449756622314e-01 -1.124673485755920410e-01 2.664987146854400635e-01 -1.152122467756271362e-01 -1.045338511466979980e-01 3.225873708724975586e-01 6.724456697702407837e-02 -7.329715788364410400e-02 -1.024525687098503113e-01 -1.800119131803512573e-01 9.768744558095932007e-02 7.777803391218185425e-02 -1.924081332981586456e-02 3.554240763187408447e-01 -2.302491962909698486e-01 -2.644748687744140625e-01 9.577366709709167480e-02 6.164509057998657227e-02 3.583050668239593506e-01 1.605721414089202881e-01 1.875193566083908081e-01 1.270039658993482590e-02 -2.205224707722663879e-03 -6.971274316310882568e-02 1.368492841720581055e-01
3.697337210178375244e-02 -1.851532608270645142e-01 -2.251170128583908081e-01 1.002297773957252502e-01 2.832323312759399414e-02 2.341178208589553833e-01 -4.207822680473327637e-02 -3.142724931240081787e-02 -7.134358584880828857e-02 3.817649558186531067e-02 -2.015630453824996948e-01 -4.209084436297416687e-02 3.782301545143127441e-01 -1.153744012117385864e-01 -1.583629697561264038e-01 -3.183646500110626221e-02 9.721616655588150024e-02 5.054097622632980347e-02 2.764216661453247070e-01 -1.634568870067596436e-01 2.926922738552093506e-01 -2.678565084934234619e-01 -4.286902546882629395e-01 7.752802968025207520e-02 1.347436606884002686e-01 1.375358849763870239e-01 1.941984891891479492e-01 2.068004757165908813e-02 5.911747366189956665e-02 1.064987182617187500e-01 7.896890491247177124e-02 2.350056916475296021e-01
1.689129625447094440e-03 -5.215848237276077271e-02 1.786025986075401306e-02 8.492038398981094360e-02 -2.588837742805480957e-01 -1.861931830644607544e-01 -1.501523703336715698e-02 -3.834056202322244644e-03 -2.291513383388519287e-01 1.710501015186309814e-01 4.094862192869186401e-02 -1.775555610656738281e-01 2.049577683210372925e-01 -6.909401156008243561e-03 9.930840879678726196e-02 -1.871283501386642456e-01 -2.462637843564152718e-03 -1.047279015183448792e-01 2.753791213035583496e-01 7.620415836572647095e-02 1.134168431162834167e-01 1.441956460475921631e-01 -8.513529598712921143e-02 2.690711617469787598e-01 -4.742205142974853516e-02 3.011158108711242676e-01 -2.881775051355361938e-02 1.321374531835317612e-02 -1.272828131914138794e-01 3.721195757389068604e-01 1.166874766349792480e-01 -4.666682183742523193e-01
-1.466051638126373291e-01 -8.012793213129043579e-02 1.239948943257331848e-01 1.014957278966903687e-01 -3.585275113582611084e-01 9.896846115589141846e-02 -8.053831756114959717e-03 1.146705895662307739e-01 7.654495537281036377e-02 -7.198851555585861206e-02 2.514298632740974426e-02 -3.789986018091440201e-03 1.149909570813179016e-01 -4.192859679460525513e-02 1.829244494438171387e-01 -2.265726327896118164e-01 -1.603929400444030762e-01 1.670738458633422852e-01 4.214406609535217285e-01 -1.882245205342769623e-02 1.112053245306015015e-01 -1.279389709234237671e-01 -2.540849447250366211e-01 -3.675005584955215454e-02 2.387981861829757690e-01 2.570096552371978760e-01 1.299170106649398804e-01 -2.616730630397796631e-01 -3.396934131160378456e-03 2.174239754676818848e-01 -8.027479797601699829e-02 -3.081955909729003906e-01
7.156323641538619995e-02 -5.801979079842567444e-02 -1.570252925157546997e-01 -1.342056393623352051e-01 -1.961909607052803040e-02 -2.139825969934463501e-01 -2.448495244607329369e-03 -2.502121031284332275e-02 1.172185316681861877e-01 8.845220506191253662e-02 2.721902132034301758e-01 -2.223415859043598175e-02 -9.643490612506866455e-02 -3.969370573759078979e-02 7.847692072391510010e-02 2.674916684627532959e-01 -2.338379323482513428e-01 -4.194163903594017029e-02 1.266872137784957886e-01 -4.233679175376892090e-02 3.076732754707336426e-01 -3.108485341072082520e-01 -2.599231302738189697e-01 1.364644914865493774e-01 4.964486509561538696e-02 2.335770279169082642e-01 -2.030735313892364502e-01 -9.195905923843383789e-02 1.405547261238098145e-01 3.094764053821563721e-01 3.778612017631530762e-01 2.291547507047653198e-02
-3.937829136848449707e-01 1.570278406143188477e-01 2.315764278173446655e-01 2.077785134315490723e-02 -2.130030691623687744e-01 1.242093220353126526e-01 -1.483094692230224609e-01 1.968384347856044769e-02 3.208124265074729919e-02 8.941445499658584595e-03 -9.026097506284713745e-02 1.990797370672225952e-01 3.275888562202453613e-01 -1.366367936134338379e-02 -1.320013031363487244e-02 -3.163723647594451904e-02 -9.973527491092681885e-02 1.843738928437232971e-02 1.077308133244514465e-01 -7.842012494802474976e-02 2.101811021566390991e-01 1.060017347335815430e-01 -4.289101064205169678e-01 9.882951527833938599e-02 -5.725138634443283081e-02 1.357838213443756104e-01 8.388043940067291260e-02 7.155966758728027344e-02 1.694957464933395386e-01 4.065986871719360352e-01 2.211160026490688324e-02 -1.409712582826614380e-01
2.450567930936813354e-01 1.475759297609329224e-01 -1.178914979100227356e-01 -4.737147316336631775e-02 -1.589809656143188477e-01 -2.622053623199462891e-01 7.465495914220809937e-02 -1.758840233087539673e-01 2.368239909410476685e-01 4.661992937326431274e-02 -9.184053540229797363e-02 1.125282049179077148e-01 1.844403296709060669e-01 1.217793673276901245e-01 -5.705102160573005676e-02 1.009894087910652161e-01 -2.357595786452293396e-02 2.854481935501098633e-01 9.376003593206405640e-02 -1.173332110047340393e-01 2.991693094372749329e-02 -7.747925072908401489e-02 -2.486673593521118164e-01 4.069481194019317627e-01 1.345926225185394287e-01 2.493404597043991089e-01 -1.531876921653747559e-01 4.543410986661911011e-02 -2.846103608608245850e-01 2.031643092632293701e-01 2.492759823799133301e-01 2.576778270304203033e-02
1.598078906536102295e-01 -2.895283102989196777e-01 -6.469558179378509521e-02 4.701281785964965820e-01 -9.733621776103973389e-02 -1.367451529949903488e-02 7.853651046752929688e-02 2.428886890411376953e-01 1.234881207346916199e-01 1.749915331602096558e-01 2.284498699009418488e-02 -1.576919853687286377e-01 1.322385370731353760e-01 6.034373492002487183e-02 4.779782891273498535e-02 1.297460347414016724e-01 1.310909390449523926e-01 1.543736159801483154e-01 1.147982925176620483e-01 -7.509230077266693115e-02 1.780120432376861572e-01 6.310389935970306396e-02 -2.728054821491241455e-01 1.076290085911750793e-01 -5.697743222117424011e-02 2.709206044673919678e-01 -3.600023984909057617e-01 -1.998974569141864777e-02 -8.893773891031742096e-03 2.382400333881378174e-01 7.762719690799713135e-02 -1.675637811422348022e-01
1.912100464105606079e-01 -1.433200836181640625e-01 -3.559176996350288391e-02 2.739082574844360352e-01 -3.421303257346153259e-02 1.092280372977256775e-01 2.211195528507232666e-01 2.094870507717132568e-01 7.653984427452087402e-02 -1.063138619065284729e-01 6.596431136131286621e-02 -3.661781251430511475e-01 1.460422854870557785e-02 -1.119764596223831177e-01 -1.718114688992500305e-02 -2.340149432420730591e-01 -4.983962699770927429e-02 2.503215074539184570e-01 8.530367910861968994e-02 -4.187048673629760742e-01 7.828891277313232422e-02 1.146598681807518005e-01 -9.764131903648376465e-02 1.332967579364776611e-01 -9.715707600116729736e-02 2.958830296993255615e-01 -2.907587289810180664e-01 -1.651756279170513153e-02 -7.992874085903167725e-02 2.029526531696319580e-01 1.051292419433593750e-01 -5.072605982422828674e-02
3.458233550190925598e-02 -6.725358217954635620e-02 6.888363510370254517e-02 4.471290856599807739e-02 6.321596354246139526e-02 -6.812713295221328735e-02 2.052561752498149872e-02 1.429050862789154053e-01 -8.346119523048400879e-02 -7.733471691608428955e-02 -1.681250035762786865e-01 2.865006588399410248e-02 2.306793928146362305e-01 -1.374633759260177612e-01 -6.549891829490661621e-02 -3.056794172152876854e-03 1.602454185485839844e-01 1.375473886728286743e-01 1.740264445543289185e-01 7.186476141214370728e-03 1.808251291513442993e-01 -1.987190842628479004e-01 -6.892623305320739746e-01 8.719873428344726562e-02 -1.772986650466918945e-01 1.483009308576583862e-01 1.114063560962677002e-01 -1.286107487976551056e-02 5.777997896075248718e-02 3.223314583301544189e-01 1.781445294618606567e-01 6.949709355831146240e-02
-1.220152974128723145e-01 -2.334328889846801758e-01 -2.188458144664764404e-01 2.227623015642166138e-02 4.014711081981658936e-02 1.993134170770645142e-01 1.861215233802795410e-01 1.671697497367858887e-01 1.461593359708786011e-01 5.136052891612052917e-02 1.516162306070327759e-01 -2.348849549889564514e-02 1.273951381444931030e-01 -9.602493606507778168e-03 -2.528135431930422783e-03 1.818148195743560791e-01 8.356224000453948975e-02 1.820143759250640869e-01 5.039753764867782593e-02 -2.073466032743453979e-02 7.067647576332092285e-02 -1.544693857431411743e-01 -7.416824996471405029e-02 4.300889074802398682e-01 3.780632019042968750e-01 3.317551612854003906e-01 -5.811572819948196411e-02 1.235867142677307129e-01 1.048317328095436096e-01 2.781996726989746094e-01 2.391520291566848755e-01 4.177055880427360535e-02
3.621043637394905090e-02 8.388856053352355957e-02 1.002355813980102539e-01 -1.224900931119918823e-01 -2.895718812942504883e-02 1.595332175493240356e-01 -4.323926568031311035e-02 -3.600206598639488220e-02 -5.464272201061248779e-02 8.811210840940475464e-02 -2.675560768693685532e-03 -4.045316576957702637e-02 1.772324591875076294e-01 -1.730888336896896362e-01 2.283276468515396118e-01 -8.737882226705551147e-02 2.455569047015160322e-04 4.442587196826934814e-01 -6.326430477201938629e-03 1.639874577522277832e-01 1.657064855098724365e-01 -8.309966325759887695e-02 -4.304415285587310791e-01 1.610155552625656128e-01 -1.198268458247184753e-01 2.714586257934570312e-01 1.361527293920516968e-02 2.930167019367218018e-01 2.947711646556854248e-01 2.168820649385452271e-01 1.578780114650726318e-01 2.826399169862270355e-02
5.468291789293289185e-02 6.179963424801826477e-02 1.680501401424407959e-01 -6.051275134086608887e-02 -7.037724554538726807e-02 1.138654872775077820e-01 -1.225933283567428589e-01 2.040782570838928223e-01 1.352589279413223267e-01 -8.609031140804290771e-02 -3.344645202159881592e-01 7.091879099607467651e-02 1.979624927043914795e-01 2.880306839942932129e-01 -1.334908902645111084e-01 -1.193884667009115219e-02 4.490891844034194946e-02 -4.156281799077987671e-02 7.525488734245300293e-02 1.929360479116439819e-01 2.326311767101287842e-01 -3.687370717525482178e-01 -3.061740696430206299e-01 3.325260011479258537e-03 9.915085136890411377e-02 1.969206184148788452e-01 -2.178097367286682129e-01 1.906448006629943848e-01 7.851884514093399048e-02 2.328687012195587158e-01 2.759264409542083740e-01 6.770057231187820435e-02
1.574382930994033813e-01 2.062143571674823761e-02 2.915389239788055420e-01 2.235219776630401611e-01 -1.470180451869964600e-01 2.351426482200622559e-01 2.094009667634963989e-01 3.386133611202239990e-01 1.405465453863143921e-01 -7.489178329706192017e-02 8.788991719484329224e-02 -3.488968610763549805e-01 3.676680102944374084e-02 -1.246660128235816956e-01 -8.648166060447692871e-02 -1.378572434186935425e-01 4.439425840973854065e-02 1.065681949257850647e-01 2.010682225227355957e-01 -1.642732471227645874e-01 2.252873182296752930e-01 6.321626901626586914e-02 3.564089164137840271e-02 2.985597252845764160e-01 -1.302388161420822144e-01 1.549309641122817993e-01 -1.534153223037719727e-01 -1.496973633766174316e-01 3.572499752044677734e-02 2.993438839912414551e-01 -4.534276574850082397e-02 2.175058051943778992e-02
-2.929534316062927246e-01 1.877772063016891479e-01 3.361440449953079224e-02 1.098680868744850159e-01 1.437062310287728906e-04 4.653282463550567627e-03 7.641293108463287354e-02 6.837829947471618652e-02 9.390275925397872925e-03 2.402700185775756836e-01 -1.316741108894348145e-02 6.670756638050079346e-02 6.165287643671035767e-02 -1.779280900955200195e-01 -2.486184090375900269e-01 -1.513459980487823486e-01 -2.034176141023635864e-01 2.437683194875717163e-01 3.024766780436038971e-02 -6.987589597702026367e-02 8.525306731462478638e-02 -1.478217840194702148e-01 9.607551991939544678e-02 1.961786448955535889e-01 1.633298248052597046e-01 5.608920454978942871e-01 4.975565150380134583e-02 3.343716859817504883e-01 -7.257558405399322510e-03 1.594750881195068359e-01 -5.164563283324241638e-02 -7.361685484647750854e-02
-2.705121636390686035e-01 8.037696778774261475e-02 -2.294471114873886108e-01 -3.338848054409027100e-02 -2.371313571929931641e-01 -2.744716107845306396e-01 2.457597702741622925e-01 -1.494875252246856689e-01 1.277688294649124146e-01 -2.322449721395969391e-02 -6.448875367641448975e-02 -2.972569465637207031e-01 1.566655039787292480e-01 -5.776791367679834366e-03 -2.350082546472549438e-01 -1.835014969110488892e-01 -4.940553009510040283e-02 2.955242097377777100e-01 1.107466444373130798e-01 1.386532187461853027e-01 2.727316319942474365e-01 1.158552095293998718e-01 -1.317634582519531250e-01 3.450188338756561279e-01 8.147314190864562988e-02 2.282900512218475342e-01 1.230155825614929199e-01 1.815868541598320007e-02 -2.690283209085464478e-02 5.602363124489784241e-02 -7.327728718519210815e-02 -2.257181517779827118e-02
8.605705946683883667e-02 -2.528136968612670898e-01 -8.772579580545425415e-02 3.241646885871887207e-01 3.934609238058328629e-03 -7.141669094562530518e-02 1.553500890731811523e-01 2.832988202571868896e-01 1.139706596732139587e-01 1.876154541969299316e-01 -1.003719046711921692e-01 -2.512946724891662598e-01 1.791908591985702515e-01 9.641394019126892090e-03 1.449139267206192017e-01 -1.138413250446319580e-01 2.980956621468067169e-02 2.930668890476226807e-01 8.331581950187683105e-02 -8.856013417243957520e-02 1.315545197576284409e-02 1.546519249677658081e-01 -1.995436251163482666e-01 7.277336716651916504e-02 -4.712208360433578491e-02 3.694832623004913330e-01 -3.181341588497161865e-01 7.679111510515213013e-02 -1.428384147584438324e-02 2.770209312438964844e-01 1.492232084274291992e-01 -5.474292486906051636e-02
-1.194198653101921082e-01 -1.424212604761123657e-01 1.361774802207946777e-01 2.765790820121765137e-01 -2.984912991523742676e-01 -1.035371199250221252e-01 8.446133136749267578e-02 2.864127047359943390e-02 1.224963814020156860e-01 2.144954502582550049e-01 8.146606385707855225e-02 9.222665429115295410e-02 1.429681330919265747e-01 3.220547456294298172e-03 1.225763093680143356e-02 1.737522035837173462e-01 -1.611245870590209961e-01 8.689513802528381348e-02 -4.230496659874916077e-02 -5.139510706067085266e-02 1.388874053955078125e-01 1.297422219067811966e-02 -1.575867384672164917e-01 1.020298600196838379e-01 6.029942538589239120e-03 1.698073446750640869e-01 1.372760385274887085e-01 -8.204481005668640137e-02 2.493599355220794678e-01 5.321670770645141602e-01 3.530985713005065918e-01 -1.361789703369140625e-01
-1.387123912572860718e-01 -1.111075580120086670e-01 -1.342808753252029419e-01 -9.558869153261184692e-02 -2.693023383617401123e-01 -1.072717234492301941e-01 3.421847820281982422e-01 3.691365243867039680e-03 -1.303977221250534058e-01 -4.127382114529609680e-02 -1.285764127969741821e-01 -2.719252109527587891e-01 4.273610934615135193e-02 -1.381029337644577026e-01 -1.345333904027938843e-01 7.038892060518264771e-02 -1.127291284501552582e-02 1.613990366458892822e-01 2.472701370716094971e-01 -1.836709082126617432e-01 3.757228553295135498e-01 -1.516281515359878540e-01 -3.462045192718505859e-01 -2.705108746886253357e-02 2.019238322973251343e-01 2.999007105827331543e-01 -8.493516594171524048e-02 -1.887900084257125854e-01 -2.987900562584400177e-02 -6.755793094635009766e-02 -3.062878735363483429e-02 -3.476918861269950867e-02
-3.344828262925148010e-02 5.796023830771446228e-02 -6.052058190107345581e-02 -1.577983051538467407e-01 -2.924152016639709473e-01 2.554807625710964203e-02 3.089632466435432434e-02 2.739104330539703369e-01 -2.257037013769149780e-01 7.256291341036558151e-03 -1.888905763626098633e-01 -3.769666850566864014e-01 2.906763255596160889e-01 1.208340153098106384e-01 -2.451568469405174255e-02 -1.077672466635704041e-01 -1.155803427100181580e-01 4.818008095026016235e-02 1.313639730215072632e-01 -1.738031953573226929e-01 2.134565562009811401e-01 -1.730570346117019653e-01 -3.148462176322937012e-01 6.883879657834768295e-03 1.430021822452545166e-01 2.410750389099121094e-01 -1.763469576835632324e-01 -5.895233526825904846e-02 -1.132269650697708130e-01 1.954790055751800537e-01 -6.927967071533203125e-03 -2.503563165664672852e-01
-1.784429997205734253e-01 2.466468662023544312e-01 1.275908946990966797e-01 1.444786489009857178e-01 -1.007143259048461914e-01 -5.604356154799461365e-02 6.957495212554931641e-02 -1.131911668926477432e-02 1.362333744764328003e-01 -1.730966269969940186e-01 -5.325823649764060974e-02 -5.174319446086883545e-02 3.036609888076782227e-01 -5.765372514724731445e-02 1.968390345573425293e-01 -2.807586453855037689e-02 -2.369563579559326172e-01 2.164321839809417725e-01 1.924129724502563477e-01 -2.446951903402805328e-02 5.808400362730026245e-02 -1.337310224771499634e-01 -4.132779538631439209e-01 2.135856151580810547e-01 1.253234744071960449e-01 1.135992854833602905e-01 1.836257055401802063e-02 -1.309982240200042725e-01 3.264621496200561523e-01 -2.745927870273590088e-01 2.272495925426483154e-01 6.925008445978164673e-02
4.333782475441694260e-03 -1.731063872575759888e-01 2.702348306775093079e-02 -3.180820122361183167e-02 -1.896893084049224854e-01 5.304537713527679443e-02 1.108264923095703125e-01 -8.863285928964614868e-02 6.950519979000091553e-02 2.492279112339019775e-01 -2.999354004859924316e-01 -2.335535436868667603e-01 -3.395552933216094971e-02 1.440118998289108276e-02 -1.792622208595275879e-01 -6.856940686702728271e-02 -1.290053874254226685e-01 1.320348978042602539e-01 4.212282299995422363e-01 -7.428862154483795166e-02 2.577020823955535889e-01 8.334489911794662476e-02 -2.202519923448562622e-01 -1.388552784919738770e-01 1.074737012386322021e-01 1.401684582233428955e-01 -1.808120608329772949e-01 -8.528312295675277710e-02 2.002377808094024658e-01 1.399706304073333740e-01 2.278501987457275391e-01 -3.445943295955657959e-01
9.495053440332412720e-02 -3.417435288429260254e-02 3.059329092502593994e-01 1.167347282171249390e-01 -3.114480972290039062e-01 -1.323141604661941528e-01 7.642935216426849365e-02 1.965238451957702637e-01 2.163653820753097534e-02 -6.911513954401016235e-02 -6.915865093469619751e-02 -2.307787686586380005e-01 2.122249007225036621e-01 -1.388320606201887131e-02 -7.383535802364349365e-02 2.068109363317489624e-01 6.129238381981849670e-02 -1.567466855049133301e-01 1.378285582177340984e-03 -1.354265213012695312e-02 3.168612122535705566e-01 1.576799526810646057e-02 -1.274518668651580811e-01 1.300697922706604004e-01 2.093066126108169556e-01 4.661290347576141357e-01 1.903909295797348022e-01 8.683490566909313202e-03 7.881768047809600830e-02 -1.032804325222969055e-02 1.923234164714813232e-01 -2.526714503765106201e-01
8.326631039381027222e-02 1.095449924468994141e-01 1.570799350738525391e-01 2.184706330299377441e-01 -3.062943518161773682e-01 -2.920858860015869141e-01 -7.151530683040618896e-02 -1.133763864636421204e-01 2.414774447679519653e-01 1.283778548240661621e-01 -2.102812081575393677e-01 -1.899860352277755737e-01 3.188085854053497314e-01 -1.463088989257812500e-01 -3.582090884447097778e-02 -1.762609481811523438e-01 -8.272536098957061768e-02 8.066368103027343750e-02 2.928217649459838867e-01 -1.647363305091857910e-01 1.035036370158195496e-01 -3.460106626152992249e-02 2.237115055322647095e-01 8.847697079181671143e-02 3.088919632136821747e-02 2.694598436355590820e-01 -2.345098257064819336e-01 8.954985998570919037e-03 5.443682894110679626e-02 1.792034059762954712e-01 9.015907347202301025e-02 -1.822116822004318237e-01
-2.496140822768211365e-02 -1.174936965107917786e-01 -1.100021675229072571e-01 2.287887930870056152e-01 4.659893736243247986e-02 8.924455195665359497e-02 1.664464920759201050e-01 7.835761457681655884e-02 1.607638299465179443e-01 -9.698201715946197510e-02 1.617038697004318237e-01 -1.701773405075073242e-01 3.591336011886596680e-01 -2.409531027078628540e-01 -1.966190338134765625e-01 -5.570742487907409668e-02 2.668177783489227295e-01 3.182058632373809814e-01 9.152544289827346802e-02 -4.173273686319589615e-03 1.828258484601974487e-01 -2.938229441642761230e-01 5.521522834897041321e-02 2.067987024784088135e-01 -7.214051485061645508e-02 1.142388656735420227e-01 -4.790073260664939880e-02 -2.512350976467132568e-01 1.178663372993469238e-01 8.869154006242752075e-02 3.034742176532745361e-01 1.185494661331176758e-01
1.636759042739868164e-01 2.302991896867752075e-01 4.263761639595031738e-02 2.919966354966163635e-02 -3.648758232593536377e-01 -1.419161409139633179e-01 4.969139117747545242e-03 -1.426059007644653320e-01 1.026898398995399475e-01 -6.742314249277114868e-02 1.250692307949066162e-01 -4.028463065624237061e-01 3.118262290954589844e-01 -2.845099009573459625e-02 -1.432863473892211914e-01 -6.333167850971221924e-02 -4.853310063481330872e-02 1.814151257276535034e-01 -1.571231149137020111e-02 -1.567726284265518188e-01 -1.031222045421600342e-01 2.423298172652721405e-02 -2.686519920825958252e-01 1.683308780193328857e-01 -1.846322417259216309e-01 2.924118340015411377e-01 8.554192632436752319e-02 -1.839149743318557739e-01 -8.364528417587280273e-02 1.641219854354858398e-01 1.461318880319595337e-01 2.010373175144195557e-01
-2.650485932826995850e-01 -7.861711829900741577e-02 2.025044262409210205e-01 -8.128639310598373413e-02 8.781120926141738892e-02 4.090089201927185059e-01 -1.082206442952156067e-01 2.309516966342926025e-01 6.257145106792449951e-02 1.934778690338134766e-01 -1.306619942188262939e-01 9.393453598022460938e-02 2.983857989311218262e-01 4.579456523060798645e-02 7.064360659569501877e-03 5.438062921166419983e-02 -2.001283466815948486e-01 -1.665385626256465912e-02 -8.932339027523994446e-03 -1.020642742514610291e-01 2.111530452966690063e-01 -1.967974156141281128e-01 -3.536837697029113770e-01 2.608158290386199951e-01 2.634072117507457733e-02 2.880356609821319580e-01 -1.861347407102584839e-01 3.195929154753684998e-02 9.608591347932815552e-02 1.078034862875938416e-01 -1.293656975030899048e-02 -8.315720409154891968e-02
1.901485621929168701e-01 1.790336817502975464e-01 1.383825391530990601e-01 7.337161898612976074e-02 -3.393793404102325439e-01 -2.054419135674834251e-03 2.031343281269073486e-01 -1.100740507245063782e-01 2.892648875713348389e-01 3.840103745460510254e-02 -1.089721731841564178e-02 -9.791819006204605103e-02 1.278772950172424316e-01 9.876481443643569946e-02 4.717431589961051941e-02 -2.452601790428161621e-01 6.782849878072738647e-02 1.363006532192230225e-01 1.809900701045989990e-01 -1.761140078306198120e-01 1.897393018007278442e-01 -3.706030920147895813e-02 -9.783626347780227661e-02 4.622224569320678711e-01 1.384601145982742310e-01 1.531022787094116211e-01 6.284353137016296387e-02 -1.172799170017242432e-01 1.946407854557037354e-01 -2.215854823589324951e-01 1.724371463060379028e-01 1.754169613122940063e-01
-8.439367264509201050e-02 -4.082842206116765738e-04 -1.945857107639312744e-01 2.507080137729644775e-02 -1.426236797124147415e-02 1.077231913805007935e-01 6.939719431102275848e-03 1.791581064462661743e-01 3.148978650569915771e-01 -4.877155274152755737e-02 -6.833181530237197876e-02 -2.863787412643432617e-01 2.172225862741470337e-01 3.629388660192489624e-02 1.087962165474891663e-01 -9.656184166669845581e-02 1.332241483032703400e-02 2.455582320690155029e-01 -1.611526608467102051e-01 -9.291243553161621094e-02 6.321638077497482300e-02 -2.208360657095909119e-02 -1.916144043207168579e-01 -5.359696224331855774e-02 2.323421090841293335e-02 5.727485418319702148e-01 6.572507321834564209e-02 1.952089220285415649e-01 2.120652943849563599e-01 1.446285098791122437e-01 2.095486223697662354e-01 -1.805223375558853149e-01
-2.990143001079559326e-02 -3.956391941756010056e-03 4.478131979703903198e-02 3.694306910037994385e-01 -1.051497757434844971e-01 2.397324517369270325e-02 2.932612597942352295e-01 -1.060181707143783569e-01 4.068785533308982849e-02 2.591883540153503418e-01 -1.135747730731964111e-01 -1.415793299674987793e-01 1.277889609336853027e-01 2.259743586182594299e-02 -2.092411816120147705e-01 1.907263323664665222e-02 -1.700733155012130737e-01 8.627749048173427582e-03 2.219178229570388794e-01 -6.403651833534240723e-02 3.364405035972595215e-01 3.920786082744598389e-02 -2.814759016036987305e-01 -1.223689168691635132e-01 4.003567993640899658e-02 3.833043575286865234e-01 -2.464284449815750122e-01 -1.296155061572790146e-02 7.575777918100357056e-02 2.955658920109272003e-02 5.274578183889389038e-02 -2.808440923690795898e-01
-7.539051026105880737e-02 -5.928372964262962341e-02 7.204965502023696899e-02 3.088132739067077637e-01 7.446767389774322510e-02 1.091033741831779480e-01 1.451431512832641602e-01 1.560715138912200928e-01 -6.542564183473587036e-02 -6.192754209041595459e-02 4.106131568551063538e-02 -1.413617432117462158e-01 3.751764893531799316e-01 9.492515772581100464e-02 1.089855283498764038e-01 -5.990217253565788269e-02 -4.604865610599517822e-02 4.524322971701622009e-02 -4.956162720918655396e-02 -3.061355352401733398e-01 2.601833045482635498e-01 -1.788564175367355347e-01 8.395146578550338745e-03 4.055913090705871582e-01 3.596735894680023193e-01 2.790645956993103027e-01 -9.422126226127147675e-03 2.252831757068634033e-01 3.970129042863845825e-02 -8.236929774284362793e-02 1.410927157849073410e-02 3.326044604182243347e-02
1.048677973449230194e-02 -2.492158263921737671e-01 -8.934153616428375244e-02 -1.778760738670825958e-02 -1.460570394992828369e-01 2.759169936180114746e-01 7.230496406555175781e-02 -6.473562866449356079e-02 2.072419822216033936e-01 -1.504465788602828979e-01 -1.156812533736228943e-01 5.592789500951766968e-02 2.074856162071228027e-01 -8.080014027655124664e-03 -2.640395164489746094e-01 -5.534368380904197693e-02 -3.860424458980560303e-02 1.409934014081954956e-01 1.036591753363609314e-01 -4.169555380940437317e-02 4.257675111293792725e-01 2.053340226411819458e-01 -3.576813638210296631e-01 1.122317835688591003e-01 -7.401086390018463135e-02 3.136737048625946045e-01 -1.727310568094253540e-01 -6.061587482690811157e-02 8.348645269870758057e-02 1.760969012975692749e-01 2.049650251865386963e-01 9.704556316137313843e-02
-3.550307080149650574e-02 -9.555151313543319702e-02 -1.776403337717056274e-01 2.133428901433944702e-01 2.090274728834629059e-02 2.541327774524688721e-01 1.845414787530899048e-01 -1.645318046212196350e-02 1.653322018682956696e-03 -4.500615596771240234e-02 1.326942294836044312e-01 -1.065629720687866211e-01 3.119712471961975098e-01 -3.933298215270042419e-02 -1.090817749500274658e-01 7.892124354839324951e-02 3.507839143276214600e-01 2.415933609008789062e-01 1.814469844102859497e-01 -1.274724602699279785e-01 7.753443717956542969e-02 -1.918551772832870483e-01 2.789854817092418671e-02 2.690999805927276611e-01 -1.304948627948760986e-01 1.454950422048568726e-01 1.484486181288957596e-02 -2.605639100074768066e-01 2.183568626642227173e-01 2.705547213554382324e-01 2.864347398281097412e-01 -9.675329923629760742e-02
3.821263089776039124e-02 -5.613705888390541077e-02 -6.869963370263576508e-03 -1.572262612171471119e-03 -1.175478771328926086e-01 1.310792565345764160e-01 2.535914443433284760e-02 1.841218173503875732e-01 1.414627283811569214e-01 -8.854267001152038574e-02 5.174873396754264832e-02 5.663576349616050720e-02 6.996631622314453125e-02 -6.681033223867416382e-02 -1.526130288839340210e-01 3.259090781211853027e-01 4.581607878208160400e-02 1.173040270805358887e-02 2.216622233390808105e-02 1.620920598506927490e-01 1.240464597940444946e-01 -3.413483202457427979e-01 -2.304397672414779663e-01 3.643440604209899902e-01 1.501438915729522705e-01 2.836757898330688477e-01 -2.984364330768585205e-02 1.734798401594161987e-01 1.897902339696884155e-01 4.573704898357391357e-01 5.452428385615348816e-02 -1.680868417024612427e-01
2.265658378601074219e-01 -9.477949142456054688e-02 1.268047392368316650e-01 1.596386432647705078e-01 -2.492385357618331909e-01 -2.221114933490753174e-01 -2.810764126479625702e-02 -1.265076398849487305e-01 2.637500464916229248e-01 -8.348108083009719849e-02 -5.544684827327728271e-02 1.342489272356033325e-01 1.636963188648223877e-01 1.866039484739303589e-01 -4.708810150623321533e-02 -3.327488154172897339e-02 -8.256360143423080444e-02 9.560924768447875977e-02 1.980116516351699829e-01 -1.772401928901672363e-01 1.545682102441787720e-01 -7.914146780967712402e-02 -4.299620911478996277e-02 2.820749878883361816e-01 2.443825155496597290e-01 1.585951298475265503e-01 1.816188097000122070e-01 -2.373095601797103882e-03 -2.627030014991760254e-01 1.152374371886253357e-01 4.565232694149017334e-01 2.404940873384475708e-02
-1.648269742727279663e-01 1.382970362901687622e-01 -6.364818662405014038e-02 3.794095665216445923e-02 -2.278582006692886353e-01 -3.344198316335678101e-02 2.496373057365417480e-01 -1.113262027502059937e-01 5.378506332635879517e-02 3.875860944390296936e-02 1.227599754929542542e-01 -2.969651222229003906e-01 4.070886224508285522e-02 4.796541482210159302e-02 1.712765097618103027e-01 -3.908542990684509277e-01 7.967898994684219360e-02 -5.779609084129333496e-02 3.543391227722167969e-01 -1.485802084207534790e-01 2.583216503262519836e-02 1.424134522676467896e-01 -2.175517231225967407e-01 2.388149350881576538e-01 6.937740743160247803e-02 3.256309032440185547e-01 -1.073596775531768799e-01 2.048686519265174866e-02 -1.817817389965057373e-01 2.743881940841674805e-01 9.103050082921981812e-02 -6.859377026557922363e-02
-1.268714368343353271e-01 -8.369928598403930664e-02 1.376383453607559204e-01 1.911683380603790283e-01 -2.861821949481964111e-01 1.215924769639968872e-01 -2.032423466444015503e-01 -9.645871818065643311e-03 7.278569787740707397e-02 -7.946731150150299072e-02 -6.854772567749023438e-02 -3.599506244063377380e-02 3.614745140075683594e-01 1.358085870742797852e-01 -3.778930306434631348e-01 -2.017089128494262695e-01 1.237115263938903809e-02 1.006314456462860107e-01 -1.354417204856872559e-01 1.102268509566783905e-02 2.050508409738540649e-01 4.259557649493217468e-02 -7.109341025352478027e-02 4.869868233799934387e-02 1.837635040283203125e-01 3.207140564918518066e-01 1.288527101278305054e-01 1.941726952791213989e-01 2.454207092523574829e-01 1.466637998819351196e-01 1.604369282722473145e-01 -2.338212132453918457e-01
-2.379796802997589111e-01 3.439970687031745911e-02 2.866501212120056152e-01 -3.821574896574020386e-02 -1.311571616679430008e-02 -2.614693045616149902e-01 -4.601410031318664551e-02 1.907741576433181763e-01 -1.002025082707405090e-01 4.262234643101692200e-02 1.523573100566864014e-01 -2.379308640956878662e-01 1.540757566690444946e-01 1.595988273620605469e-01 -4.559103399515151978e-02 -1.261668205261230469e-01 8.514738827943801880e-02 4.040526747703552246e-01 4.117872714996337891e-01 -1.644989848136901855e-01 2.114270627498626709e-01 -1.142238266766071320e-03 2.900493144989013672e-02 1.549953967332839966e-01 1.314822286367416382e-01 5.404659360647201538e-02 1.280263513326644897e-01 -7.969255559146404266e-03 6.697363685816526413e-03 2.068246901035308838e-01 2.692025899887084961e-01 6.289321184158325195e-02
-1.602131873369216919e-01 5.005086958408355713e-02 1.718304008245468140e-01 1.404885202646255493e-01 1.134425625205039978e-01 -2.158350199460983276e-01 1.370096802711486816e-01 7.431944459676742554e-02 3.412742866203188896e-03 7.815499603748321533e-02 2.168063372373580933e-01 -2.693211138248443604e-01 2.186582088470458984e-01 1.103079319000244141e-01 9.438896924257278442e-02 -2.540737763047218323e-02 5.923582985997200012e-02 4.497707784175872803e-01 1.911237388849258423e-01 -1.591119766235351562e-01 1.797582805156707764e-01 5.131074786186218262e-02 -2.715180441737174988e-02 1.135268285870552063e-01 6.028397753834724426e-02 2.657603919506072998e-01 4.560084640979766846e-02 -3.693758845329284668e-01 -1.353750079870223999e-01 1.218856573104858398e-01 2.833248972892761230e-01 3.415933623909950256e-02
3.890604898333549500e-02 -2.018222659826278687e-01 2.009177654981613159e-01 1.298373341560363770e-01 -9.870383888483047485e-02 -6.318736821413040161e-02 7.658570259809494019e-02 -6.273315846920013428e-02 3.876737356185913086e-01 1.024465337395668030e-01 -1.187072098255157471e-01 -2.061149477958679199e-01 1.277886778116226196e-01 -1.499494537711143494e-02 -2.547715604305267334e-01 1.554020196199417114e-01 8.956167101860046387e-02 1.990759819746017456e-01 2.254255861043930054e-01 -1.542609781026840210e-01 1.250186711549758911e-01 5.468500033020973206e-02 9.231186658143997192e-02 1.101629510521888733e-01 -2.709120884537696838e-02 2.120631784200668335e-01 -2.816266715526580811e-01 -4.192708525806665421e-03 1.852236390113830566e-01 4.062162339687347412e-01 2.580580115318298340e-01 3.906517475843429565e-02
1.116242334246635437e-01 1.362063288688659668e-01 4.129293188452720642e-02 -6.477724760770797729e-02 -1.979033350944519043e-01 -2.086269557476043701e-01 -2.087707221508026123e-01 9.660506993532180786e-02 9.541889652609825134e-03 8.346038311719894409e-02 -2.437656670808792114e-01 2.584716379642486572e-01 3.179812431335449219e-01 1.372510194778442383e-01 7.644694414921104908e-04 -9.093324095010757446e-02 -3.289211392402648926e-01 -2.810742333531379700e-02 2.695588171482086182e-01 -3.471123799681663513e-02 6.356900185346603394e-02 -1.478130221366882324e-01 -3.753942251205444336e-01 3.778355121612548828e-01 3.499899059534072876e-02 2.017941623926162720e-01 2.499646507203578949e-02 -1.032722219824790955e-01 7.433763891458511353e-02 5.910426750779151917e-02 7.849336415529251099e-02 7.169465720653533936e-02
6.982979178428649902e-02 -1.448328197002410889e-01 2.314414530992507935e-01 -1.074289530515670776e-01 1.980640739202499390e-01 1.248755306005477905e-02 -6.619136780500411987e-02 -3.504992648959159851e-02 1.718764752149581909e-01 -1.336071193218231201e-01 -9.937741607427597046e-02 -5.109003186225891113e-02 4.761521220207214355e-01 -1.602712124586105347e-01 -2.992684543132781982e-01 -2.930590510368347168e-01 9.562552720308303833e-02 1.855270117521286011e-01 2.055474966764450073e-01 -1.401840150356292725e-01 9.054763615131378174e-02 -2.160383164882659912e-01 -1.730352938175201416e-01 2.928225398063659668e-01 -1.093343719840049744e-01 2.630559913814067841e-02 -1.810545474290847778e-01 -1.450752019882202148e-01 5.700054392218589783e-02 1.023700758814811707e-01 1.396913826465606689e-01 -2.398411370813846588e-02
-5.074333399534225464e-02 3.133524060249328613e-01 -2.490760758519172668e-02 5.017208680510520935e-02 1.202736869454383850e-01 1.578862965106964111e-01 2.501546442508697510e-01 -4.168309271335601807e-02 -3.078897669911384583e-02 -6.551976501941680908e-02 -3.611089885234832764e-01 -1.455179452896118164e-01 2.459526062011718750e-01 -1.099281385540962219e-02 -7.509566843509674072e-02 1.088713258504867554e-01 2.170934155583381653e-02 1.376875340938568115e-01 -1.301082819700241089e-01 1.544073969125747681e-01 9.311637282371520996e-02 -2.894125878810882568e-02 -2.740745246410369873e-01 2.346638888120651245e-01 -1.029591858386993408e-01 2.248349040746688843e-01 -1.125455088913440704e-02 -2.518033683300018311e-01 9.098204225301742554e-02 3.818317055702209473e-01 2.390582263469696045e-01 1.472110599279403687e-01
-1.845995038747787476e-01 -8.468682318925857544e-02 1.384441256523132324e-01 1.863982155919075012e-02 2.398563362658023834e-02 3.101377785205841064e-01 4.540533199906349182e-02 6.147501617670059204e-02 2.152449078857898712e-02 5.605437234044075012e-02 -2.887934148311614990e-01 1.196405962109565735e-01 1.863346844911575317e-01 -1.146984472870826721e-01 1.141726300120353699e-01 1.166622415184974670e-01 8.081439137458801270e-02 1.020874902606010437e-01 6.697309017181396484e-02 -1.473285839892923832e-03 2.186587005853652954e-01 -1.437431126832962036e-01 -5.016250014305114746e-01 3.287445902824401855e-01 3.323206678032875061e-02 2.530458569526672363e-01 2.682804130017757416e-03 -2.424462139606475830e-01 2.030589431524276733e-01 1.645927727222442627e-01 4.291331022977828979e-02 1.307248771190643311e-01
8.839055895805358887e-02 1.567903161048889160e-01 1.924660354852676392e-01 2.524833381175994873e-01 3.013540990650653839e-03 1.906039863824844360e-01 -1.153784766793251038e-01 -5.205354839563369751e-02 -2.424874454736709595e-01 1.589397490024566650e-01 -4.872369021177291870e-02 1.530436724424362183e-01 4.814004302024841309e-01 4.424580838531255722e-03 -1.545046716928482056e-01 -4.468676634132862091e-03 1.335172913968563080e-02 -3.890263661742210388e-02 7.152194529771804810e-02 3.174273297190666199e-02 2.563926279544830322e-01 -1.768852025270462036e-02 -1.765206754207611084e-01 1.705919504165649414e-01 1.059603020548820496e-01 3.614133000373840332e-01 2.616479098796844482e-01 5.638042464852333069e-02 1.017577275633811951e-01 1.559624969959259033e-01 2.561095952987670898e-01 3.246033564209938049e-02
1.013125777244567871e-01 1.759666651487350464e-01 8.529125154018402100e-02 1.919273734092712402e-01 -3.694888055324554443e-01 -1.160769015550613403e-01 4.179085791110992432e-02 -1.325114518404006958e-01 3.553116917610168457e-01 -1.119391322135925293e-01 -4.991752281785011292e-02 1.290102601051330566e-01 -9.512387216091156006e-02 6.273068720474839211e-04 1.301114726811647415e-02 -2.678144909441471100e-02 -2.460004985332489014e-01 1.224883943796157837e-01 -1.906908117234706879e-02 -3.067713081836700439e-01 1.170462965965270996e-01 -1.405602693557739258e-01 -2.487609684467315674e-01 6.081163138151168823e-02 3.005255758762359619e-01 3.485565781593322754e-01 -6.292878091335296631e-02 1.556114256381988525e-01 -4.807867109775543213e-02 2.529320120811462402e-01 4.704775288701057434e-02 -8.136571268551051617e-04
1.312246024608612061e-01 -1.352449357509613037e-01 1.127358973026275635e-01 -1.459928005933761597e-01 1.219190284609794617e-01 2.766172029078006744e-02 -2.268587648868560791e-01 2.524861395359039307e-01 5.721440166234970093e-02 2.020045518875122070e-01 -8.538091182708740234e-02 -1.069618090987205505e-01 6.878972798585891724e-02 -4.032956063747406006e-01 -9.915998578071594238e-02 -7.332561910152435303e-02 -2.304886281490325928e-01 1.810604035854339600e-01 5.872434005141258240e-02 -2.680125534534454346e-01 2.714065909385681152e-01 -1.966014318168163300e-02 -7.010529935359954834e-02 3.378570377826690674e-01 1.288036350160837173e-02 3.625445961952209473e-01 6.936281919479370117e-02 6.252624839544296265e-02 -1.053626611828804016e-01 9.592338651418685913e-02 -9.246149100363254547e-03 -1.980219781398773193e-01
2.095359265804290771e-01 -9.767559356987476349e-03 8.435441553592681885e-02 1.567933522164821625e-02 2.298372536897659302e-01 1.157811656594276428e-01 -7.342799007892608643e-02 -1.996747218072414398e-02 1.101842597126960754e-01 -1.510043293237686157e-01 4.225523769855499268e-02 -5.541579425334930420e-02 4.248307645320892334e-01 1.481869071722030640e-01 4.478350281715393066e-02 8.033359050750732422e-02 -7.306324318051338196e-03 2.513460516929626465e-01 1.921471953392028809e-01 -6.032026186585426331e-02 2.158868908882141113e-01 -1.413604170083999634e-01 -2.271693795919418335e-01 2.727481722831726074e-01 1.158989891409873962e-01 1.234341878443956375e-02 -4.927017539739608765e-02 2.903084158897399902e-01 1.751415878534317017e-01 4.329610764980316162e-01 1.052724048495292664e-01 -6.313098594546318054e-03
-4.087078943848609924e-02 -2.724073641002178192e-02 -1.264670044183731079e-01 -2.071535401046276093e-02 -3.658938705921173096e-01 -6.522986292839050293e-02 1.583722084760665894e-01 1.431313604116439819e-01 -3.061157166957855225e-01 -1.146256551146507263e-01 1.290162652730941772e-01 -2.445081621408462524e-01 1.722770780324935913e-01 1.703252494335174561e-01 -2.296140231192111969e-02 -2.730445563793182373e-02 1.215410698205232620e-02 -8.374129235744476318e-02 2.714199125766754150e-01 -1.363849937915802002e-01 3.568535745143890381e-01 -9.416759014129638672e-02 -1.450986266136169434e-01 2.303338199853897095e-01 -1.743261702358722687e-02 2.869968712329864502e-01 -1.516925245523452759e-01 1.583908870816230774e-02 -1.347162723541259766e-01 2.506738305091857910e-01 -5.680874362587928772e-02 -2.330874949693679810e-01
-7.939571142196655273e-02 1.027746126055717468e-01 2.902747988700866699e-01 5.150725841522216797e-01 -3.066018223762512207e-01 7.999960333108901978e-02 -1.341169178485870361e-01 2.417856361716985703e-03 5.203462019562721252e-02 -8.089488744735717773e-02 -3.635419160127639771e-02 1.185483578592538834e-02 3.918475210666656494e-01 1.276768147945404053e-01 -1.673303693532943726e-01 -7.195387035608291626e-03 6.226196512579917908e-02 2.535131201148033142e-02 7.608139514923095703e-02 8.095180988311767578e-02 -1.404004171490669250e-02 1.026534214615821838e-01 1.719746389426290989e-03 1.893578916788101196e-01 2.216550707817077637e-01 2.676543593406677246e-01 1.614864170551300049e-02 9.958485513925552368e-02 8.714660257101058960e-02 2.666819989681243896e-01 1.591838896274566650e-01 -9.005346149206161499e-02
-7.774110883474349976e-02 1.239889673888683319e-02 1.005536317825317383e-01 3.705092966556549072e-01 -3.763096630573272705e-01 2.974925749003887177e-02 4.883420467376708984e-02 -4.971595481038093567e-02 4.626974090933799744e-02 -4.667978733777999878e-02 -1.627048701047897339e-01 2.289053238928318024e-02 3.660617768764495850e-01 3.729907050728797913e-02 -1.045526936650276184e-01 -6.731344014406204224e-02 -1.622229665517807007e-01 2.778388857841491699e-01 -1.301359236240386963e-01 -6.699467450380325317e-02 -1.147377341985702515e-01 2.677888795733451843e-02 3.366922028362751007e-03 8.514717966318130493e-02 4.326258003711700439e-01 2.316227406263351440e-01 6.166600808501243591e-02 3.707953542470932007e-02 3.014419078826904297e-01 1.513549387454986572e-01 8.498302102088928223e-02 6.185229495167732239e-02
1.434304863214492798e-01 1.721571534872055054e-01 1.876633986830711365e-02 -6.877028942108154297e-02 -2.896012663841247559e-01 5.388658493757247925e-02 1.037636306136846542e-02 -8.514574915170669556e-02 2.522478699684143066e-01 1.008370071649551392e-01 -6.046752631664276123e-02 -1.029204055666923523e-01 1.348676085472106934e-01 9.311572462320327759e-02 1.566408872604370117e-01 -2.169098258018493652e-01 1.479460895061492920e-01 2.399190366268157959e-01 3.542429581284523010e-02 -3.767866492271423340e-01 3.473835587501525879e-01 -3.984671458601951599e-02 -3.411902487277984619e-02 3.936645686626434326e-01 1.209049150347709656e-01 -7.397832348942756653e-03 6.093707680702209473e-02 -2.325586527585983276e-01 1.484571993350982666e-01 -2.894178964197635651e-02 1.902464330196380615e-01 1.774099916219711304e-01
1.749393343925476074e-02 1.714125424623489380e-01 -1.220836210995912552e-02 -1.396706998348236084e-01 -1.412723362445831299e-01 -2.474906742572784424e-01 -2.290442287921905518e-01 8.880998939275741577e-02 -4.966130480170249939e-02 -1.285692751407623291e-01 -1.883672475814819336e-01 2.515529394149780273e-01 1.803611516952514648e-01 -8.026249706745147705e-02 -8.330085873603820801e-02 -5.349421128630638123e-02 -1.157063543796539307e-01 1.630006432533264160e-01 2.872574627399444580e-01 -8.439099788665771484e-02 -7.609763741493225098e-02 -2.727479636669158936e-01 -3.796317279338836670e-01 3.030205667018890381e-01 1.170532032847404480e-01 2.447498291730880737e-01 -1.447026729583740234e-01 -7.288968563079833984e-02 1.357709169387817383e-01 1.198843866586685181e-01 2.038175463676452637e-01 1.504771113395690918e-01
2.110780626535415649e-01 -9.145197272300720215e-02 1.466051638126373291e-01 2.291872352361679077e-01 -1.032150983810424805e-01 9.393689036369323730e-02 2.389611601829528809e-01 3.925172239542007446e-02 1.805780827999114990e-01 3.758492320775985718e-02 -5.817170068621635437e-02 -4.463868141174316406e-01 7.878387719392776489e-02 3.330589830875396729e-02 -3.198308870196342468e-02 -1.048529222607612610e-01 7.366362493485212326e-03 1.199639514088630676e-01 2.962059676647186279e-01 -2.015628516674041748e-01 2.958645224571228027e-01 3.010267764329910278e-02 1.406517177820205688e-01 1.291823387145996094e-01 -5.211168900132179260e-02 1.384924799203872681e-01 -3.342530429363250732e-01 1.297346665523946285e-03 -7.580199837684631348e-02 3.446932733058929443e-01 3.573024645447731018e-02 1.084436699748039246e-01
3.386465087532997131e-02 1.997751295566558838e-01 2.065671533346176147e-01 6.058796122670173645e-02 1.253537237644195557e-01 1.763417571783065796e-01 5.895958468317985535e-02 1.175952106714248657e-01 -1.839743554592132568e-01 -1.572202295064926147e-01 -8.596713095903396606e-02 -5.157407000660896301e-02 1.543621122837066650e-01 2.355269342660903931e-01 -1.702217906713485718e-01 5.122571066021919250e-02 1.892470121383666992e-01 2.973820269107818604e-01 3.198894560337066650e-01 -1.345821022987365723e-01 1.639188528060913086e-01 -1.025516614317893982e-01 -1.678012162446975708e-01 3.229264020919799805e-01 -2.672583758831024170e-01 3.261459246277809143e-02 -2.030497044324874878e-01 -5.408123601227998734e-03 -8.685527369379997253e-03 -8.652227930724620819e-03 3.564324378967285156e-01 -1.162389293313026428e-01
-6.944043934345245361e-02 -8.487978577613830566e-02 -1.552260071039199829e-01 4.831477999687194824e-02 1.413476932793855667e-02 9.766471385955810547e-02 1.304217875003814697e-01 3.882722184062004089e-02 8.722292113816365600e-05 1.036463677883148193e-02 1.232950538396835327e-01 6.334064155817031860e-02 1.661698222160339355e-01 -3.469574078917503357e-02 2.141721993684768677e-01 -5.246496200561523438e-02 2.613614499568939209e-01 2.533840835094451904e-01 7.808979600667953491e-02 -6.212107092142105103e-02 1.216706410050392151e-01 3.607687354087829590e-02 -1.116499677300453186e-02 3.105134665966033936e-01 4.317348301410675049e-01 2.847043871879577637e-01 9.943069517612457275e-02 2.387328147888183594e-01 1.602606326341629028e-01 3.250900208950042725e-01 3.380509912967681885e-01 3.785669058561325073e-02
6.416817009449005127e-02 -7.031362503767013550e-02 -4.394435137510299683e-02 -7.796278595924377441e-02 6.725075840950012207e-02 -7.090548425912857056e-02 1.516419351100921631e-01 -1.027413606643676758e-01 3.696546256542205811e-01 2.124203443527221680e-01 -1.863740980625152588e-01 -9.176923334598541260e-02 -2.514193207025527954e-02 -2.218084968626499176e-02 -1.095786392688751221e-01 -7.082283496856689453e-02 2.368692494928836823e-02 -7.661941647529602051e-02 5.196527242660522461e-01 -1.987282186746597290e-01 2.320852279663085938e-01 -1.831698715686798096e-01 -1.674707829952239990e-01 1.073495894670486450e-01 2.181613743305206299e-01 3.368547856807708740e-01 -5.673943832516670227e-02 -1.095537766814231873e-01 -1.841888129711151123e-01 9.392680227756500244e-02 9.932952374219894409e-02 -1.578189283609390259e-01
5.962719023227691650e-02 -6.224457547068595886e-02 1.300375908613204956e-01 1.977721005678176880e-01 -1.089905723929405212e-01 4.572262242436408997e-02 -2.262666225433349609e-01 3.232868015766143799e-02 1.277380734682083130e-01 2.084608227014541626e-01 7.528794556856155396e-02 -5.235519632697105408e-02 1.644201427698135376e-01 -1.037320122122764587e-01 -1.902063637971878052e-01 1.146683916449546814e-01 -2.223310768604278564e-01 1.321542449295520782e-02 -5.371710285544395447e-02 -3.827430903911590576e-01 1.845766007900238037e-01 -1.380440294742584229e-01 2.113376930356025696e-02 1.355955153703689575e-01 1.764400303363800049e-01 3.892284631729125977e-01 -2.763411700725555420e-01 1.780138164758682251e-01 1.422443985939025879e-01 2.699945271015167236e-01 6.859722733497619629e-02 2.357358038425445557e-01
-6.502609699964523315e-02 -1.172321513295173645e-01 2.106339335441589355e-01 -2.772745490074157715e-01 -2.260228246450424194e-01 -6.610485911369323730e-02 3.906011581420898438e-02 -4.018414765596389771e-02 1.603567972779273987e-02 1.489637047052383423e-01 3.204852715134620667e-02 -2.450661361217498779e-01 1.055468320846557617e-01 2.255195528268814087e-01 2.457273304462432861e-01 -1.084751561284065247e-01 -1.262104660272598267e-01 2.441610991954803467e-01 2.878349423408508301e-01 -1.675164699554443359e-01 1.135558634996414185e-01 -4.124083742499351501e-02 -8.304517716169357300e-02 2.744332849979400635e-01 1.406010985374450684e-01 2.005700320005416870e-01 2.051733434200286865e-01 -7.337316125631332397e-02 -2.198344916105270386e-01 3.763919770717620850e-01 -1.720201782882213593e-02 -5.893037095665931702e-02
2.040211111307144165e-01 2.018964439630508423e-01 7.942145317792892456e-02 -1.144225895404815674e-01 -1.532247513532638550e-01 -1.570302993059158325e-01 -7.487601041793823242e-02 -2.819168865680694580e-01 1.870111748576164246e-02 1.169629395008087158e-01 -5.330052971839904785e-02 -9.891466796398162842e-02 2.404178231954574585e-01 -2.645503282546997070e-01 -7.021431811153888702e-03 -1.410030722618103027e-01 -1.596262902021408081e-01 1.736357063055038452e-01 1.917365491390228271e-01 -2.181933820247650146e-01 1.805905997753143311e-01 -9.032399952411651611e-02 1.194763630628585815e-01 3.972425311803817749e-02 3.910908848047256470e-02 3.066065311431884766e-01 -3.963294625282287598e-01 1.239549070596694946e-01 5.562121793627738953e-02 1.879078894853591919e-01 9.539430588483810425e-02 -2.801998853683471680e-01
1.297360807657241821e-01 -3.376579582691192627e-01 -2.380849095061421394e-03 -2.959366515278816223e-02 -2.287164032459259033e-01 4.525597020983695984e-02 1.149429380893707275e-01 -2.124796658754348755e-01 1.039944216609001160e-01 3.409192338585853577e-02 5.786276608705520630e-02 -3.127213567495346069e-02 -7.531945593655109406e-03 -9.612531214952468872e-02 -9.878668934106826782e-02 -2.249319851398468018e-01 -4.220580682158470154e-02 1.146305724978446960e-01 -1.415901724249124527e-02 1.127409189939498901e-01 7.445500046014785767e-02 -3.375780954957008362e-02 -5.377557873725891113e-01 3.626188337802886963e-01 2.599792182445526123e-01 2.905285060405731201e-01 -1.067114993929862976e-01 1.416818350553512573e-01 -8.873804658651351929e-02 -1.232230570167303085e-02 1.261694580316543579e-01 8.372938632965087891e-02
1.602136641740798950e-01 -2.051045894622802734e-01 -1.727334409952163696e-01 -5.300360918045043945e-02 4.862032830715179443e-03 2.889806032180786133e-01 -4.013288393616676331e-02 1.073664128780364990e-01 -1.219272017478942871e-01 -3.481163457036018372e-02 -1.457152962684631348e-01 -2.261017113924026489e-01 3.782213032245635986e-01 -5.248054862022399902e-02 -2.023174017667770386e-01 -7.789193093776702881e-02 8.023975789546966553e-02 1.367238909006118774e-01 1.546717733144760132e-01 2.243733778595924377e-02 3.971414864063262939e-01 -6.456376612186431885e-02 -4.153882563114166260e-01 3.857324272394180298e-02 6.320353597402572632e-02 1.189657896757125854e-01 -7.614803500473499298e-03 -1.626729220151901245e-01 2.490602992475032806e-02 1.404960602521896362e-01 1.199833899736404419e-01 2.383286505937576294e-01
-3.310219347476959229e-01 -5.761709809303283691e-02 -1.131680160760879517e-01 -1.393199265003204346e-01 -1.526179760694503784e-01 -1.470726132392883301e-01 -2.609245420899242163e-04 8.985003829002380371e-02 -6.846510618925094604e-02 2.208173424005508423e-01 -1.539859622716903687e-01 -7.457371056079864502e-02 3.146730661392211914e-01 -2.882852852344512939e-01 7.293689250946044922e-02 -1.094981953501701355e-01 9.495378285646438599e-02 1.755689829587936401e-01 2.898080050945281982e-01 -2.248241752386093140e-01 2.352139651775360107e-01 -1.577638834714889526e-01 -5.989325419068336487e-02 -9.870278835296630859e-02 2.502812743186950684e-01 1.659486889839172363e-01 -1.200466156005859375e-01 2.117718309164047241e-01 -9.896907210350036621e-02 2.791205048561096191e-01 5.629491433501243591e-02 -1.072562858462333679e-01
-1.190605089068412781e-01 3.250523507595062256e-01 8.668506145477294922e-02 3.552088141441345215e-01 -5.394162237644195557e-02 1.599929332733154297e-01 -5.584366247057914734e-02 2.002418041229248047e-01 -3.793797269463539124e-02 3.061309829354286194e-02 1.589206606149673462e-01 -1.402219682931900024e-01 1.885703206062316895e-02 -1.077886577695608139e-02 -6.543914321810007095e-03 2.514542043209075928e-01 7.729657739400863647e-02 -1.253596413880586624e-02 -6.552848219871520996e-02 -1.113745644688606262e-01 1.520676761865615845e-01 -2.383550256490707397e-01 -3.103951811790466309e-01 1.872596591711044312e-01 3.350275754928588867e-02 2.842822372913360596e-01 1.044561415910720825e-01 1.093802452087402344e-01 2.410045713186264038e-01 2.091066092252731323e-01 3.505758047103881836e-01 3.390367608517408371e-03
3.808216378092765808e-02 -1.426967140287160873e-02 -1.161587759852409363e-01 4.986488074064254761e-02 -1.590128988027572632e-01 1.427475661039352417e-01 -3.061968833208084106e-02 -1.414681673049926758e-01 3.839900717139244080e-02 -6.932596862316131592e-02 5.537728592753410339e-02 -2.885549366474151611e-01 -2.860466204583644867e-02 7.322313636541366577e-02 -4.038276672363281250e-01 -6.134344637393951416e-02 -8.875069022178649902e-02 2.489608824253082275e-01 4.011992365121841431e-02 -4.557669535279273987e-02 3.822669982910156250e-01 -1.037900149822235107e-01 -1.715359860099852085e-03 1.536897420883178711e-01 2.135444432497024536e-01 3.037549257278442383e-01 -1.065268740057945251e-01 -6.103215739130973816e-02 4.849079251289367676e-01 -3.856689482927322388e-02 3.418016061186790466e-02 7.294817268848419189e-02
2.143919467926025391e-02 -5.655798316001892090e-02 2.197995036840438843e-02 -1.458409726619720459e-01 1.222132891416549683e-02 -1.744016408920288086e-01 -1.252067536115646362e-01 4.289476573467254639e-02 9.850551933050155640e-02 2.467129845172166824e-03 -1.858893930912017822e-01 2.346814274787902832e-01 2.458247989416122437e-01 1.957582086324691772e-01 -1.577731966972351074e-01 -7.099900394678115845e-02 -1.773593723773956299e-01 9.212613105773925781e-02 2.942834794521331787e-01 -1.432946473360061646e-01 3.144827857613563538e-02 -2.783687412738800049e-01 -1.444846093654632568e-01 5.033974647521972656e-01 -2.903903461992740631e-02 2.121243476867675781e-01 -2.981441281735897064e-02 -1.655324399471282959e-01 -3.564689680933952332e-02 7.087820768356323242e-02 1.878723800182342529e-01 2.879577875137329102e-01
-3.722306713461875916e-02 2.950520999729633331e-02 1.002545095980167389e-02 1.008582636713981628e-01 -8.963920921087265015e-02 2.103822529315948486e-01 -5.743619427084922791e-02 9.131392091512680054e-02 -1.316401511430740356e-01 2.549813091754913330e-01 -9.278719127178192139e-02 -2.542610466480255127e-01 3.394174575805664062e-01 1.428627967834472656e-01 1.807522028684616089e-01 1.843943595886230469e-01 -2.365098297595977783e-01 1.899610459804534912e-02 -2.351214289665222168e-01 -7.393789291381835938e-02 3.019466996192932129e-01 -1.637252122163772583e-01 -9.663297235965728760e-02 3.652015328407287598e-01 -1.018764637410640717e-02 2.500430941581726074e-01 8.337240666151046753e-02 5.908555351197719574e-03 8.622978627681732178e-02 2.997262775897979736e-01 1.116003617644309998e-01 -9.261103719472885132e-02
-6.161712226457893848e-04 -1.030978411436080933e-01 4.811026901006698608e-02 2.106393128633499146e-02 -9.865660965442657471e-02 -9.086079150438308716e-02 -6.265038973651826382e-04 2.099501788616180420e-01 8.216616511344909668e-02 9.776820987462997437e-02 1.143655925989151001e-01 -8.933937549591064453e-02 1.074588522315025330e-01 1.233715470880270004e-02 -1.354721281677484512e-02 -3.148249685764312744e-01 2.454232797026634216e-02 -3.370087742805480957e-01 2.680384814739227295e-01 -1.082629188895225525e-01 -7.509730756282806396e-02 -8.958473056554794312e-02 -1.235774531960487366e-01 3.851693570613861084e-01 -1.115188002586364746e-01 3.013077378273010254e-01 -1.820887923240661621e-01 -2.175640463829040527e-01 -1.122273132205009460e-01 3.936892151832580566e-01 1.757120937108993530e-01 -1.377190500497817993e-01
4.433786123991012573e-02 -3.902781009674072266e-02 1.982563640922307968e-03 -1.309919953346252441e-01 -2.494085431098937988e-01 -2.081953734159469604e-01 2.159981876611709595e-01 1.904364526271820068e-01 -1.596791446208953857e-01 5.019019916653633118e-02 -1.967260092496871948e-01 -4.320249259471893311e-01 2.219714522361755371e-01 1.010036841034889221e-01 -1.563008874654769897e-01 2.404026314616203308e-02 6.316980719566345215e-02 1.238852664828300476e-01 1.748411655426025391e-01 -9.826447069644927979e-02 2.498074471950531006e-01 -4.251643642783164978e-02 -3.850818574428558350e-01 -9.127582609653472900e-02 3.023237586021423340e-01 1.502117961645126343e-01 -2.148885279893875122e-02 -5.331487208604812622e-02 7.225946174003183842e-04 9.034454077482223511e-02 1.611159741878509521e-01 -1.457752883434295654e-01
8.759304136037826538e-02 -1.598647981882095337e-01 1.318818330764770508e-01 -1.556766480207443237e-01 -2.727374136447906494e-01 -2.847925201058387756e-02 2.697486281394958496e-01 3.629112243652343750e-01 -1.141516640782356262e-01 2.336585372686386108e-01 -2.557704448699951172e-01 -2.713403403759002686e-01 2.599670588970184326e-01 -4.768427461385726929e-03 -1.424380987882614136e-01 -1.657529473304748535e-01 -5.755720287561416626e-02 2.498556226491928101e-01 1.467635631561279297e-01 -2.877214848995208740e-01 1.153959184885025024e-01 -4.228756204247474670e-02 -1.775170862674713135e-01 -1.016110703349113464e-01 1.302069574594497681e-01 1.285504549741744995e-01 1.688020229339599609e-01 -7.346331328153610229e-02 8.000613749027252197e-02 1.419397145509719849e-01 -2.406040020287036896e-02 4.399365559220314026e-02
3.400395438075065613e-02 -1.347421407699584961e-01 9.962710738182067871e-02 -1.819875687360763550e-01 -2.827111445367336273e-02 5.136474967002868652e-02 -5.902371183037757874e-02 1.983548700809478760e-01 -1.011274456977844238e-01 -1.771490275859832764e-01 -1.801989525556564331e-01 -1.238817423582077026e-01 3.479277193546295166e-01 -9.202341549098491669e-03 -1.212258916348218918e-02 -3.828629478812217712e-02 -7.987205870449542999e-03 1.247760131955146790e-01 3.084472417831420898e-01 1.116987392306327820e-01 -6.168659892864525318e-04 -1.465720385313034058e-01 -4.435224831104278564e-01 1.935794353485107422e-01 -3.059917986392974854e-01 9.621096402406692505e-02 -6.519409269094467163e-02 7.268662750720977783e-02 2.349540442228317261e-01 2.533780038356781006e-01 2.373833656311035156e-01 -1.100240573287010193e-01
1.723975837230682373e-01 -1.090383902192115784e-02 1.484478563070297241e-01 1.149847581982612610e-01 -7.220695912837982178e-02 1.959228813648223877e-01 -2.578209899365901947e-02 8.957202732563018799e-02 4.525363817811012268e-02 -1.594381928443908691e-01 1.298856455832719803e-02 -6.606345623731613159e-02 -7.731521874666213989e-02 -1.668816208839416504e-01 -1.921444982290267944e-01 -2.278485745191574097e-01 -1.738573312759399414e-01 2.695564627647399902e-01 2.439708560705184937e-01 3.629871830344200134e-02 2.291801869869232178e-01 -1.640659719705581665e-01 2.564097940921783447e-01 1.552763879299163818e-01 1.546445339918136597e-01 3.021551668643951416e-01 -1.269033104181289673e-01 -1.516577303409576416e-01 3.624223470687866211e-01 5.078553035855293274e-02 2.511801719665527344e-01 -2.087803184986114502e-01
4.634601622819900513e-02 4.750607535243034363e-03 -1.032420992851257324e-01 -1.292586177587509155e-01 -2.867879569530487061e-01 -1.758928596973419189e-01 1.392248868942260742e-01 2.969773709774017334e-01 -1.132576465606689453e-01 2.356427311897277832e-01 -1.554361581802368164e-01 -2.463622838258743286e-01 6.148706655949354172e-03 -9.938901662826538086e-02 -2.466945350170135498e-01 -2.418051362037658691e-01 1.867579668760299683e-02 2.481390088796615601e-01 1.958602517843246460e-01 -5.649499222636222839e-02 3.131246268749237061e-01 -1.682982295751571655e-01 -2.883750200271606445e-01 -1.015576943755149841e-01 1.958044618368148804e-01 2.177697718143463135e-01 7.870479486882686615e-03 -5.714926868677139282e-02 1.095658466219902039e-01 1.117380708456039429e-02 2.056563347578048706e-01 -2.023697830736637115e-02
3.786774585023522377e-03 1.096810176968574524e-01 -2.480530589818954468e-01 -6.679023802280426025e-02 -5.159581080079078674e-03 -1.745649576187133789e-01 1.062602400779724121e-01 -7.904600352048873901e-02 1.410173624753952026e-01 7.639584690332412720e-02 8.110391348600387573e-02 1.023544594645500183e-01 3.710708320140838623e-01 3.566068783402442932e-02 -3.549656644463539124e-02 2.692013047635555267e-02 -1.243367865681648254e-01 2.250941246747970581e-01 -6.798786669969558716e-02 -1.246467530727386475e-01 8.246247470378875732e-02 -1.737216114997863770e-01 -2.479170560836791992e-01 4.389390945434570312e-01 2.467447705566883087e-02 2.933804690837860107e-01 -4.071550443768501282e-02 2.679467499256134033e-01 -2.794227600097656250e-01 1.419146060943603516e-01 1.980630606412887573e-01 1.233822405338287354e-01
1.686002761125564575e-01 -9.421139955520629883e-02 -2.183557897806167603e-01 3.972307220101356506e-02 2.125007510185241699e-01 1.101225242018699646e-01 1.136853992938995361e-01 1.174509450793266296e-01 -4.969977587461471558e-02 2.103593200445175171e-03 1.709352433681488037e-01 -7.838848233222961426e-02 1.784628927707672119e-01 -5.624448880553245544e-02 -1.328043937683105469e-01 8.971724659204483032e-02 1.511166803538799286e-03 2.647675573825836182e-01 1.355642974376678467e-01 -8.573860675096511841e-02 1.527264863252639771e-01 -1.648529767990112305e-01 -1.431768387556076050e-01 1.863822489976882935e-01 3.332260251045227051e-01 7.947686314582824707e-02 -9.292390942573547363e-02 2.524950504302978516e-01 2.555732727050781250e-01 4.727497994899749756e-01 2.001312822103500366e-01 -1.035455465316772461e-01
-6.526283174753189087e-02 -1.369663029909133911e-01 1.162245050072669983e-01 2.701304256916046143e-01 -1.370905488729476929e-01 -5.712760146707296371e-03 -6.399234384298324585e-02 8.075630664825439453e-02 -3.652487322688102722e-02 -1.645550131797790527e-01 -3.469360768795013428e-01 1.416333317756652832e-01 -3.533009812235832214e-02 -8.099438995122909546e-02 -1.423816382884979248e-01 -5.118900910019874573e-02 6.482683122158050537e-03 4.704105108976364136e-02 5.301630869507789612e-02 -9.276250749826431274e-02 2.200163900852203369e-01 -3.750591278076171875e-01 -3.088973760604858398e-01 1.991040259599685669e-01 -1.036762595176696777e-01 3.948847651481628418e-01 -1.297315210103988647e-01 -2.338226437568664551e-01 -7.751428335905075073e-02 1.988711953163146973e-01 1.991433501243591309e-01 1.765909604728221893e-02
3.342553973197937012e-02 -2.613863348960876465e-02 2.175019681453704834e-01 3.516323864459991455e-01 -4.633766598999500275e-03 5.651465058326721191e-02 -6.730111688375473022e-02 -1.287757158279418945e-01 5.347599089145660400e-02 1.587057411670684814e-01 -2.477286756038665771e-02 -2.052273601293563843e-01 2.119195163249969482e-01 -1.410749852657318115e-01 -8.294295519590377808e-02 1.555894762277603149e-01 -1.034715175628662109e-01 1.454294472932815552e-01 2.053548544645309448e-01 -2.768917083740234375e-01 4.392924010753631592e-01 -8.836234360933303833e-02 -2.255910485982894897e-01 -1.780342757701873779e-01 5.417759716510772705e-02 3.511840999126434326e-01 -1.593744307756423950e-01 -3.955621644854545593e-02 -1.682595014572143555e-01 4.233714565634727478e-02 1.036515906453132629e-01 -8.996395766735076904e-02
-1.207772940397262573e-01 1.994491964578628540e-01 9.901791810989379883e-02 1.440160125494003296e-01 -3.604893386363983154e-01 -3.472837507724761963e-01 7.501585036516189575e-02 -1.030985191464424133e-01 8.635912835597991943e-02 -1.642968356609344482e-01 7.632155716419219971e-02 4.563447460532188416e-02 2.363228797912597656e-01 -1.099122613668441772e-01 1.749606281518936157e-01 -2.145353704690933228e-01 -6.708546541631221771e-03 4.093748703598976135e-02 8.801324665546417236e-02 -1.299204677343368530e-01 2.258911579847335815e-01 -3.454041108489036560e-02 -1.781079769134521484e-01 2.106538563966751099e-01 1.947061419486999512e-01 1.198569014668464661e-01 -8.639165759086608887e-02 -3.359877970069646835e-03 3.466860353946685791e-01 -5.280162766575813293e-02 3.460515439510345459e-01 -6.482271850109100342e-02
2.139887064695358276e-01 2.132663875818252563e-01 1.887416839599609375e-01 9.386380016803741455e-02 -6.813418120145797729e-02 -3.327070772647857666e-01 1.121928319334983826e-01 2.590617537498474121e-01 1.643445640802383423e-01 4.971155524253845215e-02 1.184538975358009338e-01 -2.969982326030731201e-01 1.887270659208297729e-01 -3.189081698656082153e-02 -1.042939051985740662e-01 1.440665870904922485e-01 -2.667023539543151855e-01 2.364042773842811584e-02 1.315862238407135010e-01 -7.556457072496414185e-03 4.629870131611824036e-02 -2.685743272304534912e-01 -1.968402564525604248e-01 2.813894450664520264e-01 1.338900346308946609e-02 2.263649404048919678e-01 9.768112748861312866e-02 -3.705201670527458191e-02 -2.059760689735412598e-02 1.973608136177062988e-01 7.282359898090362549e-02 2.845918834209442139e-01
8.343057334423065186e-02 7.884119451045989990e-02 1.130380406975746155e-01 -1.769888997077941895e-01 -3.837251067161560059e-01 -1.937581808306276798e-03 8.169604837894439697e-02 2.509853243827819824e-01 -1.870403736829757690e-01 8.205024152994155884e-02 -1.588808745145797729e-01 -2.747512757778167725e-01 1.221805661916732788e-01 2.262627780437469482e-01 3.498858213424682617e-02 -8.925526589155197144e-02 -8.429687470197677612e-02 1.168937832117080688e-01 3.079118132591247559e-01 -1.667736470699310303e-01 1.358153223991394043e-01 -2.340564429759979248e-01 -3.054621815681457520e-01 2.168212272226810455e-02 1.053269132971763611e-01 2.823616862297058105e-01 -2.054204046726226807e-01 -1.385114789009094238e-01 -5.793921276926994324e-02 1.390178650617599487e-01 1.117765530943870544e-02 -1.504364907741546631e-01
1.142767220735549927e-01 -2.648527324199676514e-01 8.648260682821273804e-02 6.823685020208358765e-02 -2.942745201289653778e-02 6.642238050699234009e-02 3.910928219556808472e-02 1.559706777334213257e-01 9.444600343704223633e-02 -1.434657722711563110e-01 -2.120854705572128296e-01 -2.199495732784271240e-01 1.615817695856094360e-01 -6.147870793938636780e-03 -3.844911158084869385e-01 1.417367905378341675e-02 -1.439131796360015869e-01 4.531262069940567017e-02 1.798032820224761963e-01 -8.718128502368927002e-02 1.138768121600151062e-01 -9.090841561555862427e-02 -4.622699692845344543e-02 1.840817779302597046e-01 -9.503737837076187134e-02 -7.124122977256774902e-02 -4.709435701370239258e-01 -1.666661053895950317e-01 -4.316967912018299103e-03 2.740310728549957275e-01 3.336826264858245850e-01 8.002945780754089355e-02
-1.339230835437774658e-01 1.151015758514404297e-01 -1.764932572841644287e-01 4.386595264077186584e-02 -2.324722148478031158e-02 -2.897188961505889893e-01 1.456946581602096558e-01 1.026074215769767761e-01 2.392507344484329224e-01 -5.901238694787025452e-02 -1.291915923357009888e-01 -4.976544156670570374e-02 1.671066731214523315e-01 8.633864670991897583e-02 -2.505910992622375488e-01 1.542925387620925903e-01 -6.375161558389663696e-02 5.236528515815734863e-01 1.286497563123703003e-01 -2.292014062404632568e-01 1.484436839818954468e-01 6.942305713891983032e-02 -2.187383919954299927e-02 7.015744596719741821e-02 -3.617587033659219742e-03 3.281403481960296631e-01 5.146671086549758911e-02 -6.543921679258346558e-02 2.324582040309906006e-01 1.583870500326156616e-01 1.354954987764358521e-01 -1.609939783811569214e-01
-1.726491302251815796e-01 -6.277064979076385498e-02 2.140728011727333069e-02 1.917752772569656372e-01 -1.291963160037994385e-01 9.917870908975601196e-02 1.602347791194915771e-01 9.476311504840850830e-02 5.675618350505828857e-02 -1.239753216505050659e-01 -3.548008799552917480e-01 4.830135405063629150e-02 2.546863257884979248e-01 5.877298861742019653e-02 -4.048360511660575867e-02 1.595764011144638062e-01 1.172674968838691711e-01 1.628280729055404663e-01 -1.739267446100711823e-02 -2.700505778193473816e-02 3.100632727146148682e-01 5.399714410305023193e-02 -4.115169346332550049e-01 2.563534379005432129e-01 -9.886082261800765991e-02 3.697322309017181396e-01 9.181444346904754639e-02 -1.907613575458526611e-01 4.609763994812965393e-02 5.313168093562126160e-02 6.497540324926376343e-02 2.229853123426437378e-01
8.088680356740951538e-02 -2.404607459902763367e-02 -7.360235601663589478e-02 1.477472484111785889e-02 -1.707837879657745361e-01 -1.646905839443206787e-01 3.726490736007690430e-01 2.056371420621871948e-01 -1.144658625125885010e-01 2.067673802375793457e-01 -2.083052247762680054e-01 -1.200831867754459381e-02 2.372721582651138306e-01 -5.676197633147239685e-02 -1.869567930698394775e-01 -1.488842517137527466e-01 -1.216626614332199097e-01 6.798551231622695923e-02 2.954394519329071045e-01 1.266121417284011841e-01 2.457670420408248901e-01 -1.101795062422752380e-01 -3.572070598602294922e-01 -9.327089041471481323e-02 3.140152394771575928e-01 7.692400366067886353e-02 -1.362777203321456909e-01 -8.344534784555435181e-02 -6.153054907917976379e-02 1.998460888862609863e-01 8.923631906509399414e-02 -1.429973840713500977e-01
-1.779869198799133301e-02 8.787252753973007202e-02 2.494931966066360474e-01 1.317713558673858643e-01 -3.556291759014129639e-01 -2.281759530305862427e-01 6.300444155931472778e-02 -3.106599673628807068e-02 3.014840651303529739e-03 9.437670558691024780e-02 -1.065701246261596680e-01 -1.820858567953109741e-02 2.283321171998977661e-01 1.284097880125045776e-02 -5.793768540024757385e-02 -1.304939687252044678e-01 1.041316315531730652e-01 2.350519001483917236e-01 3.562225699424743652e-01 -4.121138248592615128e-03 2.524760067462921143e-01 1.946153640747070312e-01 3.034554421901702881e-01 3.268998563289642334e-01 1.267848908901214600e-01 2.484538108110427856e-01 1.080913655459880829e-02 -4.965167492628097534e-02 1.872766576707363129e-02 1.042243465781211853e-01 1.410689018666744232e-02 -2.240955084562301636e-01
2.284787148237228394e-01 1.199148520827293396e-01 -4.966214299201965332e-02 -1.042542457580566406e-01 -1.823571622371673584e-01 -3.830403089523315430e-01 1.386141330003738403e-01 -1.159177348017692566e-01 1.334435492753982544e-01 1.296865046024322510e-01 1.264793127775192261e-01 8.358734101057052612e-02 2.604792714118957520e-01 9.028480201959609985e-02 -1.823424547910690308e-01 1.226844936609268188e-01 -1.318285427987575531e-02 2.187932133674621582e-01 9.179814904928207397e-02 -1.889982074499130249e-01 7.031542062759399414e-02 1.414862424135208130e-01 -2.656516730785369873e-01 3.458494246006011963e-01 4.552755877375602722e-02 2.356335222721099854e-01 -1.915357112884521484e-01 1.285184621810913086e-01 -9.150932729244232178e-02 2.057460695505142212e-01 1.957498192787170410e-01 1.356030106544494629e-01
-3.157605230808258057e-02 -8.314073085784912109e-02 1.652994602918624878e-01 3.584657609462738037e-02 3.442110121250152588e-02 2.563017904758453369e-01 -1.012326329946517944e-01 -7.617513835430145264e-02 1.433451920747756958e-01 -6.233105063438415527e-02 1.140819787979125977e-01 -1.189367175102233887e-01 2.798093259334564209e-01 -1.132507100701332092e-01 3.214437142014503479e-02 2.989660203456878662e-02 -5.093581229448318481e-02 4.562874734401702881e-01 3.000368773937225342e-01 1.405289024114608765e-01 7.535519450902938843e-02 -2.884114980697631836e-01 1.094671413302421570e-01 3.236311972141265869e-01 -7.220116257667541504e-02 2.437759786844253540e-01 -3.410049676895141602e-01 -1.085742376744747162e-02 1.403231620788574219e-01 9.479898959398269653e-02 1.875558285973966122e-03 7.047635037451982498e-03
-6.712717562913894653e-02 -2.826601266860961914e-01 -7.046905346214771271e-03 -1.174897048622369766e-02 -1.604715585708618164e-01 1.141897067427635193e-01 -9.183508157730102539e-02 -7.406065613031387329e-02 1.775568723678588867e-01 -1.714825630187988281e-01 -1.098918765783309937e-01 7.010123878717422485e-02 3.353751003742218018e-01 -8.757748454809188843e-02 -8.578984439373016357e-02 1.612906903028488159e-01 -2.568584680557250977e-02 -2.553281486034393311e-01 6.386492401361465454e-02 -1.663152426481246948e-01 4.017129838466644287e-01 -1.086123362183570862e-01 -3.966889977455139160e-01 7.038227468729019165e-02 2.261981517076492310e-01 2.271489202976226807e-01 -1.464312081225216389e-03 -5.971059203147888184e-02 2.485378235578536987e-01 1.479580998420715332e-01 3.735382109880447388e-02 -8.240956068038940430e-02
1.395280212163925171e-01 -2.047758251428604126e-01 1.274201422929763794e-01 1.089189127087593079e-01 -3.258104249835014343e-02 7.233674079179763794e-02 1.291192770004272461e-01 7.482888177037239075e-03 -1.038611754775047302e-01 8.652384579181671143e-02 -2.784195244312286377e-01 2.462937729433178902e-03 -1.280642002820968628e-01 2.838238887488842010e-02 -3.671948798000812531e-03 -2.653918266296386719e-01 -6.670882459729909897e-03 1.072002500295639038e-01 1.263005882501602173e-01 -6.501707248389720917e-04 3.117942810058593750e-01 -2.081449478864669800e-01 -5.081741213798522949e-01 2.120940536260604858e-01 -1.174505129456520081e-01 4.098322689533233643e-01 -1.104462053626775742e-02 -9.922076761722564697e-02 -1.674366742372512817e-02 8.786435425281524658e-02 -3.395977616310119629e-02 1.785987317562103271e-01
-1.222158968448638916e-01 -1.364842653274536133e-01 -1.599074453115463257e-01 5.291056260466575623e-02 1.118535827845335007e-02 3.155010342597961426e-01 9.345712512731552124e-02 1.596360355615615845e-01 -3.881282359361648560e-02 -1.705008149147033691e-01 6.104218587279319763e-02 -2.560419403016567230e-02 1.320521682500839233e-01 -4.710020497441291809e-03 -1.959478855133056641e-02 7.064588367938995361e-03 5.033830925822257996e-02 1.880905330181121826e-01 2.014127820730209351e-01 -7.283783704042434692e-02 1.205397918820381165e-01 5.065076518803834915e-03 8.100736886262893677e-03 9.813348948955535889e-02 -9.387558698654174805e-02 3.506401777267456055e-01 -2.994952499866485596e-01 1.485097259283065796e-01 4.337492287158966064e-01 2.744428813457489014e-01 3.521034121513366699e-01 -1.111099421977996826e-01
-1.494690775871276855e-01 1.100111305713653564e-01 -2.683129534125328064e-02 1.802641898393630981e-03 -2.834798395633697510e-01 -1.020689010620117188e-01 5.296501889824867249e-02 1.283532679080963135e-01 -2.241367101669311523e-01 3.006550967693328857e-01 9.590627998113632202e-02 -8.338640630245208740e-02 4.274943470954895020e-01 -1.884471029043197632e-01 -3.147686421871185303e-01 -1.928313672542572021e-01 -1.552399154752492905e-02 1.512560844421386719e-01 1.022086068987846375e-01 -1.032944545149803162e-01 2.115199528634548187e-02 5.735534802079200745e-02 -2.018919140100479126e-01 6.142883375287055969e-02 2.635680139064788818e-01 2.523511946201324463e-01 1.112040430307388306e-01 -2.980700135231018066e-01 -5.936436355113983154e-02 8.791190385818481445e-02 5.661323294043540955e-02 -4.626047983765602112e-02
-3.398571312427520752e-01 -5.716557800769805908e-02 2.326035052537918091e-01 -2.888537419494241476e-04 -1.638623699545860291e-02 -1.198674142360687256e-01 -1.794591248035430908e-01 1.953217089176177979e-01 1.902738809585571289e-01 -1.534699555486440659e-02 7.543773204088211060e-02 1.114956215023994446e-01 2.723142802715301514e-01 4.194733127951622009e-02 2.280275523662567139e-02 -1.595967113971710205e-01 -7.745847105979919434e-02 1.427361816167831421e-01 -4.946075752377510071e-02 -1.968173496425151825e-02 2.057680338621139526e-01 5.309152603149414062e-02 -3.314808011054992676e-01 4.836558997631072998e-01 -3.788385540246963501e-02 1.325617283582687378e-01 3.390438109636306763e-02 -1.966998279094696045e-01 2.099122703075408936e-01 1.834353059530258179e-01 5.759106576442718506e-02 -1.661888957023620605e-01
-8.170427381992340088e-02 -3.435247391462326050e-02 2.183991372585296631e-01 2.519545257091522217e-01 -2.017095237970352173e-01 1.063881516456604004e-01 -2.932701408863067627e-01 7.363579422235488892e-02 -6.333037465810775757e-02 -4.203836992383003235e-02 -1.093984991312026978e-01 1.352975070476531982e-01 4.392645061016082764e-01 -3.055840171873569489e-02 -7.565074414014816284e-02 6.410173326730728149e-02 -1.490015089511871338e-01 1.479449719190597534e-01 -6.337593495845794678e-02 -1.990364491939544678e-02 1.152488738298416138e-01 8.250133693218231201e-02 -1.657389849424362183e-01 1.352959424257278442e-01 3.184213936328887939e-01 4.031434655189514160e-01 -1.413855850696563721e-01 1.723261177539825439e-01 9.474530816078186035e-02 2.121159583330154419e-01 -4.339158162474632263e-02 -1.180638819932937622e-01
-1.733212023973464966e-01 -4.299107939004898071e-02 -7.356441020965576172e-02 -9.928584843873977661e-02 -2.764211893081665039e-01 -1.972914636135101318e-01 -6.585501879453659058e-02 -1.973419636487960815e-02 1.904775351285934448e-01 -9.414796531200408936e-02 -2.144447714090347290e-01 -2.701412737369537354e-01 1.037015393376350403e-01 -3.285024315118789673e-02 9.849333763122558594e-02 -2.361271232366561890e-01 1.847045496106147766e-02 -2.664605975151062012e-01 3.538568019866943359e-01 -8.137409389019012451e-02 -8.135551214218139648e-02 -1.038799341768026352e-02 -2.166545093059539795e-01 4.098038971424102783e-01 -4.501021280884742737e-02 2.391387969255447388e-01 -2.813417315483093262e-01 -2.148267626762390137e-02 -5.172161012887954712e-02 1.110357418656349182e-01 4.691659659147262573e-02 -1.028005853295326233e-01
3.175827264785766602e-01 6.854045391082763672e-02 1.136737838387489319e-01 9.834931790828704834e-02 2.731766365468502045e-02 -3.068458288908004761e-03 3.899716585874557495e-02 -4.732345230877399445e-03 4.769653081893920898e-03 -1.441067457199096680e-02 1.509763747453689575e-01 -1.245888024568557739e-01 -2.869730070233345032e-02 3.250412344932556152e-01 -4.524813219904899597e-02 1.619423478841781616e-01 -1.666589826345443726e-01 2.933949530124664307e-01 9.013549238443374634e-02 -1.654744520783424377e-02 6.246617529541254044e-03 -2.998074591159820557e-01 2.062686346471309662e-02 1.341447979211807251e-01 2.168750762939453125e-01 3.493478298187255859e-01 -2.308690547943115234e-02 -4.039763659238815308e-02 1.506865769624710083e-01 4.876422286033630371e-01 1.749986857175827026e-01 -5.734296515583992004e-02
1.580263823270797729e-01 -8.002415299415588379e-02 1.700533926486968994e-01 2.735979855060577393e-03 1.328190322965383530e-02 -4.894257336854934692e-02 1.051385030150413513e-01 -1.126855015754699707e-01 -2.044060826301574707e-01 -1.496379524469375610e-01 1.525589227676391602e-01 -4.525796696543693542e-02 4.180630743503570557e-01 -7.366624474525451660e-02 -1.845835745334625244e-01 -4.385038092732429504e-02 2.219847291707992554e-01 3.046058118343353271e-01 2.057642340660095215e-01 -2.151070348918437958e-02 4.998787492513656616e-02 -2.551502883434295654e-01 2.563843503594398499e-03 2.785783708095550537e-01 -3.675256296992301941e-02 7.468071579933166504e-02 -2.872564792633056641e-01 1.935077458620071411e-02 2.478716969490051270e-01 3.160479068756103516e-01 -1.488689333200454712e-01 -6.555313616991043091e-02
-1.503621041774749756e-01 4.312884435057640076e-02 5.726416781544685364e-02 -2.663456462323665619e-02 6.003558635711669922e-02 1.144453808665275574e-01 -1.652877330780029297e-01 2.916145324707031250e-01 2.129085958003997803e-01 1.469713151454925537e-01 1.370943784713745117e-01 6.683520972728729248e-02 1.679025739431381226e-01 8.368573035113513470e-04 1.441155746579170227e-02 5.514513328671455383e-02 -9.157877415418624878e-02 3.525428473949432373e-02 2.047141790390014648e-01 -5.011208727955818176e-02 1.320740282535552979e-01 -3.776606917381286621e-01 -5.792652815580368042e-02 2.495473027229309082e-01 2.124265134334564209e-01 1.868963688611984253e-01 -1.914519518613815308e-01 -1.699862182140350342e-01 4.315713047981262207e-01 3.258207142353057861e-01 -2.276054956018924713e-02 -5.063486844301223755e-02
-1.845576986670494080e-02 1.271687895059585571e-01 9.024472534656524658e-02 1.528830528259277344e-01 1.380225457251071930e-02 1.720808148384094238e-01 -9.198165684938430786e-02 -8.343845605850219727e-02 -1.724290996789932251e-01 3.920494318008422852e-01 -1.428421586751937866e-01 -1.394363045692443848e-01 2.995136678218841553e-01 2.254768460988998413e-01 1.032929196953773499e-01 -1.226663682609796524e-02 -3.213769495487213135e-01 1.017828583717346191e-01 -1.113915070891380310e-02 2.424507960677146912e-02 1.747354865074157715e-01 -3.173460960388183594e-01 -1.592670977115631104e-01 2.446051090955734253e-01 -1.148195099085569382e-02 9.997001290321350098e-02 -1.208823844790458679e-01 1.768043041229248047e-01 1.200565770268440247e-01 2.878992855548858643e-01 1.856765449047088623e-01 -1.163154765963554382e-01
7.663762569427490234e-02 -1.118026822805404663e-01 -7.044714689254760742e-02 -1.944813430309295654e-01 1.825953572988510132e-01 -4.441142827272415161e-02 -2.929905988276004791e-02 -5.069471895694732666e-03 -2.366693466901779175e-01 -3.980326279997825623e-02 -1.145027577877044678e-01 -1.153893917798995972e-01 3.285983204841613770e-01 -1.205470263957977295e-01 -2.539749145507812500e-01 1.459819730371236801e-02 1.240216474980115891e-02 9.593055397272109985e-02 1.008977144956588745e-01 -1.884897649288177490e-01 1.572279334068298340e-01 -2.689682841300964355e-01 -5.150465369224548340e-01 1.470565199851989746e-01 -1.945885121822357178e-01 2.476593106985092163e-01 -2.419017109787091613e-04 -8.240176737308502197e-02 7.484042644500732422e-02 1.831297725439071655e-01 1.440376639366149902e-01 1.627692133188247681e-01
9.868850558996200562e-02 1.655313521623611450e-01 1.287891268730163574e-01 2.096811085939407349e-01 1.961753517389297485e-01 -5.427239462733268738e-02 1.836717724800109863e-01 2.111543267965316772e-01 -1.249789595603942871e-01 -1.912254281342029572e-02 -2.849185764789581299e-01 2.899841032922267914e-02 1.783531606197357178e-01 -1.401845663785934448e-01 -1.694631762802600861e-02 -6.543396413326263428e-02 -8.312255889177322388e-02 1.840756684541702271e-01 1.471886038780212402e-01 1.179295778274536133e-01 -1.015301942825317383e-01 9.066281467676162720e-02 -3.393330872058868408e-01 3.399804234504699707e-01 -2.372900769114494324e-02 2.634904682636260986e-01 -2.428502440452575684e-01 -1.976684778928756714e-01 -1.154888421297073364e-02 2.918726205825805664e-01 2.068556994199752808e-01 8.210859447717666626e-02
-7.056006789207458496e-02 -7.797729223966598511e-02 1.276606172323226929e-01 -8.031714707612991333e-03 -1.584762930870056152e-01 1.686496436595916748e-01 2.018912434577941895e-01 7.178552448749542236e-02 4.104242026805877686e-01 2.765549123287200928e-01 -1.302920728921890259e-01 -1.948249489068984985e-01 2.918003499507904053e-01 1.461580209434032440e-02 -1.323357820510864258e-01 1.291796714067459106e-01 -8.789843320846557617e-02 1.195714995265007019e-01 2.738568782806396484e-01 9.295316785573959351e-02 1.449331790208816528e-01 -7.861892133951187134e-02 -6.247729435563087463e-02 1.825865656137466431e-01 1.645298302173614502e-01 -2.187618613243103027e-01 6.902966648340225220e-02 4.428417608141899109e-02 2.211665511131286621e-01 2.643121480941772461e-01 1.881827265024185181e-01 -2.185253053903579712e-01
-2.736653685569763184e-01 3.038629365619271994e-04 2.334353625774383545e-01 1.645644605159759521e-01 -2.366375625133514404e-01 1.358941048383712769e-01 4.201356172561645508e-01 3.754810616374015808e-02 2.508599758148193359e-01 8.791916817426681519e-02 1.561247408390045166e-01 -4.928440228104591370e-02 1.935910880565643311e-01 -1.955363750457763672e-01 -1.160024255514144897e-01 2.033216692507266998e-02 1.195978224277496338e-01 1.746747344732284546e-01 1.535377800464630127e-01 -6.459046155214309692e-02 1.737952232360839844e-02 -1.043178327381610870e-02 -2.726613283157348633e-01 2.603907883167266846e-01 -6.228933483362197876e-02 5.231235176324844360e-02 2.225675582885742188e-01 2.351797558367252350e-02 1.563724428415298462e-01 4.859620705246925354e-02 1.996486335992813110e-01 -2.561255991458892822e-01
3.058055788278579712e-02 -1.047807708382606506e-01 2.376746237277984619e-01 -2.245488613843917847e-01 3.388170525431632996e-02 -2.103940993547439575e-01 3.014929592609405518e-01 -2.061149803921580315e-03 2.163384407758712769e-01 -1.391542106866836548e-01 -5.193496495485305786e-02 -2.438168674707412720e-01 3.412963123992085457e-03 -4.960068315267562866e-02 -1.070669963955879211e-01 -1.512874662876129150e-01 2.362813614308834076e-02 2.707068920135498047e-01 3.186387419700622559e-01 9.521683305501937866e-02 1.664345115423202515e-01 -2.047079652547836304e-01 -1.982499808073043823e-01 1.257665604352951050e-01 1.759155243635177612e-01 5.766258388757705688e-02 -1.786123514175415039e-01 -2.486574798822402954e-01 8.614435791969299316e-02 2.936748564243316650e-01 -1.870104670524597168e-01 1.179786846041679382e-01
2.323753833770751953e-01 -8.812469244003295898e-02 -2.753590047359466553e-02 -1.249365583062171936e-01 1.214695945382118225e-01 7.419686019420623779e-02 6.164940074086189270e-03 1.539140045642852783e-01 -9.732745587825775146e-02 -2.623544335365295410e-01 -2.290546298027038574e-01 -2.427727431058883667e-01 2.872920632362365723e-01 9.141032397747039795e-02 2.722070924937725067e-02 7.895148545503616333e-02 -6.152214109897613525e-02 1.742404103279113770e-01 1.732454299926757812e-01 1.944971643388271332e-02 -1.202956885099411011e-01 -1.098815724253654480e-01 -2.555037140846252441e-01 2.003468871116638184e-01 6.954575330018997192e-02 1.665049046277999878e-01 -1.007401570677757263e-01 3.323256373405456543e-01 3.007914125919342041e-01 3.508845865726470947e-01 1.643757224082946777e-01 6.286671385169029236e-03
1.878980100154876709e-01 -1.749621033668518066e-01 2.032072991132736206e-01 -8.574539422988891602e-02 4.904451221227645874e-02 5.363357439637184143e-02 -7.324314117431640625e-02 4.948375001549720764e-02 1.138165220618247986e-01 4.514111578464508057e-02 -2.772636711597442627e-01 1.026609446853399277e-02 3.521448671817779541e-01 -1.558646559715270996e-01 1.341717094182968140e-01 -2.401231229305267334e-01 2.327294200658798218e-01 5.349540710449218750e-02 1.321567296981811523e-01 7.379711419343948364e-02 2.133648842573165894e-01 -2.793855499476194382e-03 -3.570463061332702637e-01 1.979268640279769897e-01 8.947780728340148926e-02 2.230142205953598022e-01 -8.458898961544036865e-02 -6.244410946965217590e-02 -2.012046575546264648e-01 1.349168866872787476e-01 3.560720980167388916e-01 1.000673100352287292e-01
1.234905421733856201e-01 2.851326763629913330e-02 1.052201613783836365e-01 -5.984706804156303406e-02 5.135606974363327026e-02 2.101792991161346436e-01 -6.489294464699923992e-04 -1.289936602115631104e-01 2.820097804069519043e-01 -1.836801469326019287e-01 -7.511858362704515457e-03 -2.792400717735290527e-01 2.510568797588348389e-01 -1.487957835197448730e-01 -3.623536825180053711e-01 -2.019876055419445038e-02 -1.999876350164413452e-01 4.486172273755073547e-02 1.797545403242111206e-01 -1.159335151314735413e-01 3.629123866558074951e-01 1.299098432064056396e-01 -5.733941216021776199e-03 -1.732969284057617188e-02 8.214220404624938965e-02 2.709139883518218994e-01 9.265099465847015381e-02 2.045292109251022339e-01 1.459833532571792603e-01 1.585868746042251587e-01 2.732628881931304932e-01 -9.637218713760375977e-02
2.001487910747528076e-01 7.976558059453964233e-02 1.982034891843795776e-01 6.168587505817413330e-02 -6.009317561984062195e-02 -3.170949220657348633e-01 1.289200335741043091e-01 1.832911521196365356e-01 4.381247708806768060e-05 -2.444869875907897949e-01 9.104361385107040405e-02 1.339844167232513428e-01 2.552445745095610619e-03 1.178539544343948364e-01 -1.491990238428115845e-01 -1.111780330538749695e-01 -2.380873113870620728e-01 2.447637617588043213e-01 1.494787782430648804e-01 -2.351288050413131714e-01 1.012059152126312256e-01 -2.038191258907318115e-01 -8.434340357780456543e-02 7.602845877408981323e-02 -5.844244733452796936e-02 3.161988556385040283e-01 7.287919521331787109e-02 -5.327055230736732483e-02 -9.650467336177825928e-02 2.095402479171752930e-01 4.082470238208770752e-01 -1.767607778310775757e-01
-1.934132128953933716e-01 -1.888745278120040894e-01 -8.547496981918811798e-03 4.003012552857398987e-03 1.423805803060531616e-01 6.669034063816070557e-02 1.572313308715820312e-01 -1.388421058654785156e-01 -8.429209142923355103e-02 1.451031416654586792e-01 -1.199133321642875671e-02 -4.700694680213928223e-01 2.699001133441925049e-01 -1.048880591988563538e-01 -4.326344132423400879e-01 -9.251685440540313721e-02 -1.559467613697052002e-01 6.599588692188262939e-02 2.644790410995483398e-01 -1.550339460372924805e-01 2.798383533954620361e-01 -1.669827103614807129e-01 5.813918635249137878e-02 2.713782712817192078e-02 6.983873993158340454e-02 1.789937466382980347e-01 -8.929996937513351440e-02 -7.429347187280654907e-02 -5.746221914887428284e-02 1.707020401954650879e-01 1.207734644412994385e-02 1.153048425912857056e-01
-2.396691404283046722e-02 -1.463038474321365356e-01 -1.035814583301544189e-01 -4.254027828574180603e-02 2.619656920433044434e-02 2.659566402435302734e-01 1.238837316632270813e-01 1.244236379861831665e-01 -1.567391157150268555e-01 2.443525940179824829e-02 -2.668941915035247803e-01 -1.988813281059265137e-02 2.977491021156311035e-01 -1.592659503221511841e-01 -2.023873180150985718e-01 -1.517078094184398651e-02 1.069250330328941345e-01 1.031540259718894958e-01 2.508482336997985840e-01 -1.071682423353195190e-01 1.796606630086898804e-01 -1.815700978040695190e-01 -4.940833151340484619e-01 3.198365271091461182e-01 -3.467556834220886230e-02 1.390946749597787857e-02 6.722278147935867310e-02 -7.413204759359359741e-02 -3.533166274428367615e-02 1.709479242563247681e-01 1.188547387719154358e-01 2.169789969921112061e-01
3.099114634096622467e-02 -8.312319219112396240e-02 2.826415933668613434e-02 -1.585268229246139526e-02 -2.555980086326599121e-01 -2.123558968305587769e-01 1.746646314859390259e-01 1.738960891962051392e-01 -1.462419480085372925e-01 8.556056767702102661e-02 7.581633329391479492e-02 -1.854855269193649292e-01 8.196169137954711914e-02 -1.305727194994688034e-02 5.389600247144699097e-02 -3.672358393669128418e-01 6.485234946012496948e-02 3.453721404075622559e-01 3.349176347255706787e-01 4.101376235485076904e-02 3.625679910182952881e-01 2.239101193845272064e-02 3.973947092890739441e-02 1.597100198268890381e-01 5.168065056204795837e-02 2.466293275356292725e-01 1.373127549886703491e-01 6.940224766731262207e-02 2.976142615079879761e-02 2.362331897020339966e-01 -1.083136443048715591e-02 -2.569645941257476807e-01
2.120772898197174072e-01 -6.407229602336883545e-02 3.372868001461029053e-01 1.222045421600341797e-01 -1.141131371259689331e-01 8.092205226421356201e-02 5.380905792117118835e-02 1.296305209398269653e-01 4.678060486912727356e-02 2.105867303907871246e-02 -3.549561798572540283e-01 2.410104274749755859e-01 6.467948853969573975e-02 -9.055346995592117310e-02 -3.844459727406501770e-02 -5.329879000782966614e-02 1.348391026258468628e-01 2.316509485244750977e-01 3.139809966087341309e-01 -3.963284194469451904e-02 1.451983600854873657e-01 -1.285433322191238403e-01 -2.388333678245544434e-01 1.897630989551544189e-01 9.360498189926147461e-02 2.236155718564987183e-01 -4.231693746987730265e-04 -2.043186277151107788e-01 -7.111243158578872681e-02 3.777626752853393555e-01 5.107082799077033997e-02 1.612459272146224976e-01
-1.673015505075454712e-01 1.333151906728744507e-01 8.438048511743545532e-02 1.221348941326141357e-01 -2.476226389408111572e-01 3.942751511931419373e-02 -1.114270165562629700e-01 3.853188157081604004e-01 -2.957393229007720947e-02 -3.234789893031120300e-02 7.563219405710697174e-04 -3.789166733622550964e-02 1.986641287803649902e-01 -1.269045323133468628e-01 1.271573454141616821e-01 2.367331832647323608e-01 -6.558342278003692627e-02 5.470660701394081116e-02 7.516546547412872314e-02 4.724885150790214539e-02 4.359820783138275146e-01 -3.820117563009262085e-02 -3.741793930530548096e-01 2.440660446882247925e-01 -1.535474061965942383e-01 2.236652076244354248e-01 1.043709218502044678e-01 1.752142757177352905e-01 5.593277164734899998e-04 2.276816405355930328e-02 2.022115439176559448e-01 -1.200080811977386475e-01
-1.466579735279083252e-02 1.205481961369514465e-02 3.203147947788238525e-01 -2.891407310962677002e-01 1.837947056628763676e-03 5.039209872484207153e-02 -7.679323852062225342e-02 6.981585174798965454e-02 1.752034127712249756e-01 -8.621940761804580688e-02 1.428685244172811508e-02 2.054915018379688263e-02 1.455700397491455078e-01 1.437156647443771362e-01 1.266487035900354385e-02 1.375752389430999756e-01 -1.533962339162826538e-01 7.334646582603454590e-02 3.399913311004638672e-01 -1.300254911184310913e-01 1.681382358074188232e-01 1.799983829259872437e-01 -3.262207806110382080e-01 3.665566444396972656e-01 8.945123106241226196e-02 2.490342259407043457e-01 -1.867390051484107971e-02 -3.859187960624694824e-01 1.104615032672882080e-01 3.029734641313552856e-02 6.667485088109970093e-02 2.648983523249626160e-02
1.089757233858108521e-01 1.031332239508628845e-01 2.149232178926467896e-01 1.528925895690917969e-01 -6.147807091474533081e-02 1.644499003887176514e-01 2.645393833518028259e-02 3.145656287670135498e-01 -2.047689445316791534e-02 1.898930519819259644e-01 -2.413091659545898438e-01 1.084703877568244934e-01 3.330960571765899658e-01 2.666835188865661621e-01 -1.589799523353576660e-01 -2.295641042292118073e-02 -2.488009780645370483e-01 -4.117862507700920105e-02 1.548337042331695557e-01 1.621929258108139038e-01 2.129001766443252563e-01 -2.339733242988586426e-01 -3.049580752849578857e-01 2.193581908941268921e-01 -3.079947084188461304e-02 2.252531945705413818e-01 1.150737702846527100e-01 1.693116575479507446e-01 -4.194555804133415222e-02 -1.752290991134941578e-03 1.116771772503852844e-01 1.415967382490634918e-02
-1.534581780433654785e-01 -2.233632057905197144e-01 6.475315243005752563e-02 2.053101956844329834e-01 -1.238324642181396484e-01 1.666660048067569733e-02 1.542791873216629028e-01 -6.797019392251968384e-02 -4.594563245773315430e-01 7.552398741245269775e-02 -1.400765776634216309e-01 -2.218385338783264160e-01 1.942845582962036133e-01 -1.234479248523712158e-01 -1.858663856983184814e-01 -1.282785786315798759e-03 -1.919436305761337280e-01 3.682059003040194511e-03 2.004413753747940063e-01 3.209498524665832520e-02 7.989639788866043091e-02 -7.342670112848281860e-02 -8.909080922603607178e-02 1.943897339515388012e-03 3.270289599895477295e-01 2.121178805828094482e-01 -2.359760850667953491e-01 7.418616861104965210e-02 2.769451439380645752e-01 1.637451350688934326e-01 1.443391144275665283e-01 -1.665975898504257202e-01
-1.313195675611495972e-01 5.052040144801139832e-02 7.844254374504089355e-02 3.075417280197143555e-01 -3.294766321778297424e-02 -2.124441415071487427e-01 1.570075154304504395e-01 -1.125588715076446533e-01 -2.022201381623744965e-02 2.641714513301849365e-01 -1.168048977851867676e-01 -2.478495538234710693e-01 5.465373396873474121e-02 2.932870201766490936e-02 -2.615770995616912842e-01 2.043022066354751587e-01 -2.286403030157089233e-01 1.729190200567245483e-01 2.152931094169616699e-01 -6.974299252033233643e-02 2.451706230640411377e-01 -1.856100559234619141e-01 -1.197709366679191589e-01 -1.156137138605117798e-01 -7.737710326910018921e-02 2.781195938587188721e-01 -1.892896890640258789e-01 -1.550516933202743530e-01 -8.162329345941543579e-02 3.345787525177001953e-01 1.941717416048049927e-02 -1.370977759361267090e-01
3.821146786212921143e-01 8.975083380937576294e-02 1.265328675508499146e-01 4.284242913126945496e-02 3.250901773571968079e-02 7.463404536247253418e-02 -8.426831103861331940e-03 -1.588209718465805054e-01 2.574966475367546082e-02 -6.869807094335556030e-02 1.393701136112213135e-01 -2.071859091520309448e-01 2.744304239749908447e-01 4.035202041268348694e-02 1.152055989950895309e-02 1.057705283164978027e-02 7.715582847595214844e-02 3.123603463172912598e-01 2.251912057399749756e-01 -1.387531310319900513e-01 2.466118186712265015e-01 -1.505747884511947632e-01 -6.615055352449417114e-02 2.209443598985671997e-01 9.001816809177398682e-02 -1.187305897474288940e-03 7.742160558700561523e-02 2.846278250217437744e-01 1.424895673990249634e-01 4.044898748397827148e-01 2.463677972555160522e-01 3.681505843997001648e-02
1.548054665327072144e-01 -4.944489523768424988e-02 -1.452862657606601715e-02 2.023267745971679688e-01 -2.158438712358474731e-01 3.016430884599685669e-02 6.594736129045486450e-02 2.338448166847229004e-01 -1.911980360746383667e-01 5.474183708429336548e-02 2.729084342718124390e-02 4.772939905524253845e-02 2.325327694416046143e-01 4.823743924498558044e-02 4.923587292432785034e-02 -1.393860764801502228e-02 -2.468972466886043549e-02 -8.567848056554794312e-02 3.516096174716949463e-01 1.032617874443531036e-02 1.245351210236549377e-01 1.152882277965545654e-01 -1.832756549119949341e-01 2.912013232707977295e-01 -2.777898907661437988e-01 1.616193205118179321e-01 -1.245957892388105392e-02 -1.201387718319892883e-01 -3.866496309638023376e-02 4.414510726928710938e-01 1.846858412027359009e-01 -3.115848004817962646e-01
-8.942853659391403198e-03 -1.449082791805267334e-01 1.414497941732406616e-01 -1.481729652732610703e-02 -7.443784177303314209e-02 3.260904550552368164e-02 2.986627221107482910e-01 -9.723555296659469604e-02 4.155603051185607910e-01 2.102999240159988403e-01 -2.058871276676654816e-02 -3.419442474842071533e-01 2.007059007883071899e-01 -1.589325219392776489e-01 -3.171831667423248291e-01 -6.741297245025634766e-02 -1.534015033394098282e-02 2.359083890914916992e-01 2.686275243759155273e-01 -9.027127176523208618e-02 1.682485789060592651e-01 -5.192771553993225098e-02 4.589796438813209534e-02 8.780420571565628052e-02 1.842858642339706421e-01 7.253907620906829834e-02 7.653273642063140869e-02 1.340675503015518188e-01 -4.520328249782323837e-03 2.029813677072525024e-01 2.553285956382751465e-01 4.461092129349708557e-02
[truncated: 3,263,663 more chars]
