# Supplementary material for: The Language of Innovation
Source: PLoS One. 2020 Apr 30;15(4):e0230107. doi: 10.1371/journal.pone.0230107 (PMC7194493; doi:10.1371/journal.pone.0230107)
Supplement: S10 File — (GZ) [file pone.0230107.s010.tar.gz › 1988-1992/V2Run_5_VS_4500_embeddings1988-1992ED32.txt]

2.156950086355209351e-01 2.235764116048812866e-01 -2.350810915231704712e-02 -3.170954585075378418e-01 -7.103597372770309448e-02 -3.021308220922946930e-02 -5.138545483350753784e-02 -1.429904103279113770e-01 1.003137379884719849e-01 -2.922985702753067017e-02 1.524615287780761719e-01 8.676846325397491455e-02 1.264886558055877686e-01 9.647388756275177002e-02 1.545120477676391602e-01 -8.614980615675449371e-03 -5.886163935065269470e-02 4.227349907159805298e-02 -5.618638545274734497e-02 -2.298039197921752930e-01 -1.556762307882308960e-01 -4.887032210826873779e-01 -1.423294544219970703e-01 1.709363013505935669e-01 2.340811640024185181e-01 -3.024671077728271484e-01 3.544677495956420898e-01 9.729623049497604370e-02 -2.780497446656227112e-02 -1.609620898962020874e-01 -2.072548680007457733e-02 -1.136639248579740524e-02
7.618150115013122559e-02 5.959354713559150696e-02 -2.749138176441192627e-01 -1.953876614570617676e-01 1.879201978445053101e-01 -4.235917329788208008e-02 -3.604519739747047424e-02 1.704793609678745270e-02 1.394031196832656860e-01 -1.243524849414825439e-01 9.346191585063934326e-02 4.319815430790185928e-03 1.842699497938156128e-01 -2.967876791954040527e-01 3.095253407955169678e-01 -2.806350290775299072e-01 -4.885575175285339355e-02 -2.366870939731597900e-01 -1.123835742473602295e-01 -2.402812242507934570e-01 1.427383869886398315e-01 -3.054744303226470947e-01 -1.906936615705490112e-01 1.298578232526779175e-01 3.412995040416717529e-01 3.674085438251495361e-02 1.459935456514358521e-01 -5.681408103555440903e-03 -1.062763333320617676e-01 2.207482010126113892e-01 5.903942976146936417e-03 5.488393455743789673e-02
1.703331363387405872e-03 2.462535053491592407e-01 -3.727750107645988464e-02 -8.307218551635742188e-02 1.904384195804595947e-01 2.837278135120868683e-02 -2.455814182758331299e-01 4.654630273580551147e-02 1.522681768983602524e-02 5.906106904149055481e-02 3.979334607720375061e-03 3.211671411991119385e-01 -7.575383409857749939e-03 8.848928660154342651e-02 2.150833755731582642e-01 2.047000825405120850e-01 1.319834887981414795e-01 -1.384097933769226074e-01 -7.062637060880661011e-02 -7.383559644222259521e-02 5.470268800854682922e-02 -6.455223560333251953e-01 -7.890544831752777100e-02 2.949520014226436615e-02 2.468976974487304688e-01 1.090597882866859436e-01 6.763252615928649902e-02 -7.902691513299942017e-02 2.281763590872287750e-02 8.367810398340225220e-02 -4.516908526420593262e-02 -2.480785399675369263e-01
2.116988301277160645e-01 1.374354213476181030e-01 -8.715419471263885498e-02 -2.065084278583526611e-01 2.122910916805267334e-01 -1.571704596281051636e-01 -2.158567905426025391e-01 -2.127220034599304199e-01 1.980630308389663696e-01 4.064474999904632568e-01 1.641685366630554199e-01 5.849822610616683960e-02 8.296611905097961426e-02 -1.023988500237464905e-01 1.358472108840942383e-01 -9.837314486503601074e-03 3.330188244581222534e-02 -2.081952691078186035e-01 -2.449664473533630371e-02 -2.312305420637130737e-01 -1.711838543415069580e-01 -2.516057491302490234e-01 -2.623048722743988037e-01 1.354597210884094238e-01 1.514065861701965332e-01 1.310792565345764160e-01 4.404187947511672974e-02 -1.904943585395812988e-01 -3.305663540959358215e-02 -1.130596846342086792e-01 -7.242892682552337646e-02 -2.792441844940185547e-01
2.689843773841857910e-01 1.658075302839279175e-01 1.897443830966949463e-02 1.448483020067214966e-02 4.627288877964019775e-02 -3.133804500102996826e-01 -2.114601731300354004e-01 1.354292631149291992e-01 -3.460893407464027405e-02 1.069847196340560913e-01 1.670763641595840454e-01 -4.224934056401252747e-02 7.337221410125494003e-03 -1.105605512857437134e-01 2.854629158973693848e-01 -6.658095121383666992e-02 -1.392961740493774414e-01 -1.616888195276260376e-01 -1.885348111391067505e-01 7.844371348619461060e-02 -1.944666951894760132e-01 -3.645887970924377441e-01 -5.227325856685638428e-02 9.120393544435501099e-02 2.869729101657867432e-01 -1.769886910915374756e-01 2.753174304962158203e-01 -1.807488203048706055e-01 1.309386342763900757e-01 8.472250401973724365e-02 -1.918357051908969879e-02 -2.824184894561767578e-01
-1.551427394151687622e-01 5.345574580132961273e-03 -3.483367562294006348e-01 -1.077990308403968811e-01 2.716541662812232971e-02 -6.435438245534896851e-02 7.860282808542251587e-02 -1.410394310951232910e-01 2.320536971092224121e-01 5.044625326991081238e-02 6.173332780599594116e-02 7.538590114563703537e-03 1.385327279567718506e-01 7.127056270837783813e-02 2.932338118553161621e-01 -1.930537223815917969e-01 -1.710741966962814331e-01 -8.221936970949172974e-02 -1.227470487356185913e-01 -3.454722696915268898e-03 4.244519770145416260e-02 -2.637904584407806396e-01 -1.618107259273529053e-01 1.670667231082916260e-01 2.278659194707870483e-01 -1.037139222025871277e-01 3.188844025135040283e-01 -1.588071584701538086e-01 -2.779941260814666748e-01 1.078353449702262878e-01 7.351739704608917236e-02 -3.791019618511199951e-01
5.230529606342315674e-02 1.173354759812355042e-01 -2.437294870615005493e-01 -4.988845065236091614e-02 9.072110801935195923e-02 1.644503325223922729e-01 -1.873806416988372803e-01 -7.414778321981430054e-02 1.185268014669418335e-01 3.141295611858367920e-01 1.729982048273086548e-01 -1.390327066183090210e-01 -4.789362475275993347e-02 -4.064761474728584290e-02 9.465237706899642944e-02 -1.717991679906845093e-01 -1.369269788265228271e-01 -7.679738849401473999e-02 -1.356779783964157104e-01 9.948159754276275635e-02 -2.324376404285430908e-01 -3.937141299247741699e-01 -2.665273100137710571e-02 1.444554626941680908e-01 2.903571724891662598e-01 -1.066628992557525635e-01 3.372674062848091125e-02 -2.609209716320037842e-01 -1.297761313617229462e-02 1.077632158994674683e-01 -2.472903132438659668e-01 -3.462834656238555908e-01
-1.085065584629774094e-02 2.451416701078414917e-01 -4.743689000606536865e-01 -1.229435652494430542e-01 2.129811644554138184e-01 -4.062029719352722168e-02 4.919883608818054199e-02 6.646860390901565552e-02 9.397181868553161621e-02 2.069259062409400940e-02 2.644706964492797852e-01 -7.575363665819168091e-02 -3.766505792737007141e-02 -3.074775040149688721e-01 -4.706053435802459717e-02 3.116509504616260529e-02 1.373399235308170319e-02 -5.672882497310638428e-02 1.946573331952095032e-02 -1.087783873081207275e-01 1.148369982838630676e-01 -4.094693362712860107e-01 1.770204305648803711e-02 2.736721932888031006e-01 2.762348353862762451e-01 7.005218416452407837e-02 1.748905144631862640e-02 -1.729217916727066040e-01 1.964067341759800911e-03 2.688777819275856018e-02 2.660667300224304199e-01 8.418981730937957764e-02
-1.565276533365249634e-01 -6.286934018135070801e-02 -1.125831976532936096e-01 5.016992799937725067e-03 2.194988280534744263e-01 -5.649442970752716064e-02 1.806325465440750122e-01 1.529127266258001328e-02 1.679159551858901978e-01 1.066661849617958069e-01 -9.602574259042739868e-02 -1.709428429603576660e-01 1.056994423270225525e-01 6.449086964130401611e-02 2.781670987606048584e-01 -1.872698068618774414e-01 -1.880085468292236328e-01 -2.782858312129974365e-01 -2.808163501322269440e-02 -1.986888498067855835e-01 -2.226407527923583984e-01 -3.718152940273284912e-01 -6.791470944881439209e-02 1.381307542324066162e-01 1.505723595619201660e-01 -1.076976186595857143e-03 2.470911592245101929e-01 -3.241020441055297852e-01 1.790250837802886963e-02 5.253599584102630615e-02 2.641903162002563477e-01 -2.064178138971328735e-01
-9.600175172090530396e-02 3.210146427154541016e-01 -7.423341274261474609e-02 -9.714782238006591797e-02 1.353207081556320190e-01 -9.447252005338668823e-02 1.915407031774520874e-01 -1.233697980642318726e-01 4.241964593529701233e-02 2.187312692403793335e-01 -6.888753175735473633e-02 -6.404129415750503540e-02 5.091564357280731201e-02 1.612288206815719604e-01 -3.840218856930732727e-02 -2.771655023097991943e-01 -1.916268467903137207e-01 2.743863165378570557e-01 -7.100570946931838989e-02 2.699145376682281494e-01 2.027039080858230591e-01 -4.836807250976562500e-01 -1.286483705043792725e-01 7.904121279716491699e-02 2.640053257346153259e-02 -6.982257217168807983e-02 2.580807507038116455e-01 -1.114977002143859863e-01 8.085446804761886597e-02 -1.059725359082221985e-01 -2.736570127308368683e-02 -1.934003382921218872e-01
-2.976717241108417511e-02 8.712872862815856934e-02 -4.251174926757812500e-01 -1.997557878494262695e-01 1.268388032913208008e-01 -1.891987472772598267e-01 -3.473846986889839172e-02 2.046849019825458527e-02 1.317500025033950806e-01 -1.276243627071380615e-01 8.866219222545623779e-02 -5.637951195240020752e-02 2.319069504737854004e-01 -1.366216838359832764e-01 -5.237688124179840088e-02 -1.658264845609664917e-01 6.592937558889389038e-02 -1.518979817628860474e-01 -1.102822795510292053e-01 -1.183580830693244934e-01 -6.217886507511138916e-02 -1.911482363939285278e-01 5.270356684923171997e-02 1.853062212467193604e-01 2.410457432270050049e-01 1.045065000653266907e-01 2.736788392066955566e-01 -4.940633475780487061e-01 -1.381538808345794678e-01 -1.748417764902114868e-01 -3.104352392256259918e-02 1.606058515608310699e-02
-9.889532625675201416e-02 2.429856210947036743e-01 -2.579545974731445312e-01 -2.162361331284046173e-02 -1.265098452568054199e-01 -2.267031073570251465e-01 2.577084582298994064e-03 -2.106808573007583618e-01 2.335249036550521851e-01 -1.241683773696422577e-02 1.421341001987457275e-01 1.225367709994316101e-01 3.506720662117004395e-01 -2.109179347753524780e-01 3.159775733947753906e-01 -2.319061905145645142e-01 1.992746070027351379e-02 5.520799756050109863e-02 9.721782989799976349e-03 7.998777437023818493e-04 -2.105281800031661987e-01 -3.048119843006134033e-01 -2.383704930543899536e-01 -6.776357442140579224e-02 -3.157652681693434715e-03 -1.499766409397125244e-01 1.696318835020065308e-01 -2.904014885425567627e-01 -4.589351266622543335e-02 3.038315474987030029e-02 5.740378983318805695e-03 2.310893498361110687e-02
-7.571862637996673584e-02 1.788359880447387695e-01 -1.882526576519012451e-01 -9.350602328777313232e-02 2.300353050231933594e-01 -9.957566112279891968e-02 -1.674795150756835938e-01 -2.111787348985671997e-02 2.343254238367080688e-01 1.708557307720184326e-01 9.895998984575271606e-02 2.675290405750274658e-01 2.984747104346752167e-02 -2.923148274421691895e-01 2.508196234703063965e-02 1.106019243597984314e-01 -6.130297482013702393e-02 3.399667516350746155e-02 6.259607151150703430e-03 2.102626413106918335e-01 -2.731277346611022949e-01 -4.307730197906494141e-01 -2.243764102458953857e-01 7.606969028711318970e-02 2.641364187002182007e-02 1.761288493871688843e-01 1.339263767004013062e-01 -1.313778609037399292e-01 -1.904796659946441650e-01 -1.176513954997062683e-01 -8.050082623958587646e-02 -2.704257369041442871e-01
6.342557817697525024e-02 -3.150450065732002258e-02 3.250078856945037842e-02 -3.396607935428619385e-01 2.117760330438613892e-01 4.270645603537559509e-02 -3.923520818352699280e-02 5.017519742250442505e-02 1.359851211309432983e-01 7.819557934999465942e-02 3.013556897640228271e-01 -2.113025635480880737e-01 6.191734969615936279e-02 -2.158589474856853485e-02 2.562941014766693115e-01 1.304916441440582275e-01 -1.092453002929687500e-01 4.954526200890541077e-02 -3.071361221373081207e-02 -1.649691350758075714e-02 -3.110987246036529541e-01 -5.544210076332092285e-01 -5.853231251239776611e-02 -1.588862016797065735e-02 2.179671674966812134e-01 -5.404238402843475342e-02 2.410853095352649689e-02 -2.663354277610778809e-01 -6.842730194330215454e-02 5.158216878771781921e-02 -4.086558893322944641e-02 -1.622861474752426147e-01
-9.868092834949493408e-02 1.390432715415954590e-01 -1.594299376010894775e-01 -1.129040215164422989e-02 1.443071365356445312e-01 -2.874769270420074463e-01 9.920720756053924561e-02 1.164463115856051445e-03 1.219849884510040283e-01 -9.852390736341476440e-02 1.064990833401679993e-01 5.613495036959648132e-02 1.991991847753524780e-01 -7.188235968351364136e-02 2.080113887786865234e-01 9.747204929590225220e-02 7.856525480747222900e-03 -7.572810351848602295e-02 -1.295432150363922119e-01 -2.031323462724685669e-01 -3.398571908473968506e-01 -3.874837756156921387e-01 1.156209632754325867e-01 3.644408583641052246e-01 3.158740103244781494e-01 4.843748360872268677e-02 7.922148704528808594e-02 -1.315325647592544556e-01 -2.468454092741012573e-01 -6.715784966945648193e-02 1.221884414553642273e-01 1.167499646544456482e-01
-1.215803474187850952e-01 1.397548466920852661e-01 2.149653732776641846e-01 -1.310216784477233887e-01 -2.621798776090145111e-02 -2.762898430228233337e-02 -1.599408388137817383e-01 -1.622905433177947998e-01 3.448193371295928955e-01 1.250813752412796021e-01 2.589234411716461182e-01 -8.238986879587173462e-02 -1.273646503686904907e-01 -2.868204116821289062e-01 1.861364990472793579e-01 -1.447945237159729004e-01 -2.200601249933242798e-01 -2.841495573520660400e-01 -2.415919005870819092e-01 -7.107535749673843384e-02 -1.785654425621032715e-01 -2.685797512531280518e-01 5.561311542987823486e-02 -5.793496966361999512e-02 1.308900211006402969e-02 -1.138127520680427551e-01 1.037207171320915222e-01 -1.498306840658187866e-01 2.410026453435420990e-02 9.686885774135589600e-02 5.989191308617591858e-02 -3.514620959758758545e-01
-1.560168564319610596e-01 4.800351336598396301e-02 -4.311075434088706970e-02 -2.771508693695068359e-01 2.690770328044891357e-01 1.177656347863376141e-03 -7.075428962707519531e-02 4.254297818988561630e-03 1.319850087165832520e-01 1.212479025125503540e-01 1.267602294683456421e-01 -2.415132522583007812e-01 -2.080625109374523163e-02 -5.085772648453712463e-02 1.699577718973159790e-01 -2.384348511695861816e-01 -2.485420405864715576e-01 -5.869121104478836060e-02 4.138465970754623413e-03 -2.131400555372238159e-01 -4.651349782943725586e-01 -2.784997522830963135e-01 -2.136553972959518433e-01 1.413343548774719238e-01 9.197272360324859619e-02 -4.266166314482688904e-02 -6.145922467112541199e-03 -3.031963109970092773e-01 -7.581494748592376709e-02 -5.957902409136295319e-03 -1.284161955118179321e-01 -1.651110649108886719e-01
-1.557727754116058350e-01 1.562154740095138550e-01 -1.910518556833267212e-01 5.577705428004264832e-02 -1.487176120281219482e-01 -2.087642997503280640e-01 -1.728201657533645630e-01 -1.338945776224136353e-01 9.677113592624664307e-02 7.730892300605773926e-02 2.304521799087524414e-01 -8.187728375196456909e-02 2.394727766513824463e-01 -2.476863712072372437e-01 -5.132052674889564514e-02 -3.046710416674613953e-02 -1.180225312709808350e-01 1.373461727052927017e-02 -2.098314464092254639e-01 -1.958806961774826050e-01 8.526264131069183350e-02 -3.883810639381408691e-01 7.045596837997436523e-02 -5.409233644604682922e-02 3.738511800765991211e-01 1.008610576391220093e-01 2.588166892528533936e-01 2.948307394981384277e-01 -1.656554192304611206e-01 -8.156973123550415039e-02 -1.661610603332519531e-02 -8.828964084386825562e-03
-1.070918738842010498e-01 8.816736936569213867e-02 3.301837295293807983e-02 -8.888012915849685669e-02 9.448848664760589600e-02 -3.202622989192605019e-03 -2.103829756379127502e-03 -5.538415908813476562e-02 1.104184519499540329e-02 -1.688015311956405640e-01 9.138751029968261719e-02 -2.781400084495544434e-01 2.752204611897468567e-02 -3.113554120063781738e-01 4.683899879455566406e-02 1.309324353933334351e-01 -2.668303251266479492e-01 -8.746649138629436493e-03 1.194081008434295654e-01 1.311121881008148193e-02 2.065818309783935547e-01 -6.368690729141235352e-01 -2.196290343999862671e-01 1.400041878223419189e-01 -1.228844076395034790e-01 -7.846132665872573853e-02 1.992644369602203369e-01 -1.163585260510444641e-01 1.886852383613586426e-01 -8.980473130941390991e-02 5.208421871066093445e-02 7.542032748460769653e-02
-1.179773882031440735e-01 -7.605739682912826538e-02 -6.041172891855239868e-02 -3.115051090717315674e-01 1.194040104746818542e-01 1.656873077154159546e-01 3.040062077343463898e-02 -1.858127862215042114e-01 -3.228919953107833862e-02 2.307048290967941284e-01 2.631574869155883789e-01 -2.182516008615493774e-01 -4.128872975707054138e-02 4.672817513346672058e-02 1.224966123700141907e-01 -1.649264991283416748e-01 -1.215608343482017517e-01 2.821630425751209259e-02 -1.519987732172012329e-02 -1.696416586637496948e-01 -1.686616390943527222e-01 -4.929723441600799561e-01 -2.040001004934310913e-01 6.036366522312164307e-02 2.187451571226119995e-01 -7.724631577730178833e-02 -1.268171370029449463e-01 -7.612700015306472778e-02 -1.955633312463760376e-01 1.727514714002609253e-01 -1.148942038416862488e-01 -2.586703002452850342e-01
2.112292312085628510e-02 2.633110582828521729e-01 -1.525173038244247437e-01 -2.429231405258178711e-01 2.868121862411499023e-01 -3.563638776540756226e-02 -2.987260818481445312e-01 1.833693236112594604e-01 -2.555380761623382568e-02 -5.219607055187225342e-02 8.764476515352725983e-03 1.235759854316711426e-01 1.784412935376167297e-02 -2.569998614490032196e-02 7.929851859807968140e-02 9.074564278125762939e-02 1.004824936389923096e-01 -2.101679742336273193e-01 1.428981870412826538e-01 3.299408033490180969e-02 -2.024981975555419922e-01 -5.350089073181152344e-01 -2.004787325859069824e-01 2.338344752788543701e-01 4.350285977125167847e-02 -7.569504529237747192e-02 1.634037047624588013e-01 4.275250807404518127e-02 4.498497769236564636e-02 -6.731800734996795654e-02 -2.367967218160629272e-01 -1.032615527510643005e-01
-1.517085880041122437e-01 -1.755036562681198120e-01 -1.187192872166633606e-01 -5.262285470962524414e-02 5.796676874160766602e-02 1.582867056131362915e-01 9.236542508006095886e-03 5.655127763748168945e-02 5.041417479515075684e-02 2.123470976948738098e-02 6.471399962902069092e-02 -1.052136123180389404e-01 -1.256576087325811386e-02 -3.487524986267089844e-01 1.883820444345474243e-01 -1.734564751386642456e-01 3.288147598505020142e-02 -1.002289876341819763e-01 -9.445849806070327759e-02 -8.051909506320953369e-02 -1.469950675964355469e-01 -5.677630901336669922e-01 -8.929785341024398804e-03 1.438610851764678955e-01 4.465989023447036743e-02 -2.574451565742492676e-01 1.182478964328765869e-01 -3.837713003158569336e-01 -8.372087031602859497e-02 2.858736924827098846e-02 1.175414621829986572e-01 -2.226230651140213013e-01
5.094065517187118530e-02 3.601800799369812012e-01 -1.606476604938507080e-01 1.181752458214759827e-01 1.845611631870269775e-01 -8.564451709389686584e-03 4.649141803383827209e-02 9.007838671095669270e-04 3.206411898136138916e-01 -2.632839605212211609e-02 2.431713044643402100e-01 1.538117378950119019e-01 -5.545565113425254822e-02 -1.741973012685775757e-01 2.911143898963928223e-01 -4.689051583409309387e-02 -9.202741086483001709e-02 -1.468273997306823730e-01 -1.475296169519424438e-01 1.783709526062011719e-01 -2.851253747940063477e-02 -4.168814122676849365e-01 -2.298516035079956055e-01 -4.466686025261878967e-02 6.995284557342529297e-02 -8.023812621831893921e-02 -1.184856668114662170e-01 -1.570705622434616089e-01 8.196640759706497192e-02 -1.053035184741020203e-01 3.104109168052673340e-01 8.775556832551956177e-02
1.307711899280548096e-01 1.931791156530380249e-01 -1.289633810520172119e-01 -3.101961612701416016e-01 1.891527771949768066e-01 1.133974790573120117e-01 -1.788900196552276611e-01 -1.617893427610397339e-01 -1.651896908879280090e-02 3.989328444004058838e-02 2.091632485389709473e-01 -2.310689240694046021e-01 4.960538074374198914e-02 -6.452519446611404419e-04 1.835719347000122070e-01 -1.470360755920410156e-01 -1.957513205707073212e-02 9.848909825086593628e-02 -1.994764357805252075e-01 -2.124838083982467651e-01 -1.800661534070968628e-01 -5.417450070381164551e-01 3.897477313876152039e-02 1.144288387149572372e-02 1.078084632754325867e-01 -9.965262562036514282e-02 -1.381634641438722610e-02 -2.543798089027404785e-01 -4.371472820639610291e-02 -1.665009558200836182e-02 -4.425463080406188965e-02 -2.365199625492095947e-01
-2.531232312321662903e-02 3.740903735160827637e-01 -2.237725555896759033e-01 7.469178736209869385e-02 -2.070829644799232483e-02 -1.777229905128479004e-01 -2.206562012434005737e-01 -5.776729807257652283e-02 1.848341822624206543e-01 1.834070682525634766e-02 6.468858569860458374e-02 -9.138551354408264160e-02 -1.895187050104141235e-02 -1.495098620653152466e-01 3.460623323917388916e-01 -9.079521149396896362e-02 -1.551508903503417969e-01 3.683118522167205811e-02 -1.710048317909240723e-01 1.426830291748046875e-01 9.946709126234054565e-02 -2.994516789913177490e-01 -1.582030653953552246e-01 8.137706667184829712e-02 3.881944417953491211e-01 2.354452013969421387e-01 1.858331710100173950e-01 9.868905693292617798e-02 -9.517538547515869141e-02 -3.719275072216987610e-02 -2.337850630283355713e-01 1.503883581608533859e-02
2.914295494556427002e-01 -6.816803663969039917e-02 -1.528284400701522827e-01 -2.377842664718627930e-01 1.902888268232345581e-01 9.136680513620376587e-02 3.285525366663932800e-02 -1.758090108633041382e-01 2.149954438209533691e-01 3.524592891335487366e-02 2.755725383758544922e-01 -1.885381042957305908e-01 1.537379473447799683e-01 -5.678235739469528198e-02 -1.161464303731918335e-02 -1.344611048698425293e-01 -2.476405799388885498e-01 6.246927659958600998e-03 -1.845702975988388062e-01 -7.725320011377334595e-02 -2.352687418460845947e-01 -4.558007419109344482e-01 2.587326243519783020e-02 9.824153035879135132e-02 1.344894617795944214e-01 -1.302175223827362061e-01 -1.513483226299285889e-01 -7.143920660018920898e-02 -1.998589336872100830e-01 -1.550957933068275452e-02 -5.901686847209930420e-03 -2.680542469024658203e-01
-5.957831442356109619e-02 1.115528941154479980e-01 -2.048160731792449951e-01 -2.228285819292068481e-01 -1.325068771839141846e-01 -2.149730920791625977e-01 -6.139652803540229797e-03 -3.001753799617290497e-02 2.919728457927703857e-01 1.397091746330261230e-01 2.206937409937381744e-03 -2.752447314560413361e-02 2.719212472438812256e-01 -1.961553692817687988e-01 1.363668739795684814e-01 1.712125539779663086e-01 1.243416145443916321e-01 -3.074832633137702942e-02 3.933665901422500610e-02 4.000923037528991699e-02 5.860281735658645630e-02 -5.083848834037780762e-01 -1.951170116662979126e-01 6.557966023683547974e-02 2.299591451883316040e-01 -1.224462464451789856e-01 1.975729316473007202e-01 -2.853570282459259033e-01 1.751418709754943848e-01 1.430971547961235046e-02 1.366149932146072388e-01 -1.186062674969434738e-02
9.753787517547607422e-02 5.747590214014053345e-02 -1.655108034610748291e-01 -2.604281902313232422e-01 1.112808510661125183e-01 6.087029725313186646e-02 -2.805849611759185791e-01 -5.185429006814956665e-02 -5.309722200036048889e-02 2.569352276623249054e-02 5.407783016562461853e-02 -2.347319126129150391e-01 5.108150839805603027e-02 -1.270543932914733887e-01 -5.253263562917709351e-02 -1.415762156248092651e-01 -2.625597715377807617e-01 1.500165089964866638e-03 -1.914549469947814941e-01 -8.113507926464080811e-02 -2.721188664436340332e-01 -4.086532890796661377e-01 -2.959378957748413086e-01 7.566779851913452148e-02 1.813444197177886963e-01 -9.223049879074096680e-02 1.347288042306900024e-01 -1.718545258045196533e-01 -2.576804161071777344e-01 4.260307922959327698e-02 -1.041960343718528748e-01 -2.769915163516998291e-01
-6.459908187389373779e-02 4.031713679432868958e-02 3.124742768704891205e-02 -3.170314133167266846e-01 7.113303989171981812e-02 -1.474926322698593140e-01 -6.705104559659957886e-02 -8.018470555543899536e-02 4.078551530838012695e-01 9.672284871339797974e-02 2.693431079387664795e-01 -9.999692440032958984e-02 -2.382349455729126930e-03 -2.579202353954315186e-01 2.379571646451950073e-01 -7.935140281915664673e-03 -2.549889683723449707e-01 -9.128367155790328979e-02 6.923612207174301147e-02 9.142883867025375366e-02 -4.507492855191230774e-02 -4.481346011161804199e-01 9.568868577480316162e-02 6.070216652005910873e-03 8.373773843050003052e-02 -1.060908585786819458e-01 -4.390724468976259232e-03 -7.103127241134643555e-02 -1.002462506294250488e-01 1.203975528478622437e-01 -2.282356768846511841e-01 -2.738477587699890137e-01
5.066193640232086182e-02 1.963496357202529907e-01 -8.215408772230148315e-02 -1.451275050640106201e-01 2.085362374782562256e-02 -7.221062481403350830e-02 1.138761565089225769e-01 1.483759190887212753e-02 2.761502861976623535e-01 4.978365823626518250e-02 1.825103759765625000e-01 -1.242920234799385071e-01 2.166552394628524780e-01 -1.654371470212936401e-01 8.167141675949096680e-02 3.446915447711944580e-01 -3.193532824516296387e-01 -2.444071322679519653e-01 -1.454704105854034424e-01 -3.413484618067741394e-02 8.351454138755798340e-02 -4.276487231254577637e-01 -2.140029221773147583e-01 6.391414999961853027e-02 -1.026407331228256226e-01 -1.646152436733245850e-01 -9.770680218935012817e-02 -2.836093306541442871e-01 -1.330786645412445068e-01 -7.851429283618927002e-02 -6.255142390727996826e-02 -7.585888355970382690e-02
1.365255564451217651e-01 1.323088556528091431e-01 -1.713047735393047333e-02 6.722106598317623138e-03 -2.003484666347503662e-01 -7.942363619804382324e-02 3.354534506797790527e-01 -2.386575490236282349e-01 -7.772204279899597168e-02 2.009684219956398010e-03 2.040671855211257935e-01 2.538622915744781494e-01 -1.506552845239639282e-01 1.841901615262031555e-02 -4.102681949734687805e-02 -1.994562298059463501e-01 -8.307953178882598877e-02 1.538116186857223511e-01 -5.310158059000968933e-02 -7.389217615127563477e-02 -8.871729485690593719e-03 -4.316566884517669678e-01 8.198970556259155273e-02 1.807110160589218140e-01 1.240481659770011902e-01 -1.507571190595626831e-01 2.032131999731063843e-01 -2.745288610458374023e-01 1.027181968092918396e-01 2.285729497671127319e-01 -2.019111253321170807e-02 2.972189784049987793e-01
-8.849002420902252197e-02 2.499143332242965698e-01 -9.832192957401275635e-02 -1.914013922214508057e-01 5.951676517724990845e-03 -5.268209055066108704e-02 2.416203357279300690e-02 -1.292211711406707764e-01 1.010557115077972412e-01 2.337699532508850098e-01 -3.534518554806709290e-02 4.036904871463775635e-02 8.782242983579635620e-02 -2.175156958401203156e-02 -3.641759976744651794e-02 -8.795463293790817261e-02 1.898695975542068481e-01 3.662756085395812988e-02 -5.760706067085266113e-01 2.033427059650421143e-01 1.080659106373786926e-01 -4.202158153057098389e-01 -6.927245855331420898e-02 1.206023916602134705e-01 2.060132324695587158e-01 -9.918864816427230835e-02 1.860514879226684570e-01 -1.676393151283264160e-01 -6.171244382858276367e-02 -9.501451626420021057e-03 2.002509832382202148e-01 3.364775329828262329e-02
-2.943379282951354980e-01 6.030075624585151672e-02 -8.806238323450088501e-02 -2.610430717468261719e-01 -1.359505802392959595e-01 -2.194745987653732300e-01 -4.864795133471488953e-02 -1.853915303945541382e-01 -3.614863753318786621e-02 1.225439012050628662e-01 6.831195205450057983e-02 1.192126199603080750e-01 5.819260329008102417e-02 -7.444113492965698242e-02 -1.304523348808288574e-01 -2.846373617649078369e-01 -1.262144148349761963e-01 -3.304498791694641113e-01 -1.345795392990112305e-01 -1.499909162521362305e-01 1.553406119346618652e-01 -1.797515451908111572e-01 -1.173887476325035095e-01 3.097040951251983643e-01 -1.227204278111457825e-01 1.724577248096466064e-01 2.383963763713836670e-01 -5.025689303874969482e-02 2.103215008974075317e-01 1.350578069686889648e-01 2.678767144680023193e-01 -1.341933757066726685e-01
1.146945636719465256e-02 -8.320041745901107788e-02 -1.452910453081130981e-01 -9.932854026556015015e-02 6.079423055052757263e-02 8.731467276811599731e-02 1.370167583227157593e-01 -2.951827943325042725e-01 1.011132225394248962e-01 -6.305830180644989014e-02 -2.192571461200714111e-01 9.852055460214614868e-02 -1.150708794593811035e-01 -5.681805312633514404e-02 1.587996073067188263e-02 6.586720794439315796e-02 -2.161314934492111206e-01 -1.523501984775066376e-02 -4.563360214233398438e-01 2.886228263378143311e-01 2.462390437722206116e-02 -2.697142958641052246e-01 2.327082492411136627e-02 1.572277396917343140e-01 3.214542865753173828e-01 4.230582714080810547e-02 3.742968738079071045e-01 7.549899816513061523e-02 -5.333137139678001404e-02 -3.127903118729591370e-02 2.274661213159561157e-01 -9.008107334375381470e-02
-3.561620414257049561e-02 3.076040446758270264e-01 1.106200460344552994e-02 -2.615752816200256348e-01 -1.406042873859405518e-01 -1.906691938638687134e-01 -1.093526184558868408e-01 -1.045482903718948364e-01 -2.879526093602180481e-02 1.593769341707229614e-01 -9.580773301422595978e-03 9.377085417509078979e-02 -7.273577153682708740e-02 -7.309032976627349854e-02 1.037482321262359619e-01 -1.333705522119998932e-02 3.269909182563424110e-03 1.578827798366546631e-01 -1.888581514358520508e-01 1.940603852272033691e-01 -1.957684159278869629e-01 -4.275546669960021973e-01 8.708836883306503296e-02 1.117194145917892456e-01 2.270928025245666504e-01 1.158543676137924194e-02 3.798028528690338135e-01 -1.710725128650665283e-01 -1.245437860488891602e-01 7.777345925569534302e-02 1.723258495330810547e-01 2.897057533264160156e-01
1.584776043891906738e-01 1.341317892074584961e-01 -4.007709324359893799e-01 -2.756507396697998047e-01 -1.645395159721374512e-01 1.068753004074096680e-01 -7.134487479925155640e-02 -7.547239214181900024e-02 9.861293435096740723e-02 4.123446065932512283e-03 1.281036287546157837e-01 -4.064037278294563293e-02 -3.468961920589208603e-03 1.797111928462982178e-01 2.444587051868438721e-01 -6.454381346702575684e-02 -1.388758718967437744e-01 -3.173404140397906303e-03 -1.791463792324066162e-01 -5.424412433058023453e-03 -1.826033145189285278e-01 -4.302678406238555908e-01 1.545980107039213181e-02 1.185227185487747192e-02 3.003248870372772217e-01 -4.460636526346206665e-02 -3.225907310843467712e-02 -2.169913649559020996e-01 -9.634643793106079102e-03 -2.010393887758255005e-01 6.893761456012725830e-02 3.018730282783508301e-01
2.700730226933956146e-03 3.019302189350128174e-01 -7.012455165386199951e-02 -4.286785125732421875e-01 -1.732318550348281860e-01 1.856617815792560577e-02 -1.210810057818889618e-02 3.895362839102745056e-03 8.220748044550418854e-03 -7.910055667161941528e-02 1.840895563364028931e-01 1.473072767257690430e-01 2.012266367673873901e-01 5.227484181523323059e-02 2.175441831350326538e-01 -1.912295259535312653e-02 -1.635808683931827545e-02 6.887666136026382446e-02 -1.438664942979812622e-01 2.878302037715911865e-01 -8.574458956718444824e-02 -4.618807435035705566e-01 4.022207483649253845e-02 1.704078912734985352e-01 3.444029688835144043e-01 -1.448361109942197800e-02 -8.627126365900039673e-02 8.108146488666534424e-02 -1.534196138381958008e-01 2.692928910255432129e-02 1.364892572164535522e-01 3.425253927707672119e-02
1.592099964618682861e-01 1.715806573629379272e-01 -1.686207503080368042e-01 -2.685915231704711914e-01 2.287817187607288361e-02 -4.401053488254547119e-02 -7.885687053203582764e-02 -1.705359369516372681e-01 9.371156990528106689e-02 1.899864375591278076e-01 2.729033529758453369e-01 5.820105969905853271e-02 8.538737893104553223e-02 -5.977986007928848267e-02 3.797326236963272095e-02 -2.674083970487117767e-02 -2.601205408573150635e-01 -4.267818853259086609e-02 1.036008447408676147e-01 -9.980718046426773071e-02 -2.824546694755554199e-01 -3.202672004699707031e-01 -4.099178686738014221e-02 -7.180802524089813232e-02 8.843924105167388916e-02 -1.083400100469589233e-01 1.654005348682403564e-01 -3.150511682033538818e-01 1.363619416952133179e-01 1.192910075187683105e-01 -4.834132641553878784e-02 -4.587068557739257812e-01
-7.648218423128128052e-02 3.623024374246597290e-02 -1.153968647122383118e-01 -1.989624798297882080e-01 3.973600268363952637e-02 -1.730214059352874756e-01 4.578961431980133057e-02 8.244119584560394287e-02 2.784287631511688232e-01 6.280416995286941528e-02 -7.261856645345687866e-02 1.914341300725936890e-01 6.617247313261032104e-02 1.320049315690994263e-01 -4.262446165084838867e-01 -3.692846000194549561e-02 -2.819107174873352051e-01 -1.263370811939239502e-01 -1.643611341714859009e-01 1.091045364737510681e-01 7.870162278413772583e-02 -4.020603895187377930e-01 -7.462531328201293945e-02 3.779036104679107666e-01 -1.132552921772003174e-01 -3.292226046323776245e-02 9.464436769485473633e-02 5.094129219651222229e-02 -8.786099404096603394e-02 1.155537292361259460e-01 1.846688836812973022e-01 -2.001734822988510132e-01
1.868119537830352783e-01 1.052652150392532349e-01 1.548858433961868286e-01 -5.443685650825500488e-01 -6.874444335699081421e-02 1.450355648994445801e-01 1.739656478166580200e-01 -5.810731276869773865e-02 1.568493843078613281e-01 -2.715750969946384430e-02 -1.137633696198463440e-01 8.781753480434417725e-02 -1.497080177068710327e-01 -2.242509722709655762e-01 1.690561175346374512e-01 6.976505368947982788e-02 -1.198778226971626282e-01 -3.178323507308959961e-01 -4.000192880630493164e-02 -1.162781566381454468e-01 -5.352725461125373840e-02 -2.803055047988891602e-01 -2.124254405498504639e-01 -8.910057693719863892e-02 2.295664846897125244e-01 -1.389677226543426514e-01 1.019759699702262878e-01 -1.218114867806434631e-01 -2.058911770582199097e-01 -3.741131350398063660e-02 -4.521496966481208801e-02 -1.185620129108428955e-01
-3.341774046421051025e-01 3.568918108940124512e-01 -3.978047147393226624e-02 -3.459107577800750732e-01 5.481747910380363464e-02 1.286998689174652100e-01 -1.552803441882133484e-02 -2.506176829338073730e-01 -3.659873083233833313e-02 1.726001054048538208e-01 -2.405194938182830811e-02 -2.052169060334563255e-03 -1.418586224317550659e-01 -7.216422259807586670e-02 -2.179157286882400513e-01 -9.993284195661544800e-02 -1.342830955982208252e-01 1.502878963947296143e-02 -1.524903178215026855e-01 -3.434948995709419250e-02 2.965460419654846191e-01 -4.465027749538421631e-01 -2.865309640765190125e-02 -1.630055755376815796e-01 -1.363395154476165771e-01 9.681086987257003784e-02 1.393742263317108154e-01 -1.319910981692373753e-03 1.002720072865486145e-01 -1.095069013535976410e-02 1.514696031808853149e-01 -6.846424937248229980e-02
-1.563387215137481689e-01 2.693587243556976318e-01 -4.291949421167373657e-02 -1.560877412557601929e-01 1.881221830844879150e-01 7.047193497419357300e-02 2.935413122177124023e-01 -3.016974925994873047e-01 1.597206294536590576e-02 4.024691283702850342e-01 -1.682481914758682251e-01 -1.393066197633743286e-01 1.579308696091175079e-02 -1.729418709874153137e-02 1.321943849325180054e-01 -1.894422471523284912e-01 -1.325525641441345215e-01 8.760240860283374786e-03 -9.242408722639083862e-02 -4.390972852706909180e-02 5.196422711014747620e-02 -2.250247746706008911e-01 -2.142804116010665894e-01 2.342092990875244141e-01 1.287443637847900391e-01 2.172872275114059448e-01 1.264819353818893433e-01 -1.557080894708633423e-01 8.377265930175781250e-02 -1.710086613893508911e-01 2.468888461589813232e-01 1.091825291514396667e-01
-2.109413295984268188e-01 2.187426239252090454e-01 -3.297734856605529785e-01 7.950928062200546265e-02 1.755334623157978058e-02 -1.393403857946395874e-02 4.040477424860000610e-02 -1.095679029822349548e-01 -1.340631991624832153e-01 -2.593969181180000305e-02 2.342698574066162109e-01 2.570831179618835449e-01 -4.529023915529251099e-02 -1.480443775653839111e-02 1.066326200962066650e-01 -7.866985350847244263e-02 -1.143756434321403503e-01 -1.447385549545288086e-01 -1.910145431756973267e-01 -7.885775715112686157e-02 -2.995279431343078613e-01 -2.157395631074905396e-01 6.858912855386734009e-02 2.611760199069976807e-01 2.441367357969284058e-01 -2.193849384784698486e-01 1.289176493883132935e-01 -1.297265440225601196e-01 -3.537763059139251709e-01 1.911541670560836792e-01 1.094940397888422012e-02 -1.734379976987838745e-01
-3.198839724063873291e-01 1.620897352695465088e-01 7.788246870040893555e-02 -3.379489183425903320e-01 -6.355500966310501099e-02 -1.295549701899290085e-02 4.700728133320808411e-02 -1.854118853807449341e-01 7.858903706073760986e-02 2.804114669561386108e-02 6.887407600879669189e-02 -1.741093695163726807e-01 1.988230794668197632e-01 -9.105036966502666473e-03 7.699878513813018799e-02 -3.160212337970733643e-01 -2.453222721815109253e-01 3.022565133869647980e-02 -1.770857274532318115e-01 -3.789028152823448181e-02 2.109186947345733643e-01 -1.948994398117065430e-01 -3.103531301021575928e-01 1.209302023053169250e-01 2.791414596140384674e-02 -2.143783420324325562e-01 2.223336249589920044e-01 1.571672782301902771e-02 8.053767681121826172e-02 -3.496275544166564941e-01 4.639396443963050842e-02 -9.109172224998474121e-02
3.302840888500213623e-01 1.958516538143157959e-01 -1.009011864662170410e-01 -1.328096538782119751e-01 5.171218886971473694e-03 1.461382396519184113e-02 3.635357692837715149e-02 -1.149121578782796860e-02 3.034340441226959229e-01 1.055905036628246307e-02 2.206180989742279053e-01 1.674862205982208252e-01 1.883793026208877563e-01 -8.103445917367935181e-02 1.347228139638900757e-01 -2.644615434110164642e-02 -1.303519010543823242e-01 -3.191473707556724548e-02 -1.466875895857810974e-02 1.112664025276899338e-02 -4.885190129280090332e-01 -2.363467663526535034e-01 -1.812339872121810913e-01 1.862734109163284302e-01 4.664222523570060730e-02 -9.195845574140548706e-02 2.681788206100463867e-01 -1.849745213985443115e-01 -6.987187266349792480e-02 2.415848374366760254e-01 7.231071591377258301e-02 -1.660891473293304443e-01
2.164929872378706932e-03 1.989207714796066284e-01 8.183267712593078613e-02 -5.520190671086311340e-02 -7.626435905694961548e-02 -1.187493056058883667e-01 4.835179075598716736e-03 -2.982961945235729218e-02 4.848671332001686096e-02 1.844449043273925781e-01 3.849897384643554688e-01 -2.914082109928131104e-01 1.712128967046737671e-01 -1.410207152366638184e-01 1.190371289849281311e-01 -2.534917294979095459e-01 -1.561192721128463745e-01 6.825607270002365112e-02 -1.013004183769226074e-01 -3.397422283887863159e-02 -2.439991831779479980e-01 -3.724323511123657227e-01 -2.170002460479736328e-01 -2.341388761997222900e-01 2.038081437349319458e-01 -3.145402763038873672e-03 2.880133390426635742e-01 1.213853955268859863e-01 -4.564834013581275940e-02 -7.959344983100891113e-02 6.528649479150772095e-02 -2.005024254322052002e-01
-1.722863912582397461e-01 2.063986212015151978e-01 -1.931738406419754028e-01 -1.202972456812858582e-01 2.915843129158020020e-01 4.442293138708919287e-04 -2.615455389022827148e-01 -4.612489789724349976e-02 5.143157765269279480e-02 1.335706561803817749e-01 1.359363794326782227e-01 3.658592700958251953e-01 6.867938488721847534e-02 -2.178345918655395508e-01 -7.769980281591415405e-02 -4.662648588418960571e-02 -3.722851164638996124e-03 4.993200674653053284e-02 1.188358590006828308e-01 -1.325767338275909424e-01 -3.089651465415954590e-01 -4.062694013118743896e-01 -8.419388532638549805e-02 1.069546416401863098e-01 2.525792121887207031e-01 2.168163284659385681e-02 9.670491516590118408e-02 -6.633140146732330322e-02 3.890386596322059631e-02 2.277920395135879517e-02 -1.646112799644470215e-01 -2.584205865859985352e-01
4.253783449530601501e-02 2.184984534978866577e-01 3.429565429687500000e-01 -7.348372042179107666e-02 8.478521555662155151e-02 -8.731873333454132080e-02 1.878815591335296631e-01 -1.951114833354949951e-01 8.204498328268527985e-03 2.244652658700942993e-01 1.900100558996200562e-01 -1.225403323769569397e-02 -4.626248031854629517e-02 -9.522773325443267822e-02 2.874622344970703125e-01 -3.002714514732360840e-01 -2.515156567096710205e-02 5.665631219744682312e-02 -7.241488900035619736e-03 -1.794700473546981812e-01 -1.963049769401550293e-01 -2.971214354038238525e-01 -1.220138296484947205e-01 1.290416270494461060e-01 3.137533962726593018e-01 -1.680807173252105713e-01 -1.393723953515291214e-02 -7.342197000980377197e-02 -1.417297422885894775e-01 5.448102205991744995e-02 2.079265862703323364e-01 -2.747910916805267334e-01
6.673605740070343018e-02 9.672226384282112122e-03 -1.862524300813674927e-01 -3.326921761035919189e-01 6.425002356991171837e-04 -1.387576609849929810e-01 1.575099974870681763e-01 7.213135808706283569e-02 -2.091335691511631012e-02 1.372070610523223877e-01 4.236967563629150391e-01 -1.727132052183151245e-01 8.591041900217533112e-03 -2.026145458221435547e-01 9.112771600484848022e-02 -2.144894301891326904e-01 -1.402176469564437866e-01 -1.909922957420349121e-01 -2.852488681674003601e-02 -1.591298729181289673e-01 -2.040296643972396851e-01 -4.057907164096832275e-01 -7.437917590141296387e-02 -6.363403052091598511e-02 -4.409746266901493073e-03 -2.766246795654296875e-01 -2.351051941514015198e-02 -1.553557217121124268e-01 -1.027167737483978271e-01 -4.923593997955322266e-02 -2.514694929122924805e-01 3.424091264605522156e-02
1.722268313169479370e-01 8.330391347408294678e-02 -2.288157045841217041e-01 -1.189513951539993286e-01 4.097782447934150696e-02 -2.146070748567581177e-01 -2.525948882102966309e-01 -8.766833692789077759e-02 -4.940598830580711365e-02 -6.024643406271934509e-02 2.073405086994171143e-01 -3.818942978978157043e-02 -1.378434598445892334e-01 8.846450597047805786e-03 1.808750480413436890e-01 -2.792100012302398682e-01 5.030348896980285645e-02 1.388565599918365479e-01 7.003311067819595337e-02 -1.199069470167160034e-01 -2.292582243680953979e-01 -5.264535546302795410e-01 -1.608662456274032593e-01 1.921002268791198730e-01 2.008037120103836060e-01 -9.773323684930801392e-02 5.564669147133827209e-02 -1.275479048490524292e-01 -2.530423700809478760e-01 -8.168761432170867920e-02 -3.480839356780052185e-02 -1.505122482776641846e-01
-1.822824776172637939e-01 4.193791747093200684e-02 -7.048630714416503906e-02 -5.146221444010734558e-02 9.989544749259948730e-02 7.875687628984451294e-02 -8.597757667303085327e-03 -1.795334815979003906e-01 2.431158572435379028e-01 2.339413315057754517e-01 2.662179768085479736e-01 -3.489942289888858795e-03 -1.034121289849281311e-01 -3.465301990509033203e-01 2.177643924951553345e-01 2.552732527256011963e-01 -1.708647012710571289e-01 -1.773225367069244385e-01 -2.458539418876171112e-02 -1.004601046442985535e-01 3.714995831251144409e-02 -4.156856536865234375e-01 -2.109379470348358154e-01 1.938747055828571320e-02 1.492324173450469971e-01 -2.549920976161956787e-01 1.679756939411163330e-01 -2.257902920246124268e-01 -5.754300951957702637e-02 -1.004544422030448914e-01 1.514021214097738266e-02 1.016304120421409607e-01
1.662289351224899292e-01 1.954535841941833496e-01 5.470201000571250916e-02 1.764570921659469604e-02 -5.263800173997879028e-02 2.319196611642837524e-02 -2.975057438015937805e-02 -2.446837127208709717e-01 4.165808111429214478e-02 1.453247219324111938e-01 2.385914623737335205e-01 -1.577530801296234131e-02 -7.448436319828033447e-02 -7.699491828680038452e-02 8.801969140768051147e-02 -1.813756525516510010e-01 2.840193919837474823e-02 1.653593219816684723e-02 -1.730538159608840942e-01 -2.508602738380432129e-01 -1.761064529418945312e-01 -2.480182945728302002e-01 -7.587993890047073364e-02 8.040048182010650635e-02 3.400612175464630127e-01 -3.325097858905792236e-01 3.191792666912078857e-01 -2.134955823421478271e-01 -9.136166423559188843e-03 -7.135093957185745239e-02 2.752522230148315430e-01 -2.852064073085784912e-01
-2.827300631906837225e-04 1.519144773483276367e-01 -2.444869466125965118e-02 -6.232939288020133972e-02 1.542276740074157715e-01 1.019007414579391479e-01 7.346595637500286102e-03 -2.065095603466033936e-01 9.767583012580871582e-02 1.896733641624450684e-01 1.314092874526977539e-01 -8.217613399028778076e-02 -2.608740925788879395e-01 1.435679383575916290e-02 1.074595227837562561e-01 -2.048722207546234131e-01 -1.596660614013671875e-01 9.568867832422256470e-02 -2.375319004058837891e-01 -1.184354722499847412e-02 -2.302964180707931519e-01 -4.366812109947204590e-01 -1.307870298624038696e-01 -6.447899155318737030e-03 1.155744940042495728e-01 -3.132143914699554443e-01 -1.068887785077095032e-01 -1.909502744674682617e-01 -1.488056331872940063e-01 -2.214516252279281616e-01 9.876999258995056152e-02 -3.344805836677551270e-01
-3.078432753682136536e-02 3.297639489173889160e-01 -2.415033243596553802e-02 -1.847615987062454224e-01 -1.499309688806533813e-01 -2.562393844127655029e-01 3.146743774414062500e-02 -5.839104577898979187e-02 3.132825717329978943e-02 8.471181243658065796e-02 -6.693941354751586914e-02 7.182041183114051819e-03 1.307302862405776978e-01 -1.020628064870834351e-01 9.640015661716461182e-02 -1.089047864079475403e-01 9.277084469795227051e-02 -1.105858460068702698e-01 -3.366742432117462158e-01 1.249898448586463928e-01 6.781624257564544678e-02 -4.287939965724945068e-01 4.179380089044570923e-02 2.397470325231552124e-01 3.168731927871704102e-01 -5.479815229773521423e-02 1.576265245676040649e-01 -7.034382969141006470e-02 2.343214582651853561e-03 1.788643188774585724e-02 3.176890313625335693e-01 2.640944719314575195e-01
-2.388973385095596313e-01 2.268047183752059937e-01 8.015934377908706665e-03 -2.757370173931121826e-01 1.861206740140914917e-01 3.575643524527549744e-02 -7.004301995038986206e-03 -1.512851268053054810e-01 1.806584745645523071e-01 -1.995158195495605469e-02 1.222821604460477829e-02 -1.944372206926345825e-01 7.490732520818710327e-02 -4.270288161933422089e-03 1.300996728241443634e-02 -1.073456741869449615e-02 -1.664478480815887451e-01 2.626876719295978546e-02 -1.419403851032257080e-01 -1.436304301023483276e-01 2.720012068748474121e-01 -4.508981406688690186e-01 -1.103527173399925232e-01 3.423771262168884277e-01 6.922729313373565674e-02 -2.341492027044296265e-01 -3.580780699849128723e-02 -9.822604246437549591e-03 1.784021854400634766e-01 -3.176106214523315430e-01 -2.122634835541248322e-02 -9.805788844823837280e-02
5.287718772888183594e-02 3.433476760983467102e-02 -8.784567564725875854e-02 -2.638000249862670898e-01 1.790679804980754852e-02 -1.036193817853927612e-01 -9.477289393544197083e-03 9.399710595607757568e-02 -6.006087362766265869e-02 1.951714307069778442e-01 -7.766705006361007690e-02 1.542396992444992065e-01 4.837615787982940674e-02 -2.684257179498672485e-02 2.082636393606662750e-02 -1.735081523656845093e-01 1.256168633699417114e-01 4.797503352165222168e-03 -4.533157348632812500e-01 1.596516929566860199e-02 -1.048423424363136292e-01 -4.435404837131500244e-01 -1.789051145315170288e-01 2.805264890193939209e-01 2.542805373668670654e-01 1.252186596393585205e-01 8.915895223617553711e-02 -1.448442488908767700e-01 -1.350933909416198730e-01 -1.688700616359710693e-01 3.047291040420532227e-01 6.888090074062347412e-02
-2.799586355686187744e-01 2.161178290843963623e-01 1.422050148248672485e-01 -3.133537769317626953e-01 7.499451190233230591e-02 -1.918017268180847168e-01 8.307190239429473877e-02 3.772081434726715088e-02 1.713024079799652100e-02 1.812723428010940552e-01 -1.222167164087295532e-01 -2.253733128309249878e-01 2.000471502542495728e-01 -8.532742410898208618e-02 2.518414892256259918e-02 -1.506617367267608643e-01 -1.503874063491821289e-01 -6.252150982618331909e-02 3.939700778573751450e-03 1.394476927816867828e-02 2.208456844091415405e-01 -3.932357132434844971e-01 -1.647507548332214355e-01 3.803733587265014648e-01 6.606954336166381836e-02 -6.565073132514953613e-02 1.365267932415008545e-01 -9.186813607811927795e-03 9.657006710767745972e-02 -2.177785634994506836e-01 -1.793223619461059570e-01 -1.340644657611846924e-01
4.985225945711135864e-02 1.954324394464492798e-01 -2.041357308626174927e-01 5.994032323360443115e-02 -6.461337953805923462e-02 -2.000965923070907593e-02 -5.468186736106872559e-02 -1.695801764726638794e-01 -3.836082667112350464e-02 1.809030026197433472e-01 -6.135182082653045654e-02 5.038451403379440308e-03 8.893729746341705322e-02 -1.591212153434753418e-01 -1.942653805017471313e-01 1.697008758783340454e-01 -1.612989455461502075e-01 1.088355332612991333e-01 -4.492956995964050293e-01 3.636438027024269104e-02 -2.431710809469223022e-01 -3.328775465488433838e-01 -2.676196396350860596e-01 2.092757225036621094e-01 1.575891375541687012e-01 1.770845204591751099e-01 2.680813670158386230e-01 -2.058399915695190430e-01 -1.081312671303749084e-01 -3.381476178765296936e-02 1.071278750896453857e-01 1.372196972370147705e-01
8.102353662252426147e-02 2.043286859989166260e-01 5.028516799211502075e-02 -9.643100947141647339e-02 3.181600272655487061e-01 -8.535170555114746094e-02 -2.665138542652130127e-01 -1.558106243610382080e-01 1.262676566839218140e-01 1.776926517486572266e-01 1.516422480344772339e-01 1.524267643690109253e-01 -2.044280320405960083e-01 -3.217054158449172974e-02 1.199002638459205627e-01 -3.844933211803436279e-01 -2.192086912691593170e-02 2.245491147041320801e-01 -2.284408509731292725e-01 3.429175168275833130e-02 -2.686505913734436035e-01 -2.730779349803924561e-01 8.819051831960678101e-02 7.673041522502899170e-02 2.462933361530303955e-01 -2.101958841085433960e-01 1.441973447799682617e-01 -1.225048825144767761e-01 2.562650665640830994e-02 -7.191643863916397095e-02 1.726740592857822776e-04 -1.615867018699645996e-01
-1.788987517356872559e-01 4.015545919537544250e-02 -1.285025775432586670e-01 -3.186630010604858398e-01 2.999713718891143799e-01 -3.646958991885185242e-02 1.265638768672943115e-01 -1.304036844521760941e-02 -7.730486243963241577e-02 7.271692156791687012e-02 -9.506542980670928955e-02 -1.071079447865486145e-01 -1.987417973577976227e-02 9.161244146525859833e-03 1.719067543745040894e-01 -2.804059386253356934e-01 -1.814444363117218018e-01 1.416531950235366821e-01 -7.393681257963180542e-02 7.382051646709442139e-02 1.042004823684692383e-01 -4.400688707828521729e-01 -3.420824408531188965e-01 2.839382588863372803e-01 3.670318052172660828e-03 -1.190932095050811768e-01 1.377278715372085571e-01 4.365985095500946045e-02 4.778632894158363342e-02 -2.341094613075256348e-01 -2.024281322956085205e-01 -3.446089476346969604e-02
1.841620951890945435e-01 1.291478276252746582e-01 -3.268717229366302490e-02 6.232440099120140076e-02 5.176162347197532654e-02 -1.295802295207977295e-01 -3.027231432497501373e-02 -3.316858708858489990e-01 1.173090040683746338e-01 2.518764436244964600e-01 1.598088294267654419e-01 -1.492970436811447144e-01 2.294833213090896606e-02 -2.014068216085433960e-01 2.750072181224822998e-01 4.757270961999893188e-02 -8.944860100746154785e-02 -1.922622174024581909e-01 1.092527806758880615e-02 9.430901706218719482e-02 -2.350482493638992310e-01 -4.080865383148193359e-01 -1.370597630739212036e-01 -4.127043485641479492e-02 2.253037989139556885e-01 -1.304175257682800293e-01 2.280889153480529785e-01 -1.945016719400882721e-02 1.389629691839218140e-01 1.953460872173309326e-01 1.062952354550361633e-01 -2.912766337394714355e-01
-4.887925460934638977e-02 2.556418478488922119e-01 1.176800578832626343e-01 -1.799414902925491333e-01 2.891343832015991211e-01 7.370289415121078491e-02 -2.193642593920230865e-02 -2.886840328574180603e-02 -1.134784054011106491e-02 2.997249364852905273e-01 2.864642143249511719e-01 5.363834276795387268e-02 -8.549879491329193115e-02 8.128200471401214600e-02 5.641719326376914978e-02 -2.250792980194091797e-01 -1.785662323236465454e-01 -2.463607490062713623e-02 -2.247423082590103149e-01 2.875753864645957947e-02 -1.236095577478408813e-01 -3.276716768741607666e-01 -1.200367659330368042e-01 -2.561955526471138000e-02 8.982064574956893921e-02 -1.695967614650726318e-01 5.134204775094985962e-02 -1.382010579109191895e-01 -3.182665109634399414e-01 -1.561494357883930206e-02 1.272230595350265503e-01 -3.939424455165863037e-01
1.909729093313217163e-02 -6.289964914321899414e-02 7.115794718265533447e-02 -1.667014211416244507e-01 1.256840825080871582e-01 -1.389301121234893799e-01 -7.678441703319549561e-02 7.473374158143997192e-02 6.211842596530914307e-02 1.912706643342971802e-01 3.148707747459411621e-01 -4.248024150729179382e-02 -8.927030116319656372e-02 -2.762485444545745850e-01 2.905223071575164795e-01 -9.772436320781707764e-02 -2.682459056377410889e-01 -7.710894197225570679e-02 -1.383059471845626831e-01 -1.944149136543273926e-01 6.972993724048137665e-04 -3.029555678367614746e-01 1.281510479748249054e-02 3.655657172203063965e-01 -1.641267687082290649e-01 2.677367925643920898e-01 1.956012398004531860e-01 -1.703238487243652344e-01 -7.204335927963256836e-02 -1.289342790842056274e-01 -2.045501768589019775e-01 -8.162000775337219238e-02
4.508840665221214294e-02 1.968709565699100494e-02 -1.665337234735488892e-01 -7.067167013883590698e-02 9.207595884799957275e-02 -8.777070790529251099e-02 -8.202884346246719360e-03 -1.472957283258438110e-01 4.501933231949806213e-02 1.452177464962005615e-01 2.931028306484222412e-01 1.844697594642639160e-01 5.133039318025112152e-03 -2.264803349971771240e-01 2.096058875322341919e-01 -2.256637662649154663e-01 -4.794312641024589539e-02 -1.296636164188385010e-01 -1.674446612596511841e-01 -3.458151966333389282e-02 -4.667821228504180908e-01 -2.871336936950683594e-01 1.635121852159500122e-01 3.096746206283569336e-01 7.772975414991378784e-02 4.993586987257003784e-02 2.718665637075901031e-02 -9.513269364833831787e-02 -2.555434107780456543e-01 -2.118283361196517944e-01 1.809270232915878296e-01 -7.163061201572418213e-02
-1.280238386243581772e-02 -3.876787796616554260e-02 -2.142176926136016846e-01 -1.197698935866355896e-01 -1.477893739938735962e-01 1.744616925716400146e-01 1.762606352567672729e-01 1.228212490677833557e-01 1.750490963459014893e-01 -3.160877153277397156e-02 -6.433863192796707153e-02 -1.072545303031802177e-03 5.071140825748443604e-02 2.797379158437252045e-02 2.400015294551849365e-01 5.362236499786376953e-02 -8.901967853307723999e-02 -2.613897621631622314e-01 -1.629171073436737061e-01 2.978810342028737068e-03 -1.057805120944976807e-01 -4.509857892990112305e-01 -1.146895736455917358e-01 -1.325597614049911499e-02 2.093876153230667114e-01 1.628205478191375732e-01 5.288991928100585938e-01 -1.104886233806610107e-01 2.437060512602329254e-02 1.881845295429229736e-01 8.948653936386108398e-02 5.511384829878807068e-02
-1.212188228964805603e-01 2.383245527744293213e-01 -1.075019985437393188e-01 -1.013218387961387634e-01 2.332723587751388550e-01 -2.034361362457275391e-01 -1.757139116525650024e-01 9.092577546834945679e-02 2.432470768690109253e-01 2.760394215583801270e-01 -6.344386935234069824e-02 9.768015891313552856e-02 1.263898517936468124e-02 -2.279487624764442444e-02 -3.736804425716400146e-02 7.793909311294555664e-02 1.363897789269685745e-02 -3.633070290088653564e-01 -1.549253016710281372e-01 -1.252076923847198486e-01 -1.265826076269149780e-01 -3.759510219097137451e-01 -1.491855531930923462e-01 8.250088989734649658e-02 4.918269813060760498e-02 -2.403883188962936401e-01 3.044497966766357422e-01 -1.471538245677947998e-01 -6.415162980556488037e-02 1.981614381074905396e-01 -1.710136532783508301e-01 -9.589301049709320068e-02
-1.021724492311477661e-01 2.932066619396209717e-01 6.735546886920928955e-02 -3.673844784498214722e-02 2.030504494905471802e-01 -2.040637433528900146e-01 3.135879933834075928e-01 -2.777403295040130615e-01 3.246667385101318359e-01 -6.186486687511205673e-03 1.823890954256057739e-02 -1.353648453950881958e-01 9.291711449623107910e-02 -3.154604136943817139e-02 -3.189965486526489258e-01 -1.710862368345260620e-01 -3.616251423954963684e-02 2.089534141123294830e-02 -2.386274784803390503e-01 2.629626356065273285e-02 7.688323408365249634e-02 -3.232816159725189209e-01 -2.870448529720306396e-01 9.366403520107269287e-02 1.273247301578521729e-01 3.276978805661201477e-02 4.535829275846481323e-02 -8.216131478548049927e-02 -2.505159191787242889e-02 1.356584727764129639e-01 6.993301212787628174e-02 -2.522122263908386230e-01
-4.960112273693084717e-02 1.703072041273117065e-01 -1.054397150874137878e-01 -4.596356451511383057e-01 -8.771963417530059814e-02 -1.885941810905933380e-02 -5.329107120633125305e-02 3.218629211187362671e-02 1.574611812829971313e-01 1.251721978187561035e-01 2.002205699682235718e-01 7.285821437835693359e-02 -1.128041297197341919e-01 1.392042934894561768e-01 2.703022956848144531e-01 5.127092823386192322e-02 -1.085249483585357666e-01 -2.034047693014144897e-01 -1.478542238473892212e-01 1.946258991956710815e-01 -1.499298363924026489e-01 -2.374729663133621216e-01 1.665429472923278809e-01 2.284529805183410645e-01 4.017862081527709961e-01 9.651477634906768799e-02 1.221790835261344910e-01 -5.956849828362464905e-02 -1.070421114563941956e-01 -2.076732516288757324e-01 1.240362450480461121e-01 9.842562675476074219e-02
-1.103850230574607849e-01 1.560177952051162720e-01 2.587081789970397949e-01 -1.566926389932632446e-01 3.923119902610778809e-01 1.178328134119510651e-02 -1.291362643241882324e-01 -2.187130004167556763e-01 5.010123178362846375e-02 1.618040502071380615e-01 2.785481214523315430e-01 -5.527792125940322876e-02 -4.014521837234497070e-02 -1.019937396049499512e-01 1.277706325054168701e-01 -2.711824476718902588e-01 2.903359010815620422e-02 8.991428464651107788e-02 -1.717900633811950684e-01 2.094096876680850983e-02 -1.836628913879394531e-01 -3.652071952819824219e-01 -2.100712954998016357e-01 4.648958519101142883e-02 1.769117265939712524e-01 -5.199823901057243347e-02 2.432751841843128204e-02 -2.368687987327575684e-01 -2.507513463497161865e-01 -1.333770304918289185e-01 9.094559401273727417e-02 -1.015013232827186584e-01
-1.140663959085941315e-02 3.566018640995025635e-01 -1.602359563112258911e-01 -9.337299317121505737e-02 -1.316051185131072998e-01 -3.088332153856754303e-02 7.187023758888244629e-02 -1.227279976010322571e-01 8.505170792341232300e-02 1.579394191503524780e-01 -3.494340479373931885e-01 -8.709435164928436279e-02 -2.114833295345306396e-01 5.624989792704582214e-02 1.916050910949707031e-01 -1.413396894931793213e-01 -2.587209939956665039e-01 -1.706731766462326050e-01 -1.192608550190925598e-01 -2.640456855297088623e-01 -1.916839331388473511e-01 -2.918215394020080566e-01 1.231088936328887939e-01 1.003144215792417526e-02 1.002246960997581482e-01 -2.131418436765670776e-01 1.860474646091461182e-01 -9.259012341499328613e-02 -2.433588206768035889e-01 -2.441585250198841095e-02 1.471740156412124634e-01 1.898784786462783813e-01
-1.195366773754358292e-02 2.470668256282806396e-01 2.610702440142631531e-02 -3.344159126281738281e-01 1.596037447452545166e-01 -6.593955308198928833e-02 1.666041612625122070e-01 -2.047694176435470581e-01 1.074479967355728149e-01 2.391738444566726685e-01 -7.730074226856231689e-03 -1.786423921585083008e-01 -1.468477398157119751e-01 3.954028338193893433e-02 1.258444041013717651e-01 -4.544726759195327759e-02 -1.173512414097785950e-01 2.406768351793289185e-01 -9.836270660161972046e-02 2.608780516311526299e-03 1.419730335474014282e-01 -4.086721837520599365e-01 -4.169116169214248657e-02 2.901030778884887695e-01 2.868741564452648163e-02 2.177511006593704224e-01 2.377597242593765259e-01 2.249758318066596985e-02 2.760174274444580078e-01 -1.861899048089981079e-01 -2.523636445403099060e-02 1.175983846187591553e-01
-1.939444094896316528e-01 3.225995004177093506e-01 -7.090919464826583862e-02 3.511813282966613770e-02 7.716456800699234009e-02 -2.202339917421340942e-01 3.278601542115211487e-02 -3.473345423117280006e-03 3.174169361591339111e-01 2.309907078742980957e-01 3.205641806125640869e-01 4.146150872111320496e-02 1.897319406270980835e-01 -1.058530993759632111e-02 3.164189159870147705e-01 4.867974668741226196e-02 -1.971690058708190918e-01 -3.454745709896087646e-01 1.450256630778312683e-02 -7.792126387357711792e-02 -1.284020692110061646e-01 -2.458645403385162354e-01 -4.913003742694854736e-02 5.040782690048217773e-02 7.683672010898590088e-02 -1.607917398214340210e-01 2.996891140937805176e-01 3.707389906048774719e-02 8.023702353239059448e-02 -1.526386141777038574e-01 1.528660580515861511e-02 4.902012879028916359e-04
-2.030693888664245605e-01 -1.079459935426712036e-01 -1.130585558712482452e-02 -1.310035735368728638e-01 1.186836808919906616e-01 1.597542464733123779e-01 1.282571405172348022e-01 1.364125460386276245e-01 3.832345306873321533e-01 -5.542496591806411743e-02 2.078366428613662720e-01 5.212248302996158600e-03 1.343438476324081421e-01 -1.329680383205413818e-01 7.827738299965858459e-03 8.360277116298675537e-02 -1.078237667679786682e-01 -1.577819287776947021e-01 -8.228864520788192749e-02 -7.247972767800092697e-03 1.398406326770782471e-01 -5.149734616279602051e-01 -1.267449110746383667e-01 4.096730649471282959e-01 -1.554232835769653320e-01 7.957387715578079224e-02 9.844623506069183350e-03 -1.968316733837127686e-01 -6.254030019044876099e-02 -3.338765725493431091e-02 6.157915666699409485e-02 -1.705034524202346802e-01
5.725863948464393616e-02 -1.231284514069557190e-01 9.834211319684982300e-03 5.287167150527238846e-03 -1.907624602317810059e-01 2.443356066942214966e-01 -9.150557219982147217e-02 -1.673826277256011963e-01 1.784604936838150024e-01 -1.772692613303661346e-02 1.464031487703323364e-01 -2.873845100402832031e-01 5.498414486646652222e-02 -8.586756139993667603e-02 -2.413628399372100830e-01 -1.326168030500411987e-01 -9.590267390012741089e-02 -2.780394852161407471e-01 -1.916389539837837219e-02 3.033481724560260773e-02 2.634574659168720245e-02 -4.599004685878753662e-01 -5.234607681632041931e-02 3.390811681747436523e-01 2.691222131252288818e-01 -1.017577424645423889e-01 2.032066583633422852e-01 -5.303855985403060913e-02 6.117685139179229736e-02 -1.779073476791381836e-01 -6.487214565277099609e-02 -2.057450860738754272e-01
3.003726005554199219e-01 1.372963041067123413e-01 -2.046806961297988892e-01 -5.080299973487854004e-01 -8.371911942958831787e-02 6.894063949584960938e-02 5.719600617885589600e-02 1.783693879842758179e-01 1.482564657926559448e-01 5.928333848714828491e-02 2.840674221515655518e-01 -1.373412162065505981e-01 -3.726937575265765190e-03 9.622516483068466187e-02 1.180233582854270935e-01 -1.480592936277389526e-01 -1.061805523931980133e-02 -5.711475387215614319e-02 -2.369097918272018433e-01 2.384747266769409180e-01 -7.484111934900283813e-02 -3.607714176177978516e-01 5.415467917919158936e-02 1.993150822818279266e-02 2.792805433273315430e-01 1.933080144226551056e-02 1.177977100014686584e-01 4.213149845600128174e-02 1.020874828100204468e-01 -2.503926493227481842e-02 9.430930763483047485e-02 6.699833273887634277e-02
-2.102520018815994263e-01 3.893125653266906738e-01 -1.738122701644897461e-01 -4.438564926385879517e-02 -8.630455285310745239e-02 9.645107388496398926e-02 6.153445318341255188e-02 1.302199065685272217e-01 3.636110424995422363e-01 2.143839597702026367e-01 -4.499715566635131836e-02 7.360298931598663330e-02 1.107551157474517822e-01 4.039217904210090637e-02 -3.822766989469528198e-02 1.436907202005386353e-01 9.903983026742935181e-02 2.122417837381362915e-01 -1.017032340168952942e-01 -9.532022476196289062e-02 -2.488754391670227051e-01 -4.571264386177062988e-01 -9.249145537614822388e-02 8.361963927745819092e-02 8.639478683471679688e-02 -1.051407903432846069e-01 2.774682939052581787e-01 -1.216648742556571960e-01 1.172370016574859619e-01 -2.819096483290195465e-02 -1.642653644084930420e-01 1.909181289374828339e-02
-8.145419508218765259e-02 1.928140372037887573e-01 2.027719914913177490e-01 -3.079663515090942383e-01 -2.118990868330001831e-01 -9.708014875650405884e-02 -9.027887135744094849e-04 -1.401780992746353149e-01 1.015014424920082092e-01 4.288839921355247498e-02 -1.012964025139808655e-01 4.244640469551086426e-02 -1.727095842361450195e-01 -9.245701134204864502e-02 -8.367010205984115601e-02 6.892974674701690674e-02 1.309605985879898071e-01 3.810860216617584229e-02 -3.512057363986968994e-01 -4.297611117362976074e-02 -1.182808727025985718e-01 -3.720441162586212158e-01 -1.315300315618515015e-01 2.863432168960571289e-01 2.119444012641906738e-01 8.228293061256408691e-02 6.495619565248489380e-02 -3.445421159267425537e-01 -9.706149250268936157e-02 -1.866122335195541382e-01 4.381074756383895874e-02 2.358796149492263794e-01
-1.888372451066970825e-01 2.217537909746170044e-01 -1.599314957857131958e-01 -2.312972843647003174e-01 -3.166666254401206970e-02 -1.509865075349807739e-01 2.495674788951873779e-02 -2.086579799652099609e-01 1.214773580431938171e-01 6.790092587471008301e-02 8.268212527036666870e-02 8.905708044767379761e-02 -2.843236178159713745e-02 -5.301795154809951782e-02 -1.714739203453063965e-01 1.430875528603792191e-02 4.860317334532737732e-02 -1.141135990619659424e-01 -1.949321180582046509e-01 1.411945670843124390e-01 -2.129515111446380615e-01 -2.975871562957763672e-01 1.817080676555633545e-01 7.857485115528106689e-02 3.284451961517333984e-01 -1.278308220207691193e-02 3.746937811374664307e-01 -1.528086513280868530e-01 -1.735080927610397339e-01 2.698991894721984863e-01 1.702214032411575317e-01 2.250293493270874023e-01
-1.054024994373321533e-01 6.900524348020553589e-02 2.260118573904037476e-01 -3.955539688467979431e-02 -2.017772197723388672e-01 -1.554964855313301086e-02 1.541755348443984985e-01 -2.624840736389160156e-01 -5.182356387376785278e-02 -7.096159458160400391e-02 2.473988682031631470e-01 -2.795834280550479889e-02 2.568778097629547119e-01 4.205262288451194763e-02 -1.602708399295806885e-01 -2.438700646162033081e-01 -3.249447792768478394e-02 -2.373720556497573853e-01 -4.864022508263587952e-02 -1.721080839633941650e-01 2.260348200798034668e-02 -4.692216515541076660e-01 7.263009995222091675e-02 -8.923080563545227051e-02 2.758067548274993896e-01 -1.196108460426330566e-01 -2.214997634291648865e-02 -2.249774485826492310e-01 1.826394647359848022e-01 -8.229602873325347900e-02 -2.501306533813476562e-01 -8.805372565984725952e-02
2.326227724552154541e-01 2.007623761892318726e-01 -8.144346624612808228e-02 6.994982808828353882e-02 7.361459732055664062e-02 -2.897446043789386749e-02 6.141501478850841522e-03 -7.226537913084030151e-02 2.115923315286636353e-01 -4.946256056427955627e-02 2.112226188182830811e-01 2.576087415218353271e-02 1.855142116546630859e-01 -2.345000859349966049e-03 8.731529861688613892e-02 1.633155159652233124e-02 -8.739229291677474976e-02 -6.189321354031562805e-02 -3.760888800024986267e-02 -2.695565298199653625e-02 -2.813356816768646240e-01 -4.558642804622650146e-01 -3.238649070262908936e-01 1.332903355360031128e-01 1.112730577588081360e-01 -6.229789182543754578e-02 9.378999471664428711e-02 -1.955285072326660156e-01 -6.602595001459121704e-02 3.653095960617065430e-01 1.580658368766307831e-02 -3.509294092655181885e-01
-9.676215238869190216e-03 2.810425162315368652e-01 -4.948431998491287231e-02 1.811458729207515717e-02 5.713139846920967102e-02 -5.113405641168355942e-03 -1.047043129801750183e-01 -2.324351966381072998e-01 2.013659290969371796e-02 1.225282698869705200e-01 4.577929675579071045e-01 4.653424397110939026e-02 -4.655869305133819580e-02 -6.074697896838188171e-02 3.349983319640159607e-02 -3.802571296691894531e-01 -1.140032336115837097e-01 -1.280959695577621460e-01 -1.591122150421142578e-01 -3.482643961906433105e-01 -1.146417111158370972e-01 -2.783340215682983398e-01 -5.309059098362922668e-02 1.463307440280914307e-01 6.187070161104202271e-02 -3.592034280300140381e-01 -8.166804164648056030e-02 -2.927972748875617981e-02 -8.869495987892150879e-02 1.550236158072948456e-02 -1.042587459087371826e-01 -1.446315944194793701e-01
8.790325373411178589e-02 -6.130667775869369507e-02 -1.750740259885787964e-01 1.218158304691314697e-01 2.321448177099227905e-01 -1.601819097995758057e-01 1.361328065395355225e-01 -1.620014309883117676e-01 6.314276158809661865e-02 -7.883983105421066284e-02 5.490418523550033569e-02 6.207129731774330139e-02 -3.697877377271652222e-02 1.030706018209457397e-01 4.323691129684448242e-01 -1.646915376186370850e-01 -8.019403368234634399e-02 4.681719094514846802e-02 -3.555842209607362747e-03 -8.467689156532287598e-02 -1.793653070926666260e-01 -5.093568563461303711e-01 -1.006851494312286377e-01 1.235811263322830200e-01 2.533290684223175049e-01 -1.209112703800201416e-01 9.012839198112487793e-02 -1.849657595157623291e-01 -1.785411238670349121e-01 -6.284803897142410278e-02 -9.914397448301315308e-02 -2.755940854549407959e-01
5.941047146916389465e-02 1.252803951501846313e-01 1.384741514921188354e-01 3.658431395888328552e-02 -1.948884427547454834e-01 -2.869293391704559326e-01 9.249943494796752930e-02 -3.332632407546043396e-02 -1.572082489728927612e-01 2.009738236665725708e-02 1.847254186868667603e-01 1.325586736202239990e-01 1.629950106143951416e-01 -7.671085000038146973e-02 -2.110272794961929321e-01 -1.685820025159046054e-04 -1.302405744791030884e-01 -3.751518130302429199e-01 -1.683540195226669312e-01 8.988043665885925293e-02 -3.434631526470184326e-01 -2.349971681833267212e-01 2.288818359375000000e-02 2.093474864959716797e-01 2.845525741577148438e-01 -2.716420590877532959e-01 1.564940959215164185e-01 -1.349598765373229980e-01 6.735838949680328369e-02 -1.278256028890609741e-01 5.693049728870391846e-02 2.079451382160186768e-01
6.229935586452484131e-02 4.543372988700866699e-01 -9.136532992124557495e-02 2.720862440764904022e-02 1.522134393453598022e-01 -1.311950832605361938e-01 2.743037603795528412e-02 8.443812280893325806e-02 4.786691367626190186e-01 4.803689569234848022e-02 2.938624322414398193e-01 9.592881053686141968e-02 1.662550866603851318e-01 -2.591122128069400787e-02 1.990844458341598511e-01 3.462181240320205688e-02 1.069101411849260330e-02 -8.646925538778305054e-02 -1.252981424331665039e-01 2.218424901366233826e-02 -1.002213209867477417e-01 -3.401066064834594727e-01 -7.355866581201553345e-02 2.704310975968837738e-02 1.625533681362867355e-03 -7.093820255249738693e-03 2.904553413391113281e-01 -2.321054041385650635e-01 9.046186506748199463e-02 5.989424511790275574e-02 -5.118438974022865295e-03 1.745892316102981567e-01
6.925226002931594849e-02 3.985167741775512695e-01 -5.471223592758178711e-02 -1.100024059414863586e-01 -1.217479184269905090e-01 -7.922504097223281860e-02 -2.851806022226810455e-02 1.764594390988349915e-02 5.377288907766342163e-02 1.263408213853836060e-01 -2.701952308416366577e-02 6.613729894161224365e-02 1.719460934400558472e-01 -2.688655816018581390e-02 6.048095598816871643e-02 7.299013435840606689e-02 -1.964867860078811646e-01 1.275502727366983891e-03 -1.326133161783218384e-01 2.213109098374843597e-02 -2.175036519765853882e-01 -4.602017402648925781e-01 1.849353462457656860e-01 2.372143566608428955e-01 2.451521456241607666e-01 -4.469740763306617737e-02 2.648002505302429199e-01 -1.272402554750442505e-01 -6.054858863353729248e-02 1.223194673657417297e-01 2.360479235649108887e-01 3.268576860427856445e-01
-3.784853219985961914e-02 1.543144732713699341e-01 -7.528654485940933228e-02 -4.092278331518173218e-02 2.352976799011230469e-01 -4.303298518061637878e-02 1.224292889237403870e-01 2.000322192907333374e-01 3.054272830486297607e-01 -1.325583010911941528e-01 2.629140019416809082e-02 1.196623891592025757e-01 1.842313110828399658e-01 -3.872177004814147949e-02 2.612282335758209229e-01 -1.453944146633148193e-01 -2.238725423812866211e-01 -1.574328094720840454e-01 -9.243542701005935669e-02 -1.110946983098983765e-01 -1.961293965578079224e-01 -1.897752732038497925e-01 -1.798535734415054321e-01 4.631492123007774353e-02 8.494827896356582642e-02 -2.803906500339508057e-01 4.670577943325042725e-01 -1.626186519861221313e-01 -2.451190054416656494e-01 3.408150002360343933e-02 8.974651992321014404e-02 -4.318648949265480042e-03
-1.567094177007675171e-01 3.498840332031250000e-01 -2.206185460090637207e-01 -3.345226645469665527e-01 -1.065498217940330505e-01 -9.242416173219680786e-02 -1.195136606693267822e-01 -1.121705546975135803e-01 -5.603265948593616486e-03 -4.292045161128044128e-02 -1.148570775985717773e-01 5.248273909091949463e-02 -1.225132942199707031e-01 1.574398875236511230e-01 -4.264202143531292677e-04 -2.593058645725250244e-01 -5.801086872816085815e-02 6.014470010995864868e-03 1.026875153183937073e-01 -2.489548772573471069e-01 -4.877631738781929016e-02 -4.229179620742797852e-01 8.234244585037231445e-02 1.420460641384124756e-01 4.368164390325546265e-02 -2.153960987925529480e-03 2.986460924148559570e-01 -1.042888686060905457e-01 -1.073675155639648438e-01 -2.489578165113925934e-02 2.741690278053283691e-01 2.177440822124481201e-01
6.895409524440765381e-02 5.117229651659727097e-03 -1.170077398419380188e-01 -7.267805933952331543e-02 -1.123904734849929810e-01 8.877146244049072266e-02 3.071115016937255859e-01 -2.773327827453613281e-01 6.338224560022354126e-02 7.062242180109024048e-02 2.375241518020629883e-01 8.982396870851516724e-02 -4.639651998877525330e-02 -1.153770908713340759e-01 -1.878164708614349365e-01 4.396003112196922302e-02 9.255227446556091309e-02 -2.673100829124450684e-01 -3.030366003513336182e-01 2.458170801401138306e-01 -8.932773768901824951e-02 -4.009111523628234863e-01 5.158932134509086609e-02 -9.458618611097335815e-02 1.955241709947586060e-01 1.512928158044815063e-01 3.608197867870330811e-01 1.057075485587120056e-01 1.418695449829101562e-01 8.144664019346237183e-02 1.076289080083370209e-02 -1.280026137828826904e-01
3.055827878415584564e-02 2.966341972351074219e-01 -1.729578152298927307e-02 -2.429821789264678955e-01 2.088472247123718262e-01 6.411767005920410156e-02 -2.760901302099227905e-02 -1.744531542062759399e-01 7.681772857904434204e-02 -2.546691568568348885e-03 2.006561756134033203e-01 -1.046596989035606384e-01 -9.467612206935882568e-02 -1.003077924251556396e-01 7.275070995092391968e-02 -2.653711736202239990e-01 1.045747194439172745e-02 -8.400034159421920776e-02 -2.313693165779113770e-01 2.233124151825904846e-02 -2.320983558893203735e-01 -3.503437340259552002e-01 -1.412373483180999756e-01 -5.007354542613029480e-02 2.529489994049072266e-01 -2.130662053823471069e-01 -1.701486110687255859e-01 -1.365225762128829956e-01 -1.243166178464889526e-01 -1.400198489427566528e-01 -8.128713816404342651e-02 -4.025518596172332764e-01
-5.365992337465286255e-02 1.341257989406585693e-01 -3.047904372215270996e-01 -7.435047626495361328e-02 9.977855533361434937e-02 -2.450849860906600952e-01 1.099400445818901062e-01 -1.469472944736480713e-01 9.052208624780178070e-03 -2.693846821784973145e-03 -1.354945003986358643e-01 1.144125312566757202e-01 1.034814789891242981e-01 1.040743812918663025e-01 5.642947554588317871e-02 -1.043152511119842529e-01 -6.398266553878784180e-02 6.708527356386184692e-02 -2.036433070898056030e-01 4.791708663105964661e-02 5.465987324714660645e-02 -4.971336424350738525e-01 -2.230414748191833496e-01 8.238060027360916138e-02 2.203789055347442627e-01 6.253119558095932007e-02 1.344771385192871094e-01 -2.274243235588073730e-01 2.130301147699356079e-01 5.634431168437004089e-02 2.044373899698257446e-01 3.717533648014068604e-01
-1.336646676063537598e-01 2.170097380876541138e-01 -2.216665148735046387e-01 -2.796535789966583252e-01 -8.994105458259582520e-02 1.262332946062088013e-01 -3.695520758628845215e-02 3.308946266770362854e-02 -5.448650941252708435e-02 -9.626048803329467773e-02 1.977555900812149048e-01 -2.600391581654548645e-02 -1.001258194446563721e-01 -3.296905159950256348e-01 1.112008169293403625e-01 6.756912171840667725e-02 4.731800407171249390e-02 -4.684956371784210205e-01 -9.727245569229125977e-02 -2.607261836528778076e-01 -3.032101690769195557e-02 -2.210402488708496094e-01 -8.499660342931747437e-02 1.214056983590126038e-01 3.257596194744110107e-01 -3.105851076543331146e-02 6.577663868665695190e-02 -3.182522356510162354e-01 -4.245297238230705261e-02 -1.194402296096086502e-02 1.411786652170121670e-03 -8.939775824546813965e-02
9.808117151260375977e-02 2.114383280277252197e-01 4.029506072402000427e-02 -1.901507377624511719e-01 1.487347334623336792e-01 1.244266778230667114e-01 -7.644886523485183716e-02 4.764734953641891479e-02 1.776201874017715454e-01 2.923684418201446533e-01 -6.166788190603256226e-02 -1.617733240127563477e-01 8.990299887955188751e-03 -1.191202700138092041e-01 8.886131644248962402e-02 -1.629778370261192322e-02 -1.087036803364753723e-01 1.512569189071655273e-01 6.483302265405654907e-02 -1.271140426397323608e-01 -3.561239838600158691e-01 -3.866779506206512451e-01 1.639228686690330505e-02 1.469157189130783081e-01 3.130441606044769287e-01 -7.103101816028356552e-03 3.337187170982360840e-01 7.020945847034454346e-02 -3.395437002182006836e-01 -5.433754995465278625e-02 4.286472871899604797e-02 7.114873826503753662e-02
2.171119451522827148e-01 1.158628761768341064e-01 -1.070218756794929504e-01 -2.898749411106109619e-01 1.971126198768615723e-01 1.460968852043151855e-01 9.180601686239242554e-03 5.763858184218406677e-02 2.602552771568298340e-01 -2.135161012411117554e-01 1.536186635494232178e-01 2.577300667762756348e-01 3.801669180393218994e-02 -3.276410698890686035e-01 -6.056030467152595520e-02 -9.179416298866271973e-02 -8.269384503364562988e-02 -1.300797015428543091e-01 -2.997172772884368896e-01 -2.729364484548568726e-02 -1.545800417661666870e-01 -2.172499746084213257e-01 1.262104213237762451e-01 6.630982458591461182e-02 5.472311004996299744e-02 1.809575408697128296e-01 3.782353103160858154e-01 -9.622947871685028076e-02 -7.198650389909744263e-02 -1.256260573863983154e-01 1.661390662193298340e-01 1.172105893492698669e-01
-2.787365913391113281e-01 1.381091475486755371e-01 9.085698425769805908e-02 -3.069314062595367432e-01 -1.990152336657047272e-02 1.071153432130813599e-01 9.572518616914749146e-02 -1.515863835811614990e-01 -8.875611424446105957e-02 -7.799626141786575317e-02 -1.800255328416824341e-01 -1.371556967496871948e-01 1.811051741242408752e-02 -3.092405758798122406e-02 1.257819384336471558e-01 -2.324020564556121826e-01 -1.396927833557128906e-01 -1.401907801628112793e-01 -1.049418896436691284e-01 -1.159712225198745728e-01 1.543059647083282471e-01 -3.885008692741394043e-01 -2.411623895168304443e-01 2.576911449432373047e-01 -3.006908483803272247e-02 -1.885199993848800659e-01 8.221746236085891724e-02 -6.970153748989105225e-02 2.073076516389846802e-01 -2.161891162395477295e-01 2.845123708248138428e-01 -1.969769001007080078e-01
1.633450388908386230e-01 2.715289592742919922e-01 5.046137794852256775e-02 1.825777292251586914e-01 7.955346256494522095e-02 -1.409928128123283386e-02 -9.002725780010223389e-02 -1.207491680979728699e-01 8.052288554608821869e-03 1.691626012325286865e-01 3.443351686000823975e-01 -3.743942454457283020e-02 7.109326776117086411e-03 -2.178861051797866821e-01 -3.575579449534416199e-02 -1.183909103274345398e-01 -2.006904631853103638e-01 -3.061800897121429443e-01 -2.567074894905090332e-01 -5.907353013753890991e-02 -3.301160633563995361e-01 -2.771812677383422852e-01 -8.047518134117126465e-02 -2.072539478540420532e-01 2.293244451284408569e-01 6.074888259172439575e-02 2.849887013435363770e-01 1.070389375090599060e-01 -1.094328910112380981e-01 -9.261912107467651367e-02 -1.094090119004249573e-01 -5.384777858853340149e-02
8.591750264167785645e-02 -2.063912302255630493e-01 -1.955001801252365112e-01 -1.372394561767578125e-01 1.201881468296051025e-01 2.098348550498485565e-02 -4.751897882670164108e-03 -1.659890264272689819e-01 2.536174654960632324e-01 1.175900772213935852e-01 3.372118249535560608e-02 -3.047684431076049805e-01 1.574125736951828003e-01 -3.924294188618659973e-02 2.387064844369888306e-01 -2.402701228857040405e-01 -5.990859493613243103e-02 -5.638132989406585693e-02 -2.106238156557083130e-01 -8.939059078693389893e-02 -2.516958415508270264e-01 -4.694289863109588623e-01 -4.307037964463233948e-02 4.801093414425849915e-02 1.164959818124771118e-01 7.022193074226379395e-02 2.216410785913467407e-01 -1.738052368164062500e-01 -1.127626225352287292e-01 -1.664147675037384033e-01 -8.229088783264160156e-02 -2.128236740827560425e-01
-5.791615322232246399e-02 3.658302724361419678e-01 -1.883124113082885742e-01 -1.309884618967771530e-02 5.887261405587196350e-02 -1.128886714577674866e-01 1.218432188034057617e-02 2.833688445389270782e-02 4.076596498489379883e-01 1.518298238515853882e-01 2.688961327075958252e-01 1.369033753871917725e-01 2.388855665922164917e-01 5.639533698558807373e-02 2.750993371009826660e-01 3.847208246588706970e-02 -3.114745914936065674e-01 -1.068847700953483582e-01 -8.887870609760284424e-02 -3.869012743234634399e-02 -1.417174339294433594e-01 -2.812828421592712402e-01 -2.008673399686813354e-01 -1.183466892689466476e-02 7.536669075489044189e-02 -2.287794798612594604e-01 1.513085067272186279e-01 -9.257674962282180786e-02 1.085240691900253296e-01 1.780862510204315186e-01 -5.780735518783330917e-03 -4.227736592292785645e-02
1.051132231950759888e-01 3.526773154735565186e-01 -1.944900751113891602e-01 -4.226101040840148926e-01 -1.275579333305358887e-01 -2.732198045123368502e-04 -1.610340774059295654e-01 -4.959847778081893921e-02 1.724251955747604370e-01 -1.107235550880432129e-01 1.393083781003952026e-01 6.776444613933563232e-02 2.229031175374984741e-02 4.149527847766876221e-02 1.223532706499099731e-01 -4.638807382434606552e-03 -8.344612084329128265e-03 -8.975689113140106201e-02 -2.126713395118713379e-01 4.152988269925117493e-02 -8.983452618122100830e-02 -4.299755692481994629e-01 3.184220790863037109e-01 4.155004024505615234e-02 1.714766323566436768e-01 -1.386575102806091309e-01 1.161543801426887512e-01 -9.124214947223663330e-02 1.149009093642234802e-01 1.438026130199432373e-01 -7.181365042924880981e-02 2.442291527986526489e-01
1.515884548425674438e-01 -1.275513470172882080e-01 1.225451156497001648e-01 -2.024165242910385132e-01 -1.391301453113555908e-01 7.417187839746475220e-02 -1.498415321111679077e-01 -9.490596503019332886e-02 2.188633680343627930e-01 -1.391078531742095947e-01 1.891250461339950562e-01 -9.067707508802413940e-02 1.615761518478393555e-01 -8.163821697235107422e-02 -1.513212323188781738e-01 -6.664719432592391968e-02 -9.372618049383163452e-02 -2.057476490736007690e-01 8.246274292469024658e-02 7.889578118920326233e-03 -1.765606552362442017e-01 -4.539673030376434326e-01 -7.032196968793869019e-02 1.688400208950042725e-01 1.592890620231628418e-01 -1.662173271179199219e-01 2.274649739265441895e-01 -2.343364804983139038e-01 2.152214795351028442e-01 -2.751202285289764404e-01 -1.382161676883697510e-01 -2.182378619909286499e-01
-2.446951270103454590e-01 1.738753020763397217e-01 1.235172003507614136e-01 -2.933590412139892578e-01 2.085921317338943481e-01 -2.908670157194137573e-02 1.471771448850631714e-01 8.847741037607192993e-02 -5.989688448607921600e-03 1.119032949209213257e-01 -2.850828878581523895e-02 -6.158128753304481506e-02 6.975411623716354370e-02 -9.876729920506477356e-03 6.125583872199058533e-02 -1.498944014310836792e-01 -2.146367281675338745e-01 -1.198236644268035889e-01 -1.457246690988540649e-01 3.870095312595367432e-02 2.050220221281051636e-01 -4.650574326515197754e-01 -2.860009074211120605e-01 1.514687389135360718e-01 3.981346264481544495e-02 -8.112102001905441284e-02 4.480067640542984009e-02 9.212841093540191650e-02 3.042032718658447266e-01 -3.060767352581024170e-01 -8.507647365331649780e-02 -1.674803942441940308e-01
1.953160762786865234e-01 2.746075987815856934e-01 -1.660375297069549561e-01 2.260573767125606537e-02 1.771186739206314087e-01 -1.607030928134918213e-01 1.974324882030487061e-01 -1.825607419013977051e-01 1.919411420822143555e-01 9.209526330232620239e-02 1.714100092649459839e-01 6.840437650680541992e-02 -5.920588970184326172e-02 3.203212516382336617e-03 2.533467113971710205e-01 -1.254449039697647095e-01 -1.463074684143066406e-01 -1.333386749029159546e-01 -3.207836151123046875e-01 -1.649029850959777832e-01 -1.212793216109275818e-01 -6.893783807754516602e-02 -2.130501866340637207e-01 3.220830857753753662e-02 1.375603228807449341e-01 -9.669792652130126953e-02 1.496932003647089005e-02 -4.635299146175384521e-01 -8.389984071254730225e-02 -1.606122851371765137e-01 -6.492414325475692749e-02 -2.246356755495071411e-01
-2.429858446121215820e-01 1.908829659223556519e-01 -1.633349657058715820e-01 -3.156893551349639893e-01 -1.678695231676101685e-01 -1.109542250633239746e-01 -1.670587807893753052e-01 1.732976287603378296e-01 1.378112137317657471e-01 8.201463520526885986e-02 8.135294169187545776e-02 -3.649938479065895081e-02 1.799418926239013672e-01 -6.897423416376113892e-02 1.420328170061111450e-01 -1.502144187688827515e-01 1.836655735969543457e-01 -1.701778545975685120e-02 -9.456082433462142944e-02 -2.269678283482789993e-03 -1.541872471570968628e-01 -3.651746511459350586e-01 -1.421332061290740967e-01 1.016948297619819641e-01 -7.840887457132339478e-02 3.055565059185028076e-02 5.065496563911437988e-01 -3.732316941022872925e-02 2.329165041446685791e-01 8.908122032880783081e-02 -7.873778045177459717e-02 4.600912705063819885e-02
3.101118467748165131e-02 1.730625033378601074e-01 -1.214280426502227783e-01 -9.360355138778686523e-02 -1.103900000452995300e-01 -5.178805813193321228e-02 -1.316929012537002563e-01 1.519818045198917389e-02 4.277093708515167236e-02 3.122671246528625488e-01 2.762300968170166016e-01 -1.727566123008728027e-01 1.063991710543632507e-02 -5.073461681604385376e-02 6.461488548666238785e-03 -2.023349404335021973e-01 -3.408940136432647705e-01 -2.810745313763618469e-02 -1.184062212705612183e-01 -1.399704515933990479e-01 -1.987744122743606567e-01 -3.072100579738616943e-01 -1.508396118879318237e-01 -6.964115053415298462e-02 2.624376416206359863e-01 -1.554036736488342285e-01 3.289407789707183838e-01 2.247311025857925415e-01 2.132576704025268555e-02 1.613586694002151489e-01 1.328299008309841156e-02 -2.710771560668945312e-01
-1.589831262826919556e-01 2.325733453035354614e-01 1.767282783985137939e-01 -3.068583011627197266e-01 -3.837414830923080444e-02 -4.386356472969055176e-02 2.772087417542934418e-02 1.653527608141303062e-03 5.087401345372200012e-02 4.603686276823282242e-03 1.734283417463302612e-01 -5.895818583667278290e-03 2.976522594690322876e-02 8.754276204854249954e-04 3.767070919275283813e-02 -5.967781320214271545e-02 -1.743734329938888550e-01 -7.059265673160552979e-02 -1.159344464540481567e-01 2.005605548620223999e-01 -8.598512411117553711e-02 -3.310940563678741455e-01 2.267108708620071411e-01 3.456913232803344727e-01 1.820515394210815430e-01 -9.365974366664886475e-02 2.646453678607940674e-01 -7.146897166967391968e-02 -1.385037750005722046e-01 1.340240389108657837e-01 2.259343862533569336e-01 4.126245081424713135e-01
-1.034628674387931824e-01 -1.566221117973327637e-01 -1.986969560384750366e-01 -2.299794554710388184e-01 1.864648610353469849e-02 -5.033968482166528702e-03 1.841569244861602783e-01 7.873510569334030151e-02 2.912398576736450195e-01 -9.027817100286483765e-02 -6.833931803703308105e-02 6.224104762077331543e-02 -8.785907924175262451e-02 8.580086380243301392e-02 3.592088520526885986e-01 -2.202934026718139648e-02 -9.505499899387359619e-02 -1.835137754678726196e-01 -1.363629847764968872e-01 1.662478595972061157e-01 4.633614048361778259e-02 -3.791640400886535645e-01 -1.064628437161445618e-01 8.763271570205688477e-02 2.953298985958099365e-01 1.447974741458892822e-01 4.512838721275329590e-01 1.214746572077274323e-02 3.886900469660758972e-02 1.042578667402267456e-01 8.060901612043380737e-02 -3.247054293751716614e-02
4.623378161340951920e-03 2.164488434791564941e-01 -1.626179516315460205e-01 -2.305459678173065186e-01 1.156212165951728821e-01 -4.182071983814239502e-02 1.324478909373283386e-02 1.834567338228225708e-01 2.252041548490524292e-01 2.273983061313629150e-01 -9.252659976482391357e-02 1.907150894403457642e-01 3.309998661279678345e-02 -1.875978261232376099e-01 -1.948317140340805054e-01 -6.000287458300590515e-02 7.235331088304519653e-02 -3.006311953067779541e-01 4.324965551495552063e-02 9.988323599100112915e-02 3.794948756694793701e-02 -4.853040874004364014e-01 2.199791371822357178e-02 -3.180994838476181030e-02 2.855204045772552490e-01 -2.212402820587158203e-01 1.324875503778457642e-01 -2.702684700489044189e-02 -8.668865263462066650e-02 -2.549388110637664795e-01 -1.089204773306846619e-01 -1.425928771495819092e-01
-2.114892750978469849e-02 1.377088874578475952e-01 -6.680405139923095703e-02 -2.200934737920761108e-01 -1.044294796884059906e-03 -5.379246175289154053e-02 5.448367912322282791e-03 -1.528846323490142822e-01 3.218654394149780273e-01 3.795665875077247620e-02 -3.687801584601402283e-02 -5.520564317703247070e-02 1.818388104438781738e-01 4.447927232831716537e-03 1.140516772866249084e-01 -2.186960913240909576e-02 1.296872198581695557e-01 6.207729503512382507e-02 -3.526851236820220947e-01 -1.011816337704658508e-01 7.514946162700653076e-02 -5.130848884582519531e-01 -3.439428210258483887e-01 1.834029406309127808e-01 -4.777937754988670349e-02 3.789720684289932251e-02 1.194272935390472412e-01 6.249852478504180908e-03 -1.912806183099746704e-01 1.773482561111450195e-01 -1.408153027296066284e-01 2.516860067844390869e-01
1.037747189402580261e-01 2.478849887847900391e-01 -7.531162351369857788e-02 -1.757614612579345703e-01 8.288461714982986450e-02 -3.494476377964019775e-01 1.299741119146347046e-01 2.170860767364501953e-02 1.321275234222412109e-01 1.640274748206138611e-02 4.231454804539680481e-02 2.405108138918876648e-02 -3.355916962027549744e-02 1.036161258816719055e-01 1.920995302498340607e-02 3.777020424604415894e-02 -9.971497952938079834e-02 2.627929151058197021e-01 -2.700967788696289062e-01 1.148400381207466125e-01 -5.700444430112838745e-02 -3.295886516571044922e-01 -3.668454289436340332e-01 3.301259875297546387e-01 3.781909644603729248e-01 3.221927210688591003e-02 4.276513680815696716e-02 3.708125324919819832e-03 -9.662479907274246216e-02 -1.334075350314378738e-02 -7.857056707143783569e-02 1.701200604438781738e-01
-2.866155207157135010e-01 1.801859438419342041e-01 -1.786311715841293335e-01 -7.734657078981399536e-02 1.454569306224584579e-02 3.815673291683197021e-02 1.979176104068756104e-01 1.715013943612575531e-02 7.703255978412926197e-04 -3.132208064198493958e-02 2.146933227777481079e-02 -1.939499676227569580e-01 1.401178818196058273e-02 -4.728774353861808777e-02 4.875699430704116821e-02 -1.043839454650878906e-01 1.238932162523269653e-01 1.424395143985748291e-01 -3.808908462524414062e-01 3.640694916248321533e-02 -2.754771150648593903e-02 -4.129240214824676514e-01 -2.656294703483581543e-01 2.756815254688262939e-01 3.158371150493621826e-01 -1.756839901208877563e-01 1.623556166887283325e-01 -8.738038688898086548e-02 -1.585400253534317017e-01 5.085123330354690552e-02 1.155119687318801880e-01 2.145978957414627075e-01
3.827632591128349304e-02 1.864124387502670288e-01 8.623304218053817749e-02 -1.725657731294631958e-01 2.536127716302871704e-02 -2.782679796218872070e-01 2.934200763702392578e-01 -1.166242659091949463e-01 8.777531236410140991e-02 -3.574903011322021484e-01 -1.012880429625511169e-01 -5.973271280527114868e-02 3.699405491352081299e-02 4.029595106840133667e-02 -1.918239891529083252e-01 -2.227338701486587524e-01 1.875956356525421143e-02 -1.555746495723724365e-01 -1.364922374486923218e-01 7.317149639129638672e-02 -1.893208175897598267e-02 -3.952639698982238770e-01 -2.415405958890914917e-01 5.995361879467964172e-02 1.604924350976943970e-01 -2.429927699267864227e-02 3.403561115264892578e-01 -1.657179743051528931e-02 1.390292793512344360e-01 1.786858588457107544e-01 1.780952811241149902e-01 -1.325085610151290894e-01
-6.989989429712295532e-02 1.909885406494140625e-01 3.077280707657337189e-02 -2.282343357801437378e-01 1.494918614625930786e-01 -1.379982531070709229e-01 -3.881642362102866173e-03 -1.014856696128845215e-01 3.829778432846069336e-01 1.397699862718582153e-01 -2.556160688400268555e-01 1.159415543079376221e-01 -7.154487818479537964e-02 -2.073148190975189209e-01 4.986275732517242432e-02 -1.211312711238861084e-01 6.750556081533432007e-02 -2.955787181854248047e-01 1.044163331389427185e-01 -1.630525104701519012e-02 -1.318579316139221191e-01 -4.595603048801422119e-01 -5.385082215070724487e-03 -7.094012200832366943e-02 2.119782567024230957e-01 -1.050613299012184143e-01 -2.189956139773130417e-03 5.158143863081932068e-02 -1.732690632343292236e-01 -1.603509187698364258e-01 -2.824550569057464600e-01 -1.129479035735130310e-01
-1.089910045266151428e-01 2.534292936325073242e-01 -7.406120747327804565e-02 5.345386639237403870e-02 -2.296080114319920540e-03 -1.019081845879554749e-02 1.288813911378383636e-02 9.197812527418136597e-02 6.454498320817947388e-02 9.231787174940109253e-02 4.214689433574676514e-01 -2.262684851884841919e-01 -1.724375784397125244e-02 -9.789801388978958130e-02 -8.422390557825565338e-03 2.794646716210991144e-04 -2.178209573030471802e-01 -2.261729910969734192e-02 -2.253893315792083740e-01 -4.684077203273773193e-02 -2.829454541206359863e-01 -4.833578169345855713e-01 5.350102484226226807e-02 -7.036802172660827637e-02 2.522630989551544189e-01 1.203341642394661903e-03 1.888848543167114258e-01 2.181493937969207764e-01 -1.330036222934722900e-01 -1.418215334415435791e-01 -1.890996545553207397e-01 -1.114307492971420288e-01
-7.251755148172378540e-02 -1.893352568149566650e-01 1.222469843924045563e-02 -1.798390001058578491e-01 2.733606994152069092e-01 -9.014105796813964844e-02 1.882126629352569580e-01 -3.458799794316291809e-02 3.607496023178100586e-01 1.572654545307159424e-01 1.829356849193572998e-01 -6.453592330217361450e-02 1.821038424968719482e-01 3.018771111965179443e-02 1.488671451807022095e-01 1.821007281541824341e-01 -1.945751011371612549e-01 -2.226191610097885132e-01 5.079114343971014023e-03 -2.648038789629936218e-02 1.640173196792602539e-01 -3.924401402473449707e-01 1.535210758447647095e-01 1.215043962001800537e-01 1.682977974414825439e-01 3.469529002904891968e-02 4.008163511753082275e-01 7.051111012697219849e-02 -1.175507530570030212e-01 -1.571515575051307678e-02 -5.395726859569549561e-02 -7.425029575824737549e-02
-3.208622336387634277e-02 -2.066885232925415039e-01 2.989513985812664032e-02 -8.308685570955276489e-02 -3.291890323162078857e-01 7.216142863035202026e-02 1.008280366659164429e-01 -1.779935061931610107e-01 5.355843529105186462e-02 1.801205575466156006e-01 1.587862074375152588e-01 2.861923277378082275e-01 -3.858176618814468384e-02 2.542571425437927246e-01 9.696895629167556763e-02 -6.856705248355865479e-02 -6.805843440815806389e-04 -1.567037403583526611e-01 5.691564083099365234e-02 -2.020200788974761963e-01 -1.687583029270172119e-01 -5.569724440574645996e-01 3.349784528836607933e-03 2.163111865520477295e-01 3.155301511287689209e-02 9.838283993303775787e-03 7.306697964668273926e-02 7.238627225160598755e-02 1.583342105150222778e-01 -1.463508158922195435e-01 5.765118636190891266e-03 -2.409606128931045532e-01
1.431682053953409195e-02 2.350805848836898804e-01 -9.945367276668548584e-02 -1.952325999736785889e-01 2.902377843856811523e-01 1.465805321931838989e-01 -1.614152491092681885e-01 -2.416970133781433105e-01 1.214767694473266602e-01 1.169141829013824463e-01 7.775794714689254761e-02 -1.045923959463834763e-02 -2.652153670787811279e-01 2.028012089431285858e-02 3.580104112625122070e-01 -3.075669705867767334e-01 -1.874505355954170227e-02 -3.487101942300796509e-02 -2.914317846298217773e-01 -1.372055858373641968e-01 -2.523758411407470703e-01 -2.462868839502334595e-01 -2.008387148380279541e-01 1.458775252103805542e-01 2.210207283496856689e-02 1.930941268801689148e-02 4.772392287850379944e-02 -7.578210532665252686e-02 -6.131020560860633850e-02 -5.827931687235832214e-02 5.360123887658119202e-02 -2.608175575733184814e-01
2.831595204770565033e-02 2.162398546934127808e-01 -3.699484467506408691e-01 -4.193882644176483154e-02 1.829891502857208252e-01 4.689573496580123901e-02 1.574430316686630249e-01 -1.174655333161354065e-01 2.173777967691421509e-01 4.534836113452911377e-02 5.811092257499694824e-02 7.136896997690200806e-02 2.707034908235073090e-02 7.600039988756179810e-02 4.612959921360015869e-01 1.869423501193523407e-02 -1.618004739284515381e-01 -1.541571170091629028e-01 -2.009137161076068878e-02 -2.643100172281265259e-02 -1.741706728935241699e-01 -1.975448280572891235e-01 -3.516598939895629883e-01 5.375010892748832703e-02 1.674892455339431763e-01 -2.492206841707229614e-01 2.737129032611846924e-01 -1.279960293322801590e-02 4.672197625041007996e-02 -1.981064677238464355e-01 5.808809399604797363e-02 -7.145747542381286621e-02
1.891517313197255135e-03 3.618322610855102539e-01 -5.181729793548583984e-02 -1.202434971928596497e-01 -3.261757269501686096e-02 -1.822894513607025146e-01 4.365749657154083252e-01 -1.360353976488113403e-01 1.680169701576232910e-01 -3.558524698019027710e-02 -9.399547427892684937e-02 -2.529689967632293701e-01 2.770651318132877350e-02 -1.454723440110683441e-02 -1.355148851871490479e-01 -2.628420293331146240e-01 -3.596759587526321411e-02 3.825338184833526611e-02 -2.004972100257873535e-01 9.178297966718673706e-02 -7.667607814073562622e-02 -4.918382465839385986e-01 -3.077304065227508545e-01 4.340026900172233582e-02 -4.252829402685165405e-02 5.904702842235565186e-02 6.217227131128311157e-02 -4.669226333498954773e-02 2.313057705760002136e-02 3.461668640375137329e-02 1.559275109320878983e-02 -9.336283802986145020e-02
-4.716736450791358948e-02 1.262101680040359497e-01 3.964858502149581909e-02 -1.724414080381393433e-01 -1.168694570660591125e-01 4.425297304987907410e-02 -5.811056494712829590e-02 2.282950729131698608e-01 1.900721341371536255e-01 2.807447612285614014e-01 9.434867650270462036e-02 -1.159385219216346741e-01 7.396738976240158081e-02 -7.864315062761306763e-02 1.817502230405807495e-01 -2.426818311214447021e-01 -2.775155380368232727e-02 8.544716238975524902e-02 -2.493754327297210693e-01 -1.933683156967163086e-01 -2.240645587444305420e-01 -3.370984792709350586e-01 5.221313610672950745e-02 1.696021854877471924e-01 3.219645321369171143e-01 -4.224470816552639008e-03 2.142085582017898560e-01 -4.486275464296340942e-02 -3.475589752197265625e-01 1.288934201002120972e-01 -1.632483154535293579e-01 -1.411879956722259521e-01
6.246484816074371338e-03 1.043068990111351013e-01 8.093982189893722534e-02 -1.252344399690628052e-01 7.192175090312957764e-02 -2.828503847122192383e-01 2.388779222965240479e-01 -2.089652270078659058e-01 -5.131280049681663513e-02 2.202740609645843506e-01 3.389173448085784912e-01 -8.177537471055984497e-02 -1.537693738937377930e-01 8.817014843225479126e-02 4.196624457836151123e-01 7.229097187519073486e-02 -2.474789619445800781e-01 6.232911255210638046e-03 -1.367059350013732910e-01 -2.868445403873920441e-02 9.233520925045013428e-02 -4.045141041278839111e-01 -2.183675915002822876e-01 1.541619896888732910e-01 1.642807945609092712e-02 1.604382991790771484e-01 2.378507144749164581e-02 1.121565178036689758e-01 -3.240511566400527954e-02 -5.735073611140251160e-02 -1.481563746929168701e-01 7.499498873949050903e-02
-2.102007856592535973e-03 3.580680191516876221e-01 -4.013077355921268463e-03 -1.111233904957771301e-01 2.525931000709533691e-01 7.064606249332427979e-02 1.681952923536300659e-02 5.509385466575622559e-02 1.095361113548278809e-01 3.567820191383361816e-01 -7.623693346977233887e-02 6.800492852926254272e-02 -3.942430764436721802e-02 -1.350850760936737061e-01 -2.012917995452880859e-01 1.442944258451461792e-01 -6.510328501462936401e-02 -2.158333510160446167e-01 7.026022649370133877e-04 -4.084311053156852722e-02 -2.313191890716552734e-01 -5.106248259544372559e-01 -2.415378950536251068e-02 -6.616502534598112106e-03 2.449158728122711182e-01 3.226147964596748352e-02 7.848841696977615356e-02 -8.436937630176544189e-02 1.774258539080619812e-02 8.770823478698730469e-03 -2.656233906745910645e-01 -2.093347609043121338e-01
-5.808080732822418213e-02 -1.315912604331970215e-01 -1.798282265663146973e-01 -1.997186988592147827e-02 1.449387222528457642e-01 -3.420723229646682739e-02 -1.381982713937759399e-01 -2.979397773742675781e-01 -1.223036739975214005e-02 -1.918931752443313599e-01 1.584774553775787354e-01 4.327461868524551392e-02 -1.038569137454032898e-01 5.242908746004104614e-02 9.821406751871109009e-02 -1.829300969839096069e-01 2.341105043888092041e-01 -1.388567220419645309e-02 -2.394628971815109253e-01 -1.856013834476470947e-01 -1.027823835611343384e-01 -4.092416465282440186e-01 -2.377233281731605530e-02 1.129655912518501282e-01 8.349890261888504028e-02 -3.321658372879028320e-01 4.627452492713928223e-01 3.716000914573669434e-02 -3.442285954952239990e-02 1.073392108082771301e-02 -1.437156796455383301e-01 -5.467517673969268799e-02
-4.054386913776397705e-02 -1.493759006261825562e-01 -2.626689970493316650e-01 -1.713709682226181030e-01 -1.365310996770858765e-01 -1.813028007745742798e-01 -4.241955280303955078e-02 -8.228819072246551514e-02 -6.673754006624221802e-02 9.652164578437805176e-02 -9.210617281496524811e-03 3.086023926734924316e-01 7.002370804548263550e-02 2.198654562234878540e-01 6.324654817581176758e-02 -3.331232070922851562e-01 -1.189448535442352295e-01 -1.615086495876312256e-01 -3.837859258055686951e-02 1.526536047458648682e-01 -2.718014419078826904e-01 -3.041526079177856445e-01 -8.007454872131347656e-02 1.721793860197067261e-01 2.772346436977386475e-01 -5.882055312395095825e-02 2.160507887601852417e-01 2.133757807314395905e-02 2.083801031112670898e-01 -1.354371011257171631e-01 -5.422287061810493469e-02 2.840472757816314697e-01
1.520611196756362915e-01 3.256000876426696777e-01 2.261542901396751404e-02 -4.576928615570068359e-01 -2.826364934444427490e-01 3.286109119653701782e-02 1.045898497104644775e-01 -4.445190727710723877e-02 2.523351609706878662e-01 -9.302942082285881042e-03 1.997456327080726624e-02 2.112609148025512695e-01 1.775119602680206299e-01 -7.608623802661895752e-02 1.333063840866088867e-01 3.372008726000785828e-02 -5.368231236934661865e-02 -7.797919213771820068e-02 -3.192344903945922852e-01 9.356914460659027100e-02 -9.373503923416137695e-02 -2.625113129615783691e-01 8.719903975725173950e-02 1.659126579761505127e-01 2.486142367124557495e-01 2.623966932296752930e-01 -1.113193631172180176e-01 -1.363280266523361206e-01 -3.074540942907333374e-02 1.232075225561857224e-02 -2.150908485054969788e-02 7.960610836744308472e-02
5.669231992214918137e-03 -6.109623983502388000e-02 2.516912482678890228e-02 -2.966957986354827881e-01 1.709013432264328003e-01 -9.083218127489089966e-02 -1.531777530908584595e-01 -1.034351587295532227e-01 2.464142441749572754e-01 2.640376389026641846e-01 1.825182288885116577e-01 4.237591847777366638e-02 1.376038044691085815e-01 -1.980603039264678955e-01 5.982439965009689331e-02 -5.351093783974647522e-02 -2.955593764781951904e-01 7.617219537496566772e-02 -5.835937708616256714e-02 -6.866199523210525513e-02 -2.204952239990234375e-01 -4.105851352214813232e-01 -1.576022654771804810e-01 -7.961899787187576294e-02 1.141309738159179688e-01 -1.117919012904167175e-01 1.436437368392944336e-01 -9.523771703243255615e-02 7.001493126153945923e-02 2.552702426910400391e-01 -2.959752082824707031e-01 -2.079820781946182251e-01
-1.795040965080261230e-01 2.342451065778732300e-01 -3.928992450237274170e-01 7.076828181743621826e-02 1.628680974245071411e-01 -1.863136142492294312e-01 1.446849852800369263e-02 -4.633276909589767456e-02 4.218517243862152100e-01 2.293035387992858887e-01 9.764433652162551880e-02 1.796893477439880371e-01 7.481091469526290894e-02 -7.193454355001449585e-02 1.649792045354843140e-01 1.466195378452539444e-02 -2.137259244918823242e-01 -3.952616453170776367e-02 -9.567994624376296997e-02 1.176541596651077271e-01 -1.622679680585861206e-01 -2.601236402988433838e-01 -1.050412096083164215e-02 9.619878977537155151e-02 1.020436882972717285e-01 -3.024637997150421143e-01 1.092005074024200439e-01 1.477844547480344772e-02 1.465923786163330078e-01 -2.612013183534145355e-02 -2.534861862659454346e-01 -7.282410562038421631e-02
5.053913593292236328e-02 -5.511367321014404297e-02 -1.926498711109161377e-01 -2.102591991424560547e-01 1.575922667980194092e-01 -4.798628762364387512e-02 -1.081011071801185608e-01 -8.256310969591140747e-02 1.424029618501663208e-01 6.686043739318847656e-02 2.306911796331405640e-01 2.017549425363540649e-01 -8.990526944398880005e-02 1.460328698158264160e-01 -4.186954349279403687e-02 4.664197564125061035e-03 5.091537162661552429e-02 -3.333073258399963379e-01 -8.882717043161392212e-02 -6.734597682952880859e-02 -2.455784566700458527e-02 -4.390602111816406250e-01 5.211531743407249451e-02 2.794935703277587891e-01 -1.869806349277496338e-01 -2.317311428487300873e-02 3.021004796028137207e-01 1.261902004480361938e-01 -3.061747848987579346e-01 -9.093155711889266968e-02 2.340557426214218140e-01 1.333650201559066772e-01
-1.257741600275039673e-01 2.438826411962509155e-01 1.011340320110321045e-01 -4.729946255683898926e-01 1.818251013755798340e-01 -6.803292036056518555e-02 4.296286776661872864e-02 2.908438816666603088e-02 2.313912101089954376e-02 1.182666420936584473e-01 3.424537926912307739e-02 -1.467261463403701782e-01 2.967398464679718018e-01 4.769058525562286377e-02 8.718537539243698120e-02 -2.704026997089385986e-01 -7.899951934814453125e-02 -8.044803142547607422e-02 -1.242953166365623474e-01 6.419815123081207275e-02 1.165716946125030518e-01 -3.607812225818634033e-01 -1.521269232034683228e-01 1.835517883300781250e-01 -1.169518083333969116e-01 -1.556861996650695801e-01 1.312361359596252441e-01 -1.076421290636062622e-01 3.229728639125823975e-01 -1.551582664251327515e-01 1.315055647864937782e-03 -1.188091710209846497e-01
3.581858053803443909e-02 -1.090276688337326050e-01 -5.842205137014389038e-02 1.888044029474258423e-01 1.914274133741855621e-02 1.307858079671859741e-01 3.435504436492919922e-01 -8.348465710878372192e-02 4.595748335123062134e-02 4.062403365969657898e-02 1.750464290380477905e-01 -1.023821681737899780e-01 -3.805351629853248596e-02 -1.622212827205657959e-01 2.563556134700775146e-01 1.175886020064353943e-01 -2.707433998584747314e-01 1.393252015113830566e-01 -1.407264620065689087e-01 -1.858894973993301392e-01 -7.250428199768066406e-02 -5.234639048576354980e-01 -2.078967839479446411e-01 1.281396150588989258e-01 1.510867942124605179e-02 1.746665537357330322e-01 2.409386336803436279e-01 -1.596300601959228516e-01 5.420625209808349609e-02 7.244100421667098999e-02 -1.373272091150283813e-01 -1.606481522321701050e-01
-1.343427151441574097e-01 2.742941677570343018e-01 7.603511959314346313e-02 -1.898095756769180298e-01 2.678061425685882568e-01 -6.188562139868736267e-02 6.191877275705337524e-02 -3.420853316783905029e-01 -1.310983598232269287e-01 4.216252267360687256e-02 4.607966542243957520e-02 -1.129953935742378235e-01 -6.338195502758026123e-02 -1.123942527920007706e-02 -5.843133479356765747e-02 -8.100915700197219849e-02 -5.329204723238945007e-02 -5.047550797462463379e-02 -9.023731946945190430e-02 1.547167897224426270e-01 2.755569815635681152e-01 -3.202297091484069824e-01 -3.828792870044708252e-01 1.431887894868850708e-01 -6.494966335594654083e-03 -1.138627156615257263e-01 3.397489488124847412e-01 -1.774809211492538452e-01 1.619942635297775269e-01 -1.851848959922790527e-01 8.972718566656112671e-02 -9.463068842887878418e-02
1.478737592697143555e-02 3.945552110671997070e-01 -5.736356228590011597e-02 -1.351692527532577515e-01 -1.961827129125595093e-01 -9.527588635683059692e-02 8.404111862182617188e-02 2.095676958560943604e-03 4.661187529563903809e-02 2.850340306758880615e-01 -6.764344125986099243e-02 -7.421982288360595703e-02 -5.433162674307823181e-02 -1.755779981613159180e-01 2.197942137718200684e-02 -2.323828339576721191e-01 9.362054616212844849e-02 -3.882992640137672424e-02 -4.417659640312194824e-01 7.211240008473396301e-04 -1.020711585879325867e-01 -3.258991539478302002e-01 -1.975535750389099121e-01 2.797116339206695557e-01 2.414635419845581055e-01 1.063685566186904907e-01 -3.616430237889289856e-02 -7.219725847244262695e-02 -4.640068486332893372e-02 -3.163199871778488159e-02 4.341846704483032227e-02 2.562131285667419434e-01
-6.806121766567230225e-02 -1.116932630538940430e-01 -2.309915274381637573e-01 -3.608968481421470642e-02 1.372136026620864868e-01 5.576931685209274292e-02 2.669389843940734863e-01 -6.635322701185941696e-03 9.959238767623901367e-02 9.401015006005764008e-03 -8.456065505743026733e-02 1.916168928146362305e-01 1.170123443007469177e-01 -1.406212300062179565e-01 6.167095620185136795e-03 -2.232425473630428314e-02 -2.483936846256256104e-01 7.404080033302307129e-02 -3.195509910583496094e-01 2.027106583118438721e-01 -1.755634136497974396e-02 -4.224405288696289062e-01 1.984862238168716431e-02 2.100623995065689087e-01 2.527869343757629395e-01 4.828745499253273010e-02 3.541225492954254150e-01 -8.459125459194183350e-02 -1.323352307081222534e-01 2.275325655937194824e-01 1.223242804408073425e-01 1.743819564580917358e-01
-2.023270577192306519e-01 3.626435529440641403e-03 -6.306928396224975586e-02 2.299467474222183228e-01 3.832821501418948174e-03 1.170120313763618469e-01 -7.954408973455429077e-02 5.003043636679649353e-02 4.749407619237899780e-02 9.719329327344894409e-02 2.044918984174728394e-01 8.385965973138809204e-02 7.320278137922286987e-02 -1.942091137170791626e-01 2.783705890178680420e-01 -5.877009779214859009e-02 -3.475941121578216553e-01 -2.301793545484542847e-01 -1.993633508682250977e-01 -2.011343240737915039e-01 4.402486141771078110e-03 -4.183638691902160645e-01 -5.828596651554107666e-02 1.228226274251937866e-01 3.154699206352233887e-01 1.342586874961853027e-01 1.909625902771949768e-02 -2.072141319513320923e-01 5.126550793647766113e-02 -2.281568646430969238e-01 -1.308356672525405884e-01 -1.220777928829193115e-01
6.917178630828857422e-02 3.453588187694549561e-01 1.338438987731933594e-01 1.402459740638732910e-01 -1.648617386817932129e-01 2.776021882891654968e-02 -2.766617238521575928e-01 -4.213570803403854370e-02 2.010286450386047363e-01 2.861292064189910889e-01 6.035081669688224792e-02 7.788672298192977905e-02 -2.722255513072013855e-02 -1.199317872524261475e-01 3.774749115109443665e-02 -8.788123726844787598e-02 -8.086578547954559326e-02 -3.907187879085540771e-01 -1.494355592876672745e-02 -1.170898526906967163e-01 -1.878648810088634491e-02 -2.954078018665313721e-01 -1.223768293857574463e-01 1.469173729419708252e-01 1.610614955425262451e-01 -8.911880105733871460e-02 4.190456569194793701e-01 -5.740805715322494507e-02 7.127985358238220215e-02 1.852444373071193695e-02 1.821909099817276001e-01 -1.646810024976730347e-01
-9.421828389167785645e-02 1.425856649875640869e-01 -2.906171139329671860e-03 -2.362209260463714600e-01 2.227291464805603027e-01 -2.043017745018005371e-01 1.318929046392440796e-01 -2.691504061222076416e-01 -8.290468156337738037e-02 2.837793231010437012e-01 -8.750111609697341919e-02 -1.058327928185462952e-01 1.333408802747726440e-01 -4.829198122024536133e-02 5.600543320178985596e-02 -1.184443607926368713e-01 -3.019137121737003326e-02 1.192744076251983643e-01 -1.701971739530563354e-01 -8.382573723793029785e-02 1.182458922266960144e-01 -4.809312820434570312e-01 -2.180092781782150269e-01 1.331868916749954224e-01 -1.295053213834762573e-01 9.383708983659744263e-02 2.353791743516921997e-01 -5.742617696523666382e-02 -5.459802970290184021e-02 -3.685772120952606201e-01 6.234856694936752319e-02 -3.985857591032981873e-02
-2.114033848047256470e-01 3.462872505187988281e-01 -7.086467742919921875e-02 -2.075420767068862915e-01 1.984341442584991455e-01 -1.194902881979942322e-01 2.266110479831695557e-01 -2.105909734964370728e-01 -9.701497852802276611e-03 9.845552593469619751e-02 9.729861468076705933e-02 -7.974268496036529541e-02 -3.425776027143001556e-03 4.996941238641738892e-02 5.911909043788909912e-02 -2.361233830451965332e-01 -1.070565264672040939e-02 1.859176456928253174e-01 3.202448785305023193e-02 3.787002712488174438e-02 8.944172412157058716e-02 -4.721118807792663574e-01 -3.262323737144470215e-01 1.449336260557174683e-01 -3.379656746983528137e-02 -1.116283759474754333e-01 2.469155788421630859e-01 -6.758078187704086304e-02 1.700007766485214233e-01 -1.928277015686035156e-01 -3.994498401880264282e-02 -9.106699377298355103e-02
-1.498519033193588257e-01 2.388708889484405518e-01 -1.568361371755599976e-01 1.131344586610794067e-01 1.913326680660247803e-01 -9.112221188843250275e-03 3.273979723453521729e-01 2.700734511017799377e-02 4.573151767253875732e-01 -3.022316098213195801e-02 1.108962809666991234e-03 1.812221109867095947e-01 -9.446328133344650269e-02 1.267738081514835358e-02 4.204390347003936768e-01 4.698215425014495850e-02 -1.821093857288360596e-01 -9.386714547872543335e-02 -1.275548487901687622e-01 -1.605724990367889404e-01 -1.430658400058746338e-01 -3.397908508777618408e-01 -9.965340048074722290e-02 4.106667265295982361e-02 4.512162506580352783e-02 -1.380563378334045410e-01 1.547432690858840942e-01 -3.098496422171592712e-02 9.407008439302444458e-02 7.332836091518402100e-02 7.611906621605157852e-03 -1.251706182956695557e-01
3.473413735628128052e-02 5.197214335203170776e-02 -1.151233538985252380e-02 -1.666974425315856934e-01 3.415993228554725647e-02 8.587346971035003662e-02 1.095991060137748718e-01 -6.322665512561798096e-02 1.426483392715454102e-01 -2.632869482040405273e-01 7.847604155540466309e-02 -1.421965360641479492e-01 4.477889090776443481e-02 -2.656442821025848389e-01 8.304148167371749878e-02 -3.827853798866271973e-01 7.023763656616210938e-02 -1.517735570669174194e-01 5.790551751852035522e-02 1.269457340240478516e-01 -2.022158354520797729e-01 -1.532178223133087158e-01 -2.018506228923797607e-01 5.091849565505981445e-01 3.684761468321084976e-03 -9.746108949184417725e-02 2.822578251361846924e-01 4.680405557155609131e-02 -2.713818252086639404e-01 -1.096798181533813477e-01 -4.922692198306322098e-03 1.126529499888420105e-01
4.160704463720321655e-02 -9.146323055028915405e-02 -1.790802776813507080e-01 -2.435763627290725708e-01 1.874296367168426514e-01 -4.007713124155998230e-02 1.541455686092376709e-01 -6.464742869138717651e-02 1.659084707498550415e-01 -1.328804343938827515e-01 1.354895532131195068e-01 -1.430878788232803345e-01 1.836109906435012817e-01 -6.234734877943992615e-02 4.059034585952758789e-02 -3.497901558876037598e-01 -1.522890478372573853e-01 5.700124055147171021e-02 -5.353519320487976074e-02 -3.099898993968963623e-01 -2.287925034761428833e-01 -3.348125517368316650e-01 -8.437395095825195312e-02 -8.017896860837936401e-02 1.337969601154327393e-01 -1.692087352275848389e-01 2.417494505643844604e-01 -1.036441996693611145e-01 -4.244372248649597168e-02 -1.808313280344009399e-01 7.078680396080017090e-02 -3.599837720394134521e-01
7.932949066162109375e-02 1.156740188598632812e-01 -2.020691335201263428e-01 -4.192806780338287354e-02 1.009097397327423096e-01 6.762850284576416016e-02 2.137586027383804321e-01 -2.301617264747619629e-01 -1.116982251405715942e-01 7.084847241640090942e-02 6.628292053937911987e-02 5.045164376497268677e-02 1.109009026549756527e-03 -1.336648613214492798e-01 -3.993677347898483276e-02 6.727893650531768799e-02 -7.009264081716537476e-02 -5.326485633850097656e-01 -3.095441162586212158e-01 -3.783621266484260559e-02 -1.531165987253189087e-01 -3.782675564289093018e-01 -1.010937467217445374e-01 -2.708289027214050293e-02 1.165630668401718140e-01 1.969392746686935425e-01 7.309832423925399780e-02 9.341799467802047729e-02 1.052842587232589722e-01 3.423225283622741699e-01 -1.314437985420227051e-01 2.321389503777027130e-02
-1.904535666108131409e-02 3.564711213111877441e-01 -2.016267180442810059e-01 4.098816961050033569e-02 4.157748445868492126e-02 -1.027812808752059937e-01 1.600016057491302490e-01 -1.366920918226242065e-01 -1.035937666893005371e-02 2.787539362907409668e-02 3.037547767162322998e-01 5.943596828728914261e-03 -1.758463829755783081e-01 9.142477065324783325e-02 1.013405621051788330e-01 -6.074535846710205078e-02 5.032473430037498474e-02 -7.075476646423339844e-02 1.064923778176307678e-01 -1.849682331085205078e-01 -3.539039492607116699e-01 -3.280718326568603516e-01 8.062468469142913818e-02 2.591243982315063477e-01 2.926923930644989014e-01 -7.739241421222686768e-02 1.574902981519699097e-01 -1.414841562509536743e-01 -3.472388088703155518e-01 -2.600062824785709381e-02 9.561026096343994141e-02 -2.717032097280025482e-02
-2.592934668064117432e-01 -8.798775263130664825e-03 -1.343266516923904419e-01 6.956911087036132812e-02 1.987804323434829712e-01 6.583597511053085327e-02 1.390119493007659912e-01 5.353766679763793945e-02 2.134914100170135498e-01 -2.721865475177764893e-01 -5.504944175481796265e-02 2.100156992673873901e-01 6.214116513729095459e-02 -1.811486333608627319e-01 1.807127743959426880e-01 -1.775434911251068115e-01 -2.261499613523483276e-01 7.504487782716751099e-02 1.305027212947607040e-02 9.324532933533191681e-03 -1.090988069772720337e-01 -4.306441843509674072e-01 7.092701643705368042e-02 1.723857522010803223e-01 2.227063179016113281e-01 3.122512102127075195e-01 2.865066528320312500e-01 -7.559055835008621216e-02 -2.217374891042709351e-01 7.095505017787218094e-03 1.085323188453912735e-02 -5.233725532889366150e-02
-4.198415204882621765e-02 -2.085006386041641235e-01 2.098150318488478661e-03 1.485491245985031128e-01 6.879708915948867798e-02 1.372542232275009155e-01 2.409157902002334595e-02 -1.239093765616416931e-01 2.123234122991561890e-01 8.138385415077209473e-02 1.866718083620071411e-01 1.083580926060676575e-01 1.285573542118072510e-01 -3.287533521652221680e-01 7.398182153701782227e-02 1.019273847341537476e-01 -3.533859550952911377e-01 -1.128885522484779358e-01 -6.034263409674167633e-03 -2.509663701057434082e-01 -1.593003422021865845e-01 -5.519911050796508789e-01 -9.954387694597244263e-02 -2.277088351547718048e-02 2.633765041828155518e-01 -3.600057587027549744e-02 1.042873039841651917e-01 1.240330561995506287e-02 7.160593569278717041e-02 -1.488349586725234985e-01 -2.711750380694866180e-02 5.979611352086067200e-02
-7.782969623804092407e-02 -2.770290896296501160e-02 -9.930036962032318115e-02 -2.876105010509490967e-01 3.595644840970635414e-03 -5.283299088478088379e-02 9.915146976709365845e-02 -4.933061823248863220e-02 2.976053059101104736e-01 -3.288238495588302612e-02 8.250368386507034302e-02 -1.493636053055524826e-03 1.675423383712768555e-01 -3.358584642410278320e-01 3.053521038964390755e-03 1.454464904963970184e-02 -3.812460601329803467e-01 -2.404596209526062012e-01 5.149213597178459167e-02 1.002339087426662445e-02 1.603401452302932739e-01 -4.764348566532135010e-01 -1.846278458833694458e-01 1.105642020702362061e-01 -2.480929344892501831e-01 5.582100152969360352e-02 8.204450458288192749e-02 -1.126956120133399963e-01 5.164487659931182861e-02 -1.497397273778915405e-01 -1.816562265157699585e-01 2.926114946603775024e-02
-1.612467318773269653e-01 2.869938267394900322e-03 -1.393189281225204468e-01 -8.927024900913238525e-02 2.628921717405319214e-02 1.141172945499420166e-01 2.948845028877258301e-01 -1.124612316489219666e-01 2.764420211315155029e-01 -1.841558367013931274e-01 -4.365514218807220459e-02 8.088095486164093018e-02 -4.127660393714904785e-02 -5.748952180147171021e-02 1.850185394287109375e-01 -1.102346703410148621e-01 -2.676402926445007324e-01 -1.265982836484909058e-01 -1.782145053148269653e-01 1.551010552793741226e-02 3.533007577061653137e-02 -1.908526122570037842e-01 -2.796472907066345215e-01 -9.550408273935317993e-02 2.877504825592041016e-01 2.716236412525177002e-01 3.948104977607727051e-01 -2.290244698524475098e-01 -1.275395750999450684e-01 -2.636821754276752472e-02 1.816256791353225708e-01 -6.006625667214393616e-02
-4.328842461109161377e-02 1.789019256830215454e-01 -1.690284758806228638e-01 1.106418594717979431e-01 -5.762767419219017029e-02 -4.320967942476272583e-02 4.760809615254402161e-02 1.097972244024276733e-01 -3.360317274928092957e-02 2.352790832519531250e-01 2.632675468921661377e-01 -1.125745400786399841e-01 1.196183115243911743e-01 -1.550096869468688965e-01 6.804373860359191895e-02 -5.798780918121337891e-02 -3.629685342311859131e-01 -2.321797162294387817e-01 -2.687921524047851562e-01 -2.451623789966106415e-02 -2.267867475748062134e-01 -3.660156428813934326e-01 -9.060329198837280273e-02 -6.384839862585067749e-02 1.246895119547843933e-01 5.870934575796127319e-02 1.889485567808151245e-01 1.872646361589431763e-01 -1.212787106633186340e-01 -3.268465101718902588e-01 -1.704183369874954224e-01 -1.564233750104904175e-01
-4.093043506145477295e-02 3.423927724361419678e-01 -2.641398012638092041e-01 9.912971407175064087e-02 -5.350420624017715454e-02 1.867302320897579193e-02 -2.246720343828201294e-01 2.856372669339179993e-02 3.424287587404251099e-02 1.491378098726272583e-01 3.152962625026702881e-01 -3.220806643366813660e-02 -1.836980134248733521e-01 -1.033727452158927917e-01 -4.709053784608840942e-02 -2.767392098903656006e-01 -1.604056060314178467e-01 -8.675356209278106689e-02 -5.971892178058624268e-02 -1.005301438271999359e-02 -3.676366209983825684e-01 -2.602401673793792725e-01 2.264911122620105743e-02 -2.750054560601711273e-02 2.838279604911804199e-01 2.377245575189590454e-02 3.532096445560455322e-01 -1.085434183478355408e-01 1.607901602983474731e-02 -1.171221435070037842e-01 1.265143007040023804e-01 -1.057135909795761108e-01
-6.232212856411933899e-02 2.230053842067718506e-01 -1.631392836570739746e-01 -1.952829509973526001e-01 1.611037105321884155e-01 -2.248605638742446899e-01 1.729800999164581299e-01 -2.433731853961944580e-01 2.657502144575119019e-02 1.301507800817489624e-01 -2.087343949824571609e-03 -9.937744587659835815e-02 -8.930300176143646240e-02 3.332091867923736572e-02 1.842587999999523163e-02 -3.658289909362792969e-01 -1.308555621653795242e-02 5.339776352047920227e-02 -4.384134709835052490e-02 -4.043283686041831970e-02 1.871215999126434326e-01 -3.944621682167053223e-01 -3.385328054428100586e-01 1.192202046513557434e-02 8.372849225997924805e-02 -8.069317787885665894e-02 2.171911448240280151e-01 -1.468868255615234375e-01 2.740585207939147949e-01 -1.860098093748092651e-01 -1.414423584938049316e-01 -1.458077132701873779e-01
-3.470891714096069336e-02 3.928039968013763428e-02 -2.843118971213698387e-03 -3.318462073802947998e-01 1.543876975774765015e-01 3.715137019753456116e-02 -2.079618573188781738e-01 -2.084454745054244995e-01 3.990626335144042969e-01 1.585103422403335571e-01 1.892422735691070557e-01 -1.314122378826141357e-01 -3.421843051910400391e-02 -1.621547043323516846e-01 1.631046533584594727e-01 6.078304722905158997e-02 -3.845238387584686279e-01 -1.111990958452224731e-01 -9.712819755077362061e-02 -3.304008021950721741e-02 -8.302113972604274750e-03 -2.168844938278198242e-01 5.787780042737722397e-03 6.502892076969146729e-02 1.575859040021896362e-01 -1.825571656227111816e-01 1.745933443307876587e-01 -2.219148427248001099e-01 -1.462802886962890625e-01 6.471232324838638306e-02 -2.879977822303771973e-01 -1.070074662566184998e-01
1.579868793487548828e-01 2.039011195302009583e-02 1.451534479856491089e-01 -1.156188622117042542e-01 -2.715993113815784454e-02 -7.285000383853912354e-02 2.459821850061416626e-01 1.823102822527289391e-03 -2.303593009710311890e-01 1.878978908061981201e-01 1.359180659055709839e-01 3.143846392631530762e-01 -4.859267547726631165e-02 6.319294869899749756e-02 8.235718309879302979e-02 -1.959749907255172729e-01 -1.397675424814224243e-01 -1.204301193356513977e-01 2.322305180132389069e-02 1.295193433761596680e-01 -1.268049776554107666e-01 -4.502506852149963379e-01 -2.789260819554328918e-02 2.430409938097000122e-01 1.437954604625701904e-01 9.497737139463424683e-02 8.583159744739532471e-02 -3.004116415977478027e-01 -1.115666627883911133e-01 3.723950386047363281e-01 7.312937825918197632e-02 5.114467814564704895e-02
-1.510181427001953125e-01 1.744727939367294312e-01 3.931346535682678223e-02 -8.903120458126068115e-02 7.266789674758911133e-02 1.192907616496086121e-01 9.776881337165832520e-02 -1.302349865436553955e-01 1.897953003644943237e-01 9.642894566059112549e-02 -8.176764845848083496e-02 -1.029713153839111328e-01 1.865319758653640747e-01 -2.084763944149017334e-01 1.187742920592427254e-03 -8.387555927038192749e-02 -2.412689924240112305e-01 -1.621225923299789429e-01 5.124274268746376038e-02 -7.691631093621253967e-03 2.509620189666748047e-01 -4.770403206348419189e-01 -5.133214592933654785e-01 1.611666381359100342e-01 -7.541507482528686523e-02 -1.533227860927581787e-01 1.262142062187194824e-01 -6.220638751983642578e-02 1.151126474142074585e-01 -6.931364536285400391e-02 -6.740551441907882690e-02 -6.745968014001846313e-02
-3.176277503371238708e-02 3.685148358345031738e-01 6.514798849821090698e-02 -8.591207116842269897e-02 6.185783445835113525e-02 2.946759015321731567e-02 4.021126031875610352e-02 -8.281074464321136475e-02 -1.030102968215942383e-01 -1.569004170596599579e-02 3.516507521271705627e-02 1.141714453697204590e-01 1.348336935043334961e-01 -3.850151225924491882e-02 -3.532683849334716797e-02 -2.235104888677597046e-01 -1.714017540216445923e-01 2.805317938327789307e-01 -2.079727649688720703e-01 -2.069443464279174805e-02 5.612099915742874146e-02 -3.550112545490264893e-01 -4.109102189540863037e-01 -8.861062675714492798e-02 1.602724641561508179e-01 -8.576255291700363159e-02 1.936115473508834839e-01 -2.056321203708648682e-01 3.526541888713836670e-01 3.730821609497070312e-02 2.043021172285079956e-01 -6.670267134904861450e-02
-8.440930396318435669e-02 9.971498697996139526e-02 -2.449475377798080444e-01 -1.604436710476875305e-02 1.386523544788360596e-01 4.883781448006629944e-02 3.835433721542358398e-02 -5.783263966441154480e-02 4.589141532778739929e-02 -6.182284280657768250e-02 2.882864475250244141e-01 1.877250820398330688e-01 2.090786769986152649e-02 -2.972148358821868896e-01 1.092095114290714264e-02 -1.106812506914138794e-01 -9.276134893298149109e-03 -1.277392208576202393e-01 -2.903321385383605957e-01 1.073230654001235962e-01 -4.000097513198852539e-01 -3.256474733352661133e-01 1.871158033609390259e-01 3.612706363201141357e-01 9.467662125825881958e-02 -1.661359667778015137e-01 1.073145493865013123e-01 -3.665535897016525269e-02 -2.029900439083576202e-03 -2.217521145939826965e-02 2.716930508613586426e-01 -5.739143863320350647e-02
1.835882067680358887e-01 4.309465587139129639e-01 8.393413573503494263e-02 -1.670116931200027466e-01 1.201199367642402649e-01 -8.028882741928100586e-02 3.115048408508300781e-01 -4.040249064564704895e-02 3.383277356624603271e-01 -2.516738837584853172e-03 -4.015605896711349487e-02 -1.685213595628738403e-01 2.525633275508880615e-01 -1.367308082990348339e-03 1.363680418580770493e-02 -1.653141379356384277e-01 -7.538066059350967407e-02 7.723293453454971313e-02 -2.470696866512298584e-01 -6.696659326553344727e-02 -1.328598856925964355e-01 -2.674197554588317871e-01 -2.617992758750915527e-01 2.221717089414596558e-01 -4.860003665089607239e-02 8.515595644712448120e-02 2.010234892368316650e-01 2.585629001259803772e-02 1.284095942974090576e-01 -1.667635291814804077e-01 5.401167646050453186e-02 -9.034766256809234619e-02
-4.689362645149230957e-02 3.066996932029724121e-01 -1.383059620857238770e-01 1.944044977426528931e-02 -9.421895444393157959e-02 -1.808585375547409058e-01 2.204309701919555664e-01 -1.094468161463737488e-01 4.654066637158393860e-02 -9.389008581638336182e-02 1.774590760469436646e-01 1.240094676613807678e-01 -9.026956558227539062e-02 2.771251499652862549e-01 -6.880234181880950928e-02 -1.211005896329879761e-01 -2.330771386623382568e-01 -2.621913552284240723e-01 -1.703937053680419922e-01 1.200397461652755737e-01 -2.592376172542572021e-01 -3.222679197788238525e-01 2.219169139862060547e-01 2.260618209838867188e-01 -1.922548413276672363e-01 -1.456587463617324829e-01 1.259022653102874756e-01 -1.982367485761642456e-01 7.971870899200439453e-02 1.095232740044593811e-01 -2.035150676965713501e-01 9.410516172647476196e-02
-1.653286218643188477e-01 2.429679781198501587e-01 -1.441393494606018066e-01 -2.830737531185150146e-01 -1.025377810001373291e-01 1.294579263776540756e-02 9.914657473564147949e-02 -7.358382642269134521e-02 1.864782534539699554e-02 2.145224064588546753e-01 -1.119687631726264954e-01 1.440266668796539307e-01 8.498641103506088257e-02 -2.820409834384918213e-02 9.116497635841369629e-02 -1.006310582160949707e-01 1.712628304958343506e-01 6.019962206482887268e-02 -4.331644475460052490e-01 1.705282367765903473e-02 2.087016403675079346e-02 -4.186280071735382080e-01 -1.368420869112014771e-01 3.342487812042236328e-01 1.424532681703567505e-01 8.016741275787353516e-02 1.578765064477920532e-01 -1.989471316337585449e-01 -4.232874140143394470e-02 -7.980059087276458740e-02 1.879639625549316406e-01 1.377339065074920654e-01
1.034771874547004700e-01 1.082152351737022400e-01 -3.107653371989727020e-02 -7.766157388687133789e-02 -2.925861068069934845e-02 -8.629678189754486084e-02 -4.506494477391242981e-02 -3.269784897565841675e-02 2.018866539001464844e-01 -1.995915472507476807e-01 1.046908870339393616e-01 -1.690284758806228638e-01 -4.204506799578666687e-02 2.194563150405883789e-01 -1.577907800674438477e-01 1.383786648511886597e-02 -1.518414020538330078e-01 -1.756486892700195312e-01 5.210958886891603470e-03 8.379447460174560547e-02 -2.322913110256195068e-01 -4.115629196166992188e-01 -3.661087751388549805e-01 4.577302187681198120e-02 4.435212910175323486e-01 4.341620206832885742e-02 4.706975445151329041e-02 -8.752996474504470825e-02 1.916433423757553101e-01 -2.642907202243804932e-01 2.017153613269329071e-02 -1.677788347005844116e-01
-5.251984298229217529e-02 9.476623684167861938e-02 5.756373703479766846e-02 -2.206601202487945557e-01 2.869177758693695068e-01 4.212997108697891235e-02 1.020817309617996216e-01 -2.452781349420547485e-01 -6.461014039814472198e-03 5.302256345748901367e-02 6.229952443391084671e-03 3.262400627136230469e-01 -2.180195301771163940e-01 -2.504057884216308594e-01 -9.973707050085067749e-02 -2.330444455146789551e-01 -2.472144216299057007e-01 -2.048073410987854004e-01 1.681178510189056396e-01 2.083464711904525757e-01 6.725639104843139648e-02 -3.536006212234497070e-01 8.985099196434020996e-02 1.282400190830230713e-01 1.319970637559890747e-01 -2.832924202084541321e-02 1.822170987725257874e-02 -3.051960170269012451e-01 -3.493582829833030701e-02 1.141315773129463196e-01 -2.706898143514990807e-03 2.073542028665542603e-01
-9.823306649923324585e-02 2.041325718164443970e-01 -2.234307229518890381e-01 7.318022102117538452e-02 -9.992799162864685059e-02 -4.616901651024818420e-02 -8.578981459140777588e-02 -4.625019431114196777e-02 2.979770004749298096e-01 2.378776371479034424e-01 6.846355274319648743e-03 -1.587833464145660400e-01 6.197217106819152832e-02 -3.347710371017456055e-01 2.437872588634490967e-01 -1.500908881425857544e-01 -1.923549771308898926e-01 -1.465732455253601074e-01 -2.596726119518280029e-01 4.353613033890724182e-02 -2.623451054096221924e-01 -3.449578583240509033e-01 -2.660536952316761017e-02 1.641086116433143616e-02 2.100014537572860718e-01 1.255236119031906128e-01 2.193202525377273560e-01 2.321661859750747681e-01 1.109003424644470215e-01 -9.996158629655838013e-02 5.927701946347951889e-03 -4.987419769167900085e-02
-1.379636973142623901e-01 2.171755880117416382e-01 -2.929453849792480469e-01 1.453266106545925140e-02 2.046834379434585571e-01 5.750522017478942871e-02 -2.599337510764598846e-02 -1.648824363946914673e-01 2.760556638240814209e-01 4.478427022695541382e-02 -1.005264222621917725e-01 2.188540697097778320e-01 1.389344185590744019e-01 1.273082643747329712e-01 3.675731122493743896e-01 -1.839926242828369141e-01 -1.962434500455856323e-02 -9.631199389696121216e-02 7.011691480875015259e-02 -2.519879043102264404e-01 -1.321456581354141235e-01 -2.922626137733459473e-01 -3.177132830023765564e-02 5.910401791334152222e-02 1.459195166826248169e-01 -2.078740894794464111e-01 2.432261854410171509e-01 -3.110393285751342773e-01 -1.368360072374343872e-01 2.020725980401039124e-02 9.316519647836685181e-02 1.846891641616821289e-02
2.000126391649246216e-01 2.039806991815567017e-01 -2.582561969757080078e-01 6.058395653963088989e-02 3.064074218273162842e-01 6.179771572351455688e-02 -5.975373461842536926e-02 -2.788766026496887207e-01 1.337745785713195801e-01 2.206057459115982056e-01 2.478931844234466553e-01 1.354094594717025757e-01 1.292049437761306763e-01 1.108380556106567383e-01 1.074119955301284790e-01 -2.436942011117935181e-01 -1.399811655282974243e-01 -1.435035467147827148e-01 -1.561574265360832214e-02 2.324666380882263184e-01 -7.296463847160339355e-02 -2.046195715665817261e-01 -4.055871069431304932e-02 3.566384017467498779e-01 1.243765559047460556e-02 -1.819398403167724609e-01 2.698360085487365723e-01 -4.708688706159591675e-02 1.431886851787567139e-01 4.742990434169769287e-02 -5.733743682503700256e-02 1.337664723396301270e-01
-6.712219119071960449e-02 6.185360252857208252e-02 7.636479288339614868e-02 -4.495128616690635681e-02 -1.019501220434904099e-02 2.658132910728454590e-01 2.724966593086719513e-02 -1.845575273036956787e-01 4.102411493659019470e-02 -1.139783300459384918e-03 7.133262604475021362e-02 -1.589339822530746460e-01 3.223359882831573486e-01 4.708759114146232605e-02 -1.353448256850242615e-02 -1.465641260147094727e-01 -1.352661997079849243e-01 -8.213777095079421997e-02 2.798461541533470154e-02 2.361666597425937653e-02 -1.779341399669647217e-01 -5.295132994651794434e-01 2.278333455324172974e-01 6.733708083629608154e-02 3.030554056167602539e-01 -2.271248102188110352e-01 8.988486975431442261e-02 -1.046716719865798950e-01 2.860459387302398682e-01 -4.335908964276313782e-02 -2.743221819400787354e-01 -4.633574560284614563e-02
2.824820764362812042e-02 -3.515645861625671387e-02 -1.849732249975204468e-01 1.349572688341140747e-01 -2.290727645158767700e-01 3.077486902475357056e-02 1.870847493410110474e-01 -1.994003206491470337e-01 -4.766816273331642151e-02 1.455865800380706787e-01 -3.408956155180931091e-02 6.583099067211151123e-02 2.125146985054016113e-01 -1.664981245994567871e-01 -1.599947176873683929e-02 -2.151209115982055664e-01 1.373106837272644043e-01 -1.694644838571548462e-01 -3.357284963130950928e-01 -1.953001171350479126e-01 -1.233524456620216370e-01 -4.053042829036712646e-01 -5.095642060041427612e-02 6.003610789775848389e-02 1.817125082015991211e-01 3.070710003376007080e-01 3.257487714290618896e-01 4.278159234672784805e-03 1.989398850128054619e-03 2.170893130823969841e-03 -2.134513258934020996e-01 7.645317167043685913e-02
-4.979217052459716797e-02 2.205855250358581543e-01 2.287149615585803986e-02 -4.100727438926696777e-01 -1.087190061807632446e-01 -1.035692095756530762e-01 1.617525368928909302e-01 -1.808189153671264648e-01 1.964161545038223267e-01 1.327048055827617645e-02 1.755311042070388794e-01 1.554522216320037842e-01 4.222987592220306396e-02 -3.372036293148994446e-02 2.295219898223876953e-01 -3.767195343971252441e-02 -3.271193057298660278e-02 -1.680921316146850586e-01 -2.006642669439315796e-01 2.107826769351959229e-01 -6.399611383676528931e-02 -3.522886931896209717e-01 1.492849290370941162e-01 1.925915330648422241e-01 2.925481200218200684e-01 5.959790945053100586e-02 -6.749851256608963013e-02 4.706314951181411743e-02 2.813458675518631935e-03 -8.498972654342651367e-02 1.303471922874450684e-01 3.553769588470458984e-01
-5.695956945419311523e-02 4.846029728651046753e-02 1.531607210636138916e-01 2.108968608081340790e-02 1.235652491450309753e-01 -3.301662504673004150e-01 -1.355170644819736481e-02 3.409959748387336731e-02 2.158119231462478638e-01 -6.444591283798217773e-02 1.884241104125976562e-01 2.150217890739440918e-01 5.517655052244663239e-03 -7.236306089907884598e-03 2.403929978609085083e-01 -7.493551075458526611e-02 -3.462436497211456299e-01 1.141995266079902649e-01 -1.673902273178100586e-01 -1.722754985094070435e-01 1.920117624104022980e-02 -2.869621813297271729e-01 -8.007044345140457153e-02 1.538084447383880615e-01 2.703533470630645752e-01 -2.642734944820404053e-01 1.545107960700988770e-01 -2.847091853618621826e-01 2.163940519094467163e-01 -1.337122451514005661e-02 -1.458731144666671753e-01 -1.713752597570419312e-01
3.538918495178222656e-02 3.544717729091644287e-01 -6.638991832733154297e-02 -1.518600434064865112e-01 -9.237371385097503662e-02 8.159857243299484253e-02 -9.758498519659042358e-02 -2.283278554677963257e-01 2.994849085807800293e-01 9.963340312242507935e-02 1.648118197917938232e-01 3.173941373825073242e-01 1.319751739501953125e-01 1.316991150379180908e-01 -9.473324567079544067e-02 -1.693884432315826416e-01 -2.253656685352325439e-01 4.041829612106084824e-03 -1.103198975324630737e-01 1.366913616657257080e-01 -2.764048874378204346e-01 -1.148161143064498901e-01 1.159519404172897339e-01 1.329417377710342407e-01 2.643741369247436523e-01 -2.476117014884948730e-02 1.801513731479644775e-01 -1.740673035383224487e-01 -7.222699373960494995e-02 8.054152713157236576e-04 -1.128491535782814026e-01 3.394949138164520264e-01
1.069162860512733459e-01 2.947870492935180664e-01 2.980570122599601746e-02 -2.642849087715148926e-01 1.532090902328491211e-01 -7.992172241210937500e-02 -4.003602638840675354e-02 -1.786005347967147827e-01 -1.550398580729961395e-02 1.138378009200096130e-01 1.070910319685935974e-01 -1.762984693050384521e-01 -1.470285058021545410e-01 -1.470340341329574585e-01 2.365584373474121094e-01 -3.052767217159271240e-01 -1.348924934864044189e-01 8.611277490854263306e-02 -3.380285203456878662e-01 -2.406623959541320801e-02 -1.987432539463043213e-01 -2.534917891025543213e-01 8.260034956037998199e-03 1.355343032628297806e-02 1.275826990604400635e-01 -2.383871525526046753e-01 7.291629165410995483e-02 -1.999744027853012085e-01 -9.028625488281250000e-02 -2.603048384189605713e-01 1.506627798080444336e-01 -2.407266199588775635e-01
1.086952984333038330e-01 7.497322559356689453e-02 -2.233793735504150391e-01 -1.696555167436599731e-01 1.860861480236053467e-01 -1.683559119701385498e-01 2.169301211833953857e-01 -2.144928127527236938e-01 3.633483946323394775e-01 9.951028972864151001e-02 1.836397498846054077e-01 2.774257399141788483e-02 -2.100333124399185181e-01 -1.091751530766487122e-01 3.089087903499603271e-01 3.268324434757232666e-01 -7.948279380798339844e-02 -2.901781499385833740e-01 -1.432314366102218628e-01 -9.453658014535903931e-02 -2.149279564619064331e-01 -2.508472800254821777e-01 -6.695596873760223389e-02 6.770081073045730591e-02 1.606595218181610107e-01 1.754687912762165070e-02 8.100102841854095459e-02 -3.007600270211696625e-02 1.182729601860046387e-01 -8.092724531888961792e-02 -8.471678942441940308e-02 1.170161291956901550e-01
-6.511250883340835571e-02 1.905447393655776978e-01 -2.229578793048858643e-01 -1.743355691432952881e-01 -1.526319831609725952e-01 -6.652081757783889771e-02 3.269308805465698242e-02 -6.082060560584068298e-02 4.546474292874336243e-02 3.298246860504150391e-02 9.526143223047256470e-02 -3.744439035654067993e-02 -6.987375766038894653e-02 -1.611481159925460815e-01 -9.102137386798858643e-02 2.563847005367279053e-01 -1.816401183605194092e-01 8.854192495346069336e-02 -2.369461655616760254e-01 1.338865160942077637e-01 -9.542325884103775024e-02 -4.371761083602905273e-01 -1.291698515415191650e-01 1.964778900146484375e-01 2.709220945835113525e-01 7.151647657155990601e-02 3.098494410514831543e-01 -6.951738893985748291e-02 1.818447113037109375e-01 2.218578755855560303e-01 8.522772789001464844e-02 2.983888387680053711e-01
-1.433309614658355713e-01 2.087405025959014893e-01 7.856900990009307861e-02 -1.343354582786560059e-01 2.193122953176498413e-01 9.563389234244823456e-03 -6.266784667968750000e-02 -4.515350982546806335e-02 1.950309798121452332e-02 8.761817961931228638e-02 -1.069365367293357849e-01 -1.787492930889129639e-01 7.562612742185592651e-02 7.994858175516128540e-02 1.468013525009155273e-01 -1.698994636535644531e-01 -2.059869021177291870e-01 -1.391100436449050903e-01 -1.396583765745162964e-01 1.017936617136001587e-01 2.117488682270050049e-01 -4.511107504367828369e-01 -2.653590440750122070e-01 3.751930892467498779e-01 -9.357390552759170532e-02 -1.005320847034454346e-01 2.491524219512939453e-01 2.021584287285804749e-02 7.587330788373947144e-02 -2.444377541542053223e-01 -1.939415782690048218e-01 -8.886387944221496582e-02
2.993850708007812500e-01 2.865858003497123718e-02 -5.522553995251655579e-02 -2.472343444824218750e-01 1.698811948299407959e-01 1.697131544351577759e-01 4.037468135356903076e-02 6.804595142602920532e-02 1.064907237887382507e-01 2.773908078670501709e-01 1.744263619184494019e-01 2.362575381994247437e-02 -2.166167646646499634e-01 -7.561905682086944580e-02 1.388288736343383789e-01 -2.617008388042449951e-01 -3.997809588909149170e-01 5.991398170590400696e-02 1.144971475005149841e-01 -6.275061517953872681e-02 -4.558453336358070374e-02 -4.553996026515960693e-01 -1.868782639503479004e-01 -6.493491679430007935e-02 1.474477797746658325e-01 -6.380949914455413818e-02 1.100322753190994263e-01 -6.253715604543685913e-02 -1.418215036392211914e-01 -1.041225790977478027e-01 -1.356798857450485229e-01 -3.894323110580444336e-02
3.389455378055572510e-02 2.668364942073822021e-01 2.077917605638504028e-01 -1.853087246417999268e-01 1.918580830097198486e-01 5.165595561265945435e-02 -1.076476201415061951e-01 -9.409952163696289062e-02 2.872013747692108154e-01 2.530397847294807434e-02 1.315688788890838623e-01 3.196513280272483826e-02 -6.702596694231033325e-02 3.646409139037132263e-02 2.187834307551383972e-02 -3.876385092735290527e-01 -1.172646135091781616e-01 6.934000551700592041e-02 -2.365390360355377197e-01 -1.362306624650955200e-01 -1.414174735546112061e-01 -2.105570137500762939e-01 7.710731588304042816e-03 2.580402791500091553e-01 2.675541937351226807e-01 -1.906878650188446045e-01 6.277551501989364624e-02 -1.705041378736495972e-01 -8.852943778038024902e-02 -2.257609739899635315e-02 2.529916763305664062e-01 -3.079502582550048828e-01
-3.893987461924552917e-02 2.795413136482238770e-02 -8.707360178232192993e-02 -1.522796303033828735e-01 3.274765610694885254e-01 2.355292141437530518e-01 3.133323490619659424e-01 -1.326350867748260498e-01 2.091782391071319580e-01 -1.846702843904495239e-01 -7.591239362955093384e-02 1.038479730486869812e-01 7.069642841815948486e-02 -2.081453204154968262e-01 1.849317103624343872e-01 -9.538914263248443604e-02 -1.042120009660720825e-01 -6.711183488368988037e-02 -1.611139029264450073e-01 -2.350840531289577484e-02 -1.443311721086502075e-01 -2.901484668254852295e-01 2.382436692714691162e-01 2.317294180393218994e-01 1.040704995393753052e-01 3.042275309562683105e-01 3.437082171440124512e-01 -1.256122440099716187e-01 5.671063065528869629e-02 -6.390054523944854736e-02 2.166128344833850861e-02 1.382078859023749828e-03
1.083438247442245483e-01 1.151784043759107590e-02 1.268130987882614136e-01 -9.357088059186935425e-02 9.835854172706604004e-02 1.226879432797431946e-01 -2.029815912246704102e-01 5.807262286543846130e-02 -8.096896111965179443e-02 -6.736079603433609009e-02 2.630063593387603760e-01 7.530978322029113770e-02 9.137436747550964355e-02 6.595817953348159790e-02 2.205852419137954712e-01 -2.349622696638107300e-01 -8.026903867721557617e-02 -2.507621943950653076e-01 -1.684321165084838867e-01 1.591483056545257568e-01 -3.801635801792144775e-01 -3.242420852184295654e-01 8.603267371654510498e-02 1.843310296535491943e-01 2.852801978588104248e-01 -1.656218618154525757e-01 -2.011000178754329681e-02 -3.832176029682159424e-01 -9.779566526412963867e-02 -5.834919214248657227e-02 7.401648163795471191e-02 -5.391815677285194397e-02
-4.573736339807510376e-02 7.341144979000091553e-02 -1.981876343488693237e-01 1.418076604604721069e-01 -9.573913365602493286e-02 -2.002909183502197266e-01 7.040297240018844604e-02 -3.683234453201293945e-01 9.496717713773250580e-03 -2.588442564010620117e-01 5.980258807539939880e-02 1.199922263622283936e-01 -5.961067602038383484e-02 -2.148124873638153076e-01 7.911404222249984741e-02 -8.327227085828781128e-02 2.044365555047988892e-01 -7.532961666584014893e-02 -2.261818200349807739e-01 -1.768911629915237427e-01 -4.391515254974365234e-02 -5.247250795364379883e-01 2.096922695636749268e-01 9.271554648876190186e-03 1.587811559438705444e-01 4.154511541128158569e-02 1.716014444828033447e-01 -1.785209029912948608e-01 -1.148688867688179016e-01 -1.946129053831100464e-01 -2.613839879631996155e-02 -6.346657872200012207e-02
-1.067703440785408020e-01 2.512218654155731201e-01 -1.032028421759605408e-01 -4.299468398094177246e-01 3.069797754287719727e-01 -2.006082981824874878e-01 9.637799113988876343e-03 -9.323704056441783905e-03 1.503638923168182373e-01 1.852593272924423218e-01 -1.119221523404121399e-01 1.139386445283889771e-01 -1.043623089790344238e-01 -1.816266924142837524e-01 -1.469025015830993652e-01 -1.632446888834238052e-03 8.566217124462127686e-02 -2.328229248523712158e-01 5.864692851901054382e-02 -1.164425686001777649e-01 -4.129504784941673279e-02 -4.006491005420684814e-01 7.342161238193511963e-02 1.376298815011978149e-01 2.242115139961242676e-01 -1.520553678274154663e-01 4.966066777706146240e-02 4.073075205087661743e-02 -1.386850774288177490e-01 -9.054241329431533813e-02 -2.042019218206405640e-01 -1.888748705387115479e-01
1.328971683979034424e-01 2.249070256948471069e-01 -1.015973016619682312e-01 -5.297958850860595703e-02 9.356747567653656006e-02 -4.448088258504867554e-02 2.277486175298690796e-01 -5.465017259120941162e-02 5.404704436659812927e-02 1.445335298776626587e-01 3.922734782099723816e-02 2.508202791213989258e-01 -5.723543837666511536e-02 -7.975515723228454590e-02 -9.404696524143218994e-02 -2.407387495040893555e-01 -3.116811811923980713e-01 1.117021292448043823e-01 4.714065417647361755e-02 1.655774265527725220e-01 -1.670589596033096313e-01 -3.442753553390502930e-01 1.079515367746353149e-01 3.449959456920623779e-01 2.020678818225860596e-01 1.162878470495343208e-03 1.937971860170364380e-01 -9.834086522459983826e-03 6.377255171537399292e-02 2.710616588592529297e-01 1.204901263117790222e-01 3.184691965579986572e-01
3.327404614537954330e-03 1.964397262781858444e-03 6.879742443561553955e-02 -6.845312565565109253e-02 6.809513270854949951e-02 1.941536925733089447e-02 8.359376341104507446e-02 -1.254570335149765015e-01 1.189307793974876404e-01 -8.144125342369079590e-02 4.262915551662445068e-01 5.634609982371330261e-02 -2.095362097024917603e-01 -7.521231472492218018e-02 6.700589507818222046e-02 3.565723001956939697e-01 -3.895473480224609375e-01 4.582636803388595581e-02 -2.826702892780303955e-01 -1.039011478424072266e-01 8.524576574563980103e-02 -2.803177535533905029e-01 -1.401644498109817505e-01 2.076483368873596191e-01 2.641367912292480469e-02 -1.398835927248001099e-01 2.644574940204620361e-01 -1.283006817102432251e-01 1.257617026567459106e-01 -1.493025869131088257e-01 -1.941980719566345215e-01 -1.773627661168575287e-02
-9.964869171380996704e-02 1.275696605443954468e-01 1.544446498155593872e-01 -2.346871197223663330e-01 -1.997757703065872192e-01 1.826693862676620483e-01 1.935775429010391235e-01 -2.293606549501419067e-01 3.392778709530830383e-02 -1.490388438105583191e-02 2.879668474197387695e-01 2.327785044908523560e-01 2.390268594026565552e-01 5.432524159550666809e-02 -3.270864021033048630e-03 -2.760109864175319672e-02 -2.205748409032821655e-01 -2.271694093942642212e-01 1.075799241662025452e-01 1.772555559873580933e-01 -3.407058715820312500e-01 -4.941679164767265320e-02 -7.779866456985473633e-02 2.183758169412612915e-01 1.950671672821044922e-01 4.764268547296524048e-02 2.360042333602905273e-01 -1.881681233644485474e-01 -9.360218793153762817e-02 -1.142295077443122864e-01 -2.175580859184265137e-01 1.268202215433120728e-01
1.475851535797119141e-01 1.335929632186889648e-01 -2.173510938882827759e-02 -2.663849592208862305e-01 4.638948664069175720e-02 -3.715499863028526306e-02 6.269397586584091187e-02 2.423623651266098022e-01 -3.810289502143859863e-02 -3.334731236100196838e-02 -6.659532338380813599e-02 1.737397313117980957e-01 -3.004817068576812744e-01 -1.627538204193115234e-01 -9.482193738222122192e-02 -1.985087096691131592e-01 -1.804727166891098022e-01 -1.297816038131713867e-01 1.319973021745681763e-01 -1.659823060035705566e-01 -2.438059896230697632e-01 -3.698190748691558838e-01 -5.897463113069534302e-02 -1.478705853223800659e-01 4.688058421015739441e-02 -2.377751916646957397e-01 2.782562673091888428e-01 -3.913584649562835693e-01 2.014550939202308655e-02 -4.682480543851852417e-02 -8.329225331544876099e-02 -7.469384372234344482e-02
2.208955436944961548e-01 -7.575575262308120728e-02 7.036817818880081177e-02 -1.434076875448226929e-01 -1.833613514900207520e-01 4.264631122350692749e-02 -6.109217181801795959e-02 -1.880117692053318024e-02 1.440367549657821655e-01 -3.197710216045379639e-01 2.235787548124790192e-02 -8.465109020471572876e-02 7.333710789680480957e-02 2.161746919155120850e-01 -2.392295449972152710e-01 -1.810398185625672340e-03 -7.157392799854278564e-02 -2.300292998552322388e-01 -2.047774344682693481e-01 -7.341683655977249146e-02 -1.750445216894149780e-01 -5.446548461914062500e-01 -2.014621496200561523e-01 1.974960416555404663e-01 2.146898806095123291e-01 1.040915120393037796e-02 2.116493880748748779e-01 -6.291942298412322998e-02 6.757908314466476440e-02 -2.794619090855121613e-02 -1.657762378454208374e-01 -1.969839818775653839e-02
4.699540510773658752e-02 1.706130951642990112e-01 1.465114578604698181e-02 -1.449571643024682999e-02 1.162497326731681824e-01 -2.574638128280639648e-01 -6.288368720561265945e-03 -2.836236171424388885e-02 -6.162964552640914917e-02 -1.915175616741180420e-01 3.394211828708648682e-01 1.712764948606491089e-01 -7.104746997356414795e-02 -3.141813874244689941e-01 1.407824456691741943e-01 -8.952206932008266449e-03 3.593451529741287231e-02 2.038300596177577972e-02 -1.245220080018043518e-01 -6.286752969026565552e-02 -1.783981770277023315e-01 -3.664128780364990234e-01 1.518750637769699097e-01 1.967589408159255981e-01 1.728074401617050171e-01 2.216454297304153442e-01 3.218361139297485352e-01 -2.036604881286621094e-01 -2.911163568496704102e-01 1.144806519150733948e-01 7.467690855264663696e-02 4.929108172655105591e-02
-1.611034721136093140e-01 2.971096336841583252e-01 -1.884993761777877808e-01 -8.591861277818679810e-02 1.082239449024200439e-01 -3.949231654405593872e-02 1.291231215000152588e-01 -7.302480190992355347e-02 4.982030764222145081e-02 7.397834677249193192e-03 1.176137253642082214e-01 9.840766340494155884e-02 1.515281498432159424e-01 -1.476844102144241333e-01 -1.155906170606613159e-01 -1.537448763847351074e-01 1.663858629763126373e-02 1.078268066048622131e-01 -4.292320907115936279e-01 -2.000734061002731323e-01 5.003805737942457199e-03 -3.042808473110198975e-01 -2.654384970664978027e-01 2.196408063173294067e-01 2.509556412696838379e-01 2.562467381358146667e-02 5.839724559336900711e-03 -1.688221842050552368e-01 -2.816625237464904785e-01 -3.178643435239791870e-02 1.852469593286514282e-01 2.131672948598861694e-01
2.604305371642112732e-02 2.859140932559967041e-01 -1.298951059579849243e-01 6.605223566293716431e-02 5.893850699067115784e-02 -2.285961434245109558e-02 1.285659968852996826e-01 -3.342344984412193298e-02 3.094990253448486328e-01 -7.783077657222747803e-02 2.369493544101715088e-01 -4.956032149493694305e-03 9.140098094940185547e-02 -1.251587569713592529e-01 2.890376150608062744e-01 -2.918981760740280151e-02 -2.364073842763900757e-01 -4.411014616489410400e-01 4.948975984007120132e-03 -2.252893149852752686e-02 1.090343594551086426e-01 -2.641006708145141602e-01 -1.015665307641029358e-01 1.462959200143814087e-01 -6.540774554014205933e-02 -1.650056689977645874e-01 3.089242279529571533e-01 -2.052677273750305176e-01 -1.399780064821243286e-01 -5.544291809201240540e-02 -1.246154457330703735e-01 -1.914370805025100708e-01
-2.741883397102355957e-01 1.366699337959289551e-01 -1.411159187555313110e-01 1.800810545682907104e-01 -5.432790145277976990e-02 -3.205427825450897217e-01 5.035536363720893860e-02 -1.035875678062438965e-01 7.355929911136627197e-02 -8.579845726490020752e-02 3.152514994144439697e-01 1.436193287372589111e-01 3.048335574567317963e-02 -1.149675473570823669e-01 -3.425486385822296143e-02 -1.952368170022964478e-01 -2.063000574707984924e-02 -1.242269799113273621e-01 -1.135125290602445602e-02 3.349531888961791992e-01 -3.466872870922088623e-01 -4.326252937316894531e-01 -1.997026503086090088e-01 4.456463456153869629e-02 1.441184878349304199e-01 2.046419866383075714e-02 -6.442191451787948608e-02 8.880107663571834564e-03 -1.186829432845115662e-01 -1.638409793376922607e-01 -5.408319085836410522e-02 4.401485621929168701e-02
-7.358225435018539429e-02 6.357262283563613892e-02 -1.008663922548294067e-01 1.343832314014434814e-01 1.021891012787818909e-01 -6.290722638368606567e-02 1.433193236589431763e-01 -1.866343319416046143e-01 1.867015063762664795e-01 -1.135586127638816833e-01 -1.319973319768905640e-01 -5.572050064802169800e-02 -4.089058935642242432e-02 -3.092722296714782715e-01 8.022951334714889526e-02 -9.212292730808258057e-03 1.081010103225708008e-01 -2.264207601547241211e-01 -2.175191193819046021e-01 -2.967674136161804199e-01 -1.101266369223594666e-01 -3.373497724533081055e-01 6.109109520912170410e-02 3.453572094440460205e-01 2.592159807682037354e-01 1.049451678991317749e-01 2.745752334594726562e-01 -2.229901552200317383e-01 -1.978012025356292725e-01 -1.146615669131278992e-01 4.552270844578742981e-02 1.243902370333671570e-01
-1.931340396404266357e-01 9.369419515132904053e-02 1.896245963871479034e-02 -2.894960045814514160e-01 1.576874256134033203e-01 -7.153081148862838745e-02 -9.730146266520023346e-03 -2.258308678865432739e-01 -7.421756535768508911e-02 2.638683319091796875e-01 -1.596598327159881592e-01 -1.311195045709609985e-01 1.660543382167816162e-01 -6.387023627758026123e-02 8.987478911876678467e-02 -7.718542218208312988e-02 -1.762306541204452515e-01 -1.850242018699645996e-01 -2.054645717144012451e-01 3.573457524180412292e-02 2.008046507835388184e-01 -3.627995252609252930e-01 -2.336817234754562378e-01 3.353734314441680908e-01 -7.796847075223922729e-02 -2.412330210208892822e-01 6.508184131234884262e-03 -2.029640972614288330e-02 4.934364184737205505e-02 -2.195161879062652588e-01 6.243844702839851379e-02 -2.410605400800704956e-01
1.973831653594970703e-01 2.288762629032135010e-01 -1.141743734478950500e-01 -3.878581523895263672e-01 -3.148670494556427002e-02 -1.405354291200637817e-01 -1.467426866292953491e-02 -3.570721298456192017e-02 7.809372991323471069e-02 7.939203083515167236e-02 6.992933154106140137e-02 -5.848107114434242249e-02 2.345165312290191650e-01 -5.112880840897560120e-02 1.550856977701187134e-01 4.002256691455841064e-02 -2.177000492811203003e-01 -8.056356757879257202e-02 -2.339852750301361084e-01 2.124166190624237061e-01 -1.424813419580459595e-01 -3.935887515544891357e-01 2.159491926431655884e-01 1.171108260750770569e-01 3.935841619968414307e-01 4.558005928993225098e-02 -3.391903266310691833e-02 5.169461481273174286e-03 -1.110005564987659454e-02 -1.043926328420639038e-01 4.730293527245521545e-02 2.413274496793746948e-01
-1.337516754865646362e-01 2.581096589565277100e-01 2.875891327857971191e-01 -4.539919272065162659e-02 -6.840408593416213989e-02 1.235969513654708862e-01 1.459691971540451050e-01 -3.559337556362152100e-01 -1.884403377771377563e-01 -8.430566638708114624e-02 2.265731096267700195e-01 -5.371382459998130798e-02 1.819063276052474976e-01 2.223007194697856903e-02 -1.354212909936904907e-01 -1.317280530929565430e-02 -5.222164466977119446e-02 -2.413146942853927612e-01 7.548092305660247803e-02 2.650547325611114502e-01 -2.028841823339462280e-01 -4.490809142589569092e-01 -4.208314046263694763e-02 -7.842659018933773041e-03 2.251722514629364014e-01 -1.804978102445602417e-01 7.481418550014495850e-03 8.963271230459213257e-02 1.302038729190826416e-01 -1.218518093228340149e-01 -8.525650203227996826e-02 -4.260106384754180908e-02
-2.185375243425369263e-02 2.784551978111267090e-01 -8.575508743524551392e-02 -8.986556529998779297e-02 2.982947230339050293e-02 -1.657678633928298950e-01 -1.186559274792671204e-01 -9.525838494300842285e-02 -1.549234390258789062e-01 -2.000105232000350952e-01 8.895634114742279053e-02 2.794270217418670654e-01 -1.421877294778823853e-01 3.565403521060943604e-01 -1.995991170406341553e-01 -6.747654825448989868e-02 -1.732421070337295532e-01 -2.113054543733596802e-01 -3.032644093036651611e-01 -4.729063063859939575e-02 -1.504485905170440674e-01 -2.317945510149002075e-01 -1.337764263153076172e-01 1.593277007341384888e-01 -3.728207945823669434e-02 -6.481025367975234985e-02 2.896182835102081299e-01 -3.135853409767150879e-01 -6.131976097822189331e-02 1.445489376783370972e-01 -4.725797474384307861e-02 -1.004877984523773193e-01
-1.153437513858079910e-02 6.284833699464797974e-02 -8.681890368461608887e-02 -1.837485581636428833e-01 5.584267526865005493e-02 3.106397390365600586e-02 1.274031866341829300e-02 -1.093117594718933105e-01 1.674881577491760254e-01 -1.148985419422388077e-02 1.804969757795333862e-01 3.192456960678100586e-01 -3.189509510993957520e-01 -2.444838359951972961e-02 8.060704916715621948e-02 -9.411031007766723633e-02 5.583733320236206055e-02 -9.851795621216297150e-03 -1.446061581373214722e-01 1.869632601737976074e-01 -3.736837208271026611e-01 -2.514347136020660400e-01 2.526943385601043701e-01 4.267652332782745361e-01 -2.024572715163230896e-02 -1.299157589673995972e-01 1.572829931974411011e-01 -2.567749619483947754e-01 -2.335502300411462784e-03 -1.583236455917358398e-01 8.980492502450942993e-02 -9.507501870393753052e-02
1.476357970386743546e-02 4.542218148708343506e-01 -1.794335544109344482e-01 -1.370018580928444862e-03 -2.399107515811920166e-01 1.064327880740165710e-01 -1.408679634332656860e-01 1.426483541727066040e-01 -1.141211763024330139e-01 2.681803405284881592e-01 2.120410352945327759e-01 -1.155902892351150513e-01 7.382924854755401611e-02 -2.191522717475891113e-01 3.735931357368826866e-03 -1.590855568647384644e-01 -1.526613235473632812e-01 -1.800178885459899902e-01 -7.137437909841537476e-02 -9.071788191795349121e-02 -1.265900284051895142e-01 -3.709990680217742920e-01 -7.018029689788818359e-02 -8.754074573516845703e-03 3.255890905857086182e-01 1.033291220664978027e-01 1.666983217000961304e-01 1.077897176146507263e-01 -1.082890480756759644e-01 5.281489808112382889e-03 1.596307158470153809e-01 -9.534000605344772339e-02
-5.388896912336349487e-02 2.838829457759857178e-01 -3.038171492516994476e-02 -2.166194170713424683e-01 1.748378872871398926e-01 -1.474787145853042603e-01 2.170384079217910767e-01 -1.345712393522262573e-01 -7.308354973793029785e-02 1.593686640262603760e-01 7.116036862134933472e-02 -1.261404305696487427e-01 -1.322246789932250977e-01 1.015850305557250977e-01 -3.288013488054275513e-02 -3.302298188209533691e-01 2.695581875741481781e-03 7.994408905506134033e-02 -2.280059084296226501e-02 9.309959597885608673e-03 4.360044375061988831e-02 -3.126109540462493896e-01 -3.109518587589263916e-01 1.347851753234863281e-01 -9.406183846294879913e-03 -1.093619763851165771e-01 4.496248364448547363e-01 -1.915993541479110718e-01 1.923253387212753296e-01 -1.591332256793975830e-01 -1.564278006553649902e-01 -4.777573794126510620e-02
8.029104210436344147e-03 6.367688626050949097e-02 1.273859590291976929e-01 -8.598400652408599854e-02 -8.284874260425567627e-02 2.344051003456115723e-01 9.424701333045959473e-02 -1.435477435588836670e-01 1.100440323352813721e-01 -1.038584187626838684e-01 -2.165734320878982544e-01 1.095677819103002548e-02 1.457180920988321304e-02 -2.085616886615753174e-01 -8.215349912643432617e-02 -2.485664486885070801e-01 1.757506579160690308e-01 -1.916031241416931152e-01 -1.538856476545333862e-01 -3.827627003192901611e-02 -1.367289423942565918e-01 -4.008347988128662109e-01 -1.363010704517364502e-01 3.227898478507995605e-01 2.654930949211120605e-01 6.100920215249061584e-02 1.893305927515029907e-01 2.079235464334487915e-01 -2.528866231441497803e-01 1.411758363246917725e-01 2.086768150329589844e-01 -1.523199975490570068e-01
-1.572571843862533569e-01 -6.715550273656845093e-02 -1.869011521339416504e-01 -6.716610491275787354e-02 5.202858895063400269e-02 -2.689902782440185547e-01 5.253811925649642944e-02 -2.197462916374206543e-01 -9.768553078174591064e-02 1.300233453512191772e-01 1.383273750543594360e-01 1.365521848201751709e-01 2.263746112585067749e-01 1.505287084728479385e-02 -1.442362964153289795e-01 -9.107744693756103516e-02 -4.790552705526351929e-02 -2.247233092784881592e-01 1.082774698734283447e-01 1.827209889888763428e-01 -2.563611567020416260e-01 -3.972600400447845459e-01 -7.331724464893341064e-02 -1.971003413200378418e-02 3.961016535758972168e-01 1.912382245063781738e-01 1.803089678287506104e-01 8.499705791473388672e-02 -1.563491225242614746e-01 -2.466070353984832764e-01 -5.610771104693412781e-02 1.076358184218406677e-01
-7.109612971544265747e-02 2.762294746935367584e-02 -2.978539839386940002e-02 -1.737684905529022217e-01 -6.327233463525772095e-02 9.944180399179458618e-02 -1.633177101612091064e-01 -1.636045575141906738e-01 -1.218677014112472534e-01 -2.803609669208526611e-01 3.442919552326202393e-01 1.968099176883697510e-01 1.239329278469085693e-01 4.109772145748138428e-01 -9.700671583414077759e-02 5.881617218255996704e-02 -1.283221095800399780e-01 -1.988792568445205688e-01 -1.675826758146286011e-01 -1.253254525363445282e-02 -1.607788503170013428e-01 -3.317158520221710205e-01 -4.520268365740776062e-02 1.122545599937438965e-01 4.653328657150268555e-02 -8.914503455162048340e-02 2.082576751708984375e-01 -2.547723948955535889e-01 -2.491446435451507568e-01 -2.590556815266609192e-02 -1.635635495185852051e-01 -7.233451306819915771e-02
1.017909348011016846e-01 1.207151785492897034e-01 -3.005195222795009613e-02 -1.226551458239555359e-01 4.204381629824638367e-02 -3.714006245136260986e-01 8.501601964235305786e-02 -1.168961450457572937e-01 1.318647563457489014e-01 3.116858899593353271e-01 4.162867367267608643e-01 1.356900334358215332e-01 1.158754825592041016e-01 -5.619877204298973083e-02 1.920748502016067505e-01 3.711302578449249268e-02 -3.224149346351623535e-01 -6.850280612707138062e-02 -1.898563466966152191e-02 5.020230636000633240e-02 -7.599027454853057861e-02 -3.368831276893615723e-01 -1.320357024669647217e-01 9.983690083026885986e-02 -2.364499717950820923e-01 -4.325854033231735229e-02 1.693200916051864624e-01 -7.890356332063674927e-02 1.095614582300186157e-01 -1.109994649887084961e-01 1.486433148384094238e-01 -2.003428637981414795e-01
6.259980052709579468e-02 2.269299477338790894e-01 -1.438985019922256470e-01 -7.340980321168899536e-02 4.462578892707824707e-02 -7.205605506896972656e-02 3.442870676517486572e-01 -1.312522497028112411e-02 2.791129052639007568e-02 2.467858791351318359e-01 1.473275870084762573e-01 2.762220501899719238e-01 -1.669613458216190338e-02 2.129993885755538940e-01 4.138107597827911377e-02 -3.242617845535278320e-01 -1.959698349237442017e-01 -8.187037706375122070e-02 3.555255383253097534e-02 -4.638859629631042480e-02 1.378649622201919556e-01 -2.998629808425903320e-01 1.546135991811752319e-01 1.841413527727127075e-01 2.495442479848861694e-01 3.159265965223312378e-02 2.060628086328506470e-01 -2.128951847553253174e-01 -2.473619431257247925e-01 5.419719964265823364e-02 -1.112665683031082153e-01 1.938657015562057495e-01
4.282790049910545349e-02 2.643899023532867432e-01 8.825840801000595093e-02 -4.017065092921257019e-02 2.430377602577209473e-01 5.823349580168724060e-03 6.374897807836532593e-02 -2.444202601909637451e-01 1.105195656418800354e-01 -1.155846402980387211e-03 3.187189623713493347e-02 -3.168221414089202881e-01 7.860197126865386963e-02 -7.507878541946411133e-02 8.841238915920257568e-02 -8.677110821008682251e-02 -8.382800966501235962e-02 1.051505729556083679e-01 -2.234128564596176147e-01 -9.574902802705764771e-02 -2.176656872034072876e-01 -4.172788858413696289e-01 -9.155537188053131104e-02 1.761376410722732544e-01 1.161468997597694397e-01 -2.014278024435043335e-01 5.459830537438392639e-02 -3.365800529718399048e-02 -1.424087733030319214e-01 -1.326628327369689941e-01 2.787068858742713928e-02 -4.693394303321838379e-01
-5.827809683978557587e-03 1.970563083887100220e-01 -4.403340071439743042e-02 -3.863999843597412109e-01 2.491804771125316620e-02 -3.175448477268218994e-01 -9.826741367578506470e-02 -8.195806294679641724e-02 9.273923933506011963e-02 7.542999088764190674e-02 6.879141181707382202e-02 1.008913014084100723e-02 1.390454322099685669e-01 -3.760147839784622192e-02 -1.000743359327316284e-01 -6.813145428895950317e-02 -6.125805899500846863e-02 7.828665897250175476e-03 -3.180199861526489258e-01 3.654871582984924316e-01 3.515481576323509216e-02 -3.948337137699127197e-01 1.110229641199111938e-01 3.171371817588806152e-01 8.130947500467300415e-02 1.444971263408660889e-01 3.000869043171405792e-02 -6.873200833797454834e-02 3.049792908132076263e-02 -1.076126024127006531e-01 2.345030903816223145e-01 1.683824211359024048e-01
3.890866180881857872e-03 3.794185817241668701e-01 1.192917600274085999e-01 -4.256454110145568848e-02 1.045521944761276245e-01 -1.956051588058471680e-01 3.681897819042205811e-01 -6.617568433284759521e-02 1.818108707666397095e-01 -2.351940125226974487e-01 -1.143052950501441956e-01 -1.596791297197341919e-01 3.710738942027091980e-02 4.934969544410705566e-02 -1.052479669451713562e-01 -2.136888355016708374e-01 5.575793981552124023e-02 -4.855440557003021240e-02 -3.171850144863128662e-01 2.303557097911834717e-02 3.880968689918518066e-02 -4.387406408786773682e-01 -2.585033476352691650e-01 1.256077885627746582e-01 1.342464536428451538e-01 1.170441061258316040e-01 1.752178072929382324e-01 -1.092912629246711731e-01 4.513479943852871656e-04 4.469307512044906616e-02 3.691579774022102356e-02 -4.929006844758987427e-02
-4.010579884052276611e-01 2.971358597278594971e-01 3.209474384784698486e-01 -1.869875341653823853e-01 2.538506314158439636e-02 -4.240087866783142090e-01 7.414901256561279297e-02 -7.450114935636520386e-02 3.796754404902458191e-02 -5.306887254118919373e-02 1.056375727057456970e-02 1.329121738672256470e-01 9.811213240027427673e-03 -1.965588927268981934e-01 2.220800220966339111e-01 -1.658565737307071686e-02 -2.416034042835235596e-02 -1.366800516843795776e-01 -2.980286478996276855e-01 5.146674066781997681e-02 8.460421860218048096e-02 -2.633563876152038574e-01 -3.224978223443031311e-02 1.713522672653198242e-01 1.079409942030906677e-01 1.255713254213333130e-01 1.553948074579238892e-01 -3.184963762760162354e-02 -6.340149044990539551e-02 -1.631455570459365845e-01 4.811974242329597473e-02 8.870842307806015015e-02
8.475353568792343140e-02 4.213990643620491028e-02 -1.104173511266708374e-01 -2.262080460786819458e-01 -1.083102300763130188e-01 -1.843730956315994263e-01 6.182903423905372620e-02 -2.194528579711914062e-01 9.626884013414382935e-02 -1.271364241838455200e-01 1.150841116905212402e-01 1.532969772815704346e-01 -2.771713733673095703e-01 -2.974122464656829834e-01 -6.777187436819076538e-02 3.821018710732460022e-02 -1.470390558242797852e-01 -2.808134257793426514e-01 9.238368831574916840e-03 -1.137434467673301697e-01 -1.081268489360809326e-01 -3.264637589454650879e-01 -2.825083769857883453e-02 3.215938434004783630e-02 4.823766052722930908e-01 -1.090541556477546692e-01 5.940399132668972015e-03 -1.590661555528640747e-01 -1.899528354406356812e-01 -8.891931176185607910e-02 -1.862159073352813721e-01 1.195033341646194458e-01
-1.860612034797668457e-01 1.031248494982719421e-01 9.048408269882202148e-02 -1.988123357295989990e-01 1.889071427285671234e-02 -2.627775669097900391e-01 6.189209595322608948e-02 1.449909992516040802e-02 1.991766989231109619e-01 -2.180590480566024780e-01 -1.430736929178237915e-01 -3.761620074510574341e-02 -4.032575339078903198e-02 -3.907755482941865921e-03 -1.193570494651794434e-01 -2.218857705593109131e-01 -1.978303790092468262e-01 -5.343281477689743042e-02 -1.823946982622146606e-01 -5.768598988652229309e-02 2.058313786983489990e-01 -4.413136243820190430e-01 -9.434387832880020142e-02 3.519093394279479980e-01 -1.138957217335700989e-01 1.698956936597824097e-01 2.648575305938720703e-01 -1.899290680885314941e-01 -3.113795304670929909e-03 -1.060549095273017883e-01 7.550276815891265869e-02 2.142098397016525269e-01
-9.471271932125091553e-02 1.150882169604301453e-01 -3.155481219291687012e-01 -2.965636923909187317e-02 -9.030814468860626221e-02 -2.896899282932281494e-01 2.637680470943450928e-01 -2.669095396995544434e-01 6.393890082836151123e-02 7.512632012367248535e-02 2.941800355911254883e-01 8.741134405136108398e-02 -3.318605199456214905e-02 2.627072632312774658e-01 -1.462677270174026489e-01 1.800676248967647552e-02 -1.743978559970855713e-01 -2.419007420539855957e-01 -2.383979596197605133e-02 2.530213296413421631e-01 -4.090476036071777344e-02 -3.478520214557647705e-01 -1.489102393388748169e-01 2.095507681369781494e-01 1.537963449954986572e-01 -9.932176023721694946e-02 -1.384313255548477173e-01 8.281301707029342651e-03 -1.976096183061599731e-01 -8.283217251300811768e-02 -7.516118884086608887e-02 -4.588763788342475891e-02
-1.488714516162872314e-01 2.762089669704437256e-01 8.041131496429443359e-02 -1.259264051914215088e-01 1.572917997837066650e-01 -4.715242609381675720e-02 1.319578140974044800e-01 -1.112180575728416443e-01 2.060084789991378784e-02 7.057997584342956543e-02 -4.482161253690719604e-02 -2.162005603313446045e-01 -1.534176915884017944e-01 8.011254668235778809e-02 2.276036329567432404e-02 -2.146099954843521118e-01 -2.209913358092308044e-02 -7.977784425020217896e-02 -2.828992344439029694e-02 2.436348795890808105e-02 1.811197251081466675e-01 -4.394726455211639404e-01 -3.953098058700561523e-01 2.003844827413558960e-01 -6.965874880552291870e-02 3.451220318675041199e-02 3.109503090381622314e-01 -2.124135941267013550e-01 1.567157208919525146e-01 -2.665722370147705078e-01 -9.809548966586589813e-03 -1.326908469200134277e-01
-1.547921355813741684e-02 1.546306014060974121e-01 7.773800939321517944e-02 -2.583793401718139648e-01 7.211186736822128296e-02 -2.426063083112239838e-02 -2.158268988132476807e-01 -1.037527248263359070e-01 1.474152058362960815e-01 -2.156335487961769104e-02 -6.521933525800704956e-02 2.248417586088180542e-01 -2.729036379605531693e-03 1.925735920667648315e-02 -7.275208085775375366e-02 -2.994881570339202881e-01 -3.743791580200195312e-01 -1.779201626777648926e-01 -7.249031960964202881e-02 -2.283785939216613770e-01 2.086663246154785156e-01 -2.834150791168212891e-01 -3.134448528289794922e-01 3.479698598384857178e-01 -4.212441295385360718e-02 1.266837567090988159e-01 -4.761759936809539795e-02 -4.498216789215803146e-03 2.161125838756561279e-01 1.087329387664794922e-01 1.187370121479034424e-01 4.882667586207389832e-02
-4.937096685171127319e-02 2.971945405006408691e-01 -1.547214090824127197e-01 -2.492204010486602783e-01 2.972115874290466309e-01 1.115051805973052979e-01 -1.510838512331247330e-02 -7.166434824466705322e-02 2.864781022071838379e-01 1.897919625043869019e-01 -6.622674316167831421e-02 5.604460090398788452e-02 -1.817461103200912476e-01 -4.796092212200164795e-02 -1.152547821402549744e-01 -4.097107797861099243e-02 6.097208242863416672e-03 -2.992492020130157471e-01 1.944942474365234375e-01 -1.142714843153953552e-01 3.198165819048881531e-02 -4.562062621116638184e-01 -3.274946939200162888e-04 -1.706657372415065765e-02 1.481778919696807861e-01 -1.378677487373352051e-01 1.400768905878067017e-01 -1.163912415504455566e-01 -1.751727163791656494e-01 -2.766799926757812500e-01 -6.044765189290046692e-02 -7.879620790481567383e-02
8.128181844949722290e-02 6.336015462875366211e-02 -8.842837810516357422e-02 2.101607061922550201e-02 1.649043709039688110e-01 -1.688812226057052612e-01 1.568065881729125977e-01 8.123517036437988281e-02 1.385673582553863525e-01 -9.653528034687042236e-02 -1.538421493023633957e-02 1.906782984733581543e-01 1.979712694883346558e-01 -1.149931475520133972e-01 4.120301920920610428e-03 1.984192617237567902e-02 1.793529838323593140e-01 -3.998403251171112061e-02 -4.609211683273315430e-01 3.275488689541816711e-02 -1.145316846668720245e-02 -5.472041964530944824e-01 1.876313686370849609e-01 2.201080173254013062e-01 2.291636466979980469e-01 5.047940090298652649e-02 1.700151562690734863e-01 -1.181120276451110840e-01 -7.947864383459091187e-02 -1.785302311182022095e-01 8.962900191545486450e-02 4.033661633729934692e-02
1.033119857311248779e-02 -8.730627596378326416e-02 6.853984296321868896e-02 -1.510249376296997070e-01 7.059950348775601014e-06 2.291501462459564209e-01 1.454721242189407349e-01 -1.284512728452682495e-01 -1.398532390594482422e-01 3.151874616742134094e-02 1.439060270786285400e-01 1.974680870771408081e-01 1.506176441907882690e-01 1.261628270149230957e-01 5.333336815237998962e-02 -2.388428002595901489e-01 -2.950532734394073486e-01 -1.000697240233421326e-01 -1.751015149056911469e-02 1.965531855821609497e-01 -3.037137091159820557e-01 -3.591780066490173340e-01 -1.594089418649673462e-01 1.489272434264421463e-02 1.652744561433792114e-01 -9.503574669361114502e-02 -5.322810634970664978e-02 -2.548472881317138672e-01 1.513506174087524414e-01 -8.414225280284881592e-02 -4.171335399150848389e-01 6.954018771648406982e-02
1.283428370952606201e-01 9.373258799314498901e-02 -1.356640607118606567e-01 1.117288991808891296e-01 -2.538597397506237030e-02 -3.126323968172073364e-02 1.532411873340606689e-01 -1.890060007572174072e-01 2.469773590564727783e-01 -1.317774876952171326e-02 1.942019313573837280e-01 6.981793791055679321e-02 -3.214971348643302917e-02 -2.835723757743835449e-01 1.300195753574371338e-01 -6.605436652898788452e-02 4.127561673521995544e-02 -1.633888334035873413e-01 -4.111962914466857910e-01 -7.432813197374343872e-02 -1.688074767589569092e-01 -4.197784960269927979e-01 1.082118302583694458e-01 8.642043918371200562e-03 8.268216997385025024e-02 3.455024957656860352e-01 1.449293345212936401e-01 2.138955295085906982e-01 -1.713779866695404053e-01 -1.148801073431968689e-01 -1.463775187730789185e-01 9.559531696140766144e-03
-4.092200100421905518e-02 2.112721502780914307e-01 5.119371786713600159e-02 1.814986169338226318e-01 -3.716801479458808899e-02 -1.302531808614730835e-01 1.781208664178848267e-01 -2.889773547649383545e-01 -1.227727681398391724e-01 -3.649369254708290100e-02 -5.870067700743675232e-02 6.891913712024688721e-02 -2.589169442653656006e-01 9.055498987436294556e-02 7.998186349868774414e-02 1.201295331120491028e-01 -2.870458960533142090e-01 -1.009347215294837952e-01 -1.000249385833740234e-01 2.914221258834004402e-03 -2.742603421211242676e-01 -3.553497791290283203e-01 1.005676016211509705e-01 5.057758465409278870e-02 3.229565620422363281e-01 -6.190389767289161682e-02 2.242110818624496460e-01 -1.276724636554718018e-01 6.991560757160186768e-02 -3.413813710212707520e-01 -1.139683350920677185e-01 1.949222087860107422e-01
8.207560330629348755e-02 1.500371545553207397e-01 -1.207492128014564514e-01 -6.460713595151901245e-02 -7.001383602619171143e-02 3.540817648172378540e-02 9.015703946352005005e-02 -4.637816920876502991e-02 -1.825187355279922485e-01 7.082694768905639648e-02 1.046843975782394409e-01 2.232303023338317871e-01 -3.420917093753814697e-01 -1.155227073468267918e-03 6.160980835556983948e-02 -1.759860664606094360e-01 -2.821482717990875244e-01 -1.828889101743698120e-01 -1.187329739332199097e-01 9.440948069095611572e-02 -5.724751949310302734e-02 -4.575050175189971924e-01 9.987983852624893188e-02 3.948122859001159668e-01 -2.240054868161678314e-02 3.077882230281829834e-01 -1.768936812877655029e-01 1.115972027182579041e-01 7.352516055107116699e-02 -2.511124126613140106e-03 2.808712609112262726e-02 -1.579832285642623901e-01
2.628762833774089813e-02 2.127050906419754028e-01 -5.805016309022903442e-02 -3.648188412189483643e-01 -2.280034124851226807e-02 -1.328352689743041992e-01 -1.120520755648612976e-02 -1.166048273444175720e-01 7.492237538099288940e-02 1.636029183864593506e-01 -6.772136688232421875e-02 1.440235376358032227e-01 1.672978550195693970e-01 -1.203648280352354050e-02 1.064875870943069458e-01 5.855734273791313171e-02 1.084275692701339722e-01 -2.330825105309486389e-02 -3.754706680774688721e-01 2.461324632167816162e-02 1.399892717599868774e-01 -4.298150539398193359e-01 -2.279201000928878784e-01 3.393339216709136963e-01 2.034583240747451782e-01 1.754937916994094849e-01 8.334111422300338745e-02 -9.727280586957931519e-02 -3.217285871505737305e-02 -1.466651409864425659e-01 1.660086661577224731e-01 1.451987475156784058e-01
-1.923701018095016479e-01 7.746318727731704712e-02 -2.087020576000213623e-01 -3.414396345615386963e-01 1.060833334922790527e-01 -1.633340567350387573e-01 -2.153851091861724854e-02 2.483336776494979858e-01 3.265746831893920898e-01 1.426189243793487549e-01 1.588172018527984619e-01 5.655816569924354553e-02 6.691071204841136932e-03 -2.493276745080947876e-01 1.547193527221679688e-01 6.517869979143142700e-02 -1.201516762375831604e-01 -3.245468484237790108e-03 -2.673640102148056030e-02 1.330121234059333801e-02 1.038779616355895996e-01 -4.624668657779693604e-01 -2.534399554133415222e-02 1.604034900665283203e-01 1.574087888002395630e-01 3.452005237340927124e-02 2.709288895130157471e-01 -2.311101406812667847e-01 -3.379126079380512238e-03 1.417212337255477905e-01 2.310172468423843384e-02 -1.057923436164855957e-01
-1.064563617110252380e-01 -1.121139824390411377e-01 -5.661831423640251160e-02 -3.165746852755546570e-02 5.430883169174194336e-02 1.317899376153945923e-01 -3.993409872055053711e-02 -1.072806492447853088e-01 9.963224083185195923e-02 2.552087604999542236e-01 2.398783415555953979e-01 1.276179403066635132e-01 1.355141699314117432e-01 -3.370655775070190430e-01 1.938652060925960541e-02 1.131277829408645630e-01 -4.002969264984130859e-01 -2.321454137563705444e-01 -1.756756454706192017e-01 -1.083909869194030762e-01 1.077425293624401093e-02 -4.060324430465698242e-01 7.616777718067169189e-02 -1.015603989362716675e-01 3.304339051246643066e-01 -2.009318172931671143e-01 8.383582532405853271e-02 -1.388712525367736816e-01 1.150966435670852661e-01 -1.219917237758636475e-01 -4.193898290395736694e-02 2.888877876102924347e-02
-1.728076785802841187e-01 1.366997957229614258e-01 -2.346106171607971191e-01 -2.799262106418609619e-01 -1.695691049098968506e-01 9.018030762672424316e-02 1.471396815031766891e-02 1.484022289514541626e-01 1.556230038404464722e-01 1.038709208369255066e-01 5.766388028860092163e-02 1.632391661405563354e-01 -5.817941203713417053e-02 -9.560532867908477783e-02 -5.254069808870553970e-03 2.278885543346405029e-01 -2.456391900777816772e-01 5.214625969529151917e-02 -1.690175682306289673e-01 5.229228734970092773e-02 -2.024337798357009888e-01 -3.296507596969604492e-01 -3.861102163791656494e-01 2.146555185317993164e-01 1.603522449731826782e-01 2.011709613725543022e-03 2.756624817848205566e-01 2.903033047914505005e-02 -3.244869038462638855e-02 2.569176256656646729e-01 1.000451371073722839e-01 1.033120676875114441e-01
5.985793471336364746e-02 1.556963920593261719e-01 -3.746974468231201172e-02 -1.423577815294265747e-01 3.450964391231536865e-02 2.055791579186916351e-02 -1.723184287548065186e-01 2.454968988895416260e-01 2.853282988071441650e-01 2.082993835210800171e-01 1.948151886463165283e-01 -1.045707985758781433e-01 -5.909149721264839172e-02 -9.716753661632537842e-02 -7.789243012666702271e-02 -2.950815260410308838e-01 -1.153278425335884094e-01 -1.707898639142513275e-02 -1.454379409551620483e-01 -1.816482692956924438e-01 -2.622636854648590088e-01 -3.851808607578277588e-01 2.325142920017242432e-02 1.089912801980972290e-01 3.038184344768524170e-01 2.596605010330677032e-02 1.140347644686698914e-01 -1.097358688712120056e-01 -3.296298980712890625e-01 -3.862483054399490356e-02 -1.775812208652496338e-01 -1.488364040851593018e-01
-1.670328825712203979e-01 1.539121940732002258e-02 1.178469210863113403e-01 -2.770389318466186523e-01 1.243627667427062988e-01 3.005038499832153320e-01 -4.108221456408500671e-02 -2.281030267477035522e-01 -8.700745552778244019e-02 1.021799296140670776e-01 1.283937543630599976e-01 2.371634542942047119e-01 -1.850195527076721191e-01 -7.353706657886505127e-02 -4.521539667621254921e-04 -2.436051517724990845e-01 -1.824723929166793823e-01 -3.874415159225463867e-01 -5.550759658217430115e-02 1.073081195354461670e-01 5.060153082013130188e-03 -2.774441540241241455e-01 -1.138859242200851440e-02 -5.727344006299972534e-02 1.864812225103378296e-01 -1.290112435817718506e-01 -3.545235469937324524e-02 -3.585259914398193359e-01 -1.171184033155441284e-01 -2.299706637859344482e-01 -4.621940851211547852e-02 -6.033794581890106201e-02
-6.444789469242095947e-02 3.022795543074607849e-02 1.033491864800453186e-01 -8.884657919406890869e-02 -1.783256046473979950e-02 1.338828951120376587e-01 1.587171107530593872e-01 -3.866321593523025513e-02 3.325602114200592041e-01 -3.778207302093505859e-01 1.956589221954345703e-01 4.958906397223472595e-02 6.142009049654006958e-02 1.881431192159652710e-01 -2.605035901069641113e-01 -1.448168456554412842e-01 -3.220726549625396729e-01 -3.109769821166992188e-01 -5.716082826256752014e-02 1.752696186304092407e-01 3.127314895391464233e-02 -3.416920304298400879e-01 -9.152573347091674805e-02 1.653068661689758301e-01 1.043134704232215881e-01 5.174731835722923279e-03 1.848153769969940186e-01 -4.885469377040863037e-02 2.329515069723129272e-01 1.346405893564224243e-01 2.081154845654964447e-03 4.036675766110420227e-02
-6.921047717332839966e-02 2.383683621883392334e-01 -4.842339083552360535e-02 -3.217629194259643555e-01 -4.571051150560379028e-02 3.170193731784820557e-02 -2.604714035987854004e-02 -3.830432891845703125e-02 1.319600939750671387e-01 3.092611730098724365e-01 1.511545181274414062e-01 3.115398585796356201e-01 -7.055250555276870728e-02 -9.020184725522994995e-02 -1.762411445379257202e-01 1.960176527500152588e-01 6.354749947786331177e-02 -7.998850196599960327e-02 -1.182129234075546265e-01 -1.413273364305496216e-01 -1.536662727594375610e-01 -3.257060348987579346e-01 4.592709243297576904e-02 8.061116188764572144e-02 1.859166324138641357e-01 3.198409825563430786e-02 2.007456868886947632e-01 -9.667628258466720581e-02 -7.015113253146409988e-03 -1.820040345191955566e-01 -3.204416334629058838e-01 -3.285354673862457275e-01
5.598223581910133362e-02 2.750322520732879639e-01 -2.284220457077026367e-01 -7.842452079057693481e-02 1.651077419519424438e-01 -3.297995924949645996e-01 6.720885634422302246e-02 -4.500609263777732849e-02 -1.537041459232568741e-02 -1.403358429670333862e-01 1.164974272251129150e-01 2.390151470899581909e-01 -2.146581262350082397e-01 2.008267790079116821e-01 -1.237026378512382507e-01 -1.017420887947082520e-01 -2.068089097738265991e-01 -4.105966091156005859e-01 -6.849952042102813721e-02 7.944472134113311768e-02 9.251542389392852783e-02 -2.479069530963897705e-01 -3.539257124066352844e-02 2.068934142589569092e-01 -3.167457878589630127e-02 -1.257173418998718262e-01 1.536001414060592651e-01 -3.333350121974945068e-01 -2.472007088363170624e-02 1.217304766178131104e-01 -4.629499092698097229e-02 -1.100370511412620544e-01
-1.887904107570648193e-01 -2.136367373168468475e-02 -1.082171499729156494e-01 -9.297652542591094971e-02 2.806703448295593262e-01 1.808872967958450317e-01 2.250916659832000732e-01 3.149023279547691345e-02 1.051635742187500000e-01 -8.254744857549667358e-02 -1.896504014730453491e-01 1.125874370336532593e-01 6.760077551007270813e-03 -3.756496310234069824e-01 2.595422230660915375e-02 -1.893349587917327881e-01 -1.669993996620178223e-01 -1.056865379214286804e-01 -1.330060213804244995e-01 1.352170407772064209e-01 -6.105470284819602966e-02 -3.904153108596801758e-01 -1.465326990000903606e-03 1.586586982011795044e-01 1.797217428684234619e-01 2.702991962432861328e-01 3.871372938156127930e-01 -7.688357494771480560e-03 9.086554497480392456e-02 -3.381535410881042480e-02 1.012227609753608704e-01 -6.996078044176101685e-02
-1.741857826709747314e-01 -1.634818166494369507e-01 -1.373718827962875366e-01 -4.475334584712982178e-01 4.428284242749214172e-02 1.562154386192560196e-02 8.093073964118957520e-02 2.088379673659801483e-02 2.700328081846237183e-02 1.308214515447616577e-01 2.843137383460998535e-01 9.565390646457672119e-02 -2.983453571796417236e-01 -1.741278916597366333e-01 1.417253315448760986e-01 -1.493920087814331055e-01 -1.693002879619598389e-01 -1.855275630950927734e-01 -9.660816937685012817e-02 -1.935857683420181274e-01 -1.575892269611358643e-01 -2.378911525011062622e-01 -1.099247410893440247e-01 -4.865178465843200684e-02 2.740393877029418945e-01 -2.312933653593063354e-01 1.377799957990646362e-01 8.289864053949713707e-04 1.302086412906646729e-01 -2.550066709518432617e-01 -9.682464599609375000e-02 -1.784326881170272827e-02
-1.130860298871994019e-02 -1.496177315711975098e-01 3.113971650600433350e-02 -1.097973883152008057e-01 -3.256189404055476189e-03 -5.355665460228919983e-02 2.298307418823242188e-01 -3.411976397037506104e-01 2.208154201507568359e-01 1.481908112764358521e-01 -5.477358773350715637e-02 6.311544030904769897e-02 1.193652227520942688e-01 -9.193126857280731201e-02 -1.073812618851661682e-01 -2.851293087005615234e-01 -3.077569007873535156e-01 1.598954051733016968e-01 -1.736403107643127441e-01 1.909028440713882446e-01 1.415963768959045410e-01 -3.644727170467376709e-01 3.555168583989143372e-02 2.646329998970031738e-01 2.423680573701858521e-01 1.633076742291450500e-02 4.956412687897682190e-02 -6.983426213264465332e-02 -1.544597446918487549e-01 6.768237054347991943e-02 -3.450437262654304504e-02 3.034475147724151611e-01
-1.823322325944900513e-01 -5.325697362422943115e-02 -1.480252146720886230e-01 -8.465330302715301514e-02 1.076473817229270935e-01 -1.156346425414085388e-01 2.139419764280319214e-01 -3.535988926887512207e-01 -1.318513602018356323e-01 1.194451525807380676e-01 2.415772825479507446e-01 1.203797757625579834e-01 4.166255891323089600e-02 -1.563575118780136108e-01 -2.364329993724822998e-01 -2.435794100165367126e-02 -1.928019896149635315e-02 -3.215813040733337402e-01 -3.700339198112487793e-01 -9.232075512409210205e-02 -2.407933622598648071e-01 -3.159945607185363770e-01 -4.120752215385437012e-02 -2.211132645606994629e-02 9.638380259275436401e-02 2.728163301944732666e-01 9.014319628477096558e-02 -1.186198275536298752e-02 -8.948527276515960693e-02 1.633163541555404663e-01 -1.138199567794799805e-01 -5.498065799474716187e-02
1.538811903446912766e-02 3.519302904605865479e-01 -1.981285959482192993e-02 -4.474092721939086914e-01 -2.680045962333679199e-01 -5.457919090986251831e-03 1.517382566817104816e-03 2.648569457232952118e-02 1.170369088649749756e-01 8.729719370603561401e-02 1.839268505573272705e-01 5.199217051267623901e-02 -2.868998236954212189e-02 -1.310147047042846680e-01 1.555862575769424438e-01 7.650982588529586792e-02 -7.898496091365814209e-02 -8.400563150644302368e-02 -9.500149637460708618e-02 9.556859731674194336e-02 -1.082772463560104370e-01 -3.989113867282867432e-01 1.966550797224044800e-01 2.883066534996032715e-01 3.052909374237060547e-01 -3.203641623258590698e-02 8.101026713848114014e-02 1.475940179079771042e-02 2.580978907644748688e-02 5.646977573633193970e-02 1.602868884801864624e-01 2.054813057184219360e-01
-3.246029466390609741e-02 2.342960685491561890e-01 1.478250622749328613e-01 -1.042829826474189758e-02 -1.863460801541805267e-02 -3.003751635551452637e-01 -2.270898548886179924e-03 -1.319048255681991577e-01 1.589599847793579102e-01 2.483367472887039185e-01 2.355469316244125366e-01 8.397185802459716797e-02 -1.065505445003509521e-01 -2.403652071952819824e-01 2.364991307258605957e-01 4.551022872328758240e-02 -4.338043034076690674e-01 -2.826206386089324951e-01 -2.228710502386093140e-01 1.051736343652009964e-02 -1.124507337808609009e-01 -1.393770426511764526e-01 -2.909622788429260254e-01 1.407696902751922607e-01 -2.839368395507335663e-02 -1.590931266546249390e-01 1.352015733718872070e-01 -1.572537794709205627e-02 1.586274057626724243e-02 1.654015928506851196e-01 -7.203318923711776733e-02 -7.535855472087860107e-02
1.882030218839645386e-01 -8.215687423944473267e-02 -1.902340948581695557e-01 -1.974152922630310059e-01 1.966521702706813812e-02 1.477088313549757004e-02 2.380672991275787354e-01 -2.660701870918273926e-01 6.103380769491195679e-02 -1.523911803960800171e-01 -8.388270437717437744e-02 1.288825571537017822e-01 1.175066381692886353e-01 -9.333580732345581055e-02 -1.146749705076217651e-01 -1.789438724517822266e-02 -4.434675723314285278e-02 -8.038237690925598145e-02 -1.993979364633560181e-01 -6.060792133212089539e-02 -5.981770530343055725e-02 -5.683363080024719238e-01 1.183089539408683777e-01 8.454965427517890930e-03 3.279718160629272461e-01 2.563061714172363281e-01 1.036228761076927185e-01 1.340323090553283691e-01 -1.322173178195953369e-01 1.364642828702926636e-01 -1.898379921913146973e-01 3.730889409780502319e-02
-4.761907458305358887e-02 6.022705137729644775e-02 -2.100795805454254150e-01 -3.532983362674713135e-01 -9.905723482370376587e-02 -1.118050441145896912e-01 6.656903028488159180e-02 -1.060680821537971497e-01 3.945568501949310303e-01 -2.752245366573333740e-01 1.097090765833854675e-01 1.322935223579406738e-01 8.405119180679321289e-02 9.650262445211410522e-02 2.942157723009586334e-02 -1.900859735906124115e-02 -1.236547008156776428e-01 -1.206342205405235291e-01 -4.377977177500724792e-02 -1.045611128211021423e-01 1.761907488107681274e-01 -3.632198870182037354e-01 -2.678448557853698730e-01 2.052392810583114624e-01 -1.535183098167181015e-02 1.188151463866233826e-01 3.573106229305267334e-01 -1.017579901963472366e-02 3.179974853992462158e-02 4.835932701826095581e-02 2.070374935865402222e-01 2.686128951609134674e-02
5.340149626135826111e-02 1.855575889348983765e-01 1.294932067394256592e-01 -2.973408699035644531e-01 2.807472646236419678e-01 5.062697082757949829e-02 2.119780629873275757e-01 -2.834955155849456787e-01 5.432860553264617920e-02 1.784029006958007812e-01 -1.455012708902359009e-01 -6.189035996794700623e-02 2.228504419326782227e-01 1.400550901889801025e-01 1.321410536766052246e-01 -2.109310328960418701e-01 -1.535549908876419067e-01 2.993080392479896545e-02 -1.108308583498001099e-01 1.224779263138771057e-01 3.277313336730003357e-02 -4.032458961009979248e-01 -2.066130042076110840e-01 -1.969257602468132973e-03 -2.435080707073211670e-02 1.998016238212585449e-01 1.317818313837051392e-01 -1.998690664768218994e-01 9.236784279346466064e-02 -2.278246581554412842e-01 4.306353256106376648e-02 2.039297074079513550e-01
-1.389003843069076538e-01 1.529960334300994873e-01 -5.476111918687820435e-02 -1.926995962858200073e-01 1.452552080154418945e-01 6.020735576748847961e-02 -1.644750982522964478e-01 -3.777267411351203918e-02 3.988332450389862061e-01 1.380133181810379028e-01 2.122553288936614990e-01 -6.784103065729141235e-02 -2.097972631454467773e-01 -1.346514970064163208e-01 1.627026312053203583e-02 -7.524654269218444824e-02 -3.384870588779449463e-01 6.051449850201606750e-02 -5.206110700964927673e-02 -5.329281091690063477e-02 -4.563388414680957794e-03 -3.536407947540283203e-01 -2.361161559820175171e-01 -9.330626577138900757e-02 2.092180997133255005e-01 -4.331642016768455505e-02 1.752705276012420654e-01 -2.565708756446838379e-01 -1.120539456605911255e-01 6.326828151941299438e-03 -2.145555168390274048e-01 -2.323109209537506104e-01
-1.604661196470260620e-01 4.980090260505676270e-02 -2.697551250457763672e-01 -2.214978188276290894e-01 2.280973643064498901e-01 -3.491926938295364380e-02 8.870558440685272217e-02 -3.202127814292907715e-01 2.371836453676223755e-01 -1.856903880834579468e-01 7.998574525117874146e-02 -2.115399204194545746e-02 6.309370696544647217e-02 -5.064217001199722290e-02 -6.110058352351188660e-02 2.003663778305053711e-01 -1.598038226366043091e-01 -3.431954681873321533e-01 -1.603578627109527588e-01 -1.730823963880538940e-01 -1.844524443149566650e-01 -2.225040495395660400e-01 1.095877215266227722e-01 1.361227780580520630e-01 3.225109577178955078e-01 -6.610892713069915771e-02 5.741243064403533936e-02 -1.514547616243362427e-01 1.759130507707595825e-02 2.226808369159698486e-01 1.896975189447402954e-01 6.869546324014663696e-02
-6.613074243068695068e-02 2.583271563053131104e-01 -4.315672442317008972e-02 -3.367047607898712158e-01 -1.584611684083938599e-01 -1.620815545320510864e-01 3.773427382111549377e-02 3.297914564609527588e-02 2.569101154804229736e-01 1.939687430858612061e-01 -3.171848831698298454e-03 2.471795864403247833e-02 2.430014759302139282e-01 -4.148837551474571228e-02 5.563549231737852097e-03 1.312652528285980225e-01 -9.703714400529861450e-02 -7.895632088184356689e-02 -3.540812730789184570e-01 7.067756354808807373e-02 -6.073310971260070801e-02 -3.518336713314056396e-01 -2.291894704103469849e-02 2.390422374010086060e-01 1.621987074613571167e-01 1.944060921669006348e-01 2.716748416423797607e-01 -7.806981354951858521e-02 -1.146731302142143250e-01 1.368250995874404907e-01 2.074060440063476562e-01 1.656368374824523926e-01
-2.148643136024475098e-01 -2.486099721863865852e-03 5.352106317877769470e-02 -3.668978512287139893e-01 1.920600682497024536e-01 -1.352560967206954956e-01 1.221645474433898926e-01 -3.626956045627593994e-01 8.897699415683746338e-03 7.140520215034484863e-02 -1.820001602172851562e-01 -1.513801366090774536e-01 2.791005969047546387e-01 3.776480630040168762e-02 1.807374507188796997e-01 -1.306773722171783447e-01 -6.296072155237197876e-02 -1.752944663166999817e-03 -1.483695656061172485e-01 -7.934632012620568275e-04 -4.682468250393867493e-02 -3.430331349372863770e-01 -2.835249304771423340e-01 -3.170057386159896851e-02 1.390737742185592651e-01 -2.046723291277885437e-02 3.639829903841018677e-02 -2.483884841203689575e-01 1.141345053911209106e-01 1.252267211675643921e-01 2.496415078639984131e-01 1.528491973876953125e-01
6.510399281978607178e-02 2.230159044265747070e-01 -6.448139250278472900e-02 -6.499680876731872559e-02 3.043554723262786865e-01 5.208215117454528809e-02 -1.531771477311849594e-02 -8.568775653839111328e-02 2.013774067163467407e-01 3.863018155097961426e-01 -7.958926260471343994e-02 1.599815189838409424e-01 -3.053810819983482361e-02 -2.225316613912582397e-01 -4.051284492015838623e-02 3.370932862162590027e-02 -1.475831419229507446e-01 -2.955023050308227539e-01 6.113607063889503479e-02 -3.290078043937683105e-02 7.504334300756454468e-02 -5.084407925605773926e-01 6.803624331951141357e-02 2.931199967861175537e-02 1.718602627515792847e-01 -1.701752096414566040e-01 9.860556572675704956e-03 -3.616505861282348633e-02 -2.133917361497879028e-01 -1.550742983818054199e-01 -2.083839774131774902e-01 -5.759744346141815186e-02
-2.201022505760192871e-01 1.583991199731826782e-01 -3.607574403285980225e-01 -1.999698132276535034e-01 8.520974218845367432e-02 -8.662661910057067871e-02 -5.726833269000053406e-02 -2.297001034021377563e-01 3.485392630100250244e-01 1.204074621200561523e-01 3.673272207379341125e-02 9.402395784854888916e-02 9.811876714229583740e-02 -4.235652089118957520e-02 -6.097290292382240295e-02 -5.955608934164047241e-02 3.207629621028900146e-01 -3.050399199128150940e-02 5.763183161616325378e-02 2.438840866088867188e-01 9.863279759883880615e-02 -3.788929581642150879e-01 -2.913992702960968018e-01 -3.312122821807861328e-02 2.249438464641571045e-01 -3.984279185533523560e-02 1.631823778152465820e-01 -3.400588780641555786e-02 4.147824645042419434e-02 1.572096645832061768e-01 1.335640903562307358e-02 -9.036521613597869873e-02
-1.390588656067848206e-02 1.120876222848892212e-01 -2.761844359338283539e-02 -5.745553970336914062e-02 1.113339811563491821e-01 -8.144685626029968262e-02 -4.633322730660438538e-02 -2.622929168865084648e-03 -2.089661061763763428e-01 1.382066607475280762e-01 2.321700304746627808e-01 3.036094605922698975e-01 -1.629672795534133911e-01 -4.122814163565635681e-02 -1.652196198701858521e-01 -1.643585264682769775e-01 -2.237459123134613037e-01 1.238418295979499817e-01 -1.436921954154968262e-01 -1.850781440734863281e-01 -1.649789214134216309e-01 -4.253915548324584961e-01 -1.871991902589797974e-02 2.049724012613296509e-01 1.706770956516265869e-01 -3.860890632495284081e-03 4.895174130797386169e-02 -1.221250146627426147e-01 2.935164049267768860e-02 1.587059646844863892e-01 2.367344349622726440e-01 4.137493073940277100e-01
-2.965025007724761963e-01 2.176598608493804932e-01 3.130063116550445557e-01 -1.002472564578056335e-01 1.358520984649658203e-01 -1.999079138040542603e-01 1.183368712663650513e-01 -6.343178451061248779e-02 -1.447703689336776733e-01 -4.633196070790290833e-02 -1.808011829853057861e-01 2.639369480311870575e-02 1.569989770650863647e-01 -2.212358824908733368e-02 2.449850887060165405e-01 -4.021558538079261780e-02 -1.923142969608306885e-01 -2.176477387547492981e-02 -2.627013027667999268e-01 6.812719255685806274e-02 -2.285908609628677368e-01 -3.727137446403503418e-01 -1.586406677961349487e-01 7.084535062313079834e-02 2.020348608493804932e-01 6.289250403642654419e-02 1.530935913324356079e-01 5.120129510760307312e-02 -1.374819278717041016e-01 -1.155078560113906860e-01 1.360784024000167847e-01 2.879538536071777344e-01
4.400022327899932861e-02 3.175812065601348877e-01 1.258576214313507080e-01 9.495242685079574585e-02 -4.050217941403388977e-02 2.227507680654525757e-01 -1.904958114027976990e-02 -1.022080704569816589e-01 3.672339022159576416e-02 1.463510692119598389e-01 7.218986004590988159e-02 2.681761384010314941e-01 -5.356327444314956665e-02 2.063907533884048462e-01 4.952335357666015625e-02 -3.253236711025238037e-01 -1.075567454099655151e-01 -1.012938246130943298e-01 -2.291640192270278931e-01 -1.894054263830184937e-01 -1.421484947204589844e-01 -3.015117943286895752e-01 5.502272769808769226e-02 1.803511679172515869e-01 2.489041090011596680e-01 7.759250700473785400e-02 8.011724799871444702e-02 -2.209628820419311523e-01 -1.696990579366683960e-01 -2.168249189853668213e-01 -3.115380406379699707e-01 6.048111617565155029e-02
-1.946980506181716919e-02 -4.354110732674598694e-02 -1.657890081405639648e-01 -1.284036189317703247e-01 1.228359267115592957e-01 -4.015177115797996521e-02 1.242433208972215652e-02 -1.823933236300945282e-02 3.657866269350051880e-02 8.562751859426498413e-02 9.517854452133178711e-02 1.473580896854400635e-01 -3.318786248564720154e-02 1.254114955663681030e-01 -9.941374883055686951e-03 -1.176525130867958069e-01 -1.894279122352600098e-01 -4.419307708740234375e-01 7.403396815061569214e-02 -2.556705474853515625e-01 -2.593875229358673096e-01 -5.611986517906188965e-01 1.744201965630054474e-02 4.848057776689529419e-02 -2.523360252380371094e-01 -1.668760478496551514e-01 -5.793559830635786057e-03 2.230289764702320099e-02 -1.772710680961608887e-01 -1.171731110662221909e-02 2.047553360462188721e-01 -1.178821250796318054e-01
7.504595816135406494e-02 2.206055670976638794e-01 1.491819974035024643e-02 -1.355762481689453125e-01 -3.893947601318359375e-02 -1.066649407148361206e-01 1.068704351782798767e-01 -7.692068815231323242e-02 -2.138751149177551270e-01 1.465698890388011932e-02 2.548699378967285156e-01 1.837744712829589844e-01 -2.709720432758331299e-01 1.548836082220077515e-01 4.786660894751548767e-02 9.118821471929550171e-02 -3.485325574874877930e-01 6.967047601938247681e-02 -9.042167663574218750e-02 -2.102231532335281372e-01 8.960959315299987793e-02 -3.099271655082702637e-01 -2.401361055672168732e-02 3.747221827507019043e-01 2.081218212842941284e-01 3.730287551879882812e-01 6.147670373320579529e-02 -6.070806086063385010e-02 1.736740395426750183e-02 3.379794768989086151e-03 1.463451981544494629e-01 -9.337413311004638672e-02
-7.949449867010116577e-02 1.633841395378112793e-01 -2.039320915937423706e-01 -2.481305599212646484e-01 2.247875332832336426e-01 1.532361470162868500e-02 2.191179990768432617e-01 -1.697383373975753784e-01 1.431683599948883057e-01 1.529169380664825439e-01 -2.605233490467071533e-01 1.626144647598266602e-01 4.018717259168624878e-02 6.339900940656661987e-02 5.425589531660079956e-02 3.610991686582565308e-02 1.057761013507843018e-01 1.283875554800033569e-01 -3.387553691864013672e-01 -1.856057345867156982e-02 -6.192285194993019104e-02 -4.254734218120574951e-01 -2.040046453475952148e-01 7.783334702253341675e-02 1.296692639589309692e-01 4.258016496896743774e-02 1.550094224512577057e-02 -2.664141654968261719e-01 -9.485751390457153320e-03 -8.381607383489608765e-02 -6.360986083745956421e-02 3.344358503818511963e-01
3.863836452364921570e-02 4.129489511251449585e-02 1.026093959808349609e-03 -3.362989425659179688e-02 -2.000381937250494957e-03 -9.222378581762313843e-02 7.413367182016372681e-02 8.789331465959548950e-02 -9.649010002613067627e-02 -2.044149935245513916e-01 2.158582955598831177e-01 5.993032827973365784e-03 -5.286912247538566589e-02 3.775341212749481201e-01 6.665288656949996948e-02 -9.571894258260726929e-02 -1.952494084835052490e-01 -1.365636587142944336e-01 -2.895598709583282471e-01 -8.386056870222091675e-02 -9.197819977998733521e-02 -5.311754345893859863e-01 -3.061621449887752533e-02 4.580255225300788879e-02 -1.701938658952713013e-01 -2.713238298892974854e-01 2.647339552640914917e-02 -2.898188233375549316e-01 -1.670389473438262939e-01 4.594205692410469055e-02 -1.202207356691360474e-01 -2.103445082902908325e-01
5.016871169209480286e-02 1.353394240140914917e-01 -5.851528048515319824e-02 -3.334304690361022949e-01 7.606804370880126953e-03 -3.641134798526763916e-01 -5.297697335481643677e-02 -1.690587103366851807e-01 1.853475868701934814e-01 -2.787152230739593506e-01 1.347442567348480225e-01 1.436608284711837769e-01 1.415840983390808105e-01 1.472691446542739868e-01 -1.237737238407135010e-01 7.528432458639144897e-02 -2.021314650774002075e-01 -2.345072627067565918e-01 1.090460270643234253e-01 -7.184706628322601318e-02 -1.217798292636871338e-01 -2.809959650039672852e-01 -1.909174211323261261e-02 4.846552312374114990e-01 -6.614354997873306274e-02 -9.645031392574310303e-02 5.864234268665313721e-02 -6.511393189430236816e-02 -3.059841319918632507e-02 6.501663476228713989e-02 -1.226046606898307800e-01 5.908024683594703674e-02
-1.292145438492298126e-02 9.037940949201583862e-02 5.063208937644958496e-02 -2.284785658121109009e-01 -4.347930103540420532e-02 -4.154790937900543213e-02 -1.234495937824249268e-01 -5.430478975176811218e-02 1.392532438039779663e-01 2.870897352695465088e-01 2.002310566604137421e-02 5.832466855645179749e-02 5.367060005664825439e-02 -6.777849048376083374e-02 2.839300036430358887e-02 -1.611931025981903076e-01 1.306155920028686523e-01 6.124202907085418701e-02 -5.119658708572387695e-01 2.461693622171878815e-02 -9.146557748317718506e-02 -4.307002723217010498e-01 -2.324483245611190796e-01 2.753494679927825928e-01 -3.348114667460322380e-03 7.725854218006134033e-02 1.438811719417572021e-01 -2.390677630901336670e-01 1.605901494622230530e-02 -6.590982526540756226e-02 5.002715811133384705e-02 2.775438129901885986e-01
-1.060618311166763306e-01 1.232157126069068909e-01 -9.839902818202972412e-02 -1.139908581972122192e-01 8.542568236589431763e-02 7.654719799757003784e-02 1.084470674395561218e-01 -1.422763466835021973e-01 4.290658608078956604e-02 -1.186913028359413147e-01 3.819628804922103882e-02 1.851224303245544434e-01 2.387341111898422241e-01 -1.300588846206665039e-01 3.388256207108497620e-02 -9.458730928599834442e-03 3.570736944675445557e-01 -6.822424381971359253e-02 -2.532096207141876221e-01 1.543936282396316528e-01 -1.191435232758522034e-01 -3.426491916179656982e-01 -3.092671744525432587e-02 3.216315209865570068e-01 2.563746571540832520e-01 3.483683615922927856e-02 3.758718073368072510e-01 -5.731597170233726501e-02 -2.013333886861801147e-01 5.069413781166076660e-02 2.513204514980316162e-01 -7.098342478275299072e-02
-9.289787709712982178e-02 -2.136924713850021362e-01 -8.463070541620254517e-02 -2.984580583870410919e-02 1.958478800952434540e-02 -1.451593637466430664e-02 9.161578863859176636e-02 -1.835783012211322784e-02 5.023514106869697571e-02 3.853479027748107910e-01 3.721379935741424561e-01 3.277929127216339111e-02 -2.492481470108032227e-01 -5.130077525973320007e-02 1.192149892449378967e-01 -1.056310348212718964e-02 -9.910736232995986938e-02 -2.358617633581161499e-01 -8.747028559446334839e-02 -1.854685842990875244e-01 -9.537287056446075439e-02 -4.267770349979400635e-01 -7.830823212862014771e-02 8.553070574998855591e-02 2.058731317520141602e-01 -3.641540110111236572e-01 1.555347144603729248e-01 -6.133111193776130676e-03 2.628515101969242096e-02 -1.302224099636077881e-01 -1.706183999776840210e-01 2.246941067278385162e-02
-1.062328368425369263e-01 1.632860749959945679e-01 4.765337333083152771e-02 7.803207635879516602e-02 -4.834110289812088013e-02 -1.095751076936721802e-01 -1.051032841205596924e-01 -3.284795954823493958e-02 7.955820858478546143e-02 4.513130336999893188e-02 5.798773169517517090e-01 -4.850947298109531403e-03 -8.763018250465393066e-02 6.833912432193756104e-02 8.005936443805694580e-02 -1.831941902637481689e-01 -3.136049807071685791e-01 2.342954836785793304e-02 -3.206679224967956543e-01 -7.608698680996894836e-03 -1.864784806966781616e-01 -1.377965062856674194e-01 3.999936208128929138e-02 2.780430912971496582e-01 1.639156490564346313e-01 1.933325780555605888e-03 3.221848309040069580e-01 -8.359103649854660034e-02 -4.076492413878440857e-02 9.960260987281799316e-02 2.117805480957031250e-01 -4.132534191012382507e-02
-1.243956387042999268e-02 -4.243038222193717957e-02 -6.319827586412429810e-02 -5.552652478218078613e-02 8.361942321062088013e-02 1.503443066030740738e-02 1.886591613292694092e-01 -2.193545699119567871e-01 1.361776143312454224e-01 -6.097085308283567429e-03 1.024766191840171814e-01 -2.207653671503067017e-01 2.124665081501007080e-01 -1.352966129779815674e-01 3.363281190395355225e-01 -1.106335222721099854e-01 -1.284402608871459961e-01 6.998974829912185669e-02 -5.604578554630279541e-02 -1.365256607532501221e-01 -3.119306564331054688e-01 -3.691010475158691406e-01 1.146600488573312759e-02 6.026295199990272522e-02 2.289159297943115234e-01 -2.077455222606658936e-01 2.284835577011108398e-01 1.709774485789239407e-03 -1.092216838151216507e-02 -2.130070775747299194e-01 -1.268519163131713867e-01 -3.789332211017608643e-01
-5.479041486978530884e-02 -9.407074749469757080e-02 -2.815172076225280762e-01 -4.109360650181770325e-02 1.432037055492401123e-01 -1.660653948783874512e-01 -3.852765634655952454e-02 -1.908253878355026245e-01 1.423976570367813110e-02 3.381005488336086273e-03 1.254981905221939087e-01 -8.152883499860763550e-03 -6.211662292480468750e-02 -7.648808509111404419e-02 1.187133267521858215e-01 -2.772552371025085449e-01 1.910466998815536499e-01 -1.941224932670593262e-01 -7.009901851415634155e-02 -1.158919408917427063e-01 -1.418334692716598511e-01 -3.808372318744659424e-01 2.699089050292968750e-02 1.922939270734786987e-01 -2.411918947473168373e-03 -1.689170747995376587e-01 4.678667485713958740e-01 -1.280385255813598633e-02 -1.769862920045852661e-01 -1.410199254751205444e-01 -1.842967867851257324e-01 -2.763277590274810791e-01
3.800627216696739197e-02 2.022260874509811401e-01 9.165646135807037354e-02 -3.240984082221984863e-01 -4.595125466585159302e-02 -1.916335313580930233e-03 3.933662921190261841e-02 -2.036694288253784180e-01 1.178167983889579773e-01 -3.093966841697692871e-02 3.321648240089416504e-01 2.831139564514160156e-01 1.556220650672912598e-01 1.008306816220283508e-01 7.063500379445031285e-05 -1.121595650911331177e-01 -7.052532397210597992e-03 -1.361522823572158813e-01 1.807692833244800568e-02 -5.832240730524063110e-02 -2.556998431682586670e-01 -8.619260787963867188e-02 -4.451926797628402710e-02 1.602986007928848267e-01 2.213438153266906738e-01 8.014355599880218506e-02 2.095856666564941406e-01 -3.079943954944610596e-01 -1.900952011346817017e-01 -1.774915158748626709e-01 -2.961487770080566406e-01 2.728272676467895508e-01
1.099469438195228577e-01 -1.776220835745334625e-02 -4.931954294443130493e-02 -1.720681786537170410e-01 1.570627689361572266e-01 1.261244714260101318e-02 3.331619501113891602e-01 -9.348804503679275513e-02 2.419741749763488770e-01 -2.348410338163375854e-01 3.108583092689514160e-01 3.973765671253204346e-02 -2.469942271709442139e-01 -1.166360676288604736e-01 1.303562708199024200e-02 9.235659986734390259e-02 -1.852885782718658447e-01 -3.965978920459747314e-01 -2.261821776628494263e-01 -1.605517268180847168e-01 -2.341498583555221558e-01 -2.689912617206573486e-01 2.460510283708572388e-02 5.801765248179435730e-02 1.615174412727355957e-01 -1.172438859939575195e-01 1.551216095685958862e-01 -1.007420197129249573e-01 1.186438724398612976e-01 1.278807669878005981e-01 -8.175674825906753540e-02 6.998155266046524048e-02
8.123119361698627472e-03 3.487856090068817139e-01 -2.844101488590240479e-01 -2.107294201850891113e-01 -3.787139356136322021e-01 -5.801912397146224976e-02 -1.964221149682998657e-01 -2.165150940418243408e-01 2.502895146608352661e-02 1.472565233707427979e-01 -6.112936139106750488e-02 2.701697312295436859e-02 -1.513438075780868530e-01 -1.154132187366485596e-01 3.784194588661193848e-03 -2.725362181663513184e-01 -1.878896653652191162e-01 -1.810983419418334961e-01 1.213756278157234192e-01 -1.202378571033477783e-01 -2.309888154268264771e-01 -3.352658748626708984e-01 7.908807694911956787e-02 1.197227016091346741e-01 2.712055854499340057e-02 4.442296922206878662e-02 2.308924943208694458e-01 -1.655361503362655640e-01 -8.149980753660202026e-02 -3.310002386569976807e-02 7.693744450807571411e-02 5.222238972783088684e-02
6.604768335819244385e-02 2.083388268947601318e-01 3.394673019647598267e-02 -2.247286885976791382e-01 -5.720331519842147827e-02 4.511831328272819519e-02 -4.723345488309860229e-02 -2.239035218954086304e-01 1.397740244865417480e-01 -2.068706303834915161e-01 3.972740843892097473e-03 6.509190797805786133e-02 3.843236714601516724e-02 -3.673962876200675964e-02 6.489994376897811890e-02 -9.660184383392333984e-02 1.519953757524490356e-01 -6.764123588800430298e-02 3.362131118774414062e-02 9.689749777317047119e-02 -3.977124094963073730e-01 -1.871615350246429443e-01 -1.423562224954366684e-02 4.410545527935028076e-01 1.476667672395706177e-01 -2.459434121847152710e-01 2.127449214458465576e-01 1.039479821920394897e-01 -3.951583802700042725e-01 -7.044049352407455444e-02 1.326750814914703369e-01 -1.293916851282119751e-01
-1.188640389591455460e-02 9.140817821025848389e-02 2.803061604499816895e-01 -9.134603291749954224e-02 1.021724939346313477e-01 -7.778163999319076538e-04 -8.901299536228179932e-02 -8.832582831382751465e-02 1.622574478387832642e-01 2.292713820934295654e-01 2.887666225433349609e-01 -5.846206843852996826e-02 1.782178133726119995e-01 -2.049265056848526001e-01 -3.073099628090858459e-02 -3.254008293151855469e-01 -1.794193536043167114e-01 -6.407899409532546997e-02 1.609762758016586304e-01 -1.025919541716575623e-01 -1.311004161834716797e-01 -2.591567337512969971e-01 -9.716952592134475708e-02 1.986023783683776855e-01 2.090890854597091675e-01 -3.111159503459930420e-01 9.891244769096374512e-02 -4.004285335540771484e-01 -7.796642929315567017e-02 -6.204953417181968689e-02 6.693129893392324448e-03 7.455035299062728882e-02
-1.754534691572189331e-01 4.152795672416687012e-02 9.433128871023654938e-03 -1.805966794490814209e-01 5.821166187524795532e-02 -2.375315176323056221e-03 1.601137071847915649e-01 -1.062209308147430420e-01 8.430343866348266602e-02 1.994084417819976807e-01 -6.949623674154281616e-02 -3.094823956489562988e-01 1.190753281116485596e-01 -3.670766949653625488e-02 1.119256168603897095e-01 -1.788994371891021729e-01 -1.339066326618194580e-01 -1.629824936389923096e-01 -8.186579495668411255e-02 -5.182303488254547119e-03 3.344544172286987305e-01 -4.410666227340698242e-01 -2.573479712009429932e-01 3.139129579067230225e-01 1.213199365884065628e-02 -1.876899898052215576e-01 1.464784294366836548e-01 -1.095713302493095398e-01 2.295497804880142212e-01 -1.624889522790908813e-01 -1.248597130179405212e-01 -3.195101767778396606e-02
-6.771255284547805786e-02 2.121478021144866943e-01 -5.965334549546241760e-02 1.895787194371223450e-02 -4.848750680685043335e-02 1.723943501710891724e-01 -6.608447991311550140e-03 -1.588348746299743652e-01 1.427786350250244141e-01 -1.597211956977844238e-01 2.434706538915634155e-01 2.102406919002532959e-01 1.165784671902656555e-01 -3.239382207393646240e-01 9.398239850997924805e-02 5.822684243321418762e-02 2.112719416618347168e-02 1.140800118446350098e-01 -4.851433634757995605e-01 5.257324501872062683e-02 -2.811747789382934570e-01 -2.451926469802856445e-01 8.502878248691558838e-02 2.864391803741455078e-01 1.436967849731445312e-01 1.322107911109924316e-01 8.110166341066360474e-02 -2.238521426916122437e-01 -2.244189148768782616e-03 -1.623838841915130615e-01 7.312491536140441895e-02 4.940686747431755066e-02
-8.382990956306457520e-02 -6.722506880760192871e-02 -2.337237261235713959e-02 3.479677066206932068e-02 2.033191174268722534e-01 -9.580872021615505219e-03 -3.816831111907958984e-02 -6.323347240686416626e-02 -5.319934338331222534e-03 -1.735728085041046143e-01 2.507321834564208984e-01 1.618869751691818237e-01 9.143123775720596313e-02 -2.012169733643531799e-02 1.802873909473419189e-01 -2.648514807224273682e-01 1.431045681238174438e-01 -6.727822124958038330e-02 -1.688661575317382812e-01 -1.357025355100631714e-01 -1.956826299428939819e-01 -5.664961338043212891e-01 -1.055292859673500061e-01 1.860739290714263916e-01 -2.606494352221488953e-02 -1.836079955101013184e-01 1.666435748338699341e-01 3.048367332667112350e-03 -1.997395753860473633e-01 -2.488227933645248413e-01 -1.405464261770248413e-01 -2.202905118465423584e-01
8.538933098316192627e-02 -5.511912703514099121e-02 1.273186504840850830e-01 -3.367976099252700806e-02 1.202824488282203674e-01 8.554845303297042847e-02 3.207359835505485535e-02 -1.402819603681564331e-01 6.119704246520996094e-02 -1.235603466629981995e-01 1.849574744701385498e-01 -7.903726398944854736e-02 1.627948284149169922e-01 1.197070777416229248e-01 8.804807066917419434e-02 -2.247074842453002930e-01 8.886442333459854126e-02 -3.117636144161224365e-01 -7.680709660053253174e-02 5.298534408211708069e-02 -2.081099450588226318e-01 -3.002059459686279297e-01 -8.800469338893890381e-02 4.142869114875793457e-01 9.988923370838165283e-02 -2.643057703971862793e-01 2.229143083095550537e-01 -2.410259842872619629e-02 -3.968487083911895752e-01 1.954721659421920776e-02 -3.272408619523048401e-02 -2.358489334583282471e-01
1.145071070641279221e-02 1.346291154623031616e-01 5.880171898752450943e-03 -2.487267255783081055e-01 -6.701175868511199951e-02 -4.727291688323020935e-02 6.233604997396469116e-02 -1.423206478357315063e-01 -5.242292582988739014e-02 -9.446229785680770874e-02 4.780258610844612122e-02 1.727822721004486084e-01 1.569033712148666382e-01 1.853422224521636963e-01 1.022710427641868591e-01 -7.471995800733566284e-02 -3.318800926208496094e-01 -4.442363679409027100e-01 -1.168879028409719467e-02 -2.080975174903869629e-01 8.241617120802402496e-03 -3.564600646495819092e-01 -1.075262427330017090e-01 1.984751224517822266e-01 1.297830343246459961e-01 2.330963015556335449e-01 -1.844205558300018311e-01 2.350153215229511261e-02 3.127971887588500977e-01 9.835885465145111084e-02 1.645050793886184692e-01 2.860630117356777191e-02
6.632697582244873047e-02 2.016452103853225708e-01 -2.934951484203338623e-01 -1.487624645233154297e-01 1.356179267168045044e-01 -1.151076108217239380e-01 1.448631286621093750e-01 -1.926293522119522095e-01 2.207276038825511932e-02 -7.726380974054336548e-02 1.552651226520538330e-01 -6.940036267042160034e-02 -6.563992705196142197e-03 -1.050944402813911438e-01 3.718618676066398621e-02 -1.876494139432907104e-01 4.034885019063949585e-02 -3.165563344955444336e-01 -2.223695963621139526e-01 -1.044528465718030930e-02 1.328865736722946167e-01 -4.447002410888671875e-01 2.705802321434020996e-01 5.338367074728012085e-02 -1.605478674173355103e-01 -9.889415651559829712e-02 2.291846126317977905e-01 1.800375282764434814e-01 -3.185476660728454590e-01 6.157552078366279602e-02 3.501737117767333984e-02 -6.335938721895217896e-02
2.004990577697753906e-01 3.119894564151763916e-01 -1.960079669952392578e-01 -2.979765236377716064e-01 -3.804273530840873718e-02 2.515829727053642273e-02 -7.565689831972122192e-02 -1.396674811840057373e-01 1.555243730545043945e-01 5.223908275365829468e-02 2.577677071094512939e-01 -6.230975314974784851e-02 2.346742898225784302e-01 9.298799186944961548e-02 1.154774874448776245e-01 -5.533060431480407715e-02 -2.913500666618347168e-01 -5.548550188541412354e-02 -2.031280845403671265e-01 2.144676893949508667e-01 2.866688184440135956e-02 -2.139874249696731567e-01 1.562385559082031250e-01 3.314260244369506836e-01 2.328535616397857666e-01 9.438844770193099976e-02 1.689761318266391754e-02 -7.334823906421661377e-02 -5.046267062425613403e-02 -1.385204046964645386e-01 6.945464760065078735e-02 2.813233435153961182e-01
4.639088362455368042e-02 6.735786795616149902e-02 -1.148988008499145508e-01 4.214839637279510498e-02 4.891316220164299011e-02 -2.890799343585968018e-01 3.690242394804954529e-02 -1.830808520317077637e-01 2.058399021625518799e-01 1.466032415628433228e-01 1.238686889410018921e-01 1.592494100332260132e-01 2.824304401874542236e-01 -1.004420891404151917e-01 -1.272893603891134262e-02 -4.041093960404396057e-02 -5.231396108865737915e-02 -1.379331499338150024e-01 -3.342693746089935303e-01 -2.510404214262962341e-02 -7.153120636940002441e-02 -3.653670847415924072e-01 2.098924666643142700e-01 -1.691596768796443939e-02 -3.851383179426193237e-02 1.513995081186294556e-01 3.385422825813293457e-01 -2.354328781366348267e-01 -1.212606728076934814e-01 2.826340198516845703e-01 -3.606330975890159607e-02 -2.320879399776458740e-01
7.209623605012893677e-02 2.347056865692138672e-01 1.071873009204864502e-01 -2.211381942033767700e-01 3.477410227060317993e-02 -6.786223500967025757e-02 -1.235363259911537170e-02 -1.180880740284919739e-01 1.658152639865875244e-01 4.208385944366455078e-02 -1.974098943173885345e-02 -1.655806303024291992e-01 1.251452416181564331e-01 4.724529758095741272e-02 -3.690526261925697327e-02 -2.914473600685596466e-02 1.361852288246154785e-01 -1.254272013902664185e-01 -4.603701829910278320e-01 -5.967489257454872131e-02 9.042548388242721558e-02 -5.101516842842102051e-01 -2.584331631660461426e-01 2.486080676317214966e-01 -3.076010197401046753e-02 1.327188014984130859e-01 1.635116934776306152e-01 -5.704773962497711182e-02 -1.317072473466396332e-02 1.520817540585994720e-02 -4.445911385118961334e-03 2.940313220024108887e-01
5.557585135102272034e-02 1.065722480416297913e-01 1.810743212699890137e-01 -3.141832649707794189e-01 3.396939951926469803e-03 1.019810810685157776e-01 -2.482948638498783112e-02 -5.412619113922119141e-01 -1.227017790079116821e-01 -1.361927017569541931e-02 3.702984154224395752e-01 5.445392429828643799e-02 1.789796203374862671e-01 1.330225616693496704e-01 1.291542202234268188e-01 -6.582534406334161758e-03 -7.539249956607818604e-02 -8.962631970643997192e-02 2.374465204775333405e-02 -7.394232600927352905e-02 -2.495067417621612549e-01 -1.816858053207397461e-01 1.370494514703750610e-01 2.167871221899986267e-02 1.371491551399230957e-01 7.060651481151580811e-02 2.194251418113708496e-01 -1.294364929199218750e-01 -1.856194883584976196e-01 -2.067867368459701538e-01 -1.413348168134689331e-01 9.016945958137512207e-02
-1.312536150217056274e-01 -4.244476556777954102e-02 2.052731662988662720e-01 -1.429693996906280518e-01 2.616120576858520508e-01 -2.496508359909057617e-01 -1.873850673437118530e-01 -1.818916499614715576e-01 9.441532194614410400e-02 2.599237263202667236e-01 2.663448452949523926e-01 4.500964283943176270e-02 -5.682433769106864929e-02 -1.497299671173095703e-01 8.249685913324356079e-02 -1.193779055029153824e-02 -1.736382097005844116e-01 -7.665570825338363647e-02 2.513112314045429230e-02 -7.446932047605514526e-02 -3.719557076692581177e-02 -4.294317364692687988e-01 -2.422073930501937866e-01 -1.500844657421112061e-01 -1.705078780651092529e-01 -2.387213334441184998e-02 3.985966444015502930e-01 -1.612029522657394409e-01 -9.083789587020874023e-02 7.143346220254898071e-02 3.261770121753215790e-03 -1.820353977382183075e-02
1.274965107440948486e-01 -1.252230405807495117e-01 -2.410394400358200073e-01 -7.518907659687101841e-04 2.862853407859802246e-01 2.217589644715189934e-03 8.550956100225448608e-02 -1.653972864151000977e-01 -2.929092757403850555e-02 -7.634165138006210327e-02 4.935502633452415466e-02 1.343254838138818741e-02 4.765393584966659546e-02 -3.824879974126815796e-02 8.067125827074050903e-02 -1.823871731758117676e-01 6.332185864448547363e-02 -1.087596789002418518e-01 -9.644833952188491821e-02 -9.421382099390029907e-02 -1.820191740989685059e-01 -4.636530578136444092e-01 1.453382521867752075e-02 1.406707316637039185e-01 1.246258765459060669e-01 -3.008245825767517090e-01 4.090737700462341309e-01 -1.196350082755088806e-01 -1.688816100358963013e-01 -1.110340356826782227e-01 -1.626876145601272583e-01 -2.887949347496032715e-01
1.703599989414215088e-01 7.459548115730285645e-02 -7.327961921691894531e-02 -2.982214987277984619e-01 -8.182705193758010864e-02 -5.167052894830703735e-02 5.463128909468650818e-02 -1.444530673325061798e-02 4.373036697506904602e-02 2.754767239093780518e-02 1.280670166015625000e-01 1.693516224622726440e-01 -8.036107569932937622e-02 -2.599505484104156494e-01 -1.251503825187683105e-01 6.122311577200889587e-02 -3.202228844165802002e-01 -1.948608160018920898e-01 -4.095333814620971680e-02 4.247288405895233154e-02 -2.188134342432022095e-01 -3.302444815635681152e-01 7.434824947267770767e-03 -1.117918416857719421e-01 4.787249267101287842e-01 -3.376354277133941650e-01 3.343489486724138260e-03 -2.146900594234466553e-01 -1.096096411347389221e-01 2.933039702475070953e-02 1.744228042662143707e-02 -3.752078115940093994e-02
-8.096345514059066772e-02 -1.206799317151308060e-02 3.155094683170318604e-01 -2.230496704578399658e-01 8.357515186071395874e-02 1.784271895885467529e-01 -1.160259470343589783e-01 -1.386929899454116821e-01 2.930222749710083008e-01 -1.554351206868886948e-02 1.344375610351562500e-01 1.064247712492942810e-01 2.075390070676803589e-01 7.387842983007431030e-02 2.636242508888244629e-01 4.336491599678993225e-02 -2.423555701971054077e-01 -1.102658286690711975e-01 -1.005616486072540283e-01 1.575428545475006104e-01 -5.965913832187652588e-02 -1.958752274513244629e-01 2.643226683139801025e-01 3.148314356803894043e-01 3.342533111572265625e-01 -1.017658933997154236e-01 1.640990227460861206e-01 -1.037864089012145996e-01 -1.328813284635543823e-01 -1.394978314638137817e-01 -1.194311529397964478e-01 9.575849026441574097e-02
-9.168066829442977905e-02 3.230640292167663574e-01 8.634341880679130554e-03 1.545725166797637939e-01 4.142401367425918579e-02 -2.687044739723205566e-01 -2.727129161357879639e-01 -1.331780403852462769e-01 4.161880016326904297e-01 1.480499207973480225e-01 1.363579928874969482e-01 -3.935822844505310059e-02 -1.646007783710956573e-02 7.054670155048370361e-02 -1.765502803027629852e-02 4.449033737182617188e-02 -2.471940815448760986e-01 -2.172488570213317871e-01 -9.330216050148010254e-02 -1.247271299362182617e-01 3.234734013676643372e-02 -2.896988391876220703e-01 -5.954559519886970520e-02 3.371135890483856201e-01 1.175177693367004395e-01 -1.747858971357345581e-01 2.848427891731262207e-01 5.108755547553300858e-03 8.250606060028076172e-02 -2.085010148584842682e-02 8.322436362504959106e-02 2.517661778256297112e-04
-8.876384049654006958e-02 4.219029247760772705e-01 1.725353184156119823e-03 -2.224285602569580078e-01 -2.101582288742065430e-01 -4.776311293244361877e-02 -1.422829777002334595e-01 -2.511285841464996338e-01 6.450148671865463257e-02 1.572135984897613525e-01 -1.009371727705001831e-01 1.630805432796478271e-02 5.157788470387458801e-02 -1.672775000333786011e-01 -1.390658468008041382e-01 -2.256975322961807251e-01 -1.749486625194549561e-01 -1.522810608148574829e-01 1.575422734022140503e-01 -2.565722167491912842e-01 -1.080465912818908691e-01 -4.102638363838195801e-01 1.908952891826629639e-01 7.639217376708984375e-02 3.775762021541595459e-02 4.616097733378410339e-02 9.493953734636306763e-02 -1.650439649820327759e-01 -1.942303031682968140e-01 1.794893741607666016e-01 7.253430783748626709e-02 1.136091575026512146e-01
-1.157279387116432190e-01 1.361273974180221558e-01 -1.543962806463241577e-01 5.110960826277732849e-02 8.379654586315155029e-02 8.167205005884170532e-02 8.065550029277801514e-02 -2.451721727848052979e-01 1.164062097668647766e-01 -1.162113323807716370e-01 3.667643070220947266e-01 3.139823973178863525e-01 9.388764388859272003e-03 6.242404878139495850e-02 2.238578647375106812e-01 -3.055927157402038574e-01 7.991892099380493164e-02 -9.244634211063385010e-02 1.434593088924884796e-02 -5.643876269459724426e-02 -2.194322347640991211e-01 -4.295373260974884033e-01 9.508624672889709473e-02 1.591324657201766968e-01 2.215481847524642944e-01 -3.858470171689987183e-02 -8.603025227785110474e-02 -9.046525508165359497e-02 6.664464017376303673e-04 5.459823459386825562e-02 4.861649125814437866e-02 -3.111818730831146240e-01
-1.107853874564170837e-01 1.828504353761672974e-02 -1.463403105735778809e-01 1.450579613447189331e-01 1.145576015114784241e-01 -1.644672155380249023e-01 2.363488674163818359e-01 -1.171274185180664062e-01 5.450743809342384338e-02 1.377492100000381470e-01 8.411906659603118896e-02 -1.858413219451904297e-01 1.058968380093574524e-01 -5.121130496263504028e-02 2.166570127010345459e-01 -3.143539130687713623e-01 -1.724271625280380249e-01 2.322987653315067291e-02 -1.248583719134330750e-01 -2.298063188791275024e-01 -6.582092493772506714e-02 -2.620632648468017578e-01 -1.139241233468055725e-01 1.229489594697952271e-01 2.852519154548645020e-01 -2.975200712680816650e-01 4.275743663311004639e-01 -1.252863109111785889e-01 -1.012878715991973877e-01 -6.606823951005935669e-02 -3.390930965542793274e-02 -1.675555408000946045e-01
-4.352687671780586243e-02 2.147949188947677612e-01 1.592498123645782471e-01 -2.752217352390289307e-01 2.211253494024276733e-01 -3.663038136437535286e-03 1.392764449119567871e-01 -2.856706082820892334e-01 1.340076774358749390e-01 1.310587823390960693e-01 -1.914239227771759033e-01 -9.995372593402862549e-02 1.473937481641769409e-01 2.990902774035930634e-02 1.228589043021202087e-01 -2.113746702671051025e-01 -1.465639024972915649e-01 1.067615300416946411e-01 -1.057868674397468567e-01 2.623900175094604492e-01 -1.534862369298934937e-01 -2.887414693832397461e-01 -3.279235661029815674e-01 -8.164845407009124756e-03 1.221260353922843933e-01 2.555731832981109619e-01 1.314057558774948120e-01 -1.962677538394927979e-01 5.316288396716117859e-02 -2.356265336275100708e-01 7.012711139395833015e-04 1.223438084125518799e-01
1.676591783761978149e-01 1.187654733657836914e-01 6.500085443258285522e-02 -3.295051753520965576e-01 -2.440060526132583618e-01 -1.247904673218727112e-01 1.091484799981117249e-01 -4.632991924881935120e-02 -4.984711110591888428e-02 2.448930442333221436e-01 5.338490474969148636e-03 1.251796036958694458e-01 1.999239921569824219e-01 -3.791454806923866272e-02 -9.122793376445770264e-02 1.178073510527610779e-01 8.702255785465240479e-02 -9.807616472244262695e-03 -4.000611007213592529e-01 7.975012809038162231e-02 -8.188306540250778198e-02 -3.922795355319976807e-01 -1.826996952295303345e-01 2.811626791954040527e-01 1.755101233720779419e-01 1.496348623186349869e-02 8.123936504125595093e-02 -3.152143657207489014e-01 -1.466054916381835938e-01 -6.795050948858261108e-02 1.235115807503461838e-02 6.084777787327766418e-02
-1.007696092128753662e-01 1.252791285514831543e-01 1.680057048797607422e-01 -1.666639149188995361e-01 1.443196982145309448e-01 -6.681054085493087769e-02 3.639436885714530945e-02 -2.813041508197784424e-01 1.820327341556549072e-01 -9.941177815198898315e-02 8.909772336483001709e-02 -1.405798792839050293e-01 -4.373496770858764648e-02 -2.473704889416694641e-02 6.066234782338142395e-03 -1.483913064002990723e-01 2.269653379917144775e-01 2.054137550294399261e-02 -2.517825067043304443e-01 -1.555923372507095337e-01 1.342791020870208740e-01 -5.284438133239746094e-01 -2.050413787364959717e-01 2.377428263425827026e-01 8.416308462619781494e-02 2.760206162929534912e-01 3.689177706837654114e-02 5.940178781747817993e-02 -2.158313989639282227e-01 1.454431414604187012e-01 1.320013254880905151e-01 9.160070866346359253e-02
4.460743069648742676e-02 -1.285926103591918945e-01 2.127839922904968262e-01 -1.899052760563790798e-03 -9.178552776575088501e-02 1.750150620937347412e-01 1.963407965376973152e-03 -7.327239960432052612e-02 1.421431452035903931e-01 -9.633424133062362671e-02 1.733155697584152222e-01 -2.874803543090820312e-02 8.192480355501174927e-02 2.017374783754348755e-01 -1.701042503118515015e-01 -3.818137943744659424e-01 -1.691544950008392334e-01 -1.685239672660827637e-01 -1.526268851011991501e-02 2.130802161991596222e-02 -3.836188698187470436e-03 -5.461319088935852051e-01 1.881166361272335052e-02 1.361511051654815674e-01 2.007779628038406372e-01 -2.615555524826049805e-01 1.131554096937179565e-01 -1.418760269880294800e-01 1.191585436463356018e-01 -2.448035925626754761e-01 -1.273949146270751953e-01 -4.909153282642364502e-02
1.008304059505462646e-01 9.466989338397979736e-02 1.519942879676818848e-01 -6.727620959281921387e-02 7.186871021986007690e-02 -3.035729229450225830e-01 1.134707480669021606e-01 3.154090791940689087e-02 -1.901843957602977753e-02 -1.613675355911254883e-01 4.881853759288787842e-01 2.564703673124313354e-02 2.976710535585880280e-02 1.009304895997047424e-01 6.347295641899108887e-02 8.153495192527770996e-02 -3.989119231700897217e-01 4.524991661310195923e-02 -2.456700354814529419e-01 2.085577696561813354e-01 -2.062681168317794800e-01 -1.760448068380355835e-01 9.177177399396896362e-02 2.528770267963409424e-01 2.502394020557403564e-01 -1.035436466336250305e-01 1.638027280569076538e-01 -1.729641258716583252e-01 -7.959650456905364990e-02 4.104105010628700256e-02 -6.430821865797042847e-02 4.167260229587554932e-02
-1.822418868541717529e-01 6.269098818302154541e-02 -2.123159468173980713e-01 -9.545771032571792603e-02 2.141501009464263916e-01 6.984056532382965088e-02 -2.113039977848529816e-02 -2.817707881331443787e-02 2.130546718835830688e-01 -1.307474970817565918e-01 2.531227469444274902e-01 1.472449898719787598e-01 -1.248354390263557434e-01 -3.616842031478881836e-01 8.458125591278076172e-02 -5.452816188335418701e-02 1.364786922931671143e-02 -3.102953433990478516e-01 -2.306143641471862793e-01 5.967444553971290588e-02 -2.474558949470520020e-01 -3.737463355064392090e-01 9.499789774417877197e-02 1.999350041151046753e-01 2.668547630310058594e-01 3.881172463297843933e-02 -1.775687485933303833e-01 -1.342282742261886597e-01 -6.723289191722869873e-02 -4.003458842635154724e-02 1.318302750587463379e-01 5.497516319155693054e-02
9.428185224533081055e-02 2.203385233879089355e-01 3.662895783782005310e-02 -1.076639257371425629e-02 3.281518518924713135e-01 5.557294934988021851e-02 2.261200733482837677e-02 -2.211575061082839966e-01 3.933306410908699036e-02 3.322796430438756943e-03 4.177183508872985840e-01 -1.140680313110351562e-01 -6.456913053989410400e-02 -7.095513492822647095e-02 2.053136080503463745e-01 -2.167374640703201294e-01 -7.812105119228363037e-02 -6.995847821235656738e-02 -3.438442349433898926e-01 -4.902996122837066650e-02 -4.464767873287200928e-02 -3.403382599353790283e-01 9.992633014917373657e-02 -3.788521513342857361e-02 1.888872236013412476e-01 -2.668657898902893066e-01 8.784431219100952148e-02 -1.502078175544738770e-01 2.311062999069690704e-02 -9.609069675207138062e-03 1.904643774032592773e-01 -2.420074641704559326e-01
-1.199081689119338989e-01 2.848609089851379395e-01 1.248632594943046570e-01 -7.111160457134246826e-02 -1.494592987000942230e-03 -1.755567491054534912e-01 4.415418505668640137e-01 -1.599853485822677612e-01 8.414311707019805908e-02 -2.400807440280914307e-01 -1.098814383149147034e-01 -1.307385414838790894e-01 6.185590103268623352e-02 -4.037507623434066772e-02 -2.127885073423385620e-01 -1.776457875967025757e-01 -8.729802817106246948e-02 -6.186134368181228638e-02 -3.343796432018280029e-01 8.452241122722625732e-02 -4.912779852747917175e-02 -3.742940723896026611e-01 -2.422232627868652344e-01 4.457328468561172485e-02 1.070135608315467834e-01 1.659814268350601196e-01 2.226973474025726318e-01 -1.447699870914220810e-02 -3.054546378552913666e-02 4.218540713191032410e-02 8.684064447879791260e-02 -1.537657380104064941e-01
9.155231527984142303e-03 2.878175079822540283e-01 -2.120684683322906494e-01 -1.384860128164291382e-01 3.097363747656345367e-03 1.420079171657562256e-01 7.900559157133102417e-02 -8.274469524621963501e-02 -1.233978867530822754e-01 -1.687225550413131714e-01 -3.226986899971961975e-02 7.080281618982553482e-03 -1.024128943681716919e-01 1.950631290674209595e-01 2.680511772632598877e-01 -2.100054323673248291e-01 -1.763996630907058716e-01 -6.558459997177124023e-02 3.355547785758972168e-02 -3.200970292091369629e-01 -3.305010870099067688e-02 -5.296292304992675781e-01 -7.671987637877464294e-03 -1.954511925578117371e-02 -2.724715881049633026e-02 -1.018050760030746460e-01 2.026560157537460327e-01 2.143046706914901733e-01 -8.544358611106872559e-02 1.953051686286926270e-01 1.775047630071640015e-01 -1.195077076554298401e-01
-2.345409691333770752e-01 -8.392664790153503418e-02 2.918786406517028809e-01 -9.148037433624267578e-02 -5.398914590477943420e-02 1.998699158430099487e-01 6.708313524723052979e-02 -1.013165861368179321e-01 2.139299735426902771e-02 1.238058507442474365e-01 1.634957790374755859e-01 4.538160562515258789e-02 -1.573543548583984375e-01 -1.269983649253845215e-01 1.912799626588821411e-01 -1.413369923830032349e-01 -2.462588548660278320e-01 -1.423029154539108276e-01 1.263364404439926147e-02 -6.974886357784271240e-02 -1.384528446942567825e-02 -3.169278204441070557e-01 -2.766532599925994873e-01 1.049311235547065735e-01 4.183681011199951172e-01 -4.040890932083129883e-01 -2.329002879559993744e-02 -1.060779243707656860e-01 -1.068078204989433289e-01 2.854144573211669922e-02 -1.900349743664264679e-02 -8.904524147510528564e-02
1.425179541110992432e-01 2.223290950059890747e-01 5.652396008372306824e-02 -1.822532415390014648e-01 1.368533074855804443e-01 -5.741710960865020752e-02 -2.043753415346145630e-01 2.289570868015289307e-01 1.465805172920227051e-01 1.823249310255050659e-01 -7.051550596952438354e-02 -6.248030439019203186e-02 -6.567358970642089844e-02 6.789623945951461792e-02 -6.987832486629486084e-02 -2.113659232854843140e-01 -2.996301949024200439e-01 -7.588879205286502838e-03 -8.856036514043807983e-02 -1.593177765607833862e-01 -1.423223316669464111e-01 -3.535563349723815918e-01 -3.157516196370124817e-02 1.298036575317382812e-01 3.330406844615936279e-01 8.636274933815002441e-02 1.634533256292343140e-01 -1.232193410396575928e-01 -3.442312777042388916e-01 -1.548306941986083984e-01 -1.663124412298202515e-01 -1.974293291568756104e-01
-1.174453422427177429e-01 -9.201328456401824951e-02 1.421827170997858047e-02 2.022178284823894501e-02 1.203137114644050598e-01 4.856634885072708130e-02 7.164925336837768555e-02 -1.029907166957855225e-01 -1.189489662647247314e-02 -2.304275631904602051e-01 3.210708200931549072e-01 2.904344815760850906e-03 1.503257006406784058e-01 -1.754251122474670410e-01 1.888481527566909790e-01 -1.666447222232818604e-01 1.353072188794612885e-02 -5.568477138876914978e-02 -1.644871383905410767e-01 -1.820307821035385132e-01 -6.670022010803222656e-02 -5.486756563186645508e-01 -1.669138967990875244e-01 1.007537916302680969e-01 5.731596052646636963e-02 -1.056750938296318054e-01 2.118854075670242310e-01 -2.007613033056259155e-01 -1.941559016704559326e-01 1.424195710569620132e-02 4.107505455613136292e-02 -3.538295328617095947e-01
-2.401482909917831421e-01 2.022419422864913940e-01 -1.621767282485961914e-01 -1.877399682998657227e-01 7.990197837352752686e-02 -1.246386244893074036e-01 1.689480245113372803e-01 6.408625841140747070e-02 -1.101953163743019104e-01 7.764535397291183472e-02 -1.279383432120084763e-02 -2.245510369539260864e-01 2.451861500740051270e-01 8.714374899864196777e-02 -1.025772932916879654e-02 -8.515280485153198242e-02 -1.470164060592651367e-01 -1.328327059745788574e-01 -1.564397290349006653e-02 -6.905820965766906738e-02 2.365249246358871460e-01 -5.195765495300292969e-01 -3.225303590297698975e-01 2.563820183277130127e-01 -2.780472300946712494e-02 -1.404529362916946411e-01 9.162811934947967529e-02 -4.996950179338455200e-02 1.627038568258285522e-01 -1.848549991846084595e-01 -9.124200046062469482e-02 3.448551893234252930e-02
1.270401924848556519e-01 -1.101401401683688164e-03 -2.080725878477096558e-01 -2.426374852657318115e-01 1.191788017749786377e-01 -6.751731783151626587e-02 2.209105789661407471e-01 -2.301478087902069092e-01 -6.225403025746345520e-02 7.121359929442405701e-03 1.860580444335937500e-01 1.107570827007293701e-01 -5.872333422303199768e-02 -8.294028043746948242e-02 -1.667033135890960693e-01 -8.870702236890792847e-03 -1.498777270317077637e-01 -4.819865524768829346e-01 -2.244090735912322998e-01 -9.752728790044784546e-02 -9.036798030138015747e-02 -2.905319035053253174e-01 -1.279316544532775879e-01 -2.411755174398422241e-01 6.279086321592330933e-02 1.946066468954086304e-01 3.442785739898681641e-01 -2.997674606740474701e-02 -4.766702477354556322e-04 1.516531109809875488e-01 -7.138253748416900635e-02 3.264561295509338379e-02
-9.994187951087951660e-02 2.379128038883209229e-01 -2.366157993674278259e-02 -2.202552855014801025e-01 3.010084480047225952e-02 4.379493743181228638e-02 -1.078533194959163666e-02 -3.723286986351013184e-01 -2.040512301027774811e-02 5.306548997759819031e-02 4.480843544006347656e-01 1.240308359265327454e-01 1.135050654411315918e-01 2.915723621845245361e-01 1.612850725650787354e-01 -2.272277139127254486e-02 -7.563979923725128174e-02 2.528656274080276489e-02 -1.363734453916549683e-01 -1.464687138795852661e-01 4.858705028891563416e-02 -1.668868958950042725e-01 3.345232009887695312e-01 1.396764367818832397e-01 1.099640429019927979e-01 1.047509163618087769e-01 3.118880987167358398e-01 -6.939930468797683716e-02 -8.891556411981582642e-02 -2.350446581840515137e-01 1.630241749808192253e-03 5.095611140131950378e-02
-9.802750498056411743e-02 9.513986855745315552e-02 -4.286550916731357574e-03 -3.771520778536796570e-02 8.358094841241836548e-02 -3.057385087013244629e-01 -2.998129092156887054e-02 9.497629851102828979e-02 5.827066674828529358e-02 6.712272763252258301e-02 3.106252849102020264e-01 -2.575211971998214722e-02 -1.503535509109497070e-01 -1.084946170449256897e-01 1.885323077440261841e-01 -1.384783089160919189e-01 -4.699883162975311279e-01 1.938682645559310913e-01 -1.331622898578643799e-01 5.213134363293647766e-02 -6.341771036386489868e-02 -3.750815391540527344e-01 -8.883060514926910400e-02 3.732379525899887085e-02 -4.953381791710853577e-02 -7.495018839836120605e-02 1.525342464447021484e-01 -3.631972968578338623e-01 1.977490037679672241e-01 -1.907621473073959351e-01 2.302455343306064606e-02 5.635619163513183594e-02
-1.528138667345046997e-02 3.252546768635511398e-03 8.305273018777370453e-03 -1.812909394502639771e-01 4.781857505440711975e-02 -4.597018286585807800e-02 2.223885953426361084e-01 -7.458142936229705811e-02 -1.624848544597625732e-01 -1.736220866441726685e-01 3.529758751392364502e-01 1.298165023326873779e-01 -5.306891351938247681e-02 2.823741734027862549e-01 -3.972993418574333191e-02 -1.993080079555511475e-01 -2.967815399169921875e-01 -8.669324964284896851e-02 -9.457519650459289551e-02 -2.696002125740051270e-01 -1.180894598364830017e-01 -5.325608849525451660e-01 -4.027931392192840576e-02 -5.526168737560510635e-03 -4.678381234407424927e-02 3.692615777254104614e-02 -1.706330920569598675e-03 1.395690143108367920e-01 2.391973882913589478e-02 1.497325301170349121e-01 2.140979766845703125e-01 -1.313405483961105347e-01
8.691125363111495972e-02 -5.255312845110893250e-02 5.245157331228256226e-02 -2.786535918712615967e-01 -6.435202807188034058e-02 -2.876552343368530273e-01 2.668739557266235352e-01 -7.283349335193634033e-02 1.921942085027694702e-01 2.453725039958953857e-01 1.725406795740127563e-01 -2.724068425595760345e-02 -1.927951127290725708e-01 -4.069174453616142273e-02 2.908676564693450928e-01 -9.383232891559600830e-02 -1.584600806236267090e-01 4.863663017749786377e-02 -3.486442565917968750e-02 2.472567409276962280e-01 -5.871486291289329529e-02 -4.102942645549774170e-01 -2.410687804222106934e-01 1.896237879991531372e-01 -1.013743281364440918e-01 -2.049427106976509094e-02 2.030130475759506226e-01 1.394480168819427490e-01 -7.951159030199050903e-02 -1.099652424454689026e-01 -6.644293200224637985e-03 2.011902481317520142e-01
-2.306817285716533661e-02 3.465422093868255615e-01 3.490707278251647949e-02 -3.013935685157775879e-01 -3.075471818447113037e-01 -1.184243932366371155e-01 -1.204015221446752548e-02 6.168079562485218048e-03 4.209109395742416382e-02 2.901742458343505859e-01 1.879194676876068115e-01 1.702679693698883057e-01 -6.057493388652801514e-02 -1.091354489326477051e-01 1.216804832220077515e-01 7.238847017288208008e-02 -2.602806501090526581e-02 -8.897354453802108765e-02 -2.305730283260345459e-01 5.031903460621833801e-02 -9.760396182537078857e-02 -4.602186679840087891e-01 -9.162392467260360718e-02 8.474563062191009521e-02 2.648228108882904053e-01 1.016570180654525757e-01 -1.116530746221542358e-01 -3.066152893006801605e-02 -1.127212047576904297e-01 -2.708441950380802155e-02 2.554253637790679932e-01 1.373887211084365845e-01
6.045572087168693542e-02 3.150820732116699219e-01 -7.635506987571716309e-02 -1.133495792746543884e-01 3.219448402523994446e-02 1.557374149560928345e-01 -2.364322543144226074e-02 -8.965019881725311279e-02 2.927096374332904816e-02 -6.354094296693801880e-02 2.797644734382629395e-01 2.454763799905776978e-01 -1.131965368986129761e-01 6.649362295866012573e-02 -4.656879231333732605e-03 -1.074890978634357452e-02 -3.997218608856201172e-02 -2.891925871372222900e-01 1.460533440113067627e-01 1.653945147991180420e-01 -2.106488645076751709e-01 -2.570574879646301270e-01 9.616220742464065552e-02 3.637849688529968262e-01 2.920911610126495361e-01 -1.695496886968612671e-01 3.222846984863281250e-01 -1.809826493263244629e-01 -6.965124607086181641e-02 1.082831248641014099e-01 -1.040071099996566772e-01 1.402662098407745361e-01
1.419959664344787598e-01 3.601457476615905762e-01 -2.270289361476898193e-01 -1.330885887145996094e-01 1.036475151777267456e-01 8.999645709991455078e-03 2.061982154846191406e-01 -1.244370415806770325e-01 -6.859489530324935913e-02 1.339930891990661621e-01 1.670910269021987915e-01 9.960719197988510132e-02 9.892726689577102661e-02 -1.392822861671447754e-01 -3.160399571061134338e-02 -2.825582027435302734e-01 1.891509816050529480e-02 1.991386264562606812e-01 -2.091743797063827515e-01 6.634869426488876343e-02 6.168940663337707520e-02 -2.761374711990356445e-01 -2.799620628356933594e-01 2.971919476985931396e-01 4.564294591546058655e-03 3.941248636692762375e-03 2.450626343488693237e-01 -1.246144101023674011e-01 2.910339236259460449e-01 -1.191781163215637207e-01 -3.018605522811412811e-02 -1.765265762805938721e-01
-3.165575563907623291e-01 1.701533794403076172e-01 -9.973647445440292358e-02 -3.701057434082031250e-01 -1.671113371849060059e-01 -1.572866924107074738e-02 -1.401197761297225952e-01 -2.629860937595367432e-01 -1.379956258460879326e-03 8.792066574096679688e-02 -1.914751529693603516e-01 -8.950797468423843384e-02 -2.236943542957305908e-01 -3.862499445676803589e-02 1.194785013794898987e-01 -9.083680808544158936e-02 -1.108460724353790283e-01 2.110192179679870605e-02 -2.209371514618396759e-02 -2.529454231262207031e-01 -2.478710711002349854e-01 -3.656902909278869629e-01 1.548800766468048096e-01 3.520042002201080322e-01 -6.400052458047866821e-02 6.650255620479583740e-02 1.542165875434875488e-01 8.771638572216033936e-02 -1.410358957946300507e-02 7.982421666383743286e-02 -4.241687804460525513e-02 -1.088549569249153137e-01
-1.379654109477996826e-01 4.007192850112915039e-01 -2.164142727851867676e-01 -3.034363090991973877e-01 -5.266558751463890076e-02 4.062554240226745605e-02 8.607101440429687500e-02 3.808118170127272606e-03 -1.678817719221115112e-01 -1.501525565981864929e-02 -2.221549451351165771e-01 6.377179920673370361e-02 1.093689817935228348e-02 8.493336290121078491e-02 -7.554022222757339478e-02 -1.699085235595703125e-01 -3.063143789768218994e-01 -5.501378327608108521e-02 -1.334352195262908936e-01 -1.348040550947189331e-01 6.280317902565002441e-02 -4.797084331512451172e-01 -6.276313960552215576e-02 -9.518346935510635376e-02 -1.719309240579605103e-01 1.057326141744852066e-02 2.515532970428466797e-01 -1.303282976150512695e-01 -1.683959364891052246e-02 -1.206264868378639221e-01 1.933298557996749878e-01 6.207406148314476013e-02
9.318148344755172729e-02 -1.669045984745025635e-01 -1.419959068298339844e-01 -1.821303516626358032e-01 8.308805525302886963e-02 2.048633545637130737e-01 2.487786114215850830e-01 -2.432642504572868347e-02 -1.677335053682327271e-01 -2.228724770247936249e-02 2.817264012992382050e-02 -1.357982754707336426e-01 2.598372520878911018e-03 -1.370280981063842773e-01 -1.854961216449737549e-01 5.644704401493072510e-02 -8.813861757516860962e-02 -2.821905314922332764e-01 -2.311664521694183350e-01 -3.853959590196609497e-02 -2.324597537517547607e-01 -5.197141766548156738e-01 -1.102404110133647919e-02 1.317051053047180176e-01 -1.613635383546352386e-02 2.561954557895660400e-01 1.597109735012054443e-01 -1.445587277412414551e-01 -1.587415337562561035e-01 3.610585629940032959e-02 -2.588246762752532959e-01 6.928684562444686890e-02
2.876333892345428467e-01 2.992050535976886749e-02 -2.208019793033599854e-01 1.973112486302852631e-02 -3.775664605200290680e-03 -1.351291537284851074e-01 1.223345622420310974e-01 -2.905298769474029541e-01 2.874227762222290039e-01 1.947368085384368896e-01 1.563745737075805664e-01 1.261723041534423828e-01 1.814956367015838623e-01 -2.718755006790161133e-01 -1.162261795252561569e-02 -8.875609934329986572e-02 1.982733793556690216e-02 -1.854049712419509888e-01 -2.804354429244995117e-01 -1.674450784921646118e-01 9.537579864263534546e-02 -3.879786729812622070e-01 5.129494145512580872e-02 -4.116218537092208862e-02 7.654087245464324951e-02 -2.970727346837520599e-02 1.864279955625534058e-01 -9.123686701059341431e-02 4.046728089451789856e-02 3.378729522228240967e-01 -1.758512295782566071e-02 -4.980095475912094116e-02
1.803688704967498779e-01 2.586711049079895020e-01 -2.001685351133346558e-01 -1.653656363487243652e-01 2.080403417348861694e-01 1.432809978723526001e-01 6.379520148038864136e-02 -1.509569287300109863e-01 -1.097853034734725952e-01 -2.044176459312438965e-01 7.814466953277587891e-02 -2.583559835329651833e-04 -1.464952975511550903e-01 2.519053220748901367e-01 2.342001795768737793e-01 -1.810702085494995117e-01 -1.819745153188705444e-01 -2.312006503343582153e-01 -1.875447332859039307e-01 -9.823810309171676636e-02 8.967194706201553345e-02 -3.713093101978302002e-01 1.347844451665878296e-01 -1.276561617851257324e-01 -1.207759231328964233e-02 -1.755773872137069702e-01 3.062091469764709473e-01 -1.207329216413199902e-03 -8.213527500629425049e-02 2.287907600402832031e-01 1.059251129627227783e-01 -5.619994178414344788e-02
-7.138215750455856323e-02 1.455891281366348267e-01 -3.931854665279388428e-02 -9.521324932575225830e-02 9.247792512178421021e-02 -1.627493947744369507e-01 8.478883653879165649e-02 -6.722479313611984253e-02 2.450597733259201050e-01 1.981718242168426514e-01 1.715563982725143433e-01 -2.332468703389167786e-02 2.073552459478378296e-01 -5.991766601800918579e-02 8.270078897476196289e-02 -7.414180785417556763e-02 1.100995764136314392e-01 9.679384529590606689e-02 -2.581063807010650635e-01 1.205215901136398315e-01 -7.221620529890060425e-02 -5.122957825660705566e-01 -2.993005216121673584e-01 3.165126144886016846e-01 3.230072185397148132e-02 5.002526566386222839e-02 6.751693785190582275e-02 -7.572791725397109985e-02 -3.371456563472747803e-01 5.814591422677040100e-02 3.352149203419685364e-02 1.898816972970962524e-01
7.947995513677597046e-02 2.812104821205139160e-01 -1.900931894779205322e-01 -2.154732644557952881e-01 1.484766602516174316e-01 1.093697994947433472e-01 -9.150625020265579224e-02 -1.048829481005668640e-01 1.149867549538612366e-01 1.876365393400192261e-01 2.464607208967208862e-01 8.594435453414916992e-02 -3.318088361993432045e-03 -6.868449598550796509e-02 7.778472267091274261e-03 1.154692843556404114e-01 -1.165786013007164001e-01 1.231664568185806274e-01 -1.818535476922988892e-02 -1.991842687129974365e-02 -2.379763424396514893e-01 -4.840324521064758301e-01 -3.309960663318634033e-02 1.101326420903205872e-01 1.246333941817283630e-01 7.723697274923324585e-02 4.534042626619338989e-02 -8.807066082954406738e-02 -4.303502663969993591e-02 1.191081479191780090e-01 -4.160606265068054199e-01 -2.998138368129730225e-01
7.476333528757095337e-02 2.625058591365814209e-01 5.378211662173271179e-02 -3.371379077434539795e-01 -1.400359869003295898e-01 -5.337979644536972046e-02 1.276329755783081055e-01 1.249357312917709351e-02 1.454082429409027100e-01 7.674109935760498047e-02 1.176054701209068298e-01 8.478546142578125000e-02 1.232881937175989151e-02 3.607199341058731079e-02 -9.918957203626632690e-02 8.927125483751296997e-03 -2.532191872596740723e-01 1.209462247788906097e-02 -2.232246659696102142e-02 1.165927946567535400e-01 -2.205563932657241821e-01 -3.760694563388824463e-01 2.855966091156005859e-01 1.502799838781356812e-01 2.010291218757629395e-01 -1.230866611003875732e-01 3.040902912616729736e-01 -8.299414813518524170e-02 -5.983584746718406677e-02 1.813996732234954834e-01 1.881095916032791138e-01 3.335304558277130127e-01
-1.798810362815856934e-01 2.252459228038787842e-01 3.230799734592437744e-01 -2.695741951465606689e-01 2.235710620880126953e-01 -2.034086287021636963e-01 1.341169774532318115e-01 2.454364858567714691e-02 5.508575588464736938e-02 4.745545983314514160e-02 -4.497680440545082092e-02 1.447018235921859741e-01 3.628422319889068604e-01 1.935175992548465729e-02 1.567748337984085083e-01 7.791075855493545532e-03 -8.823321014642715454e-02 -4.991348832845687866e-02 -2.504884898662567139e-01 1.150861196219921112e-02 -1.233451142907142639e-01 -3.069211840629577637e-01 -1.755079776048660278e-01 2.120758593082427979e-01 1.727732270956039429e-01 2.307647839188575745e-02 1.672233492136001587e-01 -8.066780865192413330e-02 -6.002811342477798462e-02 -4.834923893213272095e-02 1.821541637182235718e-01 2.875220477581024170e-01
-1.261252760887145996e-01 1.073901802301406860e-01 6.803948432207107544e-02 -2.672681808471679688e-01 2.750373184680938721e-01 -1.973192542791366577e-01 -2.972328960895538330e-01 -2.357981801033020020e-01 1.851822435855865479e-01 9.176607429981231689e-02 2.503289580345153809e-01 -6.596580892801284790e-02 8.951118215918540955e-03 -1.848360747098922729e-01 5.264084786176681519e-02 -3.407647460699081421e-02 -2.972900867462158203e-01 -1.402876824140548706e-01 -1.002813577651977539e-01 1.721559017896652222e-01 -2.160424925386905670e-02 -2.598946094512939453e-01 -1.234347000718116760e-01 -8.544194698333740234e-02 2.392640113830566406e-01 -7.371245324611663818e-02 8.767513930797576904e-02 -1.587567180395126343e-01 -7.512638345360755920e-03 -1.380356252193450928e-01 -2.232288569211959839e-02 -3.695658743381500244e-01
-8.712621033191680908e-02 -4.716565832495689392e-02 2.093214392662048340e-01 -2.571559697389602661e-02 7.528895884752273560e-02 -1.006483733654022217e-01 2.473556995391845703e-01 -3.343996107578277588e-01 -3.737058117985725403e-02 7.925079762935638428e-02 1.437241286039352417e-01 -1.639824360609054565e-02 5.713206715881824493e-03 -1.213792152702808380e-02 1.591667532920837402e-02 -7.174057513475418091e-02 -4.251380264759063721e-01 -1.835761368274688721e-01 3.364956378936767578e-02 7.219613343477249146e-02 -2.232413142919540405e-01 -1.061320975422859192e-01 7.736705988645553589e-02 1.195416599512100220e-01 3.298292756080627441e-01 5.589268729090690613e-02 1.822727173566818237e-01 -1.514201760292053223e-01 1.639612466096878052e-01 -4.552135765552520752e-01 -5.737229809165000916e-02 -1.228730082511901855e-01
1.063141077756881714e-01 5.212539434432983398e-01 -1.625570505857467651e-01 -8.188334293663501740e-03 -7.241045124828815460e-03 -2.076149135828018188e-01 -2.181348502635955811e-01 -4.046459868550300598e-02 3.019937872886657715e-01 2.212182879447937012e-01 2.491616904735565186e-01 1.209418773651123047e-01 1.099015176296234131e-01 -1.012888699769973755e-01 2.697002328932285309e-02 -1.165197342634201050e-01 -6.805512309074401855e-02 -2.229530662298202515e-01 -4.955183342099189758e-02 -9.555545635521411896e-03 -1.525140553712844849e-01 -3.056457638740539551e-01 -1.109436601400375366e-01 1.082604229450225830e-01 2.196452580392360687e-02 4.480109736323356628e-02 1.767266839742660522e-01 -1.507157683372497559e-01 3.319566696882247925e-02 2.637052536010742188e-01 6.125875562429428101e-02 -1.273094564676284790e-01
1.781866550445556641e-01 1.159205809235572815e-01 -3.346921131014823914e-02 -1.348756551742553711e-01 1.195079386234283447e-01 -1.376741379499435425e-01 2.481091171503067017e-01 -6.189312413334846497e-02 6.161525472998619080e-02 9.533052891492843628e-02 9.037251025438308716e-02 2.673163115978240967e-01 -1.208938881754875183e-01 -1.293353643268346786e-02 -1.273181736469268799e-01 -2.052214741706848145e-01 -2.714887559413909912e-01 -1.574802771210670471e-02 -4.355288669466972351e-02 2.980224974453449249e-02 -4.719080775976181030e-02 -4.512749016284942627e-01 1.946263760328292847e-01 2.591927945613861084e-01 1.408603191375732422e-01 7.110781967639923096e-02 7.630471885204315186e-02 -1.856004595756530762e-01 2.307192236185073853e-02 2.099624127149581909e-01 1.414157152175903320e-01 3.921719193458557129e-01
4.117852542549371719e-03 3.576363921165466309e-01 5.539822578430175781e-02 -1.293034702539443970e-01 2.399128824472427368e-01 4.601239785552024841e-02 8.709660917520523071e-02 -8.716992288827896118e-02 1.741106249392032623e-02 9.932941943407058716e-02 1.885844022035598755e-01 -3.103054463863372803e-01 -3.689592331647872925e-02 -1.066878288984298706e-01 1.429519206285476685e-01 -2.327105700969696045e-01 -1.874067783355712891e-01 1.037248075008392334e-01 -1.352912932634353638e-01 -3.048456087708473206e-02 -1.587079465389251709e-01 -4.208618104457855225e-01 8.739006519317626953e-02 8.167986571788787842e-02 8.683392405509948730e-02 -1.974385380744934082e-01 -6.041080132126808167e-02 -1.672657281160354614e-01 -2.548637241125106812e-02 -1.461441814899444580e-01 1.522393524646759033e-01 -3.781621456146240234e-01
-6.212415546178817749e-02 7.694557309150695801e-02 -1.294590383768081665e-01 -9.241911768913269043e-02 -1.183729842305183411e-01 -6.771703809499740601e-02 9.785684198141098022e-02 -2.915681339800357819e-02 -1.785352230072021484e-01 -5.870191380381584167e-02 -4.833877086639404297e-02 1.084888353943824768e-01 2.744933664798736572e-01 2.463714331388473511e-01 1.211496442556381226e-01 -2.030142396688461304e-02 -7.245938479900360107e-02 -3.059985339641571045e-01 -3.456174135208129883e-01 2.681420147418975830e-01 -5.339305847883224487e-02 -4.365315139293670654e-01 -4.829691350460052490e-02 -1.151230838149785995e-02 1.943647861480712891e-01 1.814552545547485352e-01 8.219536393880844116e-02 -6.051337718963623047e-02 6.599342077970504761e-02 -1.965958178043365479e-01 -2.485990524291992188e-01 -2.515796124935150146e-01
-4.966295883059501648e-02 1.521837711334228516e-01 -3.196561336517333984e-02 -3.101369179785251617e-02 8.065817505121231079e-02 1.662159413099288940e-01 -2.422633813694119453e-03 -1.189399287104606628e-01 1.479214280843734741e-01 -1.330891102552413940e-01 3.098718523979187012e-01 2.615173459053039551e-01 -4.289399459958076477e-02 3.912591189146041870e-02 1.905376911163330078e-01 -9.087573736906051636e-02 -4.959716647863388062e-02 -6.560172885656356812e-02 6.490878015756607056e-02 -1.982351243495941162e-01 -4.603055417537689209e-01 -4.404492378234863281e-01 3.659445792436599731e-03 -8.339214324951171875e-02 3.055432736873626709e-01 5.143762752413749695e-02 6.050265207886695862e-02 -2.141529023647308350e-01 1.674684882164001465e-02 1.429863870143890381e-01 1.117682233452796936e-01 -1.740825176239013672e-01
1.084270700812339783e-01 1.776501983404159546e-01 4.126821458339691162e-02 -3.155643120408058167e-02 1.184009239077568054e-01 2.740090191364288330e-01 2.510416507720947266e-02 -2.599057853221893311e-01 1.429003030061721802e-01 2.830087579786777496e-02 2.410735636949539185e-01 8.661497384309768677e-02 1.459721475839614868e-01 1.273761093616485596e-01 2.742450833320617676e-01 2.677964419126510620e-02 7.104986160993576050e-02 -1.609687656164169312e-01 6.420640647411346436e-02 2.116909027099609375e-01 -1.877901107072830200e-01 -2.258050888776779175e-01 -3.921619802713394165e-02 2.031196802854537964e-01 1.619313061237335205e-01 -2.880480289459228516e-01 2.929290533065795898e-01 -3.653105199337005615e-01 1.877204030752182007e-01 -3.515427187085151672e-02 -1.475900858640670776e-01 2.740272879600524902e-02
-3.228847384452819824e-01 6.284674257040023804e-02 3.216200973838567734e-03 1.192604303359985352e-01 1.268644779920578003e-01 -2.207574695348739624e-01 1.041009351611137390e-01 -1.365129835903644562e-02 2.635509707033634186e-02 2.060568481683731079e-01 3.037007451057434082e-01 -3.444040939211845398e-02 4.803962074220180511e-03 3.998182713985443115e-02 -4.091072827577590942e-02 -2.582135200500488281e-01 -3.356176242232322693e-02 -3.768081963062286377e-01 -6.682969164103269577e-03 3.085931241512298584e-01 -2.609236836433410645e-01 -3.899952173233032227e-01 -2.990764565765857697e-02 7.424675673246383667e-02 2.163414806127548218e-01 -1.291772909462451935e-02 7.294161617755889893e-02 -5.197503138333559036e-03 -3.495724499225616455e-02 -1.909660547971725464e-01 -1.946431547403335571e-01 -4.798774793744087219e-02
4.273064434528350830e-02 3.379356861114501953e-01 -1.546647027134895325e-02 -1.399194896221160889e-01 -2.141599655151367188e-01 1.605538576841354370e-01 2.021264433860778809e-01 -3.718164935708045959e-02 -9.390447288751602173e-02 1.793624758720397949e-01 -9.867796301841735840e-02 3.342504501342773438e-01 -3.631369024515151978e-02 1.344259828329086304e-01 -5.971800535917282104e-02 -7.344864308834075928e-02 -1.016338244080543518e-01 -1.449856907129287720e-01 -2.701306939125061035e-01 -2.785401344299316406e-01 -7.479408383369445801e-02 -1.909132599830627441e-01 -1.305269002914428711e-01 2.813827395439147949e-01 1.087130606174468994e-01 -2.511481046676635742e-01 2.421828359365463257e-02 -2.129559218883514404e-01 2.690917626023292542e-02 2.933572232723236084e-01 1.757367253303527832e-01 2.863743156194686890e-02
-2.026339322328567505e-01 1.169098243117332458e-01 1.646333932876586914e-01 -1.715160459280014038e-01 -1.263444274663925171e-01 1.550387889146804810e-01 1.429474353790283203e-01 -5.834796279668807983e-02 4.488079994916915894e-02 4.325174260884523392e-03 2.929202020168304443e-01 -1.263126730918884277e-01 2.371989041566848755e-01 4.906395077705383301e-02 -1.029101535677909851e-01 -2.180739343166351318e-01 -4.514456540346145630e-02 -2.139696180820465088e-01 1.926426403224468231e-02 -7.015836238861083984e-02 -1.900674253702163696e-01 -5.191704630851745605e-01 1.399533301591873169e-01 2.404170297086238861e-02 1.842520385980606079e-01 -2.261832207441329956e-01 -5.138992331922054291e-03 -8.310093730688095093e-02 2.615326046943664551e-01 -1.285205930471420288e-01 -2.005514353513717651e-01 9.046208858489990234e-02
1.750573068857192993e-01 2.160322815179824829e-01 3.978106752038002014e-02 -6.180328875780105591e-02 1.055680029094219208e-02 -1.145862638950347900e-01 7.653836160898208618e-02 -7.699717581272125244e-02 3.738733381032943726e-02 8.942455053329467773e-02 1.623857319355010986e-01 -1.902179047465324402e-02 1.276054084300994873e-01 -1.519752591848373413e-01 -1.238162443041801453e-01 2.450385689735412598e-01 -1.024370491504669189e-01 5.318937450647354126e-02 -4.297037422657012939e-01 2.074119895696640015e-01 -8.174803853034973145e-02 -3.251109719276428223e-01 -2.714379429817199707e-01 1.281329095363616943e-01 1.852426528930664062e-01 3.679542243480682373e-02 3.919857442378997803e-01 1.135118231177330017e-01 -1.720228046178817749e-01 -1.538057029247283936e-01 -6.492219865322113037e-02 1.955548375844955444e-01
-1.201396659016609192e-01 2.955744564533233643e-01 -4.874611273407936096e-02 -2.666916251182556152e-01 1.802842319011688232e-01 -1.073915883898735046e-01 2.646450102329254150e-01 -1.788698732852935791e-01 -3.824076056480407715e-02 1.563050895929336548e-01 6.000048667192459106e-02 -1.272517144680023193e-01 4.066334664821624756e-02 -2.224090322852134705e-02 5.347438901662826538e-02 -2.544961571693420410e-01 -1.424875762313604355e-02 3.491921722888946533e-02 9.512569755315780640e-02 1.144224032759666443e-01 1.558435708284378052e-01 -4.318799078464508057e-01 -2.547577023506164551e-01 1.097167059779167175e-01 -5.669537186622619629e-02 -1.167822256684303284e-01 2.701923549175262451e-01 -2.280591428279876709e-01 1.665358245372772217e-01 -2.811455726623535156e-01 -3.574451431632041931e-02 -4.404086247086524963e-02
-1.055089533329010010e-01 1.274439394474029541e-01 -5.640739575028419495e-02 6.983730196952819824e-02 2.165197730064392090e-01 -1.942701786756515503e-01 1.732522100210189819e-01 -1.967436075210571289e-01 2.813777327537536621e-01 -1.820420622825622559e-01 1.465353965759277344e-01 7.820291072130203247e-02 -3.294507786631584167e-02 -2.680096328258514404e-01 1.199913918972015381e-01 -2.482597827911376953e-01 -5.088207777589559555e-03 5.261280760169029236e-02 -2.104769945144653320e-01 -1.811337620019912720e-01 -2.715080976486206055e-02 -2.487164884805679321e-01 2.071963250637054443e-01 1.954036206007003784e-01 3.980161249637603760e-01 -1.065502539277076721e-01 3.151409924030303955e-01 -1.231441125273704529e-01 -2.510270103812217712e-02 8.285300433635711670e-02 7.791054435074329376e-03 -8.340685814619064331e-02
-1.099837794899940491e-01 3.119824081659317017e-02 -1.141532808542251587e-01 -7.610115408897399902e-02 1.371821016073226929e-01 -1.081245169043540955e-01 -9.639077633619308472e-02 -1.891770400106906891e-02 1.174809485673904419e-01 2.388352528214454651e-02 2.759778797626495361e-01 1.709775030612945557e-01 9.990545362234115601e-02 -2.631056904792785645e-01 -1.906820014119148254e-02 -1.678565144538879395e-01 8.412265032529830933e-02 -1.718402355909347534e-01 -2.673395276069641113e-01 -1.082290187478065491e-01 -3.043256402015686035e-01 -3.500898480415344238e-01 2.038904875516891479e-01 2.406663447618484497e-01 3.409963548183441162e-01 -8.499044924974441528e-02 3.880531713366508484e-02 -2.546747624874114990e-01 -2.453501671552658081e-01 -5.444307625293731689e-02 1.050691753625869751e-01 -4.369390755891799927e-02
7.765562087297439575e-02 3.044370412826538086e-01 1.636344194412231445e-01 -1.804044842720031738e-01 1.586196422576904297e-01 -1.094667091965675354e-01 -2.046883553266525269e-01 -1.119968593120574951e-01 1.022433266043663025e-01 2.884185686707496643e-02 -1.061250939965248108e-01 1.945308782160282135e-02 4.733277857303619385e-02 -2.123012579977512360e-02 -1.674773544073104858e-01 -4.891331866383552551e-02 -1.121441721916198730e-01 -1.092657446861267090e-01 -3.498309105634689331e-02 -2.170581370592117310e-01 -6.665530800819396973e-02 -3.861177861690521240e-01 -5.392481386661529541e-02 -7.108478248119354248e-02 3.322424888610839844e-01 7.755621522665023804e-02 7.315329276025295258e-04 -3.361040651798248291e-01 -2.665401399135589600e-01 -1.718492507934570312e-01 -3.247231245040893555e-01 -1.568170189857482910e-01
-4.212048836052417755e-03 2.207922935485839844e-01 1.967389881610870361e-01 -1.284746676683425903e-01 3.090409040451049805e-01 -6.065857037901878357e-02 2.428608089685440063e-01 -8.353310078382492065e-02 2.626124769449234009e-03 8.819035440683364868e-02 3.052756190299987793e-01 2.699185311794281006e-01 -1.424193680286407471e-01 8.977364748716354370e-02 -1.678660511970520020e-02 -1.627862900495529175e-01 -3.006729185581207275e-01 -7.208526879549026489e-02 7.095313817262649536e-02 -2.493445016443729401e-02 -1.333442181348800659e-01 -3.040640056133270264e-01 1.593582332134246826e-01 2.783943116664886475e-01 1.174797862768173218e-02 1.321275681257247925e-01 2.807995304465293884e-02 -2.553679943084716797e-01 -2.561072632670402527e-02 3.080269098281860352e-01 3.531185537576675415e-02 -8.454438298940658569e-02
-1.771623343229293823e-01 3.133877813816070557e-01 -3.611554577946662903e-02 -2.825021743774414062e-01 1.378637403249740601e-01 -1.014952510595321655e-01 2.526802718639373779e-01 -1.220832392573356628e-01 -5.165072903037071228e-02 1.495827734470367432e-01 -4.141645506024360657e-03 -4.781273379921913147e-02 -3.174663335084915161e-02 2.086337655782699585e-01 6.467413157224655151e-02 -3.793405890464782715e-01 2.278726175427436829e-02 1.331335119903087616e-02 -7.933814823627471924e-02 -3.895373269915580750e-02 1.590963304042816162e-01 -3.619011640548706055e-01 -2.741524279117584229e-01 2.788273245096206665e-02 -1.064669433981180191e-02 -7.885187369538471103e-05 2.953297495841979980e-01 -1.313203573226928711e-01 1.921446770429611206e-01 -1.953874677419662476e-01 -1.162171512842178345e-01 -1.653986722230911255e-01
-4.272529482841491699e-02 2.940519154071807861e-01 -4.240389540791511536e-02 -2.406004667282104492e-01 1.471814364194869995e-01 5.727320164442062378e-02 -1.465660929679870605e-01 -1.190084815025329590e-01 8.577537722885608673e-03 1.500353217124938965e-01 -7.426080852746963501e-02 3.212570026516914368e-02 4.092489928007125854e-02 -6.640056520700454712e-02 7.795376330614089966e-02 1.927620172500610352e-01 -5.211660265922546387e-02 1.565417796373367310e-01 -2.509202659130096436e-01 -1.894376613199710846e-02 -1.067546457052230835e-01 -5.289298892021179199e-01 9.458202868700027466e-02 2.303731292486190796e-01 5.847651511430740356e-02 -1.384264826774597168e-01 1.957945227622985840e-01 -1.735885143280029297e-01 -2.059594094753265381e-01 9.442015737295150757e-02 1.272183805704116821e-01 3.327077031135559082e-01
-1.327216327190399170e-01 3.175402879714965820e-01 -1.674672961235046387e-01 1.036874130368232727e-01 2.430525794625282288e-02 -3.523353487253189087e-02 -1.207007914781570435e-01 1.898198276758193970e-01 -5.827401205897331238e-02 1.736367642879486084e-01 2.293837964534759521e-01 -1.220398470759391785e-01 -4.945633187890052795e-02 -1.282807532697916031e-02 1.075729429721832275e-01 -2.575053572654724121e-01 -2.220045775175094604e-01 -2.395135909318923950e-01 -1.391797214746475220e-01 -1.807953268289566040e-01 -1.705000698566436768e-01 -3.880023062229156494e-01 -8.530140668153762817e-02 -1.087583452463150024e-01 3.396875858306884766e-01 1.482488512992858887e-01 2.314377725124359131e-01 7.993233203887939453e-02 -3.301183134317398071e-02 -1.665024273097515106e-02 -2.198299616575241089e-01 6.584028154611587524e-02
-1.815519332885742188e-01 -8.137083612382411957e-03 -1.691284924745559692e-01 2.432155162096023560e-01 5.338207632303237915e-02 -2.027429267764091492e-02 3.448708448559045792e-04 -3.520915657281875610e-02 2.218762934207916260e-01 -1.986508257687091827e-03 8.141120523214340210e-02 3.245891630649566650e-02 -3.066149353981018066e-01 -8.189725875854492188e-02 4.865601193159818649e-03 -1.046139448881149292e-01 -7.635824731551110744e-04 -5.007886886596679688e-02 5.387475714087486267e-02 -2.816495597362518311e-01 -2.124552279710769653e-01 -6.587169170379638672e-01 2.096691355109214783e-02 -4.691697657108306885e-03 2.445416338741779327e-02 2.373081147670745850e-01 2.209152728319168091e-01 -1.036475133150815964e-02 8.954811096191406250e-02 -1.117552146315574646e-01 -1.176030561327934265e-01 4.129128903150558472e-02
-5.980398878455162048e-02 1.479289382696151733e-01 4.828339070081710815e-02 -7.696967571973800659e-02 -5.358849465847015381e-02 7.000870537012815475e-04 2.054672688245773315e-02 -9.563923627138137817e-02 1.772467494010925293e-01 5.380514264106750488e-02 3.755076602101325989e-02 -1.269316226243972778e-01 3.112214803695678711e-01 -6.208597216755151749e-03 1.063861325383186340e-01 -5.427096784114837646e-02 8.608697913587093353e-03 7.021567970514297485e-02 -3.293147683143615723e-01 5.823918804526329041e-02 -4.934732988476753235e-02 -5.607905983924865723e-01 -3.841525018215179443e-01 2.110563069581985474e-01 -1.703502833843231201e-01 -2.751854062080383301e-02 2.261020690202713013e-01 -6.113119050860404968e-02 -3.623258322477340698e-02 1.338735669851303101e-01 8.018522709608078003e-02 2.338078320026397705e-01
9.828459471464157104e-02 7.083312422037124634e-02 -2.202102392911911011e-01 1.693775057792663574e-01 2.082882523536682129e-01 -3.973754867911338806e-02 1.310101896524429321e-01 -1.550832390785217285e-01 -1.302912235260009766e-01 -1.089050527662038803e-02 8.719511330127716064e-03 2.405230551958084106e-01 1.084015667438507080e-01 -1.574713140726089478e-01 2.139312215149402618e-02 5.598926916718482971e-02 5.084104463458061218e-02 -2.327672988176345825e-01 2.361733466386795044e-02 -2.696192860603332520e-01 2.217238768935203552e-02 -5.221915245056152344e-01 2.255899086594581604e-02 2.476911246776580811e-01 1.358200758695602417e-01 1.121478974819183350e-01 2.159025073051452637e-01 -9.830740094184875488e-02 -1.560590416193008423e-01 -2.017084062099456787e-01 2.927073538303375244e-01 -6.105504557490348816e-02
6.195326521992683411e-02 1.560511887073516846e-01 8.794924616813659668e-02 -5.003131926059722900e-02 1.266822516918182373e-01 -9.977743774652481079e-02 2.351786382496356964e-02 -2.203390747308731079e-01 5.577966198325157166e-02 -9.157405234873294830e-03 1.240684390068054199e-01 -2.150639593601226807e-01 6.975238025188446045e-02 -3.481827303767204285e-02 3.300751447677612305e-01 -1.808764785528182983e-01 -1.544690132141113281e-01 4.406039789319038391e-02 -3.645275533199310303e-01 -2.611531317234039307e-01 -9.435448050498962402e-02 -3.980216979980468750e-01 -2.260176464915275574e-02 5.139648914337158203e-02 2.308033406734466553e-01 -2.641374170780181885e-01 -4.203054681420326233e-02 -1.182963922619819641e-01 -3.316261246800422668e-02 -1.328643709421157837e-01 1.141375675797462463e-02 -3.447297513484954834e-01
-1.122230943292379379e-02 2.521910965442657471e-01 -2.566163837909698486e-01 -2.148603647947311401e-01 9.536112844944000244e-02 -1.107881590723991394e-02 -9.191051870584487915e-02 -2.540112286806106567e-02 1.358351111412048340e-01 1.624085903167724609e-01 1.701148003339767456e-01 2.268621325492858887e-01 1.218612939119338989e-01 -1.287851333618164062e-01 9.764093905687332153e-02 2.634107507765293121e-02 -5.044405162334442139e-02 -3.936352953314781189e-02 -1.027349103242158890e-02 -1.185346953570842743e-02 -2.430033683776855469e-01 -4.545660912990570068e-01 -1.772395819425582886e-01 -2.970052883028984070e-02 1.082964390516281128e-01 1.024889126420021057e-01 1.223435923457145691e-01 -2.341912984848022461e-01 -6.953211128711700439e-02 3.657887130975723267e-02 -3.373101353645324707e-01 -3.531816899776458740e-01
-2.946296148002147675e-02 8.210971951484680176e-02 -1.984314918518066406e-01 -2.861698269844055176e-01 1.190651953220367432e-01 2.409850992262363434e-02 7.573841512203216553e-02 -1.045189052820205688e-01 7.950179278850555420e-02 1.854360252618789673e-01 -7.604634016752243042e-02 2.790706639643758535e-04 -4.270407855510711670e-01 -1.818627119064331055e-01 1.402372121810913086e-01 3.276943787932395935e-02 -1.739579439163208008e-01 -3.732550442218780518e-01 -6.462503969669342041e-02 -6.301572173833847046e-02 -8.600770682096481323e-02 -2.810655236244201660e-01 -8.109503239393234253e-02 -1.095372438430786133e-01 2.775169014930725098e-01 -1.422540396451950073e-01 1.534537374973297119e-01 -2.062452882528305054e-01 3.211042284965515137e-02 -2.888142466545104980e-01 -6.272120028734207153e-02 1.504054218530654907e-01
-6.826949864625930786e-02 2.244219034910202026e-01 -4.541519656777381897e-02 -3.861178457736968994e-01 4.125918261706829071e-03 -1.669979393482208252e-01 -1.615712195634841919e-01 -1.318068057298660278e-01 -1.981613188982009888e-01 -5.095104500651359558e-02 4.319268465042114258e-02 1.433886587619781494e-01 7.063519209623336792e-02 1.670228876173496246e-02 -7.853521406650543213e-02 4.555153846740722656e-02 -3.234393000602722168e-01 -3.942020237445831299e-01 -1.072678267955780029e-01 -1.471482124179601669e-02 1.445608437061309814e-01 -3.180970251560211182e-01 -9.968743473291397095e-02 3.683176040649414062e-01 6.816165149211883545e-02 2.233147025108337402e-01 -6.966594606637954712e-02 1.110790222883224487e-01 1.552586704492568970e-01 -8.701730519533157349e-03 -9.049476683139801025e-02 3.394687175750732422e-02
-5.965854600071907043e-02 2.379961013793945312e-01 2.001802772283554077e-01 6.195011083036661148e-03 1.395445689558982849e-02 -4.602576792240142822e-02 2.258253097534179688e-01 2.921812422573566437e-02 9.697000682353973389e-02 6.976614147424697876e-02 3.808244764804840088e-01 1.382026076316833496e-01 3.436534851789474487e-02 -1.142724156379699707e-01 1.877894997596740723e-01 -3.086435198783874512e-01 -8.471449464559555054e-02 -1.115529164671897888e-01 -1.747641116380691528e-01 -8.140702545642852783e-02 4.467092081904411316e-02 -1.565940305590629578e-02 -2.354946220293641090e-03 3.640082776546478271e-01 4.474587440490722656e-01 -1.402792632579803467e-01 2.254209369421005249e-01 -2.238103598356246948e-01 -2.057168819010257721e-02 7.403752207756042480e-02 3.180868551135063171e-02 -5.570754408836364746e-02
4.491835832595825195e-02 4.622615873813629150e-03 -3.222208842635154724e-02 -9.855441749095916748e-02 -3.763107210397720337e-02 -1.466698199510574341e-01 2.684632539749145508e-01 -1.896248757839202881e-01 4.754610732197761536e-02 2.847622036933898926e-01 2.750435769557952881e-01 -9.852024167776107788e-02 2.167894244194030762e-01 1.226201876997947693e-01 -2.256333231925964355e-01 -1.197346672415733337e-01 -3.860006481409072876e-02 4.006098955869674683e-02 -2.645929753780364990e-01 -1.359176188707351685e-01 -1.950481832027435303e-01 -3.580457568168640137e-01 -2.371072024106979370e-01 -1.004200577735900879e-01 2.962486743927001953e-01 2.610528767108917236e-01 1.556470394134521484e-01 -4.648922942578792572e-03 -2.143753878772258759e-02 -1.604242473840713501e-01 5.105475708842277527e-02 1.648692339658737183e-01
4.887562245130538940e-02 2.335413843393325806e-01 -3.030521050095558167e-02 -3.559648245573043823e-02 1.285779289901256561e-02 4.367518424987792969e-02 -9.782083332538604736e-02 1.985878199338912964e-01 3.565070033073425293e-01 1.057837828993797302e-01 1.767444014549255371e-01 1.670454628765583038e-02 -2.225454896688461304e-01 -1.815768927335739136e-01 2.532513439655303955e-01 -7.340511679649353027e-02 -1.533130854368209839e-01 2.038168162107467651e-02 -7.634462416172027588e-02 -6.348595768213272095e-02 -1.692872047424316406e-01 -4.473474919795989990e-01 -1.485181003808975220e-01 3.572318330407142639e-02 2.948860526084899902e-01 6.908555328845977783e-02 1.610146462917327881e-01 -1.329611539840698242e-01 -2.767632305622100830e-01 -1.551090329885482788e-01 -1.656794100999832153e-01 -1.365526765584945679e-01
-1.162136346101760864e-01 -1.104135438799858093e-01 1.970972493290901184e-02 1.164750079624354839e-03 3.519739806652069092e-01 1.387696862220764160e-01 2.036652900278568268e-02 -2.647076249122619629e-01 -3.421064093708992004e-02 -7.178818434476852417e-02 2.775666713714599609e-01 4.522633552551269531e-02 1.727894693613052368e-01 -7.093477249145507812e-02 1.371656060218811035e-01 -2.836614251136779785e-01 1.180772259831428528e-01 1.847926154732704163e-02 -6.496949493885040283e-02 -2.953644990921020508e-01 -1.854438632726669312e-01 -5.003272891044616699e-01 6.091014668345451355e-02 2.186612635850906372e-01 1.680411398410797119e-02 -9.945290535688400269e-02 1.884841173887252808e-01 1.137429997324943542e-01 -1.103111952543258667e-01 -2.663622796535491943e-02 -1.396125461906194687e-02 -1.643548607826232910e-01
1.749099195003509521e-01 -9.949856251478195190e-02 -1.688346862792968750e-01 -2.682994604110717773e-01 4.619725048542022705e-02 6.917517632246017456e-02 -2.065521925687789917e-01 -1.188429147005081177e-01 5.995602533221244812e-02 -2.562227658927440643e-02 -1.374143958091735840e-01 -1.612541973590850830e-01 1.366012096405029297e-01 1.456198841333389282e-01 3.227531909942626953e-01 -2.145932465791702271e-01 -1.365217119455337524e-01 -1.001296713948249817e-01 -9.417461603879928589e-02 -2.553707957267761230e-01 -1.814781874418258667e-01 -4.303303658962249756e-01 -3.153025731444358826e-02 8.801688253879547119e-02 3.389260768890380859e-01 6.278293207287788391e-03 1.807450652122497559e-01 -2.090448439121246338e-01 -7.514995336532592773e-02 -1.048632189631462097e-01 -3.377751260995864868e-02 -1.319764256477355957e-01
-1.193203404545783997e-01 1.248013302683830261e-01 -3.709688410162925720e-02 -2.839160859584808350e-01 1.869073212146759033e-01 -1.084178127348423004e-02 -1.579407751560211182e-01 -1.002218648791313171e-01 1.899924427270889282e-01 2.022863179445266724e-01 2.917242944240570068e-01 -7.411978393793106079e-02 1.596350818872451782e-01 -9.169011563062667847e-02 9.613031148910522461e-02 8.557277172803878784e-02 -2.249749153852462769e-01 -1.139949336647987366e-01 -5.681293550878763199e-03 8.070508390665054321e-02 -1.235243380069732666e-01 -4.084960222244262695e-01 -1.294841319322586060e-01 -5.153645947575569153e-02 1.635811477899551392e-01 -1.424288097769021988e-02 2.223195731639862061e-01 -1.480082720518112183e-01 2.944257669150829315e-02 1.681081950664520264e-01 -3.371009230613708496e-01 -2.955189049243927002e-01
7.005401700735092163e-02 4.594172835350036621e-01 -1.609756350517272949e-01 -8.236231654882431030e-02 8.315491676330566406e-02 8.843874558806419373e-03 2.551228702068328857e-01 -1.829914897680282593e-01 -1.330752158537507057e-03 5.163348838686943054e-02 -3.540450707077980042e-03 -8.127052336931228638e-02 1.814193427562713623e-01 -7.103375345468521118e-02 4.046581313014030457e-02 -2.014296948909759521e-01 -4.741132631897926331e-02 1.937700808048248291e-01 -1.809693723917007446e-01 5.140226706862449646e-02 -9.614489227533340454e-02 -3.513038456439971924e-01 -3.880837559700012207e-01 2.497546225786209106e-01 -2.372925728559494019e-02 9.507822245359420776e-02 1.651544868946075439e-01 -2.828508988022804260e-02 2.193251550197601318e-01 -2.981083653867244720e-02 -1.189982518553733826e-01 -1.861353814601898193e-01
-7.172155380249023438e-02 1.546277254819869995e-01 -2.822213806211948395e-02 -1.456810683012008667e-01 -1.095109805464744568e-01 -1.627482920885086060e-01 6.341402232646942139e-02 -4.833284392952919006e-02 4.689016565680503845e-02 2.009510248899459839e-01 -8.530730754137039185e-02 2.593569159507751465e-01 1.300106644630432129e-01 -1.076259315013885498e-01 -7.485360652208328247e-02 -2.033631801605224609e-01 1.458834558725357056e-01 -1.521590799093246460e-01 -3.474040329456329346e-01 1.060871481895446777e-01 -1.343695633113384247e-02 -4.008194506168365479e-01 -1.492679566144943237e-01 2.922103703022003174e-01 3.229081034660339355e-01 -2.651649899780750275e-02 7.864982634782791138e-02 -1.223482266068458557e-01 -1.523270756006240845e-01 -1.613861918449401855e-01 2.608225941658020020e-01 1.524222493171691895e-01
-1.060793846845626831e-01 1.377583891153335571e-01 3.361319750547409058e-02 -2.752145230770111084e-01 1.490794718265533447e-01 -5.362597852945327759e-02 -1.952007412910461426e-01 -1.037092953920364380e-01 2.949640750885009766e-01 1.798077076673507690e-01 2.373050749301910400e-01 -2.233580313622951508e-02 3.802458569407463074e-02 -7.329881936311721802e-02 1.795819550752639771e-01 4.648405686020851135e-02 -2.149894088506698608e-01 -9.215973317623138428e-02 -2.878966182470321655e-02 -5.109937861561775208e-02 -1.927006430923938751e-02 -3.943876624107360840e-01 -7.532620429992675781e-02 -7.280733436346054077e-02 1.541183441877365112e-01 -1.110967919230461121e-01 2.762934267520904541e-01 -2.624088227748870850e-01 1.165525466203689575e-01 1.341146975755691528e-01 -3.066126108169555664e-01 -2.639047503471374512e-01
-1.464088857173919678e-01 5.389299392700195312e-01 -9.197229146957397461e-02 -6.186499726027250290e-03 3.384710103273391724e-02 -1.718878149986267090e-01 1.304858028888702393e-01 -1.403319388628005981e-01 2.718855738639831543e-01 5.256930366158485413e-02 9.473354369401931763e-02 5.405957251787185669e-02 1.280790269374847412e-01 -1.115204244852066040e-01 7.037646323442459106e-02 -1.158693432807922363e-01 3.603810444474220276e-02 1.934849284589290619e-02 -1.933914422988891602e-01 2.302154153585433960e-01 -1.651396900415420532e-01 -2.284301221370697021e-01 -4.112807512283325195e-01 7.754395157098770142e-02 4.346620291471481323e-02 1.021813601255416870e-01 2.868982776999473572e-02 -1.077789589762687683e-01 5.497320741415023804e-02 9.104887396097183228e-02 2.491776049137115479e-01 -1.776214689016342163e-01
-2.542362809181213379e-01 -6.683642417192459106e-02 -3.274463713169097900e-01 -4.571633040904998779e-01 3.748922049999237061e-02 -1.211816668510437012e-01 -3.922061622142791748e-02 -1.103979442268610001e-02 5.291300639510154724e-02 -1.407909858971834183e-02 6.759653240442276001e-02 7.644905894994735718e-02 -2.568125724792480469e-02 2.461782656610012054e-02 2.148070931434631348e-01 1.404930055141448975e-01 -3.879971802234649658e-01 -1.520775258541107178e-01 -2.797032594680786133e-01 -5.340926721692085266e-02 -4.537241533398628235e-02 -2.905493974685668945e-01 -1.812688410282135010e-01 1.145170629024505615e-01 1.150063946843147278e-01 1.925632655620574951e-01 -6.638099253177642822e-02 -1.680038422346115112e-01 -7.073837518692016602e-02 7.610310614109039307e-02 1.608418524265289307e-01 -9.776788204908370972e-02
-8.842420578002929688e-02 6.215310841798782349e-02 1.887089014053344727e-01 -3.511426746845245361e-01 2.335883863270282745e-02 -3.446916043758392334e-01 -4.791172221302986145e-02 -2.842882573604583740e-01 -4.907900094985961914e-02 2.354534119367599487e-01 4.588353913277387619e-03 -1.082774847745895386e-01 4.268938675522804260e-02 -8.449954539537429810e-02 1.087198927998542786e-01 -2.854184620082378387e-02 -1.886111944913864136e-01 1.190356686711311340e-01 -1.510077863931655884e-01 -1.628626883029937744e-01 -3.927667811512947083e-02 -3.395583331584930420e-01 2.195249870419502258e-02 2.110600322484970093e-01 -1.684400141239166260e-01 -1.113725677132606506e-01 3.430821895599365234e-01 -3.166882786899805069e-03 -1.111737638711929321e-01 -3.332111611962318420e-02 -2.910104207694530487e-02 3.193641006946563721e-01
1.692856475710868835e-02 4.262651801109313965e-01 1.221993565559387207e-01 1.581258140504360199e-02 -9.073270484805107117e-03 -8.265224844217300415e-02 -3.821893781423568726e-02 -1.729728728532791138e-01 3.185985982418060303e-02 5.475032329559326172e-02 4.246326088905334473e-01 4.489102400839328766e-03 -2.232917025685310364e-02 1.737645119428634644e-01 4.083391278982162476e-02 -1.134537234902381897e-01 -1.330451369285583496e-01 -1.278185695409774780e-01 -2.291302978992462158e-01 6.152916699647903442e-02 -2.811657786369323730e-01 -8.608084917068481445e-02 1.314165890216827393e-01 1.482912600040435791e-01 3.540426194667816162e-01 -1.530170589685440063e-01 2.709721922874450684e-01 -2.391591370105743408e-01 -1.501822024583816528e-01 4.277433827519416809e-02 -5.719757452607154846e-02 -1.089411675930023193e-01
1.360589917749166489e-02 1.684428304433822632e-01 1.774492114782333374e-01 -3.944186866283416748e-01 -4.002901725471019745e-03 5.744551308453083038e-03 -9.724449366331100464e-02 -3.479575365781784058e-02 1.673983484506607056e-01 2.766129672527313232e-01 2.514007268473505974e-03 -7.484887540340423584e-02 9.419582039117813110e-02 -8.270422369241714478e-02 -1.204517707228660583e-01 -9.544939547777175903e-02 1.921267956495285034e-01 -5.545278266072273254e-02 -5.583249330520629883e-01 8.583698421716690063e-02 -9.597381949424743652e-02 -3.026316761970520020e-01 -1.089662984013557434e-01 2.791630327701568604e-01 7.376432418823242188e-02 4.960280284285545349e-02 9.601432830095291138e-02 -1.902014911174774170e-01 -1.200251132249832153e-01 1.493662130087614059e-03 6.102820858359336853e-02 -5.548794940114021301e-02
-1.324020475149154663e-01 4.007766246795654297e-01 -9.629627317190170288e-02 -1.113708093762397766e-01 -1.758114248514175415e-01 -9.836587309837341309e-02 1.600556671619415283e-01 -8.982117474079132080e-02 1.757533699274063110e-01 1.856615394353866577e-01 -1.528820544481277466e-01 4.842563532292842865e-03 7.497127354145050049e-02 -9.746516123414039612e-03 1.116387620568275452e-01 -9.282197803258895874e-02 1.300313174724578857e-01 4.281854629516601562e-02 -3.326490521430969238e-01 -8.691672701388597488e-04 -5.337903648614883423e-02 -4.802437722682952881e-01 -2.461362779140472412e-01 2.866101861000061035e-01 4.539933428168296814e-02 -4.553551226854324341e-02 3.960012458264827728e-03 1.936608999967575073e-01 -9.923002123832702637e-02 -1.510282903909683228e-01 1.456317454576492310e-01 9.602258354425430298e-02
-1.057949066162109375e-01 2.482894659042358398e-01 8.570643514394760132e-02 -2.905714809894561768e-01 -1.617318838834762573e-01 -1.637266278266906738e-01 2.758578397333621979e-02 -8.514198660850524902e-02 8.699199557304382324e-02 1.983077079057693481e-01 -5.245188251137733459e-02 5.557538568973541260e-02 9.026730805635452271e-02 -6.732259690761566162e-02 5.207930877804756165e-02 -1.578054279088973999e-01 2.593107521533966064e-01 -1.168217360973358154e-01 -4.000123143196105957e-01 1.858412660658359528e-02 -1.247534081339836121e-01 -2.821110785007476807e-01 -1.550045311450958252e-01 3.399869203567504883e-01 3.732715845108032227e-01 -6.455138325691223145e-02 1.179149094969034195e-02 -1.290423721075057983e-01 9.014889597892761230e-02 -5.257519334554672241e-02 1.601455509662628174e-01 9.241602569818496704e-02
3.246058151125907898e-02 2.021254301071166992e-01 -1.200829967856407166e-01 -6.793238222599029541e-02 6.568173319101333618e-02 -1.076238602399826050e-01 -6.236180663108825684e-02 -1.249328628182411194e-01 3.002336025238037109e-01 -1.255333423614501953e-02 1.977790519595146179e-02 -1.520583331584930420e-01 1.590015590190887451e-01 -1.382735669612884521e-01 1.283962279558181763e-01 3.891141340136528015e-02 7.156220823526382446e-02 1.021443977952003479e-01 -3.275293111801147461e-01 1.096722558140754700e-01 -1.041522622108459473e-01 -5.902742743492126465e-01 -2.847371101379394531e-01 2.316721677780151367e-01 3.608427196741104126e-02 4.325604811310768127e-02 1.129593253135681152e-01 -6.656038761138916016e-02 -1.898057162761688232e-01 -3.189678490161895752e-02 1.805442385375499725e-02 2.020933926105499268e-01
2.996708154678344727e-01 9.236413240432739258e-02 -2.581212222576141357e-01 -2.696174979209899902e-01 -7.266920804977416992e-02 -1.351340115070343018e-01 3.456583917140960693e-01 5.027524754405021667e-02 -2.833060733973979950e-02 7.989355921745300293e-02 9.196011722087860107e-02 8.901868015527725220e-02 7.795783877372741699e-02 -2.804957032203674316e-01 1.376888155937194824e-01 1.081623733043670654e-01 -2.216065078973770142e-01 -2.379651218652725220e-01 6.902910768985748291e-02 -9.817125275731086731e-03 -2.660113871097564697e-01 -3.136025071144104004e-01 -9.544636122882366180e-03 2.012754045426845551e-02 2.409293949604034424e-01 -2.300498485565185547e-01 1.703967452049255371e-01 -1.085159629583358765e-01 3.469990938901901245e-02 -1.841631531715393066e-01 -1.022797673940658569e-01 1.589145138859748840e-02
1.192937046289443970e-01 4.876178875565528870e-02 8.955416269600391388e-03 -1.557201296091079712e-01 -3.172206133604049683e-02 -1.092440728098154068e-02 5.844782292842864990e-02 -4.291597381234169006e-02 1.779686212539672852e-01 1.110626235604286194e-01 2.529932260513305664e-01 3.566102683544158936e-01 1.296896040439605713e-01 2.912798821926116943e-01 1.398844718933105469e-01 -4.490946605801582336e-02 2.398677729070186615e-02 -1.971409916877746582e-01 -9.389008581638336182e-02 2.757756225764751434e-02 -9.042622894048690796e-02 -2.817177772521972656e-01 -2.866335585713386536e-02 1.867236196994781494e-01 3.129289150238037109e-01 -1.162955984473228455e-01 2.570224702358245850e-01 -1.918693035840988159e-01 -1.713307201862335205e-01 -9.453817456960678101e-02 -3.038076460361480713e-01 2.776463329792022705e-01
-2.851212210953235626e-02 -1.065115556120872498e-01 2.568317651748657227e-01 6.813205778598785400e-02 -1.240124255418777466e-01 -4.520441219210624695e-02 -1.221219822764396667e-01 -2.428170591592788696e-01 -1.014094054698944092e-02 -7.093009352684020996e-02 2.566531598567962646e-01 -2.237724810838699341e-01 -1.186807751655578613e-01 -1.764094643294811249e-02 1.780980229377746582e-01 -2.769406735897064209e-01 -1.659622937440872192e-01 -3.622327744960784912e-01 -1.128833740949630737e-01 5.812809988856315613e-02 -7.846036553382873535e-02 -4.581169486045837402e-01 1.856358349323272705e-02 6.708800792694091797e-02 2.204281985759735107e-01 -9.589820355176925659e-02 1.171751618385314941e-01 -1.698586493730545044e-01 1.698868423700332642e-01 -1.531599164009094238e-01 -1.046343445777893066e-01 1.505531519651412964e-01
-1.288434267044067383e-01 2.824506461620330811e-01 -5.696136504411697388e-02 -2.162237614393234253e-01 1.843518912792205811e-01 -1.876276284456253052e-01 3.762029856443405151e-02 -8.037349581718444824e-02 -1.625286601483821869e-02 -7.112170010805130005e-02 -1.173481643199920654e-01 1.517192833125591278e-02 9.683138877153396606e-02 2.677295804023742676e-01 -7.462802529335021973e-02 -7.449699938297271729e-02 -3.216994404792785645e-01 -1.612379960715770721e-02 -9.838555753231048584e-02 -1.655308604240417480e-01 -1.315660923719406128e-01 -1.964057385921478271e-01 2.050904370844364166e-02 4.010213017463684082e-01 -2.270623594522476196e-01 1.125466153025627136e-01 3.541152477264404297e-01 -1.690531224012374878e-01 1.130187809467315674e-01 1.924207806587219238e-01 -2.903301268815994263e-02 1.956121325492858887e-01
-2.463837340474128723e-02 1.933029443025588989e-01 5.220640916377305984e-03 -3.490021228790283203e-01 1.833608299493789673e-01 1.461415830999612808e-02 -1.096225902438163757e-01 -2.414516061544418335e-01 4.126192256808280945e-02 4.946475476026535034e-02 1.686189919710159302e-01 -1.714194118976593018e-01 1.373383551836013794e-01 -1.528507769107818604e-01 2.457166165113449097e-01 -2.114952541887760162e-02 -3.734945654869079590e-01 6.622107326984405518e-02 -1.189928427338600159e-01 1.363774985074996948e-01 -8.100713044404983521e-02 -1.947561502456665039e-01 4.784309491515159607e-02 2.246830379590392113e-03 2.251635789871215820e-01 -1.225073114037513733e-01 2.004536390304565430e-01 -4.900583624839782715e-02 -9.794470667839050293e-02 -1.543935090303421021e-01 -8.068029582500457764e-02 -4.465127289295196533e-01
3.029927238821983337e-02 2.133881896734237671e-01 6.536722183227539062e-02 -2.133824527263641357e-01 3.820738792419433594e-01 4.614907875657081604e-02 -5.101030226796865463e-03 -3.953383266925811768e-01 4.089286550879478455e-02 1.730825752019882202e-01 9.060962498188018799e-02 -1.237298026680946350e-01 -3.167212381958961487e-02 -9.735172241926193237e-02 2.653779983520507812e-01 -2.667015790939331055e-01 -1.138622909784317017e-01 -7.568203657865524292e-02 -2.237585783004760742e-01 -2.595452219247817993e-02 -3.009686470031738281e-01 -2.361309230327606201e-01 -8.584067225456237793e-02 -1.554406899958848953e-02 3.423748910427093506e-02 -2.116478979587554932e-01 -4.302592575550079346e-02 -1.737333536148071289e-01 5.932210758328437805e-02 6.301435641944408417e-03 2.003482431173324585e-01 -2.168994843959808350e-01
6.338507868349552155e-03 -1.766562461853027344e-01 -1.526752561330795288e-01 -2.399639785289764404e-01 -4.696177691221237183e-02 2.881532311439514160e-01 2.796438634395599365e-01 -2.522830069065093994e-01 2.434280067682266235e-01 -2.185397595167160034e-02 1.697797141969203949e-02 3.853635862469673157e-02 8.556094765663146973e-02 3.349462524056434631e-02 -7.747748494148254395e-02 -2.293273508548736572e-01 6.259781867265701294e-02 -1.432037055492401123e-01 -1.169361770153045654e-01 9.376998990774154663e-02 -3.201009333133697510e-01 -4.200847148895263672e-01 -1.429041754454374313e-02 5.340690910816192627e-02 1.314588785171508789e-01 2.653434276580810547e-01 2.998007833957672119e-01 7.723035663366317749e-02 -8.697097748517990112e-02 8.539715409278869629e-02 6.258629262447357178e-02 -3.222289308905601501e-02
-8.460065722465515137e-02 3.574948012828826904e-01 1.915647462010383606e-02 -2.913151681423187256e-01 -1.974143534898757935e-01 -1.867173705250024796e-03 1.475190222263336182e-01 1.035230308771133423e-01 1.961849480867385864e-01 1.449539810419082642e-01 -1.027460396289825439e-02 4.512877389788627625e-02 2.095218449831008911e-01 -1.536464542150497437e-01 -1.801485568284988403e-02 -3.365078195929527283e-02 -1.573668909259140491e-03 4.679507389664649963e-02 5.604673922061920166e-02 3.142312401905655861e-03 -2.139826770871877670e-03 -2.956159710884094238e-01 -5.056153610348701477e-02 1.292309910058975220e-01 -6.768196076154708862e-02 4.235467314720153809e-02 4.798090755939483643e-01 -2.660063505172729492e-01 3.047736585140228271e-01 1.696110516786575317e-01 -6.367075257003307343e-04 -1.916979402303695679e-01
-7.314477115869522095e-02 3.937867283821105957e-01 2.916255034506320953e-02 -2.509408295154571533e-01 -3.233203887939453125e-01 -1.716243028640747070e-01 -3.579654172062873840e-02 -1.303807133808732033e-03 2.074092924594879150e-01 2.294480055570602417e-01 -4.094266146421432495e-02 7.397056370973587036e-02 6.517772562801837921e-03 -7.723894715309143066e-02 3.780433163046836853e-02 3.063560090959072113e-02 -1.049014404416084290e-01 -1.248154342174530029e-01 -4.684420228004455566e-01 5.015434697270393372e-02 -6.311417371034622192e-02 -3.799088597297668457e-01 5.745786428451538086e-02 8.481016010046005249e-02 2.417358309030532837e-01 7.800071686506271362e-02 -4.928483068943023682e-02 -8.395794034004211426e-02 -1.443023979663848877e-01 7.550725340843200684e-02 4.194706305861473083e-02 1.402488350868225098e-01
-5.265728756785392761e-02 1.449666023254394531e-01 2.089741826057434082e-01 4.160368349403142929e-03 -1.100655049085617065e-01 -1.251262426376342773e-02 8.492826670408248901e-02 -1.589888185262680054e-01 3.595185279846191406e-01 7.542281597852706909e-02 2.263968139886856079e-01 1.182283740490674973e-02 4.256407171487808228e-02 -1.608578264713287354e-01 1.623421460390090942e-01 -2.240305244922637939e-01 -3.689182698726654053e-01 2.720768153667449951e-01 2.362220175564289093e-02 -1.970192641019821167e-01 3.561571240425109863e-02 -2.672030925750732422e-01 -3.492933511734008789e-02 1.638253331184387207e-01 3.363162875175476074e-01 -2.428635358810424805e-01 3.052508831024169922e-02 -2.254461348056793213e-01 -1.428232342004776001e-02 -1.327208131551742554e-01 -3.658922016620635986e-02 -6.294178217649459839e-02
1.583189815282821655e-01 3.051825463771820068e-01 -1.751011586748063564e-03 -1.234495360404253006e-02 1.487561464309692383e-01 9.984026849269866943e-02 -8.468313515186309814e-02 -2.437505405396223068e-03 8.327577263116836548e-02 -6.897518783807754517e-02 1.451755464076995850e-01 1.505445092916488647e-01 2.313251346349716187e-01 -3.660590155050158501e-04 1.467849314212799072e-01 -6.605625152587890625e-02 -1.683536320924758911e-01 -6.792112439870834351e-02 2.151524834334850311e-02 2.831976488232612610e-02 -4.227043986320495605e-01 -2.313922196626663208e-01 -2.148467749357223511e-01 2.019927501678466797e-01 3.408305579796433449e-03 -1.532971262931823730e-01 3.255736529827117920e-01 -3.379217684268951416e-01 -9.988813847303390503e-02 2.820482552051544189e-01 -2.019364014267921448e-02 1.430964320898056030e-01
-1.005675420165061951e-01 3.703285157680511475e-01 -2.585583738982677460e-02 -2.251296639442443848e-01 2.041660398244857788e-01 6.512185931205749512e-02 2.617616653442382812e-01 -1.961458027362823486e-01 -1.323516480624675751e-02 1.950203478336334229e-01 -1.993112862110137939e-01 3.318260982632637024e-02 -7.031115144491195679e-02 1.340423077344894409e-01 4.109995812177658081e-02 -2.200237810611724854e-01 -2.483413815498352051e-01 1.377869397401809692e-01 -7.225702516734600067e-03 3.795902058482170105e-02 8.921189233660697937e-03 -4.356947243213653564e-01 -2.034775614738464355e-01 1.455674171447753906e-01 -8.804134279489517212e-02 1.749988645315170288e-02 6.242140009999275208e-02 1.091264635324478149e-01 9.184580296277999878e-02 -3.575194180011749268e-01 2.312712930142879486e-02 -3.349180147051811218e-02
-1.033839583396911621e-01 2.975823879241943359e-01 -1.579899787902832031e-01 -3.044953644275665283e-01 1.284873187541961670e-01 -1.153050810098648071e-01 1.642865240573883057e-01 -1.944633871316909790e-01 -5.390786565840244293e-03 1.901608705520629883e-01 3.005180321633815765e-02 -2.729277685284614563e-02 -5.520246177911758423e-02 2.214419990777969360e-01 -1.723683439195156097e-02 -2.954359352588653564e-01 -6.496148649603128433e-03 2.305536158382892609e-02 1.421837136149406433e-02 9.961520135402679443e-02 1.434743255376815796e-01 -3.413388133049011230e-01 -3.581932187080383301e-01 9.188571572303771973e-02 1.354031730443239212e-03 5.683710332959890366e-03 2.947785854339599609e-01 -1.053585559129714966e-01 2.247431725263595581e-01 -2.514417469501495361e-01 5.765847861766815186e-03 -1.209547370672225952e-01
3.962216526269912720e-02 2.298623621463775635e-01 8.232557773590087891e-02 -2.329685389995574951e-01 -4.797722771763801575e-02 1.556015480309724808e-02 2.346971631050109863e-02 -1.218428611755371094e-01 -2.649855315685272217e-01 1.808684021234512329e-01 -1.452458947896957397e-01 6.680560111999511719e-02 1.968863755464553833e-01 2.401399612426757812e-02 -1.015059351921081543e-01 2.531000040471553802e-02 -2.716513574123382568e-01 1.759589910507202148e-01 -2.292130440473556519e-01 -1.554410718381404877e-02 -2.331734001636505127e-01 -3.089458048343658447e-01 -2.636161148548126221e-01 2.242249101400375366e-01 -9.568419307470321655e-02 7.625126838684082031e-02 2.407668828964233398e-01 -2.727963030338287354e-01 2.076124101877212524e-01 -2.911868318915367126e-02 2.631518542766571045e-01 -1.209083199501037598e-02
5.624167993664741516e-02 -6.835652887821197510e-02 6.481220573186874390e-02 -2.967605292797088623e-01 -1.080314069986343384e-02 -2.218659669160842896e-01 3.048376142978668213e-01 -1.545048207044601440e-01 9.360919892787933350e-02 -1.726138144731521606e-01 -2.735141813755035400e-01 1.854446381330490112e-01 2.228954285383224487e-01 -3.565845638513565063e-02 -7.114647328853607178e-02 -3.173394128680229187e-02 -4.360019788146018982e-02 -2.501747906208038330e-01 -9.681647270917892456e-02 -2.460286021232604980e-02 -7.769522815942764282e-02 -4.091129302978515625e-01 -1.667859107255935669e-01 1.466148793697357178e-01 7.829674333333969116e-02 1.492862962186336517e-02 2.722586691379547119e-01 3.045168891549110413e-02 -1.743580400943756104e-01 -6.571424007415771484e-02 3.392937779426574707e-01 2.328042685985565186e-02
2.571509964764118195e-02 1.315672993659973145e-01 1.113713458180427551e-01 -7.363595068454742432e-02 -4.585173353552818298e-02 5.134064704179763794e-02 -3.315718472003936768e-02 -7.443594187498092651e-02 2.371957600116729736e-01 1.040495857596397400e-01 8.567552268505096436e-02 -1.694142818450927734e-01 2.870969474315643311e-01 3.989955876022577286e-03 1.200471520423889160e-01 -9.839201718568801880e-02 -1.368764694780111313e-02 4.264736082404851913e-03 -3.244877159595489502e-01 6.495825201272964478e-02 -1.118305251002311707e-01 -4.981032013893127441e-01 -3.504996299743652344e-01 2.254879325628280640e-01 -1.789502948522567749e-01 9.219093620777130127e-02 2.047816812992095947e-01 -6.897708773612976074e-02 -3.630927577614784241e-02 3.550660610198974609e-02 4.187880456447601318e-02 3.280070126056671143e-01
5.280114337801933289e-02 2.046049088239669800e-01 -6.144841015338897705e-02 -1.929527372121810913e-01 1.083281338214874268e-01 -6.689649075269699097e-02 2.136897593736648560e-01 -3.958245366811752319e-02 -5.695856735110282898e-02 -1.512118242681026459e-02 4.414117708802223206e-02 7.212676852941513062e-02 2.704194188117980957e-01 8.837952464818954468e-02 -7.406009826809167862e-03 -1.069115698337554932e-01 1.508225202560424805e-01 1.577332615852355957e-01 -2.533512413501739502e-01 -2.548722177743911743e-02 1.601172536611557007e-01 -5.426855683326721191e-01 -2.450143992900848389e-01 1.588248312473297119e-01 -1.467189379036426544e-02 2.064483910799026489e-01 1.609893888235092163e-01 -2.087821662425994873e-01 1.078521385788917542e-01 -2.531503140926361084e-01 9.128385782241821289e-02 -1.832921952009201050e-01
9.057278931140899658e-02 2.912637591361999512e-01 -1.619556844234466553e-01 -4.912975430488586426e-01 -8.140280842781066895e-02 -1.212754696607589722e-01 -8.592413738369941711e-03 6.873316317796707153e-02 2.291780114173889160e-01 4.008756205439567566e-02 2.380178570747375488e-01 4.253971390426158905e-03 -3.135481104254722595e-02 -7.691489160060882568e-02 1.520075649023056030e-01 7.945907860994338989e-02 -5.916380882263183594e-02 -1.096683964133262634e-01 -2.418918311595916748e-01 2.130495607852935791e-01 4.719836264848709106e-02 -4.743273556232452393e-01 -5.938341841101646423e-02 -7.027429342269897461e-02 1.571774184703826904e-01 1.124263033270835876e-01 -9.804008156061172485e-02 -4.814496729522943497e-03 -1.057601440697908401e-02 4.613195732235908508e-02 3.025415539741516113e-02 2.467072606086730957e-01
-6.739199161529541016e-02 -1.103740260004997253e-01 -9.529430419206619263e-02 -2.641055285930633545e-01 -4.800067469477653503e-02 1.026968136429786682e-01 1.873828172683715820e-01 -4.423969388008117676e-01 7.333043497055768967e-03 2.850604616105556488e-02 -1.097884550690650940e-01 1.939590424299240112e-01 1.652001887559890747e-01 -3.310615941882133484e-02 4.531227797269821167e-02 -2.447407245635986328e-01 -9.467345476150512695e-02 -1.719192862510681152e-01 2.830528654158115387e-02 3.901420533657073975e-02 -1.226197034120559692e-01 -2.098457366228103638e-01 -7.252593338489532471e-02 2.034449428319931030e-01 4.385099560022354126e-02 -3.110539615154266357e-01 -1.103384047746658325e-01 -2.938371300697326660e-01 1.476080715656280518e-01 -8.123317360877990723e-02 -3.827118575572967529e-01 3.571970015764236450e-02
-3.370860964059829712e-02 1.063569113612174988e-01 -1.248810887336730957e-01 -3.456351906061172485e-02 3.633214533329010010e-02 1.312647312879562378e-01 2.115503102540969849e-01 1.239152923226356506e-01 4.142372682690620422e-02 -1.603468954563140869e-01 9.095179289579391479e-02 1.705352962017059326e-01 1.448964178562164307e-01 9.881170094013214111e-02 -1.996089667081832886e-01 -5.607120320200920105e-02 1.230926532298326492e-02 -2.962671518325805664e-01 7.616330683231353760e-02 -1.382864639163017273e-02 -1.457180380821228027e-01 -5.166661739349365234e-01 -1.698766797780990601e-01 1.458118706941604614e-01 4.074507355690002441e-01 2.101606428623199463e-01 3.416830673813819885e-02 1.856653541326522827e-01 1.929253488779067993e-01 -1.207607761025428772e-01 -1.497318595647811890e-01 -3.625755757093429565e-02
5.705883353948593140e-02 4.241556525230407715e-01 -6.127195805311203003e-02 -8.683532476425170898e-02 -3.181499987840652466e-02 2.760410867631435394e-02 1.827884614467620850e-01 -2.215159684419631958e-01 -7.518236339092254639e-02 1.211888194084167480e-01 -1.017956621944904327e-02 -4.430913925170898438e-02 1.265667937695980072e-02 -1.089236140251159668e-01 7.344426587224006653e-03 -3.307358026504516602e-01 1.859364286065101624e-02 1.792954206466674805e-01 -2.184091657400131226e-01 6.843698769807815552e-02 4.429924488067626953e-02 -3.167373239994049072e-01 -3.174048662185668945e-01 1.762613952159881592e-01 1.042786613106727600e-01 7.822389714419841766e-03 2.696844041347503662e-01 -2.228360176086425781e-01 1.143305003643035889e-01 -9.065487235784530640e-02 -2.156973332166671753e-01 -2.393785566091537476e-01
2.753974683582782745e-02 1.761220395565032959e-01 1.141442283987998962e-01 -3.689608871936798096e-01 -1.575099080801010132e-01 -9.743186086416244507e-02 2.393497526645660400e-02 -3.447508811950683594e-02 5.412609875202178955e-02 2.236722260713577271e-01 7.468163222074508667e-02 -1.503577381372451782e-01 -7.454633712768554688e-02 -1.960197091102600098e-01 6.439834088087081909e-02 -7.690683752298355103e-02 1.209248080849647522e-01 6.304775923490524292e-02 -4.474214613437652588e-01 -2.691387943923473358e-02 8.781899511814117432e-02 -4.307762980461120605e-01 -1.144178956747055054e-01 2.912043631076812744e-01 2.458544224500656128e-01 2.595021948218345642e-02 2.781023643910884857e-02 -2.365670353174209595e-01 2.497821114957332611e-03 1.498758606612682343e-02 1.357255876064300537e-01 2.497824467718601227e-02
2.184984534978866577e-01 -5.059329792857170105e-02 -2.294491529464721680e-01 -2.737041711807250977e-01 -3.439725935459136963e-02 3.694013133645057678e-02 1.552051305770874023e-01 -1.237706691026687622e-01 5.514216795563697815e-02 1.200158149003982544e-01 1.919966191053390503e-02 7.450000196695327759e-02 -3.247600793838500977e-02 -1.107067242264747620e-01 -4.270854219794273376e-02 -6.356520950794219971e-02 -9.679070115089416504e-02 2.247308567166328430e-02 -2.079328000545501709e-01 -1.339230388402938843e-01 -1.279657483100891113e-01 -4.893474280834197998e-01 3.035435378551483154e-01 8.264609426259994507e-02 2.327416092157363892e-01 -8.108331263065338135e-02 1.912637054920196533e-02 2.085570245981216431e-01 7.644285261631011963e-02 -3.452449142932891846e-01 -1.785255223512649536e-01 2.242313623428344727e-01
-1.944768726825714111e-01 -1.782581955194473267e-01 -2.866394817829132080e-02 1.758605688810348511e-01 1.231727376580238342e-01 -2.505742311477661133e-01 8.687417209148406982e-02 1.449113637208938599e-01 1.493062227964401245e-01 4.286735784262418747e-03 -1.626037806272506714e-01 2.438468039035797119e-01 -3.969379514455795288e-02 -8.732209354639053345e-02 1.280538588762283325e-01 9.008629620075225830e-02 -1.786806732416152954e-01 -1.247697770595550537e-01 -1.245879158377647400e-01 -2.898496687412261963e-01 -2.727579176425933838e-01 -3.348897993564605713e-01 -1.463774144649505615e-01 2.914285957813262939e-01 2.820290923118591309e-01 6.833353638648986816e-02 2.786454558372497559e-01 -7.333761453628540039e-02 8.068840950727462769e-02 -1.058141738176345825e-01 -1.591871976852416992e-01 3.002013778313994408e-03
-2.030514329671859741e-01 1.967163830995559692e-01 2.886639237403869629e-01 -3.603416383266448975e-01 2.144201993942260742e-01 -1.104459539055824280e-01 1.940258145332336426e-01 -1.621930114924907684e-02 -6.206727772951126099e-02 8.313480019569396973e-02 -1.358559280633926392e-01 1.488807704299688339e-02 2.998806834220886230e-01 6.114447116851806641e-02 1.636309772729873657e-01 -3.072005137801170349e-02 -1.202957183122634888e-01 -2.724247798323631287e-02 -3.778153359889984131e-01 1.695319265127182007e-01 -1.598384976387023926e-01 -2.824389040470123291e-01 -1.888827532529830933e-01 5.732307955622673035e-02 1.389342546463012695e-01 -3.356774896383285522e-02 2.397914677858352661e-01 3.372769430279731750e-02 1.937443204224109650e-02 7.116730511188507080e-02 1.261766254901885986e-01 1.690538227558135986e-01
1.820071414113044739e-02 2.974833920598030090e-02 2.608114480972290039e-01 -1.818564385175704956e-01 4.914867132902145386e-02 1.315413713455200195e-01 8.550138026475906372e-02 -1.051947250962257385e-01 7.915988564491271973e-02 -1.214897930622100830e-01 6.937600672245025635e-02 -1.952951252460479736e-01 2.215670496225357056e-01 1.096202656626701355e-01 5.737399682402610779e-02 -2.478500157594680786e-01 -5.055939778685569763e-02 -4.061221480369567871e-01 6.985705345869064331e-02 -4.008237272500991821e-02 -5.288660526275634766e-02 -4.448657631874084473e-01 9.227389097213745117e-02 1.974138468503952026e-01 2.769735753536224365e-01 -2.514064311981201172e-01 4.507237300276756287e-02 -1.753228753805160522e-01 1.700282245874404907e-01 -1.596899479627609253e-01 -1.406411975622177124e-01 -2.716865390539169312e-02
4.096270725131034851e-02 -2.424917928874492645e-02 -1.868758052587509155e-01 -2.442032098770141602e-01 5.319220572710037231e-02 5.690307356417179108e-03 1.961024478077888489e-03 6.726758927106857300e-02 2.140232734382152557e-02 -2.358047962188720703e-01 6.600877642631530762e-02 -3.171168863773345947e-01 2.256808727979660034e-01 -4.289878159761428833e-02 2.760109603404998779e-01 -1.665039062500000000e-01 -2.280621081590652466e-01 -1.628947108983993530e-01 3.707036748528480530e-02 -1.923596560955047607e-01 -1.655558943748474121e-01 -5.229277014732360840e-01 -7.952150702476501465e-02 1.684023886919021606e-01 2.174288332462310791e-01 5.249337106943130493e-02 1.299948990345001221e-02 -3.949129953980445862e-02 -9.546524286270141602e-02 2.644921280443668365e-02 6.238720938563346863e-02 -2.453419715166091919e-01
-1.250255256891250610e-01 4.900950938463211060e-02 -9.739344008266925812e-03 -1.335640400648117065e-01 -9.055221080780029297e-02 -4.445508122444152832e-01 9.164239466190338135e-02 -2.259682863950729370e-01 7.450252771377563477e-02 1.701626032590866089e-01 1.813617348670959473e-01 -1.768599748611450195e-01 -1.705634444952011108e-01 5.298586934804916382e-02 5.332869011908769608e-03 -1.388532854616641998e-02 -3.121970295906066895e-01 -7.945820689201354980e-02 -9.078728035092353821e-03 1.077910140156745911e-01 1.039016172289848328e-01 -5.579382777214050293e-01 -1.472241878509521484e-01 1.064685434103012085e-01 -1.684133112430572510e-01 1.464495435357093811e-02 -4.677384346723556519e-02 6.302575767040252686e-02 8.699826896190643311e-02 -1.066974848508834839e-01 1.505043059587478638e-01 1.449967026710510254e-01
-1.357301771640777588e-01 7.025986164808273315e-02 -1.391502767801284790e-01 -2.255649119615554810e-02 -2.840553596615791321e-02 -1.845183074474334717e-01 1.300703138113021851e-01 -2.764919400215148926e-01 2.110630869865417480e-01 -7.571221143007278442e-02 -3.146611899137496948e-02 -2.113880664110183716e-01 1.345878988504409790e-01 -2.422505766153335571e-01 -1.250127553939819336e-01 4.953043535351753235e-02 -1.786240339279174805e-01 -2.612631916999816895e-01 6.555825471878051758e-02 -9.729051589965820312e-02 2.599380910396575928e-01 -4.049421250820159912e-01 -1.172315552830696106e-01 3.585500419139862061e-01 -1.663372069597244263e-01 -3.195550665259361267e-02 2.729625701904296875e-01 -1.417012065649032593e-01 1.136969700455665588e-01 -6.378214806318283081e-02 -7.670579105615615845e-02 6.149919331073760986e-02
-1.463531982153654099e-02 1.425808072090148926e-01 -8.376942574977874756e-02 -1.780570298433303833e-01 7.617022097110748291e-02 1.456298679113388062e-01 2.689862810075283051e-02 -2.383474409580230713e-01 1.209519803524017334e-01 -8.865857869386672974e-02 1.940678954124450684e-01 2.827862501144409180e-01 -8.894151449203491211e-02 -4.752979874610900879e-01 2.510250508785247803e-01 -1.332527995109558105e-01 -1.274960488080978394e-01 -2.014784961938858032e-01 -3.275026977062225342e-01 8.276165276765823364e-02 -2.216466963291168213e-01 -1.675204932689666748e-01 1.699699312448501587e-01 1.023841574788093567e-01 -8.336848765611648560e-02 -1.572062969207763672e-01 -5.314268171787261963e-02 -1.581384837627410889e-01 8.584559708833694458e-02 -2.152246832847595215e-01 -1.923093572258949280e-02 2.017426863312721252e-02
2.777826488018035889e-01 -4.710293561220169067e-02 -2.132744789123535156e-01 -3.350139781832695007e-02 -1.039742603898048401e-01 1.328674610704183578e-03 5.992270261049270630e-02 -9.493849426507949829e-02 1.920697540044784546e-01 -5.837067216634750366e-02 1.985922455787658691e-01 1.058961357921361923e-02 1.599263846874237061e-01 1.727998815476894379e-02 1.016800850629806519e-01 -1.283910870552062988e-01 -4.850561916828155518e-01 -3.604046255350112915e-02 1.377208679914474487e-01 -3.949024528264999390e-02 -3.655983507633209229e-02 -4.197519719600677490e-01 -4.818250238895416260e-02 2.869693934917449951e-01 -5.031746998429298401e-02 3.687348216772079468e-02 -5.315007292665541172e-04 -2.374697774648666382e-01 1.613494008779525757e-01 -3.073054254055023193e-01 -6.388211250305175781e-02 -1.179197132587432861e-01
1.189095228910446167e-01 2.809259593486785889e-01 7.886938750743865967e-02 -7.106001675128936768e-02 3.513432294130325317e-02 -8.252111077308654785e-02 4.068672657012939453e-01 1.466861367225646973e-01 1.121058091521263123e-01 1.602686196565628052e-01 8.147953450679779053e-02 2.647005617618560791e-01 -1.512437313795089722e-01 2.455902695655822754e-01 2.672675848007202148e-01 -1.863025128841400146e-01 -3.961612656712532043e-02 -2.193334996700286865e-01 -9.427195787429809570e-02 7.738074287772178650e-03 -1.753801852464675903e-01 -2.826374471187591553e-01 -1.304312348365783691e-01 1.694808155298233032e-01 1.395572423934936523e-01 -8.006723970174789429e-02 8.616151660680770874e-02 -2.278087884187698364e-01 -1.023774892091751099e-01 1.606352329254150391e-01 -1.792108863592147827e-01 1.663420945405960083e-01
5.657111853361129761e-02 2.719821929931640625e-01 -1.878940016031265259e-01 -4.701547622680664062e-01 -3.936249911785125732e-01 -6.576398387551307678e-03 -7.282046228647232056e-02 -1.943018585443496704e-01 1.351106166839599609e-01 2.188681662082672119e-01 3.132729232311248779e-02 2.757360972464084625e-02 8.809491991996765137e-02 1.888761483132839203e-02 9.038323163986206055e-02 -2.369085848331451416e-01 -3.965567052364349365e-02 -5.648438259959220886e-02 -5.234977975487709045e-02 2.659347653388977051e-01 -2.773146033287048340e-01 -2.576036453247070312e-01 3.470536693930625916e-02 1.080678626894950867e-01 2.093518376350402832e-01 -7.873164117336273193e-02 -8.150681853294372559e-03 -4.097179323434829712e-02 -7.312140613794326782e-02 -1.547169834375381470e-01 7.803544402122497559e-02 8.128259330987930298e-02
-9.368329495191574097e-02 4.314359724521636963e-01 -1.041074395179748535e-01 -3.376734852790832520e-01 -2.965628802776336670e-01 -8.722746372222900391e-02 8.899808675050735474e-02 -1.624923050403594971e-01 1.728883981704711914e-01 1.992549896240234375e-01 -6.209482438862323761e-03 -1.093163937330245972e-01 -2.872951095923781395e-03 2.944594994187355042e-02 -2.184991538524627686e-02 -3.155701756477355957e-01 2.757667377591133118e-02 -2.160019576549530029e-01 1.778344810009002686e-02 -1.753259450197219849e-01 -7.310719043016433716e-02 -2.469752132892608643e-01 2.081147134304046631e-01 2.022455632686614990e-01 1.555986553430557251e-01 1.150904521346092224e-01 2.649017982184886932e-02 -1.116369441151618958e-01 -8.431970328092575073e-02 4.634477198123931885e-02 2.779537439346313477e-01 4.070416465401649475e-02
-8.334425278007984161e-03 6.284093018621206284e-03 -1.893358081579208374e-01 -2.723038196563720703e-01 2.521018385887145996e-01 8.262664079666137695e-02 -1.381953209638595581e-01 -1.374576240777969360e-01 2.799070775508880615e-01 -5.571010522544384003e-03 1.518974304199218750e-01 -2.983518540859222412e-01 -1.588072814047336578e-02 -1.226931139826774597e-01 9.882022440433502197e-02 -1.577041298151016235e-01 -2.381070554256439209e-01 1.593725830316543579e-01 -4.941545054316520691e-02 -1.019796729087829590e-01 -9.100394695997238159e-02 -4.325925409793853760e-01 -1.036895215511322021e-01 1.967922449111938477e-01 1.875226348638534546e-01 -1.116679534316062927e-01 2.571971528232097626e-02 -1.303748190402984619e-01 1.508338935673236847e-02 -7.055366784334182739e-02 -1.381626576185226440e-01 -3.342008590698242188e-01
-6.353342439979314804e-03 3.819151083007454872e-03 -2.109397947788238525e-01 -2.135670036077499390e-01 2.659083157777786255e-02 -3.115513324737548828e-01 2.996630072593688965e-01 -4.293247684836387634e-02 -2.065661251544952393e-01 2.150005698204040527e-01 1.833774596452713013e-01 1.792169213294982910e-01 -8.691523969173431396e-02 -1.716925799846649170e-01 1.743201017379760742e-01 5.891932174563407898e-02 -1.457942724227905273e-01 -1.879486143589019775e-01 2.081343345344066620e-02 -7.102494686841964722e-02 -8.875274658203125000e-02 -2.973928153514862061e-01 -4.040167853236198425e-02 1.563621759414672852e-01 3.482861518859863281e-01 -1.466609835624694824e-01 1.769249439239501953e-01 -2.745039761066436768e-02 2.246215008199214935e-02 -2.661508619785308838e-01 -2.439016103744506836e-01 6.882430613040924072e-02
-7.475238293409347534e-03 -1.916290968656539917e-01 -1.646031439304351807e-01 -3.354069888591766357e-01 7.635640352964401245e-02 3.847684338688850403e-02 -1.352010816335678101e-01 -8.228088170289993286e-02 1.546260900795459747e-02 1.085322722792625427e-01 4.291829466819763184e-01 -1.720828413963317871e-01 -4.157933592796325684e-02 9.748833626508712769e-02 -8.229634165763854980e-02 -2.232419103384017944e-01 -1.603307127952575684e-01 -2.741405367851257324e-01 -6.338188797235488892e-02 -2.195635139942169189e-01 -1.308750510215759277e-01 -4.241145849227905273e-01 -9.099530428647994995e-02 -5.069636180996894836e-02 -1.017068624496459961e-01 -2.840569317340850830e-01 1.350322067737579346e-01 -4.085977002978324890e-02 4.854700528085231781e-03 -5.171659216284751892e-02 -1.468437761068344116e-01 3.828469291329383850e-02
-3.521884232759475708e-02 -8.565466850996017456e-02 1.206376105546951294e-01 -1.457275077700614929e-02 -1.999589428305625916e-02 5.835947021842002869e-02 6.691180169582366943e-02 -2.128459066152572632e-01 1.277277916669845581e-01 2.666753530502319336e-01 2.359642088413238525e-01 2.986076287925243378e-02 1.417791992425918579e-01 -1.779313534498214722e-01 -4.697364754974842072e-03 -1.302664577960968018e-01 -3.167459368705749512e-01 1.891015172004699707e-01 2.294793725013732910e-01 1.409340202808380127e-01 -7.003459334373474121e-02 -3.588424623012542725e-01 -1.312260050326585770e-02 2.432418465614318848e-01 2.836814820766448975e-01 -4.062932133674621582e-01 1.203583627939224243e-01 -9.895426779985427856e-02 -1.059115305542945862e-01 1.031446903944015503e-01 -2.066842652857303619e-02 -1.287813037633895874e-01
-6.794914603233337402e-02 3.951343595981597900e-01 -3.424923121929168701e-02 -4.358231425285339355e-01 -1.340432912111282349e-01 -5.933656543493270874e-02 -5.405390169471502304e-03 -1.231624409556388855e-01 9.758338332176208496e-03 -4.325558617711067200e-02 -2.013021558523178101e-01 -1.464383602142333984e-01 -1.125870719552040100e-01 3.739080950617790222e-02 1.477673947811126709e-01 -2.000651061534881592e-01 -3.626482561230659485e-02 -2.254666835069656372e-01 1.299439668655395508e-01 -2.048117369413375854e-01 -1.666450351476669312e-01 -4.206342697143554688e-01 8.337531238794326782e-02 3.664276748895645142e-02 -7.183343172073364258e-02 1.439279615879058838e-01 2.029019892215728760e-01 -1.642963737249374390e-01 -5.549140274524688721e-02 1.445587128400802612e-01 3.455600142478942871e-02 1.684998720884323120e-01
-2.770645618438720703e-01 3.891662135720252991e-02 5.413908138871192932e-02 6.569927185773849487e-02 2.157851755619049072e-01 7.861440628767013550e-02 -1.563758999109268188e-01 -1.604280024766921997e-01 -1.059029716998338699e-02 -1.763882189989089966e-01 5.529988184571266174e-02 3.895310685038566589e-02 -8.505647629499435425e-02 6.008837372064590454e-02 -1.193642467260360718e-01 -1.784036755561828613e-01 -9.310150891542434692e-02 -1.088004559278488159e-01 4.370689764618873596e-02 6.083068251609802246e-02 -1.608681632205843925e-03 -6.223022341728210449e-01 8.850985020399093628e-02 -1.203756555914878845e-01 3.223957121372222900e-01 1.330741196870803833e-01 2.013051807880401611e-01 6.786812096834182739e-02 4.011980444192886353e-02 -1.531530916690826416e-01 -2.839929983019828796e-02 3.007746040821075439e-01
-1.609475016593933105e-01 1.201319135725498199e-02 -1.957277655601501465e-01 -6.032811850309371948e-02 1.299611330032348633e-01 -5.531869456171989441e-02 3.394583240151405334e-02 -1.895505748689174652e-02 1.631416976451873779e-01 -2.511071264743804932e-01 -3.141938149929046631e-01 1.214101091027259827e-01 8.608057349920272827e-02 -3.015828318893909454e-02 1.330525148659944534e-02 -9.484276920557022095e-02 -3.720314800739288330e-01 -6.326004117727279663e-02 -3.089986443519592285e-01 -1.523772627115249634e-02 -1.560574769973754883e-01 -3.340715765953063965e-01 7.109877467155456543e-02 2.181347906589508057e-01 1.100342720746994019e-02 2.900160253047943115e-01 3.270536661148071289e-01 -1.114719733595848083e-01 1.781426742672920227e-02 -1.382589526474475861e-02 2.015353143215179443e-01 -1.358628123998641968e-01
-5.284683406352996826e-02 4.279154241085052490e-01 -5.381422862410545349e-02 -4.145950675010681152e-01 -3.357997536659240723e-01 -1.585717946290969849e-01 1.903230696916580200e-02 -1.004910394549369812e-01 1.714465320110321045e-01 2.136756107211112976e-02 1.858492791652679443e-01 -5.845073610544204712e-02 -8.348890393972396851e-02 7.842708379030227661e-02 6.242234632372856140e-02 -2.047805190086364746e-01 4.220775142312049866e-02 -3.184023872017860413e-02 -6.526041310280561447e-03 9.201268851757049561e-02 -9.983141720294952393e-02 -3.585113883018493652e-01 1.021952852606773376e-01 8.175848424434661865e-02 2.897765636444091797e-01 1.554653197526931763e-01 9.548430889844894409e-02 2.146572619676589966e-02 -9.309842437505722046e-02 -2.469707280397415161e-01 7.459415495395660400e-02 6.565175205469131470e-02
-1.243560016155242920e-01 -4.483196884393692017e-02 -6.944882124662399292e-02 -2.278052568435668945e-01 -4.188432395458221436e-01 -7.245586812496185303e-02 4.827755689620971680e-02 -1.486721932888031006e-01 -3.663668036460876465e-02 -9.908495843410491943e-02 3.623805642127990723e-01 2.073322385549545288e-01 -1.262331604957580566e-01 -7.448433339595794678e-02 8.440123498439788818e-02 4.705005511641502380e-02 -2.152143120765686035e-01 -4.663740098476409912e-02 -1.143149435520172119e-01 1.375740617513656616e-01 -2.176866382360458374e-01 -4.617625176906585693e-01 -2.982671372592449188e-02 1.600739359855651855e-01 -2.793033421039581299e-02 -2.596147824078798294e-03 -3.286936879158020020e-02 -1.487579941749572754e-01 2.850376963615417480e-01 3.789956390392035246e-04 -1.259582787752151489e-01 1.252465546131134033e-01
1.232218295335769653e-01 2.552867829799652100e-01 -8.811778575181961060e-02 -1.563694924116134644e-01 2.318006902933120728e-01 -7.945752143859863281e-02 3.621609210968017578e-01 -9.243531525135040283e-02 1.284524649381637573e-01 -8.081466704607009888e-02 -1.314587891101837158e-01 3.205474838614463806e-02 1.287808865308761597e-01 2.329255826771259308e-02 2.251809276640415192e-02 3.950941376388072968e-03 7.526561617851257324e-02 1.495659649372100830e-01 -2.967240810394287109e-01 1.451285183429718018e-01 1.929495334625244141e-01 -5.038639307022094727e-01 -2.216785699129104614e-01 1.594688594341278076e-01 1.361396163702011108e-01 1.445676535367965698e-01 1.602804958820343018e-01 -2.018422931432723999e-01 9.598623961210250854e-03 -4.513887315988540649e-02 4.932908341288566589e-02 -1.242564320564270020e-01
-1.780950129032135010e-01 2.771016955375671387e-01 -2.304771356284618378e-02 -1.533480267971754074e-02 2.000335007905960083e-01 -5.355464667081832886e-02 2.460361719131469727e-01 -2.781584560871124268e-01 -1.035006567835807800e-01 2.490619122982025146e-01 -4.443268850445747375e-02 -2.469407953321933746e-02 -3.077332302927970886e-02 1.309015750885009766e-01 -3.592831548303365707e-03 -2.196440547704696655e-01 -3.622624650597572327e-02 5.413000658154487610e-02 -1.276965141296386719e-01 3.209595382213592529e-02 8.695226907730102539e-02 -4.558400809764862061e-01 -3.434418141841888428e-01 1.418597251176834106e-01 -3.281583264470100403e-02 -1.185861229896545410e-01 2.944304943084716797e-01 8.061040192842483521e-03 2.170858234167098999e-01 -1.476040631532669067e-01 -5.307643860578536987e-02 -1.401630342006683350e-01
2.999266386032104492e-01 3.471757471561431885e-02 1.165648400783538818e-01 -1.277210414409637451e-01 -2.312459796667098999e-02 7.952680462040007114e-04 1.550829708576202393e-01 -2.141610905528068542e-02 -7.361663971096277237e-03 -1.383196562528610229e-01 2.888282835483551025e-01 6.460715830326080322e-02 -1.332581490278244019e-01 3.706264868378639221e-02 9.593960642814636230e-02 -1.459138989448547363e-01 -1.953121274709701538e-01 -4.196316301822662354e-01 3.764918819069862366e-02 -1.121478751301765442e-01 -1.971068382263183594e-01 -3.707353174686431885e-01 -1.526836305856704712e-01 2.387575805187225342e-01 -1.673934012651443481e-01 -1.021218299865722656e-01 1.284913122653961182e-01 2.029561102390289307e-01 7.392428815364837646e-02 5.638833343982696533e-02 4.300793632864952087e-02 -3.255686461925506592e-01
-2.551431059837341309e-01 3.638067543506622314e-01 -2.547060251235961914e-01 -1.607713997364044189e-01 3.696509078145027161e-02 -1.143948882818222046e-01 2.303602248430252075e-01 2.986779250204563141e-02 9.734208136796951294e-02 -3.456849977374076843e-02 -1.365198493003845215e-01 3.327245265245437622e-02 2.933397889137268066e-01 -1.080738157033920288e-01 9.578707069158554077e-02 5.670440196990966797e-02 1.381519436836242676e-01 -6.421308219432830811e-02 -2.907773256301879883e-01 8.692730963230133057e-02 -5.519762262701988220e-02 -3.378564119338989258e-01 -2.161898314952850342e-01 3.428515493869781494e-01 1.671709269285202026e-01 -1.497426033020019531e-01 1.241670399904251099e-01 -1.020337119698524475e-01 -6.839180737733840942e-02 5.782788991928100586e-02 1.476496905088424683e-01 8.022527210414409637e-03
8.532664924860000610e-02 9.833060204982757568e-02 -1.251692920923233032e-01 -3.390772268176078796e-02 -1.824024021625518799e-01 -1.666980236768722534e-01 -5.231341347098350525e-02 -1.878227889537811279e-01 -7.736983150243759155e-02 5.253444239497184753e-02 5.328826606273651123e-02 1.241613626480102539e-01 2.843019664287567139e-01 2.222447395324707031e-01 -1.127979680895805359e-01 5.135887116193771362e-02 -1.970832943916320801e-01 -2.962322160601615906e-02 -3.075857162475585938e-01 3.185110688209533691e-01 -3.007442653179168701e-01 -4.498029947280883789e-01 -3.786362707614898682e-02 7.575333118438720703e-03 4.960615187883377075e-02 8.366590738296508789e-02 1.171518117189407349e-01 -9.960678219795227051e-02 1.511852443218231201e-01 -1.497413814067840576e-01 -1.586134433746337891e-01 -2.469702810049057007e-01
-2.492863237857818604e-01 1.768811494112014771e-01 2.534408867359161377e-01 -3.772908151149749756e-01 6.421331316232681274e-02 -6.995204091072082520e-02 9.468781203031539917e-02 3.502741828560829163e-02 -2.841270901262760162e-02 -6.067780777812004089e-02 -9.344459325075149536e-02 1.657778471708297729e-01 7.611658424139022827e-02 6.341888010501861572e-02 2.352727055549621582e-01 1.915007829666137695e-02 -2.134632319211959839e-01 -6.766135990619659424e-02 -2.191316187381744385e-01 2.228570729494094849e-02 -1.262541860342025757e-01 -4.063061475753784180e-01 9.670169651508331299e-02 3.481137156486511230e-01 5.896760523319244385e-02 -9.542562067508697510e-02 8.860862255096435547e-02 1.736951470375061035e-01 -6.631739437580108643e-02 1.006730347871780396e-01 1.535156518220901489e-01 2.749845385551452637e-01
-9.392343461513519287e-02 2.905248999595642090e-01 -8.374667167663574219e-02 -4.619765877723693848e-01 1.308526694774627686e-01 7.154184579849243164e-02 1.289096623659133911e-01 -1.150409579277038574e-01 1.703350991010665894e-02 1.807226091623306274e-01 7.487046718597412109e-02 3.212959170341491699e-01 4.990117996931076050e-02 -3.957835435867309570e-01 2.066269218921661377e-01 -2.678188309073448181e-02 -7.845171540975570679e-02 7.576829195022583008e-02 -1.130707412958145142e-01 1.832253066822886467e-03 -1.761651486158370972e-01 -3.671613037586212158e-01 1.852847933769226074e-01 -1.694824546575546265e-01 -7.488330453634262085e-02 7.198117673397064209e-02 3.631967306137084961e-02 5.941225215792655945e-02 4.155733436346054077e-02 -8.915032446384429932e-02 -3.614083677530288696e-02 -9.854944795370101929e-02
7.487785816192626953e-02 4.416801035404205322e-01 -1.122955530881881714e-01 -2.855986356735229492e-01 -3.703983128070831299e-02 1.489801555871963501e-01 1.514625102281570435e-01 1.192589923739433289e-01 -7.270786166191101074e-02 -1.322644203901290894e-01 8.303448557853698730e-02 2.683083117008209229e-01 5.154459923505783081e-02 1.691979169845581055e-01 -2.859961055219173431e-02 -7.242729514837265015e-02 -2.124034762382507324e-01 -2.333924174308776855e-01 -5.819389596581459045e-02 -9.649202972650527954e-02 -1.378049999475479126e-01 -2.128776460886001587e-01 -2.616166137158870697e-02 2.747745811939239502e-01 -8.798573911190032959e-02 1.854476928710937500e-01 1.633643656969070435e-01 -1.985113322734832764e-01 -2.909965515136718750e-01 -1.604071110486984253e-01 1.838444769382476807e-01 -1.338763069361448288e-02
-1.177203580737113953e-01 -1.261313818395137787e-02 1.235568076372146606e-01 2.006052285432815552e-01 5.805748328566551208e-02 8.031322620809078217e-03 -1.599377244710922241e-01 -6.668334454298019409e-02 5.748845636844635010e-02 -3.166276961565017700e-02 3.317037522792816162e-01 1.397644281387329102e-01 2.236910909414291382e-01 -1.611378192901611328e-01 4.850850626826286316e-02 -1.175712347030639648e-01 -3.444157540798187256e-01 -8.216197043657302856e-02 6.344247609376907349e-02 2.461379766464233398e-02 -9.651456959545612335e-03 -5.490946769714355469e-01 -1.245624646544456482e-01 -9.655170142650604248e-02 3.257736861705780029e-01 -1.205697357654571533e-01 1.720436215400695801e-01 -1.550689339637756348e-01 5.317404121160507202e-02 -1.864110380411148071e-01 -3.171570226550102234e-02 -4.038782790303230286e-02
1.399047374725341797e-01 3.748905360698699951e-01 -1.066022515296936035e-01 -1.091925129294395447e-01 9.690927714109420776e-02 3.625275567173957825e-02 1.941848099231719971e-01 -1.743249297142028809e-01 1.256964951753616333e-01 -1.552978157997131348e-01 1.233272552490234375e-01 3.048940002918243408e-01 -1.549960076808929443e-01 2.492520511150360107e-01 5.732469260692596436e-02 2.967028878629207611e-02 -4.655256867408752441e-02 -1.228494271636009216e-01 -3.313256800174713135e-02 -7.193001359701156616e-02 3.642153739929199219e-02 -4.438363313674926758e-01 1.007506772875785828e-01 1.188938170671463013e-01 -1.213643252849578857e-01 -7.066602259874343872e-02 3.056420683860778809e-01 2.441696077585220337e-01 -1.660404801368713379e-01 2.148711681365966797e-01 -6.517550442367792130e-03 -8.194802701473236084e-02
1.046722382307052612e-01 -6.361602246761322021e-02 -4.853352531790733337e-02 -4.313418865203857422e-01 9.929430671036243439e-03 1.223469823598861694e-01 2.269350439310073853e-01 5.745508521795272827e-02 7.602806389331817627e-02 -5.768220871686935425e-02 2.057290226221084595e-01 -1.452145725488662720e-01 -2.901206910610198975e-02 1.055469140410423279e-01 8.489701151847839355e-02 -5.838174000382423401e-02 -5.804834887385368347e-02 -1.804275959730148315e-01 -1.481947749853134155e-01 2.098810374736785889e-01 -1.022178530693054199e-01 -4.193231761455535889e-01 5.651149898767471313e-02 5.704384669661521912e-02 2.170963436365127563e-01 1.892343312501907349e-01 -2.045363560318946838e-02 2.810975015163421631e-01 -2.522450983524322510e-01 -2.030429840087890625e-01 -2.539711892604827881e-01 -7.215940207242965698e-02
2.196431905031204224e-02 9.110172837972640991e-02 -1.029330887831747532e-03 -3.428708016872406006e-01 -3.094157949090003967e-02 -1.559014320373535156e-01 6.007649004459381104e-03 -1.089527383446693420e-01 1.776447594165802002e-01 1.318879872560501099e-01 -9.411788731813430786e-02 -5.066865682601928711e-02 2.313422784209251404e-02 -1.062459722161293030e-01 -1.083371415734291077e-01 -1.609277576208114624e-01 1.790200471878051758e-01 -5.967148765921592712e-02 -4.214044809341430664e-01 3.825451433658599854e-02 -2.010397315025329590e-01 -3.235064148902893066e-01 -2.831826210021972656e-01 1.965759843587875366e-01 2.023669630289077759e-01 4.433515015989542007e-03 9.350384026765823364e-02 -1.953045725822448730e-01 -1.042415797710418701e-01 -2.546295225620269775e-01 2.556935250759124756e-01 1.383800357580184937e-01
-1.891655474901199341e-01 2.051021754741668701e-01 -3.997888043522834778e-02 -1.762491017580032349e-01 5.402167886495590210e-02 -1.583339720964431763e-01 -3.612808510661125183e-02 -1.965962797403335571e-01 -2.124624997377395630e-01 -7.235382497310638428e-02 1.647125631570816040e-01 2.439213544130325317e-02 2.812327444553375244e-01 1.738220453262329102e-02 -1.824316382408142090e-01 -1.557407975196838379e-01 -2.347010672092437744e-01 -3.500036895275115967e-01 1.314662545919418335e-01 5.475622788071632385e-02 -1.350517570972442627e-01 -3.845584988594055176e-01 1.387232332490384579e-03 -1.071261391043663025e-01 3.611636757850646973e-01 -1.457524299621582031e-01 -4.652417730540037155e-03 -1.188297290354967117e-03 1.229650527238845825e-01 -1.382395327091217041e-01 -2.121643871068954468e-01 -9.583545848727226257e-03
-6.953085213899612427e-02 1.082831099629402161e-01 -1.953408867120742798e-01 5.739839002490043640e-02 2.232237607240676880e-01 -2.244569808244705200e-01 9.890414029359817505e-02 4.354669898748397827e-02 -8.680076152086257935e-02 -6.067228689789772034e-02 7.571545243263244629e-02 1.173789501190185547e-01 5.880266427993774414e-02 -1.753033846616744995e-01 2.633866071701049805e-01 -1.147205159068107605e-01 -3.459513559937477112e-02 -4.327465593814849854e-02 -1.031132116913795471e-01 -5.498393997550010681e-02 -2.350068837404251099e-01 -3.930909037590026855e-01 -5.706373602151870728e-02 1.396428048610687256e-01 3.666458129882812500e-01 -1.803673952817916870e-01 3.115679621696472168e-01 -2.246628999710083008e-01 -3.343770503997802734e-01 -3.922957926988601685e-02 7.394553720951080322e-02 -9.816528297960758209e-03
2.873751148581504822e-02 3.305585980415344238e-01 -9.214372932910919189e-02 -4.496107399463653564e-01 7.745783776044845581e-02 -9.240753203630447388e-02 1.524087786674499512e-01 -1.234804391860961914e-01 -6.416095793247222900e-02 1.512999832630157471e-01 4.833808913826942444e-02 2.276319265365600586e-01 1.602584272623062134e-01 -3.243868947029113770e-01 1.590691655874252319e-01 1.234931573271751404e-01 -6.550990045070648193e-02 -2.939059585332870483e-02 -3.228696808218955994e-02 -1.557191312313079834e-01 -2.531569264829158783e-02 -4.291701614856719971e-01 2.487452626228332520e-01 -1.156973913311958313e-01 1.184646040201187134e-02 -3.367641940712928772e-02 2.870283462107181549e-02 -1.114975959062576294e-01 1.345039308071136475e-01 -2.103109657764434814e-01 -1.971903489902615547e-03 -7.896583527326583862e-02
-1.629499047994613647e-01 -1.081403121352195740e-01 -1.186311841011047363e-01 -2.119448333978652954e-01 1.298682838678359985e-01 -2.321827597916126251e-02 1.056196689605712891e-01 4.355254024267196655e-02 1.686245948076248169e-01 1.506307870149612427e-01 3.219675421714782715e-01 2.093826830387115479e-01 -2.682583630084991455e-01 -1.999838650226593018e-01 1.705212891101837158e-01 -1.421119570732116699e-01 -2.777552902698516846e-01 -3.126179575920104980e-01 -8.362423628568649292e-02 -8.871286362409591675e-02 -1.560250371694564819e-01 -2.060162127017974854e-01 -1.788971722126007080e-01 7.166219502687454224e-02 3.195233643054962158e-01 -1.750891357660293579e-01 1.597207970917224884e-02 -1.273113638162612915e-01 6.586072593927383423e-02 -2.175992727279663086e-01 -1.214648336172103882e-01 5.587205663323402405e-02
2.918701246380805969e-02 1.583207547664642334e-01 4.987928643822669983e-02 -5.839765444397926331e-02 -6.472637504339218140e-02 -2.652528882026672363e-01 4.404515624046325684e-01 -1.039029806852340698e-01 1.339457836002111435e-02 1.973504126071929932e-01 1.877716779708862305e-01 3.673711717128753662e-01 8.563337614759802818e-04 1.375789344310760498e-01 2.332234941422939301e-02 -1.338506340980529785e-01 6.151564419269561768e-02 -2.900320589542388916e-01 8.750574290752410889e-02 1.052577141672372818e-02 1.272533368319272995e-02 -3.124413788318634033e-01 6.854704581201076508e-03 2.337791770696640015e-01 4.832131043076515198e-02 -4.737195745110511780e-02 1.523941522464156151e-03 -3.242543041706085205e-01 1.421955227851867676e-01 1.282869279384613037e-01 2.148997038602828979e-01 3.706996515393257141e-02
-9.785391390323638916e-02 3.177018463611602783e-01 -1.721183955669403076e-01 -2.307459712028503418e-01 1.094230413436889648e-01 -2.287557423114776611e-01 -3.352138400077819824e-02 -4.165596142411231995e-02 -1.731873452663421631e-01 1.066317111253738403e-01 -9.987921454012393951e-03 -3.959352150559425354e-02 -6.128721311688423157e-02 1.807670854032039642e-02 1.785913705825805664e-01 -8.811881393194198608e-02 -4.205142557621002197e-01 -4.679980129003524780e-02 -2.508748173713684082e-01 -1.199837923049926758e-01 1.536114662885665894e-01 -3.266905248165130615e-01 -4.304704070091247559e-02 2.944303452968597412e-01 -2.764992713928222656e-01 1.558188199996948242e-01 1.947300583124160767e-01 -6.161879748106002808e-02 3.157795593142509460e-02 1.336217969655990601e-01 1.173046305775642395e-01 4.902347177267074585e-02
-3.781746700406074524e-02 -2.436029538512229919e-02 -2.187778353691101074e-01 -1.396620571613311768e-01 2.151882089674472809e-02 1.960823535919189453e-01 1.005842462182044983e-01 1.062165200710296631e-01 1.637777984142303467e-01 -1.218232586979866028e-01 -5.176657810807228088e-03 -3.319776616990566254e-03 1.275515407323837280e-01 2.203176617622375488e-01 -2.340960949659347534e-01 -8.411376178264617920e-02 -1.819685250520706177e-01 -1.140785664319992065e-01 -3.541915863752365112e-02 1.727872900664806366e-02 -2.824700176715850830e-01 -4.779640436172485352e-01 -2.614726126194000244e-01 1.293833255767822266e-01 4.461695551872253418e-01 2.304131910204887390e-02 3.232772648334503174e-02 6.050425767898559570e-02 2.244760394096374512e-01 7.081755250692367554e-02 -3.405153751373291016e-02 -3.848004853352904320e-03
3.854340314865112305e-02 8.884723484516143799e-02 -3.186256811022758484e-02 -2.281475067138671875e-01 -1.684595495462417603e-01 -1.735086888074874878e-01 -5.530817061662673950e-02 -1.285320073366165161e-01 -1.372223198413848877e-01 -1.816269010305404663e-01 -7.510080933570861816e-02 2.520942389965057373e-01 2.306824624538421631e-01 -2.848704755306243896e-01 2.024272689595818520e-03 -3.003287017345428467e-01 -4.552574157714843750e-01 -8.548831194639205933e-02 -7.868780195713043213e-02 1.295844092965126038e-02 1.180089414119720459e-01 -2.895646393299102783e-01 -2.724014520645141602e-01 2.716433107852935791e-01 -7.991336286067962646e-03 1.897650957107543945e-02 8.885969221591949463e-02 1.729840487241744995e-01 4.819156602025032043e-02 2.188407070934772491e-02 6.306752096861600876e-03 7.832901924848556519e-02
2.129087597131729126e-01 7.620672881603240967e-02 -5.934435501694679260e-02 -3.858367204666137695e-01 -5.215305835008621216e-02 -1.619903892278671265e-01 -3.665283147711306810e-04 -1.849128156900405884e-01 -8.850477635860443115e-03 -1.818102039396762848e-02 -2.593578584492206573e-02 2.459202110767364502e-01 4.240011796355247498e-02 -2.703912556171417236e-01 -1.395217180252075195e-01 -4.242801070213317871e-01 -3.302474617958068848e-01 -9.841496124863624573e-03 -2.126258611679077148e-01 8.920340240001678467e-02 6.808196008205413818e-02 -1.932482272386550903e-01 -6.703491508960723877e-02 2.983570396900177002e-01 -1.480458863079547882e-02 -2.212092466652393341e-02 1.370169669389724731e-01 2.491369992494583130e-01 -3.950125724077224731e-02 4.213795065879821777e-02 3.686509281396865845e-02 1.153485253453254700e-01
2.516032010316848755e-02 2.059477716684341431e-01 -5.738563463091850281e-02 -2.868973910808563232e-01 -1.836625337600708008e-01 -9.570851176977157593e-02 4.714843817055225372e-03 -2.058276534080505371e-02 5.459254980087280273e-02 1.836415678262710571e-01 1.346716284751892090e-01 1.490002870559692383e-01 1.390756964683532715e-01 -1.274135708808898926e-01 4.836457595229148865e-02 1.701819002628326416e-01 -1.358310282230377197e-01 -4.127637669444084167e-02 -1.347396373748779297e-01 -1.923445984721183777e-02 -1.937178969383239746e-01 -4.793486297130584717e-01 2.850651443004608154e-01 1.744635999202728271e-01 3.311561644077301025e-01 -7.200659066438674927e-02 1.445644497871398926e-01 -7.904936373233795166e-02 5.232967436313629150e-03 1.598695367574691772e-01 1.756156831979751587e-01 2.607460618019104004e-01
1.913914829492568970e-01 8.369451761245727539e-02 2.802638113498687744e-01 -9.416090324521064758e-03 -2.857952006161212921e-02 1.025790348649024963e-01 1.210862118750810623e-02 -9.617612510919570923e-02 1.961293667554855347e-01 -1.793136820197105408e-02 4.142906367778778076e-01 9.515366703271865845e-02 1.175515279173851013e-01 -9.927758574485778809e-02 1.250859051942825317e-01 -1.717416346073150635e-01 -2.337298840284347534e-01 -1.631211936473846436e-01 5.633810907602310181e-02 -1.903557926416397095e-01 -1.598963141441345215e-01 -3.747926354408264160e-01 -4.834233596920967102e-02 3.554902374744415283e-01 -1.955577582120895386e-01 -1.373794674873352051e-01 1.275344938039779663e-01 -1.237258315086364746e-01 -1.859867274761199951e-01 -1.429260671138763428e-01 -5.088034644722938538e-02 -8.370368927717208862e-02
-6.754606217145919800e-02 2.767698764801025391e-01 -2.188994288444519043e-01 -2.733207941055297852e-01 1.590205579996109009e-01 8.598643541336059570e-02 -1.138816401362419128e-01 -6.173036620020866394e-02 2.348175346851348877e-01 3.092417418956756592e-01 1.523955166339874268e-01 2.020936757326126099e-01 4.781562089920043945e-02 -1.312671452760696411e-01 -3.857613354921340942e-02 5.444902181625366211e-02 -1.238050218671560287e-02 5.612291023135185242e-02 2.269578911364078522e-02 -9.415794163942337036e-02 -2.516855001449584961e-01 -3.918327391147613525e-01 -5.223155394196510315e-02 1.343909557908773422e-02 1.281493753194808960e-01 8.589620888233184814e-02 2.520808875560760498e-01 -1.040336564183235168e-01 -5.379427224397659302e-02 1.011012960225343704e-02 -3.200678229331970215e-01 -2.680835723876953125e-01
2.134328521788120270e-02 1.629002392292022705e-01 -7.320851832628250122e-02 -6.382958590984344482e-02 2.802298963069915771e-01 -5.879778787493705750e-02 -3.335608914494514465e-02 -1.615494042634963989e-01 8.303750306367874146e-02 1.228714361786842346e-02 3.934383988380432129e-01 -1.427837014198303223e-01 1.346034556627273560e-01 -1.197017207741737366e-01 -1.699780374765396118e-01 -6.292318552732467651e-02 -3.034442663192749023e-01 1.071870476007461548e-01 -1.401212960481643677e-01 -1.498052030801773071e-01 -3.265519440174102783e-01 -9.321559965610504150e-02 -1.801647841930389404e-01 1.605049967765808105e-01 3.919023275375366211e-01 4.586866497993469238e-02 8.384782075881958008e-02 -3.525314480066299438e-02 1.966359764337539673e-01 7.627540081739425659e-02 -2.047236561775207520e-01 -1.931379437446594238e-01
-2.156469970941543579e-02 -1.504117548465728760e-01 -3.908272087574005127e-02 2.738616243004798889e-02 2.336863577365875244e-01 5.202399566769599915e-02 1.414439454674720764e-02 -3.187975585460662842e-01 1.763305366039276123e-01 4.293306171894073486e-02 2.661635279655456543e-01 -4.587765038013458252e-02 2.106122374534606934e-01 -6.998598575592041016e-02 1.029041633009910583e-01 3.274378180503845215e-02 -2.641365230083465576e-01 7.335412502288818359e-02 -1.034153625369071960e-01 -2.099149078130722046e-01 -1.716925799846649170e-01 -4.180462658405303955e-01 -4.716171324253082275e-02 -1.606274396181106567e-01 2.788342535495758057e-01 -1.500473767518997192e-01 2.077845782041549683e-01 -2.171168848872184753e-02 -2.681498043239116669e-02 -1.721789091825485229e-01 5.740965530276298523e-02 -3.300639390945434570e-01
-1.414122879505157471e-01 -5.209975317120552063e-02 1.301654875278472900e-01 -8.619959652423858643e-02 -1.983602941036224365e-01 2.074445188045501709e-01 1.116255596280097961e-01 -2.977791987359523773e-02 2.812088131904602051e-01 9.625262767076492310e-02 1.862904876470565796e-01 -5.088398605585098267e-02 -1.103460788726806641e-01 2.625966370105743408e-01 -1.234813928604125977e-01 -1.039608120918273926e-01 -1.737741380929946899e-02 -2.699984014034271240e-01 8.462426811456680298e-02 -5.457826331257820129e-02 -4.956443980336189270e-02 -4.393824934959411621e-01 -4.363747686147689819e-02 2.808552384376525879e-01 2.655487656593322754e-01 -6.003848277032375336e-03 2.411579042673110962e-01 -1.364656835794448853e-01 2.646779417991638184e-01 -2.102587670087814331e-01 -5.429294332861900330e-02 1.345309522002935410e-02
-1.351504176855087280e-01 1.687255203723907471e-01 -4.263368993997573853e-02 1.641815155744552612e-01 1.187181919813156128e-01 -1.667179018259048462e-01 3.681573271751403809e-01 -1.618101596832275391e-01 -1.947357058525085449e-01 3.178101405501365662e-02 3.102208077907562256e-01 1.634978652000427246e-01 -1.379013061523437500e-01 1.595624163746833801e-02 -1.606870591640472412e-01 -5.979825183749198914e-02 -1.705470383167266846e-01 -8.712614327669143677e-02 -8.158484846353530884e-02 -4.056446719914674759e-03 1.475448608398437500e-01 -2.866613566875457764e-01 5.581900849938392639e-02 3.617070913314819336e-01 2.985162436962127686e-01 -4.865529760718345642e-02 1.734852232038974762e-02 -3.041554689407348633e-01 6.854349374771118164e-02 -8.160596340894699097e-02 9.523206204175949097e-02 1.560576707124710083e-01
-5.186994671821594238e-01 2.161060422658920288e-01 -1.606044545769691467e-02 1.981874555349349976e-01 -5.723979324102401733e-02 -5.892029777169227600e-02 6.991370767354965210e-02 -1.133888810873031616e-01 6.988442502915859222e-03 9.292857348918914795e-02 1.595249772071838379e-01 -1.228406876325607300e-01 -7.698041945695877075e-02 -5.812497437000274658e-02 -8.911446668207645416e-03 -8.345016837120056152e-02 3.099320456385612488e-03 -2.195381373167037964e-01 -2.694676816463470459e-01 2.518336772918701172e-01 -1.679550260305404663e-01 -4.181102514266967773e-01 4.354791715741157532e-02 1.062164232134819031e-01 1.914483755826950073e-01 1.757503002882003784e-01 7.218447979539632797e-03 -5.406405404210090637e-02 -1.309781372547149658e-01 7.899813354015350342e-03 -1.765214651823043823e-01 -1.879183948040008545e-01
4.742552712559700012e-02 8.751592598855495453e-03 -2.214473672211170197e-02 -3.561885952949523926e-01 -4.754780605435371399e-02 9.407578408718109131e-02 3.088601119816303253e-02 2.490806207060813904e-02 -1.540384441614151001e-02 -8.858346939086914062e-02 -2.206203155219554901e-02 8.498027920722961426e-02 -1.187169477343559265e-01 -1.970522850751876831e-01 -7.349907606840133667e-02 -5.762997269630432129e-02 -2.226807475090026855e-01 -2.681670188903808594e-01 -1.629838496446609497e-01 -9.831684082746505737e-02 6.261358410120010376e-02 -4.365152120590209961e-01 -5.575415864586830139e-02 -9.106668829917907715e-02 2.882285118103027344e-01 -3.968296647071838379e-01 8.907105028629302979e-02 -1.783560514450073242e-01 -2.264261990785598755e-01 -5.916901305317878723e-02 -2.045885771512985229e-01 -1.991751194000244141e-01
-1.765668094158172607e-01 1.515115052461624146e-01 1.165390312671661377e-01 -3.716484010219573975e-01 1.775148063898086548e-01 -2.049728035926818848e-01 1.710112839937210083e-01 -1.919429153203964233e-01 -5.533187463879585266e-02 3.309859335422515869e-02 -9.036774933338165283e-02 -7.574173621833324432e-03 -3.116427920758724213e-02 1.718544661998748779e-01 1.530815064907073975e-01 -1.791688241064548492e-02 -2.477612048387527466e-01 2.570159547030925751e-02 -1.942127011716365814e-02 1.020570024847984314e-01 2.574638128280639648e-01 -4.689427316188812256e-01 -1.481597423553466797e-01 2.476432919502258301e-01 -4.286902397871017456e-02 1.884718541987240314e-03 1.462928950786590576e-01 5.243445560336112976e-02 8.493600040674209595e-02 -3.249171674251556396e-01 -1.849912293255329132e-02 -8.049181848764419556e-02
-4.960354790091514587e-02 2.903248369693756104e-01 -1.526926606893539429e-01 -1.235984861850738525e-01 -7.342987507581710815e-02 1.210904121398925781e-01 -8.163387328386306763e-02 4.558670520782470703e-02 2.190385907888412476e-01 -1.362013667821884155e-01 1.813584752380847931e-02 1.127554923295974731e-01 -9.970856457948684692e-02 2.256278246641159058e-01 -2.050057053565979004e-01 -4.459823295474052429e-02 -2.156615555286407471e-01 -2.864606380462646484e-01 -1.960446685552597046e-02 2.568204700946807861e-01 -3.632003441452980042e-02 -3.457492291927337646e-01 -7.085496932268142700e-02 2.696781456470489502e-01 3.285046219825744629e-01 1.286682039499282837e-01 2.031813748180866241e-02 -1.669188290834426880e-01 3.083732128143310547e-01 -3.755376860499382019e-02 -8.475722372531890869e-02 -1.071093156933784485e-01
-1.484305411577224731e-01 -2.999846823513507843e-02 1.925960998050868511e-03 -2.297227978706359863e-01 -4.504787549376487732e-02 -3.760681673884391785e-02 1.344864517450332642e-01 6.392352283000946045e-02 -1.300763804465532303e-02 -3.018488287925720215e-01 1.389894932508468628e-01 7.671590149402618408e-02 -1.603122353553771973e-01 1.637464612722396851e-01 -2.194775938987731934e-01 -1.641289889812469482e-02 -8.288131654262542725e-02 -2.495449781417846680e-01 -6.627529859542846680e-02 1.846895962953567505e-01 -1.283084750175476074e-01 -3.535057008266448975e-01 -1.328840553760528564e-01 2.339269369840621948e-01 3.922554850578308105e-01 7.786912471055984497e-02 9.622813761234283447e-02 -2.690675854682922363e-01 2.747801840305328369e-01 1.621003001928329468e-01 -5.522106960415840149e-02 -1.156221181154251099e-01
1.512678265571594238e-01 4.276657402515411377e-01 -2.756435275077819824e-01 -1.045249626040458679e-01 2.298780232667922974e-01 -2.022833190858364105e-02 4.263567738234996796e-03 -2.290527820587158203e-01 -5.679431557655334473e-02 -2.277528494596481323e-02 -1.497410819865763187e-03 1.509384661912918091e-01 -2.250906080007553101e-01 2.126520425081253052e-01 -1.439907308667898178e-02 -2.407240271568298340e-01 -8.738758414983749390e-02 -2.144625782966613770e-01 -1.083288863301277161e-01 -1.838425993919372559e-01 8.515083789825439453e-02 -3.703905344009399414e-01 -2.282461151480674744e-02 -5.902921780943870544e-02 6.272660940885543823e-02 -4.858586937189102173e-02 2.239995598793029785e-01 2.633798718452453613e-01 -1.004883944988250732e-01 7.777131348848342896e-02 1.493833661079406738e-01 -9.537840634584426880e-02
2.632143497467041016e-01 2.237442731857299805e-01 2.845185399055480957e-01 -7.646008580923080444e-02 -5.599703639745712280e-02 1.382244229316711426e-01 -8.118076622486114502e-02 -8.406750112771987915e-02 1.916441172361373901e-01 1.042931750416755676e-01 3.586798608303070068e-01 1.441611647605895996e-01 5.100115388631820679e-02 -8.489757776260375977e-02 4.766484349966049194e-02 -2.997945547103881836e-01 -2.298094034194946289e-01 -4.298416152596473694e-02 -1.628185659646987915e-01 -1.807667315006256104e-01 -1.214338093996047974e-01 -3.674259781837463379e-01 -2.250950932502746582e-01 9.440333396196365356e-02 -1.289382427930831909e-01 -1.904394775629043579e-01 -1.924788951873779297e-02 -1.164784207940101624e-01 -1.690537184476852417e-01 -9.271228313446044922e-02 1.808741129934787750e-02 -1.773654669523239136e-01
-8.488483726978302002e-02 3.788224160671234131e-01 3.124329820275306702e-02 -4.346336424350738525e-01 -1.661608368158340454e-01 -7.617766410112380981e-02 1.094748526811599731e-01 -1.723216846585273743e-02 -1.655791513621807098e-02 1.707631349563598633e-01 -1.822324991226196289e-01 -1.018638536334037781e-01 6.136027351021766663e-02 -8.103635907173156738e-02 -1.022496819496154785e-02 -1.944845169782638550e-01 -9.772641211748123169e-02 6.030213553458452225e-03 -1.118966341018676758e-01 -2.498920708894729614e-01 -9.558515250682830811e-02 -3.535588681697845459e-01 1.710778027772903442e-01 5.339083820581436157e-02 5.278791114687919617e-02 -1.607391797006130219e-02 3.072446882724761963e-01 -7.834615558385848999e-02 -1.172495633363723755e-01 8.841650187969207764e-02 1.863082051277160645e-01 2.859392464160919189e-01
-1.036444306373596191e-02 2.654951810836791992e-01 1.911526620388031006e-01 2.530435658991336823e-02 2.657501995563507080e-01 7.242557406425476074e-02 1.210794970393180847e-02 -7.682740688323974609e-02 5.177921801805496216e-02 1.066509410738945007e-01 -3.199310973286628723e-02 -2.529450058937072754e-01 -2.840444743633270264e-01 -3.006621636450290680e-02 -2.171996086835861206e-01 9.914842247962951660e-02 -2.301982492208480835e-01 5.410538241267204285e-02 7.832733541727066040e-02 -2.469568252563476562e-01 -7.642619311809539795e-02 -4.710417985916137695e-01 -1.727191545069217682e-02 3.093433976173400879e-01 2.472057640552520752e-01 3.408092260360717773e-02 1.073877811431884766e-01 -1.634828746318817139e-01 -1.286549568176269531e-01 1.619640141725540161e-01 -4.729921370744705200e-02 1.867971196770668030e-02
7.224097102880477905e-02 -2.678883448243141174e-02 -2.548961043357849121e-01 -3.644253313541412354e-01 -6.742403656244277954e-02 -2.170173227787017822e-01 2.372864186763763428e-01 -7.028999924659729004e-02 -3.008005321025848389e-01 -3.074125945568084717e-02 2.462620139122009277e-01 2.465633749961853027e-01 8.623176068067550659e-02 -9.639512002468109131e-02 1.190710961818695068e-01 5.835083127021789551e-02 -2.273218184709548950e-01 -1.520286798477172852e-01 5.158366635441780090e-02 -1.467799991369247437e-01 -2.213099598884582520e-02 -3.232061564922332764e-01 -2.198612689971923828e-01 1.613691747188568115e-01 2.846862375736236572e-01 1.118582300841808319e-02 3.920195996761322021e-02 1.327145565301179886e-02 1.084229275584220886e-01 -1.237985715270042419e-01 -2.095722556114196777e-01 -6.334043294191360474e-02
9.444063156843185425e-02 2.264910489320755005e-01 -5.602322146296501160e-02 -6.456615030765533447e-02 -1.002472862601280212e-01 -2.429793030023574829e-01 6.049646437168121338e-02 -1.003588214516639709e-01 4.683218002319335938e-01 5.823838710784912109e-02 1.107751578092575073e-01 -7.430530339479446411e-02 3.036978244781494141e-01 -1.040613949298858643e-01 2.260339558124542236e-01 -1.277442276477813721e-01 -5.663480609655380249e-02 -9.675171226263046265e-02 -2.419063746929168701e-01 3.153414726257324219e-01 2.326953224837779999e-02 -2.969697713851928711e-01 -1.782308816909790039e-01 7.428178936243057251e-02 2.873797155916690826e-02 6.685125082731246948e-02 2.822508215904235840e-01 -1.225913614034652710e-01 -3.479758650064468384e-02 -2.187953516840934753e-02 -3.352307900786399841e-02 1.983133852481842041e-01
-1.731134951114654541e-02 2.268484979867935181e-01 9.193100035190582275e-02 5.465941876173019409e-02 -7.173015922307968140e-02 -1.704847961664199829e-01 1.674130409955978394e-01 -2.726489007472991943e-01 -1.824546605348587036e-01 -1.056276112794876099e-01 3.048578202724456787e-01 2.201072499155998230e-02 1.770038157701492310e-02 -9.804148226976394653e-03 3.722575679421424866e-02 1.547128520905971527e-02 -1.189453527331352234e-01 -2.352204769849777222e-01 -1.148354187607765198e-01 3.378588333725929260e-02 -3.053812086582183838e-01 -2.053291499614715576e-01 -5.753713473677635193e-02 2.999808788299560547e-01 4.094480872154235840e-01 1.394508183002471924e-01 1.322028040885925293e-01 -6.979327648878097534e-02 -1.026340574026107788e-02 -2.064881026744842529e-01 -9.882827103137969971e-02 2.929973006248474121e-01
-2.178263962268829346e-01 8.918029814958572388e-02 1.131831631064414978e-01 -4.625395238399505615e-01 -9.799267351627349854e-02 -8.057175576686859131e-02 -6.690312922000885010e-02 -1.264276951551437378e-01 2.160880863666534424e-01 -3.594543412327766418e-02 5.029389262199401855e-02 1.544916909188032150e-02 1.510702371597290039e-01 -2.145099341869354248e-01 3.213506191968917847e-02 4.665913432836532593e-02 -3.517946898937225342e-01 -1.188433021306991577e-01 -4.331350326538085938e-02 -3.469754010438919067e-02 1.785175502300262451e-01 -3.083066940307617188e-01 -1.426979303359985352e-01 3.033859133720397949e-01 -2.547339498996734619e-01 -1.367515474557876587e-01 1.605894714593887329e-01 1.619245670735836029e-02 -4.826072603464126587e-03 -1.494163125753402710e-01 1.977570205926895142e-01 -8.427260071039199829e-02
-3.577832877635955811e-01 4.046763479709625244e-01 3.036953210830688477e-01 -1.501737684011459351e-01 2.010226100683212280e-01 -1.711645722389221191e-01 1.760496795177459717e-01 6.622455548495054245e-03 -7.042317837476730347e-02 -5.678820610046386719e-02 1.557807326316833496e-01 1.340418905019760132e-01 -7.776088267564773560e-02 -1.320607811212539673e-01 1.843775510787963867e-01 8.684349805116653442e-02 -9.385307878255844116e-02 -1.114109605550765991e-01 -3.551402091979980469e-01 6.395256519317626953e-02 -3.810297697782516479e-02 -3.392608463764190674e-01 -4.584117606282234192e-02 -1.175594236701726913e-02 1.605010628700256348e-01 8.730198442935943604e-02 1.097839176654815674e-01 1.705605834722518921e-01 1.016737055033445358e-02 6.321462243795394897e-02 -2.774026244878768921e-02 1.662477254867553711e-01
2.570028007030487061e-01 2.298711687326431274e-01 -8.074921369552612305e-02 2.426736950874328613e-01 1.617298722267150879e-01 -7.714769244194030762e-02 -3.525804355740547180e-02 -1.111097559332847595e-01 1.561345905065536499e-01 2.398977242410182953e-02 5.054392665624618530e-02 1.693925708532333374e-01 1.191748678684234619e-01 -1.930285394191741943e-01 1.640838384628295898e-01 -3.328555524349212646e-01 8.657047152519226074e-02 -3.216529488563537598e-01 -1.178992837667465210e-01 7.339027523994445801e-02 -1.788856387138366699e-01 -4.353219568729400635e-01 5.847715586423873901e-02 1.599666923284530640e-01 -1.770719438791275024e-01 -1.484149843454360962e-01 2.360666245222091675e-01 4.220112040638923645e-02 -3.288119658827781677e-02 -7.539521902799606323e-02 -1.272811889648437500e-01 -1.000420525670051575e-01
4.023894667625427246e-02 -1.738655865192413330e-01 -2.123635858297348022e-01 -1.500347107648849487e-01 7.121764123439788818e-02 -4.091777279973030090e-02 -2.183777540922164917e-01 -4.799164459109306335e-02 9.797329455614089966e-02 -5.181730911135673523e-02 -7.510937750339508057e-02 -1.503149569034576416e-01 2.116267830133438110e-01 1.319296658039093018e-02 2.388725876808166504e-01 -3.816206455230712891e-01 -2.248106151819229126e-01 2.610258944332599640e-02 -1.362297832965850830e-01 -1.619869172573089600e-01 -2.059848010540008545e-01 -5.278223752975463867e-01 -5.887362174689769745e-03 1.063051000237464905e-01 1.617172658443450928e-01 1.355995610356330872e-02 1.743107140064239502e-01 -2.164582461118698120e-01 -8.697726577520370483e-02 5.491701513528823853e-02 9.315405040979385376e-02 -6.645417958498001099e-02
-2.818949222564697266e-01 -4.391230642795562744e-03 -4.691091179847717285e-02 -3.142975866794586182e-01 2.832086384296417236e-01 -1.116142515093088150e-02 1.779991239309310913e-01 -1.454462260007858276e-01 8.941383659839630127e-02 1.150226220488548279e-01 -1.769563257694244385e-01 -1.274925768375396729e-01 1.937881112098693848e-01 2.154041826725006104e-01 2.145349085330963135e-01 -3.259387612342834473e-01 2.701929770410060883e-03 -8.027835190296173096e-02 -2.793898284435272217e-01 2.014435455203056335e-02 -1.725726127624511719e-01 -3.879114687442779541e-01 -1.821251809597015381e-01 3.577624633908271790e-02 2.894801273941993713e-02 1.544789671897888184e-01 -4.663060605525970459e-02 -1.392331272363662720e-01 9.737934917211532593e-02 2.137869782745838165e-02 7.589530944824218750e-02 1.406090259552001953e-01
-3.089306689798831940e-02 -2.242866456508636475e-01 6.139411404728889465e-02 -2.149448841810226440e-01 -1.551039982587099075e-02 -8.028514683246612549e-03 2.039142400026321411e-01 -3.282384872436523438e-01 -4.131275415420532227e-02 4.342827573418617249e-02 -1.222348492592573166e-02 9.162779152393341064e-02 -3.215972334146499634e-02 -6.625894457101821899e-02 3.507874906063079834e-02 -2.491253018379211426e-01 -1.230109855532646179e-01 -2.629078626632690430e-01 1.217579352669417858e-03 -5.862331017851829529e-02 -2.877769172191619873e-01 -3.585931956768035889e-01 -4.748898372054100037e-02 1.938465386629104614e-01 1.438995599746704102e-01 -9.819487482309341431e-02 -1.208496093750000000e-01 -2.654652856290340424e-02 1.387488245964050293e-01 -2.691773176193237305e-01 -4.379205703735351562e-01 1.484041288495063782e-02
-1.263364106416702271e-01 6.574264913797378540e-02 -3.394545242190361023e-02 -1.716449707746505737e-01 -1.028589159250259399e-01 2.843610942363739014e-01 3.286482393741607666e-01 -2.230108678340911865e-01 1.093751192092895508e-01 -5.596290342509746552e-03 1.092948392033576965e-01 -1.091176718473434448e-01 5.993239954113960266e-02 -2.308311760425567627e-01 -1.792754046618938446e-03 -4.127082601189613342e-02 6.216274946928024292e-02 -3.239501118659973145e-01 -2.034988254308700562e-01 2.722757495939731598e-02 -3.880507647991180420e-01 -3.065271377563476562e-01 -6.922502070665359497e-02 2.471930161118507385e-02 1.559739112854003906e-01 2.767519056797027588e-01 2.481934875249862671e-01 9.377006441354751587e-02 -1.147337630391120911e-01 9.456538408994674683e-02 9.052260965108871460e-02 -5.450591444969177246e-02
2.772385179996490479e-01 3.092823326587677002e-01 1.867298632860183716e-01 9.285131841897964478e-02 -6.841803342103958130e-02 -1.529849041253328323e-02 -7.526506483554840088e-02 -9.248725324869155884e-02 1.685467362403869629e-01 3.083947300910949707e-02 3.993799984455108643e-01 1.672781854867935181e-01 1.074532605707645416e-02 -1.608915627002716064e-01 1.245605051517486572e-01 -1.705684959888458252e-01 -1.661926656961441040e-01 -5.590898543596267700e-02 -4.061925038695335388e-02 -2.149907648563385010e-01 5.475580692291259766e-02 -3.092527687549591064e-01 -2.028993815183639526e-01 2.781955599784851074e-01 7.934074848890304565e-02 -1.034599766135215759e-01 1.191967725753784180e-01 -1.557826101779937744e-01 -2.410880029201507568e-01 -6.669463217258453369e-02 -2.474725693464279175e-01 -4.797532036900520325e-02
-3.471548110246658325e-02 -1.714354902505874634e-01 3.062989115715026855e-01 1.364344358444213867e-02 8.657237142324447632e-02 -3.678462654352188110e-02 3.912368044257164001e-02 -3.447106182575225830e-01 -1.675836592912673950e-01 1.372272223234176636e-01 1.365878582000732422e-01 1.612622439861297607e-01 2.889025770127773285e-02 -7.766351848840713501e-02 6.953511387109756470e-02 -3.145956248044967651e-02 -2.396834343671798706e-01 -4.354009032249450684e-01 -9.085616469383239746e-02 8.842778950929641724e-02 -1.165739968419075012e-01 -4.338915646076202393e-01 1.081603467464447021e-01 1.069358363747596741e-01 2.942452132701873779e-01 -2.209453657269477844e-02 -1.717757619917392731e-02 8.383420109748840332e-02 8.703307062387466431e-02 -1.458860039710998535e-01 -3.242401406168937683e-02 -1.718866527080535889e-01
2.116673141717910767e-01 1.901527941226959229e-01 -1.435337774455547333e-02 -1.679386645555496216e-01 -6.347898393869400024e-02 -2.737264931201934814e-01 2.721543423831462860e-02 -1.466209888458251953e-01 1.372355073690414429e-01 2.821886241436004639e-01 1.125222072005271912e-01 2.382835000753402710e-02 -1.875125914812088013e-01 -2.601726539433002472e-02 3.404125869274139404e-01 -9.962689131498336792e-02 -3.275186121463775635e-01 -4.273733869194984436e-02 -6.040865182876586914e-02 -1.490630358457565308e-01 7.770051714032888412e-03 -4.685288071632385254e-01 2.758790738880634308e-02 8.730233460664749146e-02 -2.760065197944641113e-01 -9.778093546628952026e-02 9.365951269865036011e-02 4.953408241271972656e-02 3.527506813406944275e-02 5.271242558956146240e-02 -1.397903710603713989e-01 1.806682646274566650e-01
7.019291073083877563e-02 4.822753071784973145e-01 1.699193939566612244e-02 -6.586746871471405029e-02 5.271365121006965637e-02 -1.265671700239181519e-01 3.659664094448089600e-01 -1.203991472721099854e-01 -1.110333856195211411e-02 -9.681657701730728149e-02 -1.139094084501266479e-01 3.901734948158264160e-02 1.712134480476379395e-01 7.601160556077957153e-02 6.175879016518592834e-02 -2.585413455963134766e-01 5.296829715371131897e-02 9.864020347595214844e-02 -1.881460696458816528e-01 2.798342518508434296e-02 6.865935772657394409e-02 -4.430084228515625000e-01 -2.573007047176361084e-01 1.999593377113342285e-01 8.499718457460403442e-02 1.510630082339048386e-02 1.342172026634216309e-01 2.146244794130325317e-02 2.287621051073074341e-01 -5.014322698116302490e-02 -1.104252226650714874e-02 -1.552913039922714233e-01
2.067117206752300262e-02 4.310964345932006836e-01 1.391500532627105713e-01 -6.969704478979110718e-02 -2.200749889016151428e-02 -1.649196147918701172e-01 3.825814425945281982e-01 -9.647291898727416992e-02 1.823210120201110840e-01 -5.721816048026084900e-02 2.926875092089176178e-02 -8.410608768463134766e-02 2.046811878681182861e-01 -9.161876142024993896e-02 -1.759053468704223633e-01 -2.815936505794525146e-01 -1.435786336660385132e-01 -1.077056601643562317e-01 -3.270581364631652832e-01 -4.975378513336181641e-02 7.902870327234268188e-02 -2.641893029212951660e-01 -1.514986008405685425e-01 1.182907149195671082e-01 -1.162691116333007812e-01 1.115271076560020447e-01 1.983382701873779297e-01 7.056411355733871460e-02 -6.260864902287721634e-03 -2.091835141181945801e-01 1.528873890638351440e-01 -9.533615410327911377e-02
6.612173747271299362e-03 -3.030648827552795410e-02 -3.804345428943634033e-02 -3.290444314479827881e-01 2.305033653974533081e-01 9.909544885158538818e-02 6.690083444118499756e-02 1.042977198958396912e-01 1.904044300317764282e-01 1.402531266212463379e-01 2.232570797204971313e-01 -5.312505736947059631e-02 -8.034367859363555908e-02 -2.604085206985473633e-02 -1.676166313700377941e-03 -2.030597478151321411e-01 -3.968445658683776855e-01 1.527905613183975220e-01 4.633599892258644104e-02 -1.044404283165931702e-01 -5.443355813622474670e-02 -4.338296353816986084e-01 -2.074276655912399292e-01 2.212241105735301971e-02 1.265414506196975708e-01 -8.115394413471221924e-02 -2.456239424645900726e-02 -2.258420884609222412e-01 -2.509309947490692139e-01 3.328767046332359314e-02 -2.270437777042388916e-01 -1.888193488121032715e-01
-1.028036847710609436e-01 1.790142245590686798e-02 -1.524290740489959717e-01 -2.860836088657379150e-01 2.395056486129760742e-01 1.569532901048660278e-01 3.041147589683532715e-01 -5.250877141952514648e-02 -1.894168257713317871e-01 2.427810132503509521e-01 1.128548309206962585e-01 9.545853361487388611e-03 1.176709011197090149e-01 -1.156497821211814880e-01 -2.187862992286682129e-01 5.808956176042556763e-02 -4.838375374674797058e-02 -3.836659491062164307e-01 -2.970120310783386230e-01 -1.362380534410476685e-01 -2.546293735504150391e-01 -2.236042320728302002e-01 5.479901283979415894e-02 4.950825497508049011e-02 1.601947098970413208e-01 2.036863267421722412e-01 1.765817105770111084e-01 -1.287019848823547363e-01 7.783386111259460449e-02 1.428576707839965820e-01 -4.099741578102111816e-02 -3.210984170436859131e-02
9.955893456935882568e-02 4.344349801540374756e-01 1.333750933408737183e-01 -1.393399238586425781e-01 1.107667461037635803e-01 -1.806259751319885254e-01 5.112200379371643066e-01 -1.042764857411384583e-01 2.760108411312103271e-01 1.431758701801300049e-02 -6.714694201946258545e-03 1.317241340875625610e-01 1.772664785385131836e-01 1.602839492261409760e-02 -1.448150277137756348e-01 -1.901728510856628418e-01 -4.693832993507385254e-02 5.852572992444038391e-02 -1.395289301872253418e-01 -6.527347117662429810e-02 -1.541733276098966599e-02 -2.473881691694259644e-01 -2.940268516540527344e-01 1.845967322587966919e-01 6.600395590066909790e-02 1.971924491226673126e-02 1.337451636791229248e-01 -2.371800690889358521e-02 6.729265302419662476e-02 -1.005406379699707031e-01 2.052961289882659912e-02 -1.218888163566589355e-01
-9.235725738108158112e-03 6.526196002960205078e-02 5.717935413122177124e-02 -2.749979496002197266e-02 1.743186563253402710e-01 -2.672918513417243958e-02 2.776729762554168701e-01 1.475479900836944580e-01 6.735692918300628662e-02 1.684571355581283569e-01 3.103936314582824707e-01 3.497545421123504639e-01 -5.485591664910316467e-02 2.131015062332153320e-01 1.375687867403030396e-01 -2.769106030464172363e-01 -8.784820884466171265e-02 -1.626461595296859741e-01 -8.957498520612716675e-02 7.569853216409683228e-02 -9.981311112642288208e-02 -3.158295750617980957e-01 -3.514771908521652222e-02 1.054661273956298828e-01 1.837831288576126099e-01 -1.121577173471450806e-01 7.659696042537689209e-02 -1.189455091953277588e-01 -2.422447800636291504e-01 -1.797923594713211060e-01 -3.702869713306427002e-01 3.945817425847053528e-02
1.056180223822593689e-01 1.286996603012084961e-01 -1.654362082481384277e-01 -3.659302592277526855e-01 -1.496270596981048584e-01 2.184834703803062439e-02 3.861965239048004150e-01 3.525847196578979492e-02 -6.950996071100234985e-02 1.131525039672851562e-01 -1.993430405855178833e-02 2.568691037595272064e-02 -1.197603866457939148e-01 -3.089508116245269775e-01 1.098545119166374207e-01 -6.847572047263383865e-03 -1.982347071170806885e-01 -3.641466796398162842e-01 -5.319377034902572632e-02 -2.203804999589920044e-01 -5.665089190006256104e-02 -2.299481332302093506e-01 -9.063027799129486084e-02 3.792494162917137146e-02 3.294228017330169678e-01 -1.988699138164520264e-01 5.313524231314659119e-02 -1.087656915187835693e-01 2.079671481624245644e-03 -1.646365672349929810e-01 -1.320549249649047852e-01 -2.908390946686267853e-02
1.041210517287254333e-01 2.707633376121520996e-01 1.643323451280593872e-01 -8.919069916009902954e-02 2.632246613502502441e-01 -3.654979914426803589e-02 7.707404345273971558e-02 -1.237896904349327087e-01 5.232850462198257446e-02 8.078068494796752930e-02 2.511228621006011963e-02 -1.940392404794692993e-01 9.725063294172286987e-02 -1.706453114748001099e-01 3.132089078426361084e-01 -1.523312181234359741e-01 -1.417934298515319824e-01 1.361406445503234863e-01 -1.595201492309570312e-01 -1.752044409513473511e-01 -2.158048748970031738e-01 -2.957424223423004150e-01 3.500863164663314819e-02 4.491464793682098389e-02 2.780026793479919434e-01 -2.570908367633819580e-01 1.775017827749252319e-01 -1.303045898675918579e-01 9.038621932268142700e-02 -1.986036002635955811e-01 6.294917315244674683e-02 -3.256786763668060303e-01
-7.547609508037567139e-02 1.037455797195434570e-01 7.007285952568054199e-02 -3.129609525203704834e-01 -4.511298239231109619e-02 -1.228971220552921295e-02 -4.053590446710586548e-02 3.147717565298080444e-02 -1.837366670370101929e-01 1.987524181604385376e-01 8.355445414781570435e-02 1.086832582950592041e-01 -2.809650637209415436e-02 -2.371724136173725128e-02 -2.093873471021652222e-01 -9.416741132736206055e-02 1.855282187461853027e-01 -1.188051551580429077e-01 -3.289183676242828369e-01 1.927617341279983521e-01 6.597141921520233154e-02 -4.803313016891479492e-01 -2.649592757225036621e-01 2.243637442588806152e-01 1.635730564594268799e-01 1.273059099912643433e-01 2.834399044513702393e-02 -2.707970738410949707e-01 -6.338551640510559082e-02 -1.314458549022674561e-01 1.556641161441802979e-01 1.327804625034332275e-01
-4.018371552228927612e-02 7.693880051374435425e-02 -1.343782693147659302e-01 -2.065930813550949097e-01 5.454069748520851135e-02 -1.623647511005401611e-01 1.872224546968936920e-02 -2.318311780691146851e-01 -2.165616005659103394e-01 -2.156440615653991699e-01 2.941391766071319580e-01 6.726282089948654175e-02 -1.092969551682472229e-01 2.625198364257812500e-01 -4.610844328999519348e-02 -7.325159013271331787e-02 -1.698758304119110107e-01 -2.275228351354598999e-01 -1.277565807104110718e-01 -2.606832981109619141e-01 -4.164981096982955933e-02 -4.752518236637115479e-01 2.210000306367874146e-01 1.993753612041473389e-01 5.222347378730773926e-02 1.093302145600318909e-01 6.085940822958946228e-02 9.398695826530456543e-02 1.169191449880599976e-01 4.851826652884483337e-02 8.323453366756439209e-02 -2.103199362754821777e-01
-7.810840755701065063e-02 2.173503339290618896e-01 1.920131891965866089e-01 -2.665682137012481689e-01 -8.726669847965240479e-02 2.874701619148254395e-01 1.423153877258300781e-01 -2.873651981353759766e-01 5.191386863589286804e-02 -1.152752563357353210e-01 1.075738370418548584e-01 3.456875681877136230e-01 -5.037151649594306946e-02 -3.028092533349990845e-02 5.928722396492958069e-02 -2.463741153478622437e-01 -3.524849414825439453e-01 -1.895028799772262573e-01 1.614535227417945862e-02 3.012332022190093994e-01 -2.053791582584381104e-01 -1.750360876321792603e-01 -5.083445459604263306e-02 -1.046570297330617905e-02 -1.065778285264968872e-01 -5.947466939687728882e-03 8.470432460308074951e-02 -1.825782507658004761e-01 -1.735697090625762939e-01 -1.378992944955825806e-01 9.731418453156948090e-03 -5.573476105928421021e-02
-3.168807625770568848e-01 1.930418759584426880e-01 -5.889566615223884583e-02 -2.777228653430938721e-01 3.545136749744415283e-02 -1.395348906517028809e-01 2.462432831525802612e-01 -1.111478134989738464e-01 -9.431844204664230347e-02 1.548015028238296509e-01 1.273577213287353516e-01 -1.552608013153076172e-01 7.832244038581848145e-02 1.750052273273468018e-01 1.745790392160415649e-01 -1.467861831188201904e-01 -2.447842806577682495e-02 4.869544506072998047e-02 6.247843150049448013e-03 4.067187011241912842e-02 1.040209978818893433e-01 -4.220708906650543213e-01 -3.279284536838531494e-01 1.726796329021453857e-01 -5.416179820895195007e-02 -9.282074868679046631e-02 2.801358401775360107e-01 -6.553991883993148804e-02 1.900033354759216309e-01 -1.413917541503906250e-01 -7.780861854553222656e-02 -1.964299976825714111e-01
9.571252763271331787e-02 3.970483541488647461e-01 1.926509290933609009e-02 -2.201915830373764038e-01 -5.034437030553817749e-02 1.185451373457908630e-01 -1.834287196397781372e-01 6.296874489635229111e-03 1.293511837720870972e-01 1.121961101889610291e-01 -6.560687720775604248e-02 -1.234793197363615036e-02 1.194963678717613220e-01 -2.408034503459930420e-01 2.180295623838901520e-02 -6.273381412029266357e-02 -9.203806519508361816e-02 6.442355364561080933e-02 -7.776204496622085571e-02 -3.365571796894073486e-02 -3.915108740329742432e-01 -3.111061453819274902e-01 1.401846259832382202e-01 2.167134732007980347e-01 1.260984987020492554e-01 -1.542734354734420776e-01 3.018969595432281494e-01 -1.693879663944244385e-01 -2.449361085891723633e-01 1.572546809911727905e-01 -1.073401644825935364e-01 1.770448535680770874e-01
8.671891689300537109e-02 -1.678975224494934082e-01 -1.038623303174972534e-01 -2.071907967329025269e-01 8.489478379487991333e-03 1.274221986532211304e-01 1.132454052567481995e-01 5.666788667440414429e-02 2.313102409243583679e-02 1.150905340909957886e-02 -1.362847387790679932e-01 1.221892610192298889e-01 -5.761746689677238464e-02 -1.758542358875274658e-01 1.051932200789451599e-01 -2.386369109153747559e-01 -2.961308658123016357e-01 -3.697096556425094604e-02 -3.181556165218353271e-01 2.162987589836120605e-01 -8.658557385206222534e-02 -3.995931148529052734e-01 1.982682347297668457e-01 2.990734279155731201e-01 3.080418705940246582e-01 2.004949152469635010e-01 1.249078959226608276e-01 -3.441037982702255249e-02 -7.779895514249801636e-02 1.770500540733337402e-01 -1.481428463011980057e-02 1.389722228050231934e-01
4.553835466504096985e-02 4.492492880672216415e-03 -6.468644738197326660e-02 1.587370187044143677e-01 2.718528509140014648e-01 -8.400575816631317139e-02 2.543743252754211426e-01 -1.096946969628334045e-01 1.598551422357559204e-01 1.072872802615165710e-01 1.327016949653625488e-01 -1.912557482719421387e-01 1.249205619096755981e-01 1.661866605281829834e-01 1.643341928720474243e-01 -2.321453392505645752e-01 -1.079374551773071289e-01 -4.220083728432655334e-02 -6.251294165849685669e-02 -1.011475175619125366e-01 -1.610269770026206970e-02 -3.613629341125488281e-01 -5.897882208228111267e-02 7.429405301809310913e-02 3.925795853137969971e-01 -5.974729731678962708e-02 3.324667513370513916e-01 -5.404481664299964905e-02 -1.465919315814971924e-01 -1.475848853588104248e-01 8.323758095502853394e-02 -3.266466259956359863e-01
1.161938607692718506e-01 3.774563968181610107e-01 -1.262626945972442627e-01 -1.073465645313262939e-01 -2.561136847361922264e-03 -9.151313453912734985e-02 3.845298886299133301e-01 -2.571963369846343994e-01 2.900810837745666504e-01 5.317246168851852417e-02 -3.034686297178268433e-02 -2.640216946601867676e-01 8.343933522701263428e-02 -3.693764284253120422e-02 -4.995809495449066162e-02 -2.628774642944335938e-01 5.774825066328048706e-02 -5.668205395340919495e-02 -2.675313949584960938e-01 -9.399046748876571655e-02 -1.452187746763229370e-01 -2.405794709920883179e-01 -2.688950896263122559e-01 1.605233401060104370e-01 3.463472798466682434e-02 3.648045286536216736e-02 1.110364124178886414e-01 -1.818778961896896362e-01 1.292767673730850220e-01 -4.400589503347873688e-03 1.649726629257202148e-01 -2.747816219925880432e-02
-5.759659782052040100e-02 4.698886722326278687e-02 -3.965959697961807251e-02 -3.010507822036743164e-01 4.534770559985190630e-04 -3.322988450527191162e-01 6.601732969284057617e-02 -3.651680424809455872e-02 7.698942720890045166e-02 -1.802556663751602173e-01 -1.731131076812744141e-01 1.614197045564651489e-01 3.463920950889587402e-02 1.413935571908950806e-01 -6.324952468276023865e-03 8.543933928012847900e-02 -2.904284894466400146e-01 -2.874422073364257812e-01 -1.250815391540527344e-01 -1.316903829574584961e-01 3.065420500934123993e-02 -4.038482606410980225e-01 -3.911392763257026672e-02 4.262863993644714355e-01 3.390480577945709229e-02 -9.767901152372360229e-03 3.261916339397430420e-02 1.273235678672790527e-01 4.120929911732673645e-02 1.374585088342428207e-02 -6.003782525658607483e-02 3.031921684741973877e-01
2.062235176563262939e-01 2.483554184436798096e-01 2.873856574296951294e-02 -2.072856426239013672e-01 1.080289036035537720e-01 -7.207860797643661499e-02 1.844819337129592896e-01 1.048093140125274658e-01 -1.745702512562274933e-02 1.006744131445884705e-01 2.769981324672698975e-01 4.165605604648590088e-01 -6.868672370910644531e-02 2.437967509031295776e-01 4.203740507364273071e-03 -1.035468429327011108e-01 -1.004474386572837830e-01 -1.148121580481529236e-01 -1.048409640789031982e-01 9.618823416531085968e-03 -9.574148803949356079e-03 -2.648198902606964111e-01 -8.426070213317871094e-02 2.635705769062042236e-01 2.696581371128559113e-02 8.069612085819244385e-03 2.448810636997222900e-01 -3.412646949291229248e-01 -1.723600625991821289e-01 4.637058079242706299e-02 -2.275658845901489258e-01 1.118823811411857605e-01
-8.563781529664993286e-02 2.298865914344787598e-01 1.005054335109889507e-03 -3.601917326450347900e-01 -4.511474072933197021e-02 -9.783447533845901489e-02 -7.253841310739517212e-02 8.873541653156280518e-02 7.628355175256729126e-02 3.758826255798339844e-01 1.209428086876869202e-01 1.577413678169250488e-01 1.294719576835632324e-01 -2.642621397972106934e-01 -8.760365098714828491e-02 1.336207389831542969e-01 -2.116770669817924500e-02 -3.574205636978149414e-01 -2.874560654163360596e-01 -1.937265135347843170e-02 -8.613387495279312134e-02 -3.972760140895843506e-01 1.132167056202888489e-01 -7.029148936271667480e-02 4.593644291162490845e-02 -1.797206550836563110e-01 4.141264408826828003e-02 1.101063862442970276e-01 -3.280797507613897324e-03 -3.829243779182434082e-02 -5.364301428198814392e-02 -1.994512528181076050e-01
-2.321368157863616943e-01 -7.773917168378829956e-02 -1.601879894733428955e-01 -7.558154314756393433e-02 9.599456191062927246e-02 5.903896316885948181e-02 1.793732643127441406e-01 -8.459112793207168579e-02 5.813426151871681213e-02 -2.297329530119895935e-02 4.229224026203155518e-01 4.493623506277799606e-03 1.911363899707794189e-01 -2.215658128261566162e-02 1.744203865528106689e-01 2.363203652203083038e-02 -3.720220923423767090e-02 -9.939491003751754761e-02 3.388187289237976074e-02 -1.830924004316329956e-01 -8.033098280429840088e-02 -4.434784650802612305e-01 7.514958828687667847e-02 3.474179506301879883e-01 1.115087568759918213e-01 -8.891322463750839233e-02 7.292315363883972168e-02 -2.781656086444854736e-01 -2.158709317445755005e-01 -4.407188296318054199e-02 2.485636323690414429e-01 -1.307758986949920654e-01
7.615988701581954956e-02 1.670292466878890991e-01 -1.745457202196121216e-02 -7.985080033540725708e-02 1.902322284877300262e-02 -2.942786812782287598e-01 7.745862938463687897e-03 -2.350001782178878784e-01 3.837051987648010254e-02 -9.822084009647369385e-02 1.157301366329193115e-01 -1.907619833946228027e-01 3.577501326799392700e-02 -2.700006961822509766e-01 1.928635984659194946e-01 -7.062203437089920044e-02 -1.519078314304351807e-01 1.522382050752639771e-01 -9.249354898929595947e-02 -1.958071738481521606e-01 -2.449334263801574707e-01 -3.680833280086517334e-01 8.512488752603530884e-02 1.372892856597900391e-01 1.096936836838722229e-01 -2.424299418926239014e-01 2.374402135610580444e-01 -6.228668149560689926e-03 1.285344827920198441e-02 -1.261653900146484375e-01 1.948858611285686493e-02 -4.262643754482269287e-01
1.798995435237884521e-01 6.607995182275772095e-02 -1.887940615415573120e-01 -2.374367862939834595e-01 1.200191453099250793e-01 -1.363932043313980103e-01 3.209111392498016357e-01 -2.161273546516895294e-02 2.903877291828393936e-03 1.182784736156463623e-01 4.351067543029785156e-02 9.706787765026092529e-02 -1.051909700036048889e-01 -6.587574630975723267e-02 1.479560881853103638e-01 3.095224313437938690e-02 -1.873107068240642548e-02 -6.672594696283340454e-02 -1.722510606050491333e-01 -3.123743534088134766e-01 -3.245314061641693115e-01 -5.424925088882446289e-01 2.618989348411560059e-01 -5.056001245975494385e-02 1.814407408237457275e-01 -5.313555896282196045e-02 -6.995914876461029053e-02 4.318724200129508972e-02 1.323939859867095947e-01 -6.853657215833663940e-02 -6.655987817794084549e-03 6.027722731232643127e-02
-1.878907496575266123e-04 1.728008501231670380e-02 2.533117532730102539e-01 -1.309334635734558105e-01 -2.379568293690681458e-02 -3.670323193073272705e-01 3.347043395042419434e-01 -1.542510688304901123e-01 1.069187968969345093e-01 -1.341158896684646606e-01 -1.315556615591049194e-01 -1.383978277444839478e-01 3.638880699872970581e-02 6.586422026157379150e-02 -2.900045216083526611e-01 -2.431114763021469116e-01 -2.098904252052307129e-01 -1.912904530763626099e-01 -1.978985965251922607e-01 -1.445514615625143051e-02 -8.140671253204345703e-02 -2.621219754219055176e-01 -1.388800591230392456e-01 1.463052630424499512e-01 5.701303109526634216e-02 1.640966981649398804e-01 3.365665078163146973e-01 -2.061688452959060669e-01 5.400234367698431015e-03 7.131208479404449463e-02 1.155367959290742874e-02 -7.272002100944519043e-02
6.876456737518310547e-02 2.848338894546031952e-02 -3.507925570011138916e-01 -7.545903325080871582e-02 -1.595952212810516357e-01 1.798387169837951660e-01 -3.647107630968093872e-02 -3.243663609027862549e-01 2.010042965412139893e-01 5.386582016944885254e-02 1.361790746450424194e-01 6.855951249599456787e-02 1.290959119796752930e-01 4.916161671280860901e-02 5.678057670593261719e-02 1.943477429449558258e-02 -4.232397079467773438e-01 -1.995344460010528564e-01 6.181821972131729126e-02 -1.399272978305816650e-01 1.131492778658866882e-01 -3.872413039207458496e-01 1.362610161304473877e-01 2.567572593688964844e-01 4.891206044703722000e-03 -1.153497919440269470e-01 -3.183806315064430237e-02 -2.371626496315002441e-01 -3.470359370112419128e-02 -1.734142303466796875e-01 2.752603590488433838e-02 -1.410664618015289307e-01
-1.032420061528682709e-02 2.882068045437335968e-02 -9.600973874330520630e-02 -8.119666576385498047e-02 -2.196344882249832153e-01 1.196517497301101685e-01 -7.437767460942268372e-03 4.541545361280441284e-02 -6.556152552366256714e-02 -1.956047564744949341e-01 3.465633392333984375e-01 2.035618759691715240e-03 1.434791982173919678e-01 1.310740411281585693e-01 -1.802604645490646362e-01 3.853167593479156494e-02 -1.816806495189666748e-01 -1.099299415946006775e-01 -1.086749322712421417e-02 1.129129827022552490e-01 -2.698422074317932129e-01 -4.140671491622924805e-01 -2.555769085884094238e-01 3.085446655750274658e-01 3.168774247169494629e-01 9.552630782127380371e-02 2.765880711376667023e-02 -2.306375950574874878e-01 1.534485965967178345e-01 -1.678382903337478638e-01 -5.751890316605567932e-02 5.383197218179702759e-02
-2.282296493649482727e-02 1.201950237154960632e-01 1.138557679951190948e-03 -5.716677755117416382e-02 3.498515486717224121e-01 -1.913191974163055420e-01 1.147536784410476685e-01 -2.403253167867660522e-01 1.019125431776046753e-01 5.133273825049400330e-02 1.888798624277114868e-01 2.069382555782794952e-02 -1.043162569403648376e-01 1.333518773317337036e-01 4.691097736358642578e-01 -5.678763613104820251e-03 -2.027298808097839355e-01 -4.807336628437042236e-02 -2.392437607049942017e-01 -8.520192652940750122e-02 1.341884285211563110e-01 -4.031422734260559082e-01 -1.452198810875415802e-02 1.533100288361310959e-02 -2.065785229206085205e-01 2.642276883125305176e-02 2.766832709312438965e-01 -1.499737650156021118e-01 1.122794598340988159e-01 -3.804414346814155579e-02 8.719429373741149902e-02 3.153046220541000366e-02
-3.280616924166679382e-02 6.772998720407485962e-02 -2.132473327219486237e-02 -1.674516648054122925e-01 -2.159607410430908203e-02 8.405928313732147217e-02 8.364847302436828613e-02 -2.340106517076492310e-01 -3.165512578561902046e-03 1.895090341567993164e-01 -1.968839019536972046e-01 3.988783657550811768e-01 -1.237016767263412476e-01 -3.424089848995208740e-01 -4.671765863895416260e-02 -2.517341375350952148e-01 -7.670523971319198608e-02 -3.744989335536956787e-01 -1.665855646133422852e-01 -5.784220993518829346e-02 -1.556672602891921997e-01 -2.263450622558593750e-01 -8.137591928243637085e-02 -1.682505384087562561e-02 1.415265947580337524e-01 -1.791245490312576294e-01 5.658009089529514313e-03 -3.273572921752929688e-01 -5.606930702924728394e-03 2.874377183616161346e-02 -1.960577219724655151e-01 8.035057783126831055e-02
5.578410625457763672e-02 2.373224198818206787e-01 9.136921912431716919e-02 -3.939963579177856445e-01 2.531993091106414795e-01 -4.205772187560796738e-03 2.571299672126770020e-02 1.592378169298171997e-01 1.727126538753509521e-01 5.012494698166847229e-02 -1.449509412050247192e-01 2.501147985458374023e-01 1.824139058589935303e-02 -2.068248838186264038e-01 -2.100819647312164307e-01 -6.784863770008087158e-02 2.934435568749904633e-02 -1.804104447364807129e-01 1.392303705215454102e-01 -7.189718633890151978e-02 -8.565443754196166992e-02 -4.720209240913391113e-01 1.673245131969451904e-01 2.839822135865688324e-02 1.399204973131418228e-02 -9.600142389535903931e-02 1.249889954924583435e-01 -1.070581302046775818e-01 -1.653315573930740356e-01 -1.751750558614730835e-01 -2.142652869224548340e-01 -1.474713385105133057e-01
-1.837853044271469116e-01 -3.696277365088462830e-02 -7.163063436746597290e-02 1.185922324657440186e-02 7.752613723278045654e-02 2.011653035879135132e-01 5.704750865697860718e-02 -9.762673825025558472e-02 -2.809481695294380188e-02 2.434518784284591675e-01 9.255048632621765137e-02 1.100390478968620300e-01 -1.066710613667964935e-02 -2.968918979167938232e-01 6.558893620967864990e-02 1.679315716028213501e-01 -5.140490531921386719e-01 -2.007643133401870728e-01 -8.334678411483764648e-02 -6.177659332752227783e-02 -5.299850925803184509e-02 -4.387807548046112061e-01 1.740795820951461792e-01 4.994275048375129700e-02 1.487118452787399292e-01 -1.633385717868804932e-01 5.820835009217262268e-02 -1.826086193323135376e-01 8.580084145069122314e-02 -1.014263108372688293e-01 -1.623349785804748535e-01 1.607688367366790771e-01
-8.687112480401992798e-02 8.616356551647186279e-02 4.462324380874633789e-01 -1.637547090649604797e-02 2.024468928575515747e-01 1.465781778097152710e-01 8.948586881160736084e-02 -2.587620317935943604e-01 -1.759533882141113281e-01 2.099623829126358032e-01 1.739915758371353149e-01 9.067784994840621948e-03 5.221702158451080322e-02 -1.492539793252944946e-02 1.208315268158912659e-01 -7.135215401649475098e-02 -2.896443307399749756e-01 -3.575789630413055420e-01 -4.420308396220207214e-02 -1.304900646209716797e-01 2.915804274380207062e-02 -3.669526875019073486e-01 3.206259757280349731e-02 1.572856009006500244e-01 2.669124305248260498e-01 -5.922133848071098328e-02 1.919180899858474731e-02 7.104054838418960571e-02 6.695821881294250488e-02 -1.827664673328399658e-01 7.174586504697799683e-02 -7.038418203592300415e-02
1.051211208105087280e-01 1.089741960167884827e-01 -4.337112233042716980e-02 -1.820770949125289917e-01 7.680871337652206421e-02 8.943185955286026001e-02 -1.275218874216079712e-01 -3.661280125379562378e-02 2.762278318405151367e-01 9.459489583969116211e-02 7.717350870370864868e-02 -3.519721925258636475e-01 -9.067986905574798584e-02 5.572446808218955994e-02 -3.031446970999240875e-02 -3.087848424911499023e-01 -1.560674905776977539e-01 -3.065237030386924744e-02 -1.364639103412628174e-01 -2.352382987737655640e-01 -3.326399624347686768e-01 -4.594863951206207275e-01 8.604717254638671875e-02 8.243173360824584961e-02 2.627272605895996094e-01 -4.642492160201072693e-02 5.814429372549057007e-02 -1.283946633338928223e-01 -1.326965838670730591e-01 2.858271822333335876e-02 -1.036614179611206055e-01 -1.800159513950347900e-01
-3.639985993504524231e-02 3.317788839340209961e-01 5.051483213901519775e-02 1.212604641914367676e-01 1.949591487646102905e-01 -4.519763588905334473e-02 -1.288868188858032227e-01 -4.688687995076179504e-02 2.790853753685951233e-02 -1.538177207112312317e-02 3.811101615428924561e-01 -2.407697141170501709e-01 -2.350729405879974365e-01 -4.309403151273727417e-02 -3.015661425888538361e-02 -8.426127582788467407e-02 -4.205017983913421631e-01 4.231128841638565063e-02 -2.609545886516571045e-01 3.421243280172348022e-03 -2.560871243476867676e-01 -3.047394752502441406e-01 -5.717764422297477722e-02 1.201132386922836304e-01 1.298784017562866211e-01 -3.239258751273155212e-02 1.259462535381317139e-01 -5.420057848095893860e-02 -3.721931949257850647e-02 2.494893819093704224e-01 -7.735160738229751587e-02 -1.180178225040435791e-01
-3.190183341503143311e-01 4.704959318041801453e-02 -2.608409225940704346e-01 -4.042080640792846680e-01 -1.961368918418884277e-01 -1.400364376604557037e-02 -1.164108738303184509e-01 2.706232070922851562e-01 3.012629449367523193e-01 1.047985441982746124e-02 1.425608154386281967e-02 8.870001882314682007e-02 -1.405009925365447998e-01 -7.237324118614196777e-02 1.095104366540908813e-01 2.261502668261528015e-02 -2.342681586742401123e-01 -3.406535089015960693e-02 -9.508927911520004272e-02 -1.127046793699264526e-01 -1.261907070875167847e-01 -3.345033526420593262e-01 -2.378128319978713989e-01 1.927817910909652710e-01 1.279099583625793457e-01 4.792246967554092407e-02 2.144072204828262329e-01 5.840491130948066711e-02 -5.419345200061798096e-02 1.528991758823394775e-01 -4.294538125395774841e-02 8.481571823358535767e-02
-9.719237685203552246e-02 -2.006432786583900452e-02 -2.654828727245330811e-01 -3.543169498443603516e-01 -9.320050477981567383e-02 6.149401143193244934e-02 -9.606351144611835480e-03 -2.443222254514694214e-01 1.260745823383331299e-01 1.613548099994659424e-01 1.537225097417831421e-01 1.437095850706100464e-01 -2.711532637476921082e-02 1.269267350435256958e-01 7.851229608058929443e-02 5.806260928511619568e-02 -4.051849842071533203e-01 -1.326259076595306396e-01 -7.148738205432891846e-02 -2.187559157609939575e-01 -2.295811325311660767e-01 -1.301771998405456543e-01 -3.580228239297866821e-02 3.778052926063537598e-01 6.816481053829193115e-02 2.042447179555892944e-01 6.326796859502792358e-02 6.509122997522354126e-02 1.481629759073257446e-01 2.853333353996276855e-01 -1.876591704785823822e-02 -5.058311298489570618e-02
7.868729531764984131e-02 3.293378353118896484e-01 -1.516636908054351807e-01 -2.072906941175460815e-01 -9.558963030576705933e-02 -1.704736202955245972e-01 -1.865055263042449951e-01 1.848638802766799927e-01 1.075698062777519226e-01 -1.005106884986162186e-02 -1.281567513942718506e-01 -8.940462954342365265e-03 2.280617505311965942e-01 -1.339782327413558960e-01 1.617073416709899902e-01 4.266890138387680054e-02 -3.093574382364749908e-02 -8.981031924486160278e-02 -9.463870525360107422e-02 -3.989366814494132996e-02 2.721136435866355896e-02 -5.298315286636352539e-01 -1.826276071369647980e-02 1.088351532816886902e-01 -1.292040199041366577e-01 9.817336499691009521e-02 4.110473096370697021e-01 -1.763070002198219299e-02 2.357212007045745850e-01 3.560262918472290039e-02 -3.153167665004730225e-02 -1.395251750946044922e-01
1.667972505092620850e-01 -3.041654825210571289e-02 6.436553597450256348e-02 -4.943280518054962158e-01 1.219958066940307617e-01 1.743238419294357300e-01 2.202065847814083099e-02 2.189167290925979614e-01 7.804568856954574585e-02 1.020585373044013977e-01 2.032244652509689331e-01 2.925378642976284027e-02 -2.701674401760101318e-01 -1.293554902076721191e-01 -5.935056507587432861e-02 -2.326423823833465576e-01 -1.492919921875000000e-01 4.580936580896377563e-02 -2.989433333277702332e-02 -2.201227992773056030e-01 -9.981854259967803955e-02 -3.840908706188201904e-01 -1.014969423413276672e-01 -2.587608434259891510e-02 2.588964104652404785e-01 -2.326926887035369873e-01 1.150099262595176697e-01 -1.518385559320449829e-01 -8.509601652622222900e-02 -8.426614105701446533e-02 -9.377138316631317139e-02 1.588356867432594299e-02
1.251430362462997437e-01 -1.849877648055553436e-03 3.329091891646385193e-02 -1.284150928258895874e-01 -4.517265036702156067e-02 -2.240714728832244873e-01 -6.869994103908538818e-02 -2.017225027084350586e-01 7.509846985340118408e-02 1.408761292695999146e-01 2.826090455055236816e-01 6.458378583192825317e-02 8.784165978431701660e-02 -2.995155453681945801e-01 1.599024385213851929e-01 -2.139968238770961761e-02 -6.752426922321319580e-02 1.814025221392512321e-03 -1.000541225075721741e-01 -6.389392539858818054e-03 -3.473518192768096924e-01 -4.189861714839935303e-01 -5.250409245491027832e-02 7.607002556324005127e-02 2.836112678050994873e-02 -3.250353783369064331e-02 1.316873133182525635e-01 -1.271151304244995117e-01 4.362697526812553406e-02 2.579317986965179443e-01 -1.812965124845504761e-01 -4.243558049201965332e-01
-1.621696352958679199e-01 3.861011192202568054e-02 -2.057994157075881958e-01 -2.693220376968383789e-01 9.919120371341705322e-02 -2.650769054889678955e-01 1.847806870937347412e-01 3.754484280943870544e-02 9.794719517230987549e-02 1.151728909462690353e-02 2.629965543746948242e-01 -7.741091400384902954e-02 -8.208276331424713135e-02 -1.632087528705596924e-01 -4.913098528049886227e-04 7.573010027408599854e-02 -2.540514245629310608e-02 -2.686734199523925781e-01 -2.777823805809020996e-01 2.327707856893539429e-01 -2.849099636077880859e-01 -2.175567597150802612e-01 -8.929166197776794434e-02 2.006036639213562012e-01 2.564690411090850830e-01 2.186140865087509155e-01 2.693377733230590820e-01 1.091627310961484909e-02 -4.714960604906082153e-02 1.242960318922996521e-01 1.335977315902709961e-01 -1.225620731711387634e-01
1.955053955316543579e-02 1.511565595865249634e-01 3.775070188567042351e-03 -1.347926110029220581e-01 2.703423844650387764e-03 6.964405626058578491e-02 1.389720290899276733e-01 -2.863616347312927246e-01 -2.254970185458660126e-02 1.957846106961369514e-03 1.525389496237039566e-02 2.836900949478149414e-01 2.846694737672805786e-02 -1.326189339160919189e-01 -5.208927765488624573e-02 -3.342852890491485596e-01 -1.779360175132751465e-01 -1.065401807427406311e-01 4.445419833064079285e-02 1.138176992535591125e-01 1.293221861124038696e-01 -3.912166059017181396e-01 1.437727510929107666e-01 4.536156356334686279e-01 3.940749540925025940e-02 -1.730003580451011658e-02 -1.738820821046829224e-01 -3.403486311435699463e-01 -2.836411446332931519e-02 9.979697316884994507e-02 -1.128090098500251770e-01 1.129589229822158813e-01
-7.008423656225204468e-02 1.149250790476799011e-01 -7.056716084480285645e-02 -1.486420258879661560e-02 -8.031725883483886719e-02 9.499359875917434692e-02 2.329292893409729004e-02 -4.211244732141494751e-02 -5.309290718287229538e-04 1.327303200960159302e-01 4.587932955473661423e-03 1.506340205669403076e-01 3.262647241353988647e-02 -1.732621528208255768e-02 2.541378885507583618e-02 3.703891998156905174e-03 -9.744572639465332031e-02 2.220485657453536987e-01 -3.922626972198486328e-01 -4.839202016592025757e-02 -1.220847070217132568e-01 -3.967846632003784180e-01 -3.667765855789184570e-01 7.012405246496200562e-02 2.845681309700012207e-01 3.512675762176513672e-01 3.758771121501922607e-01 2.575030550360679626e-02 1.246569007635116577e-01 -6.911201030015945435e-02 3.099429979920387268e-02 1.488163471221923828e-01
6.446068733930587769e-02 7.081530243158340454e-02 -1.832612454891204834e-01 -2.681435942649841309e-01 1.706349104642868042e-01 -1.697173416614532471e-01 -7.637422531843185425e-02 -6.869924068450927734e-02 7.653218507766723633e-02 4.121520370244979858e-02 -4.433802515268325806e-02 -2.843733727931976318e-01 1.487983018159866333e-01 -8.762064576148986816e-02 2.954621613025665283e-01 -2.171469926834106445e-01 -2.990370690822601318e-01 -2.586904168128967285e-02 -5.323338508605957031e-02 -2.026784867048263550e-01 -2.592963874340057373e-01 -3.917891383171081543e-01 -2.758992463350296021e-02 7.284264266490936279e-02 1.548336446285247803e-01 -2.356761507689952850e-02 1.978136897087097168e-01 -4.287124052643775940e-02 -2.140006124973297119e-01 1.454074401408433914e-02 -1.425024121999740601e-01 -2.638093233108520508e-01
-1.945396065711975098e-01 1.879238933324813843e-01 -1.617350578308105469e-01 -2.515560984611511230e-01 2.922723442316055298e-02 -3.033866882324218750e-01 2.405915874987840652e-03 -9.509548544883728027e-02 7.876495271921157837e-02 -2.181880921125411987e-01 -1.528620719909667969e-01 -9.235714375972747803e-02 4.172467067837715149e-02 -1.661339104175567627e-01 -5.753748491406440735e-02 -8.053079992532730103e-02 -3.217442333698272705e-01 -2.404112964868545532e-01 -2.382931113243103027e-01 -2.072102017700672150e-02 9.082665294408798218e-02 -3.910314738750457764e-01 -2.277926355600357056e-01 2.084270715713500977e-01 -7.167188078165054321e-02 2.394884824752807617e-01 -1.204058155417442322e-01 -2.964781224727630615e-02 1.872308254241943359e-01 -1.109116896986961365e-01 9.685425460338592529e-02 -3.142988681793212891e-02
9.156887978315353394e-02 2.485358566045761108e-01 1.080353558063507080e-01 -1.586824506521224976e-01 7.964981347322463989e-02 -1.431198567152023315e-01 -1.388525515794754028e-01 -2.677924931049346924e-01 1.706019639968872070e-01 6.096118688583374023e-02 2.886277735233306885e-01 -1.150376275181770325e-01 1.621409058570861816e-01 -1.220124885439872742e-01 1.862902790307998657e-01 -1.407916471362113953e-02 -1.816184669733047485e-01 -2.136917319148778915e-03 -1.980520039796829224e-01 1.435287296772003174e-01 -2.604301273822784424e-02 -2.423020452260971069e-01 -1.832439303398132324e-01 6.601085513830184937e-02 1.557158827781677246e-01 -7.107365876436233521e-02 3.117248713970184326e-01 -1.533756703138351440e-01 6.698589771986007690e-02 -9.452860057353973389e-02 -1.045995354652404785e-01 -4.530282318592071533e-01
7.293976098299026489e-02 -2.080901861190795898e-01 -1.074306480586528778e-02 -7.419268786907196045e-02 -1.917646974325180054e-01 -2.660121023654937744e-01 4.484679177403450012e-02 -1.584273427724838257e-01 -1.389773339033126831e-01 2.433693408966064453e-02 1.748068928718566895e-01 -3.197835385799407959e-02 1.755391955375671387e-01 1.670118421316146851e-02 -1.760573685169219971e-02 -2.180115431547164917e-01 -2.215346097946166992e-01 -2.719031572341918945e-01 -2.008115053176879883e-01 8.946765959262847900e-02 -2.844706475734710693e-01 -4.513786435127258301e-01 -2.089135535061359406e-02 1.572271883487701416e-01 -4.554205387830734253e-02 -1.311329305171966553e-01 -1.576392650604248047e-01 -1.810027472674846649e-02 -4.609586298465728760e-02 -3.143106698989868164e-01 -1.262440085411071777e-01 -1.955240219831466675e-01
-2.647873573005199432e-02 1.362126916646957397e-01 -1.522181481122970581e-01 1.607881188392639160e-01 7.479373365640640259e-02 -1.266738958656787872e-02 1.172619611024856567e-01 -2.276244200766086578e-02 1.096485406160354614e-01 -6.665638834238052368e-02 2.119709104299545288e-01 -3.146617440506815910e-03 -5.099196732044219971e-02 -5.434057116508483887e-02 1.796832978725433350e-01 1.057216897606849670e-01 -3.605011701583862305e-01 -3.592057824134826660e-01 -2.421302907168865204e-02 -4.976418986916542053e-02 1.324767023324966431e-01 -3.829125463962554932e-01 -2.831164300441741943e-01 2.125024646520614624e-01 -2.953486703336238861e-02 -1.891362518072128296e-01 2.900966703891754150e-01 -1.240243911743164062e-01 -2.338010519742965698e-01 1.447721272706985474e-01 3.156790509819984436e-02 -1.921893358230590820e-01
-8.922318927943706512e-03 1.089670434594154358e-01 3.775393366813659668e-01 -1.178260743618011475e-01 -8.743131905794143677e-02 9.225993603467941284e-02 1.049057487398386002e-02 -9.620170295238494873e-02 1.314802914857864380e-01 6.835373118519783020e-03 2.205710858106613159e-01 -1.278697848320007324e-01 1.180927306413650513e-01 1.066716164350509644e-01 1.093751713633537292e-01 2.824902907013893127e-02 -2.274154871702194214e-01 -2.146055400371551514e-01 2.095024734735488892e-01 -1.977262273430824280e-02 6.156846415251493454e-03 -4.614251554012298584e-01 1.011907979846000671e-01 1.482843905687332153e-01 2.652292847633361816e-01 -2.618891596794128418e-01 1.816653460264205933e-01 -2.249445766210556030e-01 6.787911057472229004e-02 -2.347029596567153931e-01 -6.846773624420166016e-02 -1.074000224471092224e-01
-8.649691194295883179e-02 9.151656925678253174e-02 1.406347192823886871e-02 -1.572541296482086182e-01 8.402622491121292114e-02 -5.228072404861450195e-03 2.564454972743988037e-01 -2.311553657054901123e-01 -1.516621187329292297e-02 2.081210017204284668e-01 2.247388064861297607e-01 -3.076440654695034027e-02 2.598768770694732666e-01 1.963506788015365601e-01 -2.729602158069610596e-01 -5.679116770625114441e-02 2.298317663371562958e-02 -2.816434390842914581e-02 -3.645948469638824463e-01 -2.178745865821838379e-01 -5.971389636397361755e-02 -3.851267695426940918e-01 -2.288633882999420166e-01 -1.467396616935729980e-01 2.642996907234191895e-01 9.361378848552703857e-02 2.006780505180358887e-01 -9.833483397960662842e-02 5.490602552890777588e-02 -5.909149348735809326e-02 1.029964238405227661e-01 3.028932958841323853e-02
2.870809286832809448e-02 2.025484889745712280e-01 -1.275324225425720215e-01 -2.885855138301849365e-01 5.732318758964538574e-02 -1.877510696649551392e-01 3.202067688107490540e-02 -9.472066164016723633e-02 3.172101452946662903e-02 1.838051676750183105e-01 4.397055506706237793e-02 1.285390853881835938e-01 -1.916519924998283386e-02 9.054150432348251343e-02 -1.031632870435714722e-01 1.132714748382568359e-01 -2.177128568291664124e-02 1.823034882545471191e-01 -4.021097719669342041e-01 2.532234191894531250e-01 -1.075287461280822754e-01 -3.826667964458465576e-01 -2.672906219959259033e-01 3.408644497394561768e-01 1.958254128694534302e-01 -9.648796916007995605e-02 4.106714949011802673e-02 -3.358934447169303894e-02 -1.475072354078292847e-01 -1.387113481760025024e-01 6.896957010030746460e-02 1.529881209135055542e-01
1.279230862855911255e-01 2.857410013675689697e-01 -9.112354367971420288e-02 -3.317771553993225098e-01 -9.890560060739517212e-02 4.611140117049217224e-03 8.098509907722473145e-02 -9.000075608491897583e-02 -1.072653010487556458e-01 -8.864466845989227295e-02 -5.980667471885681152e-02 1.722304970026016235e-01 -1.876327097415924072e-01 -2.740360796451568604e-01 -6.244996190071105957e-02 -3.018565848469734192e-02 -1.860347390174865723e-01 -3.046297729015350342e-01 -2.252248972654342651e-01 1.336972787976264954e-02 1.334054321050643921e-01 -3.394387662410736084e-01 -1.488896012306213379e-01 -2.041388452053070068e-01 2.039552181959152222e-01 -1.799893081188201904e-01 6.039316952228546143e-02 -1.928134411573410034e-01 -2.335863560438156128e-01 -4.074511118233203888e-03 -1.308320462703704834e-01 -1.724671870470046997e-01
[truncated: 3,277,644 more chars]
