# Supplementary material for: The Language of Innovation
Source: PLoS One. 2020 Apr 30;15(4):e0230107. doi: 10.1371/journal.pone.0230107 (PMC7194493; doi:10.1371/journal.pone.0230107)
Supplement: S10 File — (GZ) [file pone.0230107.s010.tar.gz › 1988-1992/V2Run_17_VS_4500_embeddings1988-1992ED32.txt]

-1.563073992729187012e-01 -2.395977526903152466e-01 -1.991998776793479919e-02 -1.200937405228614807e-01 2.071175128221511841e-01 -1.709187477827072144e-01 -2.013900279998779297e-01 -9.870702773332595825e-02 2.947867810726165771e-01 1.479059904813766479e-01 2.180937305092811584e-02 6.511987000703811646e-02 1.152253374457359314e-01 1.437505930662155151e-01 2.772374311462044716e-03 7.286424189805984497e-02 -2.429515421390533447e-01 -1.422679238021373749e-02 2.675995230674743652e-02 -4.685012996196746826e-01 7.065626978874206543e-02 1.332488954067230225e-01 -1.773488670587539673e-01 -1.110841780900955200e-01 -6.305917631834745407e-03 2.953677773475646973e-01 -3.610668703913688660e-02 -2.054774388670921326e-02 2.398599386215209961e-01 1.108103548176586628e-03 2.252854853868484497e-01 2.913884520530700684e-01
-4.391823336482048035e-02 5.382803454995155334e-02 -1.254472732543945312e-01 2.305116131901741028e-02 5.500390529632568359e-01 1.698861569166183472e-01 -6.008545681834220886e-02 -2.954648435115814209e-01 1.352201998233795166e-01 -1.688768416643142700e-01 1.678769104182720184e-02 7.395278662443161011e-02 4.346816837787628174e-01 1.347177922725677490e-01 9.136472642421722412e-02 -1.337739527225494385e-01 -2.799915969371795654e-01 1.393686532974243164e-01 7.754527032375335693e-03 -2.556988596916198730e-01 -1.845163479447364807e-02 -1.999124586582183838e-01 -7.327198237180709839e-02 3.113725781440734863e-02 -1.216894686222076416e-01 1.819623261690139771e-01 -5.059296637773513794e-02 5.573198944330215454e-02 4.938014596700668335e-02 5.217486992478370667e-02 3.701653704047203064e-02 -2.601874805986881256e-02
-3.855114802718162537e-02 -1.888564974069595337e-01 2.340069860219955444e-01 -1.158230900764465332e-01 4.618901908397674561e-01 -1.556434780359268188e-01 1.920298933982849121e-01 -2.598996162414550781e-01 9.935639053583145142e-02 2.125714272260665894e-01 1.298012733459472656e-01 2.101452797651290894e-01 9.136500954627990723e-02 1.617594808340072632e-01 2.135770320892333984e-01 -2.928470494225621223e-03 -2.310323566198348999e-01 5.339155718684196472e-02 -5.279510468244552612e-02 -7.896684855222702026e-02 6.339292228221893311e-02 1.365307420492172241e-01 7.248862087726593018e-02 1.381262093782424927e-01 -3.080988489091396332e-02 -6.273460388183593750e-02 -4.032869637012481689e-01 1.067385673522949219e-01 1.184422373771667480e-01 1.482606679201126099e-01 -7.851267606019973755e-02 1.521252244710922241e-01
-2.203018516302108765e-01 -1.186916381120681763e-01 2.026565968990325928e-01 -1.236945614218711853e-01 2.850689888000488281e-01 1.783730536699295044e-01 -2.305525168776512146e-02 -3.937569856643676758e-01 -5.514102801680564880e-02 -6.660842150449752808e-02 -1.595079340040683746e-02 1.954567879438400269e-01 7.825664430856704712e-02 1.663817912340164185e-01 1.087381243705749512e-01 2.879484891891479492e-01 -3.964939117431640625e-01 1.644060760736465454e-01 8.743226528167724609e-02 -1.786234229803085327e-02 -1.572142238728702068e-03 1.699616760015487671e-01 -1.301095038652420044e-01 4.812207445502281189e-02 7.085193693637847900e-02 -6.362299621105194092e-02 -2.266417145729064941e-01 -2.063303738832473755e-01 1.667434424161911011e-01 1.339671313762664795e-01 1.201580930501222610e-02 2.205359637737274170e-01
-1.195433959364891052e-01 2.433404512703418732e-02 9.056203067302703857e-02 5.791604518890380859e-02 1.406302005052566528e-01 6.974969804286956787e-02 -7.075447589159011841e-02 -1.033903360366821289e-01 4.032493531703948975e-01 -9.204012900590896606e-02 -1.657731235027313232e-01 5.220293253660202026e-02 2.436242699623107910e-01 3.070700764656066895e-01 4.731490463018417358e-02 2.984186410903930664e-01 -2.252507358789443970e-01 9.663835167884826660e-02 -2.047724425792694092e-01 -1.231416594237089157e-02 1.927228868007659912e-01 5.826024338603019714e-02 1.238302290439605713e-01 3.219969570636749268e-02 1.735977269709110260e-02 -5.265623331069946289e-02 -3.418669104576110840e-01 -2.537648677825927734e-01 2.447077184915542603e-01 2.578300610184669495e-02 2.881130576133728027e-01 -5.695442669093608856e-03
-3.634406626224517822e-02 -9.932477260008454323e-04 3.508667275309562683e-02 1.322615444660186768e-01 2.528306245803833008e-01 -2.019381150603294373e-02 1.942795366048812866e-01 -4.221660196781158447e-01 2.072617709636688232e-01 -9.792345762252807617e-02 -2.601768374443054199e-01 1.003078967332839966e-01 2.214820832014083862e-01 1.488614678382873535e-01 1.445879694074392319e-02 -2.155629731714725494e-02 -3.268020749092102051e-01 -2.136932313442230225e-02 -2.307062149047851562e-01 2.510474622249603271e-02 -4.083964228630065918e-02 -2.196130603551864624e-01 2.276112735271453857e-01 2.791748940944671631e-02 1.669068634510040283e-01 2.809326648712158203e-01 3.082588687539100647e-02 -1.371822357177734375e-01 1.369766741991043091e-01 -5.110864993184804916e-03 -1.227500662207603455e-01 2.710420191287994385e-01
1.327981948852539062e-01 1.035444065928459167e-01 1.690654754638671875e-01 -4.479807242751121521e-02 2.515863776206970215e-01 1.190654411911964417e-01 -1.406711637973785400e-01 -3.570989668369293213e-01 2.768117785453796387e-01 -7.225923985242843628e-02 -2.064889371395111084e-01 -5.635201185941696167e-02 7.619763165712356567e-02 1.552171260118484497e-01 1.317598819732666016e-01 2.340185493230819702e-01 -9.799410402774810791e-02 1.619019359350204468e-01 -5.980584025382995605e-02 -1.108645349740982056e-01 -2.876276373863220215e-01 9.478633292019367218e-03 8.376958779990673065e-03 1.786967366933822632e-01 3.841876611113548279e-02 6.195241212844848633e-02 -2.571557760238647461e-01 -9.754280000925064087e-02 3.265170156955718994e-01 1.167090684175491333e-01 1.354334801435470581e-01 3.170970976352691650e-01
9.400179982185363770e-02 -8.526197820901870728e-02 1.796573698520660400e-01 -1.133181303739547729e-01 2.951001226902008057e-01 2.095132470130920410e-01 1.716226488351821899e-01 -2.897048592567443848e-01 2.620320916175842285e-01 -1.471070572733879089e-02 4.811560502275824547e-04 -8.511717617511749268e-02 2.968255877494812012e-01 6.585067603737115860e-03 2.061296850442886353e-01 -1.311314702033996582e-01 -3.166916370391845703e-01 1.944547444581985474e-01 -3.413551300764083862e-02 3.510934114456176758e-02 2.003456354141235352e-01 -1.114645153284072876e-01 4.047611355781555176e-02 6.295032054185867310e-02 -2.394399046897888184e-01 -9.987579286098480225e-02 -3.754207398742437363e-03 -6.750027090311050415e-02 -4.183744639158248901e-02 1.152030471712350845e-02 2.071275413036346436e-01 3.938617706298828125e-01
-9.720399975776672363e-02 1.030389592051506042e-01 1.410127580165863037e-01 2.378498911857604980e-01 1.896567493677139282e-01 -3.013813495635986328e-02 2.912292815744876862e-02 -4.033056199550628662e-01 2.254208177328109741e-01 -1.063800677657127380e-01 -9.437676519155502319e-02 1.340439021587371826e-01 4.308435618877410889e-01 2.620624601840972900e-01 -1.312291920185089111e-01 -8.109927177429199219e-02 -2.683810293674468994e-01 1.817315667867660522e-01 6.350400298833847046e-02 -4.506605677306652069e-03 -4.994063451886177063e-02 -2.875989489257335663e-02 1.549116820096969604e-01 1.987238228321075439e-02 3.482647985219955444e-02 5.686964839696884155e-02 1.776079982519149780e-01 -2.146075367927551270e-01 1.109578311443328857e-01 -1.815144345164299011e-02 1.249324977397918701e-01 2.981103062629699707e-01
1.201081871986389160e-01 -1.303910464048385620e-01 2.089880853891372681e-01 -1.018458977341651917e-01 3.232131600379943848e-01 -2.184330672025680542e-01 -1.225760877132415771e-01 -1.580116748809814453e-01 -1.969394646584987640e-02 1.880823075771331787e-01 -3.510417640209197998e-01 1.771362423896789551e-01 -1.048101559281349182e-01 2.214761525392532349e-01 1.231612935662269592e-01 -7.289611548185348511e-02 -1.363762319087982178e-01 2.342242747545242310e-02 -1.049672067165374756e-01 2.531768940389156342e-02 -1.981749534606933594e-01 -1.317754238843917847e-01 9.390223771333694458e-02 1.498565822839736938e-01 -1.518529504537582397e-01 2.280717492103576660e-01 3.006541430950164795e-01 3.902902454137802124e-02 1.714948117733001709e-01 5.647711455821990967e-02 -1.746839284896850586e-02 3.644793033599853516e-01
-1.357525587081909180e-01 -3.910880535840988159e-02 -1.628711670637130737e-01 -2.680426836013793945e-01 1.892825067043304443e-01 9.741679579019546509e-02 3.476010859012603760e-01 -2.148713469505310059e-01 2.777735888957977295e-01 5.861398577690124512e-02 -7.536133378744125366e-02 8.500957861542701721e-03 3.663435876369476318e-01 9.213947504758834839e-02 7.532306760549545288e-02 -1.814628094434738159e-01 -2.948074638843536377e-01 2.127551585435867310e-01 -2.005002349615097046e-01 -1.859706342220306396e-01 2.627610974013805389e-02 -3.029503859579563141e-02 5.067553371191024780e-02 9.029141813516616821e-02 -7.407809793949127197e-02 2.104702293872833252e-01 -8.389869332313537598e-02 -2.445348054170608521e-01 6.153867766261100769e-02 -9.000567346811294556e-02 1.934991329908370972e-01 1.283225715160369873e-01
-1.050153225660324097e-01 7.126154005527496338e-02 -8.150994032621383667e-02 -2.110389620065689087e-01 3.956339955329895020e-01 -6.062899157404899597e-02 -2.188388817012310028e-02 -2.843075096607208252e-01 3.035053312778472900e-01 -1.035929992794990540e-01 -8.289576321840286255e-02 3.925197422504425049e-01 -1.123304665088653564e-01 1.114461570978164673e-01 -2.125683575868606567e-01 -7.645146548748016357e-02 -2.366471290588378906e-01 1.361383348703384399e-01 -2.622461616992950439e-01 -3.001933358609676361e-02 -2.924127317965030670e-02 -2.788065001368522644e-03 8.298093080520629883e-02 1.914993524551391602e-01 -2.036436926573514938e-03 8.675017207860946655e-02 -1.169640496373176575e-01 -3.023563921451568604e-01 -2.965678274631500244e-02 -4.764061048626899719e-02 -1.042715162038803101e-01 1.898940801620483398e-01
-4.075082391500473022e-02 1.648840010166168213e-01 1.143842488527297974e-01 -1.455433964729309082e-01 3.178646862506866455e-01 2.610633373260498047e-01 9.807488322257995605e-02 -4.011111557483673096e-01 2.613621391355991364e-02 2.605202496051788330e-01 -2.294396162033081055e-01 1.773461252450942993e-01 -2.686977013945579529e-02 3.305317163467407227e-01 -4.051901865750551224e-03 -7.694607228040695190e-02 -8.284061402082443237e-02 1.622656881809234619e-01 -1.059739887714385986e-01 -2.605680525302886963e-01 7.582770287990570068e-02 -3.443322377279400826e-03 1.555030643939971924e-01 8.644681423902511597e-02 2.827614247798919678e-01 -2.023348817601799965e-03 -2.002242058515548706e-01 -1.142217665910720825e-01 2.368776500225067139e-02 1.879582703113555908e-01 8.212917298078536987e-02 5.623910203576087952e-02
4.596894606947898865e-02 7.126218080520629883e-02 -3.325282037258148193e-02 -1.296089738607406616e-01 1.505559962242841721e-02 3.078434243798255920e-02 1.106673702597618103e-01 -8.459630608558654785e-02 2.452622205018997192e-01 -6.062317267060279846e-02 -1.266705989837646484e-01 2.271135449409484863e-01 1.555490791797637939e-01 1.308163851499557495e-01 6.874393671751022339e-02 2.136480063199996948e-01 -2.266559153795242310e-01 1.959049701690673828e-01 -4.705121740698814392e-02 -4.061560928821563721e-01 -5.335026606917381287e-02 -2.285596914589405060e-02 5.417614057660102844e-02 3.906977772712707520e-01 1.405020803213119507e-01 1.243904829025268555e-01 -9.027703851461410522e-02 -2.713715136051177979e-01 3.154068291187286377e-01 1.342603117227554321e-01 8.094019442796707153e-02 2.724886536598205566e-01
6.112553179264068604e-02 -6.621823459863662720e-02 -1.472572833299636841e-01 -2.586520910263061523e-01 1.751681119203567505e-01 9.383095055818557739e-02 -5.953341722488403320e-02 -2.874866724014282227e-01 3.020894527435302734e-01 -3.638776019215583801e-02 -9.112279117107391357e-02 9.141489118337631226e-02 3.933702707290649414e-01 1.091728657484054565e-01 5.775174126029014587e-02 -2.362476140260696411e-01 -2.315232753753662109e-01 -4.165036603808403015e-02 -1.495238691568374634e-01 -1.544553041458129883e-01 2.753878533840179443e-01 2.714707255363464355e-01 3.026613406836986542e-02 2.168671935796737671e-01 -4.065808653831481934e-02 7.955607771873474121e-02 -1.304965168237686157e-01 -1.572906970977783203e-01 2.608054503798484802e-02 5.503839626908302307e-02 -5.477058142423629761e-02 2.950730621814727783e-01
-1.483688801527023315e-01 -4.791463539004325867e-02 1.859988421201705933e-01 1.097927689552307129e-01 2.759836912155151367e-01 -8.184206485748291016e-02 -1.061928495764732361e-01 -6.576322019100189209e-02 -7.363487780094146729e-02 -3.640387654304504395e-01 -1.862840801477432251e-01 2.756861150264739990e-01 2.322393804788589478e-01 7.785628736019134521e-02 4.926875233650207520e-02 2.692463397979736328e-01 -1.776367723941802979e-01 1.668955534696578979e-01 -1.817249655723571777e-01 -6.418450176715850830e-02 1.577450335025787354e-01 1.170783787965774536e-01 2.277074009180068970e-01 5.073528736829757690e-02 7.873199880123138428e-02 -2.902190946042537689e-02 -1.462932378053665161e-01 -1.774111986160278320e-01 1.834781020879745483e-01 2.269434779882431030e-01 9.324397891759872437e-02 3.219593465328216553e-01
4.754895344376564026e-02 -2.163120508193969727e-01 1.357247233390808105e-01 -1.397068202495574951e-01 1.019292771816253662e-01 9.901808202266693115e-02 1.313001960515975952e-01 6.329991389065980911e-03 2.731147408485412598e-01 -6.313336547464132309e-03 -2.028775364160537720e-01 7.628524303436279297e-02 1.977815032005310059e-01 1.553972661495208740e-01 -9.941213577985763550e-02 1.788432896137237549e-01 -4.647133946418762207e-01 2.169535756111145020e-01 -6.473185122013092041e-02 -2.010038644075393677e-01 -2.568179666996002197e-01 1.698903180658817291e-02 9.899019449949264526e-02 1.003140211105346680e-01 1.597947254776954651e-02 8.888970315456390381e-02 -9.650433808565139771e-02 3.973566368222236633e-02 3.587042987346649170e-01 8.305159956216812134e-02 4.902951046824455261e-02 3.131232261657714844e-01
-3.375594913959503174e-01 -1.275310367345809937e-01 -4.261688143014907837e-02 -2.785614430904388428e-01 2.468047440052032471e-01 -1.118296161293983459e-01 -4.820556193590164185e-02 -3.560456335544586182e-01 -1.129305809736251831e-01 2.999078668653964996e-02 -5.537607893347740173e-02 -1.094012334942817688e-01 4.659016728401184082e-01 7.964444346725940704e-03 5.122921988368034363e-02 2.359514124691486359e-03 7.668675389140844345e-03 2.767990529537200928e-02 -1.583179235458374023e-01 -2.419861853122711182e-01 9.441047906875610352e-03 -3.567042946815490723e-02 1.784779280424118042e-01 3.045269548892974854e-01 -4.987237602472305298e-02 4.942013323307037354e-02 -2.986150979995727539e-01 -7.808636873960494995e-02 2.546378783881664276e-02 8.539862930774688721e-02 1.223657205700874329e-01 7.686386257410049438e-02
-3.941658437252044678e-01 -2.584930360317230225e-01 1.685661673545837402e-01 3.077202476561069489e-02 1.469438672065734863e-01 -5.083186179399490356e-02 -7.711187005043029785e-02 1.179226115345954895e-01 3.559157252311706543e-02 7.324533909559249878e-02 -3.178135752677917480e-01 5.766450986266136169e-02 1.879115402698516846e-01 1.042985916137695312e-01 1.093037799000740051e-01 -9.411381930112838745e-02 -1.640133410692214966e-01 -1.152485609054565430e-01 -6.141615658998489380e-02 -3.128061294555664062e-01 3.527943417429924011e-02 -1.469594687223434448e-01 1.809101402759552002e-01 3.751535117626190186e-01 -1.755327582359313965e-01 1.296769976615905762e-01 -1.422586888074874878e-01 4.056924208998680115e-02 7.034354656934738159e-02 8.536241203546524048e-02 1.914540119469165802e-02 3.259498775005340576e-01
4.963319952366873622e-05 -7.484333217144012451e-02 1.353325396776199341e-01 -1.303582489490509033e-01 2.629095017910003662e-01 1.075329557061195374e-01 2.302771508693695068e-01 1.425676140934228897e-02 1.519482699222862720e-03 -1.064953878521919250e-01 -1.832763701677322388e-01 1.755116134881973267e-02 1.754188537597656250e-01 3.346327841281890869e-01 5.079164355993270874e-02 1.022114977240562439e-01 -1.864860206842422485e-01 3.795108795166015625e-01 -8.673769235610961914e-02 -2.970379889011383057e-01 -2.527508735656738281e-01 9.912655502557754517e-02 -2.171620354056358337e-02 1.455409675836563110e-01 2.277384139597415924e-02 2.255334705114364624e-01 -1.451213508844375610e-01 -1.052225753664970398e-01 2.034425884485244751e-01 2.463763765990734100e-02 -1.154783219099044800e-01 3.396829664707183838e-01
-4.980783560313284397e-04 -1.655099242925643921e-01 1.856307238340377808e-01 1.671185716986656189e-02 3.346278071403503418e-01 1.182686910033226013e-01 5.378906056284904480e-02 -2.530156075954437256e-01 5.212577059864997864e-02 -6.294267624616622925e-02 8.728452026844024658e-02 1.956932097673416138e-01 6.750972568988800049e-02 4.348452091217041016e-01 3.354773297905921936e-02 5.030305311083793640e-02 -1.318592280149459839e-01 -1.002711877226829529e-01 -2.682720124721527100e-02 -3.120905160903930664e-01 2.415075153112411499e-01 1.339525729417800903e-01 -1.246691122651100159e-01 1.882495880126953125e-01 9.190388955175876617e-03 -2.398920655250549316e-01 -3.534713983535766602e-01 -7.514934986829757690e-02 1.741597056388854980e-01 7.321418076753616333e-02 -3.717128932476043701e-02 1.303503662347793579e-01
8.262527734041213989e-02 1.583646982908248901e-01 9.660955518484115601e-02 1.166482418775558472e-01 2.330876737833023071e-01 1.882447153329849243e-01 9.922429174184799194e-02 -1.082883030176162720e-01 1.348950415849685669e-01 -1.149785891175270081e-01 4.988083243370056152e-02 5.949052050709724426e-02 2.855459451675415039e-01 9.369716048240661621e-02 6.460721045732498169e-02 1.244727522134780884e-01 -4.482449889183044434e-01 -3.991720825433731079e-02 -2.840109169483184814e-01 -9.659708291292190552e-02 -5.580288916826248169e-02 3.128367960453033447e-01 2.328552007675170898e-01 1.223147064447402954e-01 -8.820936083793640137e-02 1.665229499340057373e-01 -2.122554555535316467e-02 -2.919691801071166992e-02 1.005592755973339081e-02 5.409184377640485764e-03 2.270915731787681580e-02 4.315727949142456055e-01
-1.214266642928123474e-01 -1.698376089334487915e-01 -2.052992284297943115e-01 -9.546718746423721313e-02 2.891305088996887207e-01 -3.521170839667320251e-02 -9.553602337837219238e-02 -5.901746079325675964e-02 3.351600468158721924e-01 4.359312355518341064e-02 4.266741871833801270e-02 1.989202648401260376e-01 2.229040265083312988e-01 3.538884595036506653e-02 2.083309553563594818e-02 -1.006611362099647522e-01 -3.572637438774108887e-01 1.985602974891662598e-01 -1.247316226363182068e-01 6.113394163548946381e-03 4.468756541609764099e-02 -8.020959049463272095e-02 3.123826086521148682e-01 -9.253033995628356934e-02 -1.801100969314575195e-01 2.097171694040298462e-01 -2.332411855459213257e-01 1.242885813117027283e-01 8.402960374951362610e-03 3.123084902763366699e-01 2.086362838745117188e-01 7.703379541635513306e-02
2.071881145238876343e-01 -1.123352050781250000e-01 2.144250273704528809e-01 -1.574642807245254517e-01 2.712044119834899902e-01 -7.491653412580490112e-02 2.526204586029052734e-01 -2.349352240562438965e-01 2.275893092155456543e-01 -2.168506830930709839e-01 2.636094205081462860e-02 1.738211698830127716e-02 3.745813667774200439e-02 2.711769342422485352e-01 2.091337461024522781e-03 2.838315963745117188e-01 -2.479262799024581909e-01 1.215639412403106689e-01 -1.910984516143798828e-01 -3.116195201873779297e-01 -1.581561416387557983e-01 7.719887793064117432e-02 1.060339808464050293e-01 4.370312765240669250e-02 4.440438374876976013e-02 -1.535490155220031738e-02 -9.330880641937255859e-02 -1.393958181142807007e-01 2.028234750032424927e-01 1.493705362081527710e-01 1.562733948230743408e-02 2.686013877391815186e-01
-3.354476094245910645e-01 2.778804488480091095e-02 -1.557419300079345703e-01 -3.475572764873504639e-01 3.087336719036102295e-01 2.587879002094268799e-01 5.904113873839378357e-03 -2.970585525035858154e-01 -1.466366201639175415e-01 -8.811615407466888428e-02 -6.138133630156517029e-02 1.804359443485736847e-02 1.606171876192092896e-01 3.047085702419281006e-01 1.980561390519142151e-02 9.696448594331741333e-02 1.207187492400407791e-02 2.047691047191619873e-01 -1.573359072208404541e-01 -2.843961305916309357e-02 -7.426759693771600723e-03 -3.431577607989311218e-02 2.238836139440536499e-01 4.319753870368003845e-02 -6.729718297719955444e-02 2.567324042320251465e-01 -2.173396497964859009e-01 -1.577738374471664429e-01 1.398207396268844604e-01 4.772188514471054077e-02 2.034007012844085693e-01 5.152092501521110535e-02
1.494912654161453247e-01 8.103547990322113037e-02 6.254052370786666870e-02 -1.830140799283981323e-01 2.352559566497802734e-01 2.178556919097900391e-01 1.328587681055068970e-01 -9.652823954820632935e-02 3.083543106913566589e-02 -8.616569638252258301e-02 -1.442762613296508789e-01 -1.251971255987882614e-02 1.087004840373992920e-01 2.823936343193054199e-01 2.057286351919174194e-02 -3.669989854097366333e-02 -3.639749884605407715e-01 1.405227035284042358e-01 -1.625082343816757202e-01 -3.901138901710510254e-01 -3.107061982154846191e-01 5.388891790062189102e-03 2.960390150547027588e-01 6.280402839183807373e-02 1.358350217342376709e-01 -7.556635420769453049e-03 -9.123788028955459595e-02 -2.439398765563964844e-01 1.229362115263938904e-01 1.853567659854888916e-01 9.939705580472946167e-02 1.286940276622772217e-01
-3.015368878841400146e-01 1.236966848373413086e-01 -5.863087624311447144e-02 -1.615983247756958008e-01 3.205507695674896240e-01 6.173615157604217529e-02 -7.801628112792968750e-02 -2.426021695137023926e-01 3.615200519561767578e-02 9.299524128437042236e-02 7.860282808542251587e-02 -2.389413863420486450e-02 -1.675187647342681885e-01 1.529757231473922729e-01 -6.373197305947542191e-03 -1.162968575954437256e-01 -5.029843449592590332e-01 1.423228979110717773e-01 -1.134207099676132202e-01 -8.314005285501480103e-02 -2.995753288269042969e-02 3.614346683025360107e-02 1.573095843195915222e-02 2.512953579425811768e-01 -2.317748367786407471e-01 1.466187536716461182e-01 -1.452785450965166092e-03 -1.743964850902557373e-01 2.397123873233795166e-01 -5.624677985906600952e-03 -4.435254260897636414e-03 2.986804842948913574e-01
-5.406999960541725159e-02 -5.654462054371833801e-02 9.080953150987625122e-02 -1.712979078292846680e-01 2.827376425266265869e-01 1.188952997326850891e-01 1.297775655984878540e-01 -1.475059837102890015e-01 1.685846038162708282e-02 -1.539175808429718018e-01 -2.003430426120758057e-01 6.351166963577270508e-02 1.742296963930130005e-01 2.645101547241210938e-01 -3.975220769643783569e-02 2.016394585371017456e-01 -2.260125726461410522e-01 4.889651760458946228e-02 -2.125687450170516968e-01 -3.179684877395629883e-01 -2.594513297080993652e-01 -7.673323154449462891e-02 -1.976552233099937439e-02 3.842937946319580078e-02 1.369505375623703003e-01 -1.093898490071296692e-01 -2.417847327888011932e-02 9.333814680576324463e-02 3.083444237709045410e-01 5.681546404957771301e-02 2.809656858444213867e-01 3.475773632526397705e-01
-5.695281922817230225e-02 1.815828122198581696e-02 1.462465077638626099e-01 6.437835842370986938e-02 2.529539167881011963e-01 1.173056513071060181e-01 -1.524822115898132324e-01 2.600259333848953247e-02 1.552646607160568237e-01 -1.338448673486709595e-01 -2.595510780811309814e-01 1.144924461841583252e-01 2.872138097882270813e-02 2.106991969048976898e-02 7.250957190990447998e-02 -3.965213522315025330e-02 -3.725084662437438965e-01 2.231531590223312378e-01 -1.482134908437728882e-01 -2.972519695758819580e-01 2.116344869136810303e-01 4.143046587705612183e-02 2.336186319589614868e-01 2.196720838546752930e-01 1.396179497241973877e-01 7.547846436500549316e-02 -2.451458126306533813e-01 -1.361497640609741211e-01 3.074220120906829834e-01 -8.029609918594360352e-03 -7.874614745378494263e-02 2.929216325283050537e-01
-1.030119881033897400e-01 6.951595842838287354e-02 1.187623441219329834e-01 1.967905908823013306e-01 1.632754951715469360e-01 2.684031128883361816e-01 -7.072737067937850952e-02 1.876163110136985779e-02 3.439664542675018311e-01 7.190306484699249268e-02 -1.592242419719696045e-01 8.409581333398818970e-02 -5.920770578086376190e-03 6.232129037380218506e-02 1.996777951717376709e-01 1.283660680055618286e-01 -4.395458400249481201e-01 5.743806809186935425e-02 -1.045384481549263000e-01 -1.844167560338973999e-01 2.141490280628204346e-01 5.914979055523872375e-02 -1.319076418876647949e-01 3.038843870162963867e-01 -1.424117088317871094e-01 2.334506660699844360e-01 -1.000372413545846939e-02 -1.002994850277900696e-01 5.775829032063484192e-02 2.632586956024169922e-01 1.511841863393783569e-01 1.746894121170043945e-01
-1.113970763981342316e-02 -1.561572253704071045e-01 2.837095260620117188e-01 -2.340839952230453491e-01 2.349954331293702126e-03 -2.836329489946365356e-02 3.027700446546077728e-02 -2.463276386260986328e-01 -1.271203607320785522e-01 -3.182505443692207336e-02 -2.267041802406311035e-01 3.879864513874053955e-02 4.443975389003753662e-01 1.821210533380508423e-01 9.417008608579635620e-02 1.977811940014362335e-02 -3.727866411209106445e-01 1.215577498078346252e-01 -7.399243116378784180e-02 -2.336058765649795532e-02 2.368296384811401367e-01 4.516362398862838745e-02 8.107523620128631592e-02 -2.640292644500732422e-01 -3.154408335685729980e-01 -3.897757083177566528e-02 -2.074854075908660889e-02 -1.702925562858581543e-01 2.447722479701042175e-02 -2.655023895204067230e-02 -7.267998903989791870e-02 -1.912936270236968994e-01
1.714870706200599670e-02 -9.103580564260482788e-02 5.152948200702667236e-02 -1.110728681087493896e-01 3.404141068458557129e-01 -1.532756090164184570e-01 -6.914877891540527344e-02 -1.880106478929519653e-01 4.543986916542053223e-02 5.631207302212715149e-02 6.010961905121803284e-02 -1.031089108437299728e-02 1.483672410249710083e-01 4.716404080390930176e-01 -4.140118509531021118e-02 -2.437896430492401123e-01 -1.160699203610420227e-01 -1.547072231769561768e-01 -4.262039959430694580e-01 -2.742431312799453735e-02 1.382593512535095215e-01 8.579006046056747437e-02 1.914572087116539478e-03 6.210764497518539429e-02 -1.729539930820465088e-01 -6.063357740640640259e-02 1.143630966544151306e-01 -2.763535082340240479e-01 1.006677299737930298e-01 -7.547276467084884644e-02 1.785676553845405579e-02 3.050034344196319580e-01
-1.641106754541397095e-01 -2.037433683872222900e-01 1.500441282987594604e-01 -5.168860312551259995e-03 3.971091508865356445e-01 -1.609380692243576050e-01 2.111589610576629639e-01 -3.746943548321723938e-02 1.825090795755386353e-01 3.746116459369659424e-01 4.571432247757911682e-03 1.671351641416549683e-01 1.495745480060577393e-01 7.774758338928222656e-02 2.595064975321292877e-02 1.074466928839683533e-01 -2.587755322456359863e-01 6.999164819717407227e-02 -1.093116924166679382e-01 -8.721655607223510742e-02 -9.464244544506072998e-02 -6.864115595817565918e-02 1.553617119789123535e-01 3.445046767592430115e-02 -2.598468363285064697e-01 -4.837219603359699249e-03 1.355055905878543854e-02 2.695873752236366272e-02 1.060597598552703857e-01 -2.973495423793792725e-01 3.625675141811370850e-01 -8.489280939102172852e-02
-6.074249744415283203e-02 5.472828820347785950e-02 9.349370747804641724e-02 -2.216452360153198242e-02 1.509770937263965607e-02 2.471678256988525391e-01 -4.343027621507644653e-02 -2.387980520725250244e-01 2.790189385414123535e-01 1.030564233660697937e-01 -1.208129450678825378e-01 6.580337136983871460e-02 3.648588359355926514e-01 3.030839860439300537e-01 -5.598514899611473083e-02 -2.059015445411205292e-02 8.756020665168762207e-02 3.615142032504081726e-02 -4.623939990997314453e-01 -2.872976064682006836e-01 1.309641450643539429e-01 -1.580522805452346802e-01 1.585059762001037598e-01 -2.152920700609683990e-02 -7.087662070989608765e-02 -3.280197456479072571e-02 3.197206258773803711e-01 -1.154364496469497681e-01 -1.003156378865242004e-01 -4.661485925316810608e-02 1.423364132642745972e-01 -2.702292427420616150e-02
1.033763960003852844e-01 -6.237025558948516846e-02 -3.134929016232490540e-02 -2.581170499324798584e-01 2.091293334960937500e-01 6.964498758316040039e-02 -2.872022688388824463e-01 -1.614633202552795410e-01 -1.842352561652660370e-02 3.406327962875366211e-01 -1.159379258751869202e-01 4.904956370592117310e-02 2.128393799066543579e-01 1.248459294438362122e-01 1.757876016199588776e-02 1.072645653039216995e-02 -2.943623960018157959e-01 -1.824139989912509918e-02 -3.084965646266937256e-01 3.972357138991355896e-03 3.658555448055267334e-01 -1.115056276321411133e-01 -7.665131986141204834e-02 -1.686652749776840210e-01 -8.715800195932388306e-02 5.111507326364517212e-02 -2.383355796337127686e-02 -1.861801594495773315e-01 2.327251434326171875e-01 7.083619385957717896e-02 2.487235516309738159e-01 1.946502476930618286e-01
-4.880931973457336426e-02 -1.138597130775451660e-01 -2.983394265174865723e-02 -8.178003132343292236e-02 8.690214902162551880e-02 1.088778600096702576e-01 -2.316238358616828918e-02 -2.361818999052047729e-01 1.838268525898456573e-02 4.408669471740722656e-02 1.450793445110321045e-01 2.337294518947601318e-01 2.454424351453781128e-01 1.262610256671905518e-01 -3.207390308380126953e-01 -1.629601120948791504e-01 -1.103537604212760925e-01 2.352156639099121094e-01 -3.877778351306915283e-01 -1.175993084907531738e-01 3.661886975169181824e-02 -7.747593522071838379e-02 -2.017273306846618652e-01 1.701060533523559570e-01 -2.929998338222503662e-01 -1.758511364459991455e-02 -1.516384184360504150e-01 -2.370750904083251953e-02 3.564144074916839600e-01 -1.414676606655120850e-01 -3.979048877954483032e-02 2.252940535545349121e-01
1.980415135622024536e-01 2.631475776433944702e-02 2.431311272084712982e-02 -1.605609357357025146e-01 1.966774761676788330e-01 1.732460260391235352e-01 -2.200822830200195312e-01 -1.847916543483734131e-01 5.267586931586265564e-02 -1.539208646863698959e-02 6.191615387797355652e-02 1.585893332958221436e-01 1.701308488845825195e-01 2.365864217281341553e-01 -2.690428122878074646e-02 4.394745826721191406e-02 -8.855963242240250111e-04 1.536287367343902588e-01 -3.537966310977935791e-01 2.054548077285289764e-02 3.123603165149688721e-01 1.238921564072370529e-02 -1.849262267351150513e-01 -8.508215099573135376e-02 -4.357579052448272705e-01 2.223688960075378418e-01 3.407850489020347595e-02 -1.850343346595764160e-01 1.219795718789100647e-01 -1.074398308992385864e-01 8.280801028013229370e-02 2.578752636909484863e-01
1.105817556381225586e-01 6.892650574445724487e-02 9.723249822854995728e-02 -1.028350964188575745e-01 5.014379620552062988e-01 -9.631099551916122437e-02 1.881565153598785400e-02 -1.061450615525245667e-01 7.046866416931152344e-02 3.605151176452636719e-02 -1.398821622133255005e-01 2.646838724613189697e-01 1.314430087804794312e-01 7.585903257131576538e-02 -5.768388882279396057e-02 4.252467751502990723e-01 -3.024554550647735596e-01 1.500747054815292358e-01 -3.370505198836326599e-02 -1.728838980197906494e-01 -4.325898736715316772e-02 -7.659985870122909546e-02 8.451929315924644470e-03 1.811496317386627197e-01 3.605022653937339783e-02 9.226921200752258301e-02 -3.395541310310363770e-01 7.958079129457473755e-02 1.826992481946945190e-01 2.662127651274204254e-02 8.239496499300003052e-02 1.720425486564636230e-01
-1.103673800826072693e-01 -3.893139364663511515e-04 1.892436891794204712e-01 -4.862716048955917358e-02 2.054598778486251831e-01 2.502550780773162842e-01 -1.278587728738784790e-01 -8.118800073862075806e-02 5.517251044511795044e-02 2.685523033142089844e-01 -1.085126698017120361e-01 3.254385888576507568e-01 7.075481861829757690e-02 2.864145040512084961e-01 -8.952649682760238647e-02 -2.346750795841217041e-01 -2.830982804298400879e-01 -2.387052923440933228e-01 -4.203983023762702942e-02 -2.538379132747650146e-01 -3.391730785369873047e-02 2.767687439918518066e-01 6.755409389734268188e-02 7.676872611045837402e-02 1.875216327607631683e-02 9.144069254398345947e-02 1.256711632013320923e-01 -2.323420792818069458e-01 -7.192552834749221802e-02 -2.047057151794433594e-01 2.441464215517044067e-01 4.664043337106704712e-02
-3.869441524147987366e-02 -2.550033926963806152e-01 -2.332676500082015991e-01 1.251102089881896973e-01 1.861356794834136963e-01 2.396390438079833984e-01 2.310726046562194824e-01 -1.472805589437484741e-01 -1.251078993082046509e-01 -9.316909313201904297e-02 3.026123740710318089e-04 2.936368286609649658e-01 1.604489535093307495e-01 7.221980392932891846e-02 3.662121295928955078e-01 -8.398438990116119385e-02 1.540875807404518127e-02 1.454770714044570923e-01 -1.013821065425872803e-01 -3.139915168285369873e-01 4.879731312394142151e-02 -7.288911193609237671e-02 2.515327036380767822e-01 -2.119852788746356964e-02 -1.297583431005477905e-01 1.563911885023117065e-01 1.202767044305801392e-01 -1.373115181922912598e-01 3.509470820426940918e-01 4.933843761682510376e-02 -2.561588957905769348e-02 1.049664020538330078e-01
7.124599069356918335e-02 -3.427817523479461670e-01 -4.014045745134353638e-02 -1.217046659439802170e-02 3.798292577266693115e-01 -1.509533524513244629e-01 -3.292133510112762451e-01 -1.498929709196090698e-01 -1.473100930452346802e-01 -5.051385145634412766e-03 -1.170293837785720825e-01 -4.811660945415496826e-02 1.759045124053955078e-01 3.079718537628650665e-02 1.433189958333969116e-01 -5.318082123994827271e-02 -5.903821438550949097e-02 -2.210728377103805542e-01 -6.185153964906930923e-03 -2.782227098941802979e-01 -1.206329185515642166e-02 -8.026322349905967712e-03 -2.331441640853881836e-01 1.966050714254379272e-01 -9.395026415586471558e-02 2.856660187244415283e-01 8.564333617687225342e-02 -5.491476505994796753e-02 3.215016424655914307e-01 -2.053683400154113770e-01 1.240975782275199890e-01 -3.991113975644111633e-03
1.143227517604827881e-01 -4.729034900665283203e-01 -1.131483260542154312e-02 -2.555155567824840546e-02 2.171307504177093506e-01 -1.944188624620437622e-01 -6.547174602746963501e-02 -4.443335160613059998e-02 9.820145368576049805e-02 4.158592969179153442e-02 -2.046928256750106812e-01 -3.675854951143264771e-02 2.602741122245788574e-01 3.292917311191558838e-01 1.201430242508649826e-02 -7.093526422977447510e-02 -1.580624729394912720e-01 5.847707763314247131e-02 -2.084768414497375488e-01 5.003632605075836182e-02 -1.289204806089401245e-01 -2.920255661010742188e-01 2.853061258792877197e-02 2.015304714441299438e-01 -6.685921549797058105e-02 -6.677856296300888062e-02 1.981098502874374390e-01 -3.265344798564910889e-01 2.300671637058258057e-01 7.643484324216842651e-02 6.056287512183189392e-02 1.977467909455299377e-02
1.912366449832916260e-01 6.983133405447006226e-02 -1.546355783939361572e-01 1.313226390630006790e-02 1.430678218603134155e-01 4.053286835551261902e-02 1.212033554911613464e-01 -3.882020115852355957e-01 2.006195634603500366e-01 -6.010205298662185669e-02 -1.562948524951934814e-01 1.528693288564682007e-01 2.327872216701507568e-01 6.104986369609832764e-02 1.137242391705513000e-01 -2.641365490853786469e-02 -3.478399515151977539e-01 -5.567268282175064087e-02 -4.236308038234710693e-01 -1.791249215602874756e-01 -2.385237254202365875e-02 -6.642556935548782349e-02 -2.231798768043518066e-01 -2.215729802846908569e-01 -1.195218712091445923e-01 -5.237513780593872070e-02 -3.025111556053161621e-01 -3.763787448406219482e-02 1.506552994251251221e-01 2.183847874402999878e-02 -1.634004712104797363e-02 1.040886491537094116e-01
-6.574393063783645630e-02 -2.937162816524505615e-01 1.337540596723556519e-01 -4.053295403718948364e-02 3.726083338260650635e-01 -1.266412734985351562e-01 -9.904136508703231812e-02 1.140731498599052429e-01 1.052214726805686951e-01 7.429648935794830322e-02 -3.529834151268005371e-01 1.773802489042282104e-01 6.143620982766151428e-02 2.310492098331451416e-01 2.129077911376953125e-01 7.525932509452104568e-03 -1.949772238731384277e-01 7.677610218524932861e-02 5.719954892992973328e-02 -1.770647466182708740e-01 1.932219564914703369e-01 -1.074087470769882202e-01 2.399813979864120483e-01 -5.763658881187438965e-02 -7.389103062450885773e-03 3.630501925945281982e-01 1.011659875512123108e-01 -1.318787634372711182e-01 4.320849850773811340e-02 -2.633874416351318359e-01 -7.581671699881553650e-03 1.337109804153442383e-01
-3.826108574867248535e-02 3.190692961215972900e-01 -2.420613467693328857e-01 -8.044311404228210449e-02 2.619345188140869141e-01 -9.918759018182754517e-02 1.943996548652648926e-02 -3.337822258472442627e-01 2.993105351924896240e-01 1.340762674808502197e-01 -1.953210830688476562e-01 2.132284492254257202e-01 5.998370051383972168e-02 2.001983523368835449e-01 -1.170021593570709229e-01 3.500888347625732422e-01 -2.421987801790237427e-01 5.956119671463966370e-02 -3.518791124224662781e-02 -1.927815228700637817e-01 4.243880137801170349e-02 1.217820197343826294e-01 4.432280547916889191e-03 -9.992130845785140991e-02 -1.054552718997001648e-01 1.374427825212478638e-01 -9.441613405942916870e-02 -7.620339095592498779e-02 8.427103608846664429e-02 1.470752060413360596e-01 8.346366882324218750e-02 2.502847909927368164e-01
-7.371614128351211548e-02 -1.751055121421813965e-01 1.705143004655838013e-01 -1.668900698423385620e-01 7.715394347906112671e-02 -2.991865389049053192e-02 -4.543407261371612549e-02 -2.388845086097717285e-01 -6.838044524192810059e-02 -2.024422585964202881e-01 -2.568472921848297119e-01 1.796317845582962036e-02 2.861161828041076660e-01 1.894405484199523926e-01 -1.630406230688095093e-01 2.676196694374084473e-01 -1.858695894479751587e-01 1.189521625638008118e-01 -3.774786591529846191e-01 -1.874213218688964844e-01 7.272878289222717285e-02 -6.001129373908042908e-02 -5.330623313784599304e-02 2.506138384342193604e-01 1.325706392526626587e-01 1.911254525184631348e-01 -3.204255402088165283e-01 -1.261628698557615280e-02 1.483614891767501831e-01 1.814958304166793823e-01 -1.762656681239604950e-02 -6.487661972641944885e-03
1.191651374101638794e-01 -1.487185359001159668e-01 -8.760506659746170044e-02 -1.114785745739936829e-01 2.711728215217590332e-01 2.183708399534225464e-01 1.530844569206237793e-01 -2.835451066493988037e-01 -5.752668529748916626e-02 2.371404021978378296e-01 -1.621545702219009399e-01 2.351275086402893066e-01 -6.777423620223999023e-02 2.241718024015426636e-01 1.297370996326208115e-02 1.820350140333175659e-01 -3.315610289573669434e-01 -4.548627138137817383e-02 -1.138857603073120117e-01 -5.118541046977043152e-02 -1.681578718125820160e-02 1.738076098263263702e-02 7.249982655048370361e-02 1.366689056158065796e-01 -5.525578744709491730e-03 -4.779852181673049927e-02 -3.550659716129302979e-01 5.080059170722961426e-02 3.100979030132293701e-01 3.181744366884231567e-02 2.072176896035671234e-02 3.295004069805145264e-01
1.767326146364212036e-01 -8.917558938264846802e-02 7.588995993137359619e-02 -1.152196601033210754e-01 2.534718513488769531e-01 -1.780513487756252289e-02 -1.435165554285049438e-01 -3.342395424842834473e-01 7.971463724970817566e-03 -4.697561264038085938e-01 -1.297852396965026855e-01 1.244404539465904236e-01 2.796813547611236572e-01 6.418245285749435425e-02 1.227898597717285156e-01 2.166180461645126343e-01 -1.662416458129882812e-01 -1.008255556225776672e-01 -7.524074520915746689e-03 -3.323422372341156006e-01 1.996737346053123474e-02 1.299011707305908203e-01 1.573525220155715942e-01 -2.238675653934478760e-01 8.920634537935256958e-02 5.448636040091514587e-02 -4.156183078885078430e-02 -1.969835311174392700e-01 1.608985662460327148e-02 1.462372988462448120e-01 1.462452411651611328e-01 1.120123341679573059e-01
6.778193265199661255e-02 -9.442112594842910767e-02 1.747604906558990479e-01 -5.553748086094856262e-02 1.933309137821197510e-01 1.256891936063766479e-01 9.145428985357284546e-02 -2.137370854616165161e-01 2.254391461610794067e-01 -3.069219589233398438e-01 4.144046455621719360e-02 2.310067564249038696e-01 1.873151808977127075e-01 3.362996503710746765e-02 3.695385530591011047e-03 -1.738396286964416504e-01 -4.895791038870811462e-02 2.541434466838836670e-01 -1.007555946707725525e-01 -2.934356033802032471e-01 -2.464920878410339355e-01 1.714005880057811737e-02 2.489099651575088501e-02 2.411362975835800171e-01 -2.442996352910995483e-01 5.279867351055145264e-02 -3.062218725681304932e-01 -1.199818477034568787e-01 3.091419339179992676e-01 1.111354902386665344e-01 8.096605539321899414e-02 1.044631302356719971e-01
3.726921975612640381e-02 -1.239788606762886047e-01 -9.735860675573348999e-02 -9.325072169303894043e-02 2.609318792819976807e-01 7.571366429328918457e-02 2.636756896972656250e-01 -1.347142159938812256e-01 1.277495324611663818e-01 -1.552294492721557617e-01 -2.146670520305633545e-01 1.117558926343917847e-01 3.116205632686614990e-01 2.986264228820800781e-01 -8.017937093973159790e-02 7.439006865024566650e-02 -1.349807679653167725e-01 3.987063094973564148e-02 -2.793931663036346436e-01 -1.771215796470642090e-01 -6.181502342224121094e-02 1.412816494703292847e-01 2.209635674953460693e-01 1.345029473304748535e-01 3.725735098123550415e-02 -2.384270727634429932e-01 -2.164843231439590454e-01 -2.011103034019470215e-01 2.222189903259277344e-01 -9.696222096681594849e-02 -2.993395924568176270e-02 2.849120795726776123e-01
-2.918977439403533936e-01 1.498658955097198486e-02 -9.470587596297264099e-03 8.033910393714904785e-02 3.219968930352479219e-04 2.370431870222091675e-01 2.625097334384918213e-02 -1.624206304550170898e-01 7.097057998180389404e-02 -9.391254186630249023e-02 -1.335754431784152985e-02 2.330729663372039795e-01 -1.313184015452861786e-02 1.112098395824432373e-01 6.545211374759674072e-02 4.598402976989746094e-02 -3.980561494827270508e-01 4.002156481146812439e-02 -1.395514309406280518e-01 -3.735616803169250488e-01 2.148328572511672974e-01 -2.991386353969573975e-01 1.841704100370407104e-01 9.723348915576934814e-02 -9.227879345417022705e-02 9.147156774997711182e-02 -2.251955270767211914e-01 -6.722265481948852539e-02 2.525753080844879150e-01 2.063633054494857788e-01 1.718821525573730469e-01 1.770595163106918335e-01
1.920560896396636963e-01 -2.654074132442474365e-01 8.712472766637802124e-02 -3.065127879381179810e-02 1.525621712207794189e-01 -1.824239343404769897e-01 -5.122387036681175232e-02 -3.050688207149505615e-01 1.778645664453506470e-01 -3.691109120845794678e-01 -1.798225045204162598e-01 -4.664457868784666061e-03 3.782880604267120361e-01 -1.582280173897743225e-02 -7.578214257955551147e-02 9.991733729839324951e-02 -2.701464295387268066e-01 1.029684096574783325e-01 -1.092901453375816345e-01 -1.188471615314483643e-01 -1.295628119260072708e-02 5.338961258530616760e-02 3.886007005348801613e-03 3.827918553724884987e-03 5.074207857251167297e-02 7.146735489368438721e-02 -1.951929926872253418e-01 -3.584048151969909668e-01 8.615969866514205933e-02 1.755718886852264404e-01 1.765750646591186523e-01 1.273590475320816040e-01
2.400272935628890991e-01 -3.274460434913635254e-01 3.835716843605041504e-02 -1.410554796457290649e-01 2.756294608116149902e-01 1.025767102837562561e-01 9.536696225404739380e-02 -8.149541169404983521e-02 2.049207389354705811e-01 -2.801934778690338135e-01 -2.146939337253570557e-01 1.303470432758331299e-01 1.171950474381446838e-01 3.127523064613342285e-01 1.920012086629867554e-01 6.198299676179885864e-02 -1.258563250303268433e-01 7.553805410861968994e-02 -6.697762757539749146e-02 -1.028404012322425842e-01 -2.000484764575958252e-01 3.849279135465621948e-02 1.496374905109405518e-01 -1.760452426970005035e-02 5.971723236143589020e-03 1.862746179103851318e-01 -2.345904260873794556e-01 -1.509579569101333618e-01 4.424437507987022400e-02 2.618303000926971436e-01 2.630473971366882324e-01 1.505215167999267578e-01
1.105892732739448547e-01 -1.005410552024841309e-01 9.491737000644207001e-03 -2.738160192966461182e-01 3.176708817481994629e-01 -9.796211123466491699e-02 -6.371842324733734131e-02 -1.620277315378189087e-01 9.059435129165649414e-02 2.260851860046386719e-01 3.719919547438621521e-02 3.300306573510169983e-02 3.157117068767547607e-01 1.421601772308349609e-01 -9.632309526205062866e-02 -3.293769061565399170e-02 -1.338664442300796509e-01 3.583097830414772034e-02 -3.278859853744506836e-01 -9.816981852054595947e-02 3.805688917636871338e-01 -1.722979992628097534e-01 1.714593023061752319e-01 -4.607328772544860840e-02 -2.232736200094223022e-01 1.524646431207656860e-01 -3.186045680195093155e-03 -1.460576802492141724e-01 -4.003996402025222778e-02 -7.402937859296798706e-02 2.586354315280914307e-01 2.427428960800170898e-01
-1.029585227370262146e-01 -2.771627902984619141e-01 1.325978934764862061e-01 1.083358302712440491e-01 1.118551865220069885e-01 -9.474827349185943604e-02 -3.451668024063110352e-01 4.256222769618034363e-02 3.160601481795310974e-02 4.494705423712730408e-02 -2.445657700300216675e-01 1.122619435191154480e-01 2.371949255466461182e-01 1.876268386840820312e-01 1.618071794509887695e-01 1.461062580347061157e-01 -1.436672508716583252e-01 1.181639805436134338e-01 1.268994659185409546e-01 -1.135363504290580750e-01 1.212810203433036804e-01 -2.227191478013992310e-01 1.470715403556823730e-01 2.056897282600402832e-01 -1.338531821966171265e-01 2.742468714714050293e-01 1.848595887422561646e-01 -2.287689000368118286e-01 1.598058938980102539e-01 -1.900664865970611572e-01 3.548743552528321743e-04 3.053606152534484863e-01
1.022532954812049866e-01 -7.915171980857849121e-02 7.361203432083129883e-02 -1.660673022270202637e-01 3.061488270759582520e-01 -1.694517880678176880e-01 -1.576437950134277344e-01 -1.745663136243820190e-01 1.087162867188453674e-01 1.481640189886093140e-01 8.846870809793472290e-02 -9.645202010869979858e-02 2.104984819889068604e-01 1.935842037200927734e-01 -2.716596126556396484e-01 -1.542087793350219727e-01 -2.999110221862792969e-01 -1.494896411895751953e-01 -4.747904837131500244e-01 -2.530116438865661621e-01 1.899196058511734009e-01 5.928567610681056976e-03 -1.092342212796211243e-01 -3.855889663100242615e-02 1.083141937851905823e-02 1.300922334194183350e-01 4.587972071021795273e-03 -7.122494280338287354e-02 4.527454450726509094e-02 -3.613616153597831726e-02 1.106757298111915588e-01 2.307657003402709961e-01
-5.232704058289527893e-02 -2.465415149927139282e-01 -9.844843298196792603e-03 1.234413310885429382e-01 3.299893438816070557e-01 -2.755280435085296631e-01 -1.934193670749664307e-01 -1.670788526535034180e-01 2.280783094465732574e-02 2.460540831089019775e-01 -4.163395762443542480e-01 3.794151544570922852e-02 1.619147062301635742e-01 1.242494732141494751e-01 2.243297249078750610e-01 1.057036370038986206e-01 -9.411706775426864624e-02 7.014494389295578003e-02 7.398115843534469604e-02 -1.211852058768272400e-01 2.475756853818893433e-01 -3.909675404429435730e-02 4.744433239102363586e-02 1.888020038604736328e-01 -1.983911842107772827e-01 2.643234133720397949e-01 1.510817706584930420e-01 -3.817504271864891052e-03 -6.107962131500244141e-02 -1.015248522162437439e-01 -1.655936427414417267e-02 2.257914543151855469e-01
-7.177472859621047974e-02 6.144666578620672226e-03 1.458542644977569580e-01 -3.065095245838165283e-01 -3.884757461491972208e-04 -1.149398833513259888e-01 -1.492763161659240723e-01 -3.605328500270843506e-01 4.993698745965957642e-02 1.191911399364471436e-01 -5.691619589924812317e-02 -1.620648950338363647e-01 1.746824532747268677e-01 2.784584164619445801e-01 1.262416243553161621e-01 -4.196233581751585007e-03 -2.370695471763610840e-01 -8.509402722120285034e-02 -4.981527030467987061e-01 -1.374932527542114258e-01 1.506437659263610840e-01 -2.379680871963500977e-01 6.305281817913055420e-02 4.062310233712196350e-02 8.387000113725662231e-02 1.762438565492630005e-02 8.327439427375793457e-02 -3.019532561302185059e-01 -1.255974918603897095e-02 7.857953011989593506e-02 7.992571592330932617e-02 1.013431772589683533e-01
2.977114915847778320e-01 -2.754184305667877197e-01 -1.663800515234470367e-02 1.474702730774879456e-02 9.002980589866638184e-02 -5.469145253300666809e-02 1.951280087232589722e-01 -1.737055033445358276e-01 2.103976309299468994e-01 2.383678453043103218e-03 -2.185085564851760864e-01 2.216416895389556885e-01 2.091866582632064819e-01 1.406674236059188843e-01 1.015984266996383667e-01 2.768477499485015869e-01 -1.016273200511932373e-01 -5.920156091451644897e-02 -5.845860391855239868e-02 -9.784823656082153320e-02 7.623524963855743408e-02 -3.821725770831108093e-02 1.883502155542373657e-01 -1.710610687732696533e-01 1.029522940516471863e-01 -4.800811409950256348e-02 -1.699015647172927856e-01 -3.678180873394012451e-01 6.924373656511306763e-02 1.759456098079681396e-01 1.702311187982559204e-01 3.512697517871856689e-01
-5.950238555669784546e-02 -2.110283374786376953e-01 1.542256772518157959e-01 1.968658417463302612e-01 1.916813701391220093e-01 -1.610563546419143677e-01 -1.191030293703079224e-01 -1.382331848144531250e-01 6.761015392839908600e-03 1.840450018644332886e-01 -4.030164778232574463e-01 1.002249270677566528e-01 1.521562784910202026e-01 3.294693231582641602e-01 2.436553239822387695e-01 -2.841129899024963379e-01 -1.723750494420528412e-03 3.729145973920822144e-02 -1.351540070027112961e-02 -9.613184258341789246e-03 6.043554469943046570e-02 -4.496294539421796799e-03 1.172214224934577942e-01 1.198667362332344055e-01 -1.676929444074630737e-01 3.011471927165985107e-01 1.977045834064483643e-01 -2.392023354768753052e-01 7.453369349241256714e-02 4.736546427011489868e-02 3.204152360558509827e-02 2.405071854591369629e-01
-1.672385483980178833e-01 -1.619786620140075684e-01 -1.186104416847229004e-01 1.339431554079055786e-01 3.160466551780700684e-01 -4.557801410555839539e-03 -7.752597332000732422e-02 -3.087978363037109375e-01 1.660481542348861694e-01 -7.617136090993881226e-02 -2.807630002498626709e-01 1.024834737181663513e-01 1.966112703084945679e-01 1.279193162918090820e-01 6.805183738470077515e-02 3.216243088245391846e-01 -1.617673933506011963e-01 3.404217958450317383e-01 -1.156469359993934631e-01 9.939730167388916016e-02 1.467420309782028198e-01 3.853288292884826660e-02 3.506758809089660645e-02 1.952826976776123047e-01 1.399602442979812622e-01 8.568050712347030640e-02 -1.720984727144241333e-01 -1.280285567045211792e-01 8.918944001197814941e-02 3.251070156693458557e-02 3.057314157485961914e-01 1.536214798688888550e-01
2.054819911718368530e-01 -2.947549223899841309e-01 1.087993383407592773e-01 -7.362930476665496826e-02 2.978026270866394043e-01 -5.619025230407714844e-02 -1.286225914955139160e-01 -8.515633642673492432e-02 1.399631202220916748e-01 -1.046429052948951721e-01 -2.525360286235809326e-01 7.436398416757583618e-02 1.036378741264343262e-01 9.566523879766464233e-02 1.638992279767990112e-01 2.498314529657363892e-01 -2.042766064405441284e-01 3.389197587966918945e-02 5.506530031561851501e-02 -2.064357697963714600e-01 -1.166625041514635086e-02 2.583209574222564697e-01 6.996861100196838379e-02 -1.353932023048400879e-01 9.879419207572937012e-02 1.993141770362854004e-01 -2.349866181612014771e-01 1.436876952648162842e-01 1.202391386032104492e-01 3.064055740833282471e-01 1.804569363594055176e-01 2.900124490261077881e-01
-1.489229649305343628e-01 -1.269304007291793823e-01 2.516229748725891113e-01 4.460112378001213074e-02 3.679510354995727539e-01 -1.175372749567031860e-01 9.681069292128086090e-03 -6.058770697563886642e-03 2.673091590404510498e-01 2.576533518731594086e-02 -2.550469636917114258e-01 1.088123023509979248e-01 2.269408404827117920e-01 2.875392511487007141e-02 2.403801977634429932e-01 1.207747906446456909e-01 -2.580794133245944977e-02 2.375605851411819458e-01 -1.416639387607574463e-01 -2.864184677600860596e-01 -8.079845458269119263e-02 -3.641999661922454834e-01 4.958787187933921814e-02 -3.266070410609245300e-02 -1.125651001930236816e-01 -1.739605069160461426e-01 -2.157310545444488525e-01 -3.815030679106712341e-02 -1.484609991312026978e-01 1.375116258859634399e-01 -9.031669050455093384e-02 1.772899031639099121e-01
1.153872758150100708e-01 -8.078108541667461395e-03 -1.546400189399719238e-01 -6.449592113494873047e-02 1.128155738115310669e-01 2.378607094287872314e-01 -4.892443865537643433e-02 -3.026332557201385498e-01 1.092270538210868835e-01 1.295874267816543579e-01 -1.033644899725914001e-01 -4.046922549605369568e-03 2.208383530378341675e-01 1.110975164920091629e-02 1.485321521759033203e-01 2.724928036332130432e-02 -3.261775970458984375e-01 -1.484690308570861816e-01 -3.474217653274536133e-01 -2.259553819894790649e-01 -1.832073479890823364e-01 3.005120158195495605e-01 5.444396287202835083e-02 -9.563415497541427612e-02 -1.717638671398162842e-01 -1.569790244102478027e-01 -1.346894949674606323e-01 -1.358181387186050415e-01 -8.831503801047801971e-03 2.063166946172714233e-01 1.249823719263076782e-01 3.145903944969177246e-01
-1.581408232450485229e-01 2.495911568403244019e-01 -1.339097414165735245e-02 -6.794574111700057983e-02 9.121357649564743042e-02 -2.488686144351959229e-02 -8.080479502677917480e-02 -4.789639115333557129e-01 1.474227905273437500e-01 2.626389563083648682e-01 8.802162110805511475e-02 3.091259300708770752e-01 3.207347095012664795e-01 3.794397786259651184e-02 4.357110336422920227e-02 1.146263182163238525e-01 -1.601447910070419312e-01 1.869912445545196533e-02 -3.639035522937774658e-01 -1.485122591257095337e-01 3.998110443353652954e-02 -2.108429074287414551e-01 2.014069259166717529e-02 1.339367330074310303e-01 4.633301869034767151e-02 1.501056998968124390e-01 1.338969469070434570e-01 5.016402155160903931e-02 1.187197118997573853e-01 5.627477914094924927e-02 1.868446618318557739e-01 8.652305603027343750e-02
-1.321971267461776733e-01 -5.628106370568275452e-02 1.678305566310882568e-01 1.226646900177001953e-01 4.408647119998931885e-01 1.998611092567443848e-01 8.467540889978408813e-02 -2.793989181518554688e-01 1.346311718225479126e-01 -2.211066894233226776e-03 -1.074251607060432434e-01 7.379709184169769287e-02 -8.445231616497039795e-02 2.640037834644317627e-01 1.207539513707160950e-01 9.736006706953048706e-02 -1.736936569213867188e-01 -9.827782213687896729e-02 -2.324076592922210693e-01 4.565669968724250793e-02 2.770294845104217529e-01 4.052155464887619019e-02 -5.504168942570686340e-02 -3.719910979270935059e-02 -1.002942025661468506e-01 2.348795682191848755e-01 -2.887781262397766113e-01 -6.437905877828598022e-02 2.644490599632263184e-01 7.181305438280105591e-02 -1.647106409072875977e-01 2.165273725986480713e-01
2.557649016380310059e-01 -1.326382756233215332e-01 5.385529249906539917e-02 -1.891306489706039429e-01 4.102118015289306641e-01 -1.609052158892154694e-02 1.320130378007888794e-01 -2.394920140504837036e-01 3.014687448740005493e-02 1.887221336364746094e-01 -1.790176331996917725e-01 1.016456261277198792e-01 -4.761253297328948975e-02 5.703747272491455078e-01 -7.025683671236038208e-02 1.136970967054367065e-01 -1.683294624090194702e-01 -6.154584139585494995e-02 -9.340719319880008698e-03 -1.340007930994033813e-01 1.200158521533012390e-02 -1.440329011529684067e-03 1.447469443082809448e-01 2.611775696277618408e-01 -1.097136959433555603e-01 1.261197626590728760e-01 1.240798607468605042e-01 7.080215029418468475e-03 -6.238297745585441589e-02 -9.492459893226623535e-02 6.007205322384834290e-02 1.061352565884590149e-01
2.141504734754562378e-01 3.777711465954780579e-02 -1.603120416402816772e-01 -1.098753213882446289e-01 2.200345881283283234e-02 9.323992580175399780e-02 -1.279654353857040405e-01 -2.855878472328186035e-01 8.205585181713104248e-02 3.463312089443206787e-01 1.952795088291168213e-01 1.582768857479095459e-01 1.793639361858367920e-01 7.812532782554626465e-02 -1.145801991224288940e-01 2.151777781546115875e-02 -2.061986327171325684e-01 2.658665180206298828e-01 -2.286382764577865601e-01 -1.077453792095184326e-01 1.300965547561645508e-01 9.132435172796249390e-02 -5.476458743214607239e-02 -4.433059319853782654e-02 -1.864422261714935303e-01 2.470623105764389038e-01 -1.043251529335975647e-01 -2.963904738426208496e-01 2.373282313346862793e-01 -4.479860514402389526e-02 9.467239677906036377e-02 3.113724291324615479e-01
2.959478795528411865e-01 -3.454481363296508789e-01 1.506835804320871830e-03 -9.484942257404327393e-02 1.818634420633316040e-01 7.146307826042175293e-02 1.014035716652870178e-01 -3.272237479686737061e-01 1.769990175962448120e-01 -1.921139061450958252e-01 -2.051487565040588379e-01 3.077629804611206055e-01 1.033441945910453796e-01 5.889564286917448044e-03 2.073494940996170044e-01 3.354606330394744873e-01 -2.996983528137207031e-01 1.809111610054969788e-02 4.623975977301597595e-02 -1.186059936881065369e-01 -1.114227026700973511e-01 6.560325622558593750e-02 1.672167032957077026e-01 -6.288161873817443848e-02 1.265130937099456787e-01 1.841553300619125366e-01 -1.612753421068191528e-02 -7.271100580692291260e-02 1.313077062368392944e-01 7.266451604664325714e-03 4.719633981585502625e-02 1.651835739612579346e-01
-1.409748569130897522e-02 -3.272315859794616699e-01 -1.601092517375946045e-01 2.074989080429077148e-01 1.287031620740890503e-01 1.748743802309036255e-01 7.726737856864929199e-02 -2.357983142137527466e-01 -1.029781475663185120e-01 1.038409247994422913e-01 -1.543806195259094238e-01 4.534709826111793518e-02 2.462132871150970459e-01 -2.455708198249340057e-02 3.498560562729835510e-02 -1.288910508155822754e-01 -2.012037187814712524e-01 -5.040095373988151550e-02 -2.007051110267639160e-01 -1.140726283192634583e-01 2.245264202356338501e-01 -4.844681173563003540e-02 7.178422063589096069e-02 -1.672212630510330200e-01 3.971926495432853699e-02 -1.254310905933380127e-01 7.034320384263992310e-02 -3.287069797515869141e-01 4.274393618106842041e-01 -6.628800928592681885e-02 2.293013781309127808e-01 1.918255239725112915e-01
-3.743566945195198059e-02 -3.337740302085876465e-01 1.342877447605133057e-01 7.515927404165267944e-02 2.748939990997314453e-01 -9.155470877885818481e-02 -4.020959138870239258e-01 -1.531147211790084839e-01 1.434724479913711548e-01 7.824800908565521240e-03 -3.333311378955841064e-01 2.610608376562595367e-02 2.141985483467578888e-02 1.530558019876480103e-01 -5.099235847592353821e-02 -1.071719452738761902e-01 2.516314759850502014e-02 2.799196541309356689e-02 -2.274049371480941772e-01 -6.424629688262939453e-02 -3.891601413488388062e-02 -1.989611685276031494e-01 -1.109707877039909363e-01 1.229985430836677551e-01 -3.793340176343917847e-02 3.419980872422456741e-03 2.453322708606719971e-01 -2.683740258216857910e-01 -1.762526482343673706e-02 -8.273679763078689575e-02 1.648374795913696289e-01 3.608854413032531738e-01
-3.272385895252227783e-01 -6.079968810081481934e-02 1.239958312362432480e-02 1.802913248538970947e-01 1.586646288633346558e-01 -9.246394038200378418e-02 2.246384508907794952e-02 -3.380446434020996094e-01 1.400165557861328125e-01 -5.364156141877174377e-02 -1.896895766258239746e-01 3.316540420055389404e-01 -1.060475129634141922e-02 1.582031250000000000e-01 -2.137988507747650146e-01 -8.999148011207580566e-02 -1.438987851142883301e-01 1.726102083921432495e-01 -2.379790693521499634e-01 -2.258922308683395386e-01 2.674986422061920166e-01 -1.501136869192123413e-01 -2.172707021236419678e-02 4.540907219052314758e-02 -3.009613603353500366e-02 1.624948680400848389e-01 -3.239530622959136963e-01 -1.056799143552780151e-01 1.376165896654129028e-01 2.082293927669525146e-01 -1.079724868759512901e-03 -1.182231772691011429e-02
-1.625896096229553223e-01 -7.896156609058380127e-02 4.673200473189353943e-02 2.602987885475158691e-01 2.352246642112731934e-02 1.709510833024978638e-01 -8.224940299987792969e-02 5.486447364091873169e-03 2.763062417507171631e-01 2.450756877660751343e-01 -8.911528438329696655e-02 -1.901042088866233826e-02 2.154297530651092529e-01 2.341133654117584229e-01 3.049242198467254639e-01 7.865808159112930298e-02 -3.602069914340972900e-01 -6.924404948949813843e-02 1.014491915702819824e-02 -3.433544337749481201e-01 1.436931043863296509e-01 -3.013564646244049072e-02 -4.868299886584281921e-02 2.021557539701461792e-01 -8.056508749723434448e-02 1.483473367989063263e-02 -1.737291552126407623e-02 -1.373651623725891113e-01 -1.673043817281723022e-01 1.966102421283721924e-01 1.134848687797784805e-02 3.251673579216003418e-01
7.525406032800674438e-02 -1.764162927865982056e-01 1.992607116699218750e-01 1.698826402425765991e-01 7.278857380151748657e-02 1.020682901144027710e-01 -1.460542976856231689e-01 4.250857979059219360e-02 1.760828793048858643e-01 -5.764244496822357178e-02 -1.412880867719650269e-01 2.684369385242462158e-01 6.136684492230415344e-02 4.887126982212066650e-01 -1.533649712800979614e-01 -6.554641574621200562e-02 -1.113650575280189514e-01 1.512041091918945312e-01 -3.817094266414642334e-01 -2.685555517673492432e-01 -1.469515562057495117e-01 -1.266142353415489197e-03 1.708601564168930054e-01 1.581510901451110840e-01 -1.038538664579391479e-01 5.096593126654624939e-02 -1.589154005050659180e-01 1.120390892028808594e-01 -1.696383506059646606e-01 2.855110168457031250e-02 -2.115940600633621216e-01 6.765925139188766479e-02
2.202068418264389038e-01 -3.053936362266540527e-02 -6.412972696125507355e-03 -1.786887347698211670e-01 2.929504811763763428e-01 1.122103556990623474e-01 -1.643818020820617676e-01 -1.063894182443618774e-01 1.527019292116165161e-01 1.722609549760818481e-01 9.703523665666580200e-02 9.223247319459915161e-02 7.368484884500503540e-02 5.530794709920883179e-02 -9.416787326335906982e-02 -1.291496902704238892e-01 -1.111426725983619690e-01 4.742121100425720215e-01 -4.056078493595123291e-01 -2.733209356665611267e-02 -1.796051487326622009e-02 1.012595668435096741e-01 -5.493780598044395447e-02 1.234857663512229919e-01 -2.048070579767227173e-01 2.680641710758209229e-01 -6.167370080947875977e-02 1.802031993865966797e-01 2.422060817480087280e-01 -1.077430471777915955e-01 8.064216375350952148e-02 1.367852389812469482e-01
-6.900411099195480347e-02 -1.398563981056213379e-01 1.179637387394905090e-01 -2.864313721656799316e-01 2.382946610450744629e-01 -3.040435956791043282e-03 -1.193581670522689819e-01 -2.605434060096740723e-01 2.694870829582214355e-01 7.440476119518280029e-02 -1.073533594608306885e-01 1.585877835750579834e-01 1.452880818396806717e-02 2.756628096103668213e-01 -4.985270649194717407e-02 -2.158509939908981323e-02 -6.995269656181335449e-02 7.366488128900527954e-02 -2.459565550088882446e-01 -1.294310204684734344e-02 1.194294169545173645e-01 -2.709124088287353516e-01 -3.422797843813896179e-02 3.342422246932983398e-01 -8.953601121902465820e-02 -1.982393413782119751e-01 -7.830508053302764893e-02 -1.960032805800437927e-02 3.702297210693359375e-01 2.723546624183654785e-01 -5.241777375340461731e-02 8.635111898183822632e-02
7.183202356100082397e-02 3.213171148672699928e-03 8.361309766769409180e-03 -2.224655747413635254e-01 2.246816456317901611e-01 -2.844313085079193115e-01 -2.389043383300304413e-02 -1.559327449649572372e-02 5.223825573921203613e-02 8.408451825380325317e-02 -1.002350375056266785e-01 1.046898141503334045e-01 2.153317928314208984e-01 1.732974350452423096e-01 -1.694975197315216064e-01 -7.001019269227981567e-02 -7.813695073127746582e-02 1.066897287964820862e-01 -4.502289891242980957e-01 -3.119295537471771240e-01 2.719389796257019043e-01 -5.853909626603126526e-02 -1.506100893020629883e-01 1.240417808294296265e-01 -2.944302558898925781e-01 -1.448644418269395828e-02 -3.759690746665000916e-02 -2.592845857143402100e-01 3.428280353546142578e-02 1.126155853271484375e-01 2.068056762218475342e-01 1.647010296583175659e-01
1.581726819276809692e-01 -8.094295859336853027e-02 -1.018855199217796326e-01 -4.002461433410644531e-01 2.736854553222656250e-02 -4.221305251121520996e-02 -1.942361146211624146e-01 -4.046623706817626953e-01 6.399171799421310425e-02 2.107092440128326416e-01 1.114142313599586487e-01 1.088990494608879089e-01 9.948852658271789551e-02 1.214204076677560806e-02 7.062572240829467773e-02 -2.041662856936454773e-02 -3.814363479614257812e-01 9.917399287223815918e-02 -2.849306464195251465e-01 -2.297507226467132568e-01 2.402090877294540405e-01 -2.143043577671051025e-01 -1.330882757902145386e-01 -1.264731138944625854e-01 -8.428835123777389526e-02 8.610391616821289062e-02 -5.458339303731918335e-02 -1.646529287099838257e-01 1.145359873771667480e-01 -7.458615303039550781e-02 1.238764300942420959e-01 -1.887124031782150269e-02
1.613700985908508301e-01 -4.166803061962127686e-01 5.973833799362182617e-02 1.170013099908828735e-01 -4.340660944581031799e-02 -8.564379066228866577e-02 5.422800034284591675e-02 -2.291028052568435669e-01 -6.432159990072250366e-02 -7.419062405824661255e-02 8.223746716976165771e-02 3.129340410232543945e-01 -4.543261602520942688e-02 1.991386711597442627e-01 -9.433910250663757324e-02 1.778668314218521118e-01 -1.412534564733505249e-01 3.572397530078887939e-01 -1.136541366577148438e-01 -2.021325826644897461e-01 -2.866597473621368408e-01 -2.150689959526062012e-01 1.059320867061614990e-01 4.614650085568428040e-02 -1.582105010747909546e-01 2.017387300729751587e-01 -1.371450573205947876e-01 -7.149924337863922119e-02 -1.068756952881813049e-01 -5.039756000041961670e-02 -3.369187936186790466e-02 2.719702422618865967e-01
-4.568897187709808350e-02 1.229078248143196106e-01 -8.274754136800765991e-02 7.182966172695159912e-02 3.165779709815979004e-01 -6.248727440834045410e-02 -5.532892048358917236e-02 -4.019432663917541504e-01 2.736880481243133545e-01 -1.361202262341976166e-02 -2.907647192478179932e-01 6.018784642219543457e-02 9.139663726091384888e-02 3.125006854534149170e-01 -2.869577705860137939e-01 3.356722891330718994e-01 -2.495766878128051758e-01 4.984877258539199829e-02 3.210619464516639709e-02 -1.169170811772346497e-01 -3.996602073311805725e-02 -2.024826593697071075e-02 7.312658429145812988e-02 2.078388072550296783e-02 -8.438137173652648926e-02 -2.683239243924617767e-02 -8.443666249513626099e-02 -4.581426829099655151e-02 9.379427880048751831e-02 2.178485989570617676e-01 7.249157875776290894e-02 2.681904733180999756e-01
-6.151739135384559631e-02 -2.164380103349685669e-01 6.850355863571166992e-02 -8.694866299629211426e-02 6.748017668724060059e-02 -1.512367725372314453e-01 8.232165127992630005e-02 -2.470043301582336426e-01 1.631634980440139771e-01 -1.698592603206634521e-01 -2.819462418556213379e-01 3.426579535007476807e-01 1.949382722377777100e-01 4.656880721449851990e-02 -4.645228758454322815e-02 1.617891639471054077e-01 -1.433867961168289185e-01 -2.751908637583255768e-02 -1.568188071250915527e-01 -3.156070113182067871e-01 -3.377902805805206299e-01 1.670662909746170044e-01 3.750124946236610413e-02 -1.108802258968353271e-01 -1.682832092046737671e-02 6.844844669103622437e-02 -3.463212251663208008e-01 -8.580261468887329102e-02 9.247088432312011719e-02 2.751902639865875244e-01 2.457726933062076569e-02 5.131054297089576721e-02
-4.893468320369720459e-02 -6.788488477468490601e-02 -9.301591664552688599e-02 1.980435103178024292e-01 2.055125236511230469e-01 5.139773711562156677e-02 8.991382271051406860e-02 -3.311451375484466553e-01 2.769196033477783203e-01 -5.783442407846450806e-02 1.184941306710243225e-01 1.979373097419738770e-01 2.930981814861297607e-01 1.544414758682250977e-01 -1.028733551502227783e-01 3.569959104061126709e-01 -2.678335011005401611e-01 -4.362111911177635193e-02 -3.053985536098480225e-01 -8.325864374637603760e-02 -3.203421831130981445e-01 3.590268641710281372e-02 7.990548014640808105e-02 -1.040737926959991455e-01 1.291107665747404099e-02 1.284074634313583374e-01 -1.226377189159393311e-01 -5.535026267170906067e-02 1.374238878488540649e-01 -1.360570173710584641e-02 -7.784861326217651367e-02 2.159077078104019165e-01
1.895427554845809937e-01 4.660334065556526184e-02 3.147673308849334717e-01 -4.146575182676315308e-02 -2.043005675077438354e-01 -1.364296078681945801e-01 -1.836926788091659546e-01 -2.472215741872787476e-01 -7.075312733650207520e-02 8.825393393635749817e-03 -1.789019629359245300e-02 2.596594393253326416e-02 2.570007145404815674e-01 1.648555845022201538e-01 -9.062242507934570312e-02 -1.038344502449035645e-01 -3.223448991775512695e-01 -5.482597276568412781e-02 -1.592892706394195557e-01 -9.123943746089935303e-02 1.439131647348403931e-01 8.677382767200469971e-02 -1.019324287772178650e-01 -1.843946129083633423e-01 5.164708197116851807e-02 3.516765236854553223e-01 -2.408970594406127930e-01 3.662900999188423157e-02 1.734854280948638916e-01 -2.727916836738586426e-02 1.186837702989578247e-01 3.790848851203918457e-01
-2.494576573371887207e-01 1.426298767328262329e-01 6.927829235792160034e-02 -1.432830244302749634e-01 3.271787464618682861e-01 1.091607939451932907e-02 -2.874059677124023438e-01 -3.045509159564971924e-01 2.424397319555282593e-01 -8.373393118381500244e-02 -1.582775115966796875e-01 2.644522786140441895e-01 1.210778355598449707e-01 2.421490699052810669e-01 -1.245221570134162903e-01 -1.118988543748855591e-01 -2.452758997678756714e-01 1.543058007955551147e-01 -1.401447057723999023e-01 -2.687177248299121857e-02 3.076002001762390137e-01 3.775503858923912048e-02 -3.866063058376312256e-02 -6.506541371345520020e-02 -1.237929910421371460e-01 9.777159988880157471e-02 -1.188182234764099121e-01 -1.037182062864303589e-01 -1.356660760939121246e-02 2.770996987819671631e-01 5.457383766770362854e-02 1.080320477485656738e-01
8.559305220842361450e-02 -7.230908423662185669e-02 -6.165772303938865662e-02 -3.522247672080993652e-01 2.695135474205017090e-01 -2.058036625385284424e-02 -2.269206345081329346e-01 -3.517585694789886475e-01 7.877150923013687134e-02 2.546398043632507324e-01 -1.523814350366592407e-01 1.787167191505432129e-01 2.253265380859375000e-01 -1.672380045056343079e-02 1.289710104465484619e-01 -5.568094924092292786e-02 -1.742486208677291870e-01 4.488074034452438354e-02 -3.007178902626037598e-01 -8.297397196292877197e-02 3.842991292476654053e-01 -8.806529641151428223e-02 -5.855600535869598389e-02 -1.445250511169433594e-01 -1.621251851320266724e-01 -1.100088935345411301e-02 -8.202167600393295288e-02 -2.377456575632095337e-01 1.133579611778259277e-01 4.311765660531818867e-04 4.822008311748504639e-02 4.411813337355852127e-03
-1.634850800037384033e-01 6.703422963619232178e-02 -5.827318131923675537e-02 3.782558441162109375e-02 2.077697664499282837e-01 1.766803860664367676e-02 3.481760248541831970e-02 -3.165210485458374023e-01 1.978533715009689331e-01 2.398590184748172760e-02 -1.048503443598747253e-02 3.841374814510345459e-01 2.646228373050689697e-01 9.636954218149185181e-02 -2.041049301624298096e-01 -7.098476588726043701e-02 -4.910976886749267578e-01 -1.301563978195190430e-01 -5.751201510429382324e-02 -1.228902339935302734e-01 5.294452607631683350e-02 9.861599653959274292e-02 -2.096076868474483490e-02 -2.304483018815517426e-02 1.447894126176834106e-01 2.832262516021728516e-01 -3.399955853819847107e-02 -1.330513954162597656e-01 8.018480241298675537e-02 2.152009904384613037e-01 9.584960341453552246e-02 1.835146993398666382e-01
8.043727278709411621e-02 -4.146924018859863281e-01 -4.727315902709960938e-02 -5.600924417376518250e-02 3.302361369132995605e-01 4.076704755425453186e-02 4.069448262453079224e-02 -1.256629377603530884e-01 -6.698739528656005859e-02 2.560162544250488281e-01 -2.349079698324203491e-01 7.286636531352996826e-02 2.668164670467376709e-01 -1.542534530162811279e-01 1.834070235490798950e-01 -6.183587014675140381e-02 -1.805043816566467285e-01 6.454208865761756897e-03 -3.252010047435760498e-01 -1.949321031570434570e-01 2.144921869039535522e-01 -1.653270982205867767e-02 -2.079562246799468994e-01 1.136885285377502441e-01 -3.384528309106826782e-02 -6.834340095520019531e-02 -1.410840004682540894e-01 -1.768362075090408325e-01 2.093971520662307739e-01 -8.090922981500625610e-02 1.669113785028457642e-01 -1.047842651605606079e-01
8.554961532354354858e-03 -8.103911578655242920e-02 8.372107148170471191e-02 -8.785302937030792236e-02 3.637159615755081177e-02 2.049849480390548706e-01 -1.505414396524429321e-01 -5.725603103637695312e-01 -1.575636863708496094e-02 1.512787938117980957e-01 -9.566176682710647583e-02 -1.378129571676254272e-01 2.314746379852294922e-01 2.212829887866973877e-01 1.001929566264152527e-01 1.206380575895309448e-01 -2.149870060384273529e-02 -7.821262627840042114e-02 -2.794736623764038086e-01 -2.495214194059371948e-01 6.133855879306793213e-02 -1.206953376531600952e-01 1.889360994100570679e-01 -3.439168632030487061e-02 -3.881093487143516541e-02 -3.718478977680206299e-02 1.287986189126968384e-01 2.110231965780258179e-01 -5.146600678563117981e-02 -2.368800640106201172e-01 2.457028627395629883e-01 1.452290117740631104e-01
2.562826573848724365e-01 -2.530021965503692627e-01 1.158293038606643677e-01 -1.612046509981155396e-01 1.929786503314971924e-01 -1.871450804173946381e-02 8.409308642148971558e-02 -1.008689180016517639e-01 4.828531667590141296e-02 -2.546089589595794678e-01 -1.714386641979217529e-01 2.643126249313354492e-01 1.369010508060455322e-01 1.494020521640777588e-01 2.229999005794525146e-01 9.813945740461349487e-02 -2.450990974903106689e-01 5.802485346794128418e-02 -2.699371874332427979e-01 -3.363955318927764893e-01 -1.414060443639755249e-01 1.712607145309448242e-01 2.279284223914146423e-02 7.076755166053771973e-02 2.837868928909301758e-01 8.069837838411331177e-02 -1.378675103187561035e-01 -9.700331091880798340e-02 1.877003014087677002e-01 2.093895971775054932e-01 4.272442683577537537e-02 9.245950728654861450e-02
4.826189950108528137e-03 -1.329009979963302612e-01 9.389695711433887482e-03 -1.564127653837203979e-01 1.170541569590568542e-01 -3.004269003868103027e-01 -1.202171221375465393e-01 -1.406026929616928101e-01 1.678291410207748413e-01 2.544156610965728760e-01 4.120446275919675827e-03 1.029929965734481812e-01 3.020066022872924805e-01 2.269527018070220947e-01 1.559851616621017456e-01 -1.141947060823440552e-01 -3.843030035495758057e-01 2.277858182787895203e-02 -2.814842462539672852e-01 1.915198117494583130e-01 2.098672837018966675e-01 3.531235037371516228e-03 2.896412042900919914e-03 7.819197326898574829e-02 -1.389800012111663818e-01 2.818267047405242920e-01 1.223212704062461853e-01 -1.622340232133865356e-01 -1.134910434484481812e-02 -5.667974241077899933e-03 1.730838865041732788e-01 2.270078659057617188e-01
-4.737929999828338623e-02 9.575108438730239868e-02 -9.341088682413101196e-02 4.465204477310180664e-02 2.963151335716247559e-01 1.912888884544372559e-01 3.240147531032562256e-01 -3.824088573455810547e-01 -5.129392817616462708e-02 -1.111942157149314880e-01 -1.453596651554107666e-01 2.158591523766517639e-02 1.663269102573394775e-01 -5.742536112666130066e-02 9.155695140361785889e-02 -1.341047510504722595e-02 -2.771664559841156006e-01 1.084542572498321533e-01 -5.502090975642204285e-02 -2.852046787738800049e-01 1.611982583999633789e-01 -3.093246370553970337e-02 1.657525599002838135e-01 1.742275655269622803e-01 -4.159770011901855469e-01 -1.430086344480514526e-01 -5.647981166839599609e-02 -8.836099505424499512e-02 1.506361663341522217e-01 -5.677058547735214233e-02 1.712614744901657104e-01 9.317792952060699463e-02
-7.302747666835784912e-02 -1.759285628795623779e-01 6.760597974061965942e-02 -3.585709035396575928e-01 1.900516450405120850e-01 1.137851029634475708e-01 -1.276031583547592163e-01 -3.359148502349853516e-01 2.228220701217651367e-01 -7.306758314371109009e-02 -1.334102302789688110e-01 -8.530858159065246582e-02 -4.408447071909904480e-02 -7.377762347459793091e-02 2.233509905636310577e-02 5.138485133647918701e-02 -2.059254944324493408e-01 -1.352862920612096786e-02 -3.358035385608673096e-01 -1.768427938222885132e-01 6.548006832599639893e-02 5.707494542002677917e-02 -1.623169053345918655e-03 -9.396634250879287720e-02 8.123558759689331055e-02 -1.521304845809936523e-01 -1.794596947729587555e-02 -4.148124903440475464e-02 4.430758953094482422e-01 2.075888775289058685e-02 -6.718499958515167236e-02 3.546046614646911621e-01
6.253513693809509277e-02 2.233516238629817963e-02 -6.506247818470001221e-02 -9.945429861545562744e-02 1.323166936635971069e-01 3.325407952070236206e-02 -2.655858993530273438e-01 -3.421252369880676270e-01 2.618917524814605713e-01 2.592326104640960693e-01 1.211418956518173218e-01 1.082377806305885315e-01 3.544000387191772461e-01 -1.549949795007705688e-01 -4.235939681529998779e-02 -8.958073705434799194e-02 -1.060306057333946228e-01 -2.541823126375675201e-02 -9.569124132394790649e-02 -3.769912719726562500e-01 -1.350870579481124878e-01 -1.003808081150054932e-01 1.193928644061088562e-01 2.018196880817413330e-01 -3.013592064380645752e-01 -9.912215918302536011e-02 9.300365298986434937e-02 -7.187879085540771484e-02 2.782330475747585297e-02 2.183293104171752930e-01 8.344765752553939819e-02 1.931397765874862671e-01
-2.501334249973297119e-01 -2.573622763156890869e-01 1.747412979602813721e-01 1.015150323510169983e-01 2.243454754352569580e-01 -6.286799907684326172e-02 -5.335158109664916992e-02 -3.815653547644615173e-02 -1.540353242307901382e-02 2.114491164684295654e-01 -3.177581429481506348e-01 -3.709211573004722595e-02 7.727383077144622803e-02 1.081924438476562500e-01 1.249012574553489685e-01 1.157628670334815979e-01 -1.176473647356033325e-01 7.121052592992782593e-02 -2.016806416213512421e-02 -2.843222320079803467e-01 9.099807590246200562e-02 6.343992799520492554e-02 1.292948424816131592e-01 2.170089930295944214e-01 -3.493320196866989136e-02 4.091053605079650879e-01 1.816230863332748413e-01 -2.852729260921478271e-01 1.553903073072433472e-01 -2.959634363651275635e-01 2.239157818257808685e-02 7.956290990114212036e-02
-6.585031002759933472e-02 -1.012734919786453247e-01 7.834403216838836670e-02 3.325369581580162048e-02 6.863059848546981812e-02 -2.690200880169868469e-02 -7.541259378194808960e-02 -3.160429596900939941e-01 -2.601945400238037109e-01 -5.838720500469207764e-02 -1.196752190589904785e-01 -8.352581411600112915e-02 1.825784444808959961e-01 1.145336404442787170e-02 -1.078156232833862305e-01 1.932193636894226074e-01 -3.076920807361602783e-01 1.211807653307914734e-01 -3.797356486320495605e-01 -1.604203432798385620e-01 1.886759884655475616e-02 2.451771795749664307e-01 2.987552806735038757e-02 5.686127021908760071e-02 1.241829618811607361e-02 8.742312341928482056e-02 -3.492556512355804443e-01 -4.321866482496261597e-02 2.596892416477203369e-01 2.364356964826583862e-01 2.792087495326995850e-01 1.244900971651077271e-01
-8.550839871168136597e-02 -5.492930486798286438e-02 2.200162038207054138e-03 -4.938478022813796997e-02 1.489582955837249756e-01 2.003173381090164185e-01 1.729847788810729980e-01 -4.187167882919311523e-01 1.326550543308258057e-01 -5.655683949589729309e-02 -2.259593307971954346e-01 1.904544420540332794e-03 1.645051836967468262e-01 2.512866556644439697e-01 -5.619403347373008728e-02 2.436398416757583618e-01 -3.964274525642395020e-01 2.514377236366271973e-01 -1.578069925308227539e-01 -1.148634329438209534e-01 -2.412358671426773071e-01 -1.086822003126144409e-01 4.495545104146003723e-02 1.640842258930206299e-01 1.614300906658172607e-01 3.043845482170581818e-02 1.326492726802825928e-01 -2.103875875473022461e-01 1.989772021770477295e-01 -8.207195252180099487e-02 -4.665373824536800385e-03 4.964007437229156494e-02
-2.604959905147552490e-01 7.988507859408855438e-03 1.643051207065582275e-02 5.134854093194007874e-02 2.473234236240386963e-01 4.946173727512359619e-02 -1.290034949779510498e-01 -3.440170586109161377e-01 3.175330162048339844e-01 -5.896605551242828369e-02 -1.694747507572174072e-01 3.982054889202117920e-01 -6.337080895900726318e-02 1.282849311828613281e-01 -1.152227669954299927e-01 1.585061699151992798e-01 -1.097354292869567871e-01 1.988682895898818970e-01 -1.608751565217971802e-01 -1.250451244413852692e-02 2.258902192115783691e-01 -2.209777086973190308e-01 1.338314563035964966e-01 -5.135186389088630676e-02 -3.114485554397106171e-02 2.515963912010192871e-01 -1.960483342409133911e-01 -3.746355697512626648e-02 1.397150158882141113e-01 1.573235988616943359e-01 -2.644127607345581055e-02 1.816233098506927490e-01
1.584665179252624512e-01 -1.043002456426620483e-01 -7.577844709157943726e-02 -5.989582464098930359e-02 2.448148280382156372e-01 2.248194217681884766e-01 -2.263931334018707275e-01 -3.203798830509185791e-01 -5.585283786058425903e-02 1.083487570285797119e-01 -1.071300134062767029e-01 1.747170537710189819e-01 1.374013870954513550e-01 -1.076528355479240417e-01 -9.196513891220092773e-02 -1.772501468658447266e-01 -1.664248406887054443e-01 9.581433981657028198e-02 -3.015005886554718018e-01 -1.448122859001159668e-01 2.955164611339569092e-01 -1.927265971899032593e-01 -7.569399476051330566e-02 5.560042336583137512e-04 -3.861384987831115723e-01 1.542447656393051147e-01 -2.415211796760559082e-01 -2.372601442039012909e-02 1.517629176378250122e-01 3.727672249078750610e-02 -5.375684797763824463e-02 1.582527309656143188e-01
3.479529172182083130e-02 -1.027927175164222717e-01 2.332299500703811646e-01 9.754580259323120117e-02 -1.513230204582214355e-01 4.730195552110671997e-02 8.148781955242156982e-03 1.600055210292339325e-02 2.717509567737579346e-01 -1.533632352948188782e-02 -1.442383974790573120e-01 3.085682392120361328e-01 1.293435841798782349e-01 4.897622466087341309e-01 4.814060032367706299e-02 7.548046857118606567e-02 -1.767858862876892090e-01 1.638671606779098511e-01 -1.948838829994201660e-01 -1.476685553789138794e-01 -3.056694269180297852e-01 2.528190799057483673e-02 3.411424458026885986e-01 6.744925677776336670e-02 -7.721599936485290527e-02 1.284604966640472412e-01 -1.597163081169128418e-01 -1.363361477851867676e-01 -7.467773556709289551e-02 -7.978346198797225952e-02 -4.566832259297370911e-02 1.750928908586502075e-01
4.400772973895072937e-02 -1.662732362747192383e-01 1.888780593872070312e-01 1.135382279753684998e-01 1.601187437772750854e-01 -1.328097879886627197e-01 -8.820631355047225952e-02 -1.184097006916999817e-01 5.925062671303749084e-02 1.263589411973953247e-01 -4.570055603981018066e-01 8.368673175573348999e-02 3.485861718654632568e-01 2.034921795129776001e-01 3.114783465862274170e-01 2.541244216263294220e-02 -5.961083620786666870e-02 6.423754151910543442e-03 -2.033263677731156349e-03 -1.853344142436981201e-01 7.843060791492462158e-02 -1.070169061422348022e-01 7.810746878385543823e-02 1.985026597976684570e-01 -2.197818011045455933e-01 3.087759017944335938e-01 1.957516074180603027e-01 -1.127563342452049255e-01 -2.853716351091861725e-02 -1.608707159757614136e-01 -9.375274181365966797e-02 1.721452772617340088e-01
-7.026041299104690552e-02 -1.699042916297912598e-01 -6.748199462890625000e-02 -5.814429000020027161e-02 1.712785810232162476e-01 2.094269543886184692e-01 7.054985500872135162e-03 -2.823380529880523682e-01 1.338219344615936279e-01 -2.269770801067352295e-01 -1.400481462478637695e-01 1.411505639553070068e-01 1.530036628246307373e-01 2.053384780883789062e-01 1.327078323811292648e-02 1.827633231878280640e-01 -3.663163185119628906e-01 2.590908408164978027e-01 -1.834807991981506348e-01 -3.528377786278724670e-02 -1.443587690591812134e-01 -9.758224710822105408e-03 6.581328064203262329e-02 -2.089900225400924683e-01 -5.390798300504684448e-02 1.937029808759689331e-01 -8.455215394496917725e-02 -1.723194569349288940e-01 -1.706558912992477417e-01 4.290142953395843506e-01 -2.711488865315914154e-02 -2.887725457549095154e-02
-2.378480881452560425e-01 -6.545551121234893799e-02 9.211444109678268433e-02 -1.716388463973999023e-01 4.389287829399108887e-01 -2.057452946901321411e-01 -2.213819324970245361e-01 -1.564432084560394287e-01 9.492636471986770630e-02 -3.988624736666679382e-02 6.301604211330413818e-02 8.050218224525451660e-02 -5.596803873777389526e-02 1.551058143377304077e-01 2.240292355418205261e-02 4.501108825206756592e-02 -2.963686287403106689e-01 4.948011413216590881e-02 -3.258173167705535889e-01 -1.143027935177087784e-02 8.469013869762420654e-02 -1.965696215629577637e-01 -7.780820596963167191e-03 1.889800578355789185e-01 -1.374979615211486816e-01 7.019845396280288696e-02 -5.305125564336776733e-02 -8.155282703228294849e-04 4.035722315311431885e-01 -1.924176216125488281e-01 -1.775398701429367065e-01 7.571522146463394165e-02
-4.549574851989746094e-02 -9.682197123765945435e-02 1.190854758024215698e-01 -2.206145785748958588e-02 1.703588068485260010e-01 -5.234838649630546570e-02 -1.729836873710155487e-02 -3.478326499462127686e-01 7.216151803731918335e-02 -1.394406557083129883e-01 -2.624333798885345459e-01 -4.152203910052776337e-03 2.860706746578216553e-01 5.687073618173599243e-02 -8.884487301111221313e-02 3.517808616161346436e-01 -5.887536332011222839e-02 1.693276613950729370e-01 -3.413471877574920654e-01 -1.175342425704002380e-01 -8.320763707160949707e-02 -1.062332615256309509e-01 1.533515006303787231e-01 4.839586839079856873e-02 1.539097726345062256e-02 1.533521860837936401e-01 -3.023555278778076172e-01 6.153579056262969971e-02 3.903642594814300537e-01 8.316843211650848389e-02 1.536990851163864136e-01 -4.650630056858062744e-02
1.919732242822647095e-01 -1.243510916829109192e-01 1.443070173263549805e-01 -3.202428221702575684e-01 1.629917025566101074e-01 9.638890624046325684e-02 -3.727910220623016357e-01 -1.540276706218719482e-01 2.131824493408203125e-01 2.827239632606506348e-01 -1.076069474220275879e-01 1.119049340486526489e-01 1.245916187763214111e-01 -7.812239229679107666e-03 -1.639600992202758789e-01 -6.510821729898452759e-02 -1.583930253982543945e-01 1.117930561304092407e-01 -2.265632301568984985e-01 -1.552925258874893188e-01 3.130666613578796387e-01 -8.267156034708023071e-02 6.897222995758056641e-02 -1.724773347377777100e-01 -2.747455835342407227e-01 9.943716228008270264e-02 -1.050912961363792419e-01 -2.380857467651367188e-01 5.786720290780067444e-02 -7.331392168998718262e-02 1.238177567720413208e-01 4.540158435702323914e-03
-3.048633038997650146e-01 2.887419052422046661e-02 2.899937797337770462e-03 -3.712249547243118286e-02 6.163673475384712219e-02 7.680957019329071045e-02 -8.524424582719802856e-02 -4.907018840312957764e-01 2.263022512197494507e-01 2.238073498010635376e-01 1.742893904447555542e-01 2.274782657623291016e-01 3.179592192173004150e-01 2.147351056337356567e-01 5.005137994885444641e-02 5.140363355167210102e-04 -1.786341518163681030e-01 -8.775930106639862061e-02 -1.376384943723678589e-01 -2.137300744652748108e-02 -7.253813743591308594e-02 -2.389913201332092285e-01 6.244550459086894989e-03 -2.810737816616892815e-03 -6.426958739757537842e-02 1.966053247451782227e-01 2.431024760007858276e-01 -9.091567993164062500e-02 1.507003456354141235e-01 -3.749773278832435608e-02 1.745368689298629761e-01 1.666645705699920654e-01
-9.513387829065322876e-02 2.839396335184574127e-02 -1.774412952363491058e-02 1.232563704252243042e-01 2.735550105571746826e-01 9.272010065615177155e-03 1.129699498414993286e-02 -3.280763030052185059e-01 -1.873673200607299805e-01 1.330802887678146362e-01 8.625414967536926270e-02 3.305843845009803772e-02 -6.080846115946769714e-02 2.547399103641510010e-01 1.884502470493316650e-01 -4.743944853544235229e-02 -1.998548395931720734e-02 -2.774251438677310944e-02 -2.127359509468078613e-01 -2.802135646343231201e-01 1.399912089109420776e-01 2.805755287408828735e-02 7.938726991415023804e-02 2.456327201798558235e-03 -6.540662795305252075e-02 1.754157245159149170e-01 -1.448612362146377563e-01 -1.455097459256649017e-03 3.862498402595520020e-01 2.604597508907318115e-01 -2.416718304157257080e-01 3.756930232048034668e-01
-8.528190851211547852e-02 -2.782755298539996147e-03 -2.329242415726184845e-02 -1.261099576950073242e-01 4.208355844020843506e-01 2.424153964966535568e-03 -8.968667685985565186e-02 -1.356203258037567139e-01 -1.085149198770523071e-01 -5.930816754698753357e-02 -6.330199539661407471e-02 7.981971651315689087e-02 1.182471886277198792e-01 3.987007737159729004e-01 4.625095799565315247e-02 -9.681668132543563843e-03 -2.032364904880523682e-01 7.486751675605773926e-02 -2.878772020339965820e-01 -1.774951964616775513e-01 2.179238051176071167e-01 -2.058331966400146484e-01 -2.990387082099914551e-01 2.474234849214553833e-01 -9.018091857433319092e-02 1.217790096998214722e-01 1.579263955354690552e-01 -2.980599999427795410e-01 -7.138120383024215698e-02 7.644487917423248291e-02 -9.780115634202957153e-02 1.133281886577606201e-01
-1.426581591367721558e-01 -2.606231905519962311e-02 5.340514704585075378e-03 -2.989742457866668701e-01 2.131920456886291504e-01 4.210923239588737488e-02 -2.281656861305236816e-01 -9.986780583858489990e-02 -4.290255159139633179e-02 3.452049195766448975e-02 -1.790954470634460449e-01 -1.477241069078445435e-01 1.498681865632534027e-02 2.771355807781219482e-01 -4.135933704674243927e-03 -2.345703840255737305e-01 -1.895395815372467041e-01 2.653343379497528076e-01 -4.207871258258819580e-01 -1.534171402454376221e-01 1.210536584258079529e-01 1.626449227333068848e-01 9.818087331950664520e-03 3.752362728118896484e-02 -1.182031854987144470e-01 2.622593641281127930e-01 1.683530509471893311e-01 -3.146409690380096436e-01 -9.948185086250305176e-02 -2.055038325488567352e-02 -3.268972039222717285e-02 1.424073725938796997e-01
-2.678134478628635406e-02 -6.435706466436386108e-02 -1.141144614666700363e-02 -2.791268229484558105e-01 1.746146082878112793e-01 -4.639138281345367432e-02 -1.931563913822174072e-01 -2.500435113906860352e-01 7.888331264257431030e-02 -1.465923190116882324e-01 -1.399162560701370239e-01 -3.833005204796791077e-02 1.083320081233978271e-01 3.745061457157135010e-01 -1.735792309045791626e-01 -3.185130357742309570e-01 -4.125497639179229736e-01 -5.081093311309814453e-02 -2.768497169017791748e-01 -7.045600563287734985e-02 9.730308502912521362e-02 -1.428173184394836426e-01 4.737549275159835815e-02 5.951787158846855164e-02 -2.032907903194427490e-01 -1.267119310796260834e-02 1.599992215633392334e-01 -1.768365688621997833e-02 5.372805520892143250e-02 -8.285421878099441528e-02 -5.408410727977752686e-02 2.866700589656829834e-01
1.059930026531219482e-01 -8.138915151357650757e-02 1.048802062869071960e-01 -1.711194813251495361e-01 1.706636548042297363e-01 5.457822605967521667e-02 5.512347817420959473e-02 -2.338352203369140625e-01 1.433719545602798462e-01 1.945077776908874512e-01 -1.984946429729461670e-01 1.741455197334289551e-01 -4.676852002739906311e-02 5.031874775886535645e-01 2.589825354516506195e-02 7.843542844057083130e-02 2.692433446645736694e-02 -1.456218957901000977e-01 -7.890801131725311279e-02 -3.709117770195007324e-01 1.043889746069908142e-01 -1.074231937527656555e-01 8.762311935424804688e-02 1.941449344158172607e-01 -2.499318420886993408e-01 1.598303318023681641e-01 1.208743527531623840e-01 -1.868504136800765991e-01 -2.454720139503479004e-01 -1.556230802088975906e-02 -8.581774309277534485e-03 -1.733973920345306396e-01
7.386863231658935547e-02 -1.124066710472106934e-01 -6.247982755303382874e-02 2.316439747810363770e-01 3.284951448440551758e-01 1.308650374412536621e-01 3.713856637477874756e-02 -3.108498752117156982e-01 -4.104272276163101196e-02 8.373859524726867676e-02 2.811374142765998840e-02 2.277310565114021301e-02 -1.932026743888854980e-01 2.180865257978439331e-01 3.821092545986175537e-01 -1.863277517259120941e-02 8.995503932237625122e-02 9.613266587257385254e-02 -3.179714381694793701e-01 -2.123061865568161011e-01 -5.805265624076128006e-03 9.151964634656906128e-02 -1.292410306632518768e-02 3.172208368778228760e-02 -6.340546160936355591e-02 8.100851625204086304e-02 -1.912407428026199341e-01 -1.031413301825523376e-01 3.503540456295013428e-01 1.949741393327713013e-01 2.528920769691467285e-02 2.603117227554321289e-01
-1.899460703134536743e-01 -2.665149569511413574e-01 -9.057380259037017822e-02 -1.941225379705429077e-01 1.020231321454048157e-01 -4.366168007254600525e-02 -5.503595992922782898e-02 -3.090029060840606689e-01 -2.971521019935607910e-02 -4.283235222101211548e-02 -8.166918903589248657e-02 -1.293580383062362671e-01 -2.751844003796577454e-02 7.389055937528610229e-02 -3.624630719423294067e-02 1.840348988771438599e-01 -2.029448747634887695e-01 2.556527592241764069e-02 -4.129430353641510010e-01 -2.445619553327560425e-01 -1.114154607057571411e-01 1.212474256753921509e-01 1.606054455041885376e-01 6.808532029390335083e-02 -1.950565539300441742e-02 1.309437751770019531e-01 -4.328443109989166260e-01 1.649530678987503052e-01 2.830331027507781982e-01 6.928332149982452393e-02 1.283392012119293213e-01 7.395465672016143799e-02
-4.101788103580474854e-01 1.267403736710548401e-02 8.531933277845382690e-02 1.738405674695968628e-01 5.499754473567008972e-02 1.231056302785873413e-01 -2.186256796121597290e-01 -3.539281189441680908e-01 2.649387717247009277e-01 1.361743360757827759e-01 8.103177882730960846e-03 -4.966998100280761719e-02 2.429478317499160767e-01 2.059458643198013306e-01 2.875360548496246338e-01 -1.538799554109573364e-01 -3.432403802871704102e-01 1.210573688149452209e-01 -8.204056322574615479e-02 -2.143118381500244141e-01 -1.492836326360702515e-01 -6.756669282913208008e-02 -1.207224503159523010e-01 1.504780352115631104e-01 -2.903837524354457855e-02 -3.382848110049962997e-03 -8.050619065761566162e-02 -3.284782543778419495e-02 1.285629123449325562e-01 -9.729412384331226349e-03 1.572453379631042480e-01 6.947739422321319580e-02
-1.488915979862213135e-01 -1.462925076484680176e-01 1.726104468107223511e-01 2.958520650863647461e-01 5.817676335573196411e-02 2.032235860824584961e-01 6.113940849900245667e-02 -2.690716981887817383e-01 6.841167807579040527e-02 1.749704182147979736e-01 -4.088928177952766418e-02 -7.946474105119705200e-02 1.529798060655593872e-01 4.128139317035675049e-01 -9.807489067316055298e-02 -8.456604555249214172e-03 5.706145986914634705e-02 8.120900392532348633e-02 -2.740277349948883057e-01 -1.636054068803787231e-01 -3.578824102878570557e-01 3.257845714688301086e-02 -3.189168125391006470e-02 -2.961886823177337646e-01 -3.135033249855041504e-01 -7.214677333831787109e-02 -4.025152325630187988e-02 -9.910494834184646606e-02 -3.038679808378219604e-02 -6.253404170274734497e-02 -5.409145262092351913e-03 1.486810743808746338e-01
1.948439329862594604e-02 -3.031106293201446533e-01 -9.604436159133911133e-02 -1.688546389341354370e-01 2.245730906724929810e-01 -4.404532909393310547e-02 5.441545043140649796e-03 -2.226287126541137695e-01 1.247095689177513123e-01 -2.260001301765441895e-01 3.428613021969795227e-02 2.343836128711700439e-01 2.839763164520263672e-01 1.019944548606872559e-01 1.435023546218872070e-01 1.675622165203094482e-01 -2.029531300067901611e-01 1.081281751394271851e-01 8.128137141466140747e-02 -6.420270353555679321e-02 -1.711097061634063721e-01 1.327642202377319336e-01 2.765322029590606689e-01 5.186693742871284485e-02 -4.456935822963714600e-02 5.274805054068565369e-02 2.391880005598068237e-02 -2.333597838878631592e-01 2.040063887834548950e-01 2.988246679306030273e-01 1.964039057493209839e-01 2.943199276924133301e-01
-1.583521217107772827e-01 -1.438741832971572876e-01 -1.409875303506851196e-01 3.867949917912483215e-02 2.034353315830230713e-01 1.266020685434341431e-01 -1.437512040138244629e-01 -3.933829963207244873e-01 4.108119904994964600e-01 3.006624802947044373e-02 1.117482315748929977e-02 2.035634666681289673e-01 -3.447856754064559937e-02 8.473666012287139893e-02 -4.979435727000236511e-02 -1.083948649466037750e-02 -3.896341919898986816e-01 5.909168720245361328e-02 -1.378717422485351562e-01 -1.431825011968612671e-01 -8.268341422080993652e-02 -1.280220299959182739e-01 8.509687613695859909e-04 -1.034575030207633972e-01 1.229897588491439819e-01 2.543810307979583740e-01 3.346998617053031921e-02 -1.078417375683784485e-01 1.850270032882690430e-01 3.388497233390808105e-01 -1.621025428175926208e-02 8.469462394714355469e-02
2.189181596040725708e-01 -1.455769240856170654e-01 1.668099164962768555e-01 -1.836799830198287964e-01 2.358465343713760376e-01 -2.049679160118103027e-01 -1.418520323932170868e-02 -1.627295166254043579e-01 1.552377939224243164e-01 1.636619567871093750e-01 -3.472041487693786621e-01 -6.234592199325561523e-02 -9.226196259260177612e-02 3.676558434963226318e-01 -1.767583787441253662e-01 2.399655990302562714e-02 -2.386162132024765015e-01 -3.467514365911483765e-02 2.989157661795616150e-02 -1.133995130658149719e-01 1.375999599695205688e-01 6.106255203485488892e-02 4.404288530349731445e-02 3.090481758117675781e-01 -1.897719800472259521e-01 2.861419916152954102e-01 8.540840446949005127e-02 -1.388868987560272217e-01 -4.836763069033622742e-02 9.830711781978607178e-02 2.033319920301437378e-01 6.594084948301315308e-02
8.771613240242004395e-02 -9.222260862588882446e-02 -1.881644874811172485e-01 -1.932290643453598022e-01 1.859560459852218628e-01 1.031681820750236511e-01 2.070531249046325684e-02 -3.297426998615264893e-01 9.149526059627532959e-02 -1.522628664970397949e-01 -3.282181024551391602e-01 -1.821193099021911621e-01 1.673833876848220825e-01 8.347714692354202271e-02 -2.080195955932140350e-02 1.988225579261779785e-01 -2.410542517900466919e-01 2.956491522490978241e-02 -2.299422621726989746e-01 -1.885290294885635376e-01 2.453360334038734436e-02 -5.499763786792755127e-02 -8.775826543569564819e-02 1.621966361999511719e-01 -1.003286801278591156e-03 1.564068347215652466e-02 9.910638444125652313e-03 -9.368077665567398071e-02 3.286767303943634033e-01 3.650517463684082031e-01 -3.005029167979955673e-03 2.717031836509704590e-01
-8.343220502138137817e-02 -2.251686304807662964e-01 1.559751033782958984e-01 -2.874363912269473076e-03 1.285590678453445435e-01 -2.251977473497390747e-02 -1.532992422580718994e-01 -1.319721490144729614e-01 1.848517954349517822e-01 1.406875103712081909e-01 -3.881475925445556641e-01 2.995614707469940186e-01 8.775691688060760498e-02 -9.863686561584472656e-02 7.039791345596313477e-02 -1.708506792783737183e-01 2.834021747112274170e-01 2.225570827722549438e-01 -2.397228479385375977e-01 -1.806594431400299072e-01 -1.294126827269792557e-02 -2.041115015745162964e-01 1.634050309658050537e-01 1.172894835472106934e-01 -1.013077348470687866e-01 4.766927659511566162e-02 -2.591158747673034668e-01 -2.303756922483444214e-01 -6.506185233592987061e-02 5.490616336464881897e-02 1.498201191425323486e-01 2.223310023546218872e-01
-2.219045348465442657e-02 -1.976843029260635376e-01 1.829980909824371338e-01 -5.413842573761940002e-02 3.878237307071685791e-01 2.234912216663360596e-01 4.085735883563756943e-03 -4.721192121505737305e-01 -9.808358550071716309e-02 1.624128520488739014e-01 -3.446082398295402527e-02 1.177010610699653625e-01 -5.739689618349075317e-02 2.341000437736511230e-01 2.188265919685363770e-01 2.240087240934371948e-01 -4.850788414478302002e-02 -8.435346186161041260e-02 1.727625261992216110e-03 -2.746431529521942139e-01 -1.314185280352830887e-02 -9.074057638645172119e-02 7.107093930244445801e-02 -4.040168225765228271e-02 4.803890362381935120e-02 3.202048689126968384e-02 -2.825722396373748779e-01 1.162307038903236389e-01 1.611969769001007080e-01 3.520534187555313110e-02 -2.225273251533508301e-01 1.418325603008270264e-01
-1.144244596362113953e-01 -1.975475251674652100e-01 -7.225797977298498154e-03 2.127505093812942505e-01 2.808394432067871094e-01 -1.356282085180282593e-01 5.897454544901847839e-02 -3.468540608882904053e-01 1.388912200927734375e-01 -1.364460438489913940e-01 -2.886046096682548523e-02 -8.383108675479888916e-02 2.403298765420913696e-01 4.191383123397827148e-01 9.446617960929870605e-02 2.031328342854976654e-02 -4.317954480648040771e-01 -2.075086385011672974e-01 -1.970542073249816895e-01 -8.494859188795089722e-02 -1.042359769344329834e-01 2.058140635490417480e-01 -9.849143028259277344e-02 -2.587134018540382385e-02 -6.003781780600547791e-02 -8.040969818830490112e-02 -1.008280292153358459e-01 -3.473589196801185608e-02 3.522505611181259155e-02 4.014791548252105713e-02 -1.406100988388061523e-01 9.879045933485031128e-02
-1.467324048280715942e-01 -8.063286542892456055e-03 3.976315725594758987e-03 7.352698594331741333e-02 -1.060899421572685242e-01 -4.991333000361919403e-03 -7.768085598945617676e-02 -2.669372856616973877e-01 -1.387410610914230347e-01 3.447194993495941162e-01 8.458318561315536499e-02 1.250484287738800049e-01 1.855992972850799561e-01 3.518246412277221680e-01 -7.706429809331893921e-02 -3.323901891708374023e-01 -2.802354097366333008e-01 1.403687894344329834e-01 -2.144163697957992554e-01 -1.065971106290817261e-01 -1.712937094271183014e-02 -5.892001464962959290e-02 8.550026267766952515e-02 -2.192961275577545166e-01 -1.624053865671157837e-01 8.765870332717895508e-02 -1.458492130041122437e-01 7.237310707569122314e-02 1.136751919984817505e-01 -9.093622118234634399e-02 3.083567917346954346e-01 2.393896728754043579e-01
7.672692835330963135e-02 -3.626605868339538574e-02 -2.549137361347675323e-02 -1.028094589710235596e-01 2.950355112552642822e-01 6.486705970019102097e-03 -7.229968160390853882e-02 -2.854640483856201172e-01 -1.855684071779251099e-01 6.345204263925552368e-02 1.278590112924575806e-01 3.518147468566894531e-01 2.203365266323089600e-01 -4.277631640434265137e-02 -1.315539181232452393e-01 4.473664984107017517e-02 -2.208552695810794830e-02 1.953012794256210327e-01 -3.922549784183502197e-01 -7.173903286457061768e-02 2.025726139545440674e-01 -1.803280785679817200e-02 7.638464123010635376e-02 1.211330667138099670e-01 -4.798735380172729492e-01 5.799360945820808411e-02 3.562253899872303009e-03 -1.314905136823654175e-01 -2.390610612928867340e-02 -1.422627121210098267e-01 7.169657200574874878e-02 1.519857048988342285e-01
-5.975607782602310181e-02 1.896848976612091064e-01 2.160086929798126221e-01 -8.206478506326675415e-02 2.186872959136962891e-01 2.042201347649097443e-02 -1.624084115028381348e-01 -4.236106574535369873e-02 7.180301100015640259e-02 -4.982473328709602356e-02 -1.870991289615631104e-01 2.574180662631988525e-01 5.428168922662734985e-03 2.757935225963592529e-01 -8.209875226020812988e-02 2.737876176834106445e-01 -2.566740810871124268e-01 2.075139880180358887e-01 -8.176167309284210205e-02 -2.701421082019805908e-01 -4.547990113496780396e-02 -1.329620629549026489e-01 8.364686369895935059e-02 7.394619286060333252e-02 5.073647573590278625e-02 9.460118599236011505e-03 -1.940682530403137207e-01 1.599247939884662628e-02 3.237634301185607910e-01 -1.321994233876466751e-02 -1.374363549984991550e-03 4.444587528705596924e-01
-1.301544755697250366e-01 -1.020452752709388733e-01 -2.150841243565082550e-02 6.812021136283874512e-02 1.996171772480010986e-01 2.693692147731781006e-01 -2.450873702764511108e-01 -4.299983680248260498e-01 2.190947681665420532e-01 -9.314351715147495270e-03 -1.427952498197555542e-01 2.484482675790786743e-01 -1.392612010240554810e-01 1.910214424133300781e-01 7.096239924430847168e-02 4.243804886937141418e-02 -8.717700839042663574e-02 4.676330089569091797e-02 -1.453182399272918701e-01 5.079084634780883789e-02 1.588949561119079590e-01 -7.222569547593593597e-03 7.517792284488677979e-02 1.200778856873512268e-01 1.671920344233512878e-02 3.182757794857025146e-01 -3.667427599430084229e-01 -1.002659797668457031e-01 -4.088512063026428223e-02 1.779569387435913086e-01 3.501395881175994873e-02 2.401914149522781372e-01
2.439815253019332886e-01 -5.518683791160583496e-02 1.000782623887062073e-01 6.742908060550689697e-02 1.147113069891929626e-01 2.505359649658203125e-01 -5.821962375193834305e-03 -3.386764228343963623e-01 3.568819761276245117e-01 2.885188758373260498e-01 1.114605143666267395e-01 1.859614253044128418e-01 1.945814490318298340e-01 9.853884577751159668e-02 -6.799708306789398193e-02 5.327847972512245178e-02 -1.360660791397094727e-01 -5.360935628414154053e-02 -3.638714849948883057e-01 -1.414894163608551025e-01 2.514816261827945709e-02 4.150670021772384644e-02 -3.799513578414916992e-01 1.020852290093898773e-02 -6.813236325979232788e-02 1.514395177364349365e-01 -6.644253432750701904e-02 -1.607203334569931030e-01 4.772786796092987061e-02 1.132474243640899658e-01 -1.541183590888977051e-01 -4.739618301391601562e-02
3.244094084948301315e-03 -1.770966798067092896e-01 4.432717338204383850e-02 -1.855997741222381592e-02 4.070650339126586914e-01 -1.880392432212829590e-01 -2.356211990118026733e-01 -5.936953425407409668e-02 1.351083815097808838e-01 1.762671023607254028e-01 -2.933897376060485840e-01 -1.608817023225128651e-03 2.367934286594390869e-01 1.317056417465209961e-01 1.679516583681106567e-01 -1.010113433003425598e-01 -2.537897527217864990e-01 1.440817117691040039e-01 1.490834057331085205e-01 -2.173326164484024048e-01 -4.482610896229743958e-02 4.777779802680015564e-02 7.547529786825180054e-02 2.452307194471359253e-01 -1.503081470727920532e-01 2.783626317977905273e-01 1.446093916893005371e-01 -1.270642131567001343e-01 2.815383672714233398e-02 -2.277994155883789062e-01 -5.218805000185966492e-02 2.041615545749664307e-01
-1.606474071741104126e-01 1.119834631681442261e-01 2.758984453976154327e-02 1.404138505458831787e-01 1.314639598131179810e-01 4.861194640398025513e-02 -1.293347179889678955e-01 -1.655929237604141235e-01 2.530843317508697510e-01 9.895287454128265381e-02 -3.290299773216247559e-01 -1.663172245025634766e-01 8.277329802513122559e-02 3.886206075549125671e-02 -1.313768443651497364e-03 2.422120720148086548e-01 -2.488155663013458252e-01 4.597141966223716736e-02 -4.218712747097015381e-01 -2.354735583066940308e-01 -2.512526512145996094e-01 -2.166886031627655029e-01 1.387518048286437988e-01 2.637653350830078125e-01 -1.825527250766754150e-01 3.151918202638626099e-02 -5.233201757073402405e-02 -1.837545447051525116e-02 -7.518987357616424561e-02 6.644987314939498901e-02 3.220247477293014526e-02 2.360757738351821899e-01
-9.728816151618957520e-02 -1.651678085327148438e-01 -5.590900033712387085e-02 -7.568110711872577667e-03 3.504120409488677979e-01 -3.273060321807861328e-01 -1.390708535909652710e-01 9.217966347932815552e-03 7.317226380109786987e-02 9.840133041143417358e-02 -4.328101277351379395e-01 1.550234705209732056e-01 1.267324835062026978e-01 3.688471019268035889e-01 6.258626002818346024e-03 -2.723001316189765930e-02 4.766163229942321777e-02 2.018289826810359955e-02 -1.728596538305282593e-01 -1.878180801868438721e-01 -1.256330460309982300e-01 6.535393185913562775e-03 2.144693434238433838e-01 1.173886284232139587e-01 -1.524535589851438999e-03 1.730664372444152832e-01 1.411446779966354370e-01 -5.509201064705848694e-02 1.399762928485870361e-01 -8.821327984333038330e-02 -1.268803626298904419e-01 3.026893436908721924e-01
1.690487861633300781e-01 -1.139755919575691223e-01 1.079481020569801331e-01 -2.186954766511917114e-01 2.257804423570632935e-01 -1.783765852451324463e-01 -2.267272025346755981e-01 -2.239052206277847290e-01 -1.130905896425247192e-01 -6.151586398482322693e-02 6.680233776569366455e-02 1.607507765293121338e-01 9.140228480100631714e-02 1.450863629579544067e-01 -1.567560881376266479e-01 -1.351586431264877319e-01 -2.501881122589111328e-01 3.404933959245681763e-02 -4.282466769218444824e-01 -2.092128805816173553e-02 2.884794771671295166e-01 -8.829694241285324097e-02 2.912636101245880127e-02 1.119731664657592773e-01 -6.582929939031600952e-02 2.250822782516479492e-01 6.100948527455329895e-02 -1.984950155019760132e-01 1.195953339338302612e-01 1.544049680233001709e-01 3.080053031444549561e-01 1.112539097666740417e-01
-2.997437678277492523e-02 -6.656387820839881897e-03 8.226784318685531616e-02 -2.265013605356216431e-01 3.817299613729119301e-03 1.025743111968040466e-01 -1.453598290681838989e-01 -3.173682987689971924e-01 3.119010627269744873e-01 2.626577615737915039e-01 3.948209434747695923e-02 2.217886745929718018e-01 3.514058291912078857e-01 1.144873797893524170e-01 5.205211229622364044e-03 -5.471814423799514771e-02 -3.892991244792938232e-01 4.409173876047134399e-02 -2.860782146453857422e-01 -1.911077052354812622e-01 1.041888520121574402e-01 -2.644968032836914062e-01 4.196826741099357605e-02 -5.881437566131353378e-03 -4.044349119067192078e-02 7.461614906787872314e-02 2.481905072927474976e-01 -6.166708841919898987e-02 -9.806706570088863373e-03 1.296339482069015503e-01 3.737235814332962036e-02 -8.118040859699249268e-02
-1.005401313304901123e-01 3.937933128327131271e-03 3.915255665779113770e-01 2.849751710891723633e-01 6.115122511982917786e-02 9.459879249334335327e-02 -8.362227678298950195e-02 -3.962373137474060059e-01 1.158439144492149353e-01 -1.195740178227424622e-01 -2.306989394128322601e-02 -8.494627475738525391e-02 1.548219472169876099e-01 1.489683240652084351e-01 -8.130398392677307129e-02 7.200181484222412109e-02 -2.605180144309997559e-01 1.973802447319030762e-01 -1.985651850700378418e-01 -2.483011782169342041e-01 1.248219236731529236e-02 -1.112064067274332047e-02 2.652857005596160889e-01 8.702173829078674316e-02 -7.675555348396301270e-02 2.685503102838993073e-02 -1.877452433109283447e-01 -3.915439173579216003e-02 -1.824555695056915283e-01 2.530947923660278320e-01 1.654268708080053329e-03 2.416269779205322266e-01
-1.673345863819122314e-01 -1.788013875484466553e-01 -6.487233936786651611e-02 1.504853814840316772e-01 3.791233301162719727e-01 -2.034731954336166382e-01 2.240893691778182983e-01 -2.722835838794708252e-01 7.233314216136932373e-02 -1.727625913918018341e-02 -2.264167517423629761e-01 -7.011139392852783203e-02 -6.563747674226760864e-02 6.443420052528381348e-02 1.314849033951759338e-02 1.110927909612655640e-01 -2.165228426456451416e-01 1.362322568893432617e-01 -1.731411069631576538e-01 1.753633841872215271e-02 2.064759433269500732e-01 -3.745490917935967445e-03 1.819114089012145996e-01 6.797054409980773926e-02 -2.346200793981552124e-01 3.062177274841815233e-04 -3.440064191818237305e-01 -3.199743628501892090e-01 1.676964312791824341e-01 5.229211971163749695e-02 1.711976528167724609e-01 9.475627541542053223e-02
1.330983359366655350e-02 -2.947993576526641846e-01 1.306914389133453369e-01 -4.909633100032806396e-02 3.376221954822540283e-01 -2.877665162086486816e-01 -8.088767528533935547e-02 -1.269237548112869263e-01 -4.098893329501152039e-02 1.439799964427947998e-01 -4.153997302055358887e-01 5.949417501688003540e-02 1.744707524776458740e-01 2.205973416566848755e-01 1.364737004041671753e-01 -1.364910304546356201e-01 1.610487550497055054e-01 -4.119013249874114990e-02 -2.295423001050949097e-01 -2.006486654281616211e-01 1.343515217304229736e-01 -1.972928345203399658e-01 -1.904412172734737396e-02 1.954108327627182007e-01 -4.457384720444679260e-02 1.155939400196075439e-01 1.884897351264953613e-01 -1.673571467399597168e-01 1.394663602113723755e-01 8.743763715028762817e-02 1.318216174840927124e-01 1.401615142822265625e-01
6.696646660566329956e-02 -2.543703317642211914e-01 2.098821848630905151e-01 -3.150731697678565979e-02 3.955893516540527344e-01 -1.848334521055221558e-01 -2.064346522092819214e-01 -1.915650814771652222e-01 1.132830157876014709e-01 9.042615443468093872e-02 -3.831883668899536133e-01 1.359563916921615601e-01 3.228818997740745544e-02 3.292260468006134033e-01 1.151243001222610474e-01 -6.702267378568649292e-02 1.373716592788696289e-01 1.115585863590240479e-01 -6.928312033414840698e-02 7.683158852159976959e-03 -1.326033174991607666e-01 8.307746611535549164e-03 1.028819903731346130e-01 2.284208089113235474e-01 -1.462627351284027100e-01 2.690262794494628906e-01 1.643131226301193237e-01 -1.250250339508056641e-01 1.204896643757820129e-01 -5.919593572616577148e-02 2.940020710229873657e-02 1.744207888841629028e-01
-2.573145329952239990e-01 -1.637905836105346680e-01 -1.508463025093078613e-01 1.600979268550872803e-01 2.426927834749221802e-01 7.410811632871627808e-02 5.927713587880134583e-02 -3.756936788558959961e-01 4.781709611415863037e-01 -1.105600968003273010e-01 -7.035931944847106934e-02 2.501032054424285889e-01 -5.683114379644393921e-02 2.262169867753982544e-01 1.352303624153137207e-01 3.488937160000205040e-03 -1.206872537732124329e-01 9.990905225276947021e-02 -2.075128108263015747e-01 2.285368740558624268e-03 3.533074259757995605e-02 -4.494826868176460266e-02 8.708618581295013428e-02 3.756901249289512634e-02 -1.135010197758674622e-01 2.648385465145111084e-01 -4.063189774751663208e-02 5.059619620442390442e-02 -1.413265764713287354e-01 1.992981433868408203e-01 1.666136085987091064e-02 2.033879756927490234e-01
1.936599314212799072e-01 -8.720156550407409668e-02 -1.683779507875442505e-01 -3.443618491291999817e-02 2.481292635202407837e-01 -1.264458298683166504e-01 1.874855011701583862e-01 -9.182304888963699341e-02 -1.576209366321563721e-01 -1.877444237470626831e-02 -2.658179998397827148e-01 2.096849381923675537e-01 2.593801617622375488e-01 2.367304563522338867e-01 6.324794143438339233e-02 -1.116808354854583740e-01 -3.509605526924133301e-01 -1.554345190525054932e-01 -1.699067801237106323e-01 -3.374741077423095703e-01 6.985309720039367676e-02 -4.499356728047132492e-03 1.035898998379707336e-01 -1.418572813272476196e-01 1.132375970482826233e-01 4.425498470664024353e-02 5.003580078482627869e-02 9.546697884798049927e-02 -2.526356577873229980e-01 1.621457040309906006e-01 2.074557095766067505e-01 1.979961991310119629e-01
-5.445083603262901306e-02 -2.446477413177490234e-01 1.230168039910495281e-03 9.111669659614562988e-02 6.664629280567169189e-02 1.854912489652633667e-01 5.189949646592140198e-02 -2.828332185745239258e-01 2.617006003856658936e-01 -2.516898885369300842e-02 -1.117843240499496460e-01 6.943877041339874268e-02 2.895726263523101807e-01 1.693318933248519897e-01 -7.025804370641708374e-02 2.574925683438777924e-02 -4.066915512084960938e-01 1.973861902952194214e-01 -1.936933845281600952e-01 -2.527894377708435059e-01 -1.907950043678283691e-01 -1.125902310013771057e-02 1.686010956764221191e-01 3.347979858517646790e-02 3.784115612506866455e-01 7.390516251325607300e-02 1.912488974630832672e-02 -1.698957085609436035e-01 1.595562100410461426e-01 -2.736256644129753113e-02 -4.885062575340270996e-02 1.563403457403182983e-01
1.449008435010910034e-01 -2.607834935188293457e-01 2.172073423862457275e-01 -2.232155203819274902e-02 1.537933349609375000e-01 9.725367277860641479e-02 -9.155930578708648682e-02 -6.018044352531433105e-01 -3.721472248435020447e-02 2.695282921195030212e-03 6.778886169195175171e-02 -1.540209650993347168e-01 6.986130774021148682e-02 1.242903321981430054e-01 2.004759758710861206e-01 4.193724319338798523e-02 -2.642937302589416504e-01 2.852285206317901611e-01 9.406176395714282990e-03 -2.400967329740524292e-01 1.734804734587669373e-02 -1.863320022821426392e-01 -4.556588083505630493e-02 -1.016704738140106201e-01 -5.810046195983886719e-02 5.685758590698242188e-02 4.681987687945365906e-02 2.344557344913482666e-01 -1.676525473594665527e-01 8.499743789434432983e-02 1.101532727479934692e-01 -7.568278815597295761e-03
2.217811793088912964e-01 -3.333958238363265991e-02 -1.182809621095657349e-01 -2.801105193793773651e-02 1.144423037767410278e-01 -2.490356750786304474e-02 8.751839399337768555e-02 -3.073653280735015869e-01 1.447859257459640503e-01 1.949686743319034576e-02 -3.832416832447052002e-01 4.054557532072067261e-02 2.891233265399932861e-01 3.870056569576263428e-02 -1.368087995797395706e-02 -1.342839002609252930e-01 -1.849879026412963867e-01 -3.973860666155815125e-02 -2.366078943014144897e-01 -2.105132192373275757e-01 8.010010421276092529e-02 1.552959084510803223e-01 -3.735173493623733521e-02 -1.341875195503234863e-01 6.275376677513122559e-02 -6.000981107354164124e-02 -3.565834164619445801e-01 -2.451228946447372437e-01 2.078698575496673584e-01 -3.386737406253814697e-02 -5.542061477899551392e-02 3.430281877517700195e-01
-6.828363984823226929e-02 -1.572356224060058594e-01 1.305195987224578857e-01 -1.303691267967224121e-01 1.011974364519119263e-01 -1.353089958429336548e-01 -3.407696262001991272e-02 -3.122445344924926758e-01 5.165624022483825684e-01 -3.676632046699523926e-02 -3.732958808541297913e-02 2.441451400518417358e-01 4.302780032157897949e-01 -1.696789264678955078e-02 2.525139749050140381e-01 -8.474506437778472900e-03 -1.279662251472473145e-01 -1.045179367065429688e-01 -2.808149456977844238e-01 -1.736363619565963745e-01 -1.374534070491790771e-01 -2.146320343017578125e-01 7.579576224088668823e-02 1.404737830162048340e-01 -8.782083168625831604e-03 -2.847817260771989822e-03 2.440662309527397156e-02 2.040211483836174011e-02 1.394063606858253479e-02 -1.892745308578014374e-02 -4.615351557731628418e-02 -2.001211047172546387e-02
-2.168458998203277588e-01 2.009057849645614624e-01 1.166331470012664795e-01 2.052959054708480835e-01 3.810193389654159546e-02 6.396822631359100342e-02 -6.366622447967529297e-02 -1.958416402339935303e-01 1.332474797964096069e-01 1.514313369989395142e-01 7.507881522178649902e-02 -6.687127798795700073e-02 1.974724084138870239e-01 1.311282813549041748e-01 9.825536049902439117e-03 9.858375787734985352e-02 -2.475974857807159424e-01 -1.381825003772974014e-02 -2.570440769195556641e-01 -5.233145356178283691e-01 3.053846070542931557e-03 -2.853567339479923248e-02 2.301995754241943359e-01 -1.597666740417480469e-02 -5.310548096895217896e-02 2.057202160358428955e-01 -1.713593453168869019e-01 1.911388039588928223e-01 5.181057751178741455e-02 1.180264204740524292e-01 8.264215290546417236e-02 3.195848464965820312e-01
-1.533087193965911865e-01 -1.240778155624866486e-02 1.434575766324996948e-01 3.119951188564300537e-01 1.295500844717025757e-01 2.080919295549392700e-01 -5.341207981109619141e-02 -1.606586202979087830e-02 4.940116405487060547e-02 7.664570957422256470e-02 -2.777866125106811523e-01 2.076328247785568237e-01 1.307909488677978516e-01 9.868037700653076172e-02 3.459396958351135254e-01 3.517132624983787537e-02 -3.294994533061981201e-01 -4.187868535518646240e-02 -2.012183815240859985e-01 -2.705673277378082275e-01 1.029117628931999207e-01 -2.333691865205764771e-01 -1.746649891138076782e-01 2.640471160411834717e-01 -1.571620255708694458e-01 7.310345023870468140e-02 1.105564087629318237e-01 3.518098592758178711e-02 1.468493230640888214e-02 3.429939225316047668e-02 1.747868359088897705e-01 2.326604872941970825e-01
-2.512346208095550537e-01 2.689093584194779396e-03 -2.068510353565216064e-01 -4.724807292222976685e-02 6.762105226516723633e-02 -1.251180619001388550e-01 7.166705280542373657e-02 -2.747031748294830322e-01 1.977612376213073730e-01 7.368863373994827271e-02 -8.199480921030044556e-02 4.242552518844604492e-01 3.026147484779357910e-01 2.531819641590118408e-01 8.861356973648071289e-02 6.538911163806915283e-02 -1.942030191421508789e-01 1.885515600442886353e-01 -1.596160978078842163e-01 -8.135189861059188843e-02 -2.848657220602035522e-02 -3.535239398479461670e-01 1.842623203992843628e-01 1.813035607337951660e-01 -1.597210951149463654e-02 3.781952708959579468e-02 2.681247889995574951e-01 -2.729217521846294403e-02 7.055339962244033813e-02 -3.728978708386421204e-02 1.130586862564086914e-01 -2.282606437802314758e-02
-1.788114309310913086e-01 -7.306643575429916382e-02 1.251067817211151123e-01 -7.034137099981307983e-02 5.664191767573356628e-02 9.191085398197174072e-02 -5.330358445644378662e-02 -2.090142816305160522e-01 8.181381970643997192e-02 -5.622982606291770935e-02 -1.533842682838439941e-01 -2.130347490310668945e-01 1.175104156136512756e-01 1.863294988870620728e-01 -1.342277228832244873e-01 1.776425912976264954e-02 -1.704616248607635498e-01 1.394596397876739502e-01 -4.407587349414825439e-01 -1.849370300769805908e-01 -3.209098055958747864e-02 1.899517029523849487e-01 2.514406144618988037e-01 9.308888018131256104e-02 -1.498116403818130493e-01 2.368389666080474854e-01 -3.181040287017822266e-01 1.518673449754714966e-01 2.439526021480560303e-01 2.190482169389724731e-01 1.978350579738616943e-01 -5.365370213985443115e-02
2.479687519371509552e-02 -4.884663224220275879e-02 -1.673005968332290649e-01 -1.226869523525238037e-01 2.434789389371871948e-02 -9.931818395853042603e-02 7.498539984226226807e-02 -2.924676537513732910e-01 1.435876339673995972e-01 -8.023953065276145935e-03 -2.772937119007110596e-01 8.637490682303905487e-03 3.094477653503417969e-01 1.118924468755722046e-01 8.732494898140430450e-03 1.022439524531364441e-01 9.680771268904209137e-03 1.552132815122604370e-01 -3.826849162578582764e-01 -1.771763563156127930e-01 3.877865849062800407e-03 1.113448739051818848e-01 -1.023186668753623962e-01 -8.619258552789688110e-02 -5.850094184279441833e-02 4.010468721389770508e-02 -4.575391709804534912e-01 -4.982445389032363892e-02 2.931730747222900391e-01 1.593340188264846802e-01 2.685735225677490234e-01 5.678514391183853149e-02
8.736496791243553162e-03 -2.672686278820037842e-01 1.908825039863586426e-01 1.589356921613216400e-02 2.976260483264923096e-01 -2.284179627895355225e-01 -1.966460198163986206e-01 -1.716176569461822510e-01 9.327791631221771240e-02 2.039707265794277191e-02 -4.105837047100067139e-01 1.497471481561660767e-01 -6.920888274908065796e-02 3.891766965389251709e-01 1.640720516443252563e-01 -2.367137968540191650e-01 4.564673453569412231e-02 5.708938837051391602e-02 -1.045998111367225647e-01 -6.462171673774719238e-02 -3.503819927573204041e-02 4.408515989780426025e-02 9.277223050594329834e-02 2.448107600212097168e-01 -1.979548633098602295e-01 6.645872443914413452e-02 1.258409470319747925e-01 -5.458142608404159546e-02 2.104804217815399170e-01 -1.058329343795776367e-01 -1.105582416057586670e-01 1.459070742130279541e-01
-2.107784599065780640e-01 5.583133921027183533e-02 1.557150483131408691e-01 4.414998367428779602e-02 2.329298555850982666e-01 1.495702415704727173e-01 -8.193801343441009521e-02 -8.232224732637405396e-02 2.046935409307479858e-01 -1.548552811145782471e-01 -2.767420411109924316e-01 1.272361725568771362e-01 -2.101971535012125969e-03 -3.007200546562671661e-02 1.867477148771286011e-01 2.015505433082580566e-01 -3.798249661922454834e-01 1.556407101452350616e-02 2.608701586723327637e-03 -3.458245098590850830e-01 7.851652801036834717e-02 -2.891846187412738800e-02 2.967966198921203613e-01 9.520882368087768555e-02 1.645822450518608093e-02 1.987106949090957642e-01 -6.123343110084533691e-02 -1.881993561983108521e-01 3.228589594364166260e-01 1.056893244385719299e-01 1.090460922569036484e-02 1.958635449409484863e-01
1.116227284073829651e-01 -3.409101068973541260e-02 1.944159716367721558e-01 -1.590109467506408691e-01 -4.873992130160331726e-02 -2.177613377571105957e-01 8.476402610540390015e-02 -2.193039655685424805e-01 -2.945779450237751007e-02 2.395375967025756836e-01 -3.142237663269042969e-01 6.602571904659271240e-02 4.664975702762603760e-01 1.061362493783235550e-02 -1.269169300794601440e-01 -1.715829409658908844e-02 -3.481617867946624756e-01 6.682555377483367920e-02 6.060166656970977783e-02 -2.101431041955947876e-01 1.116263866424560547e-01 -1.790860295295715332e-02 1.065887957811355591e-01 5.257577449083328247e-02 -1.521286070346832275e-01 4.078910872340202332e-02 -3.072031214833259583e-02 -2.742667198181152344e-01 2.373574376106262207e-01 1.247414201498031616e-01 6.838256120681762695e-02 -2.116007357835769653e-01
-1.846545189619064331e-01 -5.600340664386749268e-02 1.623465567827224731e-01 6.789382547140121460e-02 3.673952817916870117e-01 -3.586783632636070251e-02 -2.332871407270431519e-01 1.729224920272827148e-01 -2.233311906456947327e-02 9.441635012626647949e-02 -3.621337711811065674e-01 1.225713714957237244e-01 1.043732091784477234e-01 2.880320847034454346e-01 1.926744878292083740e-01 -4.791108518838882446e-02 -2.085564732551574707e-01 1.429815292358398438e-01 -1.017505228519439697e-01 -3.574046790599822998e-01 7.238433510065078735e-02 -9.066694229841232300e-02 7.058537751436233521e-02 3.194783926010131836e-01 2.451174193993210793e-03 1.870369464159011841e-01 1.423177719116210938e-01 6.156583875417709351e-02 5.923329666256904602e-02 -5.434850975871086121e-02 -1.604046374559402466e-01 9.268927574157714844e-02
6.393741816282272339e-02 -2.274997904896736145e-02 2.602958679199218750e-01 -1.836676150560379028e-01 3.647053837776184082e-01 -3.661346137523651123e-01 -3.704855591058731079e-02 -1.085265353322029114e-01 2.584724500775337219e-02 1.576286703348159790e-01 -1.057443395256996155e-01 7.850774377584457397e-02 1.130226552486419678e-01 2.792037427425384521e-01 3.036033548414707184e-02 2.081037163734436035e-01 -4.300896450877189636e-02 5.030868574976921082e-02 -2.291655838489532471e-01 -4.536414146423339844e-02 -2.118271887302398682e-01 1.633141636848449707e-01 1.652752012014389038e-01 2.914524823427200317e-02 -8.013653010129928589e-02 1.482652872800827026e-01 3.473154008388519287e-01 -1.562780737876892090e-01 7.689290493726730347e-02 -2.298495918512344360e-01 -1.484067589044570923e-01 1.516157984733581543e-01
1.880078464746475220e-01 -6.393329054117202759e-02 -1.678024977445602417e-01 -9.606106579303741455e-02 1.813386678695678711e-01 5.202187597751617432e-02 -3.823730628937482834e-03 -3.013869524002075195e-01 3.423309624195098877e-01 1.322797089815139771e-01 -9.820377081632614136e-02 8.854748308658599854e-02 2.546651959419250488e-01 -7.737702131271362305e-02 3.247088193893432617e-01 -5.200575292110443115e-02 -1.944478154182434082e-01 -5.366694554686546326e-02 -2.792636454105377197e-01 -2.694363296031951904e-01 -3.238530457019805908e-02 1.344922631978988647e-01 1.982440501451492310e-01 -1.193298622965812683e-01 -3.066115677356719971e-01 -1.204285211861133575e-02 -2.425442636013031006e-01 -7.911872118711471558e-02 -1.113941371440887451e-01 5.479764565825462341e-02 3.746678354218602180e-03 1.642145216464996338e-01
-4.468012228608131409e-02 -2.008526027202606201e-01 -3.783423826098442078e-02 -1.416455805301666260e-01 3.799829483032226562e-01 -4.782545194029808044e-02 -7.008352875709533691e-02 -4.083660840988159180e-01 1.572393178939819336e-01 6.797928363084793091e-02 -1.697629243135452271e-01 -1.587109416723251343e-01 -1.462214440107345581e-01 3.670284450054168701e-01 -8.374782651662826538e-02 1.324586421251296997e-01 -1.395242661237716675e-01 -4.248797520995140076e-02 -2.277677692472934723e-02 -4.263521358370780945e-02 -5.613225977867841721e-03 -6.577798724174499512e-02 8.633444458246231079e-02 1.842503249645233154e-02 -1.795552968978881836e-01 3.506989181041717529e-01 2.596885561943054199e-01 -1.637512296438217163e-01 -1.428087204694747925e-01 -4.118187725543975830e-02 -7.338809780776500702e-03 2.154711037874221802e-01
2.022939175367355347e-02 -2.504921332001686096e-02 9.529890120029449463e-02 -4.826558753848075867e-02 3.567187115550041199e-02 2.157013118267059326e-01 1.241751387715339661e-01 -1.062657237052917480e-01 -2.515541613101959229e-01 3.459992706775665283e-01 -3.230900168418884277e-01 3.395176827907562256e-01 3.620922267436981201e-01 2.526336014270782471e-01 1.858259923756122589e-02 5.292312055826187134e-02 -1.917383223772048950e-01 -1.659288108348846436e-01 -1.964503824710845947e-01 -1.697466522455215454e-01 -5.744969099760055542e-02 1.610419303178787231e-01 -7.878663018345832825e-03 -1.633258312940597534e-01 -1.767941415309906006e-01 9.430962055921554565e-02 -2.436222732067108154e-01 -1.293558478355407715e-01 -1.935321465134620667e-02 6.948784738779067993e-02 -2.576962299644947052e-02 5.027654767036437988e-02
-3.042453713715076447e-02 -9.960816055536270142e-02 6.262890249490737915e-02 -1.478933542966842651e-01 2.896956503391265869e-01 -2.656810283660888672e-01 -4.943863302469253540e-02 -1.135719269514083862e-01 3.510870784521102905e-02 1.673282980918884277e-01 1.256537437438964844e-02 5.066796764731407166e-02 2.060437351465225220e-01 2.341058552265167236e-01 -1.855570822954177856e-01 -1.292392462491989136e-01 -2.806231677532196045e-01 -4.024681169539690018e-03 -5.014089345932006836e-01 -1.278024166822433472e-01 3.255281746387481689e-01 7.152788806706666946e-03 -5.386558547616004944e-02 4.683431237936019897e-02 -7.844021171331405640e-02 1.182298511266708374e-01 1.268936395645141602e-01 -1.552072018384933472e-01 9.580951184034347534e-02 8.129880577325820923e-02 1.873566061258316040e-01 2.105141133069992065e-01
4.729676246643066406e-02 -1.390427947044372559e-01 3.185337781906127930e-01 -5.773369967937469482e-02 -2.343360632658004761e-01 1.020773965865373611e-02 -2.939498722553253174e-01 -8.579666912555694580e-02 3.026179373264312744e-01 -5.105748027563095093e-02 -9.423124603927135468e-03 1.663140058517456055e-01 1.597895026206970215e-01 5.624315142631530762e-01 5.566256493330001831e-02 -1.563225756399333477e-03 -2.459340095520019531e-01 1.351327300071716309e-01 -9.091975539922714233e-02 -1.362070292234420776e-01 -1.074220091104507446e-01 1.760333180427551270e-01 1.464096605777740479e-01 -1.984748989343643188e-02 2.072771079838275909e-02 3.168782219290733337e-02 3.539307741448283195e-03 5.718038231134414673e-02 5.774459615349769592e-02 3.784732520580291748e-02 2.198975086212158203e-01 1.737634390592575073e-01
-9.053543210029602051e-02 -2.531038522720336914e-01 2.296839654445648193e-01 -2.436019331216812134e-01 -1.252858191728591919e-01 1.462189406156539917e-01 -1.371527463197708130e-01 -2.660691924393177032e-02 -1.619426608085632324e-01 5.027354136109352112e-02 -1.867365390062332153e-01 3.112230896949768066e-01 6.632381677627563477e-02 -3.612367808818817139e-02 1.296651065349578857e-01 -1.988579481840133667e-01 -3.633963763713836670e-01 3.145824074745178223e-01 -7.017742097377777100e-02 -2.565818428993225098e-01 -5.312480777502059937e-02 6.596726179122924805e-02 2.152778059244155884e-01 -7.653754949569702148e-02 -1.548512130975723267e-01 1.416966766119003296e-01 -1.477458793669939041e-02 -1.117158383131027222e-01 3.230702280998229980e-01 7.954508811235427856e-02 2.557791955769062042e-02 -8.508332818746566772e-02
-3.610364794731140137e-01 -1.508967578411102295e-01 -1.001296788454055786e-01 -1.971355527639389038e-01 1.296312212944030762e-01 2.473120540380477905e-01 -2.362512648105621338e-01 -3.434268534183502197e-01 1.168574020266532898e-01 4.592898860573768616e-02 -2.466537356376647949e-01 -1.212543845176696777e-01 1.730221360921859741e-01 2.003630846738815308e-01 -5.448460578918457031e-02 1.242857985198497772e-02 -1.852713823318481445e-01 1.341154277324676514e-01 -3.347350656986236572e-01 -6.186290085315704346e-02 -8.890636265277862549e-02 -1.011601909995079041e-01 1.179538294672966003e-01 1.232279986143112183e-01 -2.677020430564880371e-02 1.066659390926361084e-01 -1.707986146211624146e-01 7.265358418226242065e-02 1.714532524347305298e-01 1.223027259111404419e-01 2.621458172798156738e-01 -8.195669949054718018e-02
5.717300809919834137e-03 7.457338739186525345e-03 -1.890734285116195679e-01 -6.488989572972059250e-03 2.313606292009353638e-01 2.856662571430206299e-01 -3.825256600975990295e-02 -3.616514801979064941e-01 2.252344340085983276e-01 -4.196500405669212341e-02 -1.353340595960617065e-01 4.929745495319366455e-01 1.524809449911117554e-01 2.090261131525039673e-01 -1.105524525046348572e-01 -9.478476643562316895e-02 -2.890444099903106689e-01 -8.383566886186599731e-02 -1.527648866176605225e-01 1.381670087575912476e-01 -6.762807071208953857e-02 3.674326464533805847e-02 5.702556297183036804e-02 7.708034012466669083e-03 -3.605797188356518745e-03 1.017873361706733704e-01 -6.856218725442886353e-02 -5.469494313001632690e-02 1.754460036754608154e-01 7.844994962215423584e-02 4.344276711344718933e-02 3.092369437217712402e-01
-1.589411497116088867e-01 -2.297322265803813934e-02 -1.827508062124252319e-01 -4.324328899383544922e-02 2.906610369682312012e-01 1.214337199926376343e-01 -2.596915662288665771e-01 -2.671733796596527100e-01 4.502505529671907425e-03 6.775791943073272705e-02 -1.855429857969284058e-01 1.972466111183166504e-01 9.458934515714645386e-02 1.851928830146789551e-01 1.191684277728199959e-03 4.782162979245185852e-02 -2.118793576955795288e-01 1.438819915056228638e-01 -1.939807385206222534e-01 -9.055832773447036743e-02 -3.543592616915702820e-02 3.772931694984436035e-01 3.171356320381164551e-01 -4.109488129615783691e-01 -1.723784208297729492e-01 -3.429368510842323303e-02 8.239720016717910767e-02 -7.415468245744705200e-02 1.117188669741153717e-02 -5.456858314573764801e-03 9.758340567350387573e-02 8.678577840328216553e-03
-3.203951194882392883e-02 -2.724708020687103271e-01 -8.693055249750614166e-03 1.005780249834060669e-01 -1.188695505261421204e-01 -9.948594123125076294e-02 -7.375383377075195312e-02 -2.242194712162017822e-01 -7.548311352729797363e-02 7.082442939281463623e-02 -1.030380427837371826e-01 2.266136854887008667e-01 -1.179842129349708557e-01 3.226806819438934326e-01 -2.281198501586914062e-01 2.573689222335815430e-01 -1.475955694913864136e-01 2.759472131729125977e-01 -3.076759278774261475e-01 -2.469772994518280029e-01 -1.721100211143493652e-01 -7.030433416366577148e-02 1.472185850143432617e-01 2.177956253290176392e-01 -1.694092154502868652e-01 4.653540253639221191e-02 -1.867891550064086914e-01 -1.047132611274719238e-01 1.015812084078788757e-01 -2.345229983329772949e-01 -4.830857738852500916e-02 1.554198712110519409e-01
-2.616069093346595764e-02 -2.045182138681411743e-01 1.075412705540657043e-01 -1.089011430740356445e-01 1.100299321115016937e-02 -9.656545519828796387e-02 -1.709270477294921875e-01 -5.368509888648986816e-01 -5.898282304406166077e-02 4.103472828865051270e-02 -1.410014778375625610e-01 -2.621350996196269989e-02 2.522825300693511963e-01 4.640337079763412476e-02 -2.090325020253658295e-02 1.329042613506317139e-01 -7.863546907901763916e-02 -1.165105495601892471e-02 -3.378126025199890137e-01 -1.816944032907485962e-01 -8.951356634497642517e-03 -1.059019640088081360e-01 -1.313547939062118530e-01 4.352283775806427002e-01 -4.669362679123878479e-02 -1.139544323086738586e-01 -1.816455274820327759e-02 1.573802083730697632e-01 -1.878037303686141968e-01 2.389601245522499084e-02 1.829224973917007446e-01 1.287310123443603516e-01
1.046138703823089600e-01 -1.943199485540390015e-01 -1.026042550802230835e-02 -3.014597594738006592e-01 9.296911209821701050e-02 1.090706586837768555e-01 -1.892033666372299194e-01 -1.873220056295394897e-01 5.876932409591972828e-04 2.658212184906005859e-01 1.409750580787658691e-01 2.684580087661743164e-01 2.806107401847839355e-01 1.193370521068572998e-01 -2.207061499357223511e-01 -8.654788881540298462e-02 -6.355456262826919556e-02 2.230067551136016846e-01 -1.660756170749664307e-01 -1.591763347387313843e-01 2.332144379615783691e-01 -7.903230190277099609e-02 3.923827782273292542e-02 -1.127315163612365723e-01 -3.264371752738952637e-01 2.810525298118591309e-01 -7.049161940813064575e-02 -2.101597003638744354e-02 6.210821494460105896e-02 3.921502828598022461e-02 7.527516037225723267e-02 2.711058855056762695e-01
-1.363129466772079468e-01 -1.511047035455703735e-01 3.267810388933867216e-04 3.813533857464790344e-02 1.774909794330596924e-01 1.366899162530899048e-02 -6.461150199174880981e-02 -7.228843122720718384e-02 4.915973544120788574e-02 -1.458232104778289795e-01 2.848285809159278870e-02 2.878666520118713379e-01 1.737323105335235596e-01 -9.255927801132202148e-02 6.789291650056838989e-02 1.820197105407714844e-01 -2.077112793922424316e-01 1.408716589212417603e-01 -1.722541600465774536e-01 -3.660283088684082031e-01 2.893126197159290314e-02 -4.804457724094390869e-02 2.327362895011901855e-01 8.278451859951019287e-02 -1.883401907980442047e-02 1.492616683244705200e-01 -2.402624934911727905e-01 -5.741102099418640137e-01 -1.364281773567199707e-01 -6.668001413345336914e-02 -8.788389712572097778e-02 2.539324946701526642e-02
3.654992878437042236e-01 4.998334869742393494e-02 -3.731313347816467285e-02 -1.569836735725402832e-01 1.220803409814834595e-01 7.249200344085693359e-02 -3.950271606445312500e-01 -2.063881307840347290e-01 -1.957859843969345093e-01 1.227326914668083191e-01 -2.076295018196105957e-01 1.664254516363143921e-01 2.119776159524917603e-01 2.435993552207946777e-01 -2.285008318722248077e-02 6.459324806928634644e-02 -1.230737939476966858e-01 1.927018910646438599e-01 -1.526390612125396729e-01 -2.326226234436035156e-01 2.507570981979370117e-01 1.625908762216567993e-01 -4.048356413841247559e-02 -1.541458666324615479e-01 -1.668137907981872559e-01 -1.290109902620315552e-01 -7.554902136325836182e-02 -8.948011696338653564e-02 -4.941771924495697021e-02 7.176320534199476242e-03 -1.847990453243255615e-01 2.160209268331527710e-01
1.128302440047264099e-01 -3.149154782295227051e-01 8.340843766927719116e-02 -1.242765411734580994e-01 1.773003041744232178e-01 -3.050787746906280518e-01 7.806865870952606201e-02 -2.150488495826721191e-01 1.949636638164520264e-01 -2.839258313179016113e-01 -1.473010778427124023e-01 1.941587030887603760e-01 2.102476954460144043e-01 2.598142325878143311e-01 2.101949900388717651e-01 2.085745483636856079e-01 -2.179518789052963257e-01 2.301606386899948120e-01 -7.195519655942916870e-02 -1.497474312782287598e-01 -1.596559733152389526e-01 -3.498603403568267822e-02 4.760754480957984924e-02 -5.852416530251502991e-02 2.226098775863647461e-01 6.009653210639953613e-02 -1.100332587957382202e-01 -1.597664207220077515e-01 -7.878245785832405090e-03 1.056624948978424072e-01 1.908680945634841919e-01 1.117722764611244202e-01
-1.330393105745315552e-01 6.727465242147445679e-02 -2.946588955819606781e-02 -1.788359433412551880e-01 4.503543302416801453e-02 2.660043835639953613e-01 -1.139462217688560486e-01 -4.459860026836395264e-01 3.798397779464721680e-01 2.831195108592510223e-02 1.120288949459791183e-02 2.433266490697860718e-01 -5.942836031317710876e-02 1.480790041387081146e-02 1.189529821276664734e-01 -2.457286268472671509e-01 -1.994390338659286499e-01 2.233796566724777222e-01 3.634173795580863953e-02 -3.418895006179809570e-01 1.197960078716278076e-01 8.056531660258769989e-03 -2.643826603889465332e-02 -1.083755400031805038e-02 -1.246313843876123428e-02 2.153770923614501953e-01 -1.528560370206832886e-01 -1.331031322479248047e-01 7.913482934236526489e-02 1.039648875594139099e-01 1.915482282638549805e-01 1.142458394169807434e-01
1.372599415481090546e-02 1.082981824874877930e-01 1.578841954469680786e-01 -2.889075577259063721e-01 2.967777252197265625e-01 1.563090458512306213e-02 -2.466484010219573975e-01 -3.215686976909637451e-01 -1.648552417755126953e-01 1.715748012065887451e-01 -6.155910436064004898e-03 -4.123465623706579208e-03 2.530952394008636475e-01 1.024427041411399841e-01 2.341009378433227539e-01 -1.922932118177413940e-01 -4.071533977985382080e-01 1.858659237623214722e-01 -3.571597337722778320e-01 3.781113773584365845e-02 4.658345133066177368e-02 -7.726563513278961182e-02 1.151011362671852112e-01 4.388857632875442505e-02 -1.289250850677490234e-01 1.586726494133472443e-02 3.404888883233070374e-02 -1.130266487598419189e-01 5.956079065799713135e-02 -1.193410232663154602e-01 5.194248259067535400e-02 1.415563467890024185e-02
-1.248422730714082718e-02 -8.524231612682342529e-02 1.099971868097782135e-02 1.805039197206497192e-01 3.080153465270996094e-01 -1.620796918869018555e-01 -1.790634840726852417e-01 -4.323204234242439270e-02 -4.350599646568298340e-02 2.543058693408966064e-01 -3.682837784290313721e-01 -3.982133418321609497e-02 2.254861891269683838e-01 3.003047108650207520e-01 2.453209012746810913e-01 -9.392847865819931030e-02 5.754515156149864197e-02 1.179460957646369934e-01 4.213431105017662048e-02 -2.355123460292816162e-01 1.028716564178466797e-02 -1.812507063150405884e-01 6.884247809648513794e-02 1.367063522338867188e-01 -9.584791958332061768e-02 2.502123415470123291e-01 7.507577538490295410e-02 -1.546064317226409912e-01 2.248919196426868439e-02 -1.170444414019584656e-01 4.215423017740249634e-02 3.779155611991882324e-01
-7.905644364655017853e-03 1.348283290863037109e-01 1.520319133996963501e-01 -4.264307767152786255e-02 1.739719808101654053e-01 9.670142084360122681e-02 2.599891088902950287e-02 -3.652793169021606445e-02 9.523000568151473999e-02 -2.074965685606002808e-01 -3.816882371902465820e-01 1.402974724769592285e-01 4.789238795638084412e-02 1.973964832723140717e-02 -1.315641310065984726e-02 1.299888640642166138e-01 -9.695884585380554199e-02 5.556909739971160889e-02 -2.490230798721313477e-01 -3.645548224449157715e-01 -2.008624225854873657e-01 5.148249212652444839e-03 -2.134201582521200180e-03 1.266451901756227016e-03 -1.887113004922866821e-01 4.786220937967300415e-02 1.052841264754533768e-02 -1.755762547254562378e-01 2.862786948680877686e-01 3.802924454212188721e-01 -7.484685629606246948e-02 3.593775331974029541e-01
5.850987881422042847e-02 -3.646447062492370605e-01 1.541084237396717072e-02 -2.699696719646453857e-01 9.229297190904617310e-02 -6.532040238380432129e-02 -1.040479913353919983e-01 -1.719754934310913086e-01 1.007266417145729065e-01 -3.194935321807861328e-01 -2.266524136066436768e-01 2.789056599140167236e-01 2.199382483959197998e-01 1.144660934805870056e-01 -2.373558282852172852e-02 7.827959209680557251e-02 -1.959023177623748779e-01 -3.622217336669564247e-03 7.568356394767761230e-02 -1.998021006584167480e-01 -1.407185494899749756e-01 5.170678719878196716e-02 1.159979123622179031e-02 -9.245343506336212158e-02 -2.054957114160060883e-02 9.466289728879928589e-02 -1.571332365274429321e-01 -3.106531798839569092e-01 6.649556010961532593e-02 3.811758477240800858e-03 1.858736276626586914e-01 3.781447112560272217e-01
5.573070794343948364e-02 -1.612166613340377808e-01 4.199234396219253540e-02 -1.875057965517044067e-01 7.065983116626739502e-02 -2.851743996143341064e-02 -1.989816725254058838e-01 -3.718702197074890137e-01 2.803284823894500732e-01 -1.399532407522201538e-01 -7.581990957260131836e-02 3.177908957004547119e-01 2.882898151874542236e-01 -1.848674863576889038e-01 6.757881492376327515e-02 -4.182125255465507507e-02 -1.707257628440856934e-01 -4.805653542280197144e-02 -2.943193614482879639e-01 -1.756912618875503540e-01 -2.830674946308135986e-01 -7.339412719011306763e-02 1.729893237352371216e-01 1.854371875524520874e-01 -1.443684250116348267e-01 -2.909825369715690613e-02 2.702759802341461182e-01 -2.527510188519954681e-02 -3.219192102551460266e-02 -1.929801516234874725e-02 1.502033025026321411e-01 6.049672514200210571e-02
4.124624133110046387e-01 -1.052009686827659607e-02 -6.361623108386993408e-02 9.823007136583328247e-02 -1.794818602502346039e-02 4.508451744914054871e-02 -4.438044037669897079e-03 -1.079153269529342651e-01 1.843180507421493530e-01 -1.646369993686676025e-01 -7.738615572452545166e-02 2.141872048377990723e-01 1.638722568750381470e-01 2.198774516582489014e-01 -1.176299527287483215e-01 1.560264378786087036e-01 -3.294825255870819092e-01 3.882794454693794250e-02 -2.893981337547302246e-01 -7.483547180891036987e-02 -7.545834034681320190e-02 -3.521439060568809509e-02 2.387035191059112549e-01 -4.358800873160362244e-02 -3.073806762695312500e-01 -7.784076780080795288e-02 -3.084246516227722168e-01 -1.482525914907455444e-01 2.000444382429122925e-02 9.426234662532806396e-02 1.396441757678985596e-01 2.530992627143859863e-01
6.754757463932037354e-02 -2.998119033873081207e-02 -2.751486934721469879e-02 1.243800297379493713e-02 1.735403835773468018e-01 -7.494202256202697754e-02 1.529704183340072632e-01 -3.555436432361602783e-01 1.320099532604217529e-01 -1.486518532037734985e-01 -2.468441128730773926e-01 -6.454344838857650757e-02 4.125207066535949707e-01 1.323061436414718628e-01 7.058825343847274780e-02 1.901663988828659058e-01 -2.266273051500320435e-01 6.313177943229675293e-02 -3.252167999744415283e-01 -8.128660172224044800e-02 1.294047236442565918e-01 2.520078606903553009e-02 1.191371604800224304e-01 2.152518033981323242e-01 -3.073658943176269531e-01 -1.390116512775421143e-01 -4.475079104304313660e-02 -4.899255931377410889e-02 -2.067290097475051880e-01 -2.257269918918609619e-01 -9.251544624567031860e-02 9.252274781465530396e-02
-3.767281770706176758e-03 -1.661014407873153687e-01 1.040009483695030212e-01 6.760504841804504395e-02 2.051249593496322632e-01 1.931772232055664062e-01 8.706056326627731323e-02 -3.046603202819824219e-01 1.244259998202323914e-01 2.085882723331451416e-01 8.257678896188735962e-02 2.870582602918148041e-02 -2.170227169990539551e-01 2.318568080663681030e-01 2.119290828704833984e-01 5.175127461552619934e-02 1.864133169874548912e-03 -4.836781695485115051e-02 -4.988282546401023865e-02 -3.199070096015930176e-01 1.472921520471572876e-01 1.480734068900346756e-02 -6.570906937122344971e-02 -3.135282546281814575e-02 -1.753334850072860718e-01 1.423815339803695679e-01 -1.162349358201026917e-01 -4.829123243689537048e-02 5.023037195205688477e-01 2.067048549652099609e-01 -3.524907305836677551e-02 2.541927695274353027e-01
1.534238308668136597e-01 -4.784701392054557800e-02 2.923675775527954102e-01 -3.619425892829895020e-01 1.642106026411056519e-01 -4.266170412302017212e-02 -4.224316775798797607e-02 -1.432574242353439331e-01 -8.498635143041610718e-02 1.918887943029403687e-01 -2.035410851240158081e-01 3.412388861179351807e-01 3.518914282321929932e-01 -4.786262661218643188e-02 2.020440623164176941e-02 -1.008569151163101196e-01 -3.908251523971557617e-01 1.606903374195098877e-01 -1.187153011560440063e-01 -7.846733182668685913e-02 8.733253926038742065e-02 7.800587266683578491e-02 9.779373556375503540e-02 -2.011387348175048828e-01 -4.599792882800102234e-02 -5.816054996103048325e-03 1.677098721265792847e-01 5.306341871619224548e-02 1.615910232067108154e-01 1.625733822584152222e-01 -7.894866913557052612e-02 1.164803877472877502e-01
-1.887519285082817078e-02 1.109681949019432068e-01 3.862791508436203003e-02 9.111879765987396240e-02 6.096905469894409180e-02 1.273569464683532715e-01 -1.769373118877410889e-01 1.154341846704483032e-01 1.950292102992534637e-02 -5.860395729541778564e-02 -1.390605270862579346e-01 4.138843119144439697e-01 3.223136961460113525e-01 4.742239788174629211e-02 3.481512367725372314e-01 4.945021867752075195e-02 -8.532281965017318726e-02 3.883443027734756470e-02 -2.221498340368270874e-01 -3.952489793300628662e-01 8.054330013692378998e-03 -2.503014504909515381e-01 2.265934348106384277e-01 -6.925243418663740158e-03 5.825838074088096619e-02 2.334533780813217163e-01 -1.866449415683746338e-01 -1.857495307922363281e-01 -2.775208093225955963e-03 -3.987550735473632812e-02 -1.100216712802648544e-02 1.769250929355621338e-01
3.771676719188690186e-01 -6.610315293073654175e-02 -1.338942050933837891e-01 -3.123110719025135040e-02 -3.822495043277740479e-02 -1.442176755517721176e-03 -2.986111640930175781e-01 -2.829072177410125732e-01 -2.648678123950958252e-01 9.669721871614456177e-02 -1.357435286045074463e-01 1.474221795797348022e-01 1.003826260566711426e-01 2.145649790763854980e-01 -1.288887411355972290e-01 -7.914843410253524780e-02 -3.308118283748626709e-01 -8.586303330957889557e-03 -3.213718160986900330e-02 -1.461581289768218994e-01 -9.962668269872665405e-02 -3.712690621614456177e-02 1.807965487241744995e-01 -1.128784343600273132e-01 -2.040720283985137939e-01 -5.144140869379043579e-02 -5.734921991825103760e-02 -1.686972230672836304e-01 1.402479261159896851e-01 -2.251403033733367920e-01 -2.369566075503826141e-02 3.599313795566558838e-01
1.116597577929496765e-01 -1.741947531700134277e-01 -2.139639109373092651e-02 2.777526676654815674e-01 4.695288091897964478e-02 8.231773227453231812e-02 3.248200416564941406e-01 -2.781142890453338623e-01 1.583160087466239929e-02 -4.572040215134620667e-02 -2.365968674421310425e-01 2.306631356477737427e-01 4.812788963317871094e-02 1.219157595187425613e-02 1.666346490383148193e-01 3.798609226942062378e-02 -2.622269093990325928e-01 1.143631264567375183e-01 -1.583005338907241821e-01 -2.308419495820999146e-01 -7.242567092180252075e-02 -1.389539688825607300e-01 7.756912708282470703e-02 2.361266314983367920e-02 -1.849799305200576782e-01 5.639660637825727463e-03 -1.221533399075269699e-02 -3.670345246791839600e-02 5.436717271804809570e-01 1.093495413661003113e-01 -8.130294829607009888e-02 -5.778152495622634888e-02
4.803546518087387085e-02 -3.577312454581260681e-02 1.013583838939666748e-01 -4.222887102514505386e-03 -1.684546470642089844e-01 1.962758302688598633e-01 -7.521060109138488770e-02 -1.574508473277091980e-02 2.510943710803985596e-01 1.356825083494186401e-01 -1.599688827991485596e-01 3.057063519954681396e-01 -2.787703275680541992e-02 6.439246535301208496e-01 4.635119438171386719e-02 1.560424417257308960e-01 -1.458153575658798218e-01 6.576151400804519653e-02 -1.978225558996200562e-01 -2.482975423336029053e-01 4.036325961351394653e-02 1.297533698379993439e-02 4.854277148842811584e-02 2.779278345406055450e-02 -1.564798057079315186e-01 1.976703256368637085e-01 2.214247919619083405e-02 1.662011444568634033e-02 -2.007728666067123413e-01 5.481704697012901306e-02 1.751974374055862427e-01 3.555323556065559387e-02
-7.630413770675659180e-02 2.554252184927463531e-02 -1.197113767266273499e-01 -2.529949247837066650e-01 7.076091319322586060e-02 -8.138824999332427979e-02 3.210062161087989807e-02 -2.698610424995422363e-01 2.108453661203384399e-01 2.092559635639190674e-01 -1.817118823528289795e-01 1.464763097465038300e-02 5.360718965530395508e-01 -9.704338759183883667e-02 -1.330960635095834732e-02 1.124909073114395142e-01 -3.351792991161346436e-01 -1.362853944301605225e-01 -9.824950248003005981e-02 -2.703281939029693604e-01 1.789987832307815552e-01 6.164922937750816345e-02 4.045357927680015564e-02 -6.030017882585525513e-02 -1.000796407461166382e-01 5.709544755518436432e-03 -1.890514045953750610e-01 -1.314739733934402466e-01 1.019700244069099426e-02 -2.544610947370529175e-02 -1.840192079544067383e-02 2.822668254375457764e-01
9.366133064031600952e-02 -6.222071498632431030e-02 7.745593786239624023e-02 -1.723775118589401245e-01 2.565651535987854004e-01 -1.162525713443756104e-01 5.812549218535423279e-02 -3.535986542701721191e-01 -2.931875362992286682e-02 -1.647674888372421265e-01 -8.016488282009959221e-04 -1.498631834983825684e-01 3.177584409713745117e-01 2.659950852394104004e-01 -1.280424296855926514e-01 -2.228026539087295532e-01 -2.528961002826690674e-01 -8.152738213539123535e-02 -3.033488094806671143e-01 -1.324336081743240356e-01 2.712758183479309082e-01 -3.433482348918914795e-02 -8.454829454421997070e-02 -6.391891837120056152e-02 -1.559139490127563477e-01 2.477584779262542725e-01 1.923811882734298706e-01 -2.177090346813201904e-01 1.976627483963966370e-02 3.694542497396469116e-02 -1.954822428524494171e-02 1.313760727643966675e-01
-3.956590294837951660e-01 -7.584217190742492676e-02 -5.542016401886940002e-02 1.515062302350997925e-01 2.773451209068298340e-01 1.954155564308166504e-01 -2.900413796305656433e-02 -1.392425894737243652e-01 2.030032277107238770e-01 -1.760253310203552246e-02 -3.044619858264923096e-01 3.669621646404266357e-01 2.091369628906250000e-01 1.210787519812583923e-01 -8.805422484874725342e-02 5.124196037650108337e-02 -3.276765644550323486e-01 -5.463142693042755127e-02 -1.442926675081253052e-01 -2.311719208955764771e-01 1.332357823848724365e-01 2.004310674965381622e-02 1.166476160287857056e-01 2.571196109056472778e-02 5.607319995760917664e-02 1.933918297290802002e-01 -1.436438411474227905e-01 -1.091793030500411987e-01 -3.954410925507545471e-02 2.074514329433441162e-01 -5.409621819853782654e-02 3.193579614162445068e-02
-7.671076804399490356e-02 -3.052571415901184082e-01 5.034075304865837097e-02 1.071985810995101929e-01 -4.464747756719589233e-02 8.446928113698959351e-02 8.092930074781179428e-04 -4.395674169063568115e-01 -1.161909475922584534e-01 1.408517807722091675e-01 -1.436534672975540161e-01 9.200638532638549805e-02 1.995282024145126343e-01 3.152539134025573730e-01 2.533473372459411621e-01 7.911762595176696777e-02 -2.256915420293807983e-01 -4.136065766215324402e-02 -1.876259595155715942e-01 2.785183489322662354e-02 1.401031017303466797e-01 2.297028750181198120e-01 1.173878982663154602e-01 -4.542182013392448425e-02 -1.323615461587905884e-01 -2.382687292993068695e-02 -4.018815159797668457e-01 5.655200406908988953e-02 -9.074479341506958008e-03 -5.070644989609718323e-02 1.405590325593948364e-01 1.743866950273513794e-01
-1.046305987983942032e-02 -1.943868100643157959e-01 -1.197488754987716675e-01 -5.192853510379791260e-03 4.332957416772842407e-02 4.171890392899513245e-02 6.692133098840713501e-02 -2.470671832561492920e-01 3.828628361225128174e-01 -5.384319461882114410e-03 7.489037513732910156e-02 -7.432468701153993607e-03 3.755922019481658936e-01 1.692436784505844116e-01 1.645424030721187592e-02 1.670032925903797150e-02 -2.712056934833526611e-01 1.625051051378250122e-01 -2.437963634729385376e-01 -2.719294130802154541e-01 2.929390966892242432e-01 1.013455688953399658e-01 -1.917868554592132568e-01 2.078830748796463013e-01 -2.390611618757247925e-01 -9.943497925996780396e-02 2.677416056394577026e-02 -1.252148598432540894e-01 -1.597035378217697144e-01 9.517633169889450073e-02 -9.341869154013693333e-04 1.692263036966323853e-01
-1.232996135950088501e-01 -1.225992590188980103e-01 7.943809032440185547e-02 1.821960657835006714e-01 2.455035448074340820e-01 -2.151878178119659424e-01 -2.399115562438964844e-01 -4.601309448480606079e-02 8.554422296583652496e-03 3.159948289394378662e-01 -2.810472548007965088e-01 1.657301336526870728e-01 9.578469395637512207e-02 6.050935015082359314e-02 1.173129901289939880e-01 -9.007257223129272461e-02 -1.531149595975875854e-01 1.532931774854660034e-01 2.320110239088535309e-02 -3.364382386207580566e-01 1.399659067392349243e-01 -1.959204524755477905e-01 2.156721055507659912e-01 2.039275318384170532e-01 -8.455495536327362061e-02 2.937729358673095703e-01 1.652920097112655640e-01 -1.680445522069931030e-01 1.177397146821022034e-01 -2.200433015823364258e-01 7.193637546151876450e-03 6.944619119167327881e-02
7.368984818458557129e-02 -7.646287977695465088e-02 9.662744589149951935e-03 -1.448999643325805664e-01 1.643888503313064575e-01 2.935183793306350708e-02 -1.285268366336822510e-01 -2.420747578144073486e-01 6.672415882349014282e-02 2.198090851306915283e-01 1.023817211389541626e-01 1.890162527561187744e-01 2.397023737430572510e-01 4.990971088409423828e-02 -6.250701844692230225e-02 4.067716002464294434e-02 1.240238733589649200e-02 2.578049600124359131e-01 -3.584405779838562012e-01 -1.526427268981933594e-01 4.283649325370788574e-01 5.596110969781875610e-02 -9.012684226036071777e-02 1.474012434482574463e-01 -2.328092008829116821e-01 2.592473626136779785e-01 -1.377194523811340332e-01 4.374532774090766907e-02 1.665100753307342529e-01 -2.255631536245346069e-01 -8.927940577268600464e-02 1.907944232225418091e-01
2.114154845476150513e-01 -3.423811197280883789e-01 1.593199074268341064e-01 4.738027974963188171e-02 -9.698200970888137817e-02 -2.073551118373870850e-01 -1.182974055409431458e-01 -1.887737661600112915e-01 -1.554709970951080322e-01 -3.876642882823944092e-02 1.659011244773864746e-01 1.668423563241958618e-01 -4.376380145549774170e-02 2.400311529636383057e-01 9.869351238012313843e-02 1.008204892277717590e-01 -2.968351542949676514e-01 2.067223042249679565e-01 -1.559954583644866943e-01 -2.000948786735534668e-01 -1.378895193338394165e-01 6.295141577720642090e-02 2.559770643711090088e-01 1.045920848846435547e-01 -9.735895693302154541e-02 3.361280262470245361e-02 -1.565543413162231445e-01 -1.047386303544044495e-01 6.252506375312805176e-02 -3.642980754375457764e-01 1.712726950645446777e-01 2.030954211950302124e-01
6.775011122226715088e-02 5.856397375464439392e-02 2.042355537414550781e-01 -5.282357707619667053e-02 7.625613361597061157e-02 2.472271397709846497e-02 7.550151646137237549e-02 -2.858405411243438721e-01 1.708276942372322083e-02 8.078521490097045898e-02 -2.920200824737548828e-01 3.860660493373870850e-01 1.767034083604812622e-01 2.363447397947311401e-01 7.837413996458053589e-02 1.287609618157148361e-02 6.809547077864408493e-03 -4.219583570957183838e-01 -1.708434373140335083e-01 -5.439373850822448730e-02 -1.309207528829574585e-01 -6.043500825762748718e-02 3.622494265437126160e-02 -2.176400870084762573e-01 -3.469806611537933350e-01 6.611509621143341064e-02 -1.539643853902816772e-01 -2.712685465812683105e-01 7.736557722091674805e-02 -3.204502165317535400e-02 8.917002379894256592e-02 -4.877297207713127136e-02
1.675853431224822998e-01 -1.155744958668947220e-02 2.778594009578227997e-02 -1.278633326292037964e-01 1.500240713357925415e-01 -6.623134016990661621e-02 1.444609016180038452e-01 -2.385388910770416260e-01 1.604144126176834106e-01 1.431997120380401611e-01 -1.697044819593429565e-01 3.108771890401840210e-02 3.875523805618286133e-01 -8.945858478546142578e-02 6.918865442276000977e-02 1.291343718767166138e-01 -1.736537963151931763e-01 5.456813424825668335e-02 -2.135800868272781372e-01 -1.165068969130516052e-01 -9.099420160055160522e-02 2.660900652408599854e-01 1.992305070161819458e-01 -3.925832211971282959e-01 -4.365375041961669922e-01 1.286778748035430908e-01 -7.250287383794784546e-02 -4.334335774183273315e-02 -3.534314408898353577e-02 3.254069015383720398e-02 1.816245727241039276e-02 1.105057075619697571e-01
-1.517134439200162888e-02 -1.082692891359329224e-01 -6.014172732830047607e-02 -1.687469482421875000e-01 2.419991344213485718e-01 1.081019341945648193e-01 -1.083597540855407715e-01 -3.650338053703308105e-01 1.258545368909835815e-01 -4.331590142101049423e-03 -2.531084120273590088e-01 -1.694841831922531128e-01 2.203595191240310669e-01 -2.016045525670051575e-02 -2.961426228284835815e-02 -1.280959788709878922e-02 1.123290359973907471e-01 1.674391329288482666e-01 -2.677442133426666260e-01 -1.198420226573944092e-01 1.979418331757187843e-03 1.135894656181335449e-02 1.962136663496494293e-02 2.597176432609558105e-01 -1.701121628284454346e-01 5.174037814140319824e-02 -3.289355039596557617e-01 -1.092989444732666016e-01 3.805734515190124512e-01 1.545315384864807129e-01 2.548697292804718018e-01 -4.418639466166496277e-02
5.666211247444152832e-03 -2.275805920362472534e-01 5.684736743569374084e-02 -1.245119050145149231e-01 3.381889462471008301e-01 -2.373794615268707275e-01 -9.406583011150360107e-02 -1.675966382026672363e-01 -3.755189850926399231e-02 -6.000835448503494263e-02 -3.958459496498107910e-01 1.210192069411277771e-01 -4.705089703202247620e-02 4.309586286544799805e-01 1.944314241409301758e-01 -1.665169447660446167e-01 1.390009969472885132e-01 7.330884784460067749e-02 -7.132395356893539429e-02 -1.083640009164810181e-01 -1.830015331506729126e-01 7.427381724119186401e-02 -5.133682861924171448e-02 1.747311055660247803e-01 -2.157941758632659912e-01 1.863061487674713135e-01 6.602220982313156128e-02 -1.136274263262748718e-01 1.486042290925979614e-01 -1.752082072198390961e-02 -5.853379890322685242e-02 2.321627885103225708e-01
1.200624927878379822e-01 -1.088284626603126526e-01 -1.864016652107238770e-01 -1.797329485416412354e-01 1.678175032138824463e-01 1.568829417228698730e-01 2.289589941501617432e-01 -1.838012635707855225e-01 -1.310402452945709229e-01 6.492664664983749390e-02 -9.925999492406845093e-02 2.867558598518371582e-01 2.131001800298690796e-01 2.831720709800720215e-01 -2.061568945646286011e-02 -8.964102715253829956e-02 -2.624681964516639709e-02 -8.397744596004486084e-02 -3.363595306873321533e-01 -3.200145065784454346e-01 -5.723584070801734924e-02 -4.079057276248931885e-02 5.161951109766960144e-02 2.332324683666229248e-01 -1.416348516941070557e-01 1.454651951789855957e-01 7.741986215114593506e-02 8.202822506427764893e-02 -1.963783204555511475e-01 2.794229090213775635e-01 2.490671426057815552e-01 4.770334810018539429e-02
-1.508031040430068970e-01 -1.680284887552261353e-01 1.248302534222602844e-01 -2.921220064163208008e-01 -8.424857258796691895e-02 -1.292186081409454346e-01 -1.167317256331443787e-01 -3.879479169845581055e-01 -1.822500973939895630e-01 1.755904257297515869e-01 9.496046602725982666e-02 2.509372532367706299e-01 2.058765292167663574e-01 1.545205563306808472e-01 1.333758085966110229e-01 -1.774238049983978271e-01 -4.348472878336906433e-02 1.108046323060989380e-01 -1.171983703970909119e-01 -1.287492662668228149e-01 -7.799357175827026367e-02 6.646542251110076904e-02 2.053797096014022827e-01 6.434608250856399536e-02 3.151444345712661743e-02 1.402929127216339111e-01 -2.723793089389801025e-01 9.791029244661331177e-02 -9.226844459772109985e-02 -2.624800428748130798e-02 2.152071297168731689e-01 3.838576376438140869e-01
2.546193599700927734e-01 6.744027882814407349e-02 3.088169358670711517e-02 2.107887715101242065e-01 2.409088611602783203e-02 1.331426203250885010e-01 1.143836900591850281e-01 -2.242273539304733276e-01 1.707308590412139893e-01 1.420407276600599289e-02 -1.414592117071151733e-01 3.023778498172760010e-01 -1.576362736523151398e-02 3.661642968654632568e-01 -6.352959666401147842e-03 4.013254493474960327e-02 -1.420600265264511108e-01 1.158507540822029114e-02 -2.771033644676208496e-01 -9.544757753610610962e-02 -7.394587248563766479e-02 4.352394863963127136e-02 -1.405113488435745239e-01 -1.722252815961837769e-01 -3.512825965881347656e-01 1.591083258390426636e-01 -2.540580928325653076e-01 -3.302050530910491943e-01 -1.398999709635972977e-02 -1.799905002117156982e-01 -8.577287942171096802e-02 -3.965359553694725037e-02
-1.121353358030319214e-01 1.406083535403013229e-02 1.146130338311195374e-01 -5.022288113832473755e-02 3.194386065006256104e-01 -1.755432635545730591e-01 2.187678217887878418e-02 -4.999043792486190796e-02 1.214090138673782349e-01 1.899816989898681641e-01 -1.693664342164993286e-01 3.463793992996215820e-01 -1.121050789952278137e-01 -1.334679871797561646e-01 2.827758491039276123e-01 1.825689226388931274e-01 -1.616659015417098999e-01 2.270510196685791016e-01 -3.768598735332489014e-01 -2.104062885046005249e-01 6.313894689083099365e-02 -7.168707251548767090e-02 -6.928804516792297363e-02 -1.947080716490745544e-02 -8.049454540014266968e-03 1.414269655942916870e-01 -3.608162701129913330e-01 -9.762572497129440308e-02 -1.651477515697479248e-01 9.236143901944160461e-03 1.169264540076255798e-01 1.160149499773979187e-01
1.870703250169754028e-01 -4.963647574186325073e-03 1.413016319274902344e-01 4.998770356178283691e-02 9.922650456428527832e-02 -1.117675825953483582e-01 -1.870798761956393719e-03 -2.861988544464111328e-01 -1.427864730358123779e-01 2.574733793735504150e-01 -3.294494152069091797e-01 1.442586928606033325e-01 4.101002514362335205e-01 2.348267734050750732e-01 -1.509660035371780396e-01 -2.011767327785491943e-01 -2.011317312717437744e-01 1.708439290523529053e-01 -2.146907709538936615e-02 1.748232357203960419e-02 5.980190634727478027e-02 4.975942522287368774e-02 -1.102984230965375900e-02 -9.962173551321029663e-02 -1.175019666552543640e-01 4.826463758945465088e-02 -2.487149275839328766e-02 -7.281021773815155029e-02 2.649157345294952393e-01 2.025944143533706665e-01 -3.306340575218200684e-01 8.087475597858428955e-02
1.588908880949020386e-01 -2.516997754573822021e-01 1.874814629554748535e-01 -1.302806735038757324e-01 1.699044406414031982e-01 -7.393296062946319580e-02 -1.632912009954452515e-01 -1.677241772413253784e-01 7.708101719617843628e-02 -2.188172638416290283e-01 -3.602859005331993103e-02 1.458546426147222519e-02 1.356585770845413208e-01 2.643469572067260742e-01 1.157806161791086197e-02 1.183524280786514282e-01 -4.157173633575439453e-01 5.769447609782218933e-02 -3.036820292472839355e-01 -7.911348342895507812e-02 -2.280598282814025879e-01 -8.786775916814804077e-02 1.722980737686157227e-01 -2.142954170703887939e-01 2.666366398334503174e-01 1.015589982271194458e-01 -1.999992877244949341e-01 -1.637316346168518066e-01 5.240329727530479431e-02 1.714117676019668579e-01 7.530865073204040527e-02 1.280755251646041870e-01
4.921179264783859253e-03 -5.068977549672126770e-02 1.902087628841400146e-01 -3.920549526810646057e-02 2.372887432575225830e-01 3.830581530928611755e-02 -1.972746998071670532e-01 -1.326479911804199219e-01 -6.901272386312484741e-02 4.336461722850799561e-01 -3.274486213922500610e-02 -8.038025349378585815e-02 1.517885029315948486e-01 1.855011582374572754e-01 -2.223429083824157715e-01 -1.539555341005325317e-01 -2.521718144416809082e-01 3.219421207904815674e-02 -2.587222158908843994e-01 -8.422990888357162476e-02 2.499283552169799805e-01 1.187373027205467224e-01 -2.144009172916412354e-01 1.217031329870223999e-01 -3.116143047809600830e-01 2.177924662828445435e-01 -5.019878037273883820e-03 -2.232161611318588257e-01 -6.751548498868942261e-02 -2.638074383139610291e-02 1.071274206042289734e-01 1.653796285390853882e-01
1.289559900760650635e-01 -9.135834127664566040e-02 8.724381774663925171e-02 -2.161095589399337769e-01 2.161864489316940308e-01 -9.577834606170654297e-02 1.632164418697357178e-01 -1.999588161706924438e-01 5.915904790163040161e-02 1.509920060634613037e-01 -1.699273288249969482e-01 -1.445135474205017090e-02 -9.313463419675827026e-02 5.492643713951110840e-01 -4.310081899166107178e-02 2.043494395911693573e-02 -1.883502304553985596e-01 -8.614859730005264282e-02 -6.978408992290496826e-02 -3.338171541690826416e-01 2.380171976983547211e-02 -1.642428636550903320e-01 -2.800541743636131287e-02 1.935062259435653687e-01 -2.425209134817123413e-01 2.556856274604797363e-01 1.808731704950332642e-01 -1.773730963468551636e-01 -1.850058697164058685e-02 1.125947609543800354e-01 2.081262879073619843e-02 5.796317756175994873e-02
-7.303638756275177002e-02 -2.403762489557266235e-01 1.835571676492691040e-01 -2.093330174684524536e-01 4.160567224025726318e-01 -1.591998487710952759e-01 -2.481771111488342285e-01 -3.208024427294731140e-02 -1.248444616794586182e-01 1.235770583152770996e-01 5.793482065200805664e-02 1.414871215820312500e-01 2.012578099966049194e-01 2.073526531457901001e-01 -1.986301243305206299e-01 -3.254570439457893372e-02 1.266173720359802246e-01 -2.556649036705493927e-02 -2.802031040191650391e-01 -2.080952078104019165e-01 1.272892951965332031e-01 -8.623971045017242432e-02 2.220476865768432617e-01 -5.778258293867111206e-02 -2.434368729591369629e-01 2.024406194686889648e-01 -1.188357919454574585e-01 -5.002212245017290115e-03 -6.922934949398040771e-02 2.480334192514419556e-01 1.526563316583633423e-01 -3.552949056029319763e-02
1.534339040517807007e-01 8.481903374195098877e-02 -1.860507577657699585e-02 7.131469249725341797e-02 5.902546271681785583e-02 1.453161984682083130e-01 1.690978556871414185e-01 -1.892525553703308105e-01 2.187569858506321907e-03 -3.970916569232940674e-02 -4.205337911844253540e-02 1.802693754434585571e-01 1.567102372646331787e-01 1.825131773948669434e-01 2.336466908454895020e-01 -2.167503833770751953e-01 -2.081574499607086182e-01 3.006428182125091553e-01 -1.326295882463455200e-01 -4.728485941886901855e-01 2.682273089885711670e-01 3.230558708310127258e-02 9.771182388067245483e-02 -1.204991042613983154e-01 -2.073916196823120117e-01 3.007267788052558899e-02 -1.192906573414802551e-01 1.675641536712646484e-01 2.413806468248367310e-01 1.525278091430664062e-01 1.560637652873992920e-01 1.243974417448043823e-01
-1.307773143053054810e-01 -2.884766161441802979e-01 7.607136666774749756e-02 4.272767156362533569e-02 2.627527117729187012e-01 3.642571717500686646e-02 -4.070373997092247009e-02 -7.723098993301391602e-02 -4.704945906996726990e-02 1.678680032491683960e-01 -2.400680035352706909e-01 1.417140811681747437e-01 1.946863383054733276e-01 2.530834078788757324e-01 3.220639005303382874e-02 -9.671765565872192383e-02 -1.022804304957389832e-01 -1.964602768421173096e-01 -9.700015932321548462e-02 -1.949972361326217651e-01 2.720161378383636475e-01 -2.269035577774047852e-01 4.074575379490852356e-02 1.689482033252716064e-01 -1.506374478340148926e-01 9.664175659418106079e-02 9.068291634321212769e-02 -3.549353480339050293e-01 -1.582715660333633423e-01 4.271198809146881104e-02 3.449926972389221191e-01 -1.712424755096435547e-01
3.133052960038185120e-02 -1.345129334367811680e-03 1.351147443056106567e-01 -1.150814741849899292e-01 1.435456722974777222e-01 -9.997185319662094116e-02 -1.034845411777496338e-01 -2.509416043758392334e-01 -2.161657363176345825e-01 1.904511600732803345e-01 -1.249666288495063782e-01 4.752054214477539062e-01 2.209288030862808228e-01 3.066918253898620605e-01 3.376569747924804688e-01 4.173279553651809692e-02 -1.248188614845275879e-01 1.368761211633682251e-01 -3.692869842052459717e-02 2.812533639371395111e-02 -1.132945045828819275e-01 2.290052473545074463e-01 2.113994024693965912e-02 6.236475426703691483e-03 -1.180806532502174377e-01 5.764839425683021545e-02 -3.152860403060913086e-01 2.548978291451931000e-02 -1.515011638402938843e-01 -1.755590885877609253e-01 8.113683015108108521e-02 -1.626194082200527191e-02
-1.730923354625701904e-02 -1.938850730657577515e-01 -1.961863599717617035e-03 5.677261576056480408e-02 2.418612539768218994e-01 -2.637242376804351807e-01 -7.900603860616683960e-02 -3.017601743340492249e-02 1.498684734106063843e-01 1.013188585638999939e-01 -4.832119345664978027e-01 8.460780233144760132e-02 -1.370129175484180450e-02 4.302506446838378906e-01 1.512617170810699463e-01 -8.965609967708587646e-02 -1.807646453380584717e-02 1.257184743881225586e-01 -1.973209083080291748e-01 -1.704556047916412354e-01 -6.735176593065261841e-02 -1.180010661482810974e-01 1.121203303337097168e-01 2.326841503381729126e-01 -7.707344740629196167e-02 1.703324466943740845e-01 1.028752103447914124e-01 1.926321722567081451e-02 1.219975948333740234e-01 -1.588199436664581299e-01 -6.548839062452316284e-02 2.729145884513854980e-01
-1.795782148838043213e-01 -4.193812906742095947e-01 2.103765308856964111e-01 6.787673383951187134e-02 3.400616943836212158e-01 5.710981786251068115e-02 2.223175391554832458e-02 1.289513856172561646e-01 1.001170277595520020e-01 2.051240652799606323e-01 -2.450451813638210297e-02 2.514218091964721680e-01 2.731136679649353027e-01 9.156441688537597656e-02 -6.985238939523696899e-02 2.366702258586883545e-01 -1.111978143453598022e-01 -9.043928235769271851e-03 1.525507960468530655e-02 -2.174981683492660522e-01 -1.217502653598785400e-01 -5.624811351299285889e-02 7.180181890726089478e-02 1.075301989912986755e-01 -4.229154884815216064e-01 1.111700665205717087e-02 2.192654311656951904e-01 -4.599512368440628052e-02 -3.317411616444587708e-02 -5.171126872301101685e-02 1.221236586570739746e-01 6.816551089286804199e-02
-1.632143408060073853e-01 -1.153419092297554016e-01 1.160972868092358112e-03 9.055925160646438599e-02 1.449854224920272827e-01 5.821784958243370056e-02 1.816469803452491760e-02 -2.322754263877868652e-01 -1.124847754836082458e-01 1.061908975243568420e-01 6.637935340404510498e-02 1.548648327589035034e-01 -2.568312361836433411e-02 2.332575172185897827e-01 2.765469849109649658e-01 -2.055351063609123230e-02 4.782783985137939453e-02 -1.511497497558593750e-01 -1.326975375413894653e-01 -4.243459403514862061e-01 5.894007533788681030e-02 5.844079703092575073e-02 -3.150698915123939514e-02 2.102318964898586273e-02 -2.038383856415748596e-03 1.128336116671562195e-01 -1.582635492086410522e-01 -2.371503561735153198e-01 4.989714622497558594e-01 2.152788937091827393e-01 -1.146700531244277954e-01 2.350514382123947144e-01
7.693980634212493896e-02 -1.133915781974792480e-01 5.183023214340209961e-02 -6.630208343267440796e-02 1.637570559978485107e-01 -2.619219422340393066e-01 -1.613935679197311401e-01 -3.063912093639373779e-01 2.420554310083389282e-01 -3.239984065294265747e-02 1.440818309783935547e-01 6.994748115539550781e-02 2.664165198802947998e-01 4.448625072836875916e-02 -3.236015513539314270e-02 -1.619207262992858887e-01 -3.158429265022277832e-01 1.140760630369186401e-02 -3.915163576602935791e-01 -8.612751960754394531e-02 1.491157263517379761e-01 -1.436629146337509155e-02 4.206869006156921387e-02 1.827189773321151733e-01 -1.926321536302566528e-01 4.578124731779098511e-02 -1.392474165186285973e-03 -2.697963416576385498e-01 -3.040705919265747070e-01 -7.336711883544921875e-02 1.899997889995574951e-01 9.569639712572097778e-02
-7.499045133590698242e-02 -1.544112106785178185e-03 4.169031046330928802e-03 1.782307028770446777e-01 -1.041445061564445496e-01 -1.088675558567047119e-01 -2.470024973154067993e-01 -4.423966631293296814e-02 -1.157169267535209656e-01 -1.303776800632476807e-01 1.732823555357754230e-03 1.644849181175231934e-01 -2.224357426166534424e-02 2.612813115119934082e-01 1.783872693777084351e-01 3.040153346955776215e-02 -2.757079601287841797e-01 3.347693085670471191e-01 -2.229114025831222534e-01 -2.552378177642822266e-01 -1.867753118276596069e-01 5.543307960033416748e-02 1.664216280914843082e-03 -5.473005771636962891e-02 -5.251896977424621582e-01 7.230934221297502518e-03 -1.318970173597335815e-01 -1.386278569698333740e-01 1.358465552330017090e-01 -7.955084741115570068e-02 -5.177885293960571289e-02 1.847616434097290039e-01
-6.502583622932434082e-02 -1.871326714754104614e-01 -1.156314462423324585e-01 -3.796701133251190186e-02 1.518975943326950073e-01 1.701999902725219727e-01 -2.906079888343811035e-01 -4.414637684822082520e-01 1.350273638963699341e-01 -1.020233612507581711e-02 2.793765254318714142e-02 -1.103265434503555298e-01 2.497029453516006470e-01 4.008414968848228455e-02 7.339994609355926514e-02 1.839985847473144531e-01 -1.639968901872634888e-01 2.572650313377380371e-01 -3.540950119495391846e-01 -2.036471068859100342e-01 9.786058217287063599e-02 1.652960032224655151e-01 1.128907054662704468e-01 2.809802591800689697e-01 -1.645204126834869385e-01 -1.076385453343391418e-01 2.545235119760036469e-02 1.657065749168395996e-01 -1.154862046241760254e-01 -1.272733206860721111e-03 -4.301736131310462952e-02 9.792072325944900513e-02
1.660837233066558838e-01 -7.109645009040832520e-02 1.244803145527839661e-01 7.251657545566558838e-02 -1.318584680557250977e-01 -1.299538910388946533e-01 -1.053616553544998169e-01 -1.386495977640151978e-01 -8.021118491888046265e-02 -1.493996847420930862e-02 -5.602457746863365173e-02 -1.853246986865997314e-01 3.171007931232452393e-01 3.271406292915344238e-01 1.474210917949676514e-01 -1.479068547487258911e-01 2.927071042358875275e-02 -1.492542028427124023e-02 -1.372389942407608032e-01 -3.541491627693176270e-01 8.161772042512893677e-02 -2.374412119388580322e-02 -2.835026010870933533e-02 -6.324496865272521973e-02 -2.910333573818206787e-01 2.233172059059143066e-01 -3.739463686943054199e-01 -1.932512819766998291e-01 1.692047119140625000e-01 -1.370328068733215332e-01 1.800343245267868042e-01 1.942818909883499146e-01
1.569953560829162598e-01 -5.417775362730026245e-02 2.960731089115142822e-01 -1.596328685991466045e-03 1.462092101573944092e-01 1.508332639932632446e-01 9.348276257514953613e-02 7.819714397192001343e-02 1.586156664416193962e-03 3.115422725677490234e-01 -1.771911978721618652e-01 -1.842680945992469788e-02 2.517688572406768799e-01 4.447274841368198395e-03 1.279096454381942749e-01 8.249298483133316040e-02 -1.983754187822341919e-01 9.286193549633026123e-02 -2.284561991691589355e-01 -4.966565966606140137e-02 -2.559995949268341064e-01 3.253412246704101562e-01 -8.479769341647624969e-03 -1.047046706080436707e-01 -3.357612192630767822e-01 1.338478624820709229e-01 -5.833167582750320435e-03 -1.042373403906822205e-01 1.304179728031158447e-01 1.645542085170745850e-01 3.697209656238555908e-01 5.494939535856246948e-02
7.995627820491790771e-03 -8.437508344650268555e-02 9.500031173229217529e-02 -1.031422913074493408e-01 4.133564829826354980e-01 -1.581383794546127319e-01 -1.550527215003967285e-01 -2.333320863544940948e-02 -4.046970605850219727e-02 1.687441766262054443e-01 2.560504339635372162e-02 -2.339644916355609894e-02 2.797227203845977783e-01 3.080940842628479004e-01 -5.133624374866485596e-02 -9.026450663805007935e-02 -2.384203672409057617e-01 -6.672953069210052490e-02 -4.149048626422882080e-01 -9.076838940382003784e-02 1.554626226425170898e-01 -6.106943264603614807e-02 -1.838491708040237427e-01 1.945236623287200928e-01 -1.579926162958145142e-01 1.461558490991592407e-01 1.101567372679710388e-01 -8.715538680553436279e-02 5.791970528662204742e-03 5.739093571901321411e-02 1.168552935123443604e-01 3.364145457744598389e-01
-2.122088521718978882e-01 1.317728459835052490e-01 1.006454452872276306e-01 -3.776712343096733093e-02 3.893049061298370361e-01 2.060958147048950195e-01 -7.181916385889053345e-02 -2.244170755147933960e-01 2.400022149085998535e-01 -2.163734473288059235e-02 -3.455235064029693604e-02 1.640469729900360107e-01 -5.016118753701448441e-03 1.411531418561935425e-01 2.171691805124282837e-01 -1.362730562686920166e-01 -2.657926380634307861e-01 2.470574676990509033e-01 -1.141429841518402100e-01 -8.387701213359832764e-02 1.566968858242034912e-01 -1.112131252884864807e-01 2.228360772132873535e-01 9.484766423702239990e-02 5.843394994735717773e-02 1.343501657247543335e-01 6.526722107082605362e-03 -1.308845281600952148e-01 2.792510986328125000e-01 -9.642085433006286621e-02 1.312173157930374146e-01 3.379060924053192139e-01
-1.680697202682495117e-01 2.059937268495559692e-01 2.885056138038635254e-01 1.664903759956359863e-01 6.267894059419631958e-02 1.304891109466552734e-01 -8.644811064004898071e-02 -2.254759371280670166e-01 1.086327359080314636e-01 -3.622471587732434273e-03 1.502257287502288818e-01 -2.368869446218013763e-02 8.518765866756439209e-02 9.094325453042984009e-02 -1.005442626774311066e-02 9.074131399393081665e-02 -2.452992498874664307e-01 1.250134222209453583e-02 -1.511939465999603271e-01 -4.957092106342315674e-01 1.164605543017387390e-01 -4.714156687259674072e-02 2.520573437213897705e-01 5.233773589134216309e-02 -1.787799596786499023e-01 1.748601794242858887e-01 -1.740399301052093506e-01 8.259492367506027222e-02 1.261524558067321777e-01 1.061694398522377014e-01 1.732065379619598389e-01 3.353808224201202393e-01
2.421278506517410278e-02 1.623160839080810547e-01 3.873526453971862793e-01 -2.679405212402343750e-01 1.926617473363876343e-01 1.268298923969268799e-01 -2.028957158327102661e-01 -2.891247272491455078e-01 -2.146817371249198914e-02 1.391537189483642578e-01 1.159010529518127441e-01 4.496471956372261047e-03 1.348109394311904907e-01 1.949798017740249634e-01 3.183976709842681885e-01 -9.130905568599700928e-02 -2.201117873191833496e-01 1.982068121433258057e-01 -3.818105161190032959e-01 -9.889696724712848663e-03 1.679592207074165344e-02 -9.632591158151626587e-02 -1.070221662521362305e-01 7.364834845066070557e-02 -8.825063705444335938e-02 8.021155744791030884e-02 9.018879383802413940e-02 -2.489576041698455811e-01 1.645407527685165405e-01 3.982680663466453552e-02 -2.649926021695137024e-02 1.834905892610549927e-02
6.998740136623382568e-02 -1.892763674259185791e-01 8.327716030180454254e-03 -1.308885514736175537e-01 1.893556863069534302e-01 1.301097273826599121e-01 8.977954089641571045e-02 -3.457429707050323486e-01 2.167256623506546021e-01 -1.408770233392715454e-01 -3.107365071773529053e-01 -2.163134664297103882e-01 1.573171615600585938e-01 8.122000843286514282e-02 5.891212075948715210e-02 2.099122703075408936e-01 -9.677312523126602173e-02 3.471128270030021667e-02 -2.107581496238708496e-01 -2.820186614990234375e-01 -5.431644245982170105e-02 -1.345038507133722305e-02 3.479539230465888977e-02 -6.994731724262237549e-02 -1.119627282023429871e-01 -3.868553042411804199e-02 -1.883858293294906616e-01 -3.204151615500450134e-02 2.849248945713043213e-01 3.439777493476867676e-01 -1.722799055278301239e-02 2.802544236183166504e-01
1.534631699323654175e-01 -2.097393758594989777e-02 -5.173315107822418213e-02 4.155065864324569702e-02 3.461463749408721924e-02 2.607907541096210480e-02 -7.178997248411178589e-02 -1.834311485290527344e-01 -3.001144826412200928e-01 -2.362556606531143188e-01 5.425243079662322998e-02 1.370491236448287964e-01 -5.461084842681884766e-02 1.742988526821136475e-01 6.484329700469970703e-02 5.612429697066545486e-03 -2.521712481975555420e-01 1.125049069523811340e-01 -2.011642903089523315e-01 -3.325992822647094727e-01 -2.146320641040802002e-01 1.153306383639574051e-02 9.623210132122039795e-02 -1.882970929145812988e-01 -4.609296321868896484e-01 1.359452903270721436e-01 -1.082535013556480408e-01 -2.502338588237762451e-01 2.861294150352478027e-01 1.240558251738548279e-01 6.636589020490646362e-02 2.295267768204212189e-02
2.430089116096496582e-01 -2.403717935085296631e-01 4.083149507641792297e-02 2.837074734270572662e-02 -1.306560337543487549e-01 2.347503453493118286e-01 -2.200744301080703735e-01 2.514462731778621674e-02 2.209152430295944214e-01 2.014067471027374268e-01 8.223533630371093750e-03 2.020487636327743530e-01 9.850802272558212280e-02 4.859985709190368652e-01 1.853561699390411377e-01 -6.320308148860931396e-02 -3.181324005126953125e-01 -2.088305652141571045e-01 -5.452205613255500793e-02 -3.926634490489959717e-01 8.086203783750534058e-02 -1.401350460946559906e-02 -2.240270143374800682e-03 -1.055037509649991989e-02 -6.404358148574829102e-02 1.525885798037052155e-02 -2.737611532211303711e-02 -1.167394667863845825e-01 -9.219130873680114746e-02 -3.151945397257804871e-02 8.716950565576553345e-02 -1.767140254378318787e-02
1.194828078150749207e-01 -1.514931768178939819e-01 1.863461136817932129e-01 9.013083577156066895e-02 1.317498087882995605e-01 2.501902915537357330e-02 2.974132262170314789e-02 -4.596909880638122559e-01 -4.680511541664600372e-03 3.625144958496093750e-01 -1.043213531374931335e-01 -3.462953120470046997e-02 -3.573320433497428894e-02 1.609482765197753906e-01 1.231783628463745117e-01 2.167086452245712280e-01 -1.719228327274322510e-01 3.870007023215293884e-02 -7.809453643858432770e-03 -1.484244763851165771e-01 1.200811415910720825e-01 -1.530943512916564941e-01 1.778751015663146973e-01 2.969216108322143555e-01 -2.706233970820903778e-02 2.607974456623196602e-04 -2.674439847469329834e-01 -1.984524913132190704e-02 3.043363988399505615e-01 1.909366399049758911e-01 -1.251286268234252930e-01 1.694425940513610840e-01
3.265446051955223083e-02 5.749939754605293274e-02 3.764564171433448792e-02 7.208832539618015289e-04 -1.288136001676321030e-02 1.500073522329330444e-01 1.764949709177017212e-01 -1.715618968009948730e-01 1.074041947722434998e-01 2.283727377653121948e-01 -1.180974543094635010e-01 5.372760295867919922e-01 1.949902176856994629e-01 1.994251310825347900e-01 5.569680035114288330e-02 6.477638334035873413e-02 -8.876969665288925171e-02 -3.441824913024902344e-01 -2.757483348250389099e-02 -1.453655362129211426e-01 -1.670223921537399292e-01 4.909038543701171875e-03 8.848517388105392456e-02 -1.771794408559799194e-01 -2.365518808364868164e-01 1.454262584447860718e-01 -6.000654399394989014e-02 -2.033346891403198242e-01 3.057225048542022705e-01 1.243336051702499390e-01 1.079125180840492249e-01 3.959929198026657104e-02
-5.953416600823402405e-02 -1.196167841553688049e-01 1.260886341333389282e-01 -2.549795620143413544e-02 1.384809166193008423e-01 -2.086181752383708954e-02 -2.243121564388275146e-01 -4.045847654342651367e-01 2.714329957962036133e-01 6.747172027826309204e-02 -2.527382224798202515e-03 3.392596542835235596e-01 3.271035552024841309e-01 3.697865828871726990e-02 -4.808486998081207275e-02 5.588386580348014832e-02 -1.223919764161109924e-01 -1.442691087722778320e-01 -1.862285584211349487e-01 -1.470549106597900391e-01 -8.579478412866592407e-02 -2.163153141736984253e-01 2.792505919933319092e-01 2.632128894329071045e-01 -1.914697140455245972e-01 -1.182889491319656372e-01 2.708234488964080811e-01 -7.887152023613452911e-03 -5.348769202828407288e-02 -3.790827095508575439e-02 -5.452397838234901428e-02 -2.244725124910473824e-03
-1.050278544425964355e-01 1.655439138412475586e-01 2.239384353160858154e-01 -4.872728139162063599e-03 9.216097742319107056e-02 1.030150055885314941e-01 1.650654375553131104e-01 -2.868439853191375732e-01 2.193711847066879272e-01 -2.247966229915618896e-01 4.280939325690269470e-02 1.839115284383296967e-03 -8.161413483321666718e-03 1.865192949771881104e-01 2.400742918252944946e-01 -1.552269142121076584e-02 -2.747065853327512741e-03 1.710567623376846313e-01 -2.710192799568176270e-01 -4.250844717025756836e-01 -1.126482784748077393e-01 2.138210684061050415e-01 1.879529654979705811e-01 -1.151119321584701538e-01 -2.891374230384826660e-01 1.585329920053482056e-01 -1.135566458106040955e-01 -1.400196105241775513e-01 2.132043242454528809e-01 -3.224825253710150719e-03 -5.831966921687126160e-02 9.502913802862167358e-02
-1.626726388931274414e-01 -2.807969450950622559e-01 2.492664158344268799e-01 -2.360541075468063354e-01 -6.513887643814086914e-02 1.316795647144317627e-01 7.117926329374313354e-02 -5.369534716010093689e-02 -5.125624686479568481e-02 3.112428486347198486e-01 -2.180542051792144775e-01 2.284823209047317505e-01 1.492978036403656006e-01 1.452110409736633301e-01 -9.237857908010482788e-02 3.088768199086189270e-02 -3.808291554450988770e-01 1.224612742662429810e-01 -3.720384538173675537e-01 -1.120460703969001770e-01 1.644558608531951904e-01 5.722085759043693542e-02 1.120389923453330994e-01 2.977353520691394806e-02 5.540979327633976936e-05 -5.728492885828018188e-02 2.834075987339019775e-01 -1.724636740982532501e-02 -3.123431280255317688e-02 1.421125233173370361e-01 2.428737096488475800e-02 1.864785999059677124e-01
1.964105665683746338e-01 -1.030435264110565186e-01 1.698679625988006592e-01 -1.217515692114830017e-01 1.455501914024353027e-01 1.732141524553298950e-02 -1.432643830776214600e-01 -5.135069489479064941e-01 -3.760409727692604065e-02 1.098990589380264282e-01 -9.729378670454025269e-02 -2.095351517200469971e-01 2.639143466949462891e-01 5.611387640237808228e-02 1.828109174966812134e-01 1.461182832717895508e-01 -1.926042288541793823e-01 2.022589892148971558e-01 -1.172823682427406311e-01 -3.033970594406127930e-01 2.334059029817581177e-02 -4.969608411192893982e-02 6.249852105975151062e-02 7.453853636980056763e-02 2.643535658717155457e-02 2.571265995502471924e-01 -4.129309579730033875e-02 2.476891577243804932e-01 -6.436712294816970825e-02 -1.729431897401809692e-01 7.038925588130950928e-02 -2.045307755470275879e-01
2.364487797021865845e-01 -6.190888956189155579e-02 4.187842365354299545e-03 -3.533203601837158203e-01 2.534630000591278076e-01 4.918768070638179779e-03 -1.695896983146667480e-01 -3.116971254348754883e-01 2.018579095602035522e-02 2.229475080966949463e-01 6.325123459100723267e-02 2.037281244993209839e-01 9.350968152284622192e-02 3.026114217936992645e-02 9.957326203584671021e-02 4.034910723567008972e-02 -1.023796796798706055e-01 1.636098921298980713e-01 -2.161697894334793091e-01 -1.986892335116863251e-02 2.517709732055664062e-01 1.909035071730613708e-02 -1.641226708889007568e-01 -7.524006813764572144e-02 -3.512363433837890625e-01 2.135541290044784546e-01 -1.349229216575622559e-01 -1.436761468648910522e-01 1.992460638284683228e-01 -6.046536937355995178e-02 1.309245824813842773e-01 2.436422258615493774e-01
-3.453304469585418701e-01 -2.129202932119369507e-01 4.593573138117790222e-02 3.305595740675926208e-02 2.618869841098785400e-01 9.617473930120468140e-02 -8.316285908222198486e-02 -7.279761135578155518e-02 1.622716337442398071e-01 8.077222853899002075e-02 -3.169489800930023193e-01 1.461260467767715454e-01 6.525698304176330566e-02 -3.817712515592575073e-02 6.226140633225440979e-02 1.843347400426864624e-01 -2.267331629991531372e-01 4.223130345344543457e-01 -1.911996155977249146e-01 -3.791144490242004395e-02 1.039169803261756897e-01 1.258254237473011017e-02 1.317981183528900146e-01 -1.370532959699630737e-01 -1.278131753206253052e-01 5.421173200011253357e-02 -2.370674610137939453e-01 -2.303162962198257446e-01 -1.536072492599487305e-01 -9.424183517694473267e-04 1.227557808160781860e-01 2.487422078847885132e-01
-1.540074124932289124e-02 -1.654333025217056274e-01 4.992145672440528870e-02 -7.850032299757003784e-02 3.733601048588752747e-02 3.684481978416442871e-02 -5.214564129710197449e-02 -3.716228604316711426e-01 1.446773111820220947e-01 1.445554047822952271e-01 4.641092196106910706e-02 1.843485534191131592e-01 2.576568722724914551e-01 5.894681811332702637e-02 1.845994442701339722e-01 8.312787860631942749e-02 6.188928615301847458e-03 1.676047593355178833e-01 -4.307650327682495117e-01 -3.514086604118347168e-01 2.174008339643478394e-01 9.074363112449645996e-02 -6.989102065563201904e-02 1.314677000045776367e-01 -1.153080016374588013e-01 1.336027681827545166e-01 2.353455722332000732e-01 2.076511234045028687e-01 -2.044405192136764526e-01 -1.367066949605941772e-01 -5.260275211185216904e-03 1.623088568449020386e-01
-2.684066593647003174e-01 2.850712835788726807e-02 2.542972564697265625e-02 -1.241031736135482788e-01 3.036397397518157959e-01 2.557647228240966797e-01 3.870253264904022217e-02 -2.414806336164474487e-01 9.754413366317749023e-02 3.809559643268585205e-01 -8.575951680541038513e-03 2.042486518621444702e-01 1.390984505414962769e-01 2.657406330108642578e-01 9.536247700452804565e-02 4.783323779702186584e-02 -1.491518169641494751e-01 -1.191829890012741089e-01 -1.081690341234207153e-01 -1.459155976772308350e-01 -5.889679770916700363e-03 -5.429232120513916016e-02 -2.117544412612915039e-01 2.479485869407653809e-01 -2.342419326305389404e-01 2.175739407539367676e-01 9.951432049274444580e-02 -2.653436660766601562e-01 -7.177222520112991333e-02 -9.126533567905426025e-02 4.143308103084564209e-02 1.394005119800567627e-01
-1.065925881266593933e-02 -4.515688419342041016e-01 5.707584321498870850e-02 7.960111647844314575e-02 4.201248288154602051e-01 -2.147319316864013672e-01 -2.193963676691055298e-01 -1.194698438048362732e-01 1.246179360896348953e-02 9.885100275278091431e-02 -1.876559555530548096e-01 -2.067838311195373535e-01 2.797705680131912231e-02 1.603736877441406250e-01 7.011177949607372284e-03 -1.688611507415771484e-01 -2.300600707530975342e-01 8.606920391321182251e-02 -1.988162845373153687e-01 -1.389594227075576782e-01 -9.831240028142929077e-02 -6.623118370771408081e-02 -9.114912152290344238e-02 1.929174512624740601e-01 -6.123956292867660522e-02 2.013645619153976440e-01 1.750327348709106445e-01 -2.370025962591171265e-01 1.285690963268280029e-01 1.773449927568435669e-01 2.623474691063165665e-03 -2.335685864090919495e-02
-1.269820183515548706e-01 -1.138174682855606079e-01 1.691268980503082275e-01 1.023066341876983643e-01 3.153027892112731934e-01 3.613058030605316162e-01 -4.111870378255844116e-02 -6.381200999021530151e-02 1.612457334995269775e-01 -5.063987895846366882e-02 -2.353221923112869263e-01 4.032307863235473633e-02 6.012998893857002258e-02 -3.872236236929893494e-03 -6.263513118028640747e-02 2.147708088159561157e-01 -2.051515132188796997e-01 2.868961729109287262e-02 -1.497944146394729614e-01 -2.510216832160949707e-01 1.483901217579841614e-02 -7.861055433750152588e-02 2.144544869661331177e-01 -4.534808546304702759e-02 3.754837438464164734e-02 4.997652396559715271e-02 -1.303311586380004883e-01 -1.069403961300849915e-01 3.238014578819274902e-01 1.737416386604309082e-01 1.556776016950607300e-01 4.271723926067352295e-01
1.864646077156066895e-01 -8.724945038557052612e-02 -1.830053627490997314e-01 -5.796981602907180786e-02 5.116147175431251526e-02 3.627006113529205322e-01 1.908549922518432140e-03 -3.023051917552947998e-01 2.637760043144226074e-01 1.190623268485069275e-01 -4.718687757849693298e-02 1.678851842880249023e-01 -2.546799927949905396e-02 6.772654503583908081e-02 3.809260129928588867e-01 -2.589657437056303024e-03 -3.891755044460296631e-01 2.666786080226302147e-03 -1.340797394514083862e-01 -1.672464609146118164e-01 2.559911012649536133e-01 -1.437198370695114136e-01 -1.089027430862188339e-02 3.305497020483016968e-02 -2.132687717676162720e-01 2.940220832824707031e-01 -1.518521271646022797e-02 -3.907925263047218323e-02 -5.331936478614807129e-02 -6.605028361082077026e-02 4.462965950369834900e-02 5.471737682819366455e-02
-5.253959819674491882e-02 1.148745603859424591e-02 -2.163857221603393555e-02 -2.864048480987548828e-01 3.656378388404846191e-01 -1.377803087234497070e-01 -3.312432169914245605e-01 -3.309986293315887451e-01 1.154445018619298935e-02 2.217404693365097046e-01 1.183335110545158386e-01 2.025160193443298340e-01 2.141581624746322632e-01 9.789064526557922363e-02 1.497512906789779663e-01 -1.032021716237068176e-01 -1.247526928782463074e-01 5.755804479122161865e-02 -3.438923954963684082e-01 -6.863760203123092651e-02 1.525509059429168701e-01 -1.530973613262176514e-01 -1.305584609508514404e-01 1.153618469834327698e-01 -9.591834992170333862e-02 6.157613545656204224e-02 -5.824448913335800171e-02 -2.931979298591613770e-01 3.401242569088935852e-02 -2.744961529970169067e-02 8.268805593252182007e-02 1.407279968261718750e-01
5.428776517510414124e-02 -3.948489427566528320e-01 1.243640016764402390e-02 1.088017150759696960e-01 3.820215463638305664e-01 -2.309893667697906494e-01 -9.747431427240371704e-02 -8.449004590511322021e-02 2.428348809480667114e-01 2.405092865228652954e-01 8.942093700170516968e-02 -2.171940356492996216e-01 1.352800279855728149e-01 2.107714116573333740e-01 4.483390599489212036e-03 9.297071397304534912e-02 -1.849330365657806396e-01 1.105014383792877197e-01 -2.284426987171173096e-01 -5.964037030935287476e-02 1.907562464475631714e-01 -8.782102912664413452e-02 5.864036828279495239e-02 2.187276631593704224e-01 -1.365806013345718384e-01 2.172386944293975830e-01 1.428816616535186768e-01 -2.424221932888031006e-01 4.642245918512344360e-02 -7.720129936933517456e-02 -8.564700186252593994e-02 -1.087682917714118958e-01
-1.102164536714553833e-01 -1.143712550401687622e-01 2.113579213619232178e-01 1.691076755523681641e-01 2.583894431591033936e-01 2.781516611576080322e-01 -6.859076023101806641e-02 -3.373226821422576904e-01 -5.798776075243949890e-02 8.984817564487457275e-02 -1.034418642520904541e-01 5.653564818203449249e-03 -1.238956376910209656e-01 9.231139719486236572e-02 2.802018523216247559e-01 2.905875071883201599e-02 -1.205451190471649170e-01 -9.516847878694534302e-02 -1.138953790068626404e-01 -3.308086395263671875e-01 6.167417392134666443e-02 1.079203411936759949e-01 1.187588274478912354e-01 1.187983602285385132e-01 -2.528159879148006439e-02 1.656460464000701904e-01 -2.801260948181152344e-01 -1.506066173315048218e-01 2.789994180202484131e-01 1.535211950540542603e-01 -1.991232186555862427e-01 2.313628792762756348e-01
4.630490764975547791e-02 1.740863472223281860e-01 1.851629018783569336e-01 -1.532546710222959518e-02 5.189257860183715820e-01 4.246704652905464172e-02 -5.998929217457771301e-02 -2.032477706670761108e-01 -4.236593097448348999e-02 -6.422203034162521362e-02 2.516142651438713074e-02 2.179354429244995117e-01 6.055989116430282593e-02 3.400873243808746338e-01 5.871938914060592651e-02 -1.428596228361129761e-01 -7.594988215714693069e-03 -3.058335557579994202e-02 -3.686520159244537354e-01 1.012740954756736755e-01 -5.582304671406745911e-02 7.544641196727752686e-02 1.152496226131916046e-02 3.920928537845611572e-01 4.177149012684822083e-02 1.196870356798171997e-01 3.185999765992164612e-02 -6.125099211931228638e-02 5.746147036552429199e-02 2.320254445075988770e-01 -9.101865440607070923e-02 1.539849191904067993e-01
2.765263020992279053e-01 -2.587524652481079102e-01 2.711755931377410889e-01 -3.060147166252136230e-01 1.052872762084007263e-01 -1.085828021168708801e-01 -7.213852554559707642e-02 -6.111337803304195404e-03 1.597006022930145264e-01 1.102003082633018494e-01 -8.449330925941467285e-02 1.304624080657958984e-01 3.131784200668334961e-01 -4.041600599884986877e-02 -4.813133925199508667e-02 -1.463671326637268066e-01 -4.681108295917510986e-01 6.636736541986465454e-02 -9.572017937898635864e-02 -1.028467938303947449e-01 1.000624299049377441e-01 -2.015338540077209473e-01 -3.988020587712526321e-03 -1.681917160749435425e-01 -1.217968314886093140e-01 1.769473850727081299e-01 -1.943169385194778442e-01 -9.318459033966064453e-02 1.403153538703918457e-01 -1.162963360548019409e-02 -1.426853984594345093e-01 -1.450692713260650635e-01
-4.959747660905122757e-03 -3.111294209957122803e-01 1.267200708389282227e-01 -1.588050127029418945e-01 3.837339282035827637e-01 -4.638690128922462463e-02 -2.135980576276779175e-01 1.246801950037479401e-02 1.262011975049972534e-01 3.844129443168640137e-01 4.010109603404998779e-02 3.486491041257977486e-03 3.252158164978027344e-01 2.489431500434875488e-01 -2.922428026795387268e-02 -6.388909369707107544e-02 -1.581241935491561890e-02 3.537069261074066162e-02 -2.139235585927963257e-01 -1.578931063413619995e-01 1.281546950340270996e-01 -2.827627025544643402e-02 3.103657960891723633e-01 -5.751900002360343933e-02 -1.315709054470062256e-01 1.298130750656127930e-01 1.309009268879890442e-02 -1.388469487428665161e-01 -8.841232955455780029e-02 2.139690965414047241e-01 -9.918103367090225220e-02 1.503926664590835571e-01
1.750444322824478149e-01 -2.765439152717590332e-01 -2.334527671337127686e-01 -1.070312410593032837e-02 -1.996562443673610687e-02 1.516782771795988083e-02 -1.514638960361480713e-01 -1.723618060350418091e-01 1.434787511825561523e-01 5.185850337147712708e-02 -3.122547268867492676e-01 1.810765415430068970e-01 1.349596679210662842e-01 2.638739645481109619e-01 -1.247941777110099792e-01 1.170783787965774536e-01 -2.064513601362705231e-02 2.694697082042694092e-01 -2.246319502592086792e-02 -2.073295116424560547e-01 -1.020839437842369080e-01 7.351572066545486450e-02 1.297392845153808594e-01 1.916632242500782013e-02 -3.705363571643829346e-01 -1.305709779262542725e-02 -2.393742203712463379e-01 -1.793646812438964844e-01 2.969101071357727051e-01 4.742328077554702759e-03 -2.199961692094802856e-01 3.502367436885833740e-02
-4.763725399971008301e-02 -1.760444939136505127e-01 2.123337239027023315e-01 1.169002279639244080e-01 2.096329629421234131e-01 2.636002004146575928e-01 1.593776196241378784e-01 -1.781377494335174561e-01 2.361914962530136108e-01 1.601559519767761230e-01 -5.048375204205513000e-02 1.139080002903938293e-01 1.700598746538162231e-01 9.584765136241912842e-02 -1.746263056993484497e-01 -1.590395867824554443e-01 -2.136744558811187744e-01 -1.083496138453483582e-01 -7.262133806943893433e-02 -3.071525394916534424e-01 -1.919918358325958252e-01 2.193306833505630493e-01 -3.876866400241851807e-01 2.112994715571403503e-02 -5.691041797399520874e-02 1.829486042261123657e-01 -2.507710158824920654e-01 -6.085520982742309570e-02 7.239689677953720093e-02 3.934340924024581909e-02 -8.487121760845184326e-02 1.911789178848266602e-01
1.142781823873519897e-01 -5.348366498947143555e-02 1.671621501445770264e-01 -2.303092740476131439e-02 3.092946410179138184e-01 -5.808938667178153992e-02 -8.527929335832595825e-02 8.617033809423446655e-02 7.705298811197280884e-02 2.045715898275375366e-01 1.087858527898788452e-02 1.087762117385864258e-01 1.738407164812088013e-01 9.025617688894271851e-02 6.056592240929603577e-02 -2.984214946627616882e-02 -2.531073093414306641e-01 2.441895157098770142e-01 -6.001624092459678650e-02 2.620145492255687714e-02 -2.453064173460006714e-01 1.621959954500198364e-01 -7.584731280803680420e-02 -1.032566055655479431e-01 -2.285342812538146973e-01 1.905120611190795898e-01 -2.182983011007308960e-01 -3.789624571800231934e-01 1.846458613872528076e-01 5.431417003273963928e-02 4.221206009387969971e-01 -1.153732091188430786e-01
1.737375706434249878e-01 -7.052180916070938110e-02 -1.088719628751277924e-02 -1.666143834590911865e-01 2.639138400554656982e-01 -1.764241755008697510e-01 -1.623549312353134155e-02 -8.058105409145355225e-02 2.565965652465820312e-01 2.036596834659576416e-01 9.225515276193618774e-02 1.284791808575391769e-02 1.443680673837661743e-01 3.284581899642944336e-01 -1.918226107954978943e-02 -2.488590329885482788e-01 -1.415291279554367065e-01 1.580803692340850830e-01 -4.700017273426055908e-01 -1.071997806429862976e-01 4.090400040149688721e-02 -5.287167057394981384e-02 -1.689918637275695801e-01 -8.496677875518798828e-02 6.277365982532501221e-02 1.869173049926757812e-01 2.646700739860534668e-01 -2.051782310009002686e-01 1.480594426393508911e-01 1.497829556465148926e-01 4.855451360344886780e-02 8.371859043836593628e-02
4.490701109170913696e-02 -1.231904774904251099e-01 1.599880307912826538e-01 1.573837846517562866e-01 2.631942033767700195e-01 1.786947436630725861e-02 2.617834210395812988e-01 -7.288185507059097290e-02 7.209317386150360107e-02 2.007154934108257294e-02 -2.347165942192077637e-01 3.956811428070068359e-01 4.091124236583709717e-01 2.802334725856781006e-01 -7.306402921676635742e-02 1.898865401744842529e-01 -1.042756512761116028e-01 -1.634428948163986206e-01 -2.697478048503398895e-02 -7.141272723674774170e-02 -1.359100937843322754e-01 8.869950473308563232e-02 6.510691344738006592e-02 -4.593265429139137268e-02 -2.400958836078643799e-01 2.335106879472732544e-01 -2.632200419902801514e-01 -7.009146362543106079e-02 2.964306809008121490e-02 5.700753256678581238e-02 -9.954605996608734131e-02 -8.912323415279388428e-02
-7.570043206214904785e-02 -1.039079949259757996e-01 1.054312437772750854e-01 6.014336645603179932e-02 4.973931610584259033e-02 3.980232775211334229e-01 -2.036100998520851135e-02 -6.383018195629119873e-02 5.990524217486381531e-02 1.547836363315582275e-01 -4.559409618377685547e-02 4.478178024291992188e-01 2.804360687732696533e-01 2.757957279682159424e-01 6.038962863385677338e-03 -6.535156071186065674e-02 -2.458908781409263611e-02 -8.524340391159057617e-02 -6.027150526642799377e-02 -6.239211559295654297e-02 1.124600842595100403e-01 2.316000759601593018e-01 1.402587294578552246e-01 1.575559675693511963e-01 -2.262221276760101318e-01 1.023352369666099548e-01 -1.905370354652404785e-01 -3.000351488590240479e-01 1.052705943584442139e-01 -1.913234144449234009e-01 2.090712636709213257e-01 -9.285771846771240234e-02
-1.585237868130207062e-02 -1.263714283704757690e-01 1.109211817383766174e-01 -1.632608771324157715e-01 3.175491392612457275e-01 -1.950703710317611694e-01 -3.886399790644645691e-02 -6.383291631937026978e-02 -3.454829007387161255e-02 8.483196049928665161e-02 -2.917378768324851990e-02 2.369380742311477661e-02 2.060273662209510803e-02 2.754647433757781982e-01 -1.885340735316276550e-02 -4.953213781118392944e-02 -3.273226618766784668e-01 9.630900621414184570e-02 -5.345200896263122559e-01 -1.139813214540481567e-01 3.517843782901763916e-01 -7.270449399948120117e-02 -1.176811084151268005e-01 4.532748833298683167e-02 -5.810924991965293884e-02 -1.053198426961898804e-02 1.369874179363250732e-01 -2.279946804046630859e-01 2.474545873701572418e-02 9.712062776088714600e-02 1.218157634139060974e-01 2.285837829113006592e-01
1.128537729382514954e-01 -6.807981524616479874e-03 -1.828484535217285156e-01 -2.796096205711364746e-01 3.465138375759124756e-01 -1.457021236419677734e-01 2.231792658567428589e-01 -3.175819218158721924e-01 1.233854740858078003e-01 1.056947261095046997e-01 -3.362353146076202393e-02 1.255561709403991699e-01 2.047871202230453491e-01 1.344574987888336182e-01 -6.159924343228340149e-02 -1.443692296743392944e-01 -2.304216474294662476e-01 -1.255477070808410645e-01 -4.287107884883880615e-01 -1.920529901981353760e-01 8.492296934127807617e-02 -4.678640514612197876e-02 2.016965448856353760e-01 2.043290138244628906e-01 -1.228184327483177185e-01 4.724385961890220642e-02 8.476805686950683594e-02 -5.805192887783050537e-02 -9.014344960451126099e-02 1.196455508470535278e-01 5.183303728699684143e-02 1.460291445255279541e-01
-1.796336621046066284e-01 1.831342577934265137e-01 1.312994211912155151e-01 1.145295128226280212e-01 6.443355232477188110e-02 8.327837288379669189e-02 9.550916962325572968e-03 -3.425983786582946777e-01 8.937330543994903564e-02 -1.919991374015808105e-01 7.398181129246950150e-03 2.393672615289688110e-02 -3.110347874462604523e-02 1.275619566440582275e-01 -4.180010780692100525e-02 -8.670444786548614502e-02 -1.530098915100097656e-01 7.139762490987777710e-02 -1.440580487251281738e-01 -3.887017667293548584e-01 -1.917414516210556030e-01 -8.861717069521546364e-04 -5.534724798053503036e-03 3.297922387719154358e-02 -1.921402215957641602e-01 4.013604223728179932e-01 -3.801454305648803711e-01 -1.685968935489654541e-01 2.287554442882537842e-01 1.830563992261886597e-01 9.148467332124710083e-03 9.055685251951217651e-02
1.567583829164505005e-01 5.968568101525306702e-02 -4.065397754311561584e-02 3.318969160318374634e-02 2.664964795112609863e-01 -2.981862425804138184e-02 -2.650013566017150879e-01 -8.542467653751373291e-02 -6.438212841749191284e-02 -4.515153914690017700e-02 -2.951448559761047363e-01 7.930635660886764526e-02 4.248068928718566895e-01 -9.495554864406585693e-02 3.762712702155113220e-02 1.396121829748153687e-01 -4.988815635442733765e-02 -1.136730834841728210e-01 -3.154651224613189697e-01 -1.142213791608810425e-01 3.733870387077331543e-02 6.703039258718490601e-02 1.385675510391592979e-03 -1.895209103822708130e-01 -2.752445079386234283e-02 3.295795023441314697e-01 -3.438171744346618652e-01 -2.324719727039337158e-01 8.052461594343185425e-02 1.387181282043457031e-01 8.881190419197082520e-02 1.570926606655120850e-01
-7.335262000560760498e-02 -5.367393419146537781e-02 -8.852042257785797119e-03 1.522350609302520752e-01 1.179751604795455933e-01 -9.592711925506591797e-02 1.467852387577295303e-02 -3.003993928432464600e-01 1.357019692659378052e-01 -9.824769943952560425e-02 -6.880789995193481445e-02 5.593335628509521484e-02 3.146058320999145508e-01 2.894281744956970215e-01 9.881176054477691650e-02 2.148616313934326172e-01 -3.072233498096466064e-01 1.434055417776107788e-01 -3.242077827453613281e-01 -1.425336003303527832e-01 -3.241611719131469727e-01 7.209419738501310349e-03 6.495268642902374268e-02 -1.919502858072519302e-03 3.332269489765167236e-01 1.739774942398071289e-01 -1.022144779562950134e-01 -1.354882866144180298e-01 6.795595586299896240e-02 1.549270302057266235e-01 -2.727599255740642548e-02 1.763330698013305664e-01
-1.037221997976303101e-01 -8.026815950870513916e-02 2.880065003409981728e-03 1.427468210458755493e-01 2.360565811395645142e-01 -5.314102396368980408e-02 -1.829303614795207977e-02 -4.318253993988037109e-01 1.457547098398208618e-01 -1.578023135662078857e-01 -1.150531172752380371e-01 -4.334499128162860870e-03 1.666566431522369385e-01 3.207761645317077637e-01 -1.397279053926467896e-01 7.030811160802841187e-02 -4.696297645568847656e-01 -6.331530213356018066e-02 -2.224560230970382690e-01 -1.603063791990280151e-01 -2.029197961091995239e-01 1.896357536315917969e-01 -2.027811557054519653e-01 1.117755696177482605e-01 9.276117384433746338e-02 3.372508287429809570e-02 -1.353756785392761230e-01 -6.437681149691343307e-03 6.732359528541564941e-02 -1.185463368892669678e-01 -8.864356577396392822e-02 1.321629434823989868e-01
2.043057978153228760e-01 -7.799068838357925415e-02 -2.232521921396255493e-01 4.521745070815086365e-02 -8.736165240406990051e-03 -3.418263420462608337e-02 -3.067682683467864990e-01 -3.708173632621765137e-01 -2.444875389337539673e-01 1.675417870283126831e-01 -1.038236096501350403e-01 8.622270822525024414e-02 3.489739000797271729e-01 1.265819519758224487e-01 -1.549583673477172852e-01 -5.564212426543235779e-02 -9.651623666286468506e-02 1.546599864959716797e-01 -6.695676594972610474e-02 -2.694796621799468994e-01 -3.588501363992691040e-02 2.877306006848812103e-02 1.566336452960968018e-01 -1.197172328829765320e-01 -1.672724634408950806e-01 7.970925420522689819e-03 -1.198866963386535645e-01 -2.625593543052673340e-01 1.744886040687561035e-01 -7.365622371435165405e-02 -2.043968737125396729e-01 2.369352579116821289e-01
-1.106451153755187988e-01 -7.055783271789550781e-02 -1.770969480276107788e-02 -2.274546623229980469e-01 -6.631875783205032349e-02 3.142856359481811523e-01 1.303356438875198364e-01 -4.759579598903656006e-01 1.988086998462677002e-01 4.750938341021537781e-02 -1.553621292114257812e-01 1.247933059930801392e-01 4.288600012660026550e-02 5.448496714234352112e-02 1.244923099875450134e-01 -5.892927572131156921e-02 -2.812553942203521729e-01 1.337134540081024170e-01 8.925383538007736206e-02 -3.320663869380950928e-01 -1.093579158186912537e-01 1.376834064722061157e-01 1.607553362846374512e-01 -1.770688779652118683e-02 -2.453623712062835693e-01 3.094784915447235107e-01 -4.151091724634170532e-02 5.388154461979866028e-02 -4.610961768776178360e-03 5.344074591994285583e-02 1.964634060859680176e-01 6.626041233539581299e-02
8.022122085094451904e-02 -2.160278856754302979e-01 2.666192129254341125e-02 9.814441204071044922e-02 1.943748444318771362e-01 1.005875989794731140e-01 -4.009588062763214111e-02 -2.298910021781921387e-01 -6.215749680995941162e-02 2.272984981536865234e-01 -1.095175296068191528e-01 1.345936805009841919e-01 2.482561171054840088e-01 6.224013864994049072e-02 9.262850135564804077e-02 -7.490384578704833984e-02 -9.350769221782684326e-02 2.182882726192474365e-01 -1.523035317659378052e-01 -1.417655199766159058e-01 1.550711244344711304e-01 5.323198810219764709e-02 -1.961442679166793823e-01 3.603202849626541138e-02 -4.164927080273628235e-02 -2.676233947277069092e-01 -1.180090829730033875e-01 -2.835568785667419434e-01 3.928627073764801025e-01 -1.818880736827850342e-01 3.705835938453674316e-01 1.004008874297142029e-01
1.313754618167877197e-01 -8.112666010856628418e-02 -5.043184757232666016e-01 -1.881990879774093628e-01 1.861240863800048828e-01 9.535084664821624756e-02 7.470800727605819702e-02 -4.920336231589317322e-02 -1.589360535144805908e-01 1.587808281183242798e-01 -1.294517964124679565e-01 5.246849730610847473e-02 1.720052808523178101e-01 8.604371547698974609e-02 -8.464556932449340820e-02 4.961739107966423035e-02 -3.139247298240661621e-01 -1.655408926308155060e-02 -2.430006116628646851e-01 -4.108995795249938965e-01 -6.616869568824768066e-02 8.061042428016662598e-02 8.634892851114273071e-02 -2.060830146074295044e-01 2.467848919332027435e-02 2.129264324903488159e-01 -2.120050601661205292e-03 -5.212116241455078125e-02 -3.706900775432586670e-02 5.169638618826866150e-02 1.181125938892364502e-01 2.527637481689453125e-01
6.882477551698684692e-02 -2.266191691160202026e-02 9.492743760347366333e-02 2.737426199018955231e-03 1.957480013370513916e-01 -2.541059814393520355e-02 -1.726551502943038940e-01 -1.484020948410034180e-01 1.564732193946838379e-01 -4.330159425735473633e-01 -1.984507143497467041e-01 2.853835225105285645e-01 -4.495082050561904907e-02 7.949083298444747925e-02 -6.020946428179740906e-02 3.616825342178344727e-01 -3.340646624565124512e-01 5.041527748107910156e-02 -1.587569154798984528e-02 -1.959397792816162109e-01 -1.481837686151266098e-02 -1.168142408132553101e-01 1.228366270661354065e-01 -4.789823293685913086e-02 -3.779167234897613525e-01 1.720153726637363434e-02 -1.824219971895217896e-01 -1.108135133981704712e-01 7.981523126363754272e-02 -3.998542204499244690e-02 -1.302838176488876343e-01 1.472820043563842773e-01
-1.502059549093246460e-01 -3.088614940643310547e-01 1.630085855722427368e-01 1.684491634368896484e-01 1.363827586174011230e-01 -1.438526958227157593e-01 -2.785972952842712402e-01 -1.208898574113845825e-01 3.131319954991340637e-02 1.862287968397140503e-01 -3.963508903980255127e-01 -7.873398810625076294e-02 1.024828851222991943e-01 2.510625720024108887e-01 3.653158545494079590e-01 -7.072066888213157654e-03 -1.215232387185096741e-01 8.425848186016082764e-02 -4.595631361007690430e-02 -2.181361317634582520e-01 8.582617342472076416e-02 -8.046182245016098022e-02 1.759671568870544434e-01 1.602457761764526367e-01 -1.957541853189468384e-01 9.415648132562637329e-02 1.639484018087387085e-01 -2.252585440874099731e-02 -2.852703444659709930e-02 -1.678339391946792603e-01 1.189698930829763412e-02 2.093662172555923462e-01
3.361517190933227539e-02 -9.414863586425781250e-02 -9.535143524408340454e-02 -2.380213737487792969e-01 1.525962948799133301e-01 -2.736762724816799164e-02 -9.956450015306472778e-02 -1.783128678798675537e-01 1.103078201413154602e-01 -2.760732918977737427e-02 1.558256298303604126e-01 8.281475305557250977e-02 1.986722648143768311e-01 -3.732523694634437561e-02 6.154590845108032227e-02 2.988649904727935791e-02 -2.370083928108215332e-01 -7.801845669746398926e-02 -5.630082488059997559e-01 -1.892357617616653442e-01 -1.469011753797531128e-01 4.805161803960800171e-02 1.001748815178871155e-01 1.051565166562795639e-03 -4.036815166473388672e-01 -1.749883443117141724e-01 -8.258716017007827759e-02 -1.245648562908172607e-01 -1.496331393718719482e-01 1.641109734773635864e-01 1.333953440189361572e-01 1.920807659626007080e-01
-6.871823687106370926e-03 -1.428310424089431763e-01 -7.237303256988525391e-02 1.377802193164825439e-01 2.210730314254760742e-01 -1.017710641026496887e-01 8.854135125875473022e-02 -4.128921031951904297e-01 2.842369675636291504e-02 -7.930746674537658691e-02 4.719827696681022644e-02 1.714841574430465698e-01 1.962193548679351807e-01 2.823638916015625000e-01 -1.141042262315750122e-01 1.590796932578086853e-02 -4.525669515132904053e-01 -1.560119241476058960e-01 -1.379971057176589966e-01 -1.874846965074539185e-01 -2.790889441967010498e-01 1.374515742063522339e-01 3.410887345671653748e-02 1.553976833820343018e-01 -1.197471842169761658e-01 -3.803130984306335449e-02 -2.517386972904205322e-01 -1.272066086530685425e-01 -3.492989391088485718e-02 -3.047294681891798973e-03 -1.225711777806282043e-01 1.746596544981002808e-01
2.804535068571567535e-02 -4.798186942934989929e-02 -4.867200553417205811e-01 4.624513164162635803e-02 1.831668913364410400e-01 5.429266020655632019e-03 1.097654923796653748e-02 -1.337639391422271729e-01 -1.457064896821975708e-01 -8.372120559215545654e-02 -1.343880295753479004e-01 2.250125259160995483e-01 1.643968373537063599e-01 3.209089338779449463e-01 -1.749213552102446556e-03 1.497009694576263428e-01 -3.577320873737335205e-01 -1.168012395501136780e-01 -2.782648503780364990e-01 -1.946095526218414307e-01 -2.850395143032073975e-01 2.838348969817161560e-02 -2.547795884311199188e-02 -2.985483594238758087e-02 -7.799994200468063354e-02 1.388772279024124146e-01 -1.328039914369583130e-01 -2.538351574912667274e-03 5.112288147211074829e-02 1.755941659212112427e-01 -6.625881791114807129e-02 1.885913014411926270e-01
-1.332891881465911865e-01 -4.458410739898681641e-01 2.494896054267883301e-01 3.019672930240631104e-01 2.082604914903640747e-01 2.408855222165584564e-02 -3.073841147124767303e-02 2.319171279668807983e-02 1.987813562154769897e-01 9.453140944242477417e-02 1.410744637250900269e-01 2.871468663215637207e-01 1.549121737480163574e-01 1.392944604158401489e-01 2.851406112313270569e-02 -1.685339510440826416e-01 -2.077251672744750977e-01 -5.456246435642242432e-02 -2.493417859077453613e-01 -3.493241593241691589e-02 -5.153614655137062073e-02 1.931244321167469025e-02 3.280945529695600271e-04 -8.785200119018554688e-02 -3.070761263370513916e-01 4.418831318616867065e-02 -8.129150606691837311e-03 1.400474309921264648e-01 1.212909743189811707e-01 -1.123715937137603760e-02 3.317922949790954590e-01 7.418850436806678772e-03
5.852980911731719971e-02 -2.925178408622741699e-01 -2.664150111377239227e-02 -1.971453800797462463e-02 2.769942283630371094e-01 2.760335206985473633e-01 5.348711460828781128e-02 -4.717774391174316406e-01 1.165031865239143372e-01 3.608901426196098328e-02 2.991479821503162384e-02 1.576921939849853516e-01 3.529350757598876953e-01 2.378193475306034088e-02 7.342267781496047974e-02 1.817173212766647339e-01 -9.890156239271163940e-02 -5.017171055078506470e-02 -1.812092959880828857e-01 -1.541417092084884644e-01 2.400518860667943954e-03 2.200131416320800781e-01 -3.312788903713226318e-01 1.306671053171157837e-01 7.238663383759558201e-04 9.280774742364883423e-02 1.921632513403892517e-02 -5.394906923174858093e-02 2.344608865678310394e-02 -2.585262358188629150e-01 -2.054918743669986725e-02 -5.956918001174926758e-02
4.740352183580398560e-02 -9.540736675262451172e-02 8.478678017854690552e-02 -1.131675541400909424e-01 1.756711006164550781e-01 6.284473091363906860e-02 -2.752907872200012207e-01 -2.314157187938690186e-01 4.309579357504844666e-02 1.957853585481643677e-01 7.996313273906707764e-02 1.069307699799537659e-02 2.648920118808746338e-01 1.539372801780700684e-01 -2.774188220500946045e-01 7.831777445971965790e-03 -1.461933702230453491e-01 2.938953936100006104e-01 -2.581468224525451660e-01 -3.331343829631805420e-02 1.989535540342330933e-01 -8.528823405504226685e-02 -2.332854568958282471e-01 5.482476204633712769e-02 -2.352187335491180420e-01 3.272033333778381348e-01 -2.583760619163513184e-01 -1.170737817883491516e-01 1.509272903203964233e-01 -1.511658132076263428e-01 -1.169936209917068481e-01 7.048981636762619019e-02
-7.898216694593429565e-02 1.126227825880050659e-01 2.427124828100204468e-01 -4.581205546855926514e-02 3.457700908184051514e-01 -2.032166570425033569e-01 -1.270107328891754150e-01 -5.955125093460083008e-01 1.840880960226058960e-01 3.146057948470115662e-02 -2.119134813547134399e-01 9.065432101488113403e-02 2.033164948225021362e-01 3.324435651302337646e-02 9.341579675674438477e-02 9.659622609615325928e-02 -2.224661707878112793e-01 -1.119640562683343887e-02 -1.806825995445251465e-01 4.604502767324447632e-02 -6.385862827301025391e-02 -1.008621901273727417e-01 4.865637421607971191e-02 -2.050573974847793579e-01 1.420134752988815308e-01 4.893918521702289581e-03 -6.802185624837875366e-02 1.326623111963272095e-01 -9.128795564174652100e-02 -1.019463092088699341e-01 1.676390767097473145e-01 8.745266497135162354e-02
-3.542160987854003906e-02 -1.924711093306541443e-02 -1.284395754337310791e-01 -8.716815710067749023e-02 3.517243266105651855e-01 -1.594100445508956909e-01 -7.773584872484207153e-02 -9.481281787157058716e-02 -1.070173829793930054e-01 1.720745861530303955e-01 -1.216009408235549927e-01 -5.727741494774818420e-02 1.409287154674530029e-01 4.737031757831573486e-01 4.921826347708702087e-02 8.485230803489685059e-02 -2.375082671642303467e-01 2.989608794450759888e-02 -2.524270415306091309e-01 -1.766047328710556030e-01 3.017198145389556885e-01 -1.506200730800628662e-01 -1.699119955301284790e-01 1.207102611660957336e-01 -1.046194583177566528e-01 1.293845176696777344e-01 1.584020704030990601e-01 -1.386388242244720459e-01 -6.691173464059829712e-02 1.090202257037162781e-01 1.799297034740447998e-01 2.588598132133483887e-01
2.712441682815551758e-01 1.230418980121612549e-01 3.378096967935562134e-02 1.925429701805114746e-01 3.159212470054626465e-01 -2.099896036088466644e-02 -3.061610460281372070e-01 -2.474511563777923584e-01 -5.880853906273841858e-02 4.975003004074096680e-02 -1.486376523971557617e-01 -1.519088000059127808e-01 -3.254214674234390259e-02 1.965446919202804565e-01 -1.562223881483078003e-01 5.927902832627296448e-02 -5.155524238944053650e-02 2.493930235505104065e-02 -4.612498730421066284e-02 -3.102965354919433594e-01 -1.058939844369888306e-01 -2.136837691068649292e-03 -1.097940281033515930e-02 -2.513646781444549561e-01 -2.534355223178863525e-01 1.550674438476562500e-01 -3.206472992897033691e-01 -2.695219516754150391e-01 1.230549514293670654e-01 -9.994076192378997803e-02 4.309562221169471741e-02 1.794820576906204224e-01
-2.850885689258575439e-01 -5.955565348267555237e-02 7.507882080972194672e-03 1.079604551196098328e-01 2.957648336887359619e-01 -2.203219681978225708e-01 -1.048775091767311096e-01 -1.242800727486610413e-01 1.138717010617256165e-01 -2.135392650961875916e-02 -2.065364569425582886e-01 1.853596568107604980e-01 -3.007282875478267670e-02 -6.856069713830947876e-02 2.917932868003845215e-01 1.338027715682983398e-01 -2.410150468349456787e-01 8.132140152156352997e-03 -2.191310375928878784e-01 -2.821204364299774170e-01 -1.563629508018493652e-01 -1.921509802341461182e-01 -1.000785008072853088e-01 1.775091327726840973e-02 3.965210542082786560e-02 -1.261036694049835205e-01 -3.095478713512420654e-01 2.540127560496330261e-02 2.651272118091583252e-01 -2.431811578571796417e-02 1.504481136798858643e-01 2.774671018123626709e-01
-2.066767513751983643e-01 -7.313217222690582275e-02 -8.236477524042129517e-02 6.011365354061126709e-02 1.727989017963409424e-01 -9.886587411165237427e-02 1.257989108562469482e-01 -2.467978894710540771e-01 1.930243223905563354e-01 -1.664897054433822632e-02 -7.502599805593490601e-02 7.368853688240051270e-02 2.966005802154541016e-01 3.581136465072631836e-01 -1.332092285156250000e-02 1.059737727046012878e-01 -4.404675066471099854e-01 -1.385123282670974731e-01 -2.192720472812652588e-01 -2.719398736953735352e-01 -1.668156087398529053e-01 3.161871731281280518e-01 -2.290794067084789276e-02 3.147481009364128113e-02 1.072899475693702698e-01 7.424247264862060547e-02 -7.883036136627197266e-02 -9.057158976793289185e-02 1.150601282715797424e-01 -5.052980035543441772e-02 -1.749760359525680542e-01 8.096439391374588013e-02
1.995481401681900024e-01 8.643569797277450562e-02 1.090470179915428162e-01 1.739248260855674744e-02 -5.919321440160274506e-03 2.516256570816040039e-01 2.070949077606201172e-01 -2.571855783462524414e-01 7.281146012246608734e-03 -2.336971908807754517e-01 -3.785160183906555176e-02 3.002849817276000977e-01 1.513397097587585449e-01 1.775694638490676880e-01 1.430156826972961426e-01 -1.364400088787078857e-01 -1.289547234773635864e-01 1.525031328201293945e-01 -1.571260839700698853e-01 -3.618907332420349121e-01 2.146298438310623169e-01 1.006138604134321213e-02 2.009939849376678467e-01 -2.488084286451339722e-01 -1.592962294816970825e-01 1.772795915603637695e-01 -8.023019134998321533e-02 3.371258825063705444e-02 2.274866998195648193e-01 9.302440285682678223e-02 3.793754801154136658e-02 2.410933077335357666e-01
1.706033051013946533e-01 -2.402126789093017578e-01 -1.049769818782806396e-01 5.110293161123991013e-03 2.325478196144104004e-01 1.799868494272232056e-01 -2.568759620189666748e-01 -9.229838103055953979e-02 3.106048516929149628e-02 -1.644409298896789551e-01 7.815408706665039062e-02 1.512720435857772827e-01 1.575535684823989868e-01 1.924133151769638062e-01 -1.544876694679260254e-01 6.398822646588087082e-03 -1.197150349617004395e-01 1.359659880399703979e-01 4.114136099815368652e-02 -3.146233558654785156e-01 1.901945173740386963e-01 -1.663210839033126831e-01 2.736019194126129150e-01 -4.134959354996681213e-02 -2.996968030929565430e-01 -1.033985987305641174e-01 -3.527265489101409912e-01 -2.786067426204681396e-01 -8.151320368051528931e-02 -8.782942593097686768e-02 6.642900407314300537e-02 5.653465539216995239e-02
-2.725484073162078857e-01 -8.634762465953826904e-02 -8.525367081165313721e-02 2.139988690614700317e-01 1.808241903781890869e-01 -1.440017074346542358e-01 7.436499744653701782e-02 -2.827568054199218750e-01 7.378055900335311890e-02 1.616367995738983154e-01 -1.858482062816619873e-01 -2.304295822978019714e-02 -1.827865391969680786e-01 6.110792234539985657e-02 -4.288278892636299133e-02 1.440789252519607544e-01 -2.011396586894989014e-01 4.807559028267860413e-02 -2.100498229265213013e-01 -2.712765038013458252e-01 2.980104684829711914e-01 -5.134153738617897034e-02 1.113096848130226135e-01 -1.349334716796875000e-01 -1.125598251819610596e-01 3.785683512687683105e-01 -3.090163171291351318e-01 -2.206554114818572998e-01 7.340211421251296997e-02 6.522997468709945679e-02 8.561474829912185669e-02 1.547018904238939285e-02
8.381968736648559570e-02 -3.514227867126464844e-01 -5.437617376446723938e-02 -7.397676259279251099e-02 3.429909944534301758e-01 1.731842160224914551e-01 4.008666798472404480e-02 -3.177347779273986816e-01 -1.578619629144668579e-01 2.398960590362548828e-01 -1.810733377933502197e-01 1.614033579826354980e-01 1.863040216267108917e-02 -8.095658570528030396e-02 -9.518205374479293823e-02 -8.964848821051418781e-04 -2.608985006809234619e-01 2.238266319036483765e-01 -4.486855864524841309e-02 -3.003493845462799072e-01 1.367897540330886841e-01 1.507946196943521500e-02 -1.462297886610031128e-01 -2.467389777302742004e-02 3.943071886897087097e-02 -1.540458202362060547e-01 -1.308204699307680130e-02 -9.339512139558792114e-02 3.079393506050109863e-01 -6.471378356218338013e-02 2.627546787261962891e-01 -5.018797237426042557e-03
2.720021307468414307e-01 -2.034108191728591919e-01 -1.184705495834350586e-01 9.562049061059951782e-02 1.552620381116867065e-01 5.915752798318862915e-02 7.141410023905336857e-04 -4.361296594142913818e-01 2.619088590145111084e-01 1.540690958499908447e-01 -1.927893906831741333e-01 1.005432754755020142e-01 -1.556553877890110016e-02 -9.809028357267379761e-02 -7.325960695743560791e-02 2.229009568691253662e-02 -3.090746104717254639e-01 9.145039319992065430e-02 -1.433053016662597656e-01 -2.316011935472488403e-01 -2.626373469829559326e-01 2.323558777570724487e-01 5.129885300993919373e-02 6.184305995702743530e-03 4.557943344116210938e-02 6.665292382240295410e-02 -2.834023237228393555e-01 -1.752109080553054810e-01 -4.084143042564392090e-02 -8.616257458925247192e-02 3.638070542365312576e-03 2.407544404268264771e-01
-1.082926988601684570e-01 -2.507524490356445312e-01 -1.298641413450241089e-01 1.762792766094207764e-01 1.836785078048706055e-01 -2.988403849303722382e-02 -4.944457486271858215e-02 -2.822898328304290771e-01 1.868852972984313965e-01 -1.932638436555862427e-01 -5.940186232328414917e-02 -4.754155129194259644e-02 3.795557320117950439e-01 1.531333774328231812e-01 -8.293841779232025146e-02 1.497952044010162354e-01 -3.073889017105102539e-01 -1.031479984521865845e-01 -2.793593704700469971e-01 -7.414626330137252808e-02 1.230435352772474289e-02 -2.453714050352573395e-02 9.428784996271133423e-02 4.805445298552513123e-02 1.782615035772323608e-01 3.211991190910339355e-01 -5.792114511132240295e-02 -2.950772941112518311e-01 7.463829964399337769e-02 1.063048280775547028e-02 7.969047129154205322e-02 2.185693383216857910e-01
5.645041167736053467e-02 -3.309510052204132080e-01 7.217142265290021896e-03 5.983724072575569153e-02 4.557691216468811035e-01 -2.568385303020477295e-01 -2.333435863256454468e-01 -6.674202531576156616e-02 5.983749404549598694e-02 2.093045115470886230e-01 -1.048035398125648499e-01 -1.571126133203506470e-01 5.500901862978935242e-02 3.078197538852691650e-01 2.108421921730041504e-02 -1.168201863765716553e-01 -1.787087172269821167e-01 2.220976501703262329e-01 -2.458548694849014282e-01 -5.557144060730934143e-02 -2.263175398111343384e-01 -1.147581497207283974e-03 7.035431265830993652e-02 2.277808040380477905e-01 -1.488286722451448441e-02 8.369401097297668457e-02 1.431434452533721924e-01 -1.733765751123428345e-01 4.869816452264785767e-02 1.824942380189895630e-01 9.161483496427536011e-02 -3.785509616136550903e-02
-1.998257450759410858e-02 1.219195574522018433e-01 9.100026637315750122e-02 -1.775215566158294678e-01 1.557202041149139404e-01 -2.983859777450561523e-01 -1.570200026035308838e-01 1.039756461977958679e-02 -5.817743390798568726e-02 1.800891011953353882e-01 1.611401140689849854e-02 1.867479681968688965e-01 2.887850105762481689e-01 3.055709600448608398e-01 -7.931987941265106201e-02 -1.101465001702308655e-01 -1.851263642311096191e-01 7.171991467475891113e-02 -4.714303314685821533e-01 -1.956990361213684082e-01 2.120645195245742798e-01 -8.605302125215530396e-02 -1.972446590662002563e-01 9.511457383632659912e-02 -8.560535311698913574e-02 5.475484207272529602e-02 -8.713348954916000366e-02 -2.117903530597686768e-01 7.105883210897445679e-02 7.159333676099777222e-02 2.111942619085311890e-01 1.513566970825195312e-01
3.543321415781974792e-02 -1.710886508226394653e-01 -1.541116982698440552e-01 -1.343971341848373413e-01 4.274502396583557129e-01 -2.748627960681915283e-01 2.432609200477600098e-01 -2.072064131498336792e-01 -1.984334737062454224e-01 1.481058895587921143e-01 -3.903291374444961548e-02 8.833561837673187256e-02 1.824608594179153442e-01 4.074445068836212158e-01 3.481305390596389771e-02 -2.023086883127689362e-02 -2.908426821231842041e-01 1.074410304427146912e-01 -3.770034387707710266e-02 -1.112984642386436462e-01 6.362305581569671631e-02 -1.537397801876068115e-01 -2.240445911884307861e-01 1.240892559289932251e-01 -1.899342089891433716e-01 5.153641849756240845e-02 -5.850231647491455078e-02 -6.193727627396583557e-02 -1.222036704421043396e-01 -1.761575462296605110e-03 1.774523174390196800e-03 1.776935905218124390e-01
5.189744383096694946e-02 -2.485383152961730957e-01 9.280798584222793579e-02 2.334774732589721680e-01 -1.400063186883926392e-01 -1.033898964524269104e-01 -1.610930114984512329e-01 -5.284353718161582947e-02 5.857876688241958618e-02 -1.461931616067886353e-01 -2.461349405348300934e-02 2.579769492149353027e-01 1.251565963029861450e-01 4.913245141506195068e-01 -2.316993623971939087e-01 1.106632724404335022e-01 -1.989798843860626221e-01 1.815204769372940063e-01 -1.133780032396316528e-01 -3.632701039314270020e-01 -1.581159681081771851e-01 -8.465472608804702759e-02 9.113048017024993896e-02 1.198433190584182739e-01 -1.167722120881080627e-01 1.900266706943511963e-01 -1.873379647731781006e-01 -1.137286499142646790e-01 5.012279748916625977e-02 -8.738128840923309326e-02 -9.524967521429061890e-02 9.605435281991958618e-02
9.463309496641159058e-02 -5.433174781501293182e-03 1.160662397742271423e-01 -8.994393795728683472e-02 -8.726216107606887817e-02 6.619310379028320312e-02 -3.156042397022247314e-01 -4.458378255367279053e-02 -3.171868622303009033e-03 8.843651413917541504e-02 -1.845556199550628662e-01 2.895315587520599365e-01 3.779257237911224365e-01 1.095950882881879807e-02 -3.400642797350883484e-02 -7.159590721130371094e-02 -1.193392351269721985e-01 -2.413185499608516693e-02 -2.559056580066680908e-01 -1.822547018527984619e-01 9.871571091935038567e-04 1.346266865730285645e-01 7.134753465652465820e-02 -1.203493848443031311e-01 1.098557263612747192e-01 3.642768561840057373e-01 -3.601420223712921143e-01 -3.365070521831512451e-01 9.478485584259033203e-02 -1.560275852680206299e-01 6.129801273345947266e-03 9.280670434236526489e-02
1.279120296239852905e-01 -1.027644127607345581e-01 -2.932009994983673096e-01 2.005472034215927124e-02 1.156760752201080322e-01 -3.265897184610366821e-02 8.801962435245513916e-02 -3.246740996837615967e-01 3.573070466518402100e-01 3.702422231435775757e-02 4.101139307022094727e-02 1.536595672369003296e-01 2.008838802576065063e-01 -1.102071404457092285e-01 3.155261576175689697e-01 4.431788995862007141e-02 -1.703809052705764771e-01 7.729488424956798553e-03 -1.833261698484420776e-01 -2.499260306358337402e-01 1.485059410333633423e-01 5.382219702005386353e-02 1.883436292409896851e-01 -2.986429259181022644e-03 -3.811321258544921875e-01 -4.222165793180465698e-03 -9.842107445001602173e-02 1.007577553391456604e-01 8.439032733440399170e-02 -1.232289057224988937e-02 1.813857704401016235e-01 2.446647286415100098e-01
2.022083476185798645e-02 -3.328250944614410400e-01 -6.287747621536254883e-02 -1.194547563791275024e-01 1.994310505688190460e-02 -7.732847332954406738e-02 -1.703821821138262749e-03 -2.138897329568862915e-01 2.545032799243927002e-01 -1.373754292726516724e-01 -1.850218474864959717e-01 1.088207960128784180e-01 3.952443301677703857e-01 1.785991340875625610e-02 7.632790505886077881e-02 1.930189728736877441e-01 -2.467015385627746582e-01 1.444043666124343872e-01 -9.160872548818588257e-02 -2.146499902009963989e-01 -4.478093236684799194e-02 1.821704953908920288e-01 2.416596710681915283e-01 3.064447082579135895e-02 9.386507421731948853e-02 2.638268172740936279e-01 -1.896313577890396118e-01 -9.243950247764587402e-02 -8.146385848522186279e-02 2.869075238704681396e-01 2.006665766239166260e-01 7.923091202974319458e-02
1.658968031406402588e-01 -7.042984664440155029e-02 1.778121441602706909e-01 -2.874664962291717529e-01 2.725387215614318848e-01 -5.970519408583641052e-02 1.201698035001754761e-01 -2.069059610366821289e-01 1.126004680991172791e-01 1.235691681504249573e-01 -1.435970813035964966e-01 1.574920415878295898e-01 -1.566248834133148193e-01 4.160821437835693359e-01 4.818062111735343933e-02 1.076577827334403992e-01 -1.004534214735031128e-01 -1.825140416622161865e-01 -7.921917736530303955e-02 -3.586231768131256104e-01 3.499516099691390991e-02 -1.807136088609695435e-01 1.004367694258689880e-01 1.974132955074310303e-01 -1.763970106840133667e-01 2.795656919479370117e-01 8.065923303365707397e-02 -1.179536432027816772e-01 -1.420114189386367798e-01 -3.517211973667144775e-02 1.336442977190017700e-01 -5.517560243606567383e-02
3.088717758655548096e-01 -3.210393190383911133e-01 1.512845009565353394e-01 1.337656527757644653e-01 3.003828823566436768e-01 1.435738205909729004e-01 2.030559256672859192e-02 -1.082650795578956604e-01 1.835786700248718262e-01 -3.609451651573181152e-02 -3.490977361798286438e-02 2.196676582098007202e-01 3.142932951450347900e-01 -1.219526901841163635e-01 1.956819742918014526e-01 -1.032814607024192810e-01 -1.144736930727958679e-01 -6.548647582530975342e-02 -2.920408844947814941e-01 -2.153286337852478027e-01 -1.844735294580459595e-01 2.326814085245132446e-01 -2.936680316925048828e-01 -2.594307437539100647e-02 -2.568614669144153595e-02 4.818416666239500046e-03 5.475845932960510254e-02 -1.345025897026062012e-01 9.545871615409851074e-02 -1.479984670877456665e-01 -3.022106178104877472e-02 1.133724972605705261e-01
-1.083048805594444275e-02 1.782367564737796783e-02 1.614686548709869385e-01 4.295722022652626038e-02 2.497135698795318604e-01 -1.047594547271728516e-01 -7.589716464281082153e-02 -1.434804499149322510e-01 -5.246756970882415771e-02 -3.307164311408996582e-01 1.993039250373840332e-01 2.308728843927383423e-01 -2.660088054835796356e-02 2.881634980440139771e-02 1.062711514532566071e-02 1.872600167989730835e-01 -4.283018708229064941e-01 4.425546154379844666e-02 -2.746880287304520607e-03 -4.757360219955444336e-01 -1.554695069789886475e-01 -8.383780717849731445e-02 3.135880455374717712e-02 -1.900826543569564819e-01 -1.761380434036254883e-01 2.056265622377395630e-01 -1.569271683692932129e-01 -6.159070879220962524e-02 1.726143658161163330e-01 -1.074693724513053894e-01 -8.146169036626815796e-02 -1.859832741320133209e-02
-9.495545178651809692e-02 -3.465587198734283447e-01 8.089463412761688232e-02 -9.993859380483627319e-02 1.747760921716690063e-01 2.791574597358703613e-01 -7.147552818059921265e-02 -1.944418400526046753e-01 5.376490950584411621e-02 -9.406301379203796387e-02 -1.797970384359359741e-01 -1.962268054485321045e-01 1.980459243059158325e-01 1.244724988937377930e-01 2.185013890266418457e-01 2.912987768650054932e-01 -1.476715952157974243e-01 1.897164881229400635e-01 -1.540317386388778687e-01 -1.979171037673950195e-01 -2.045685611665248871e-02 -1.825347170233726501e-02 -9.966559708118438721e-02 -1.117181405425071716e-01 -1.370647251605987549e-01 -1.373729854822158813e-01 -7.769393920898437500e-02 -3.648901591077446938e-03 3.481861948966979980e-01 2.191748768091201782e-01 -1.088821142911911011e-01 2.537259161472320557e-01
-8.804688602685928345e-02 9.861184656620025635e-02 -7.523768395185470581e-02 1.017294600605964661e-01 2.422100156545639038e-01 -5.609777197241783142e-02 -3.693775087594985962e-02 -2.195876091718673706e-01 1.113560199737548828e-01 4.254218563437461853e-02 -7.951059192419052124e-02 1.107686907052993774e-01 1.825007349252700806e-01 2.459266334772109985e-01 4.439980536699295044e-02 5.828284472227096558e-02 -4.556703269481658936e-01 -6.756652891635894775e-02 -2.712543606758117676e-01 -3.224288821220397949e-01 -2.726613879203796387e-01 1.638074815273284912e-01 1.278234124183654785e-01 1.940748393535614014e-01 1.963317990303039551e-01 -1.185551937669515610e-02 -1.334154009819030762e-01 -1.703464835882186890e-01 -1.267789602279663086e-01 1.075325682759284973e-01 -5.136698856949806213e-02 2.499236762523651123e-01
-4.484979435801506042e-02 -1.862813532352447510e-01 1.625887751579284668e-01 1.189287230372428894e-01 3.016636371612548828e-01 -1.005736589431762695e-01 -2.380670160055160522e-01 -1.178736239671707153e-01 -5.000144243240356445e-02 1.075189858675003052e-01 -3.433492779731750488e-01 -2.735600993037223816e-02 1.872154325246810913e-01 2.644642591476440430e-01 2.459344714879989624e-01 -2.048550397157669067e-01 -1.201496422290802002e-01 1.961651816964149475e-02 8.515172451734542847e-02 -1.657659560441970825e-01 9.088016301393508911e-02 -1.245064884424209595e-01 1.694963127374649048e-01 3.831992745399475098e-01 -2.306286543607711792e-01 1.696156114339828491e-01 1.258585005998611450e-01 -1.450808048248291016e-01 1.395661663264036179e-02 -9.288174659013748169e-02 6.848065555095672607e-02 1.721733361482620239e-01
1.291442811489105225e-01 -1.196546927094459534e-01 2.668724954128265381e-01 -7.226929534226655960e-03 2.104663252830505371e-01 1.338865906000137329e-01 -6.372286379337310791e-02 -6.456087231636047363e-01 1.223574727773666382e-01 1.084348484873771667e-01 2.215807884931564331e-01 -1.458799093961715698e-02 7.570218294858932495e-02 6.419791281223297119e-02 1.042529568076133728e-01 1.613368690013885498e-01 -5.370014905929565430e-02 8.331532776355743408e-02 -1.111372187733650208e-01 -2.685266137123107910e-01 -1.171323731541633606e-01 -1.010409891605377197e-01 1.170679554343223572e-02 -4.429668560624122620e-02 -1.577501893043518066e-01 1.983274519443511963e-01 1.721827089786529541e-01 1.811083108186721802e-01 -1.087161451578140259e-01 -1.773137450218200684e-01 2.483952790498733521e-02 -3.152097761631011963e-02
3.313354849815368652e-01 9.598967432975769043e-02 1.003443673253059387e-01 -1.079945713281631470e-01 3.017094731330871582e-01 -7.677309960126876831e-02 -3.714569807052612305e-01 -1.365638077259063721e-01 -4.639874026179313660e-02 1.410898417234420776e-01 -1.655024141073226929e-01 2.960277162492275238e-02 7.253906875848770142e-02 2.838988043367862701e-02 -1.645312160253524780e-01 1.014305055141448975e-01 -5.593168735504150391e-02 1.063669770956039429e-01 -1.659597009420394897e-01 -2.713790535926818848e-01 -1.901934146881103516e-01 -6.653808802366256714e-02 -1.476064920425415039e-01 -9.099916554987430573e-03 -3.094871342182159424e-01 1.121519356966018677e-01 -3.580159842967987061e-01 -3.004196286201477051e-01 -1.659394055604934692e-02 2.669756859540939331e-02 6.460424512624740601e-02 -4.373448714613914490e-02
-1.640377789735794067e-01 -8.633461594581604004e-02 2.537952959537506104e-01 2.905101515352725983e-02 1.287787109613418579e-01 1.518059372901916504e-01 -2.279756963253021240e-01 8.886800147593021393e-03 1.916719079017639160e-01 -2.756277564913034439e-03 -1.355694085359573364e-01 2.282786816358566284e-01 7.716967910528182983e-02 -1.263579577207565308e-01 3.002640902996063232e-01 1.879208981990814209e-01 -7.271220535039901733e-02 1.314207315444946289e-01 -3.420048654079437256e-01 -2.949509918689727783e-01 -1.063307747244834900e-01 -1.621651276946067810e-02 -1.173972263932228088e-01 4.373088013380765915e-03 -6.747194379568099976e-02 2.005007266998291016e-01 -3.622686564922332764e-01 -2.597644031047821045e-01 -6.288134027272462845e-03 -1.293391138315200806e-01 -7.239431887865066528e-02 1.915730834007263184e-01
6.342428922653198242e-02 -3.436049222946166992e-01 1.851474195718765259e-01 2.100868076086044312e-01 2.636194229125976562e-01 9.941635280847549438e-02 1.175069138407707214e-01 -1.436797082424163818e-01 2.315908819437026978e-01 1.795680969953536987e-01 -9.715451858937740326e-03 1.073599681258201599e-01 1.481991708278656006e-01 2.401529699563980103e-01 1.010880768299102783e-01 -3.445404395461082458e-02 -3.201681375503540039e-01 7.689635455608367920e-02 -2.062394469976425171e-02 -1.157503053545951843e-01 -2.293179333209991455e-01 2.135337330400943756e-02 -2.562591731548309326e-01 -3.336830139160156250e-01 2.275314182043075562e-02 1.833607852458953857e-01 -1.258715242147445679e-01 -1.988779306411743164e-01 3.146401722915470600e-04 2.150366827845573425e-02 1.786462217569351196e-01 -1.513693779706954956e-01
-2.608714401721954346e-01 -2.396219670772552490e-01 6.495852768421173096e-02 -8.274693787097930908e-02 2.178152948617935181e-01 -6.060617417097091675e-02 -5.454522371292114258e-02 -1.784294247627258301e-01 1.021149829030036926e-01 3.223105370998382568e-01 -7.908224314451217651e-02 1.043961271643638611e-01 3.645696118474006653e-02 -3.655628487467765808e-02 7.782714068889617920e-02 -2.357227653264999390e-01 7.614639401435852051e-02 3.035279512405395508e-01 -2.892004549503326416e-01 -1.805175989866256714e-01 -6.813491880893707275e-02 -2.134257704019546509e-01 1.057788059115409851e-01 -1.285446286201477051e-01 6.762272678315639496e-03 1.616100072860717773e-01 -5.209830775856971741e-02 -1.553652435541152954e-01 -6.014317646622657776e-02 -5.257214978337287903e-02 9.649842977523803711e-02 4.701214730739593506e-01
2.251260541379451752e-02 -3.111927397549152374e-02 9.848725050687789917e-02 -3.085819184780120850e-01 1.986648589372634888e-01 5.753277614712715149e-02 -1.765485107898712158e-01 -2.698360681533813477e-01 -6.573062390089035034e-03 1.436211317777633667e-01 1.043191477656364441e-01 1.835293322801589966e-01 8.875395357608795166e-02 5.025410652160644531e-02 -4.449223354458808899e-02 1.650974899530410767e-02 3.129841014742851257e-02 9.021564386785030365e-03 -1.905949413776397705e-01 -7.899165153503417969e-02 2.993777692317962646e-01 3.694915026426315308e-02 -1.649214774370193481e-01 2.096754498779773712e-02 -2.969520688056945801e-01 1.887580752372741699e-01 -1.030328497290611267e-01 -1.543615460395812988e-01 2.023391872644424438e-01 1.193701848387718201e-01 3.876586258411407471e-01 3.781164884567260742e-01
1.218860223889350891e-01 6.298373639583587646e-02 -4.984369501471519470e-03 -1.256029158830642700e-01 -3.435311466455459595e-02 5.497395060956478119e-03 -1.166399642825126648e-01 -3.611056506633758545e-01 1.408384926617145538e-02 1.939639300107955933e-01 -2.534724771976470947e-01 1.699843406677246094e-01 1.369759589433670044e-01 1.033616364002227783e-01 -1.417226493358612061e-01 -1.955054998397827148e-01 -3.593700826168060303e-01 1.791293621063232422e-01 -1.036868542432785034e-01 -3.073082566261291504e-01 1.077020540833473206e-01 2.436166405677795410e-01 1.065078824758529663e-01 -2.398867756128311157e-01 -2.202735692262649536e-01 -1.495893001556396484e-01 -2.032919377088546753e-01 -1.062606573104858398e-01 1.371942460536956787e-01 -1.351461857557296753e-01 1.776707358658313751e-02 1.851105839014053345e-01
-7.073672860860824585e-02 3.447413071990013123e-02 2.936973273754119873e-01 -1.031990125775337219e-01 3.026040494441986084e-01 -3.715377151966094971e-01 -2.251175493001937866e-01 -2.458233386278152466e-01 1.285800784826278687e-01 7.589474320411682129e-02 -1.810285300016403198e-01 1.624715030193328857e-01 -1.864932104945182800e-02 2.987886071205139160e-01 -8.108550310134887695e-02 -1.247191578149795532e-01 2.258807606995105743e-02 6.427804380655288696e-02 3.542112559080123901e-02 -1.962341368198394775e-01 -7.005725800991058350e-02 9.103913605213165283e-02 5.012248829007148743e-02 1.833930313587188721e-01 -2.686918675899505615e-01 8.022164553403854370e-02 2.235924303531646729e-01 -1.419290602207183838e-01 1.936202496290206909e-01 7.756511867046356201e-02 1.529465168714523315e-01 2.314259707927703857e-01
4.020928218960762024e-02 -3.199113160371780396e-02 7.588624209165573120e-02 1.844944506883621216e-01 3.346784710884094238e-01 1.388589888811111450e-01 -4.968461766839027405e-02 -2.768397927284240723e-01 -3.384064137935638428e-01 3.184932768344879150e-01 -1.439847499132156372e-01 2.326614409685134888e-02 9.152162075042724609e-02 2.874286845326423645e-02 -1.377984136343002319e-02 -4.995293915271759033e-02 -8.575008809566497803e-02 1.672048866748809814e-01 -2.017471492290496826e-01 -2.950783371925354004e-01 -1.439017504453659058e-01 -1.820853948593139648e-01 -1.419105976819992065e-01 1.729563623666763306e-02 1.312284618616104126e-01 8.169196080416440964e-04 -2.014420926570892334e-02 -3.148196041584014893e-01 3.255224525928497314e-01 -1.079341247677803040e-01 1.540381759405136108e-01 5.079209804534912109e-02
1.139632463455200195e-01 -1.775566488504409790e-01 1.619235277175903320e-01 2.445369400084018707e-02 4.229161143302917480e-01 -1.756095886230468750e-02 -4.971882700920104980e-02 -1.339843422174453735e-01 9.983759373426437378e-02 1.839122921228408813e-01 -3.064117729663848877e-01 -1.500470042228698730e-01 1.917134672403335571e-01 1.057606935501098633e-02 1.265561729669570923e-01 -7.711660861968994141e-02 -5.376417934894561768e-02 -2.214997857809066772e-01 -2.432302683591842651e-01 -3.288831710815429688e-01 3.008439019322395325e-02 1.226852387189865112e-01 -2.289877086877822876e-01 -2.827423438429832458e-02 -1.440200805664062500e-01 1.595041304826736450e-01 1.861344426870346069e-01 -9.952394664287567139e-02 1.042908877134323120e-01 -3.197015523910522461e-01 1.332506984472274780e-01 3.213329007849097252e-03
-3.187926486134529114e-02 -3.384940922260284424e-01 3.684013187885284424e-01 -3.745260462164878845e-02 1.847827434539794922e-01 5.054524913430213928e-02 1.749463528394699097e-01 -3.117623627185821533e-01 -7.152111083269119263e-02 -1.327129430137574673e-03 9.534163028001785278e-02 1.567379385232925415e-01 2.271409779787063599e-01 -7.799769937992095947e-02 -1.520444639027118683e-02 -6.929169595241546631e-02 -1.725935786962509155e-01 1.726975142955780029e-01 -1.824067085981369019e-01 -3.207269310951232910e-01 -1.020987480878829956e-01 -1.693561077117919922e-01 2.245579510927200317e-01 2.681151218712329865e-02 1.009314805269241333e-01 1.855191141366958618e-01 9.272011369466781616e-02 3.059403896331787109e-01 -8.326034992933273315e-02 3.345048427581787109e-02 2.009004652500152588e-01 9.154566563665866852e-03
-1.537707149982452393e-01 4.903848469257354736e-02 5.255543440580368042e-02 8.776214718818664551e-02 3.290023803710937500e-01 -4.410863295197486877e-02 -1.570784449577331543e-01 -5.362731218338012695e-01 2.783496081829071045e-01 5.520139634609222412e-02 -6.479089707136154175e-02 1.364355981349945068e-01 9.965261071920394897e-02 3.553645312786102295e-02 4.416887462139129639e-02 4.876516014337539673e-02 -2.606314122676849365e-01 1.444457173347473145e-01 -1.029461622238159180e-01 -1.573617570102214813e-02 9.886555373668670654e-02 -1.074317172169685364e-01 3.104236163198947906e-02 1.560015678405761719e-01 -8.490375429391860962e-02 -1.691772937774658203e-01 -6.086613610386848450e-02 1.051642894744873047e-01 9.010447561740875244e-02 -1.874803602695465088e-01 4.234838187694549561e-01 5.214811488986015320e-02
1.668456345796585083e-01 -2.913420200347900391e-01 6.851872056722640991e-02 2.321363538503646851e-01 2.416530102491378784e-01 -2.064422518014907837e-02 -6.140027940273284912e-02 -1.995571553707122803e-01 2.005611062049865723e-01 2.039920240640640259e-01 5.050780624151229858e-02 1.775484830141067505e-01 3.882483541965484619e-01 -3.269850090146064758e-02 1.044147014617919922e-01 1.191228479146957397e-01 -2.763056755065917969e-01 1.363856717944145203e-02 -7.890524715185165405e-02 -1.927753835916519165e-01 -8.762346953153610229e-02 2.704463601112365723e-01 -3.214633166790008545e-01 -3.682202845811843872e-02 3.730597719550132751e-02 5.639056209474802017e-03 1.361058950424194336e-01 -1.771886795759201050e-01 1.171974092721939087e-01 -3.661207854747772217e-02 -2.468517869710922241e-01 2.618564106523990631e-02
-1.996538937091827393e-01 -1.705496758222579956e-01 -8.972204476594924927e-02 -2.419880926609039307e-01 1.891271173954010010e-01 3.194917365908622742e-02 -1.307007819414138794e-01 -3.104028403759002686e-01 -6.173232942819595337e-02 2.860630396753549576e-03 -6.666365265846252441e-02 2.498941496014595032e-02 7.996632158756256104e-02 4.317299425601959229e-01 -1.001735031604766846e-01 -2.711255550384521484e-01 -2.578153908252716064e-01 1.937783062458038330e-01 -2.373595237731933594e-01 -9.549524635076522827e-02 1.958596259355545044e-01 -1.599085181951522827e-01 -1.081473901867866516e-01 6.770068407058715820e-02 -5.404877290129661560e-02 1.469824612140655518e-01 8.753428608179092407e-02 -2.209619879722595215e-01 -6.125473231077194214e-02 1.989340484142303467e-01 -5.348057299852371216e-02 2.282900065183639526e-01
1.403785049915313721e-01 3.020058758556842804e-02 1.457728147506713867e-01 -1.388442367315292358e-01 3.103377819061279297e-01 1.264199912548065186e-01 -8.663363009691238403e-02 -2.338602095842361450e-01 8.798385411500930786e-02 1.815473735332489014e-01 -2.800796329975128174e-01 2.050448358058929443e-01 8.159218728542327881e-02 2.306525111198425293e-01 1.111337076872587204e-02 3.607442975044250488e-01 -7.899250835180282593e-02 8.883432298898696899e-02 -7.295898348093032837e-02 -2.455228120088577271e-01 -7.309820502996444702e-02 -1.123903989791870117e-01 1.325639635324478149e-01 2.249916195869445801e-01 -1.437812857329845428e-02 -7.230429351329803467e-02 -2.630479931831359863e-01 4.739381372928619385e-02 2.656677365303039551e-01 7.277226448059082031e-02 -2.087514102458953857e-01 2.254500687122344971e-01
1.152896508574485779e-01 -1.550339907407760620e-01 6.336792558431625366e-02 -2.993499338626861572e-01 4.934870079159736633e-02 8.667799085378646851e-02 -2.979637384414672852e-01 -3.285202085971832275e-01 1.549708396196365356e-01 3.522100746631622314e-01 -8.910658955574035645e-02 7.209227234125137329e-02 2.147135734558105469e-01 -7.781483232975006104e-02 2.504733949899673462e-02 -3.473358927294611931e-03 -2.327928990125656128e-01 5.932330619543790817e-03 -1.559567153453826904e-01 -1.619654595851898193e-01 3.387646377086639404e-01 -4.373572766780853271e-02 1.122976746410131454e-02 -1.948714405298233032e-01 -2.385324835777282715e-01 9.094189852476119995e-03 -4.428580403327941895e-02 -2.073134928941726685e-01 2.335576564073562622e-01 -1.665297448635101318e-01 6.080015376210212708e-02 -3.052692301571369171e-02
1.647495105862617493e-02 -2.160239666700363159e-01 6.338761001825332642e-02 -2.911096215248107910e-01 2.379832565784454346e-01 -1.213722825050354004e-01 -2.552474737167358398e-01 6.221514567732810974e-02 5.691378191113471985e-02 2.612596750259399414e-01 9.852614253759384155e-02 2.413166500627994537e-02 2.307775467634201050e-01 3.356009721755981445e-01 1.761785894632339478e-02 8.951832569437101483e-05 -4.674041643738746643e-02 8.072283118963241577e-02 -1.642098724842071533e-01 -1.909032016992568970e-01 1.640605479478836060e-01 -2.015927284955978394e-01 2.234854996204376221e-01 2.821480156853795052e-03 -1.459610462188720703e-01 1.785114258527755737e-01 4.579245299100875854e-02 -4.083288311958312988e-01 5.415105447173118591e-02 2.254982441663742065e-01 1.107037998735904694e-02 1.020017936825752258e-01
8.909394592046737671e-02 -1.103686466813087463e-01 3.327918350696563721e-01 6.114178523421287537e-02 2.737593650817871094e-01 -1.947828009724617004e-02 -1.252094060182571411e-01 -1.644147038459777832e-01 4.050914943218231201e-02 -4.312954097986221313e-02 -1.678349673748016357e-01 5.403009057044982910e-02 5.232990905642509460e-02 8.396644890308380127e-02 9.452752768993377686e-02 2.764268517494201660e-01 -4.164360165596008301e-01 1.731156855821609497e-01 9.328766725957393646e-03 -2.438036054372787476e-01 1.052300333976745605e-01 -1.843850910663604736e-01 8.415260165929794312e-02 3.044357523322105408e-02 3.235358893871307373e-01 1.505610346794128418e-01 -1.347365379333496094e-01 -1.550700664520263672e-01 2.264044284820556641e-01 1.684449166059494019e-01 1.728034019470214844e-01 1.503352671861648560e-01
6.036973372101783752e-02 -2.812689840793609619e-01 1.019435971975326538e-01 2.423805594444274902e-01 1.621273346245288849e-02 -1.303896009922027588e-01 -5.143370106816291809e-02 -5.120709910988807678e-02 1.050592660903930664e-01 -5.197701603174209595e-02 4.479519277811050415e-02 -2.063109576702117920e-01 6.990693509578704834e-02 2.283778190612792969e-01 -7.971499115228652954e-03 -1.210788562893867493e-01 -9.455613046884536743e-02 2.735710516571998596e-02 -1.520143300294876099e-01 -4.538850486278533936e-01 -6.385055929422378540e-02 -2.674168050289154053e-01 5.659828707575798035e-02 -2.266624122858047485e-01 -2.336078882217407227e-01 1.822579801082611084e-01 -3.345966935157775879e-01 2.778825117275118828e-03 1.387485265731811523e-01 -1.092137545347213745e-01 4.976488277316093445e-02 3.051359653472900391e-01
-1.102516725659370422e-01 8.524742722511291504e-02 1.089213117957115173e-01 -7.261004298925399780e-02 5.405572652816772461e-01 1.848285086452960968e-02 -7.614071667194366455e-02 -5.066558718681335449e-01 7.878200709819793701e-02 -6.035198643803596497e-02 -1.957645565271377563e-01 1.105440109968185425e-01 -4.296566173434257507e-02 1.301646828651428223e-01 -9.462119638919830322e-02 1.926052272319793701e-01 -7.441207021474838257e-02 9.689486026763916016e-02 -2.010292187333106995e-02 7.320079207420349121e-02 1.522728651762008667e-01 8.178684115409851074e-02 -1.063990406692028046e-02 -1.263837963342666626e-01 -2.421918809413909912e-01 9.160061180591583252e-02 -2.916383445262908936e-01 -1.045305803418159485e-01 1.303639262914657593e-01 1.723171025514602661e-01 3.482061624526977539e-02 7.476956397294998169e-02
2.249599844217300415e-01 -3.178014606237411499e-02 2.967700958251953125e-01 -3.260568082332611084e-01 1.213063858449459076e-02 9.692042320966720581e-02 -8.804479986429214478e-02 -1.518829762935638428e-01 4.121821373701095581e-02 2.196145355701446533e-01 -2.609348595142364502e-01 3.144091963768005371e-01 3.910605609416961670e-01 4.939695447683334351e-02 -5.898932740092277527e-02 -7.138669490814208984e-02 -3.870453536510467529e-01 1.555718332529067993e-01 9.860923513770103455e-03 -5.582733824849128723e-02 1.703526377677917480e-01 2.170439809560775757e-02 1.762382686138153076e-02 -8.375228941440582275e-02 -2.538150250911712646e-01 3.047469258308410645e-02 7.220892608165740967e-02 -1.258698701858520508e-01 1.716414988040924072e-01 1.865628547966480255e-02 -3.749274462461471558e-02 -3.410298749804496765e-02
1.904420405626296997e-01 -2.879484295845031738e-01 1.234864294528961182e-01 -1.835157424211502075e-01 8.366824686527252197e-02 -8.771099895238876343e-02 -8.824357390403747559e-02 -1.666669249534606934e-01 1.698140203952789307e-01 -3.938529789447784424e-01 -1.689534187316894531e-01 4.622753709554672241e-02 7.622299343347549438e-02 2.623645365238189697e-01 1.278003007173538208e-01 2.048129588365554810e-01 -1.592031121253967285e-01 8.901648223400115967e-02 -2.474507093429565430e-01 -3.127319514751434326e-01 -9.746694564819335938e-02 9.545070677995681763e-02 1.229351088404655457e-01 4.207421094179153442e-02 1.513369381427764893e-01 8.124184608459472656e-02 -1.892837882041931152e-01 -5.104010924696922302e-02 -2.965367026627063751e-02 1.840794384479522705e-01 1.761449575424194336e-01 2.693359553813934326e-01
5.586119368672370911e-02 -2.520854175090789795e-01 3.017924129962921143e-01 1.818488910794258118e-02 -1.206102296710014343e-01 -1.684023737907409668e-01 5.774630978703498840e-02 -3.135021924972534180e-01 1.094721481204032898e-01 1.350335925817489624e-01 -2.137131430208683014e-02 2.832143604755401611e-01 2.090285420417785645e-01 3.136166632175445557e-01 -5.315452069044113159e-02 -2.139305882155895233e-02 9.188120067119598389e-02 1.368438154458999634e-01 5.358896404504776001e-02 -2.236260324716567993e-01 2.009987980127334595e-01 -1.786806285381317139e-01 -1.858166158199310303e-01 1.250178664922714233e-01 -8.978670835494995117e-02 3.169181346893310547e-01 -2.931772470474243164e-01 2.304099127650260925e-02 -5.132186040282249451e-02 6.337507069110870361e-02 9.402552992105484009e-02 1.678537875413894653e-01
2.947819232940673828e-01 -9.978277981281280518e-02 -1.046699937433004379e-02 7.918228954076766968e-02 2.779735922813415527e-01 1.407226324081420898e-01 -1.491839881055057049e-03 -3.724897801876068115e-01 2.546501457691192627e-01 9.464886784553527832e-02 -9.789049625396728516e-02 -4.566950374282896519e-04 9.458093345165252686e-02 -8.216938376426696777e-02 -2.517936229705810547e-01 1.989745199680328369e-01 -1.815863251686096191e-01 1.171508729457855225e-01 -2.022782564163208008e-01 -3.628846108913421631e-01 -6.857173051685094833e-03 2.150332331657409668e-01 3.226759657263755798e-02 -8.480191975831985474e-02 -4.155495762825012207e-02 -9.978412650525569916e-03 -3.418531417846679688e-01 -4.867761954665184021e-02 2.892867103219032288e-02 -4.841621592640876770e-02 7.864335179328918457e-02 2.337193638086318970e-01
1.216591745615005493e-01 4.652813449501991272e-02 -1.836021542549133301e-01 2.099902182817459106e-01 2.396836727857589722e-01 1.878068596124649048e-02 -3.300057351589202881e-01 -2.421978116035461426e-01 4.395597428083419800e-02 -1.204084530472755432e-01 -1.924090236425399780e-01 1.532523483037948608e-01 -8.323098719120025635e-02 1.295465081930160522e-01 -2.297920435667037964e-01 -9.436529129743576050e-02 -3.544410467147827148e-01 2.335319966077804565e-01 -2.533323168754577637e-01 -2.475309669971466064e-01 6.679040938615798950e-02 2.327050119638442993e-01 1.520022600889205933e-01 -1.235127821564674377e-01 -1.024080663919448853e-01 4.521642997860908508e-02 -1.912829875946044922e-01 -2.092954367399215698e-01 -1.092303469777107239e-01 -3.571950271725654602e-02 -3.476795740425586700e-03 9.367586672306060791e-02
-1.102043837308883667e-01 -1.781228631734848022e-01 3.430118039250373840e-02 1.671136319637298584e-01 -1.228608284145593643e-02 -8.879903703927993774e-02 -1.173429042100906372e-01 -6.127845644950866699e-01 -1.973884850740432739e-01 -5.581403151154518127e-02 -1.199993193149566650e-01 1.147038862109184265e-01 8.312628418207168579e-02 3.956327438354492188e-01 1.018065586686134338e-01 5.870105698704719543e-02 -1.337017118930816650e-01 1.097537577152252197e-01 -1.434975862503051758e-01 -4.415549337863922119e-02 -4.599376767873764038e-02 1.834440380334854126e-01 6.263795495033264160e-02 -1.716374307870864868e-01 -7.724377792328596115e-03 1.694104671478271484e-01 -3.253327608108520508e-01 1.506240665912628174e-02 2.928357385098934174e-02 -3.644290566444396973e-02 1.973229832947254181e-02 1.543278098106384277e-01
4.194083623588085175e-03 1.527338922023773193e-01 1.727245002985000610e-02 -1.359027326107025146e-01 2.201372832059860229e-01 -2.698900103569030762e-01 1.320037543773651123e-01 -8.215159922838211060e-02 -2.998695671558380127e-01 1.775325685739517212e-01 -1.025792807340621948e-01 2.574337124824523926e-01 2.283460050821304321e-01 1.463440153747797012e-02 1.682808548212051392e-01 6.828601658344268799e-02 -1.768738627433776855e-01 6.514728069305419922e-02 -1.814555376768112183e-01 -4.421472549438476562e-01 1.208735816180706024e-02 1.654621362686157227e-01 7.269823551177978516e-02 -2.071017175912857056e-01 -1.765405386686325073e-01 -8.951683342456817627e-02 9.624376893043518066e-02 -3.558077514171600342e-01 -2.651729062199592590e-02 6.449368596076965332e-02 3.974951431155204773e-02 -8.779024332761764526e-02
-2.926878444850444794e-02 -3.851155340671539307e-01 1.081833988428115845e-01 1.209192276000976562e-01 -1.591090708971023560e-01 -2.159598469734191895e-01 -7.481618225574493408e-02 -2.063923180103302002e-01 -1.124427765607833862e-01 -7.839974761009216309e-02 -8.853510767221450806e-02 3.310957551002502441e-01 -9.492255002260208130e-02 2.669368684291839600e-01 -1.933732330799102783e-01 1.720538437366485596e-01 -1.268321275711059570e-01 2.235361784696578979e-01 -3.234918415546417236e-01 -2.857025861740112305e-01 -9.956905245780944824e-02 -4.221634566783905029e-02 1.251303702592849731e-01 -6.171418353915214539e-03 5.643584951758384705e-02 2.325239479541778564e-01 -9.613575041294097900e-02 -9.562831372022628784e-02 -8.684684522449970245e-03 -1.149063333868980408e-01 -6.262595206499099731e-02 2.197288125753402710e-01
-4.954126849770545959e-02 -6.349791586399078369e-02 1.217002198100090027e-01 -3.218041956424713135e-01 8.701183646917343140e-02 -2.397006936371326447e-02 -2.196721136569976807e-01 -2.609516978263854980e-01 -1.811482012271881104e-01 8.863775432109832764e-02 -2.600346803665161133e-01 -9.402378648519515991e-02 2.542952299118041992e-01 2.341262996196746826e-01 1.318223327398300171e-01 -1.030382961034774780e-01 -1.672584712505340576e-01 1.040428131818771362e-01 -4.675518274307250977e-01 9.136284887790679932e-02 9.189748205244541168e-03 2.659620717167854309e-02 -8.815338835120201111e-03 1.649314761161804199e-01 -4.958768840879201889e-03 2.455014735460281372e-01 -5.255136266350746155e-02 -2.269088923931121826e-01 -8.077055960893630981e-02 2.509097456932067871e-01 1.687697693705558777e-02 8.893401175737380981e-02
5.099712405353784561e-03 -1.648410856723785400e-01 4.606951400637626648e-02 2.975606918334960938e-02 2.081988155841827393e-01 -2.548127770423889160e-01 -1.889295578002929688e-01 -1.652107834815979004e-01 1.381342560052871704e-01 9.859181940555572510e-02 -5.061349272727966309e-01 1.202101781964302063e-01 -2.650323696434497833e-02 3.454798758029937744e-01 2.369107455015182495e-01 -2.482299879193305969e-02 2.837166888639330864e-03 3.681863192468881607e-03 -1.546505838632583618e-01 -4.582471773028373718e-02 -5.641461163759231567e-02 -4.846663028001785278e-02 8.461863547563552856e-02 2.332794517278671265e-01 -1.407267153263092041e-01 2.982378005981445312e-01 1.330439597368240356e-01 -1.384126543998718262e-01 1.692049205303192139e-01 -1.560992449522018433e-01 -7.167100906372070312e-02 1.594045013189315796e-01
-8.025327324867248535e-02 -1.396484971046447754e-01 -2.320696413516998291e-02 -2.432494983077049255e-02 1.364717930555343628e-01 1.180928796529769897e-01 -6.254548579454421997e-02 -3.332020342350006104e-01 2.986587882041931152e-01 -2.882533669471740723e-01 -1.521244198083877563e-01 3.265983983874320984e-02 2.862954735755920410e-01 1.184516996145248413e-01 1.879618763923645020e-01 2.125201746821403503e-03 -2.283360809087753296e-01 1.054820716381072998e-01 -2.660269141197204590e-01 -1.619891375303268433e-01 -4.110499867238104343e-04 -1.309455558657646179e-02 -3.355493769049644470e-03 -1.364723145961761475e-01 -5.184327811002731323e-02 -7.739193737506866455e-03 2.377794496715068817e-02 -3.693539500236511230e-01 -2.535070776939392090e-01 -2.137868106365203857e-01 -2.317216247320175171e-02 2.612866163253784180e-01
1.617856174707412720e-01 -5.444480106234550476e-03 -2.773309946060180664e-01 -1.248167157173156738e-01 6.481371819972991943e-02 1.200113818049430847e-01 8.533252030611038208e-02 -2.846162617206573486e-01 3.551662862300872803e-01 1.024622619152069092e-01 -2.469332218170166016e-01 -1.265322715044021606e-01 1.572687774896621704e-01 1.158566996455192566e-01 1.434331834316253662e-01 4.602019488811492920e-02 -1.981377601623535156e-01 -9.380412101745605469e-02 -2.627076506614685059e-01 -2.973414659500122070e-01 8.799415826797485352e-02 8.191136270761489868e-02 1.487998068332672119e-01 -9.059400856494903564e-02 -2.660229206085205078e-01 1.123549882322549820e-02 -1.632248014211654663e-01 -1.629712283611297607e-01 4.664106667041778564e-02 1.673702150583267212e-01 -2.343842573463916779e-02 3.079238533973693848e-01
3.537405282258987427e-02 -3.857067525386810303e-01 -2.997677586972713470e-02 -3.665715828537940979e-02 1.931917071342468262e-01 6.394462287425994873e-02 5.062935501337051392e-02 -1.751386374235153198e-01 -6.180400960147380829e-04 1.152180656790733337e-01 -4.408951476216316223e-02 -1.253623664379119873e-01 -6.509405374526977539e-02 1.425003632903099060e-02 3.046168982982635498e-01 3.018407821655273438e-01 -2.639187872409820557e-01 1.215502694249153137e-01 -6.520941108465194702e-02 -3.583660423755645752e-01 -1.114478036761283875e-01 -1.310719251632690430e-01 -7.917057722806930542e-02 2.318040840327739716e-02 -1.496740430593490601e-01 6.173397973179817200e-02 -2.363093793392181396e-01 -4.609388485550880432e-02 3.049436211585998535e-01 2.605363130569458008e-01 -1.429568231105804443e-01 1.865867525339126587e-01
8.389286696910858154e-02 -3.696227446198463440e-02 2.483674138784408569e-01 -5.957932397723197937e-02 6.864032894372940063e-02 -1.466884166002273560e-01 -1.259844601154327393e-01 -1.652839928865432739e-01 3.169631212949752808e-02 2.422177344560623169e-01 -2.722346186637878418e-01 2.425145506858825684e-01 2.732257246971130371e-01 -9.289248846471309662e-03 -5.086935684084892273e-02 1.157673373818397522e-01 -4.097024798393249512e-01 -3.701849281787872314e-02 9.799603372812271118e-02 -5.693557858467102051e-02 -8.151279389858245850e-02 -5.314492620527744293e-03 3.442323580384254456e-02 -2.305864989757537842e-01 -5.081303417682647705e-02 2.030662298202514648e-01 -1.690638214349746704e-01 -5.705924332141876221e-02 3.794253468513488770e-01 2.702876627445220947e-01 1.438037902116775513e-01 -1.309906691312789917e-01
1.286209672689437866e-01 -2.178140282630920410e-01 8.825644850730895996e-02 8.703378587961196899e-02 4.314417541027069092e-01 -2.332078963518142700e-01 -1.282192766666412354e-01 -1.518994420766830444e-01 1.232336834073066711e-01 6.783340126276016235e-02 -4.385724067687988281e-01 6.706886738538742065e-02 -5.987087264657020569e-02 3.346558213233947754e-01 4.069300368428230286e-02 -2.212157547473907471e-01 -2.861753664910793304e-02 -5.979064851999282837e-02 -1.343235522508621216e-01 -8.501507341861724854e-02 -1.889510452747344971e-02 2.403500117361545563e-02 8.853725739754736423e-04 1.954203546047210693e-01 -1.757490634918212891e-01 9.909796714782714844e-02 1.527271866798400879e-01 -9.621259570121765137e-02 2.532125711441040039e-01 -1.793935596942901611e-01 -2.292746212333440781e-03 1.393604874610900879e-01
1.079170498996973038e-02 -1.001625955104827881e-01 4.880029708147048950e-02 -3.643755316734313965e-01 1.683992594480514526e-01 -7.192987482994794846e-03 1.470250281272456050e-04 -2.716680169105529785e-01 7.227634638547897339e-02 1.540569663047790527e-01 -1.441897153854370117e-01 1.198886036872863770e-01 -9.357500821352005005e-02 -1.660418137907981873e-02 1.679791659116744995e-01 -1.460354626178741455e-01 -1.875448077917098999e-01 -6.768193095922470093e-02 -3.429993987083435059e-01 -1.304258704185485840e-01 1.733717322349548340e-01 -2.057037949562072754e-01 2.912559919059276581e-02 -8.807703852653503418e-02 -1.754220873117446899e-01 -9.105748683214187622e-02 -9.574405848979949951e-03 -4.465442001819610596e-01 2.417414635419845581e-01 1.546711176633834839e-01 2.830484136939048767e-02 2.295157909393310547e-01
-1.447925269603729248e-01 -1.045231744647026062e-01 -2.480155788362026215e-02 -3.316386416554450989e-02 1.471051722764968872e-01 1.687619537115097046e-01 -7.342534512281417847e-02 -3.389537334442138672e-01 -1.457839161157608032e-01 -6.674121320247650146e-02 -1.029486358165740967e-01 -2.708767168223857880e-02 2.765696048736572266e-01 1.340181380510330200e-01 -3.912977129220962524e-02 9.916616231203079224e-02 -2.607043087482452393e-02 -3.576910123229026794e-02 -4.107602238655090332e-01 -2.854697406291961670e-01 -2.059465646743774414e-02 -1.501359278336167336e-03 2.258199825882911682e-02 3.476130962371826172e-02 -1.270753294229507446e-01 1.580465771257877350e-02 -3.879553377628326416e-01 1.525727212429046631e-01 3.122612237930297852e-01 2.267229408025741577e-01 2.442175149917602539e-01 8.856643922626972198e-03
-8.633256703615188599e-02 -7.023935019969940186e-02 -7.175905257463455200e-02 1.276375353336334229e-01 -6.327585130929946899e-02 -1.263711750507354736e-01 -2.477296739816665649e-01 -4.122924804687500000e-01 2.617573738098144531e-01 2.804346084594726562e-01 -2.537861466407775879e-01 -1.851004213094711304e-01 5.357022210955619812e-02 7.416724413633346558e-02 1.991898715496063232e-01 1.281923353672027588e-01 -4.926088079810142517e-02 5.515528097748756409e-02 -2.715442478656768799e-01 -3.286344707012176514e-01 -8.140362799167633057e-02 4.008236899971961975e-02 -1.769540011882781982e-01 1.549992114305496216e-01 -6.643257290124893188e-02 5.678473040461540222e-02 -2.714209258556365967e-01 1.296983510255813599e-01 -7.634896785020828247e-02 1.176363825798034668e-01 -1.782031059265136719e-01 6.484195590019226074e-02
-2.206084877252578735e-01 -2.607907652854919434e-01 -1.155711933970451355e-01 -1.828862279653549194e-01 2.491683661937713623e-01 -1.426940560340881348e-01 -6.865510344505310059e-02 -1.849069595336914062e-01 2.197606675326824188e-02 2.270213328301906586e-02 -5.156342312693595886e-02 7.998245209455490112e-02 -4.314065352082252502e-02 4.278741776943206787e-01 3.968792781233787537e-02 3.887880593538284302e-02 -3.069179952144622803e-01 9.304531663656234741e-02 -3.057448565959930420e-01 -1.635971851646900177e-02 2.618509829044342041e-01 -1.667591333389282227e-01 -1.530395001173019409e-01 1.251668930053710938e-01 -1.897179633378982544e-01 1.965304166078567505e-01 1.898558586835861206e-01 -1.831995248794555664e-01 -3.187170252203941345e-02 1.738468706607818604e-01 -4.967388883233070374e-02 8.420467376708984375e-02
1.739774495363235474e-01 -1.833552308380603790e-02 2.519390583038330078e-01 5.776657909154891968e-02 1.953002065420150757e-01 -1.511711925268173218e-01 3.555441275238990784e-02 -3.043826222419738770e-01 4.222525060176849365e-01 3.857702761888504028e-02 5.400260165333747864e-02 1.320167332887649536e-01 2.437351793050765991e-01 2.896372415125370026e-02 -8.559131622314453125e-02 -1.213699728250503540e-01 -4.504013359546661377e-01 4.906914383172988892e-02 -1.687943786382675171e-01 -2.315432429313659668e-01 1.275632977485656738e-01 1.005145460367202759e-01 -1.180719062685966492e-01 2.141555249691009521e-01 -8.235448598861694336e-02 -5.356996878981590271e-02 -9.040221571922302246e-02 -4.616939276456832886e-02 -2.530414462089538574e-01 8.754943311214447021e-02 4.518781322985887527e-03 -4.654665943235158920e-03
5.046231672167778015e-02 -2.465569823980331421e-01 3.180151060223579407e-02 -1.725329756736755371e-01 6.213752925395965576e-02 -4.951444640755653381e-02 -1.008677780628204346e-01 -3.376367688179016113e-01 1.936400979757308960e-01 -2.866112887859344482e-01 -1.056415289640426636e-01 9.708901494741439819e-02 1.894873827695846558e-01 2.749171853065490723e-01 1.305830478668212891e-01 2.435212731361389160e-01 -3.127678632736206055e-01 5.435494333505630493e-02 -1.440057158470153809e-01 -1.774538606405258179e-01 -1.952854990959167480e-01 -1.696934178471565247e-02 2.694908082485198975e-01 1.059339940547943115e-01 1.790435463190078735e-01 1.320442706346511841e-01 -2.017981261014938354e-01 -2.209539860486984253e-01 2.848840691149234772e-02 1.774275898933410645e-01 1.731399632990360260e-02 -2.062602527439594269e-02
9.178242832422256470e-02 -1.057136896997690201e-02 5.897748842835426331e-02 -1.616039574146270752e-01 2.742864787578582764e-01 1.793841421604156494e-01 1.745846308767795563e-02 -4.223746061325073242e-01 1.480830907821655273e-01 1.835515499114990234e-01 -1.305858641862869263e-01 2.506152689456939697e-01 -2.671267464756965637e-02 2.524977326393127441e-01 -2.307504415512084961e-02 2.104872167110443115e-01 -2.726674377918243408e-01 1.624916791915893555e-01 3.237692266702651978e-02 -2.114901691675186157e-01 9.799744933843612671e-03 -2.168007381260395050e-02 1.171351298689842224e-01 1.507429182529449463e-01 1.024231687188148499e-01 -4.360382631421089172e-02 -3.260435760021209717e-01 3.588004037737846375e-02 1.713361293077468872e-01 1.563693583011627197e-01 8.538787811994552612e-02 2.575790882110595703e-01
-1.008319109678268433e-01 -3.118614433333277702e-03 4.899012669920921326e-02 1.658132225275039673e-01 1.052904687821865082e-02 7.933411002159118652e-02 1.583422124385833740e-01 -3.277726471424102783e-01 1.469104550778865814e-02 1.030212827026844025e-02 -1.630954071879386902e-02 1.814827919006347656e-01 9.124402701854705811e-02 2.113826386630535126e-02 4.464579224586486816e-01 -2.347958385944366455e-01 -9.959917515516281128e-03 1.372150480747222900e-01 -2.851940095424652100e-01 -4.092277884483337402e-01 8.509318530559539795e-02 6.541197746992111206e-02 1.469479203224182129e-01 3.343386948108673096e-02 -2.279492020606994629e-01 2.313637919723987579e-02 -1.493212282657623291e-01 -1.596155315637588501e-01 3.384109139442443848e-01 7.199849188327789307e-02 -4.818613454699516296e-02 2.848115051165223122e-03
-5.582701414823532104e-02 -3.174285292625427246e-01 3.774713352322578430e-02 2.259974181652069092e-01 2.590070068836212158e-01 7.084219157695770264e-02 3.442234918475151062e-02 5.585235357284545898e-02 1.164069995284080505e-01 3.033140003681182861e-01 9.023250639438629150e-02 4.900431036949157715e-01 1.294881254434585571e-01 1.403308510780334473e-01 9.214473888278007507e-03 -3.706724941730499268e-02 -1.491970568895339966e-01 7.503390312194824219e-02 -1.122545525431632996e-01 -5.907269567251205444e-02 4.378442466259002686e-02 1.608624905347824097e-01 -2.751524560153484344e-02 2.623983845114707947e-02 -4.218019247055053711e-01 1.057001203298568726e-01 5.818973854184150696e-02 1.067440956830978394e-01 7.582068443298339844e-02 -6.292019039392471313e-02 2.759941220283508301e-01 1.117680147290229797e-01
-2.728416211903095245e-02 -5.862930044531822205e-02 -1.203068718314170837e-01 -8.129592239856719971e-02 2.478823624551296234e-02 -1.049612164497375488e-01 -1.233127862215042114e-01 -4.341859519481658936e-01 -1.130216121673583984e-01 -3.038524091243743896e-01 -5.728776380419731140e-02 1.218669265508651733e-01 1.224072575569152832e-01 -2.430430427193641663e-02 1.445483863353729248e-01 1.361564546823501587e-01 -3.137908875942230225e-01 -1.197223290801048279e-01 -2.165585458278656006e-01 -2.554863393306732178e-01 -8.810975588858127594e-03 1.487595401704311371e-02 -4.550498351454734802e-02 -2.088046669960021973e-01 -1.803067624568939209e-01 -7.269763853400945663e-03 -8.687961846590042114e-02 -4.283479154109954834e-01 -4.120435193181037903e-02 1.481080055236816406e-02 -4.329785704612731934e-02 2.877790927886962891e-01
-6.774034351110458374e-02 -1.426965892314910889e-01 -8.082989603281021118e-02 -1.981817781925201416e-01 -1.043111365288496017e-02 -6.880531460046768188e-02 -1.760095804929733276e-01 -1.223458200693130493e-01 -4.700156860053539276e-03 1.919347196817398071e-01 -7.591952383518218994e-02 -1.710073798894882202e-01 -1.052930671721696854e-02 3.935672342777252197e-01 2.879261970520019531e-01 -3.341287840157747269e-03 -1.920952349901199341e-01 1.424597054719924927e-01 -3.588354289531707764e-01 -7.731465995311737061e-02 -3.172285482287406921e-02 8.156977593898773193e-02 1.890790164470672607e-01 3.279389739036560059e-01 -2.247744798660278320e-01 -3.166046366095542908e-02 -4.615122079849243164e-02 -7.973891496658325195e-02 5.820945650339126587e-02 8.771546930074691772e-02 3.779768347740173340e-01 1.086641028523445129e-01
-2.091821134090423584e-01 -1.362713575363159180e-01 -1.002070214599370956e-02 -2.186797857284545898e-01 1.087677925825119019e-01 2.597301602363586426e-01 -1.151736546307802200e-02 -2.975144684314727783e-01 2.167230248451232910e-01 -9.794794023036956787e-02 -2.262468636035919189e-01 6.283730268478393555e-02 1.428492218255996704e-01 7.165719568729400635e-02 1.158961504697799683e-01 1.240766271948814392e-01 -2.261988371610641479e-01 3.447593003511428833e-02 -2.027812749147415161e-01 -3.058549165725708008e-01 7.519289106130599976e-02 -5.084568262100219727e-02 1.789408773183822632e-01 -1.201314851641654968e-01 -4.855788871645927429e-02 -2.512498758733272552e-02 -2.479607015848159790e-01 7.674933224916458130e-02 3.216392099857330322e-01 3.419095575809478760e-01 -2.428965084254741669e-02 1.507545560598373413e-01
1.408517062664031982e-01 -1.448866277933120728e-01 -1.481586843729019165e-01 1.398263573646545410e-01 3.310759663581848145e-01 -1.914315670728683472e-01 1.136433035135269165e-01 -2.965835928916931152e-01 4.881579801440238953e-02 4.944279417395591736e-02 -1.023401468992233276e-01 9.227589517831802368e-02 2.777284383773803711e-01 2.140196710824966431e-01 1.238429173827171326e-01 2.248780429363250732e-02 -3.966390788555145264e-01 2.389806695282459259e-02 -1.759064383804798126e-02 -1.812229454517364502e-01 -2.992521822452545166e-01 2.496341019868850708e-01 1.073184683918952942e-01 1.742777377367019653e-01 8.969831466674804688e-02 1.529958546161651611e-01 -1.881582885980606079e-01 -1.281608045101165771e-01 -1.280644834041595459e-01 6.191832944750785828e-03 -1.132998839020729065e-01 1.028305888175964355e-01
3.427147120237350464e-02 -1.066161766648292542e-01 -2.476616762578487396e-02 -7.595075666904449463e-02 1.898042708635330200e-01 6.804084777832031250e-02 1.020366027951240540e-01 -3.733543455600738525e-01 9.491445869207382202e-02 -9.579209983348846436e-02 3.692210465669631958e-02 -2.152906358242034912e-02 1.977356076240539551e-01 2.306210845708847046e-01 -1.361814290285110474e-01 5.900781601667404175e-02 -3.980460166931152344e-01 2.838370800018310547e-01 -6.333045661449432373e-02 -2.233266979455947876e-01 -1.811961382627487183e-01 -1.891624331474304199e-01 -7.088196929544210434e-03 1.045906916260719299e-01 2.086631059646606445e-01 2.282479405403137207e-01 3.012154065072536469e-02 -1.572834849357604980e-01 3.596140146255493164e-01 -7.705087959766387939e-02 5.491535365581512451e-02 1.556955128908157349e-01
-3.879655897617340088e-02 8.231003582477569580e-02 2.087241113185882568e-01 5.346420407295227051e-02 2.448780685663223267e-01 -6.239431444555521011e-03 -6.275737285614013672e-02 -1.535182893276214600e-01 7.798672467470169067e-02 -4.010257311165332794e-03 -2.398735731840133667e-01 2.399028539657592773e-01 9.636776149272918701e-02 1.829466372728347778e-01 -3.571743518114089966e-02 2.780178189277648926e-01 -2.954621315002441406e-01 2.450015693902969360e-01 4.999356716871261597e-02 -2.231228798627853394e-01 1.161419749259948730e-01 -1.199680864810943604e-01 1.083629950881004333e-01 2.296064496040344238e-01 9.925077110528945923e-02 4.142740741372108459e-02 -2.099388092756271362e-01 -9.561555832624435425e-02 3.215159177780151367e-01 1.216778755187988281e-01 9.817979484796524048e-02 3.615494966506958008e-01
-1.019301116466522217e-01 -1.111209020018577576e-01 2.244222164154052734e-01 -9.080277383327484131e-02 3.555973172187805176e-01 -3.342899382114410400e-01 -1.383326798677444458e-01 -2.751044034957885742e-01 2.485957145690917969e-01 -1.621275208890438080e-02 -2.412053644657135010e-01 8.064554072916507721e-03 -1.013768985867500305e-01 3.957833051681518555e-01 -5.021820962429046631e-02 -2.778298780322074890e-02 -2.082396447658538818e-01 1.675807754509150982e-03 4.442870244383811951e-02 -9.348353743553161621e-02 -1.364520750939846039e-03 9.479892998933792114e-02 1.142489612102508545e-01 6.898590177297592163e-02 -2.480613589286804199e-01 1.018994450569152832e-01 2.563722133636474609e-01 -1.197314485907554626e-01 4.539311397820711136e-03 1.037315428256988525e-01 5.858174711465835571e-02 2.191751301288604736e-01
8.474332094192504883e-02 -1.652289628982543945e-01 9.051172435283660889e-02 -2.072463929653167725e-01 2.104935944080352783e-01 -1.275778412818908691e-01 -6.795028597116470337e-02 -1.907612234354019165e-01 6.542614102363586426e-02 6.816030014306306839e-03 1.308032870292663574e-01 1.002326607704162598e-01 2.655975520610809326e-01 2.473822236061096191e-01 -2.345023453235626221e-01 -2.356589287519454956e-01 -1.774789243936538696e-01 -1.293226927518844604e-01 -4.499528408050537109e-01 -1.178245693445205688e-01 3.005819618701934814e-01 1.083436086773872375e-01 -3.121612966060638428e-02 1.080953851342201233e-01 -1.207545027136802673e-01 7.449185848236083984e-02 -5.313301086425781250e-02 -9.559487551450729370e-02 7.735738158226013184e-02 6.916442513465881348e-02 1.638516187667846680e-01 3.000282049179077148e-01
-1.547981798648834229e-01 -5.595302674919366837e-03 1.640325784683227539e-01 1.395282298326492310e-01 2.869148552417755127e-01 1.390497386455535889e-01 -1.133457943797111511e-01 -9.851963073015213013e-02 1.416326910257339478e-01 5.781827121973037720e-02 -2.816261351108551025e-01 3.072259724140167236e-01 2.069441080093383789e-01 1.250224858522415161e-01 2.134926430881023407e-02 3.224023580551147461e-01 -2.390142977237701416e-01 8.512451499700546265e-02 3.090390935540199280e-02 -1.870675384998321533e-01 1.062052771449089050e-01 -1.579060256481170654e-01 9.725571423768997192e-02 1.243776008486747742e-01 1.503457427024841309e-01 1.702433377504348755e-01 -1.896574497222900391e-01 -1.416877508163452148e-01 3.274672925472259521e-01 9.729997813701629639e-02 2.280273102223873138e-02 2.431953847408294678e-01
9.259597957134246826e-02 1.079798210412263870e-03 -2.188557758927345276e-02 -1.454783976078033447e-01 4.339644312858581543e-01 -1.960407346487045288e-01 -1.603743582963943481e-01 -3.065554201602935791e-01 2.718691229820251465e-01 5.349111557006835938e-02 -1.018402576446533203e-01 5.919189006090164185e-02 -1.193100512027740479e-01 3.469758033752441406e-01 -2.563951611518859863e-01 7.947032898664474487e-02 -1.578240096569061279e-01 1.491692960262298584e-01 -1.126941889524459839e-01 3.997897729277610779e-02 3.604175522923469543e-02 5.338102951645851135e-02 3.527088835835456848e-02 2.452288866043090820e-01 -3.134622573852539062e-01 1.323334425687789917e-01 4.360542446374893188e-02 -1.551253348588943481e-01 -1.267308089882135391e-02 2.288202047348022461e-01 3.156850859522819519e-02 6.130661442875862122e-02
5.336523801088333130e-02 1.452258676290512085e-01 1.683485507965087891e-01 1.430264711380004883e-01 1.910478174686431885e-01 1.048293784260749817e-01 -5.930804088711738586e-02 -9.469839930534362793e-02 1.443618983030319214e-01 1.028868481516838074e-01 2.345455437898635864e-01 1.158722490072250366e-01 5.563124269247055054e-02 9.408564865589141846e-02 3.648762702941894531e-01 1.222017928957939148e-01 -3.751287162303924561e-01 1.181024014949798584e-01 -2.264831960201263428e-01 -1.850954815745353699e-02 1.360054016113281250e-01 1.062926203012466431e-01 -1.375094801187515259e-01 1.460340917110443115e-01 -1.637627631425857544e-01 2.574089467525482178e-01 5.953892320394515991e-02 -2.967829108238220215e-01 2.726520895957946777e-01 -1.157336533069610596e-01 2.062897831201553345e-01 -1.268155425786972046e-01
-9.204123169183731079e-02 -2.275995314121246338e-01 2.395423650741577148e-01 -9.119549393653869629e-02 2.420213520526885986e-01 7.394501566886901855e-02 -2.740734219551086426e-01 -5.121904984116554260e-02 6.948346644639968872e-02 3.624338805675506592e-01 -2.788702249526977539e-01 -1.637509092688560486e-02 -4.340438172221183777e-03 4.048134386539459229e-02 5.839939042925834656e-02 -2.255439609289169312e-01 8.139875531196594238e-02 -1.129317004233598709e-02 -2.588603794574737549e-01 -1.444304585456848145e-01 1.121645793318748474e-01 -2.298381328582763672e-01 2.104022540152072906e-02 -1.544904708862304688e-01 -2.012018114328384399e-01 -1.895419880747795105e-02 -9.987697936594486237e-03 -2.072668969631195068e-01 1.523322612047195435e-01 2.369503229856491089e-01 2.097842246294021606e-01 2.654940783977508545e-01
2.261707782745361328e-01 -2.977755852043628693e-02 -1.089184656739234924e-01 -3.701716288924217224e-02 1.478304713964462280e-01 -1.942721940577030182e-02 -1.666759103536605835e-01 -2.326355874538421631e-01 -4.308718442916870117e-02 -1.927880048751831055e-01 -4.194890558719635010e-01 5.411526933312416077e-02 2.258530706167221069e-01 1.006865426898002625e-01 -3.815331682562828064e-02 1.608333736658096313e-01 -7.333710789680480957e-02 7.588257640600204468e-02 -1.077049523591995239e-01 -8.880494534969329834e-02 5.278968438506126404e-02 8.071245998144149780e-02 2.008555382490158081e-01 -1.889381706714630127e-01 -1.440181136131286621e-01 2.077799588441848755e-01 -3.925627171993255615e-01 -3.904015719890594482e-01 1.046587303280830383e-01 -9.030025452375411987e-02 6.831379979848861694e-02 1.184465512633323669e-01
1.345061659812927246e-01 -1.101697981357574463e-01 1.647791564464569092e-01 -2.083830684423446655e-01 2.065833657979965210e-01 -1.664369851350784302e-01 5.959714949131011963e-02 -1.985126137733459473e-01 -1.509514600038528442e-01 4.177608340978622437e-02 9.821645170450210571e-02 -9.793883189558982849e-03 4.890802130103111267e-02 3.691939115524291992e-01 -8.649872988462448120e-02 -7.361364364624023438e-02 -2.624857127666473389e-01 2.456848882138729095e-02 -3.202775716781616211e-01 -2.316719144582748413e-01 1.029087901115417480e-01 1.920090243220329285e-02 -2.415368854999542236e-01 7.110659778118133545e-02 -7.787764817476272583e-02 -1.234936565160751343e-01 5.600304808467626572e-03 -2.017621248960494995e-01 1.160937100648880005e-01 2.486141771078109741e-01 2.755168378353118896e-01 2.943271994590759277e-01
6.408647168427705765e-03 -2.636605203151702881e-01 2.567078769207000732e-01 -2.491850554943084717e-01 3.945018947124481201e-01 -1.672400347888469696e-02 1.549322344362735748e-02 -3.351943492889404297e-01 5.132092162966728210e-03 1.093617528676986694e-01 -1.231294497847557068e-02 3.482026979327201843e-02 8.066004514694213867e-02 2.051293700933456421e-01 -1.843556612730026245e-01 -1.729194670915603638e-01 -3.531044721603393555e-02 4.614477232098579407e-02 -2.501528561115264893e-01 -7.769548334181308746e-03 2.729270756244659424e-01 -7.224546372890472412e-02 -2.279672212898731232e-02 1.053772121667861938e-01 7.101473212242126465e-02 2.362440675497055054e-01 3.887135908007621765e-02 -2.141775786876678467e-01 -7.928071171045303345e-02 6.931879371404647827e-02 1.697071194648742676e-01 3.203853666782379150e-01
2.014002948999404907e-01 -1.239124536514282227e-01 2.474785447120666504e-01 -2.341003119945526123e-01 3.799025714397430420e-01 -1.942205131053924561e-01 -3.038268163800239563e-02 -6.921707838773727417e-02 4.811897873878479004e-02 -7.545039802789688110e-02 8.219870924949645996e-02 -4.611920099705457687e-03 1.241365969181060791e-01 2.357036024332046509e-01 -1.098532304167747498e-01 -2.744613587856292725e-01 -1.864379048347473145e-01 1.213771626353263855e-01 -3.644188046455383301e-01 -1.373748779296875000e-01 2.353324592113494873e-01 9.541561454534530640e-02 -6.607458740472793579e-02 1.592649705708026886e-02 -2.747602164745330811e-01 -4.439809545874595642e-02 -1.855488494038581848e-02 -5.653582140803337097e-02 9.593077935278415680e-03 8.581276237964630127e-02 2.658239006996154785e-01 1.942467093467712402e-01
-4.209717735648155212e-02 -1.530170738697052002e-01 -1.113102072849869728e-03 -2.328825592994689941e-01 2.719470262527465820e-01 -5.324280634522438049e-02 1.209432259202003479e-03 -2.556067407131195068e-01 1.091609150171279907e-02 -2.982709743082523346e-02 -2.476703375577926636e-02 3.518646955490112305e-02 -3.098884411156177521e-02 3.701838254928588867e-01 1.048911586403846741e-01 -1.870563477277755737e-01 -2.868316769599914551e-01 2.387082427740097046e-01 -3.807102441787719727e-01 -1.908262632787227631e-02 2.501084208488464355e-01 -1.498756855726242065e-01 -1.443507373332977295e-01 1.391754597425460815e-01 -5.083268508315086365e-02 2.205380946397781372e-01 6.982965767383575439e-02 -2.136285603046417236e-01 -9.732910990715026855e-02 2.155855596065521240e-01 -6.603842973709106445e-02 1.406236439943313599e-01
-5.218328908085823059e-02 8.342871814966201782e-02 1.199399828910827637e-01 1.790263801813125610e-01 1.232673525810241699e-01 3.283540159463882446e-02 4.303255677223205566e-02 -5.164954662322998047e-01 1.200845986604690552e-01 -1.520708948373794556e-02 -1.291871368885040283e-01 1.098677814006805420e-01 1.989889144897460938e-01 -6.185324490070343018e-02 4.370754584670066833e-02 -3.694007396697998047e-01 -3.636611625552177429e-02 2.089676409959793091e-01 -2.211045622825622559e-01 -2.449112236499786377e-01 1.634905859827995300e-02 9.718626737594604492e-02 1.284272670745849609e-01 5.455259606242179871e-02 -1.931682974100112915e-01 1.355293989181518555e-01 6.051043793559074402e-02 1.435914188623428345e-01 3.197718858718872070e-01 1.193603053689002991e-01 8.455364406108856201e-02 2.171020805835723877e-01
1.019756868481636047e-01 1.230860054492950439e-01 -6.467958912253379822e-03 1.224694699048995972e-01 1.321462690830230713e-01 -1.444028019905090332e-01 -3.196521103382110596e-01 -4.114974439144134521e-01 -9.640999138355255127e-02 6.673429906368255615e-02 4.296114295721054077e-02 1.391019225120544434e-01 4.351345002651214600e-01 2.581097483634948730e-01 -1.158127635717391968e-01 -2.513954974710941315e-02 -1.342669129371643066e-01 2.411686033010482788e-01 -8.470579236745834351e-02 3.106943331658840179e-02 8.199477195739746094e-02 1.761035919189453125e-01 1.583501696586608887e-01 -3.693811222910881042e-02 -1.958781182765960693e-01 -1.204449757933616638e-01 -1.159733086824417114e-01 -1.870773881673812866e-01 1.590953767299652100e-01 -4.548550583422183990e-03 -1.579703986644744873e-01 2.110031694173812866e-01
9.777963161468505859e-02 -3.052673935890197754e-01 6.265370547771453857e-02 1.566468328237533569e-01 5.917649343609809875e-02 -2.341986596584320068e-01 -2.973483502864837646e-02 -1.356508731842041016e-01 -1.259115040302276611e-01 -5.979485064744949341e-02 9.174983948469161987e-02 1.315556019544601440e-01 2.167520076036453247e-01 3.549929261207580566e-01 -3.280372172594070435e-02 8.489597588777542114e-02 -2.014910280704498291e-01 8.892782777547836304e-02 1.338234869763255119e-03 -3.527036905288696289e-01 -1.460109651088714600e-01 -2.017447501420974731e-01 3.462323248386383057e-01 -1.007393375039100647e-02 -2.093468904495239258e-01 4.181833937764167786e-02 -2.515887320041656494e-01 -6.863345205783843994e-02 -2.823980450630187988e-01 -3.050211258232593536e-02 1.197533756494522095e-01 3.468675166368484497e-02
1.081006675958633423e-01 -1.857032924890518188e-01 1.287001073360443115e-01 -8.447790890932083130e-02 3.266265392303466797e-01 -3.590014576911926270e-02 -1.496589034795761108e-01 4.931380599737167358e-02 6.315231323242187500e-02 4.618511497974395752e-01 -2.660274803638458252e-01 2.394575774669647217e-01 1.445598900318145752e-01 2.616977691650390625e-01 2.290686406195163727e-02 -2.469904534518718719e-02 -8.743987232446670532e-02 -2.634116113185882568e-01 -2.583416998386383057e-01 -1.376543641090393066e-01 -8.788982778787612915e-02 3.717385604977607727e-02 2.025622315704822540e-02 5.286458414047956467e-03 4.011394828557968140e-02 -9.066112339496612549e-02 2.616985468193888664e-03 -3.499905169010162354e-01 8.972819894552230835e-02 3.123143501579761505e-02 1.644734293222427368e-01 -1.439777761697769165e-01
5.171502381563186646e-02 -9.319523721933364868e-02 2.566944956779479980e-01 -1.480407118797302246e-01 1.572104543447494507e-01 -1.471830718219280243e-02 6.907321512699127197e-02 -1.270086467266082764e-01 8.091405034065246582e-02 -1.302915662527084351e-01 -2.950285077095031738e-01 -3.571879863739013672e-02 1.657717376947402954e-01 2.406128644943237305e-01 1.648544520139694214e-01 4.078696668148040771e-01 -2.744557261466979980e-01 -5.177106708288192749e-02 -6.694920361042022705e-02 -1.387112140655517578e-01 1.310962289571762085e-01 -8.954766392707824707e-02 2.037588655948638916e-01 6.496716290712356567e-02 2.597352564334869385e-01 2.396362274885177612e-01 -5.886648595333099365e-02 -9.359923005104064941e-02 8.833967894315719604e-02 9.450125694274902344e-02 2.510166168212890625e-01 2.733447253704071045e-01
4.441520944237709045e-02 -2.604845762252807617e-01 -5.752475187182426453e-02 -2.518948912620544434e-01 2.588089704513549805e-01 6.970794871449470520e-03 -5.413266643881797791e-02 -1.779369860887527466e-01 8.514075726270675659e-02 -2.124844491481781006e-01 -4.734114743769168854e-03 2.905306816101074219e-01 -1.783232577145099640e-02 1.662225425243377686e-01 2.843460738658905029e-01 2.117684185504913330e-01 -2.819614410400390625e-01 2.023247629404067993e-01 -7.030147314071655273e-02 -2.516444325447082520e-01 -1.646804213523864746e-01 1.380587369203567505e-01 1.934839189052581787e-01 -1.482358276844024658e-01 1.707730591297149658e-01 1.697795540094375610e-01 -8.538601920008659363e-03 -2.313952147960662842e-01 5.424614250659942627e-02 2.283591926097869873e-01 5.970665067434310913e-02 8.222831040620803833e-02
8.163958042860031128e-02 -1.447713971138000488e-01 -1.547717023640871048e-02 -3.653410822153091431e-02 1.183236092329025269e-01 6.700168550014495850e-02 7.612679153680801392e-02 -4.683318436145782471e-01 8.621206879615783691e-02 3.561950027942657471e-01 -8.095949888229370117e-02 1.911707967519760132e-01 1.525652259588241577e-01 1.230036467313766479e-01 3.755549713969230652e-02 -1.420962214469909668e-01 -8.695694059133529663e-02 -2.190302684903144836e-02 -4.362826645374298096e-01 -2.406051456928253174e-01 -3.041764721274375916e-02 -5.240101017989218235e-04 2.221025824546813965e-01 1.694256216287612915e-01 2.062628790736198425e-02 5.856242403388023376e-02 1.324767321348190308e-01 3.521287441253662109e-01 -4.094247892498970032e-02 -3.081573359668254852e-02 8.033969998359680176e-02 -7.166347932070493698e-03
-2.850068509578704834e-01 6.014476064592599869e-03 7.831313461065292358e-02 -2.127576172351837158e-01 4.380862414836883545e-01 -2.952562272548675537e-02 1.449360046535730362e-02 -9.531907737255096436e-02 1.171371936798095703e-01 6.055995076894760132e-02 -1.270602047443389893e-01 -1.080809999257326126e-02 -3.222467005252838135e-02 3.978768289089202881e-01 2.015951424837112427e-01 1.503434330224990845e-01 -9.936247020959854126e-02 7.281251251697540283e-02 -1.441557556390762329e-01 9.552165120840072632e-02 -8.760838955640792847e-02 -5.681035295128822327e-02 4.802489653229713440e-02 -4.320729989558458328e-03 -3.294449150562286377e-01 -5.759966000914573669e-02 8.424694091081619263e-02 -2.091584503650665283e-01 4.176604151725769043e-01 -9.558064490556716919e-02 3.554604947566986084e-02 5.628374591469764709e-02
-5.535046383738517761e-02 -1.845687776803970337e-01 7.445600628852844238e-02 -1.492776423692703247e-01 2.330343276262283325e-01 7.691442966461181641e-02 -1.693145930767059326e-01 -3.301659822463989258e-01 -1.952195316553115845e-01 7.922681421041488647e-02 8.666234463453292847e-02 1.398728638887405396e-01 1.106318235397338867e-01 3.722012788057327271e-02 -6.348352879285812378e-02 3.351443214341998100e-03 -3.829657658934593201e-02 5.375530105084180832e-03 -2.637669444084167480e-01 -4.587651044130325317e-02 4.124604165554046631e-01 -1.015062630176544189e-01 2.877230569720268250e-02 1.376350075006484985e-01 -3.235827088356018066e-01 2.620810829102993011e-02 -1.546353399753570557e-01 -2.117194384336471558e-01 5.892920121550559998e-02 1.348063349723815918e-01 3.462819159030914307e-01 2.428143471479415894e-01
-1.782162487506866455e-01 -2.758819162845611572e-01 1.964771933853626251e-02 1.464396268129348755e-01 4.706298932433128357e-02 2.617321014404296875e-01 -2.933065891265869141e-01 -2.246347218751907349e-01 -1.321683358401060104e-02 -3.399033546447753906e-01 -1.058887839317321777e-01 1.201993599534034729e-01 1.507577747106552124e-01 -1.150016952306032181e-02 -7.468371838331222534e-02 2.370766699314117432e-01 -1.807022243738174438e-01 1.079062279313802719e-02 -8.450535684823989868e-02 -4.073167145252227783e-01 -2.830821834504604340e-02 -1.659579575061798096e-01 7.332023978233337402e-02 2.400832017883658409e-03 -1.213788520544767380e-02 2.786153741180896759e-02 -4.627292230725288391e-02 -3.327745199203491211e-01 3.274446725845336914e-02 -6.683617085218429565e-02 -5.386748164892196655e-02 2.743893861770629883e-01
-3.668779134750366211e-02 1.085426658391952515e-01 -1.925697773694992065e-01 -1.850209534168243408e-01 3.562778830528259277e-01 -3.842833265662193298e-02 -2.184562832117080688e-01 -4.004227519035339355e-01 1.273600310087203979e-01 4.643698409199714661e-02 -2.231332808732986450e-01 2.936196327209472656e-01 5.027781426906585693e-02 3.786733001470565796e-02 -2.569522261619567871e-01 9.627182781696319580e-02 -2.629967927932739258e-01 2.125522196292877197e-01 -3.028736822307109833e-02 -1.516329944133758545e-01 -6.766935437917709351e-02 1.417414695024490356e-01 9.821635484695434570e-02 -2.655579447746276855e-01 -1.072269827127456665e-01 -1.347728669643402100e-01 5.665314197540283203e-02 -2.168631553649902344e-01 1.469698175787925720e-02 9.465821087360382080e-02 6.330526620149612427e-02 9.630504995584487915e-02
1.470892429351806641e-01 -2.793553769588470459e-01 -2.484901342540979385e-03 4.335097968578338623e-02 2.956176996231079102e-01 -1.172876060009002686e-01 -2.508003711700439453e-01 -1.257556378841400146e-01 1.790601909160614014e-01 1.952259242534637451e-01 -4.455965757369995117e-01 5.508384853601455688e-02 4.551658779382705688e-02 1.586287468671798706e-01 2.510634809732437134e-02 -1.164823099970817566e-01 -9.712569415569305420e-02 -6.015871837735176086e-02 -5.189675837755203247e-02 -1.040701866149902344e-01 -1.762465834617614746e-01 -1.578696966171264648e-01 -1.054552663117647171e-02 -2.410689927637577057e-02 -1.650683581829071045e-01 3.200004696846008301e-01 2.805533111095428467e-01 -7.717403769493103027e-02 2.682697474956512451e-01 5.453997105360031128e-02 1.810019016265869141e-01 1.027657371014356613e-02
6.659197807312011719e-02 -2.379120439291000366e-01 1.303018629550933838e-01 1.804013364017009735e-02 3.326863944530487061e-01 -2.096556127071380615e-01 -1.190648078918457031e-01 -1.860457956790924072e-01 1.234006956219673157e-01 -1.286189444363117218e-02 -4.021345674991607666e-01 1.642721891403198242e-01 -3.368745371699333191e-02 2.272563725709915161e-01 1.300485581159591675e-01 -1.437123119831085205e-01 8.419866859912872314e-02 1.143040433526039124e-01 -2.299603670835494995e-01 -7.007747888565063477e-02 -1.812795698642730713e-01 5.993726104497909546e-02 -3.479977138340473175e-03 2.399241328239440918e-01 -1.726373732089996338e-01 2.412903457880020142e-01 2.216371297836303711e-01 -1.244269013404846191e-01 2.385828793048858643e-01 -1.055382117629051208e-01 -3.982710838317871094e-02 1.718814969062805176e-01
1.599632948637008667e-02 -3.188708126544952393e-01 7.153263688087463379e-02 -2.688637971878051758e-01 2.772480845451354980e-01 -3.813617229461669922e-01 -1.048922091722488403e-01 -7.423533499240875244e-02 -5.983418086543679237e-04 1.837363243103027344e-01 -1.585998833179473877e-01 7.410548627376556396e-02 1.776632368564605713e-01 5.683681368827819824e-02 -5.197778344154357910e-02 1.917317360639572144e-01 -1.428574174642562866e-01 -1.739858388900756836e-01 -2.159853130578994751e-01 -1.335076689720153809e-01 -1.120438128709793091e-01 3.123327903449535370e-02 1.125500649213790894e-01 -1.201924160122871399e-01 -1.605731099843978882e-01 8.951520174741744995e-02 3.690793514251708984e-01 -2.890008985996246338e-01 7.362335920333862305e-03 -1.340946927666664124e-02 1.241956055164337158e-01 1.348674148321151733e-01
-3.992518037557601929e-02 -1.165074557065963745e-01 -4.759611934423446655e-02 -5.454244464635848999e-02 2.098814547061920166e-01 1.786274313926696777e-01 -1.446065902709960938e-01 -4.240371659398078918e-02 1.091053783893585205e-01 3.251479864120483398e-01 3.970595076680183411e-02 3.015945553779602051e-01 2.672369480133056641e-01 2.492088675498962402e-01 3.160605207085609436e-02 -2.072123065590858459e-02 -1.774634122848510742e-01 -2.402421534061431885e-01 -2.909830212593078613e-01 -2.775555551052093506e-01 1.492852419614791870e-01 -9.539466351270675659e-02 4.608760401606559753e-02 2.302402108907699585e-01 8.117936551570892334e-02 3.448825478553771973e-01 1.438379138708114624e-01 -4.090129211544990540e-02 -1.320066750049591064e-01 4.488443955779075623e-02 1.550426185131072998e-01 8.367233723402023315e-02
-2.708965539932250977e-01 -3.034356236457824707e-01 -7.950536906719207764e-02 -1.498133689165115356e-01 2.850171625614166260e-01 -9.461802989244461060e-02 -1.565304100513458252e-01 -1.421807706356048584e-01 -1.375425327569246292e-02 3.758566826581954956e-02 -4.626053571701049805e-02 -3.291800245642662048e-02 -7.250089198350906372e-02 4.205537140369415283e-01 6.622049212455749512e-02 9.538353234529495239e-02 -2.918956577777862549e-01 1.879417002201080322e-01 -3.295411169528961182e-01 -9.981825947761535645e-02 2.275950163602828979e-01 -1.492109298706054688e-01 -2.019425928592681885e-01 -8.617773652076721191e-03 -1.098520532250404358e-01 6.978980451822280884e-02 2.018008977174758911e-01 -1.259775459766387939e-01 -6.403283029794692993e-02 1.721828728914260864e-01 2.108833007514476776e-02 9.334436058998107910e-02
4.565273970365524292e-02 -4.305453598499298096e-02 6.930606812238693237e-02 -1.520837247371673584e-01 3.069938123226165771e-01 -3.766648471355438232e-01 3.640158474445343018e-02 -2.148099541664123535e-01 2.176649421453475952e-01 1.256288737058639526e-01 -1.225898340344429016e-01 -9.203088283538818359e-02 2.141171991825103760e-01 3.631536364555358887e-01 6.065813079476356506e-02 3.086489252746105194e-02 -5.522884055972099304e-02 2.138017676770687103e-03 -1.037877276539802551e-01 -2.217653989791870117e-01 2.539979852735996246e-02 -1.788638830184936523e-01 -9.761480242013931274e-02 2.119124829769134521e-01 -7.321882992982864380e-02 2.125157266855239868e-01 2.929418981075286865e-01 -1.372882127761840820e-01 3.036103583872318268e-02 -3.651362657546997070e-02 1.840699017047882080e-01 2.722478508949279785e-01
-1.844430901110172272e-02 7.319153100252151489e-02 3.562179580330848694e-02 -1.075210347771644592e-01 3.554619252681732178e-01 1.091841235756874084e-01 -1.585039682686328888e-02 -2.211758345365524292e-01 1.311559826135635376e-01 2.691570222377777100e-01 2.134990841150283813e-01 2.216468006372451782e-01 3.723111748695373535e-02 1.164218038320541382e-01 -9.858521074056625366e-02 1.555921277031302452e-03 9.209670126438140869e-02 1.489559113979339600e-01 -3.723807334899902344e-01 -1.691510826349258423e-01 1.900917440652847290e-01 -1.318300068378448486e-01 -7.456507533788681030e-02 -1.845108717679977417e-02 -3.806080222129821777e-01 2.356163859367370605e-01 -1.157928854227066040e-01 -1.695787161588668823e-02 1.204672157764434814e-01 -1.389984190464019775e-01 -6.243319064378738403e-02 2.753958404064178467e-01
-1.411390155553817749e-01 -1.216218769550323486e-01 1.382810324430465698e-01 1.820035874843597412e-01 -1.249607354402542114e-01 -7.686999440193176270e-02 -1.072752177715301514e-01 -1.074452176690101624e-01 -2.468247562646865845e-01 9.965827316045761108e-02 3.140790387988090515e-02 2.769056856632232666e-01 -9.419552236795425415e-02 4.144325107336044312e-02 -2.735361456871032715e-03 7.723812758922576904e-02 -1.833068281412124634e-01 1.906888335943222046e-01 -2.665051445364952087e-02 -3.850940763950347900e-01 -7.972374558448791504e-02 1.861960738897323608e-01 1.932587325572967529e-01 -8.563297241926193237e-02 -3.088741898536682129e-01 2.217001765966415405e-01 1.647688299417495728e-01 -2.446828037500381470e-01 1.462712790817022324e-02 1.543421298265457153e-01 1.879111081361770630e-01 3.283083140850067139e-01
1.978660523891448975e-01 -2.458244711160659790e-01 2.245440483093261719e-01 -4.685021564364433289e-02 -1.456990987062454224e-01 1.296480447053909302e-01 -2.241244316101074219e-01 -2.722669839859008789e-01 1.827044039964675903e-01 1.423062384128570557e-01 -1.763692498207092285e-01 2.266998142004013062e-01 1.229111477732658386e-01 3.339298069477081299e-01 7.241088151931762695e-02 4.727633297443389893e-02 -7.378699630498886108e-02 2.143638730049133301e-01 6.035412102937698364e-02 -3.175472915172576904e-01 3.488443791866302490e-02 1.290640980005264282e-01 1.337012946605682373e-01 4.505829140543937683e-02 4.105764906853437424e-03 4.455695301294326782e-02 -4.743998125195503235e-02 3.657010495662689209e-01 -6.261786073446273804e-02 -1.268357485532760620e-01 2.895095758140087128e-02 2.503769099712371826e-01
-2.006433717906475067e-02 -2.997640520334243774e-02 1.763366609811782837e-01 -1.182744801044464111e-01 3.832943141460418701e-01 -3.669219017028808594e-01 -2.219981551170349121e-01 -2.863492071628570557e-01 1.773053705692291260e-01 -3.861189587041735649e-03 -1.217296272516250610e-01 1.343798637390136719e-01 -3.789363056421279907e-02 3.807801902294158936e-01 -1.774984598159790039e-02 -6.950350850820541382e-02 -3.210592269897460938e-02 3.274819627404212952e-02 8.439261466264724731e-02 -2.214372009038925171e-01 -9.795020520687103271e-02 -5.830292403697967529e-02 1.713871955871582031e-02 1.989942230284214020e-02 -2.726407945156097412e-01 8.658493310213088989e-02 3.324910402297973633e-01 4.610406607389450073e-02 1.406874358654022217e-01 2.241277694702148438e-02 -3.894694149494171143e-02 1.913784593343734741e-01
8.823990076780319214e-02 8.297699503600597382e-03 1.107796356081962585e-01 -2.054219990968704224e-01 3.809774219989776611e-01 -1.776468306779861450e-01 -1.240752786397933960e-01 8.193601388484239578e-04 -1.584895700216293335e-01 -9.269310534000396729e-02 2.037169039249420166e-02 6.542468816041946411e-02 1.072553619742393494e-01 3.714232146739959717e-01 -1.607432812452316284e-01 -1.370262950658798218e-01 -3.378820717334747314e-01 7.549724727869033813e-02 -3.488083183765411377e-01 -2.781832516193389893e-01 2.614517807960510254e-01 6.707047671079635620e-02 -1.536726057529449463e-01 1.176404505968093872e-01 -1.161276996135711670e-01 -1.004271507263183594e-01 -2.199856191873550415e-02 -1.324209719896316528e-01 2.213879115879535675e-02 2.548962458968162537e-02 1.470580250024795532e-01 1.396900415420532227e-01
-5.380807816982269287e-02 -1.581877917051315308e-01 1.406422853469848633e-01 -4.665328189730644226e-02 6.931430846452713013e-02 1.478972285985946655e-01 1.884885281324386597e-01 -3.207948207855224609e-01 3.457318618893623352e-02 1.497410982847213745e-01 2.344884537160396576e-02 -1.989965559914708138e-03 6.140143796801567078e-02 1.235888972878456116e-01 2.312047407031059265e-02 -2.137057185173034668e-01 2.087890170514583588e-02 3.697146177291870117e-01 -8.756364881992340088e-02 -4.071783125400543213e-01 1.423439830541610718e-01 2.746832966804504395e-01 -3.694619983434677124e-02 1.269462853670120239e-01 -2.069191485643386841e-01 1.363598257303237915e-01 7.988672703504562378e-03 5.163889378309249878e-02 9.259603917598724365e-02 -2.896235883235931396e-01 -1.093299910426139832e-01 3.213416934013366699e-01
-6.105466187000274658e-02 -1.313771456480026245e-01 -3.693861514329910278e-02 2.872642874717712402e-01 -1.024963613599538803e-02 -6.988964229822158813e-02 -3.079029917716979980e-01 -2.376556396484375000e-01 3.661316037178039551e-01 2.160002887248992920e-01 2.621428072452545166e-01 1.124048456549644470e-01 3.277225494384765625e-01 7.762730866670608521e-02 7.325104624032974243e-02 5.855210591107606888e-03 -2.135348916053771973e-01 1.438320726156234741e-01 -1.761571764945983887e-01 -2.686788141727447510e-01 1.422268152236938477e-01 -9.291695803403854370e-02 -6.912058591842651367e-02 1.366948783397674561e-01 1.066611483693122864e-01 1.905297338962554932e-01 -2.712553441524505615e-01 -1.377435680478811264e-02 1.408220827579498291e-02 7.536666095256805420e-02 -6.292038410902023315e-02 6.962972134351730347e-02
9.951381385326385498e-02 -1.894805580377578735e-01 2.983531951904296875e-01 -1.608321070671081543e-01 3.108497262001037598e-01 -1.906783506274223328e-02 -2.790096402168273926e-01 9.847080707550048828e-02 1.614095419645309448e-01 2.655195593833923340e-01 1.131867021322250366e-01 -1.926032826304435730e-02 1.000968143343925476e-01 3.452826738357543945e-01 -1.454894314520061016e-03 9.875082969665527344e-02 -1.364527791738510132e-01 -4.569024313241243362e-03 -2.602168321609497070e-01 -8.548758178949356079e-02 1.593422144651412964e-01 -1.476516760885715485e-02 1.511584073305130005e-01 4.619822278618812561e-02 -9.004142880439758301e-02 2.012543976306915283e-01 1.313000321388244629e-01 -2.732541561126708984e-01 -3.355862572789192200e-02 2.806854844093322754e-01 -1.181857660412788391e-01 1.655304580926895142e-01
1.352724581956863403e-01 -2.508668601512908936e-01 7.049118727445602417e-02 1.658408194780349731e-01 -6.964983791112899780e-02 -1.157552301883697510e-01 -1.065167412161827087e-01 -1.901853680610656738e-01 -7.433460652828216553e-02 -1.764573901891708374e-01 7.611443102359771729e-02 2.948564589023590088e-01 -3.165283054113388062e-02 4.039298892021179199e-01 -1.529844552278518677e-01 1.853546500205993652e-01 -2.863790690898895264e-01 -9.835192933678627014e-03 -1.390496492385864258e-01 -3.442723155021667480e-01 -1.481278985738754272e-01 -5.082776024937629700e-02 2.137021869421005249e-01 1.170825362205505371e-01 -1.176539063453674316e-01 1.173135265707969666e-01 -2.906778268516063690e-02 -1.261460334062576294e-01 -7.687878608703613281e-02 -1.573808193206787109e-01 -1.673020720481872559e-01 2.496153563261032104e-01
9.371227771043777466e-02 -1.656890809535980225e-01 -8.039836585521697998e-02 6.208108738064765930e-02 2.842920124530792236e-01 -2.886186819523572922e-03 2.620092034339904785e-01 -2.757179439067840576e-01 1.186428666114807129e-01 3.893156349658966064e-02 -7.757847197353839874e-03 -1.036520078778266907e-01 2.281868457794189453e-01 2.479315549135208130e-01 5.799701437354087830e-02 8.209452033042907715e-02 -3.752029538154602051e-01 3.500202000141143799e-01 -5.196307599544525146e-02 -2.544621825218200684e-01 -7.577224075794219971e-02 -6.916423887014389038e-02 2.186329811811447144e-01 1.741364896297454834e-01 2.410207837820053101e-01 7.353138923645019531e-02 8.500082045793533325e-02 9.341399185359477997e-03 1.137687340378761292e-01 -2.348745614290237427e-02 1.549999862909317017e-01 2.240266501903533936e-01
-1.541658043861389160e-01 -1.483531147241592407e-01 7.142297923564910889e-02 5.777030717581510544e-03 3.603592813014984131e-01 -5.846397206187248230e-02 -1.930633783340454102e-01 6.283550709486007690e-02 -5.007587000727653503e-02 2.147627025842666626e-01 -3.093863427639007568e-01 2.604468166828155518e-01 -1.088672652840614319e-01 5.175362527370452881e-02 1.004677340388298035e-01 -1.152101978659629822e-01 1.900312677025794983e-02 7.455032318830490112e-02 -2.378708273172378540e-01 -2.115805596113204956e-01 -1.599825918674468994e-01 -8.276044577360153198e-02 -2.578416466712951660e-02 -9.964223019778728485e-03 -1.930364370346069336e-01 1.471270471811294556e-01 -1.917199641466140747e-01 6.749276816844940186e-02 -2.027348130941390991e-01 -1.031895875930786133e-01 3.714733719825744629e-01 3.067108094692230225e-01
-1.568617522716522217e-01 -7.439379394054412842e-02 1.408790647983551025e-01 -2.624715864658355713e-02 2.911400794982910156e-01 -1.212766841053962708e-01 9.871570393443107605e-03 1.753097772598266602e-01 -1.090493425726890564e-02 1.486243605613708496e-01 -2.256750464439392090e-01 1.703885793685913086e-01 2.328041344881057739e-01 3.211898207664489746e-01 1.539563834667205811e-01 -1.554001569747924805e-01 -3.064978122711181641e-01 7.510605454444885254e-02 3.916174545884132385e-02 -2.416713088750839233e-01 -4.837028309702873230e-02 -1.862463653087615967e-01 1.282918918877840042e-02 3.233983814716339111e-01 -1.248365640640258789e-01 -7.472376525402069092e-02 -4.293223470449447632e-02 1.131792142987251282e-01 -7.814682275056838989e-02 6.740035861730575562e-02 3.767757713794708252e-01 1.480244249105453491e-01
7.589767128229141235e-02 -2.151756286621093750e-01 -8.897256106138229370e-02 2.084117084741592407e-01 6.343531608581542969e-02 1.331779807806015015e-01 -6.709088385105133057e-02 -2.575168609619140625e-01 9.393417090177536011e-02 3.157616406679153442e-02 5.629107356071472168e-02 1.795127838850021362e-01 8.867181837558746338e-02 -1.415607184171676636e-01 2.275325804948806763e-01 -1.017067730426788330e-01 -2.631424665451049805e-01 3.722009062767028809e-02 -2.144890725612640381e-01 -1.419504731893539429e-01 -7.737571001052856445e-02 -6.222794204950332642e-02 2.916371524333953857e-01 -8.353085815906524658e-02 -5.091294050216674805e-01 -3.914961218833923340e-02 -2.614685334265232086e-02 -1.735720485448837280e-01 -1.576783694326877594e-02 3.342754542827606201e-01 5.518424883484840393e-02 1.533466875553131104e-01
-1.094902604818344116e-01 -1.362317353487014771e-01 3.130694627761840820e-01 2.953499257564544678e-01 4.911425337195396423e-02 2.268464565277099609e-01 -3.863994777202606201e-02 -1.628641225397586823e-02 1.448713522404432297e-02 2.647325694561004639e-01 -7.485218346118927002e-02 1.152471378445625305e-01 3.114052414894104004e-01 1.477962285280227661e-01 8.925262838602066040e-03 1.694702655076980591e-01 -4.128757417201995850e-01 6.359800696372985840e-02 -1.793988794088363647e-01 -2.381259500980377197e-01 -2.620404660701751709e-01 -2.392878085374832153e-01 1.118616014719009399e-02 8.865078538656234741e-02 -4.382753744721412659e-02 1.063057184219360352e-01 -1.596505492925643921e-01 -9.967520087957382202e-02 -4.841636493802070618e-02 -6.408669054508209229e-02 -6.221617013216018677e-02 1.884405910968780518e-01
2.310684695839881897e-02 -4.934025928378105164e-02 5.634455475956201553e-03 3.820945322513580322e-02 8.249323070049285889e-02 -2.736000120639801025e-01 -1.206623613834381104e-01 -3.000236153602600098e-01 2.089279703795909882e-02 1.880861073732376099e-01 -4.588245600461959839e-02 2.508254051208496094e-01 4.169238209724426270e-01 2.434891164302825928e-01 2.041648700833320618e-02 4.307930171489715576e-02 -2.145867794752120972e-01 1.355313807725906372e-01 1.171793714165687561e-01 1.545250415802001953e-02 1.365171223878860474e-01 1.597973853349685669e-01 4.766597226262092590e-02 -2.008602470159530640e-01 -1.849524527788162231e-01 -4.556749016046524048e-02 -1.680096089839935303e-01 -1.868250221014022827e-01 2.257626205682754517e-01 3.886420130729675293e-01 -6.949400901794433594e-02 4.071085155010223389e-02
2.938891053199768066e-01 -1.665837019681930542e-01 5.759767815470695496e-02 -1.970914006233215332e-01 2.356055676937103271e-01 8.551769703626632690e-02 -2.249519526958465576e-02 -2.934472858905792236e-01 -1.472578346729278564e-01 6.672429293394088745e-02 1.002756059169769287e-01 3.796536624431610107e-01 1.254156380891799927e-01 1.262458860874176025e-01 -1.797309517860412598e-01 -1.698319762945175171e-01 8.592734485864639282e-02 1.853128522634506226e-01 -1.951758116483688354e-01 -6.674935668706893921e-02 7.155402004718780518e-02 1.161223500967025757e-01 -1.004803478717803955e-01 1.442089080810546875e-01 -2.582444548606872559e-01 3.739977255463600159e-02 -1.685624271631240845e-01 -2.225784361362457275e-01 1.813048273324966431e-01 -1.496015191078186035e-01 2.442827224731445312e-01 1.624615043401718140e-01
2.196964621543884277e-01 -3.203757405281066895e-01 4.509777575731277466e-02 -1.502261161804199219e-01 3.100533783435821533e-01 2.153298258781433105e-02 2.257739193737506866e-02 -2.825232148170471191e-01 -1.300398856401443481e-01 1.881275027990341187e-01 -8.540435135364532471e-02 1.599659770727157593e-01 2.273993194103240967e-01 -1.091531850397586823e-02 3.263998776674270630e-02 -1.329929083585739136e-01 -3.614520281553268433e-02 2.600796222686767578e-01 -2.184635102748870850e-01 -1.227446794509887695e-01 1.601210534572601318e-01 1.427150368690490723e-01 -2.041935473680496216e-01 1.524455994367599487e-01 -5.373139679431915283e-02 -1.181063205003738403e-01 -9.440167993307113647e-02 -2.504190206527709961e-01 1.750311851501464844e-01 -1.485344171524047852e-01 3.274979293346405029e-01 2.656150236725807190e-02
1.698600873351097107e-02 1.996596530079841614e-02 2.260381132364273071e-01 -7.618642598390579224e-02 2.410011738538742065e-01 7.173638790845870972e-02 -7.852490246295928955e-02 -1.327884942293167114e-01 4.241008311510086060e-02 -2.352875024080276489e-01 -1.564252674579620361e-01 2.194426720961928368e-03 1.697655469179153442e-01 2.251827120780944824e-01 2.391782216727733612e-02 2.761732339859008789e-01 -4.061308801174163818e-01 2.527181245386600494e-02 -6.003982946276664734e-02 -2.347993999719619751e-01 -2.597401142120361328e-01 -1.156246215105056763e-01 2.103666067123413086e-01 1.935363858938217163e-01 1.059253290295600891e-01 9.700026363134384155e-02 -6.632872670888900757e-02 -2.203802913427352905e-01 2.323808372020721436e-01 2.172484993934631348e-02 -1.168638020753860474e-01 2.979895174503326416e-01
3.920862078666687012e-02 5.332868918776512146e-02 1.844359189271926880e-01 2.057289332151412964e-01 -2.886660955846309662e-02 -8.723718672990798950e-02 -1.047290936112403870e-01 -4.628396928310394287e-01 2.094729393720626831e-01 -7.074538618326187134e-02 -1.821926683187484741e-01 2.458929084241390228e-02 3.931268677115440369e-02 -2.510145073756575584e-03 2.614317536354064941e-01 -2.920207083225250244e-01 -7.469732314348220825e-02 2.678439021110534668e-01 -1.516054719686508179e-01 -8.026441186666488647e-02 3.370981663465499878e-02 6.277109682559967041e-02 1.237500011920928955e-01 1.502519100904464722e-02 -2.365085780620574951e-01 2.045086920261383057e-01 -1.584075540304183960e-01 8.174762874841690063e-02 2.982581555843353271e-01 1.170452982187271118e-01 6.829082965850830078e-02 2.890819609165191650e-01
-8.488693833351135254e-02 -7.611785829067230225e-02 1.945583820343017578e-01 7.691293954849243164e-02 7.625994831323623657e-02 1.751919984817504883e-01 1.146147474646568298e-01 -2.487883344292640686e-02 1.924229562282562256e-01 -1.288921833038330078e-01 9.237274527549743652e-02 5.348869785666465759e-02 1.496274024248123169e-01 2.407855093479156494e-01 -1.988868713378906250e-01 8.074897341430187225e-03 -1.264783143997192383e-01 -4.642670229077339172e-02 -9.262238442897796631e-02 -4.998711049556732178e-01 -2.672302424907684326e-01 -2.191518433392047882e-02 -8.859438449144363403e-02 1.843871623277664185e-01 -1.642390936613082886e-01 1.566691398620605469e-01 -2.612371742725372314e-01 -1.785380691289901733e-01 3.977377116680145264e-01 -2.307610400021076202e-02 6.225987151265144348e-02 -5.797614157199859619e-02
-1.641158610582351685e-01 4.481768608093261719e-02 2.096956670284271240e-01 -6.674578040838241577e-02 2.612454593181610107e-01 -6.118141859769821167e-02 -2.233228683471679688e-01 -2.183104455471038818e-01 1.619606316089630127e-01 -3.342935144901275635e-01 -8.963523805141448975e-02 7.809580862522125244e-02 5.298597738146781921e-02 3.883665055036544800e-02 -1.994967609643936157e-01 2.118542194366455078e-01 -2.083553075790405273e-01 1.860175728797912598e-01 5.572731047868728638e-02 -5.020868182182312012e-01 -1.003555059432983398e-01 -7.626359164714813232e-02 1.062303334474563599e-01 -1.580021381378173828e-01 -1.840473860502243042e-01 -8.483476191759109497e-02 -1.326456069946289062e-01 -1.373911350965499878e-01 1.941979303956031799e-02 -1.741745918989181519e-01 1.355635225772857666e-01 3.202499821782112122e-03
1.281757205724716187e-01 -3.177545666694641113e-01 8.447986841201782227e-02 1.066479608416557312e-01 3.740260899066925049e-01 1.087896674871444702e-01 -4.744594544172286987e-02 -2.855560779571533203e-01 -1.557055711746215820e-01 7.667883485555648804e-02 -2.799131274223327637e-01 8.317189663648605347e-02 6.075625866651535034e-02 -4.552154615521430969e-02 7.536404579877853394e-02 -1.865386366844177246e-01 -1.827019453048706055e-01 1.529963761568069458e-01 -2.258964926004409790e-01 -1.723551899194717407e-01 2.342279553413391113e-01 -9.060015529394149780e-02 -2.402053922414779663e-01 4.750345274806022644e-02 -1.386189609766006470e-01 -1.588314026594161987e-01 2.175248414278030396e-02 -2.306438982486724854e-01 2.535495460033416748e-01 -1.645774692296981812e-01 1.178169995546340942e-01 -5.494955182075500488e-02
-1.376006472855806351e-02 -3.441314101219177246e-01 -1.299109309911727905e-01 1.417486220598220825e-01 -1.347133368253707886e-01 -2.849387228488922119e-01 -3.215448930859565735e-02 -4.176709949970245361e-01 -7.554100453853607178e-02 1.628341376781463623e-01 1.768524497747421265e-01 2.747586667537689209e-01 2.226717323064804077e-01 2.563233971595764160e-01 2.960094437003135681e-02 7.153562456369400024e-02 -2.123008519411087036e-01 3.494351729750633240e-02 -8.878423273563385010e-02 -2.457248866558074951e-01 1.646845936775207520e-01 -1.105774752795696259e-02 3.086947798728942871e-01 -4.025098308920860291e-02 -2.168791182339191437e-02 -1.378569006919860840e-01 1.265170145779848099e-02 -1.918750628829002380e-02 -2.617082931101322174e-02 -9.921102970838546753e-02 1.429189294576644897e-01 1.402036249637603760e-01
-6.845278292894363403e-02 -1.229950338602066040e-01 7.860358059406280518e-02 -1.478638052940368652e-01 2.971830070018768311e-01 1.073486655950546265e-01 -1.748921722173690796e-01 -1.797787100076675415e-01 3.769026398658752441e-01 2.007111608982086182e-01 -4.703760147094726562e-03 2.884766757488250732e-01 3.165937960147857666e-01 9.313691407442092896e-02 -2.788471058011054993e-02 6.265095621347427368e-02 -4.211478680372238159e-02 -1.950120180845260620e-01 -3.146903216838836670e-01 -1.560404151678085327e-01 -2.153158038854598999e-01 -1.121852323412895203e-01 8.403887599706649780e-02 1.982146501541137695e-01 -2.167119830846786499e-01 -8.663445711135864258e-02 9.391749650239944458e-02 -1.448501199483871460e-01 -6.830646097660064697e-02 -8.398840576410293579e-02 1.488857567310333252e-01 -1.535131484270095825e-01
3.135296702384948730e-01 -1.118196696043014526e-01 3.382397070527076721e-02 -1.559721976518630981e-01 2.776291072368621826e-01 6.637328863143920898e-02 7.582937180995941162e-02 -1.779158562421798706e-01 -1.824997961521148682e-01 1.191610246896743774e-01 -2.322162687778472900e-02 2.818448543548583984e-01 2.803785204887390137e-01 1.090005561709403992e-01 -1.176918745040893555e-01 -9.064141660928726196e-02 8.428859710693359375e-02 2.322632223367691040e-01 -1.518874913454055786e-01 -7.107279449701309204e-02 1.435694098472595215e-01 -1.270412355661392212e-01 -1.339594423770904541e-01 -1.599032431840896606e-03 -1.355422288179397583e-01 2.646262645721435547e-01 -1.750613749027252197e-01 -1.954361200332641602e-01 2.644871175289154053e-01 -3.709481284022331238e-02 2.934751808643341064e-01 2.150021642446517944e-01
1.067134663462638855e-01 4.003899544477462769e-02 1.982031315565109253e-01 1.426162272691726685e-01 1.042164638638496399e-01 1.303766220808029175e-01 -6.337966769933700562e-02 -1.374271214008331299e-01 -9.963300079107284546e-02 2.465737015008926392e-01 2.214081212878227234e-02 8.740892261266708374e-02 3.247993588447570801e-01 1.513584554195404053e-01 2.060611099004745483e-01 5.247109010815620422e-02 -1.846692562103271484e-01 1.785122156143188477e-01 -1.519102156162261963e-01 -6.753178685903549194e-02 -6.072686612606048584e-02 -1.080579459667205811e-01 1.088036037981510162e-02 -2.332594841718673706e-01 -5.166808366775512695e-01 3.200461864471435547e-01 -1.314392536878585815e-01 -6.864780187606811523e-02 -1.199415847659111023e-01 -1.134774014353752136e-01 1.718357652425765991e-01 1.117207109928131104e-01
1.538578327745199203e-02 6.050446256995201111e-02 2.758207963779568672e-03 -1.061540395021438599e-01 3.362596035003662109e-01 -2.442702651023864746e-01 -6.148251891136169434e-02 -1.637380421161651611e-01 2.012519091367721558e-01 1.397816836833953857e-01 -1.561625003814697266e-01 -2.692558616399765015e-02 8.057595789432525635e-02 5.231255888938903809e-01 -1.284697651863098145e-01 -2.225323915481567383e-01 -2.508652210235595703e-01 4.757627099752426147e-02 -1.513121724128723145e-01 -1.750386953353881836e-01 -4.843314737081527710e-02 -2.855532765388488770e-01 -7.040891796350479126e-03 4.208813235163688660e-02 -7.795025408267974854e-02 1.784995496273040771e-01 2.886737883090972900e-01 -1.288075745105743408e-01 -6.664312910288572311e-03 6.228155642747879028e-02 -5.733200907707214355e-02 2.560894563794136047e-02
-4.000077769160270691e-02 -1.873811930418014526e-01 2.416558377444744110e-02 8.802411705255508423e-02 2.534415423870086670e-01 -2.275667339563369751e-01 -6.797864288091659546e-02 -2.362628877162933350e-01 -7.725535891950130463e-03 1.470946073532104492e-01 -4.667941033840179443e-01 1.068776696920394897e-01 -6.604225933551788330e-02 2.989466488361358643e-01 1.579206436872482300e-02 -8.515109866857528687e-02 8.614622056484222412e-02 7.755816727876663208e-02 -1.211537197232246399e-01 -8.912861347198486328e-02 -1.826786808669567108e-02 -9.001807868480682373e-02 1.671623438596725464e-01 1.571896523237228394e-01 -2.270949333906173706e-01 2.450829148292541504e-01 2.754406034946441650e-01 -1.890801191329956055e-01 2.322742342948913574e-01 -1.837668754160404205e-02 -2.547927945852279663e-02 2.256244421005249023e-01
-1.399505976587533951e-02 -1.931431591510772705e-01 9.862384200096130371e-02 9.899283200502395630e-02 2.763316035270690918e-01 1.482512503862380981e-01 8.660010993480682373e-02 -4.276593402028083801e-02 1.111073195934295654e-01 1.053746342658996582e-01 -4.916947335004806519e-02 3.183062672615051270e-01 3.818334937095642090e-01 3.021105825901031494e-01 1.142725571990013123e-01 6.766490638256072998e-02 -9.992793202400207520e-02 4.612190276384353638e-02 -4.044068232178688049e-02 -3.876486718654632568e-01 -3.057290911674499512e-01 2.117687612771987915e-01 -8.421624451875686646e-02 -2.939926981925964355e-01 6.217407435178756714e-02 9.108785539865493774e-02 -9.809364378452301025e-02 3.585264086723327637e-02 -4.904408007860183716e-02 1.523904204368591309e-01 6.408728659152984619e-02 -6.893501430749893188e-02
3.866423293948173523e-02 1.185820475220680237e-01 3.255191445350646973e-02 -2.273022383451461792e-01 3.987771868705749512e-01 -2.852596528828144073e-02 -9.835690259933471680e-02 -2.352773696184158325e-01 2.095580548048019409e-01 7.463556248694658279e-03 -6.038498878479003906e-02 3.036679513752460480e-02 7.636793702840805054e-02 3.205860853195190430e-01 -8.009162545204162598e-02 -2.573244869709014893e-01 -8.317167311906814575e-02 1.064388900995254517e-01 -2.304007112979888916e-01 -1.953936666250228882e-01 2.472434192895889282e-01 -9.861806780099868774e-02 1.387287974357604980e-01 9.260436892509460449e-02 -2.327829450368881226e-01 1.504117250442504883e-01 2.438320219516754150e-01 -9.090792387723922729e-02 -1.206257417798042297e-01 1.422022432088851929e-01 7.358087599277496338e-02 2.901241481304168701e-01
1.358922570943832397e-01 -3.415715098381042480e-01 2.734595537185668945e-01 1.680024415254592896e-01 -6.923058629035949707e-02 -2.092023938894271851e-01 -4.705772548913955688e-02 -2.738738059997558594e-01 6.817657500505447388e-02 -7.907024770975112915e-02 -4.459219798445701599e-02 3.641444146633148193e-01 2.850398719310760498e-01 3.122680783271789551e-01 2.030716389417648315e-01 -1.272040754556655884e-01 -1.896351575851440430e-02 1.033584028482437134e-01 2.032147720456123352e-02 -5.685915425419807434e-02 1.955569386482238770e-01 7.778941653668880463e-03 -7.631433755159378052e-02 9.772377461194992065e-02 -1.042371243238449097e-01 1.961440891027450562e-01 -2.315664738416671753e-01 -1.300294846296310425e-01 -1.080143600702285767e-01 -7.909725606441497803e-02 2.169948816299438477e-01 -3.413945809006690979e-02
8.736456930637359619e-02 -2.721375823020935059e-01 3.523705527186393738e-02 -1.861299127340316772e-01 2.345814108848571777e-01 7.340063154697418213e-02 -3.007351160049438477e-01 -2.845658361911773682e-02 -2.730650827288627625e-02 4.069464206695556641e-01 -2.511298470199108124e-02 2.424925714731216431e-01 1.453435868024826050e-01 1.041659638285636902e-01 -2.611203584820032120e-03 -3.607828915119171143e-02 -5.276490375399589539e-02 1.222161054611206055e-01 -2.918631434440612793e-01 -2.053520083427429199e-01 3.748939037322998047e-01 -6.469666957855224609e-02 2.151320129632949829e-01 -1.709218472242355347e-01 -1.366518586874008179e-01 1.367492377758026123e-01 5.045849084854125977e-02 -1.499593853950500488e-01 -4.839163646101951599e-02 1.688247323036193848e-01 1.093332543969154358e-01 -3.435468673706054688e-02
1.001663953065872192e-01 -1.536908000707626343e-01 1.175584923475980759e-02 1.352115273475646973e-01 1.228121519088745117e-01 1.126641631126403809e-01 -1.845270991325378418e-01 -3.703204095363616943e-01 -7.469601929187774658e-02 1.380202770233154297e-01 -4.219740256667137146e-02 3.736126422882080078e-01 6.888325512409210205e-02 -1.808542758226394653e-01 -1.506627351045608521e-01 1.104155369102954865e-02 3.368245437741279602e-02 -8.195140957832336426e-02 4.205011646263301373e-04 -1.444487869739532471e-01 2.656927406787872314e-01 -4.782208427786827087e-02 1.537006497383117676e-01 2.223028391599655151e-01 -4.771841689944267273e-02 2.912706434726715088e-01 1.135781183838844299e-01 -1.016098335385322571e-01 3.549484610557556152e-01 7.897698879241943359e-02 5.979693308472633362e-02 3.192363679409027100e-01
1.764605492353439331e-01 -6.475473940372467041e-02 2.314667776226997375e-02 -3.162496909499168396e-02 1.745887547731399536e-01 -8.095338195562362671e-02 -3.987555578351020813e-02 -1.326915994286537170e-02 1.159716099500656128e-01 2.403735667467117310e-01 -4.112578034400939941e-01 3.737077862024307251e-02 3.954262435436248779e-01 2.072610110044479370e-01 -7.913205772638320923e-02 -6.527370959520339966e-02 -1.231034658849239349e-02 7.823305204510688782e-03 -2.752501070499420166e-01 -2.847833037376403809e-01 4.125808551907539368e-02 2.103296369314193726e-01 -2.068822234869003296e-01 1.599537790752947330e-03 -3.007919192314147949e-01 -4.002109542489051819e-02 -1.932099312543869019e-01 -1.263194829225540161e-01 1.634295731782913208e-01 -1.459720134735107422e-01 -3.655211254954338074e-02 -1.794267594814300537e-01
-2.416461408138275146e-01 2.804890461266040802e-02 1.935235857963562012e-01 1.244003474712371826e-01 -4.213920980691909790e-02 3.371898457407951355e-02 -1.081381291151046753e-01 -3.065975308418273926e-01 -2.731705782935023308e-03 -5.816811323165893555e-02 3.037765994668006897e-02 1.377795189619064331e-01 1.092932969331741333e-01 2.814467847347259521e-01 -6.234554946422576904e-02 2.267338782548904419e-01 -3.002463579177856445e-01 4.772772639989852905e-02 -1.365142464637756348e-01 -4.510193467140197754e-01 -2.798077277839183807e-02 -1.086249053478240967e-01 3.138743937015533447e-01 -1.879322715103626251e-02 -2.344192937016487122e-02 1.032532304525375366e-01 -3.852861523628234863e-01 1.797726564109325409e-02 -1.205670461058616638e-01 -7.322953548282384872e-03 4.928940162062644958e-02 8.126217126846313477e-02
1.101877689361572266e-01 -1.711153835058212280e-01 -2.779650501906871796e-02 1.463003456592559814e-01 2.437783181667327881e-01 -1.564702764153480530e-02 6.428331881761550903e-02 -3.891986608505249023e-01 1.064765383489429951e-03 2.588216364383697510e-01 -1.428763475269079208e-02 3.466278016567230225e-01 3.624669313430786133e-01 3.697757050395011902e-02 1.694066822528839111e-01 3.093239851295948029e-02 -9.350586682558059692e-02 -1.963757276535034180e-01 -1.903565227985382080e-01 -1.255441606044769287e-01 -1.003498509526252747e-01 3.250643908977508545e-01 -2.359464764595031738e-01 -2.041155099868774414e-01 -3.182550892233848572e-02 1.123087033629417419e-01 5.536805465817451477e-02 -9.500560164451599121e-02 1.711785793304443359e-01 1.564613357186317444e-02 -4.023544117808341980e-02 -4.596864804625511169e-02
2.328541129827499390e-01 -1.937215775251388550e-01 -3.633221983909606934e-02 -4.722648113965988159e-02 1.872514784336090088e-01 1.793400645256042480e-01 1.068861484527587891e-01 -2.049619108438491821e-01 -2.337752096354961395e-02 1.621073335409164429e-01 2.302088141441345215e-01 2.185787856578826904e-01 3.576851189136505127e-01 1.950507462024688721e-01 -3.228810802102088928e-02 1.554607041180133820e-02 8.052544295787811279e-02 4.250410497188568115e-01 -1.303957104682922363e-01 -1.932233124971389771e-01 -1.339156329631805420e-01 8.308257907629013062e-02 6.645033508539199829e-02 7.114814221858978271e-02 4.206008836627006531e-02 4.112109541893005371e-01 5.180119071155786514e-03 9.937623143196105957e-02 1.163513213396072388e-01 -1.065677851438522339e-01 -2.366948639973998070e-03 8.782108873128890991e-02
5.564080923795700073e-02 -9.472838044166564941e-02 6.805565208196640015e-02 -1.475711762905120850e-01 2.878448367118835449e-01 -1.384299844503402710e-01 -3.950418904423713684e-02 -2.428719997406005859e-01 -3.057371266186237335e-02 1.206860840320587158e-01 -3.791238740086555481e-02 -1.149966046214103699e-01 3.479637578129768372e-02 2.542734444141387939e-01 -2.422634363174438477e-01 -2.909754514694213867e-01 -2.677557468414306641e-01 -3.510189428925514221e-02 -4.116302132606506348e-01 -2.221785187721252441e-01 2.019636034965515137e-01 4.825022071599960327e-03 1.718743890523910522e-02 5.633246898651123047e-02 -1.379618793725967407e-01 6.743066012859344482e-02 1.807553693652153015e-02 -8.231175690889358521e-02 -5.470633506774902344e-03 1.180079057812690735e-01 3.737674355506896973e-01 1.980449259281158447e-01
1.426539719104766846e-01 -1.867975145578384399e-01 2.314487695693969727e-01 1.587381660938262939e-01 7.480573840439319611e-03 -7.451956719160079956e-02 -4.340814054012298584e-02 -3.148184418678283691e-01 -1.852004975080490112e-01 -3.437573835253715515e-02 9.412124752998352051e-02 3.187691271305084229e-01 -1.118807643651962280e-01 2.117926031351089478e-01 8.860591053962707520e-02 2.153992056846618652e-01 -1.204871982336044312e-01 2.186845242977142334e-01 -1.292304396629333496e-01 -1.607780456542968750e-01 1.373565103858709335e-02 1.865168213844299316e-01 3.278964385390281677e-02 4.488018155097961426e-02 -1.077238768339157104e-01 9.084234386682510376e-02 -2.089080065488815308e-01 9.891846030950546265e-02 4.679653793573379517e-03 -3.031617105007171631e-01 2.521837949752807617e-01 3.606174290180206299e-01
-1.566276478115469217e-04 -4.891963675618171692e-03 -2.197281867265701294e-01 -6.996601819992065430e-02 1.349938809871673584e-01 1.133721098303794861e-01 1.477188766002655029e-01 -5.857959389686584473e-01 2.774817645549774170e-01 -1.318342685699462891e-01 -6.097308546304702759e-02 1.157447695732116699e-01 2.517662346363067627e-01 1.959054470062255859e-01 -1.126050250604748726e-03 -2.624349296092987061e-02 -3.971547782421112061e-01 3.300913423299789429e-02 -2.001531273126602173e-01 -1.520432829856872559e-01 3.599360957741737366e-02 -2.363521046936511993e-02 -7.269524037837982178e-02 -1.398140788078308105e-01 -1.253732852637767792e-02 3.874387964606285095e-02 -1.064264103770256042e-01 -2.078316658735275269e-01 1.116132959723472595e-01 -7.776656746864318848e-02 5.830151215195655823e-02 1.001500487327575684e-01
6.789271533489227295e-02 -1.367153078317642212e-01 1.134330034255981445e-01 1.650288999080657959e-01 1.893803924322128296e-01 -2.633393276482820511e-03 -1.634358987212181091e-02 -3.962998390197753906e-01 1.015427522361278534e-02 9.638094156980514526e-02 -7.453860342502593994e-02 2.233603894710540771e-01 6.801951676607131958e-02 -1.814070194959640503e-01 -1.333481967449188232e-01 2.765541151165962219e-02 -6.848606467247009277e-02 -3.884357213973999023e-02 -3.390632336959242821e-03 -1.859108954668045044e-01 3.235609233379364014e-01 -1.206117123365402222e-01 3.276457265019416809e-02 2.790451645851135254e-01 -2.299066931009292603e-01 2.717902064323425293e-01 9.264145977795124054e-03 4.473888315260410309e-03 3.776101469993591309e-01 7.252494245767593384e-02 -1.069251149892807007e-01 3.121186196804046631e-01
-7.562925666570663452e-02 1.031969040632247925e-01 1.143318116664886475e-01 1.245491430163383484e-01 1.847462356090545654e-01 9.096735715866088867e-02 1.421982347965240479e-01 -2.366931736469268799e-01 1.892047971487045288e-01 -1.447962820529937744e-01 8.012092858552932739e-02 4.871798306703567505e-02 -8.779246360063552856e-02 5.886300280690193176e-02 2.518531084060668945e-01 -1.129502281546592712e-01 -1.982083022594451904e-01 2.630849778652191162e-01 -2.902935147285461426e-01 -4.291811883449554443e-01 -1.609962582588195801e-01 9.486168622970581055e-03 1.836868822574615479e-01 -1.454502791166305542e-01 -3.453587591648101807e-01 1.004951223731040955e-01 -2.645081579685211182e-01 -6.540594249963760376e-02 1.233326345682144165e-01 4.558511544018983841e-03 3.890625014901161194e-02 7.242538034915924072e-02
-1.467399746179580688e-01 -8.233164250850677490e-02 1.700763255357742310e-01 -1.295249094255268574e-03 7.387994229793548584e-02 -4.617748036980628967e-02 -9.194532781839370728e-02 -1.776765137910842896e-01 -2.390146106481552124e-01 2.761115133762359619e-02 -1.644738465547561646e-01 2.639357745647430420e-01 3.426527976989746094e-01 1.696758717298507690e-01 -4.105767607688903809e-02 -2.463716715574264526e-01 -4.131602644920349121e-01 -3.741190209984779358e-02 1.108471211045980453e-02 8.931535296142101288e-03 2.049212157726287842e-01 6.400372833013534546e-02 1.977183669805526733e-01 -2.599285244941711426e-01 -2.269023209810256958e-01 1.987209618091583252e-01 -1.493692249059677124e-01 -2.093513607978820801e-01 1.338932514190673828e-01 1.714224219322204590e-01 -4.568158090114593506e-02 -1.990175805985927582e-02
-1.962576657533645630e-01 -2.058880478143692017e-01 5.458517372608184814e-02 2.973776496946811676e-02 5.503386855125427246e-01 -8.749905228614807129e-02 -2.030843049287796021e-01 -4.020695015788078308e-02 3.596169129014015198e-02 2.183111160993576050e-01 -1.803235113620758057e-01 1.040800884366035461e-01 2.666718661785125732e-01 5.123176611959934235e-03 1.960232704877853394e-01 -3.903819620609283447e-02 2.146996185183525085e-02 -3.109601512551307678e-02 -2.328706085681915283e-01 -6.681914627552032471e-02 -1.370963305234909058e-01 4.695162177085876465e-02 1.360987965017557144e-02 3.925044834613800049e-02 -1.682753115892410278e-01 -1.258856430649757385e-02 2.518629655241966248e-02 -4.260320961475372314e-01 2.496446296572685242e-02 -1.437906324863433838e-01 2.054857164621353149e-01 -3.828559070825576782e-02
6.948116421699523926e-02 -2.659390568733215332e-01 1.072494983673095703e-01 -2.440731674432754517e-01 -5.065309628844261169e-02 1.505379527807235718e-01 -3.307393491268157959e-01 -6.563704460859298706e-02 2.304110080003738403e-01 1.615677587687969208e-02 -1.129236072301864624e-01 3.081789314746856689e-01 1.422555297613143921e-01 3.128438591957092285e-01 6.094531714916229248e-02 -1.798522472381591797e-01 -1.430308222770690918e-01 1.812723726034164429e-01 -1.223634108901023865e-01 -1.504999846220016479e-01 -2.282017767429351807e-01 1.332943737506866455e-01 1.210612356662750244e-01 9.233561903238296509e-02 -1.223207190632820129e-01 3.843256831169128418e-02 -5.177295580506324768e-02 3.329355120658874512e-01 2.418016316369175911e-03 -7.984868437051773071e-02 1.920726001262664795e-01 2.049390673637390137e-01
-3.659237921237945557e-01 -2.633237242698669434e-01 1.477418988943099976e-01 1.112418472766876221e-01 3.616383075714111328e-01 8.058679103851318359e-02 -4.686328023672103882e-02 -5.473237857222557068e-02 -1.550125032663345337e-01 1.258651465177536011e-01 1.074602454900741577e-02 2.322739660739898682e-01 1.692938953638076782e-01 1.982430815696716309e-01 -3.535893559455871582e-02 2.594411671161651611e-01 -2.445187568664550781e-01 -2.187987044453620911e-02 -1.383097469806671143e-01 -2.314092665910720825e-01 8.831913769245147705e-02 1.575242131948471069e-01 -4.936319589614868164e-02 4.310289025306701660e-02 -3.061797916889190674e-01 9.301372617483139038e-02 2.305483669042587280e-01 1.669739186763763428e-02 1.820156909525394440e-02 -2.464918345212936401e-01 8.994034491479396820e-03 -5.268068984150886536e-02
-1.467908918857574463e-01 -1.372391581535339355e-01 2.508412301540374756e-01 -7.121773064136505127e-02 3.267402350902557373e-01 7.377849519252777100e-02 -1.405505556613206863e-02 -9.948344528675079346e-02 -1.882657557725906372e-01 3.229683339595794678e-01 -2.492652833461761475e-02 3.798766434192657471e-01 1.461140066385269165e-01 8.079820871353149414e-02 -1.232675388455390930e-01 3.750567734241485596e-01 -2.302269041538238525e-01 -7.006046921014785767e-02 -1.320798844099044800e-01 -1.458252668380737305e-01 2.029802352190017700e-01 1.181811541318893433e-01 -9.286190569400787354e-02 -9.384502656757831573e-03 -5.471986904740333557e-02 2.831250727176666260e-01 1.639823168516159058e-01 8.985041081905364990e-02 -2.359091117978096008e-02 -1.204761341214179993e-01 5.739188287407159805e-03 8.475643396377563477e-02
2.122905999422073364e-01 -1.864871010184288025e-02 9.737472981214523315e-02 -3.001254796981811523e-01 1.844936311244964600e-01 1.325570791959762573e-01 -2.229172438383102417e-01 -3.237324655055999756e-01 1.425663679838180542e-01 2.941989600658416748e-01 -6.818689405918121338e-02 8.888346701860427856e-02 1.191969960927963257e-01 -6.181634217500686646e-02 1.523801535367965698e-01 -4.667426459491252899e-03 -2.290035486221313477e-01 1.864004433155059814e-01 -2.157700806856155396e-01 -7.471687346696853638e-02 4.089914858341217041e-01 5.733626708388328552e-02 -9.419451653957366943e-02 2.013375051319599152e-02 -2.740999162197113037e-01 1.164029687643051147e-01 -6.679501384496688843e-02 -1.553462445735931396e-01 1.313057541847229004e-01 -2.431302331387996674e-02 -5.415580049157142639e-02 1.761217415332794189e-01
8.681942522525787354e-02 -1.411072015762329102e-01 1.036792900413274765e-02 3.011497557163238525e-01 2.159176170825958252e-01 -7.614073902368545532e-02 -2.609753906726837158e-01 1.764431595802307129e-02 1.185407042503356934e-01 -7.746862620115280151e-02 -2.394415140151977539e-01 2.576756477355957031e-01 2.185907214879989624e-01 5.102749913930892944e-02 5.000390484929084778e-02 8.936357498168945312e-02 -4.555631577968597412e-01 7.537639886140823364e-02 2.892223128583282232e-04 -3.926399946212768555e-01 -1.226358488202095032e-01 5.008316785097122192e-02 -6.279417872428894043e-02 -4.957763850688934326e-02 -1.273912787437438965e-01 -5.892248824238777161e-02 -3.007288277149200439e-01 -1.433344036340713501e-01 -4.321536794304847717e-02 8.487032353878021240e-02 -9.614710509777069092e-02 1.262088418006896973e-01
2.102633006870746613e-02 7.988202385604381561e-03 7.416959851980209351e-02 -1.902018636465072632e-01 3.315999507904052734e-01 1.360874325037002563e-01 -7.769835181534290314e-03 -3.240339756011962891e-01 2.468050085008144379e-02 1.893242150545120239e-01 -2.645409405231475830e-01 2.538941502571105957e-01 -2.046307735145092010e-02 2.201306968927383423e-01 1.665187254548072815e-02 1.802486330270767212e-01 -1.701155900955200195e-01 7.025049999356269836e-03 -4.820821341127157211e-03 -1.627587676048278809e-01 6.854801322333514690e-04 -1.786994785070419312e-01 -6.857356987893581390e-03 1.163771972060203552e-01 7.078669965267181396e-03 4.761590436100959778e-02 -3.638478815555572510e-01 5.677277967333793640e-02 3.110557496547698975e-01 1.298567652702331543e-01 -1.519888639450073242e-01 3.099479377269744873e-01
1.789451539516448975e-01 -1.738121807575225830e-01 1.665096133947372437e-01 8.441283367574214935e-03 1.714339256286621094e-01 -1.566656827926635742e-01 -2.332179993391036987e-01 -6.130015477538108826e-02 1.173857450485229492e-01 -1.666926220059394836e-02 -1.038079261779785156e-01 4.723604395985603333e-02 2.596112191677093506e-01 1.167061459273099899e-02 -4.125043377280235291e-02 3.415874540805816650e-01 -7.867105305194854736e-02 1.529547721147537231e-01 -4.176257848739624023e-01 -1.421866565942764282e-01 -1.810078769922256470e-01 1.064000874757766724e-01 -7.726870477199554443e-02 2.459711879491806030e-01 1.427678316831588745e-01 1.396940350532531738e-01 -2.553517818450927734e-01 -1.988518536090850830e-01 2.792718708515167236e-01 -4.762253724038600922e-03 -1.020361259579658508e-01 1.306391954421997070e-01
-7.379605621099472046e-02 4.893199726939201355e-02 7.422994822263717651e-02 6.654158234596252441e-02 7.198898494243621826e-02 -6.569533608853816986e-03 1.303508132696151733e-01 -3.207465410232543945e-01 9.996481984853744507e-02 1.124784350395202637e-02 -7.221575081348419189e-02 3.924005851149559021e-02 1.946585178375244141e-01 1.696352213621139526e-01 -4.866234585642814636e-02 3.228812217712402344e-01 -3.258998990058898926e-01 6.391066312789916992e-02 -1.167887896299362183e-01 -3.670364320278167725e-01 -1.433930993080139160e-01 4.723077639937400818e-02 2.817423939704895020e-01 8.607538044452667236e-02 2.847342193126678467e-01 3.537712991237640381e-01 -1.662825196981430054e-01 -1.160468310117721558e-01 -1.959749311208724976e-02 1.517741829156875610e-01 1.263525187969207764e-01 1.095650568604469299e-01
1.052988693118095398e-01 -2.494047880172729492e-01 2.642956972122192383e-01 4.754840582609176636e-02 -1.797961294651031494e-01 1.143756657838821411e-01 -3.315202295780181885e-01 -2.578990459442138672e-01 7.814077287912368774e-02 -4.175458569079637527e-03 -2.773226937279105186e-03 2.600301802158355713e-01 7.227997481822967529e-02 4.079726040363311768e-01 -9.026163071393966675e-02 7.023069262504577637e-02 -9.150326997041702271e-02 2.167204767465591431e-01 -2.107114791870117188e-01 -2.435865253210067749e-01 -2.431279420852661133e-01 -3.838022798299789429e-02 8.247192203998565674e-02 -5.162826552987098694e-02 -1.357041150331497192e-01 9.200612455606460571e-02 -2.262322008609771729e-01 -1.661927551031112671e-01 -1.660266667604446411e-01 -8.322859182953834534e-03 -8.980589359998703003e-02 -6.141060218214988708e-02
8.944746851921081543e-02 -2.725785076618194580e-01 2.069026678800582886e-01 -3.086005747318267822e-01 -2.638421654701232910e-01 -1.707156002521514893e-01 -2.038803510367870331e-02 -1.720754057168960571e-01 1.958827525377273560e-01 -1.607887819409370422e-02 -7.156752049922943115e-02 1.459695398807525635e-01 1.739775240421295166e-01 1.160466074943542480e-01 1.234076693654060364e-01 -1.058742403984069824e-01 -4.140540957450866699e-01 2.624033205211162567e-02 -1.024175435304641724e-01 -1.521532237529754639e-01 6.973052024841308594e-02 7.706008851528167725e-02 -1.045843288302421570e-01 -2.366277128458023071e-01 -1.853575557470321655e-01 2.327696979045867920e-01 -2.085398733615875244e-01 -5.036424100399017334e-02 2.894375622272491455e-01 7.625267654657363892e-02 -8.787155151367187500e-02 -1.638081856071949005e-02
-2.711186707019805908e-01 -1.521587818861007690e-01 9.618574380874633789e-02 5.293296650052070618e-02 2.770179510116577148e-02 7.837273925542831421e-02 8.902020752429962158e-03 -5.865813493728637695e-01 -2.593312263488769531e-01 -5.290759727358818054e-02 -1.281834244728088379e-01 -1.212280690670013428e-01 1.957189291715621948e-01 3.293251991271972656e-01 3.906647861003875732e-02 1.300257444381713867e-01 -1.315952688455581665e-01 -1.474295463413000107e-02 -2.111856788396835327e-01 1.673503592610359192e-02 2.758991322480142117e-04 2.476263493299484253e-01 1.251325756311416626e-01 -1.705788224935531616e-01 -1.918709427118301392e-01 1.145087927579879761e-01 -2.137557789683341980e-02 3.650024160742759705e-02 -6.363719701766967773e-02 -1.545745879411697388e-01 3.219012916088104248e-02 1.570540070533752441e-01
8.291058987379074097e-02 -1.447599083185195923e-01 -2.962168119847774506e-02 1.694614291191101074e-01 1.288468837738037109e-01 2.682804167270660400e-01 1.785959899425506592e-01 -2.003820687532424927e-01 -1.616991013288497925e-01 -2.649853825569152832e-01 -9.013500064611434937e-02 1.303914487361907959e-01 5.427325144410133362e-02 1.641559302806854248e-01 1.716122031211853027e-01 4.905958473682403564e-02 -1.115447506308555603e-01 -3.601875528693199158e-02 -2.627240717411041260e-01 -3.805402517318725586e-01 1.129376441240310669e-01 -7.208688557147979736e-02 1.576570272445678711e-01 1.659524887800216675e-01 -2.440873533487319946e-01 2.549477815628051758e-01 -5.827284976840019226e-02 3.815742954611778259e-02 3.762731850147247314e-01 1.367659270763397217e-01 -9.755762666463851929e-02 -3.944094106554985046e-02
-2.603440172970294952e-02 -4.167968928813934326e-01 9.052285552024841309e-02 1.199333220720291138e-01 2.553848326206207275e-01 -1.225778087973594666e-01 -2.216765135526657104e-01 -8.285418152809143066e-02 1.115799993276596069e-01 3.186897039413452148e-01 -4.124879539012908936e-01 1.527386456727981567e-01 1.204927116632461548e-01 1.829766780138015747e-01 2.099968940019607544e-01 -4.099836200475692749e-02 1.454889476299285889e-01 7.206925004720687866e-02 -9.607348591089248657e-02 -1.323667019605636597e-01 -1.181470900774002075e-01 -1.325502246618270874e-01 1.079155281186103821e-01 1.007220670580863953e-01 -2.768477983772754669e-02 1.806901544332504272e-01 1.951326429843902588e-01 -4.796854779124259949e-02 3.480269014835357666e-02 -1.543006449937820435e-01 1.590507775545120239e-01 1.869861334562301636e-01
1.954439282417297363e-01 -3.742033541202545166e-01 1.190996095538139343e-01 4.064818471670150757e-02 -3.415045142173767090e-02 2.348147630691528320e-01 -3.297298550605773926e-01 -1.006517335772514343e-01 2.542493678629398346e-02 1.999732255935668945e-01 -9.673799574375152588e-02 3.451616168022155762e-01 -1.171224284917116165e-02 3.693574070930480957e-01 2.101930417120456696e-02 -2.296395003795623779e-01 -2.465019226074218750e-01 -8.503463119268417358e-02 -1.555888354778289795e-01 -1.330120563507080078e-01 -4.868420585989952087e-02 1.704181358218193054e-02 8.503271639347076416e-02 -2.600905299186706543e-01 -2.063034176826477051e-01 4.443278163671493530e-02 -6.411340832710266113e-02 1.416393667459487915e-01 1.370545756071805954e-02 -6.833279132843017578e-02 -2.434667944908142090e-02 1.015924587845802307e-01
2.218983322381973267e-01 -3.093656599521636963e-01 1.207782998681068420e-01 -1.862902641296386719e-01 -1.309126764535903931e-01 2.282966673374176025e-01 -2.542675733566284180e-01 -7.645072788000106812e-02 -1.602899841964244843e-02 -4.064747598022222519e-03 -2.424467504024505615e-01 1.726044416427612305e-01 1.040962189435958862e-01 3.387503027915954590e-01 2.316060066223144531e-01 -2.291190028190612793e-01 -2.968001663684844971e-01 3.091494366526603699e-02 -2.103550732135772705e-01 -1.042567491531372070e-01 1.232143584638834000e-02 3.027398139238357544e-02 7.501814514398574829e-02 -1.753880828619003296e-01 -2.043393403291702271e-01 1.653805524110794067e-01 -4.410332068800926208e-02 -2.524875104427337646e-02 -2.272873520851135254e-01 -1.554617583751678467e-01 1.153192892670631409e-01 -5.478517338633537292e-02
1.488810926675796509e-01 -3.046068251132965088e-01 1.535081118345260620e-01 1.109569817781448364e-01 1.713623404502868652e-01 8.267709612846374512e-02 4.566317796707153320e-02 -3.083055913448333740e-01 7.790078967809677124e-02 5.952873080968856812e-02 -1.551188826560974121e-01 2.343800812959671021e-01 3.487083911895751953e-01 1.540116406977176666e-02 2.919901311397552490e-01 1.297617852687835693e-01 -1.912788255140185356e-03 -2.252074033021926880e-01 -1.301287263631820679e-01 -1.586893349885940552e-01 8.889245800673961639e-04 3.713407516479492188e-01 -3.008670210838317871e-01 1.132689416408538818e-02 -2.100242674350738525e-02 -3.755715861916542053e-02 1.985407918691635132e-01 -2.411665394902229309e-02 1.484612524509429932e-01 -2.977157384157180786e-02 6.117900833487510681e-02 1.157250106334686279e-01
2.720145583152770996e-01 -2.250285744667053223e-01 8.277316391468048096e-02 1.604786366224288940e-01 2.149176001548767090e-01 9.132906794548034668e-02 -1.416992247104644775e-01 -1.116839796304702759e-01 1.753609925508499146e-01 -1.341015696525573730e-01 -3.422745168209075928e-01 2.240390479564666748e-01 1.134618967771530151e-01 3.710450604557991028e-02 -1.007188577204942703e-02 2.406823784112930298e-01 -3.073092997074127197e-01 6.397741287946701050e-02 1.375013738870620728e-01 -3.126842975616455078e-01 -6.636483222246170044e-02 4.162462800741195679e-02 -4.854608327150344849e-02 4.623368009924888611e-02 -1.129563152790069580e-01 9.459749609231948853e-02 -1.264388859272003174e-01 -1.823341101408004761e-01 -2.384505234658718109e-02 3.973194956779479980e-01 -1.926915161311626434e-02 1.083442419767379761e-01
1.343566924333572388e-01 -3.393452465534210205e-01 4.270734265446662903e-02 -2.247475385665893555e-01 3.866727650165557861e-01 -1.271188072860240936e-02 -1.623701453208923340e-01 -2.365754842758178711e-01 -3.747907653450965881e-02 1.636830717325210571e-01 -1.964933425188064575e-01 1.818614266812801361e-02 8.500193059444427490e-02 -1.891857385635375977e-01 6.486846506595611572e-02 -1.013284623622894287e-01 -2.150742709636688232e-01 3.048857674002647400e-02 -2.271524518728256226e-01 -1.109592318534851074e-01 3.537159562110900879e-01 1.116095483303070068e-01 -1.165363863110542297e-01 7.863721251487731934e-02 -1.388555914163589478e-01 -3.214491531252861023e-02 5.341569706797599792e-02 -2.460356056690216064e-01 2.123546749353408813e-01 -7.401510328054428101e-02 2.222907841205596924e-01 7.549393177032470703e-02
1.814358308911323547e-02 -1.205457970499992371e-01 3.562124446034431458e-02 -7.375244051218032837e-02 3.218651711940765381e-01 -9.666507691144943237e-02 4.061447456479072571e-02 -2.912158668041229248e-01 8.618928492069244385e-02 3.925473615527153015e-02 -1.378686726093292236e-01 1.004337742924690247e-01 1.632755398750305176e-01 -4.614583402872085571e-02 8.513510972261428833e-02 5.889393091201782227e-01 -2.742056362330913544e-02 3.576682806015014648e-01 -3.776823356747627258e-02 -2.289142906665802002e-01 2.999779023230075836e-02 -1.374763846397399902e-01 -8.802262693643569946e-02 -2.100020796060562134e-01 -6.167119741439819336e-02 1.127094179391860962e-01 5.466440692543983459e-02 -1.001140847802162170e-02 1.843794584274291992e-01 -9.281492233276367188e-02 -1.930512636899948120e-01 6.673772633075714111e-02
-4.410911351442337036e-02 2.390153349551837891e-05 2.853024601936340332e-01 2.127932459115982056e-01 1.727330535650253296e-01 3.359054028987884521e-02 -1.926967501640319824e-02 -3.168376386165618896e-01 1.518267840147018433e-01 -1.916284412145614624e-01 -1.152986139059066772e-01 2.569236755371093750e-01 9.852135181427001953e-02 1.252326462417840958e-02 2.129269093275070190e-01 -2.192130088806152344e-01 -4.712300002574920654e-02 2.783170640468597412e-01 -1.336212754249572754e-01 -3.126215189695358276e-02 5.645499750971794128e-02 2.583422362804412842e-01 5.665495526045560837e-03 6.092233210802078247e-02 -3.388057053089141846e-01 3.288894295692443848e-01 2.181577123701572418e-02 6.494679301977157593e-02 1.775452196598052979e-01 -1.445802301168441772e-01 1.788835227489471436e-01 1.142820492386817932e-01
-2.150478661060333252e-01 -2.056915499269962311e-02 -1.124874427914619446e-01 -1.302480697631835938e-01 3.411996960639953613e-01 -1.223475709557533264e-01 -2.238370776176452637e-01 -4.338780045509338379e-01 7.273424416780471802e-02 1.408770531415939331e-01 -3.424457460641860962e-02 2.591480314731597900e-01 9.544204920530319214e-03 1.806556582450866699e-01 -7.020296156406402588e-02 -8.076483011245727539e-02 -2.812589704990386963e-01 2.401101887226104736e-01 -2.583588063716888428e-01 1.267509460449218750e-01 1.202694624662399292e-01 -1.744506657123565674e-01 -1.457607150077819824e-01 4.106736183166503906e-02 -2.003422938287258148e-02 2.597896754741668701e-01 -6.950943917036056519e-02 -1.714882999658584595e-01 -1.017337143421173096e-01 9.943795949220657349e-02 6.886458396911621094e-02 4.255792498588562012e-02
2.185451090335845947e-01 -2.891490459442138672e-01 4.474963992834091187e-02 -9.440934658050537109e-02 -2.546655535697937012e-01 -1.295409649610519409e-01 -1.186656355857849121e-01 -2.213629484176635742e-01 5.501554161310195923e-02 1.649067252874374390e-01 -5.471393931657075882e-03 -5.932611227035522461e-02 2.743619084358215332e-01 1.310762912034988403e-01 6.033519282937049866e-02 -1.417601704597473145e-01 -1.314816921949386597e-01 7.321863621473312378e-02 -2.333215624094009399e-01 -2.641730606555938721e-01 7.073103636503219604e-02 -5.954137444496154785e-02 6.906083226203918457e-02 -1.088718771934509277e-01 -1.326472759246826172e-01 2.254814505577087402e-01 -3.786935210227966309e-01 -4.785924404859542847e-02 2.078846246004104614e-01 -8.175656944513320923e-02 1.153362318873405457e-01 3.371203839778900146e-01
-1.531518697738647461e-01 -1.092841103672981262e-01 1.265616863965988159e-01 -4.899864085018634796e-03 3.613699078559875488e-01 -2.483168058097362518e-02 1.111725941300392151e-01 2.896618843078613281e-01 7.232723385095596313e-02 2.154215574264526367e-01 -1.281026303768157959e-01 2.705724537372589111e-01 1.053206250071525574e-01 4.259377717971801758e-02 1.979918330907821655e-01 -4.904522374272346497e-02 -2.610964775085449219e-01 1.124580800533294678e-01 7.996413856744766235e-03 -3.156971037387847900e-01 2.829370275139808655e-02 -5.014454200863838196e-02 -1.089684478938579559e-02 1.626676917076110840e-01 -1.417855471372604370e-01 2.434056848287582397e-01 -2.100880630314350128e-02 -8.156201243400573730e-02 2.981542982161045074e-02 -3.066214323043823242e-01 8.491059392690658569e-02 3.554169237613677979e-01
1.508977115154266357e-01 -2.155935019254684448e-01 1.431706845760345459e-01 -1.032078862190246582e-01 3.094357252120971680e-01 1.220109537243843079e-01 -1.176170408725738525e-01 -7.156402617692947388e-02 -1.272262036800384521e-01 7.228670269250869751e-02 3.843858465552330017e-02 2.506501600146293640e-02 3.236036300659179688e-01 3.534536063671112061e-01 -1.737792789936065674e-01 1.161913350224494934e-01 1.062268093228340149e-01 1.057770401239395142e-01 -2.766250073909759521e-01 -9.522993862628936768e-02 2.246879935264587402e-01 -6.654471904039382935e-02 3.925281465053558350e-01 -1.811130791902542114e-01 -2.109472304582595825e-01 1.427176501601934433e-02 3.884556517004966736e-02 -2.771260961890220642e-02 2.950162254273891449e-02 2.459268867969512939e-01 1.769415661692619324e-02 1.210050508379936218e-01
-1.071549355983734131e-01 -1.677611470222473145e-02 -2.528107762336730957e-01 2.042781412601470947e-01 2.752708494663238525e-01 -2.972671575844287872e-02 9.823804348707199097e-02 -3.226033449172973633e-01 2.712759673595428467e-01 -6.877781823277473450e-03 -2.474889457225799561e-01 2.377078682184219360e-01 -4.228676855564117432e-02 3.202538192272186279e-01 -7.319540530443191528e-02 1.842743158340454102e-01 -2.780564129352569580e-01 1.039736494421958923e-01 -1.971519589424133301e-01 -2.006422430276870728e-01 5.104571208357810974e-02 3.017036318778991699e-01 2.839695289731025696e-02 1.266204416751861572e-01 -1.412407904863357544e-01 -1.446360498666763306e-01 -9.482375532388687134e-02 9.192510694265365601e-02 4.314062371850013733e-02 -1.304093152284622192e-01 1.788545027375221252e-02 -4.396858811378479004e-02
-2.490621618926525116e-02 -2.056361138820648193e-01 3.691470250487327576e-02 -9.470547735691070557e-02 1.734524071216583252e-01 2.530033588409423828e-01 2.449877709150314331e-01 -2.895463109016418457e-01 1.903311610221862793e-01 2.991771325469017029e-02 -1.891456842422485352e-01 -5.493720620870590210e-02 3.458978831768035889e-01 3.317633569240570068e-01 -1.812119185924530029e-01 3.536674752831459045e-02 -2.061083763837814331e-01 2.366420924663543701e-01 -8.937785029411315918e-02 -7.618510723114013672e-02 -1.053336933255195618e-01 -1.589956581592559814e-01 6.868212670087814331e-02 1.115599647164344788e-01 1.472403854131698608e-01 1.605345308780670166e-01 1.125032920390367508e-02 -1.644722521305084229e-01 2.128397822380065918e-01 -1.914057135581970215e-01 -6.190735474228858948e-02 2.070859223604202271e-01
1.603816598653793335e-01 -4.283927679061889648e-01 7.462897151708602905e-02 -7.621812075376510620e-02 3.474231362342834473e-01 -1.770528852939605713e-01 -1.350458562374114990e-01 -1.522405147552490234e-01 1.663196682929992676e-01 2.247145771980285645e-01 1.195595785975456238e-01 -2.471076101064682007e-01 5.375583469867706299e-02 2.380006462335586548e-01 2.218642234802246094e-01 6.654255092144012451e-02 -1.626956164836883545e-01 1.292411983013153076e-01 -1.757821887731552124e-01 -7.561164349317550659e-02 1.369323208928108215e-02 -1.179419178515672684e-02 1.177811920642852783e-01 2.104327529668807983e-01 1.588176190853118896e-02 2.332751005887985229e-01 1.478476822376251221e-01 -3.203634917736053467e-01 3.461312502622604370e-02 4.774972330778837204e-03 2.336949110031127930e-02 -3.667667275294661522e-03
-6.256697326898574829e-02 -1.121043041348457336e-01 -3.758853301405906677e-02 2.818696498870849609e-01 -1.667523756623268127e-02 -5.209990590810775757e-02 -6.095742806792259216e-02 -1.273330748081207275e-01 -2.013766318559646606e-01 -8.067500591278076172e-02 -3.311368077993392944e-02 7.060191035270690918e-02 -3.689987212419509888e-02 2.386663705110549927e-01 -3.537854552268981934e-02 -3.523526340723037720e-02 -1.408710926771163940e-01 2.494160234928131104e-01 -1.693524122238159180e-01 -3.227987587451934814e-01 -3.802095949649810791e-01 3.258647024631500244e-02 7.132183015346527100e-02 -1.249317973852157593e-01 -4.132577478885650635e-01 1.980427652597427368e-01 2.353406883776187897e-02 5.497670918703079224e-02 6.309811025857925415e-02 1.142375245690345764e-01 2.186752259731292725e-01 3.257241845130920410e-01
2.925244569778442383e-01 -2.165402323007583618e-01 -6.197410076856613159e-02 -9.296247363090515137e-02 3.917480260133743286e-02 8.165819942951202393e-02 -1.109407320618629456e-01 -5.262127518653869629e-01 2.229361422359943390e-02 1.139664649963378906e-01 4.785937257111072540e-03 4.628440737724304199e-02 2.728615701198577881e-01 5.822263658046722412e-02 2.066067755222320557e-01 -9.268752485513687134e-02 -6.479176133871078491e-02 -1.240555271506309509e-01 -3.333406746387481689e-01 -3.393135070800781250e-01 -3.295657783746719360e-02 -1.590252816677093506e-01 1.973969787359237671e-01 1.192117109894752502e-01 1.963561400771141052e-02 7.556837797164916992e-02 7.438119500875473022e-02 2.359966337680816650e-01 2.472819574177265167e-02 1.567490585148334503e-02 1.347416341304779053e-01 3.391652181744575500e-02
-5.965623632073402405e-02 -2.669406533241271973e-01 -1.449247896671295166e-01 1.942223906517028809e-01 1.157768815755844116e-01 6.432499736547470093e-02 -1.785640120506286621e-01 -2.090673148632049561e-01 9.962172061204910278e-02 -5.595898628234863281e-02 -3.792831301689147949e-01 1.375548392534255981e-01 1.859558373689651489e-01 -9.484530240297317505e-02 2.844431251287460327e-02 3.139345347881317139e-01 -4.356824159622192383e-01 -1.276303082704544067e-04 -7.501890882849693298e-03 -2.336664348840713501e-01 7.793395966291427612e-02 -1.225582435727119446e-01 2.337401546537876129e-02 8.458168245851993561e-03 -2.058780342340469360e-01 -7.761797308921813965e-02 -2.228831201791763306e-01 -1.563310027122497559e-01 7.944807410240173340e-02 1.619773507118225098e-01 -1.674501150846481323e-01 7.244046032428741455e-02
9.239285439252853394e-02 -2.059016078710556030e-01 3.255044519901275635e-01 1.657793670892715454e-01 1.054637506604194641e-01 -1.298837363719940186e-01 -7.414387911558151245e-02 -2.725532948970794678e-01 2.099144831299781799e-02 -1.120582744479179382e-01 1.458984017372131348e-01 1.283634305000305176e-01 1.015948355197906494e-01 2.352117002010345459e-01 -8.621063083410263062e-02 6.424587965011596680e-02 -9.334061294794082642e-03 -5.515055730938911438e-02 -1.028175801038742065e-01 -3.229582607746124268e-01 -1.352224797010421753e-01 -9.414241462945938110e-02 2.039261460304260254e-01 -7.089405506849288940e-02 -4.723116457462310791e-01 -5.425399914383888245e-02 -2.361636608839035034e-01 1.783261001110076904e-01 7.555892225354909897e-03 -2.516118288040161133e-01 1.006152480840682983e-01 3.230414167046546936e-02
-2.098008394241333008e-01 4.476016014814376831e-02 1.676175296306610107e-01 3.434259071946144104e-02 3.175561428070068359e-01 1.592564396560192108e-02 -7.940351963043212891e-03 2.736094035208225250e-02 1.181608811020851135e-01 1.845779567956924438e-01 -3.336913287639617920e-01 3.765983879566192627e-01 -1.005796715617179871e-01 -9.156198054552078247e-02 5.607938021421432495e-02 -1.560291200876235962e-01 3.621234744787216187e-02 2.211142629384994507e-01 -3.988724648952484131e-01 -3.383495509624481201e-01 -1.488629961386322975e-03 -2.405957877635955811e-02 -5.861137434840202332e-02 -8.449822664260864258e-02 -2.676482126116752625e-02 2.216672152280807495e-02 -1.317469924688339233e-01 -2.009733468294143677e-01 9.279008209705352783e-02 3.707667067646980286e-02 9.648513048887252808e-02 2.498251944780349731e-01
-7.963190972805023193e-02 -1.379188001155853271e-01 1.601980775594711304e-01 -1.968017667531967163e-01 3.288802206516265869e-01 -2.270819991827011108e-01 -1.475726366043090820e-01 -2.646585404872894287e-01 2.712965905666351318e-01 1.774044632911682129e-01 -2.165940254926681519e-01 1.501117832958698273e-02 -1.005980521440505981e-01 4.127030074596405029e-01 -7.991729676723480225e-02 -1.084134131669998169e-01 -1.106811687350273132e-01 -1.160005256533622742e-01 2.550022909417748451e-03 -2.326492965221405029e-01 -6.994411349296569824e-02 -7.001074403524398804e-02 8.182794600725173950e-02 2.215437740087509155e-01 -1.372942477464675903e-01 2.028272300958633423e-01 1.583681851625442505e-01 -8.854205161333084106e-02 2.361391037702560425e-01 -2.580023743212223053e-02 1.885684579610824585e-02 1.131134107708930969e-01
1.536892950534820557e-01 -2.555679976940155029e-01 1.478801965713500977e-01 5.411555990576744080e-03 3.209921121597290039e-01 -6.102592870593070984e-02 6.224165111780166626e-02 -2.938055098056793213e-01 4.593307524919509888e-02 1.217677071690559387e-01 1.829926483333110809e-02 1.059820130467414856e-01 -2.112162858247756958e-01 2.173408865928649902e-01 -1.205759122967720032e-01 -1.021534875035285950e-01 -2.515023350715637207e-01 -1.651659011840820312e-01 -4.126809537410736084e-02 -2.941586375236511230e-01 -1.380860991775989532e-02 -1.035724356770515442e-01 3.640910983085632324e-02 3.580731153488159180e-01 -2.671718299388885498e-01 2.599959373474121094e-01 1.849370002746582031e-01 -1.180656403303146362e-01 2.472450025379657745e-02 -1.665499657392501831e-01 -6.174563243985176086e-02 9.151767194271087646e-02
1.572131812572479248e-01 1.786646246910095215e-02 1.937928199768066406e-01 5.247927457094192505e-02 2.970727086067199707e-01 1.117434948682785034e-01 6.072951946407556534e-03 2.870454080402851105e-02 1.412742137908935547e-01 -1.839775294065475464e-01 -1.574552208185195923e-01 1.471083611249923706e-01 7.551100105047225952e-02 6.336729228496551514e-02 1.121247410774230957e-01 2.221598774194717407e-01 -1.593937873840332031e-01 1.718665361404418945e-01 -2.466790974140167236e-01 -3.451541364192962646e-01 -2.233827859163284302e-01 -2.651832401752471924e-01 -2.921829745173454285e-02 -7.531229406595230103e-03 -5.702737346291542053e-02 1.185708269476890564e-01 -1.349007934331893921e-01 -3.949976339936256409e-02 3.090151846408843994e-01 1.556155979633331299e-01 -2.103720754384994507e-01 3.226155042648315430e-01
-1.827969104051589966e-01 -1.296182423830032349e-01 4.072920233011245728e-02 -3.066659569740295410e-01 5.914252251386642456e-02 1.490761935710906982e-01 -1.102011054754257202e-01 -4.144035279750823975e-01 -8.000110089778900146e-02 1.427486818283796310e-02 -1.518414355814456940e-03 -6.061288341879844666e-02 3.117011673748493195e-02 6.950041651725769043e-02 1.397003978490829468e-01 1.278523122891783714e-03 -1.904235780239105225e-01 3.069967627525329590e-01 -1.108641643077135086e-02 -5.217039585113525391e-01 -3.952696546912193298e-02 -7.480640709400177002e-02 1.720621287822723389e-01 1.692468672990798950e-01 2.451696200296282768e-03 1.005909442901611328e-01 6.029171869158744812e-02 1.037226151674985886e-02 7.349386066198348999e-02 -1.551031619310379028e-01 3.058760464191436768e-01 -6.152721121907234192e-02
2.093874514102935791e-01 -3.906555101275444031e-02 -6.189638003706932068e-02 -1.531894356012344360e-01 3.310579359531402588e-01 -8.634637296199798584e-02 1.033202633261680603e-01 -2.169389277696609497e-01 1.015687882900238037e-01 1.023405045270919800e-01 -2.567712366580963135e-01 4.332964867353439331e-02 -1.329306662082672119e-01 3.732074797153472900e-01 -1.370799541473388672e-01 8.165124803781509399e-02 -9.175921976566314697e-02 -1.362971216440200806e-01 -3.916873410344123840e-02 -1.727572679519653320e-01 -1.577351391315460205e-01 -1.915182322263717651e-01 1.698687076568603516e-01 1.431859433650970459e-01 -2.553853988647460938e-01 3.009741008281707764e-01 2.045601308345794678e-01 -2.516829371452331543e-01 -1.758626475930213928e-02 -4.879193753004074097e-02 2.074535936117172241e-01 7.424867898225784302e-02
1.709804832935333252e-01 -3.237133100628852844e-02 -5.771275609731674194e-02 1.986306607723236084e-01 6.194702163338661194e-02 -2.220312207937240601e-01 -1.370230019092559814e-01 -3.652800321578979492e-01 -6.795653700828552246e-02 -2.612517401576042175e-02 -1.378456950187683105e-01 1.732039600610733032e-01 2.908928692340850830e-01 2.738626599311828613e-01 6.055302172899246216e-02 6.781062483787536621e-02 -2.294462770223617554e-01 1.035460084676742554e-02 8.489550650119781494e-02 -1.589449048042297363e-01 8.273848891258239746e-02 2.142126262187957764e-01 1.140157952904701233e-01 1.038874220103025436e-02 -2.394544780254364014e-01 3.927399963140487671e-02 -3.001261353492736816e-01 -1.643601804971694946e-01 2.243527173995971680e-01 1.409239917993545532e-01 -3.112998902797698975e-01 7.259985804557800293e-02
3.320304676890373230e-02 -3.287239745259284973e-02 1.686996221542358398e-02 1.796682476997375488e-01 2.165583223104476929e-01 -9.061878919601440430e-02 2.275360971689224243e-01 -4.264411330223083496e-01 -1.821714825928211212e-02 -1.835772246122360229e-01 -7.313303649425506592e-02 1.467455476522445679e-01 9.990051388740539551e-02 1.724670641124248505e-02 2.657142281532287598e-01 -2.548609673976898193e-01 1.994629390537738800e-02 1.564885675907135010e-01 -1.113699898123741150e-01 -3.841810524463653564e-01 9.833839535713195801e-02 7.925364375114440918e-02 1.120080277323722839e-01 6.307741999626159668e-02 -2.946511805057525635e-01 1.855499893426895142e-01 9.511227905750274658e-02 4.102300852537155151e-02 2.837513685226440430e-01 1.918757259845733643e-01 -9.718254208564758301e-03 5.479713901877403259e-02
-6.235409528017044067e-03 -4.115191698074340820e-01 1.352656185626983643e-01 -8.440469205379486084e-02 1.332127898931503296e-01 -8.899267017841339111e-02 1.538111083209514618e-02 -2.260128706693649292e-01 9.236289560794830322e-02 -3.559025824069976807e-01 -1.670418530702590942e-01 5.209321901202201843e-02 2.885130941867828369e-01 2.376542091369628906e-01 8.115669339895248413e-02 8.589056134223937988e-02 -2.353867888450622559e-01 4.760770127177238464e-02 -1.722294241189956665e-01 -1.569446027278900146e-01 4.455125704407691956e-02 -2.991853468120098114e-02 1.521944999694824219e-01 -4.912035167217254639e-02 1.889846771955490112e-01 6.349805742502212524e-02 -2.418040186166763306e-01 -3.144044578075408936e-01 -7.872137427330017090e-02 2.301799058914184570e-01 7.195851951837539673e-02 8.284238725900650024e-02
6.744939833879470825e-02 -4.635108634829521179e-02 1.285452395677566528e-01 -2.041731476783752441e-01 1.212134063243865967e-01 -3.173715174198150635e-01 1.899244263768196106e-02 6.264416128396987915e-02 -3.322328627109527588e-02 1.132871657609939575e-01 3.686169907450675964e-02 2.019771933555603027e-02 1.132946535944938660e-01 2.510952055454254150e-01 -1.793013960123062134e-01 -8.529442548751831055e-02 -1.749247759580612183e-01 -1.075460463762283325e-01 -5.263545513153076172e-01 -3.035589456558227539e-01 2.052669376134872437e-01 1.658264733850955963e-02 1.709209382534027100e-02 8.624647557735443115e-02 -1.814384758472442627e-01 7.430373132228851318e-02 -1.286818087100982666e-01 -1.543990671634674072e-01 1.160400211811065674e-01 -4.253908246755599976e-02 -1.164706423878669739e-01 3.394033908843994141e-01
1.121464148163795471e-01 -6.757418811321258545e-02 2.349021285772323608e-01 6.439155340194702148e-02 2.646297216415405273e-01 -2.637541852891445160e-02 1.954258531332015991e-01 -1.306942850351333618e-01 2.158619165420532227e-01 1.415861994028091431e-01 5.260585993528366089e-02 2.162801325321197510e-01 2.165474891662597656e-01 1.978219896554946899e-01 1.677702516317367554e-01 -7.087889313697814941e-02 -2.274379134178161621e-01 1.435688436031341553e-01 -3.455444797873497009e-02 -1.967091411352157593e-01 -2.168853282928466797e-01 1.242290586233139038e-01 -2.636246979236602783e-01 -2.682746946811676025e-01 -1.779530495405197144e-01 1.302144676446914673e-01 -3.379700332880020142e-02 -2.241696566343307495e-01 -3.918318077921867371e-03 -1.035194024443626404e-01 3.457336127758026123e-01 -1.252977102994918823e-01
2.873832583427429199e-01 -4.879270493984222412e-02 7.137539982795715332e-02 1.924079507589340210e-01 1.785839349031448364e-02 4.477972164750099182e-02 -5.412486195564270020e-02 -1.759758442640304565e-01 -1.880593150854110718e-01 5.655375868082046509e-02 -1.621720045804977417e-01 1.588008999824523926e-01 -6.364557147026062012e-02 1.782364398241043091e-01 -1.013172566890716553e-01 2.088539004325866699e-01 -3.426522314548492432e-01 1.253038793802261353e-01 -9.132011979818344116e-02 -3.728151917457580566e-01 1.702134311199188232e-02 1.191911622881889343e-01 -1.154313888400793076e-02 -1.876722723245620728e-01 -3.860666155815124512e-01 9.714743494987487793e-02 5.546456575393676758e-02 -2.870092391967773438e-01 1.745769828557968140e-01 -6.985487043857574463e-02 8.809144049882888794e-02 -1.989028453826904297e-01
-1.105520650744438171e-01 -2.022130787372589111e-01 1.727512925863265991e-01 -6.398152094334363937e-03 3.753378093242645264e-01 -1.629818230867385864e-01 -1.212424784898757935e-01 -1.562089622020721436e-01 4.151055216789245605e-02 1.313893944025039673e-01 -4.763119220733642578e-01 8.973507583141326904e-02 -2.601166069507598877e-02 3.450169563293457031e-01 7.836472988128662109e-02 -1.816458851099014282e-01 2.019317820668220520e-02 1.459674816578626633e-02 -6.227780878543853760e-02 -1.209904253482818604e-01 -7.979360222816467285e-02 -6.108149886131286621e-02 8.706428110599517822e-02 2.364861518144607544e-01 -2.124392390251159668e-01 4.921861365437507629e-02 7.179659605026245117e-02 -1.511400192975997925e-01 1.479750722646713257e-01 -1.939220875501632690e-01 -1.351484507322311401e-01 2.272447496652603149e-01
1.090204939246177673e-01 -1.859728544950485229e-01 -4.228578507900238037e-02 -2.411132007837295532e-01 3.127450346946716309e-01 1.438405551016330719e-02 -1.134199574589729309e-01 -3.562262058258056641e-01 6.159658730030059814e-02 1.647653579711914062e-01 -2.746326923370361328e-01 1.267393231391906738e-01 1.648495346307754517e-01 -1.480574011802673340e-01 4.239651840180158615e-03 1.854726113379001617e-02 -7.849922776222229004e-02 1.386747360229492188e-01 -2.107926309108734131e-01 -2.857918739318847656e-01 2.010859549045562744e-01 -1.299670338630676270e-01 3.739652922376990318e-03 -3.147454932332038879e-02 -9.393932297825813293e-03 -3.421864509582519531e-01 -1.156058982014656067e-01 -1.233026757836341858e-01 1.915252506732940674e-01 1.526171416044235229e-01 -1.944661326706409454e-02 2.607804536819458008e-01
9.818124771118164062e-02 -2.237347513437271118e-01 7.433612644672393799e-02 -3.184374868869781494e-01 -1.184974387288093567e-01 2.136048227548599243e-01 2.043500542640686035e-02 -1.635456979274749756e-01 1.979034543037414551e-01 2.553990781307220459e-01 -7.306240964680910110e-03 3.433743119239807129e-01 2.950780689716339111e-01 -4.846432432532310486e-02 -7.858338952064514160e-02 1.222020760178565979e-01 -2.020285576581954956e-01 2.413348853588104248e-01 -2.412124425172805786e-01 -2.346924692392349243e-01 7.485323399305343628e-02 -1.518647558987140656e-02 1.382353901863098145e-01 1.468179970979690552e-01 -2.051307857036590576e-01 4.585538804531097412e-02 2.726997435092926025e-01 -1.536781489849090576e-01 7.092805206775665283e-02 5.203874036669731140e-02 6.699835509061813354e-02 -2.116485871374607086e-02
-9.338101372122764587e-03 1.402524299919605255e-03 1.364291366189718246e-02 1.061599925160408020e-01 9.716188907623291016e-02 -7.712444663047790527e-02 -2.404096536338329315e-02 -2.592624425888061523e-01 2.823549509048461914e-01 -9.895996749401092529e-02 -1.334051936864852905e-01 -6.142974831163883209e-03 2.772923111915588379e-01 1.718306243419647217e-01 -3.135217726230621338e-02 2.383317500352859497e-01 -3.264392912387847900e-01 -8.880871534347534180e-02 -3.423738777637481689e-01 -2.853662371635437012e-01 -1.412992924451828003e-01 1.428621262311935425e-01 -8.762476593255996704e-02 -5.983755923807621002e-03 2.231749296188354492e-01 3.697938919067382812e-01 2.552726306021213531e-02 -2.742518484592437744e-01 9.147415868937969208e-03 9.559189528226852417e-02 -1.409324351698160172e-02 -2.616619691252708435e-02
1.192990615963935852e-01 -2.178889513015747070e-01 9.101599454879760742e-02 -1.994984745979309082e-01 3.572199046611785889e-01 -1.122274994850158691e-01 1.296364814043045044e-01 -3.385355472564697266e-01 3.042024672031402588e-01 1.851219981908798218e-01 -1.214839816093444824e-01 -5.255059897899627686e-02 -2.018707990646362305e-01 3.355621695518493652e-01 -3.802244737744331360e-02 1.543566286563873291e-01 -6.616190820932388306e-02 -4.473295062780380249e-02 -1.502332538366317749e-01 1.675757579505443573e-03 3.629633039236068726e-02 4.304493311792612076e-03 -4.619137325789779425e-04 1.470232456922531128e-01 -1.665269285440444946e-01 3.256464600563049316e-01 1.139113306999206543e-01 -1.483901441097259521e-01 -7.633100450038909912e-02 1.486134082078933716e-01 1.797976195812225342e-01 1.213500425219535828e-01
8.078511804342269897e-02 -1.907081902027130127e-01 1.459961384534835815e-01 -1.509935408830642700e-02 2.226919084787368774e-01 1.765419989824295044e-01 -9.032382071018218994e-02 5.705880373716354370e-02 1.728731095790863037e-01 3.920738101005554199e-01 4.861359298229217529e-02 4.839601814746856689e-01 1.215906515717506409e-01 2.068437337875366211e-01 -3.009312786161899567e-02 -1.779905259609222412e-01 1.245206221938133240e-02 3.660219907760620117e-02 -2.698014676570892334e-01 -1.438567489385604858e-01 1.399713009595870972e-01 2.350724190473556519e-01 1.577169597148895264e-01 9.698173403739929199e-02 -2.056230753660202026e-01 1.132135614752769470e-01 -5.992379039525985718e-03 -1.641762405633926392e-01 -6.674934923648834229e-02 -9.442719817161560059e-02 1.560710221529006958e-01 -9.546963125467300415e-02
4.525143280625343323e-02 5.823830515146255493e-02 -1.543158479034900665e-02 -2.565672621130943298e-02 1.692152917385101318e-01 -6.752316653728485107e-02 -4.196510836482048035e-02 -1.380052864551544189e-01 -9.905529767274856567e-02 1.702635586261749268e-01 -2.252415120601654053e-01 4.179053604602813721e-01 4.289758205413818359e-01 2.261926978826522827e-01 -6.831611692905426025e-02 -1.763524115085601807e-01 -2.247265875339508057e-01 7.924334704875946045e-02 4.855796694755554199e-02 -1.260927617549896240e-01 2.458949945867061615e-02 8.948916196823120117e-02 7.730728387832641602e-02 -1.416379958391189575e-01 -1.878939568996429443e-01 2.302266843616962433e-02 -1.533253788948059082e-01 -3.249774873256683350e-01 2.459937930107116699e-01 1.072654426097869873e-01 -2.299318909645080566e-01 7.073432207107543945e-02
5.913634225726127625e-02 -1.008332073688507080e-01 1.860271394252777100e-01 1.596697270870208740e-01 3.378971815109252930e-01 1.339715719223022461e-01 -5.811043456196784973e-02 -4.607219398021697998e-01 -1.195276807993650436e-02 1.387888044118881226e-01 2.469945847988128662e-01 -3.889953717589378357e-02 1.924144290387630463e-02 1.083991825580596924e-01 -7.084763795137405396e-02 5.841444060206413269e-02 1.142350062727928162e-01 -6.904381513595581055e-02 -8.267930895090103149e-02 -3.257842659950256348e-01 1.975738555192947388e-01 -1.519826799631118774e-01 1.680314987897872925e-01 1.916439682245254517e-01 -8.327142894268035889e-02 1.165928915143013000e-01 -2.521903216838836670e-01 -3.980927914381027222e-02 3.184135854244232178e-01 1.264092177152633667e-01 1.012886688113212585e-01 6.907206773757934570e-02
1.038188114762306213e-01 2.426467649638652802e-02 -2.184780240058898926e-01 2.324791997671127319e-01 9.352046251296997070e-02 -4.268565680831670761e-03 8.254561573266983032e-02 -1.734507381916046143e-01 2.199412286281585693e-01 2.143066823482513428e-01 -3.456532210111618042e-02 1.037448644638061523e-01 1.778507381677627563e-01 1.241835877299308777e-01 2.551348805427551270e-01 6.575105339288711548e-02 -4.662234485149383545e-01 2.131689339876174927e-01 -1.313675493001937866e-01 -2.845549285411834717e-01 -5.448849499225616455e-02 8.192116767168045044e-02 1.947001069784164429e-01 5.184705927968025208e-02 6.836920976638793945e-02 3.965850919485092163e-02 -1.847463473677635193e-02 -6.338868290185928345e-02 -6.891854852437973022e-02 1.006070822477340698e-01 -7.320315390825271606e-02 4.198980033397674561e-01
-8.995741605758666992e-02 -3.405491635203361511e-02 2.246224880218505859e-02 -1.022667810320854187e-01 1.380388289690017700e-01 -2.460325062274932861e-01 -3.824369236826896667e-02 -3.348088264465332031e-01 1.494206488132476807e-01 -1.615815460681915283e-01 -2.214001715183258057e-01 -2.154802903532981873e-02 2.435869574546813965e-01 3.265817165374755859e-01 1.380609571933746338e-01 2.485583722591400146e-01 -1.832193285226821899e-01 3.429477289319038391e-02 -2.497262656688690186e-01 -2.215641587972640991e-01 -1.286891251802444458e-01 -7.002253085374832153e-02 1.610915362834930420e-01 -1.237048432230949402e-01 3.184024691581726074e-01 8.597903698682785034e-02 -1.829811185598373413e-01 -2.646627724170684814e-01 -1.019395608454942703e-02 1.843145303428173065e-02 -6.135848537087440491e-02 1.283074617385864258e-01
-5.614764243364334106e-02 -1.769445538520812988e-01 7.427825778722763062e-02 -3.290546685457229614e-02 9.692996740341186523e-02 4.318889975547790527e-02 1.393557488918304443e-01 -5.575566887855529785e-01 1.587072312831878662e-01 -4.806658253073692322e-02 -1.380203813314437866e-01 7.667624205350875854e-02 1.244226992130279541e-01 2.852857345715165138e-03 7.568041235208511353e-02 -2.264787107706069946e-01 -4.457864537835121155e-02 1.452468931674957275e-01 -1.777427457273006439e-02 -2.118855565786361694e-01 2.023120671510696411e-01 -6.999785546213388443e-03 8.898662775754928589e-02 -1.843450963497161865e-02 -1.137576475739479065e-01 2.295486927032470703e-01 -4.234487935900688171e-02 2.063343524932861328e-01 2.299004197120666504e-01 -2.456095367670059204e-01 -1.378875076770782471e-01 3.643170297145843506e-01
-3.970497101545333862e-02 -2.888628542423248291e-01 9.488695114850997925e-02 -2.662841081619262695e-01 1.759196221828460693e-01 1.480740755796432495e-01 1.418902724981307983e-01 -9.605363756418228149e-02 2.542971670627593994e-01 1.607567071914672852e-01 -2.755036950111389160e-01 -1.777953654527664185e-02 -2.815954759716987610e-02 4.543617665767669678e-01 6.498748064041137695e-02 1.008902192115783691e-01 -1.210563108325004578e-01 -1.252094209194183350e-01 -1.712741106748580933e-01 -3.088603317737579346e-01 1.588361859321594238e-01 -1.230993345379829407e-01 1.765769273042678833e-01 3.722272813320159912e-02 -3.298819437623023987e-02 1.169495806097984314e-01 -5.347139760851860046e-02 -1.918404251337051392e-01 -1.443927437067031860e-01 -8.830948919057846069e-02 1.489521116018295288e-01 -1.766334176063537598e-01
1.562722772359848022e-02 -2.123285830020904541e-01 1.212124675512313843e-01 3.640398085117340088e-01 3.115563653409481049e-02 3.482189178466796875e-01 3.185529634356498718e-02 -1.418592184782028198e-01 7.347702234983444214e-02 1.689683794975280762e-01 7.798917591571807861e-02 2.689803838729858398e-01 2.648547589778900146e-01 6.626345962285995483e-02 1.252598315477371216e-01 2.791244983673095703e-01 -2.554494738578796387e-01 7.163548469543457031e-02 -1.382028460502624512e-01 -2.879626154899597168e-01 -5.185560882091522217e-02 -2.130547016859054565e-01 -9.640471637248992920e-02 1.058380529284477234e-01 -9.321009367704391479e-02 -1.047756522893905640e-01 -2.308126986026763916e-01 -1.091120988130569458e-01 6.181835196912288666e-04 -1.155936792492866516e-01 1.181349754333496094e-01 1.744080334901809692e-01
2.107443958520889282e-01 -1.686216145753860474e-01 1.699792891740798950e-01 7.759091258049011230e-02 -1.975325495004653931e-01 1.653020530939102173e-01 -1.351165324449539185e-01 -3.207952156662940979e-02 2.154852896928787231e-01 2.837019041180610657e-02 -1.500405967235565186e-01 1.444880366325378418e-01 8.424831181764602661e-02 4.134359359741210938e-01 6.858529150485992432e-02 -3.545470535755157471e-02 -4.182295501232147217e-01 3.300071060657501221e-01 -2.632109820842742920e-01 -9.064744412899017334e-02 3.644106164574623108e-02 1.440056264400482178e-01 9.478919208049774170e-02 2.364576235413551331e-02 -1.484735608100891113e-01 8.670434355735778809e-02 -2.264907807111740112e-01 9.831271320581436157e-02 -9.886036068201065063e-02 -8.559717983007431030e-02 1.231989040970802307e-01 1.275304704904556274e-01
-1.855082809925079346e-01 -9.690909087657928467e-02 1.276541203260421753e-01 -1.619140966795384884e-03 3.881637752056121826e-01 -3.700575232505798340e-02 -2.344807982444763184e-01 -5.984750017523765564e-02 4.141956269741058350e-01 2.659142017364501953e-01 -2.434384077787399292e-01 1.921151578426361084e-01 -6.561741977930068970e-02 4.117842018604278564e-02 9.648607671260833740e-02 -1.001903265714645386e-01 -1.646105349063873291e-01 -3.237695433199405670e-03 -2.066632062196731567e-01 -9.709898382425308228e-02 -2.320323437452316284e-01 -2.077344059944152832e-01 -2.648741938173770905e-02 -2.865393757820129395e-01 -2.997527830302715302e-02 1.112507134675979614e-01 -1.089262440800666809e-01 -1.420261114835739136e-01 -3.113129548728466034e-02 6.997381150722503662e-02 -7.798151671886444092e-02 2.218190133571624756e-01
-3.951504826545715332e-02 -2.006987631320953369e-01 1.265108436346054077e-01 6.029900535941123962e-02 3.694511204957962036e-02 -6.018883734941482544e-02 1.792146116495132446e-01 -1.681598424911499023e-01 -1.816492229700088501e-01 1.379459947347640991e-01 1.095497608184814453e-01 3.654933720827102661e-02 2.754638157784938812e-02 -2.726535126566886902e-02 3.006913065910339355e-01 -5.827096104621887207e-02 -3.366670012474060059e-01 2.890934646129608154e-01 -1.238486468791961670e-01 -3.544437289237976074e-01 -3.786252578720450401e-03 1.849416196346282959e-01 2.637749016284942627e-01 -1.847478896379470825e-01 -3.329452276229858398e-01 -3.908457234501838684e-02 1.046609655022621155e-01 -1.782680675387382507e-02 2.500544786453247070e-01 1.856180429458618164e-01 3.557472676038742065e-02 1.214284673333168030e-01
1.137240678071975708e-01 -1.843113750219345093e-01 1.276979595422744751e-01 2.039353996515274048e-01 3.218795657157897949e-01 -1.455293688923120499e-02 3.439383581280708313e-02 -3.498653769493103027e-01 -3.816455230116844177e-02 1.262583434581756592e-01 -3.599186986684799194e-02 5.883739143610000610e-02 -2.437704801559448242e-01 1.603451669216156006e-01 2.008970230817794800e-01 1.082241609692573547e-01 -4.504631832242012024e-02 -1.111660618335008621e-02 5.171024054288864136e-02 -3.630161583423614502e-01 1.764344871044158936e-01 2.709533274173736572e-02 -6.805112212896347046e-02 -2.290575578808784485e-02 -6.405578553676605225e-02 1.784445941448211670e-01 -1.366583257913589478e-01 -1.200379505753517151e-01 2.834326922893524170e-01 2.826487421989440918e-01 -2.172732353210449219e-01 2.415419369935989380e-01
-3.618245571851730347e-02 2.142775058746337891e-01 2.911389768123626709e-01 2.692429423332214355e-01 -8.558453619480133057e-02 1.248604208230972290e-01 -2.726734876632690430e-01 -2.622281312942504883e-01 -1.442622626200318336e-03 9.463158249855041504e-02 -9.646773338317871094e-02 1.293502151966094971e-01 5.410742759704589844e-02 -2.009448595345020294e-02 -1.418603234924376011e-03 -2.992473728954792023e-02 -1.464908719062805176e-01 8.648641407489776611e-02 -1.372636556625366211e-01 -4.897612929344177246e-01 1.258293241262435913e-01 -1.768421530723571777e-01 2.527357339859008789e-01 1.375898271799087524e-01 -1.184494942426681519e-01 1.386400610208511353e-01 -1.532893180847167969e-01 -2.908640890382230282e-04 1.518206894397735596e-01 1.849967092275619507e-01 1.947599947452545166e-01 1.440699696540832520e-01
3.808349370956420898e-02 -7.470119744539260864e-02 2.838415801525115967e-01 1.883966624736785889e-01 1.806388646364212036e-01 -1.940981894731521606e-01 -9.410726279020309448e-02 -1.818236112594604492e-01 2.021456956863403320e-01 -2.114585787057876587e-01 1.539334952831268311e-01 7.656136155128479004e-02 8.098653703927993774e-02 2.482374012470245361e-01 -1.660621613264083862e-01 6.465634703636169434e-02 -2.066121548414230347e-01 -3.289112821221351624e-02 -1.152013912796974182e-01 -1.833251565694808960e-01 -1.622166633605957031e-01 -7.644206285476684570e-02 3.692451715469360352e-01 -1.355197280645370483e-01 -3.219642341136932373e-01 2.657087985426187515e-03 -7.806995511054992676e-02 -3.018828853964805603e-02 1.944654136896133423e-01 -2.739790380001068115e-01 1.569453775882720947e-01 1.546433120965957642e-01
1.668727546930313110e-01 -2.088308036327362061e-01 1.118746474385261536e-01 -1.394750624895095825e-01 2.599127590656280518e-01 8.468620479106903076e-02 7.763669639825820923e-02 -1.687445789575576782e-01 1.698096394538879395e-01 -1.988940387964248657e-01 -2.010519206523895264e-01 -2.077327072620391846e-01 1.115877479314804077e-01 1.941446959972381592e-01 -4.954202473163604736e-02 1.409073621034622192e-01 -3.200621008872985840e-01 1.405143737792968750e-01 -1.780994981527328491e-01 -2.703695595264434814e-01 -1.263836473226547241e-01 -6.949015427380800247e-03 1.197012215852737427e-01 -8.215101808309555054e-02 2.076378650963306427e-02 -8.487769216299057007e-02 -7.259480655193328857e-02 -1.710536628961563110e-01 4.428272843360900879e-01 6.201988086104393005e-02 -8.618421107530593872e-02 2.220060080289840698e-01
1.868752948939800262e-02 -1.153997555375099182e-01 8.295094966888427734e-02 -1.033777818083763123e-01 1.992013007402420044e-01 2.368740551173686981e-02 -2.157820463180541992e-01 -2.735381200909614563e-02 7.231248077005147934e-03 -2.485690265893936157e-02 -3.176048994064331055e-01 1.223695576190948486e-01 2.790622413158416748e-01 -3.499488532543182373e-02 5.653733387589454651e-02 2.763586938381195068e-01 -5.761299654841423035e-02 1.351629346609115601e-01 -3.878462314605712891e-01 -2.662592232227325439e-01 -1.406735628843307495e-01 2.011811882257461548e-01 7.136146724224090576e-02 1.526131294667720795e-02 1.608398109674453735e-01 1.871797740459442139e-01 -2.977669239044189453e-01 -2.271134406328201294e-01 2.799554169178009033e-01 7.486896216869354248e-02 1.034462172538042068e-02 -1.108658090233802795e-01
-2.552268095314502716e-03 6.432407349348068237e-02 2.974787056446075439e-01 8.762811124324798584e-02 1.965861469507217407e-01 2.419175505638122559e-01 -1.201155409216880798e-01 -2.120155245065689087e-01 9.229527413845062256e-02 1.118860691785812378e-01 1.685304194688796997e-01 6.846043397672474384e-04 1.104824542999267578e-01 1.728497892618179321e-01 1.592872440814971924e-01 -1.087908297777175903e-01 -1.426256746053695679e-01 2.229214757680892944e-01 -3.761612474918365479e-01 -4.127444326877593994e-02 1.110008060932159424e-01 -3.596007227897644043e-01 1.093054264783859253e-01 2.030870616436004639e-01 -9.866481274366378784e-02 4.627672955393791199e-02 -4.613799042999744415e-03 -2.311648428440093994e-01 3.300288319587707520e-01 -1.653709560632705688e-01 7.651435211300849915e-03 -6.841848045587539673e-02
7.617610692977905273e-02 3.530880808830261230e-02 4.162587821483612061e-01 1.286801993846893311e-01 1.527158021926879883e-01 2.247583121061325073e-01 -9.042485058307647705e-02 -2.707194983959197998e-01 7.519636303186416626e-02 1.690061837434768677e-01 1.893709599971771240e-01 2.336955070495605469e-01 9.293790161609649658e-02 1.038454100489616394e-01 9.759156405925750732e-02 1.241694465279579163e-01 -9.674848616123199463e-02 7.850696891546249390e-02 -2.630986869335174561e-01 7.260757684707641602e-02 -1.954359561204910278e-01 -3.412991464138031006e-01 -7.836416363716125488e-02 -1.258356869220733643e-01 -1.879509240388870239e-01 -1.780649088323116302e-02 7.080394029617309570e-02 -1.378505378961563110e-01 2.242666035890579224e-01 4.237133264541625977e-02 3.154515027999877930e-01 2.879288233816623688e-02
-4.227304160594940186e-01 -1.308288723230361938e-01 -3.425138816237449646e-02 -2.106292173266410828e-02 5.234295129776000977e-01 4.534959048032760620e-02 -1.386909037828445435e-01 -1.154520437121391296e-01 2.021346539258956909e-01 -7.866699248552322388e-02 -4.322352260351181030e-02 1.203490495681762695e-01 3.294475004076957703e-02 1.995326131582260132e-01 1.486542522907257080e-01 1.064233854413032532e-01 -1.860458552837371826e-01 -1.281976997852325439e-01 -1.637456417083740234e-01 -4.604930058121681213e-02 7.027206569910049438e-02 5.983437877148389816e-03 -1.074596121907234192e-01 6.923495978116989136e-02 -1.860158592462539673e-01 5.680296942591667175e-02 4.034236446022987366e-02 -2.402543574571609497e-01 3.888869881629943848e-01 3.224499896168708801e-02 -2.904706820845603943e-02 6.822174042463302612e-02
8.722127974033355713e-02 -7.866547256708145142e-02 1.546439528465270996e-01 -1.073163077235221863e-01 1.585416346788406372e-01 9.778739511966705322e-02 1.584620326757431030e-01 -2.130152285099029541e-01 7.700634747743606567e-02 -3.485444784164428711e-01 -7.230746001005172729e-02 2.149093598127365112e-01 3.701766207814216614e-02 5.653622373938560486e-02 7.824154198169708252e-02 2.268238225951790810e-03 -9.303459525108337402e-02 2.029340565204620361e-01 2.438491396605968475e-02 -5.216823816299438477e-01 -1.304989755153656006e-01 -6.889989227056503296e-02 -6.519206613302230835e-02 9.600134566426277161e-03 -2.650474905967712402e-01 1.019016876816749573e-01 -1.310142967849969864e-02 -1.062830388545989990e-01 3.307739496231079102e-01 2.079551666975021362e-01 -1.463579237461090088e-01 2.029394805431365967e-01
-8.859042823314666748e-02 -4.624125733971595764e-02 9.567859768867492676e-02 1.101040989160537720e-01 3.005543649196624756e-01 -2.568651176989078522e-02 -1.465567946434020996e-01 -3.281667232513427734e-01 1.777622997760772705e-01 1.388152316212654114e-02 -2.987586259841918945e-01 1.165438443422317505e-01 -9.921139106154441833e-03 2.360601574182510376e-01 -1.431724429130554199e-01 4.366241097450256348e-01 -3.003625571727752686e-01 1.965321302413940430e-01 -1.072357743978500366e-01 -5.601870641112327576e-02 -9.150979667901992798e-02 -9.284207224845886230e-02 3.361840918660163879e-02 1.082112491130828857e-01 1.721754372119903564e-01 -1.420235913246870041e-02 -2.209493368864059448e-01 6.012919545173645020e-02 9.369444102048873901e-02 -1.055277958512306213e-01 8.865638822317123413e-02 2.522094547748565674e-01
3.466815352439880371e-01 9.296243637800216675e-02 -3.109440393745899200e-02 -1.759247332811355591e-01 9.555688500404357910e-02 1.799540623323991895e-04 -1.528380531817674637e-02 -4.953606426715850830e-01 7.171235233545303345e-02 1.009046733379364014e-01 1.440653800964355469e-01 5.079653579741716385e-03 3.584496974945068359e-01 2.741886675357818604e-01 3.345985412597656250e-01 5.204632412642240524e-03 -2.314756512641906738e-01 1.002273261547088623e-01 -1.297574788331985474e-01 -9.375240653753280640e-02 6.901832763105630875e-03 -4.651842266321182251e-02 7.381126284599304199e-02 1.701356470584869385e-01 -1.594757139682769775e-01 9.646802395582199097e-02 1.381762921810150146e-01 4.418385401368141174e-02 9.260124713182449341e-02 8.666183054447174072e-02 1.864080876111984253e-01 -1.664737239480018616e-02
-1.283020228147506714e-01 -3.112932443618774414e-01 1.358484029769897461e-01 4.522208496928215027e-02 -1.430285423994064331e-01 -6.133130192756652832e-02 -6.407465040683746338e-02 -8.445934206247329712e-02 1.141192391514778137e-01 2.313738465309143066e-01 -2.754027545452117920e-01 2.544510066509246826e-01 2.741676867008209229e-01 1.897059381008148193e-02 7.668874412775039673e-02 -8.662585169076919556e-03 -2.204222977161407471e-01 2.554330527782440186e-01 -3.564632311463356018e-02 -2.633962631225585938e-01 -4.279310628771781921e-02 8.339526504278182983e-02 1.436330080032348633e-01 -1.289608329534530640e-01 -4.381367862224578857e-01 3.423722088336944580e-02 9.539093822240829468e-02 -1.179260984063148499e-01 1.221014484763145447e-01 1.515444219112396240e-01 -1.376512795686721802e-01 -1.963479369878768921e-01
-1.466146409511566162e-01 -1.372016370296478271e-01 1.433995068073272705e-01 -3.550489842891693115e-01 2.079571038484573364e-01 -1.046917140483856201e-01 -6.459410488605499268e-02 -2.231179773807525635e-01 -8.920036489143967628e-04 1.723835319280624390e-01 -1.045411899685859680e-01 -1.745233535766601562e-01 1.901597529649734497e-01 8.981690555810928345e-02 1.790474206209182739e-01 1.490924060344696045e-01 -2.812210917472839355e-01 -1.349926590919494629e-01 -5.107080340385437012e-01 -1.189799308776855469e-01 1.977525651454925537e-02 -3.315635398030281067e-02 5.919941514730453491e-02 1.790030449628829956e-01 7.121653109788894653e-02 1.258411854505538940e-01 1.508521735668182373e-01 -2.665313892066478729e-03 8.723913878202438354e-02 2.089294642210006714e-01 1.307399421930313110e-01 1.180130466818809509e-01
-5.447255074977874756e-02 -5.382572859525680542e-02 1.568017527461051941e-02 -7.988989353179931641e-02 1.616236716508865356e-01 1.623437926173210144e-02 1.355942804366350174e-02 -2.998906075954437256e-01 1.140411347150802612e-01 -1.268582493066787720e-01 -1.128699257969856262e-01 5.730606615543365479e-02 3.176547288894653320e-01 2.919493317604064941e-01 -1.336609870195388794e-01 1.363016515970230103e-01 -2.968049943447113037e-01 2.458449751138687134e-01 -2.091958969831466675e-01 -1.555318236351013184e-01 -8.125118166208267212e-02 -3.993075340986251831e-02 1.984783113002777100e-01 5.669802427291870117e-02 3.234932422637939453e-01 -4.775588586926460266e-02 4.560665041208267212e-02 -4.051134735345840454e-02 3.803519308567047119e-01 8.060222119092941284e-02 2.018682658672332764e-02 2.716377675533294678e-01
-9.272004663944244385e-02 -1.858745962381362915e-01 1.076112687587738037e-01 9.033005684614181519e-02 5.140588283538818359e-01 9.105436503887176514e-02 -1.706314086914062500e-01 4.139249399304389954e-02 5.435016751289367676e-02 2.173654586076736450e-01 -1.012039110064506531e-01 1.253322958946228027e-01 1.080207899212837219e-01 2.060973197221755981e-01 -5.964581295847892761e-02 -1.168830133974552155e-02 -1.309963464736938477e-01 2.736030705273151398e-02 -9.155891835689544678e-02 -1.942795366048812866e-01 -4.401541501283645630e-02 -2.274892851710319519e-02 -2.805380336940288544e-02 3.177128732204437256e-01 -4.012008309364318848e-01 1.963898986577987671e-01 5.092045292258262634e-02 -8.104613050818443298e-03 -8.419507741928100586e-02 -4.853965342044830322e-02 3.416072428226470947e-01 -5.654677748680114746e-02
-7.677105069160461426e-02 -4.131235554814338684e-02 3.403324186801910400e-01 -6.377986166626214981e-03 1.740515977144241333e-01 -2.207668684422969818e-02 -1.466461718082427979e-01 -2.097047865390777588e-01 7.442896813154220581e-02 -1.106498390436172485e-01 -3.320511281490325928e-01 1.187089756131172180e-01 1.609450578689575195e-01 1.607156693935394287e-01 9.883669763803482056e-02 4.303215742111206055e-01 -3.498271405696868896e-01 5.578912422060966492e-02 -6.242796778678894043e-02 -1.874809265136718750e-01 1.847096830606460571e-01 3.293510898947715759e-02 6.140969321131706238e-02 -2.825765684247016907e-02 2.853590548038482666e-01 2.000459581613540649e-01 -1.697218567132949829e-01 -5.724150314927101135e-02 4.757582768797874451e-02 2.186433598399162292e-02 1.192006394267082214e-01 1.291073858737945557e-01
2.215024828910827637e-02 5.451005417853593826e-03 3.199149668216705322e-01 3.046959936618804932e-01 7.701338827610015869e-02 -1.538057029247283936e-01 1.670622527599334717e-01 -2.166392058134078979e-01 -2.703019678592681885e-01 -6.765144318342208862e-02 -1.286224871873855591e-01 3.064579367637634277e-01 2.804505228996276855e-01 3.380436301231384277e-01 -1.821489483118057251e-01 2.253256738185882568e-03 -6.695833057165145874e-02 7.973659783601760864e-02 -7.053264230489730835e-02 -2.320071756839752197e-01 -1.424565315246582031e-01 1.436120569705963135e-01 -1.075247079133987427e-01 2.046670764684677124e-01 -2.020303010940551758e-01 1.330032348632812500e-01 -1.243433058261871338e-01 -6.571096181869506836e-02 -7.444749027490615845e-02 -1.907612383365631104e-02 1.830190867185592651e-01 6.289516389369964600e-02
-1.649814695119857788e-01 -1.382099241018295288e-01 1.573551148176193237e-01 2.630861401557922363e-01 1.412656605243682861e-01 2.023881375789642334e-01 7.515551894903182983e-02 -2.577466070652008057e-01 8.146664500236511230e-02 -2.268289774656295776e-02 -2.771960198879241943e-01 3.015812039375305176e-01 1.461764127016067505e-01 -8.090092986822128296e-02 1.696783490478992462e-02 5.838721990585327148e-02 -4.809804856777191162e-01 -2.724985778331756592e-02 -3.132654726505279541e-01 -1.509102582931518555e-01 6.296975910663604736e-02 -1.052872613072395325e-01 -1.873674243688583374e-01 1.253029704093933105e-01 9.133663028478622437e-02 1.948155015707015991e-01 -1.175046861171722412e-01 -8.908296003937721252e-03 -3.477686271071434021e-02 1.960082352161407471e-01 2.942123077809810638e-02 -2.505005151033401489e-02
3.238177299499511719e-02 -1.213740780949592590e-01 1.532650589942932129e-01 2.053927183151245117e-01 -3.661429136991500854e-02 -7.138083875179290771e-02 -2.339148223400115967e-01 -1.159267593175172806e-02 1.063721477985382080e-01 -1.659826636314392090e-01 -1.329667284153401852e-04 3.361887633800506592e-01 6.356346607208251953e-02 2.554229497909545898e-01 -3.295062184333801270e-01 2.619839012622833252e-01 -2.074924111366271973e-01 2.746653184294700623e-02 -1.909662187099456787e-01 -3.877695798873901367e-01 -5.478157475590705872e-02 -2.129090279340744019e-01 1.877656280994415283e-01 -3.205464780330657959e-02 -9.250520914793014526e-02 1.241049095988273621e-01 -2.214044332504272461e-01 -2.339848577976226807e-01 2.769553661346435547e-02 4.398548230528831482e-02 -2.320151589810848236e-02 1.124905198812484741e-01
2.002789638936519623e-02 -1.659501902759075165e-02 -1.138383597135543823e-01 -5.238096043467521667e-02 1.067420318722724915e-01 -1.390546560287475586e-01 -8.922863751649856567e-02 -1.753619760274887085e-01 2.501395530998706818e-02 2.659842371940612793e-01 -5.301291495561599731e-02 -1.655037254095077515e-01 -9.789367765188217163e-02 4.422855377197265625e-01 1.936764419078826904e-01 -6.761074066162109375e-02 -6.715721637010574341e-02 1.475453972816467285e-01 -3.145708739757537842e-01 -1.633070856332778931e-01 -1.033564191311597824e-02 1.412346214056015015e-01 2.298595309257507324e-01 2.437523156404495239e-01 -1.457345634698867798e-01 1.726498007774353027e-01 -5.907603725790977478e-02 -8.352456241846084595e-02 6.180987507104873657e-02 5.646987119689583778e-04 4.436796009540557861e-01 1.375741958618164062e-01
-1.383240148425102234e-02 8.318930864334106445e-03 1.284929215908050537e-01 -2.394945770502090454e-01 1.588051766157150269e-01 -6.308657675981521606e-02 -2.455742359161376953e-01 -1.676199287176132202e-01 -1.102017313241958618e-01 2.132986634969711304e-01 -1.284262835979461670e-01 -1.024160534143447876e-01 1.428971141576766968e-01 3.635187149047851562e-01 -1.818186640739440918e-01 -2.708688378334045410e-01 -1.778993606567382812e-01 1.510884612798690796e-01 -4.793592989444732666e-01 -1.642360538244247437e-01 1.233993023633956909e-01 1.444301754236221313e-02 -1.493524909019470215e-01 -5.035160481929779053e-02 -1.491233408451080322e-01 1.984035074710845947e-01 -1.638852618634700775e-02 -2.048414200544357300e-01 -6.322210282087326050e-02 1.972289988771080971e-03 3.380860015749931335e-02 6.454648077487945557e-02
1.643747985363006592e-01 -1.843334883451461792e-01 -6.277858465909957886e-02 7.885090261697769165e-02 2.339145094156265259e-01 1.754531413316726685e-01 1.733580380678176880e-01 -1.989557445049285889e-01 -1.344786286354064941e-01 -1.072283089160919189e-01 -1.557548046112060547e-01 5.577905103564262390e-02 1.745435297489166260e-01 9.946281462907791138e-02 3.946824371814727783e-01 1.864816248416900635e-02 -1.493495404720306396e-01 7.726722955703735352e-02 -2.362520098686218262e-01 -1.854464262723922729e-01 2.086783647537231445e-01 -1.003266945481300354e-01 1.668991297483444214e-01 -9.770828485488891602e-02 -2.965469658374786377e-01 2.265119254589080811e-01 1.063721999526023865e-01 7.955311238765716553e-02 3.750079274177551270e-01 9.960053116083145142e-02 -5.520436540246009827e-02 -1.697113364934921265e-02
-8.389751613140106201e-02 -1.670837700366973877e-01 2.394001036882400513e-01 1.351193338632583618e-01 3.203652203083038330e-01 -1.138639822602272034e-01 4.550647735595703125e-02 -4.110432043671607971e-02 -1.089030802249908447e-01 1.842494010925292969e-01 -3.354972302913665771e-01 2.242114692926406860e-01 1.795231178402900696e-02 -9.205242246389389038e-02 8.507727086544036865e-02 -8.064294233918190002e-03 3.101408854126930237e-02 1.345443874597549438e-01 -2.551369965076446533e-01 -1.658958792686462402e-01 -1.915494054555892944e-01 -1.224370375275611877e-01 -9.262555837631225586e-02 4.031085968017578125e-02 -2.115103900432586670e-01 -9.277154505252838135e-02 -2.365516573190689087e-01 1.432256028056144714e-02 -1.455419324338436127e-02 2.921750582754611969e-02 2.360537052154541016e-01 4.533437788486480713e-01
[truncated: 3,270,783 more chars]
