# Supplementary material for: The Language of Innovation
Source: PLoS One. 2020 Apr 30;15(4):e0230107. doi: 10.1371/journal.pone.0230107 (PMC7194493; doi:10.1371/journal.pone.0230107)
Supplement: S10 File — (GZ) [file pone.0230107.s010.tar.gz › 1988-1992/V2Run_6_VS_4500_embeddings1988-1992ED32.txt]

1.201743166893720627e-02 8.127409219741821289e-02 -5.857330188155174255e-02 -1.213251575827598572e-01 1.887204200029373169e-01 -3.043495714664459229e-01 9.541364014148712158e-02 2.024417519569396973e-01 2.574247419834136963e-01 -5.314764007925987244e-02 -1.877545379102230072e-02 -2.126745134592056274e-01 -1.414978504180908203e-02 -3.366092145442962646e-01 3.317115455865859985e-02 -1.800931096076965332e-01 -1.337301582098007202e-01 -1.806231886148452759e-01 -1.642945259809494019e-01 -2.028755843639373779e-01 -1.503044180572032928e-02 5.872700735926628113e-02 2.697426378726959229e-01 5.282533913850784302e-02 2.290375530719757080e-01 1.193379163742065430e-01 7.523430138826370239e-02 6.432413309812545776e-02 -2.169432193040847778e-01 4.451933503150939941e-01 -3.588101267814636230e-02 1.188340187072753906e-01
1.983296722173690796e-01 1.447336822748184204e-01 7.142961770296096802e-02 -9.153971076011657715e-02 2.973932623863220215e-01 -1.761658042669296265e-01 -5.037111416459083557e-02 5.003371834754943848e-02 -7.554665207862854004e-02 5.188380554318428040e-02 -1.992345601320266724e-02 -4.707191884517669678e-01 -1.998313814401626587e-01 -2.768994867801666260e-01 1.065027713775634766e-01 2.028075279667973518e-03 8.576634526252746582e-02 -2.084186971187591553e-01 -2.900097966194152832e-01 1.687250584363937378e-01 9.975575655698776245e-02 1.422239281237125397e-02 -8.550471812486648560e-02 7.375082373619079590e-02 2.556072175502777100e-01 1.534500271081924438e-01 1.355801373720169067e-01 -1.341172307729721069e-01 -8.748018741607666016e-02 9.287782758474349976e-02 -7.157152891159057617e-02 -3.323669731616973877e-01
1.207584068179130554e-01 1.000076904892921448e-02 -1.870219111442565918e-01 4.185740277171134949e-02 2.494331747293472290e-01 -3.315800130367279053e-01 -9.744325280189514160e-02 -5.729741975665092468e-02 4.387792572379112244e-02 2.097148746252059937e-01 -4.928222671151161194e-02 -1.848816424608230591e-01 -3.892844319343566895e-01 -2.243362367153167725e-01 1.833673268556594849e-01 2.214290648698806763e-01 -7.577960193157196045e-02 -1.344125717878341675e-01 -2.626988887786865234e-01 -3.184371888637542725e-01 1.327149569988250732e-01 -6.767511367797851562e-02 5.560677126049995422e-02 1.363140046596527100e-01 1.233124658465385437e-01 1.523308157920837402e-01 2.287272363901138306e-02 -1.805878579616546631e-01 -1.447335034608840942e-01 -1.172034591436386108e-01 1.747897267341613770e-01 1.474386304616928101e-01
1.730136722326278687e-01 1.038770005106925964e-01 4.586483165621757507e-02 5.269483476877212524e-02 2.728088796138763428e-01 -5.864940956234931946e-02 -1.117675378918647766e-01 1.837480068206787109e-01 -1.261144876480102539e-01 2.844966053962707520e-01 -6.705737859010696411e-02 -3.207629323005676270e-01 -1.554873138666152954e-01 -2.770373821258544922e-01 1.342678628861904144e-02 -1.138585135340690613e-01 1.590749919414520264e-01 -4.641281440854072571e-02 -1.371404677629470825e-01 -2.131782472133636475e-01 2.474531382322311401e-01 1.657602787017822266e-01 1.367192268371582031e-01 1.344910711050033569e-01 3.256953656673431396e-01 2.975428700447082520e-01 -1.426351368427276611e-01 -7.527924329042434692e-02 -1.290758419781923294e-02 1.247893366962671280e-02 2.287445217370986938e-01 1.466584950685501099e-01
2.244333773851394653e-01 -1.879358887672424316e-01 3.655983880162239075e-02 -1.177715370431542397e-03 2.136293798685073853e-01 -1.804554164409637451e-01 8.394958823919296265e-02 9.757894277572631836e-02 1.685784757137298584e-01 6.954354792833328247e-02 -1.357363760471343994e-01 3.276502247899770737e-03 -1.081185787916183472e-01 -3.966402411460876465e-01 1.462709158658981323e-01 7.308200746774673462e-02 1.241808980703353882e-01 -8.068013936281204224e-03 6.766463816165924072e-02 -1.337953507900238037e-01 4.463272541761398315e-02 3.051038272678852081e-02 2.714858055114746094e-01 2.466371208429336548e-01 2.313510924577713013e-01 3.862900733947753906e-01 5.245161801576614380e-02 -3.096933364868164062e-01 1.485360264778137207e-01 -1.307412236928939819e-02 1.898561120033264160e-01 -1.888243556022644043e-01
1.609600186347961426e-01 9.116720408201217651e-02 5.289612710475921631e-02 -8.041027188301086426e-02 -1.871556043624877930e-02 -3.725089132785797119e-01 -3.742052242159843445e-02 -6.850740313529968262e-02 -2.218807116150856018e-02 1.572711765766143799e-01 8.474414795637130737e-02 -1.145649477839469910e-01 -7.680135220289230347e-02 -8.127733319997787476e-02 4.787051677703857422e-02 8.757509291172027588e-03 9.322834014892578125e-02 7.251724600791931152e-02 -1.596641838550567627e-01 -2.387911975383758545e-01 6.626747082918882370e-03 8.699545264244079590e-02 -1.224700883030891418e-01 -4.398215562105178833e-02 3.879955410957336426e-01 3.476892113685607910e-01 3.332106769084930420e-02 -4.449917972087860107e-01 -1.517886072397232056e-01 -7.277643680572509766e-02 -1.628247648477554321e-01 -3.232488334178924561e-01
1.433802992105484009e-01 8.185821771621704102e-02 7.835742831230163574e-02 -4.386280197650194168e-03 3.153314292430877686e-01 -4.008925557136535645e-01 -1.559577733278274536e-01 3.079354949295520782e-02 2.088762968778610229e-01 -5.345883592963218689e-02 -4.852950572967529297e-02 -1.335681974887847900e-01 3.007336333394050598e-02 -2.297009378671646118e-01 -1.186097413301467896e-01 8.449923247098922729e-03 7.580402493476867676e-02 -1.569209247827529907e-01 -1.139165684580802917e-01 -3.914519846439361572e-01 -6.997722387313842773e-02 1.208089068531990051e-01 2.021893486380577087e-02 1.773999184370040894e-01 1.896728426218032837e-01 3.914136290550231934e-01 -2.476399391889572144e-01 -1.273214933462440968e-03 9.515194222331047058e-03 4.176844656467437744e-02 1.930219680070877075e-01 -9.549608081579208374e-02
1.412918269634246826e-01 -5.632431060075759888e-02 -1.313518732786178589e-01 7.350035756826400757e-02 -6.502823531627655029e-02 -3.740701377391815186e-01 -8.789909631013870239e-02 -5.318069458007812500e-02 2.324463240802288055e-02 1.869840323925018311e-01 1.979393512010574341e-02 -4.268100559711456299e-01 1.925689876079559326e-01 -4.040023982524871826e-01 3.365947604179382324e-01 7.454957813024520874e-02 1.799628138542175293e-01 5.219253897666931152e-02 -2.154249548912048340e-01 -1.004507988691329956e-01 3.043675422668457031e-02 -6.097067147493362427e-03 -6.005704402923583984e-02 1.713055819272994995e-01 -2.703749015927314758e-02 2.048756331205368042e-01 1.846385300159454346e-01 -9.423748403787612915e-02 1.563085056841373444e-02 8.511521853506565094e-03 -6.151514127850532532e-03 -2.252199798822402954e-01
1.627161353826522827e-01 -6.919508427381515503e-02 1.230312436819076538e-01 -1.688934415578842163e-01 -1.460696943104267120e-02 -1.583230942487716675e-01 -1.864185631275177002e-01 -1.416565384715795517e-02 1.373948454856872559e-01 1.729679554700851440e-01 6.324668973684310913e-02 4.694317653775215149e-02 1.493931002914905548e-02 -1.703696995973587036e-01 -1.368763148784637451e-01 -2.500471100211143494e-02 8.916543424129486084e-02 -2.115786522626876831e-01 -3.966221213340759277e-01 -5.293897539377212524e-02 -8.741244673728942871e-02 1.395798325538635254e-01 1.649297177791595459e-01 -1.341712754219770432e-02 1.940745711326599121e-01 4.299422204494476318e-01 -5.792986601591110229e-02 -2.813739180564880371e-01 -1.124748066067695618e-01 1.297775804996490479e-01 1.968475617468357086e-02 -3.987199366092681885e-01
-9.674745053052902222e-02 -1.219397317618131638e-02 -1.056486666202545166e-01 -3.531321585178375244e-01 -9.255445562303066254e-03 -2.186747342348098755e-01 -2.610119059681892395e-02 5.556356161832809448e-02 -6.668715178966522217e-02 -2.234888076782226562e-02 -6.224267184734344482e-03 -2.240108847618103027e-01 -1.376425027847290039e-01 -1.580226868391036987e-01 5.723490938544273376e-02 7.652886956930160522e-02 2.335716784000396729e-01 -4.426981508731842041e-02 -6.614303588867187500e-02 -1.101511530578136444e-03 -6.886231154203414917e-02 4.884452521800994873e-01 3.116551041603088379e-01 -1.342892199754714966e-01 3.061181604862213135e-01 1.094659790396690369e-01 -2.977144159376621246e-02 -2.592243552207946777e-01 -2.174213081598281860e-01 -8.465254306793212891e-02 3.315382078289985657e-02 2.145972847938537598e-01
3.854306705761700869e-04 -1.410604417324066162e-01 -4.273409023880958557e-02 4.871654883027076721e-02 -5.378134176135063171e-02 -4.041331708431243896e-01 -3.244025399908423424e-03 7.598641514778137207e-02 4.937983304262161255e-02 1.005603149533271790e-01 1.316820234060287476e-01 -2.048366367816925049e-01 -2.168879657983779907e-01 -1.962582767009735107e-01 2.487445324659347534e-01 -7.059144973754882812e-02 3.186318278312683105e-01 -2.768793702125549316e-02 -1.843432337045669556e-01 -9.275160729885101318e-03 3.140387833118438721e-01 9.898794442415237427e-02 8.021007478237152100e-02 -1.160911321640014648e-01 7.266641408205032349e-02 2.584455907344818115e-01 1.543561220169067383e-01 -2.208207249641418457e-01 -5.641259625554084778e-02 2.855333089828491211e-01 -7.243205327540636063e-03 -2.924396097660064697e-01
1.221127212047576904e-01 1.501313745975494385e-01 -7.350072264671325684e-02 -2.375572174787521362e-02 1.720649600028991699e-01 -4.720727354288101196e-02 -5.165881942957639694e-03 5.208788439631462097e-03 2.525157034397125244e-01 8.997692912817001343e-02 7.429262995719909668e-02 -1.164665222167968750e-01 -2.741649150848388672e-01 -8.018954843282699585e-02 1.561949700117111206e-01 -3.564537167549133301e-01 1.405855864286422729e-01 -1.237983405590057373e-01 -1.759589463472366333e-01 -3.097788095474243164e-01 8.807229250669479370e-02 3.224171996116638184e-01 1.435825824737548828e-01 1.340460218489170074e-02 2.324905693531036377e-01 4.174110013991594315e-03 1.013607606291770935e-01 -4.249057173728942871e-01 -1.426063477993011475e-01 4.151361063122749329e-02 1.982551475521177053e-04 -1.980629861354827881e-01
1.176701411604881287e-01 -1.767930388450622559e-01 -9.812297672033309937e-02 1.186575219035148621e-01 3.810827136039733887e-01 -3.591548800468444824e-01 5.408690869808197021e-02 -1.468722671270370483e-01 -2.076975405216217041e-01 2.683300673961639404e-01 -3.866652771830558777e-02 -1.892888545989990234e-02 3.059962205588817596e-02 -1.113710179924964905e-01 1.070380955934524536e-01 -1.276124715805053711e-01 -5.313240364193916321e-02 8.492892980575561523e-02 -2.354774028062820435e-01 -1.195958703756332397e-01 -4.835476633161306381e-03 2.698159515857696533e-01 6.708625238388776779e-03 1.762708276510238647e-02 3.207675516605377197e-01 2.537603676319122314e-01 1.836619526147842407e-01 -1.797688901424407959e-01 -2.307227626442909241e-02 6.724577397108078003e-02 2.350903451442718506e-01 1.666655093431472778e-01
9.883288294076919556e-02 -1.629786938428878784e-02 2.280493974685668945e-01 2.184397913515567780e-02 8.621738106012344360e-02 -2.081680446863174438e-01 -1.712654978036880493e-01 1.535359621047973633e-01 4.394547268748283386e-02 -2.772099971771240234e-01 3.950613364577293396e-02 -2.158314734697341919e-01 1.208516675978899002e-02 -4.947030916810035706e-02 1.297802776098251343e-01 -3.178467452526092529e-01 7.303629815578460693e-02 -2.940095961093902588e-01 -7.337919622659683228e-02 -2.594560980796813965e-01 -1.642245426774024963e-02 3.384634852409362793e-02 1.365017294883728027e-01 1.431940644979476929e-01 1.883762776851654053e-01 4.436059296131134033e-01 -3.894332796335220337e-02 -2.714831531047821045e-01 -1.138035282492637634e-01 5.919820815324783325e-02 2.164541929960250854e-01 1.029400527477264404e-01
2.586066164076328278e-02 6.428577750921249390e-02 1.463145762681961060e-01 -1.008960884064435959e-03 3.983556851744651794e-02 -4.717808961868286133e-01 6.670583784580230713e-02 1.410097926855087280e-01 1.232919991016387939e-01 1.321278512477874756e-01 9.763781726360321045e-02 -1.813368201255798340e-01 8.342296630144119263e-02 -2.607501149177551270e-01 1.760442368686199188e-02 -3.136175870895385742e-01 2.601377367973327637e-01 5.371519550681114197e-02 -3.828091025352478027e-01 -8.635169267654418945e-02 6.283867359161376953e-02 -3.842985257506370544e-02 -4.738913103938102722e-02 1.978514194488525391e-01 -9.211888909339904785e-02 1.831690520048141479e-01 1.652370691299438477e-01 -2.346235215663909912e-01 -5.042655020952224731e-02 2.558327615261077881e-01 -1.043510735034942627e-01 -4.424674808979034424e-02
3.214534819126129150e-01 1.357460767030715942e-01 3.566431999206542969e-01 -1.571875214576721191e-01 5.709064006805419922e-02 -2.108697146177291870e-01 -1.433562114834785461e-02 1.016355007886886597e-01 1.370397955179214478e-01 5.762289278209209442e-03 -3.349766135215759277e-02 -2.061256468296051025e-01 -2.542841248214244843e-02 -1.440786570310592651e-01 2.741873264312744141e-01 -2.919832058250904083e-02 1.245727017521858215e-01 1.731941401958465576e-01 4.418737068772315979e-02 -3.189834952354431152e-01 2.221412658691406250e-01 -3.949202597141265869e-02 2.360129356384277344e-01 -6.878504902124404907e-02 3.168914318084716797e-01 2.691035270690917969e-01 -2.992437686771154404e-03 -2.180500328540802002e-01 -9.233318269252777100e-03 8.077199012041091919e-02 5.045344680547714233e-02 1.345895230770111084e-01
2.791923843324184418e-02 -4.284168407320976257e-02 -1.284928172826766968e-01 5.326855927705764771e-02 1.730839759111404419e-01 -1.299341917037963867e-01 8.004413545131683350e-02 1.724633127450942993e-01 3.038961254060268402e-02 -2.033714205026626587e-01 -9.321887791156768799e-02 -2.030453681945800781e-01 -3.196248784661293030e-02 -1.783666610717773438e-01 -9.228561818599700928e-02 -1.640277653932571411e-01 1.352164000272750854e-01 -2.374812513589859009e-01 -2.278120368719100952e-01 -3.266889452934265137e-01 -6.890076398849487305e-02 -3.011538833379745483e-02 7.418575882911682129e-02 6.248681619763374329e-02 4.368339776992797852e-01 3.854647874832153320e-01 -1.235309541225433350e-01 -1.788857579231262207e-01 -2.659708559513092041e-01 1.417931914329528809e-01 9.181633591651916504e-02 -1.663945056498050690e-02
3.286164104938507080e-01 2.009308896958827972e-02 1.978690177202224731e-01 1.126514151692390442e-01 1.586092710494995117e-01 -4.085950553417205811e-01 6.774514913558959961e-02 2.481771260499954224e-01 1.032276526093482971e-01 1.894457265734672546e-02 -5.433117225766181946e-02 -1.976921558380126953e-01 -2.524913251399993896e-01 -1.924127042293548584e-01 1.365283783525228500e-02 -1.593879312276840210e-01 4.156466946005821228e-02 1.677027344703674316e-01 -2.823219001293182373e-01 -5.301534011960029602e-02 1.811302006244659424e-01 -3.281612321734428406e-02 1.708919703960418701e-01 2.238062024116516113e-01 2.329922616481781006e-01 -4.196999222040176392e-02 -8.053626120090484619e-02 6.330178678035736084e-02 3.468288108706474304e-02 2.169221788644790649e-01 -1.731168776750564575e-01 -1.781816780567169189e-01
3.862426616251468658e-03 2.609671950340270996e-01 -9.825979918241500854e-02 -3.477122187614440918e-01 3.109769523143768311e-01 -2.426649034023284912e-01 -2.374320626258850098e-01 6.534977257251739502e-02 -7.064726203680038452e-02 -1.437627971172332764e-01 2.209480702877044678e-01 -3.596397936344146729e-01 -1.130413189530372620e-01 -2.328590303659439087e-01 1.232767999172210693e-01 -4.598574340343475342e-02 -1.559144407510757446e-01 5.336114019155502319e-02 -1.576491147279739380e-01 -5.557756498456001282e-02 -1.140002757310867310e-01 -1.420729905366897583e-01 2.350344210863113403e-01 -3.110082261264324188e-02 1.715827286243438721e-01 1.879851073026657104e-01 2.239673025906085968e-02 -6.282746046781539917e-02 -2.739976346492767334e-01 -3.651352971792221069e-02 -7.370848953723907471e-02 -3.737600520253181458e-02
9.297098219394683838e-02 -1.679343879222869873e-01 9.043407440185546875e-02 -1.183183565735816956e-01 1.176714822649955750e-01 -3.454959094524383545e-01 3.370010480284690857e-02 5.625312030315399170e-02 6.685483455657958984e-02 -1.171492338180541992e-01 4.573482437990605831e-04 -3.313935995101928711e-01 -1.395661085844039917e-01 1.578198000788688660e-02 -1.923208497464656830e-02 -6.170916184782981873e-02 2.336715348064899445e-02 -2.968069612979888916e-01 -3.878849372267723083e-02 -1.801199167966842651e-01 4.507174342870712280e-02 1.296665966510772705e-01 -6.554616987705230713e-02 1.023852601647377014e-01 4.725810885429382324e-01 4.788134396076202393e-01 -9.493880718946456909e-02 4.170520231127738953e-02 -1.597100198268890381e-01 2.133046276867389679e-02 7.357066124677658081e-02 2.463233470916748047e-02
1.980418711900711060e-01 -7.714761048555374146e-02 1.368290651589632034e-02 7.433883100748062134e-02 2.441481500864028931e-01 -9.072969108819961548e-02 -9.136363863945007324e-03 -4.020189121365547180e-02 -1.176263578236103058e-02 1.786271631717681885e-01 2.378475479781627655e-02 -3.426769077777862549e-01 -1.296185404062271118e-01 -9.279617108404636383e-03 2.375521212816238403e-01 7.514195889234542847e-02 -1.669680625200271606e-01 -1.928092390298843384e-01 -2.166983932256698608e-01 -4.684748649597167969e-01 5.270530655980110168e-02 2.867812216281890869e-01 -1.715705692768096924e-01 4.746849834918975830e-02 1.732269674539566040e-01 1.663466095924377441e-01 -5.061200261116027832e-02 -1.504926532506942749e-01 -2.333663254976272583e-01 -1.642654687166213989e-01 5.603882297873497009e-02 1.868353486061096191e-01
-1.032183691859245300e-01 -8.835999667644500732e-02 1.014572158455848694e-01 -1.672212481498718262e-01 9.788668900728225708e-02 -3.342785537242889404e-01 -1.335236579179763794e-01 2.128582298755645752e-01 2.076628059148788452e-01 -6.224439013749361038e-03 1.534034013748168945e-01 -5.824967753142118454e-03 -2.617025747895240784e-03 -4.094737172126770020e-01 7.614951580762863159e-02 -4.326637834310531616e-03 4.189300350844860077e-03 -2.223636060953140259e-01 -1.730324476957321167e-01 -1.916925311088562012e-01 -3.467894718050956726e-02 -1.221575811505317688e-01 -7.637529075145721436e-02 -2.533878386020660400e-01 1.458233445882797241e-01 3.707216978073120117e-01 -3.841744735836982727e-02 -3.246752023696899414e-01 2.021145820617675781e-02 -9.045935422182083130e-02 1.731441468000411987e-01 -1.101200059056282043e-01
4.081503748893737793e-01 2.546815574169158936e-02 5.930025875568389893e-02 -2.979286015033721924e-01 2.483837604522705078e-01 -2.012978345155715942e-01 -2.794970944523811340e-02 1.342447102069854736e-02 1.294016838073730469e-01 1.654118746519088745e-01 1.117143630981445312e-01 8.161015808582305908e-02 -5.766273662447929382e-02 -3.042484223842620850e-01 6.086404621601104736e-02 -2.257481515407562256e-01 2.003133995458483696e-03 -8.615123480558395386e-02 -3.763733804225921631e-01 -6.106505915522575378e-02 1.481471359729766846e-01 2.692450210452079773e-02 3.067840337753295898e-01 -9.266292303800582886e-02 -4.969956725835800171e-02 4.744177684187889099e-02 -2.689425945281982422e-01 -1.982640624046325684e-01 -1.394834220409393311e-01 3.904774785041809082e-02 3.253378346562385559e-02 -8.318209648132324219e-02
4.608112573623657227e-02 4.187522921711206436e-03 3.198462724685668945e-01 -8.494105935096740723e-02 1.750697493553161621e-01 -2.863862216472625732e-01 2.175531536340713501e-02 1.852877438068389893e-02 -2.270161733031272888e-02 -1.928336024284362793e-01 -8.810726553201675415e-02 -1.207130253314971924e-01 -1.402080357074737549e-01 -1.590319424867630005e-01 1.104912981390953064e-01 2.419413067400455475e-02 3.052331209182739258e-01 -3.768232166767120361e-01 -2.234530895948410034e-01 -3.447954356670379639e-01 7.489829510450363159e-02 1.952154487371444702e-01 8.712706714868545532e-02 -1.831289753317832947e-02 3.091819882392883301e-01 2.247224152088165283e-01 6.456049159169197083e-03 -8.634918928146362305e-02 -5.403322353959083557e-02 -8.240930736064910889e-02 1.624356061220169067e-01 1.084902808070182800e-01
3.391464650630950928e-01 1.217533648014068604e-02 -1.922912448644638062e-01 2.643611729145050049e-01 1.840708255767822266e-01 -2.605282366275787354e-01 -7.243873924016952515e-02 1.922713518142700195e-01 1.760640740394592285e-02 -9.826171398162841797e-02 -4.351797327399253845e-02 -1.165217384696006775e-01 -1.871201246976852417e-01 -2.927190065383911133e-01 1.089591607451438904e-01 4.888602346181869507e-02 5.165239050984382629e-02 3.182203471660614014e-01 -2.837508618831634521e-01 -1.040980666875839233e-01 1.979821026325225830e-01 2.387317568063735962e-01 2.051586955785751343e-01 -3.592121228575706482e-02 2.537994980812072754e-01 9.544498473405838013e-02 -1.313788741827011108e-01 -9.860229492187500000e-02 -4.055092856287956238e-02 7.441431283950805664e-02 -6.845291703939437866e-02 -1.623936593532562256e-01
1.150150820612907410e-01 -1.095202565193176270e-01 5.756707862019538879e-02 3.679028525948524475e-02 1.319444030523300171e-01 -4.021659195423126221e-01 -6.699263304471969604e-02 1.942995786666870117e-01 -1.906407997012138367e-02 -1.170520111918449402e-01 -7.407403737306594849e-02 -2.426154911518096924e-01 1.894452376291155815e-03 1.075163017958402634e-02 -9.728232771158218384e-02 -2.095380099490284920e-03 2.467949539422988892e-01 -2.042784541845321655e-01 -2.857370376586914062e-01 -3.351063132286071777e-01 9.014473110437393188e-02 1.172162964940071106e-01 5.338811874389648438e-02 -2.389454841613769531e-01 2.886268496513366699e-01 4.116250574588775635e-01 8.947907388210296631e-02 -5.664673075079917908e-02 7.981830090284347534e-02 6.558836996555328369e-02 -1.201476622372865677e-02 8.693289756774902344e-02
2.082322910428047180e-02 -5.877702310681343079e-02 6.607259064912796021e-02 6.769223511219024658e-02 -4.398343339562416077e-02 -1.752472221851348877e-01 -2.457286119461059570e-01 -6.472212821245193481e-02 2.181164920330047607e-01 9.685783088207244873e-02 1.667746603488922119e-01 -3.302021026611328125e-01 -8.211386948823928833e-02 -2.203811854124069214e-01 3.303250297904014587e-02 4.259529989212751389e-03 -9.460971504449844360e-02 2.058801651000976562e-01 -2.695817351341247559e-01 -4.837361350655555725e-02 1.394035965204238892e-01 1.853540986776351929e-01 -2.113939821720123291e-02 6.201201677322387695e-02 2.118567228317260742e-01 8.921434730291366577e-02 1.879507452249526978e-01 -4.804698228836059570e-01 -2.459919303655624390e-01 2.303243577480316162e-01 1.444270014762878418e-01 -4.300637915730476379e-02
-1.219856273382902145e-02 -1.048839166760444641e-01 1.516857892274856567e-01 1.751470714807510376e-01 2.972824499011039734e-02 -3.426912724971771240e-01 4.320874065160751343e-02 8.435045368969440460e-03 2.369533665478229523e-02 -4.734003916382789612e-02 -1.662552356719970703e-01 -2.324692457914352417e-01 -5.977881699800491333e-02 -2.827844619750976562e-01 -1.148220058530569077e-02 -2.804364077746868134e-02 2.996343076229095459e-01 -2.023535519838333130e-01 -1.501997411251068115e-01 -2.538642585277557373e-01 -1.021272093057632446e-01 1.343590468168258667e-01 2.341164741665124893e-03 3.006894700229167938e-02 3.815355598926544189e-01 4.012070298194885254e-01 -2.296452522277832031e-01 -1.300039440393447876e-01 -7.442644238471984863e-02 -1.111916974186897278e-01 -6.784811615943908691e-02 1.243847701698541641e-02
2.726186513900756836e-01 1.516633778810501099e-01 1.159488782286643982e-01 -1.960006356239318848e-02 2.518293559551239014e-01 -3.559379875659942627e-01 -2.208288609981536865e-01 7.264517247676849365e-02 2.842882089316844940e-02 -1.227002888917922974e-01 1.765794679522514343e-02 -1.705858409404754639e-01 -3.389433771371841431e-02 -1.047099605202674866e-01 1.796637773513793945e-01 -1.530910432338714600e-01 2.219331637024879456e-02 4.806090891361236572e-02 7.142378389835357666e-02 -1.946310698986053467e-01 6.453541666269302368e-02 -1.103637591004371643e-01 6.020207330584526062e-02 1.369038224220275879e-01 3.618322312831878662e-01 3.505358099937438965e-01 1.800180226564407349e-01 -2.473105192184448242e-01 -1.669530868530273438e-01 1.973016858100891113e-01 1.799048632383346558e-01 2.369882538914680481e-02
8.492045849561691284e-02 1.288223862648010254e-01 1.241634935140609741e-01 4.908199235796928406e-02 3.671252429485321045e-01 -7.959119975566864014e-02 -3.915844261646270752e-01 -2.765892446041107178e-02 1.013537198305130005e-01 -2.861029282212257385e-02 2.528434693813323975e-01 -1.725013256072998047e-01 -1.227772980928421021e-02 -2.623340189456939697e-01 1.388160735368728638e-01 -1.966299563646316528e-01 -2.668366730213165283e-01 -1.834245622158050537e-01 8.106625825166702271e-02 -7.814691960811614990e-02 1.180423051118850708e-02 1.005372181534767151e-01 2.920455634593963623e-01 -1.576781421899795532e-01 6.586971879005432129e-02 3.423059880733489990e-01 -2.532370947301387787e-02 -2.117260396480560303e-01 -1.288117319345474243e-01 4.456802457571029663e-02 6.282207369804382324e-02 -6.352947652339935303e-02
-3.604862093925476074e-02 -1.677787750959396362e-01 2.453483492136001587e-01 5.848925188183784485e-02 -6.563618034124374390e-02 -3.351036459207534790e-02 3.192186355590820312e-01 7.041843235492706299e-02 -1.187600716948509216e-01 -1.699025597190484405e-04 -2.934970706701278687e-02 -3.554506227374076843e-02 2.106481194496154785e-01 -4.468377530574798584e-01 -7.671058923006057739e-02 -1.507934778928756714e-01 -5.603706836700439453e-02 2.071935683488845825e-02 -8.578808605670928955e-02 -6.127960514277219772e-03 2.709724605083465576e-01 3.000757694244384766e-01 2.005638033151626587e-01 1.198332533240318298e-01 -9.147960692644119263e-02 2.913441359996795654e-01 2.271284908056259155e-01 -5.392916873097419739e-02 -2.743229269981384277e-01 7.835466414690017700e-03 -2.148636728525161743e-01 8.662827312946319580e-02
-1.538490131497383118e-02 9.291108697652816772e-02 8.352066576480865479e-02 1.022742874920368195e-02 1.953839957714080811e-01 -3.909497559070587158e-01 4.880927875638008118e-02 -4.230792075395584106e-02 3.018223121762275696e-02 1.224773749709129333e-01 -2.756980359554290771e-01 -2.268342673778533936e-01 -9.995255619287490845e-02 -1.589134931564331055e-01 3.356374800205230713e-02 1.124344393610954285e-01 9.775079041719436646e-02 -9.751810133457183838e-02 -3.148499727249145508e-01 -7.372198998928070068e-02 2.030255943536758423e-01 5.200242996215820312e-01 2.594609558582305908e-01 2.990260161459445953e-02 -1.020490825176239014e-01 7.904209196567535400e-02 5.239958409219980240e-03 -1.024657264351844788e-01 -8.230204135179519653e-02 2.209863513708114624e-01 -4.705683514475822449e-02 -8.929838240146636963e-02
2.047731429338455200e-01 1.786761879920959473e-01 -2.188004255294799805e-01 1.410548388957977295e-01 -1.143112853169441223e-01 -1.758253723382949829e-01 -1.632120162248611450e-01 1.242417991161346436e-01 3.581099212169647217e-02 6.106619909405708313e-02 2.212689444422721863e-02 1.137955859303474426e-02 -9.542816132307052612e-02 -2.003260552883148193e-01 -2.815492749214172363e-01 2.178147137165069580e-01 -1.831836551427841187e-01 -3.991667181253433228e-02 -1.033529043197631836e-01 -1.039806529879570007e-01 -3.365799784660339355e-01 1.793118566274642944e-01 1.550921350717544556e-01 3.096662759780883789e-01 2.360130846500396729e-01 2.170967757701873779e-01 1.342038810253143311e-01 -1.508264392614364624e-01 -1.421126276254653931e-01 2.068797498941421509e-01 -2.419258058071136475e-01 -5.992581695318222046e-02
-6.224441900849342346e-02 -2.402679473161697388e-01 2.184970080852508545e-01 4.774836823344230652e-02 1.069485023617744446e-01 -2.417038232088088989e-01 -4.275148734450340271e-02 -3.049759566783905029e-02 -3.162271678447723389e-01 3.080612123012542725e-01 -5.197346583008766174e-02 -5.109028890728950500e-02 6.534083187580108643e-02 -3.718979656696319580e-01 1.397453844547271729e-01 7.837343961000442505e-02 3.916248679161071777e-02 -7.138703763484954834e-02 -2.396140247583389282e-01 6.620597094297409058e-02 -2.882490307092666626e-02 2.975400388240814209e-01 7.569809257984161377e-02 -1.131017506122589111e-01 1.152344699949026108e-02 4.842163994908332825e-02 1.377694010734558105e-01 -3.413967490196228027e-01 2.651208452880382538e-02 -2.069135569036006927e-02 -3.561404049396514893e-01 7.078401744365692139e-02
7.254858314990997314e-02 1.375693827867507935e-01 1.864167600870132446e-01 1.687261313199996948e-01 1.197879463434219360e-01 -4.615814387798309326e-01 3.507591485977172852e-01 2.388917282223701477e-02 1.892023235559463501e-01 2.281781286001205444e-02 8.053381461650133133e-04 -8.523563295602798462e-02 3.487231954932212830e-02 -2.395460754632949829e-01 3.183741271495819092e-01 7.884180545806884766e-02 -6.520078331232070923e-02 8.511563390493392944e-02 -1.764526963233947754e-01 -1.370601952075958252e-01 4.944568872451782227e-02 3.790369033813476562e-01 1.256947964429855347e-01 1.580119691789150238e-02 -1.071197018027305603e-01 1.116661652922630310e-01 1.728681921958923340e-01 -1.961889117956161499e-01 -1.735941171646118164e-01 4.650287330150604248e-03 3.432607278227806091e-02 6.774800270795822144e-02
1.549725383520126343e-01 -1.478994190692901611e-01 1.946952641010284424e-01 1.637272685766220093e-01 -8.209874853491783142e-03 -3.179735839366912842e-01 -4.348295181989669800e-02 1.054671965539455414e-02 -7.656607776880264282e-02 -1.136219948530197144e-01 2.876490056514739990e-01 -1.217541620135307312e-01 -1.896979808807373047e-01 -1.478355675935745239e-01 -2.855346351861953735e-02 9.884505718946456909e-02 3.262569606304168701e-01 6.025850772857666016e-02 -2.002599388360977173e-01 -3.195935785770416260e-01 1.255671959370374680e-02 1.801895350217819214e-01 8.187025785446166992e-02 6.687860935926437378e-02 -1.548133790493011475e-01 -1.669178158044815063e-02 5.474771559238433838e-02 -3.582205772399902344e-01 -2.810743153095245361e-01 -1.874356716871261597e-01 1.363131683319807053e-02 -1.882795393466949463e-01
7.363520562648773193e-02 8.877826621755957603e-04 4.161438345909118652e-02 5.304724350571632385e-02 3.242692649364471436e-01 -3.864840865135192871e-01 3.665972501039505005e-02 -6.798937171697616577e-02 4.684626311063766479e-02 -1.585984379053115845e-01 6.715284287929534912e-02 -5.028809979557991028e-02 1.053345799446105957e-01 -2.933639883995056152e-01 1.056189313530921936e-01 1.740212142467498779e-01 1.925641745328903198e-01 -7.385947555303573608e-02 -1.570629030466079712e-01 -2.603348344564437866e-03 6.065613031387329102e-02 1.379841864109039307e-01 3.175650238990783691e-01 6.957861036062240601e-02 -1.990449577569961548e-01 1.064041480422019958e-01 1.826490461826324463e-01 -2.049957811832427979e-01 -4.446962773799896240e-01 -1.282587945461273193e-01 -1.428449302911758423e-01 -2.740669297054409981e-03
2.580375969409942627e-01 4.141350090503692627e-02 1.505812108516693115e-01 2.890599146485328674e-02 1.517775207757949829e-01 -2.082796841859817505e-01 -5.979996919631958008e-02 4.032046720385551453e-02 1.910823583602905273e-01 8.208269625902175903e-02 -8.866330236196517944e-02 -6.823255121707916260e-02 -1.144841238856315613e-01 -1.558320522308349609e-01 6.141678988933563232e-02 -8.863458037376403809e-02 1.686561293900012970e-02 -1.358471065759658813e-01 -1.050583124160766602e-01 -4.133527874946594238e-01 -1.316626518964767456e-01 1.235512420535087585e-01 5.364873912185430527e-03 2.694838345050811768e-01 4.368336498737335205e-01 3.729977309703826904e-01 1.015682592988014221e-01 -1.307215541601181030e-01 1.238124221563339233e-01 -2.081934921443462372e-02 -6.355150043964385986e-02 2.207798212766647339e-01
6.192353740334510803e-02 1.295656263828277588e-01 -6.890045851469039917e-02 7.308042142540216446e-03 -6.397485733032226562e-02 -1.936217695474624634e-01 2.125372178852558136e-02 -1.584060192108154297e-01 -1.795449852943420410e-01 1.612908691167831421e-01 8.189991116523742676e-02 1.164794564247131348e-01 -2.848325669765472412e-01 -1.485690027475357056e-01 8.273058384656906128e-02 -5.014577880501747131e-02 -9.987050294876098633e-02 -2.423389106988906860e-01 4.809039831161499023e-02 -3.868261724710464478e-02 -1.357649862766265869e-01 1.691374778747558594e-01 1.563116461038589478e-01 2.300950139760971069e-02 -4.290760681033134460e-02 3.349824249744415283e-01 4.394250214099884033e-01 -2.691794335842132568e-01 -2.465824633836746216e-01 1.991586387157440186e-01 -2.935635149478912354e-01 7.481437176465988159e-02
2.205404937267303467e-01 1.121696159243583679e-01 2.687568776309490204e-02 4.474720731377601624e-02 4.642002284526824951e-02 -3.454116880893707275e-01 -1.356360018253326416e-01 1.560063362121582031e-01 -1.171171963214874268e-01 -6.391783244907855988e-03 -6.947398185729980469e-02 -2.969566583633422852e-01 -2.295134216547012329e-01 -8.484097570180892944e-02 -2.788488753139972687e-03 -7.141219079494476318e-02 -5.075247213244438171e-02 5.755788460373878479e-02 -2.207760512828826904e-02 -6.140392646193504333e-02 1.858108863234519958e-02 -1.532263904809951782e-01 4.171387106180191040e-02 -2.731064856052398682e-01 -7.489639800041913986e-03 4.512423574924468994e-01 2.203425616025924683e-01 4.755828529596328735e-02 -4.620631933212280273e-01 3.263147082179784775e-03 1.017348319292068481e-01 -1.070428118109703064e-01
3.220320492982864380e-02 7.881888002157211304e-02 2.917431294918060303e-01 -4.950330033898353577e-02 -2.227407544851303101e-01 -1.735126972198486328e-01 1.696010492742061615e-02 2.970703318715095520e-02 2.963052596896886826e-03 9.268281608819961548e-02 1.190042048692703247e-01 -1.719404608011245728e-01 -2.307856529951095581e-01 -1.334723830223083496e-01 9.770134091377258301e-02 6.119302287697792053e-02 -1.939665153622627258e-02 -2.845009565353393555e-01 -2.733810544013977051e-01 1.164088323712348938e-01 -1.731857806444168091e-01 3.276343941688537598e-01 3.265722692012786865e-01 -3.114773519337177277e-02 3.565973341464996338e-01 1.365935802459716797e-01 -1.166774928569793701e-01 2.374217957258224487e-01 -1.937044858932495117e-01 1.390171945095062256e-01 -1.879084110260009766e-02 6.263279356062412262e-03
-1.336748749017715454e-01 1.936194300651550293e-02 8.090252429246902466e-02 -1.076928600668907166e-01 -2.663989961147308350e-01 -2.412281185388565063e-01 -1.066396757960319519e-02 -1.082142814993858337e-01 -2.608738243579864502e-01 6.628823280334472656e-02 -2.936436235904693604e-01 -7.173697650432586670e-02 -8.934798091650009155e-02 -4.551649391651153564e-01 -1.111951544880867004e-01 -1.004211455583572388e-01 -3.777157887816429138e-02 1.357229612767696381e-02 -2.363421618938446045e-01 4.131192341446876526e-02 -1.691096425056457520e-01 3.482076227664947510e-01 2.649222016334533691e-01 1.103151068091392517e-01 2.736609578132629395e-01 -2.963092178106307983e-02 -3.380221873521804810e-02 -1.207081601023674011e-01 -1.746166646480560303e-01 -4.510932043194770813e-02 -1.201734266942366958e-05 -7.627945393323898315e-02
-4.097452387213706970e-02 1.838779635727405548e-02 1.171370297670364380e-01 2.420808747410774231e-02 3.661246299743652344e-01 -2.347617149353027344e-01 2.556584477424621582e-01 -1.025145035237073898e-02 3.822313249111175537e-02 1.282507479190826416e-01 1.487103197723627090e-02 7.741595059633255005e-02 -3.521036729216575623e-02 -4.008955955505371094e-01 1.206709370017051697e-01 -1.874771118164062500e-01 -1.717556454241275787e-02 -3.195320665836334229e-01 -8.279699832201004028e-02 -2.463911175727844238e-01 1.862777173519134521e-01 9.923501312732696533e-02 -1.874274760484695435e-01 4.831289127469062805e-02 2.169241383671760559e-02 2.644719183444976807e-01 1.333366483449935913e-01 -1.002783849835395813e-01 -1.604919582605361938e-01 1.444697938859462738e-02 2.414683997631072998e-02 -3.413056731224060059e-01
-1.295840442180633545e-01 1.765839457511901855e-01 1.126658171415328979e-01 -1.961143016815185547e-01 6.817017495632171631e-02 -4.372035264968872070e-01 -1.621637791395187378e-01 5.549901351332664490e-02 9.217667579650878906e-02 9.245598316192626953e-02 9.839385747909545898e-02 -1.801602095365524292e-01 1.098808422684669495e-01 -2.503662407398223877e-01 -1.765654236078262329e-01 -5.639822408556938171e-02 -1.362830847501754761e-01 -1.305961608886718750e-01 3.458603844046592712e-02 -2.430395223200321198e-02 -2.428179979324340820e-01 4.051978886127471924e-01 1.983219087123870850e-01 -2.187858894467353821e-02 1.324430257081985474e-01 2.312443107366561890e-01 -1.689870655536651611e-01 1.363005489110946655e-01 -1.472168117761611938e-01 -1.292708814144134521e-01 -1.941236257553100586e-01 1.132021695375442505e-01
6.670936197042465210e-02 1.264319568872451782e-01 -4.915473237633705139e-02 -9.566950052976608276e-02 2.581573426723480225e-01 -2.018582224845886230e-01 1.788226068019866943e-01 -8.308021724224090576e-02 2.492993474006652832e-01 2.540326677262783051e-02 8.969633281230926514e-02 -9.798448532819747925e-02 -1.291036605834960938e-01 -1.697152704000473022e-01 -8.454002439975738525e-03 -3.660964071750640869e-01 -5.214311555027961731e-02 -2.236244454979896545e-02 -1.331475675106048584e-01 -2.001666873693466187e-01 2.305688112974166870e-01 1.465273052453994751e-01 1.034291237592697144e-01 5.986272916197776794e-02 1.559641063213348389e-01 4.752067625522613525e-01 2.554218173027038574e-01 -2.838661074638366699e-01 1.696421951055526733e-02 -1.005374118685722351e-01 6.621140241622924805e-02 -3.224580734968185425e-02
1.458223443478345871e-02 -2.723433673381805420e-01 3.297556042671203613e-01 -1.252554059028625488e-01 -1.138819847255945206e-02 -1.678109019994735718e-01 6.382966786623001099e-02 1.207252964377403259e-01 2.698289789259433746e-02 -9.644385427236557007e-02 -7.025022804737091064e-02 1.129878461360931396e-01 -2.846578061580657959e-01 -2.236221432685852051e-01 1.235024482011795044e-01 -1.636998057365417480e-01 3.955588117241859436e-02 5.913991481065750122e-02 -6.457979977130889893e-02 -2.244542241096496582e-01 1.163248568773269653e-01 7.814882695674896240e-02 1.433044970035552979e-01 1.339509487152099609e-01 5.423496365547180176e-01 3.140167593955993652e-01 -9.306571632623672485e-02 -1.093887686729431152e-01 -4.024513065814971924e-02 -9.254659712314605713e-02 -6.253020465373992920e-02 -9.071876853704452515e-02
-2.281571738421916962e-02 -1.656268090009689331e-01 -3.989581018686294556e-03 8.193814754486083984e-02 1.544629037380218506e-01 -1.708751171827316284e-01 -1.055684760212898254e-01 -8.953308314085006714e-02 -1.393825262784957886e-01 1.152260974049568176e-01 -8.445367962121963501e-02 -3.644746169447898865e-02 -6.158193945884704590e-02 -2.826656103134155273e-01 1.169732958078384399e-01 -7.718486245721578598e-03 2.739472985267639160e-01 -7.901106774806976318e-02 -3.576484322547912598e-01 -3.500290513038635254e-01 1.200414001941680908e-01 1.470879912376403809e-01 -9.940597414970397949e-02 2.249821275472640991e-01 1.042591407895088196e-01 2.954280972480773926e-01 8.440876007080078125e-02 -2.284206002950668335e-01 -1.951579153537750244e-01 -1.319120824337005615e-01 1.926477402448654175e-01 2.760154306888580322e-01
2.637871205806732178e-01 2.585916034877300262e-02 2.329133301973342896e-01 -2.784267663955688477e-01 1.788431704044342041e-01 -1.934383958578109741e-01 2.290592044591903687e-01 2.323517948389053345e-01 -1.193747743964195251e-01 2.490782588720321655e-01 -1.431126892566680908e-01 1.341540832072496414e-02 6.628501415252685547e-02 -2.382602989673614502e-01 6.806904822587966919e-02 -4.695373028516769409e-02 4.077045917510986328e-01 -1.512649003416299820e-02 -7.029890269041061401e-02 -2.580882012844085693e-01 -5.025080591440200806e-02 5.942694470286369324e-02 7.590789347887039185e-02 -3.353014960885047913e-02 2.517366409301757812e-01 2.850559651851654053e-01 -6.021305546164512634e-02 1.698104664683341980e-02 -1.203824877738952637e-01 1.136265620589256287e-01 -1.684146374464035034e-01 4.373259469866752625e-02
3.314595818519592285e-01 -2.273716181516647339e-01 2.461094176396727562e-03 7.490541785955429077e-02 8.519928902387619019e-02 -2.009042948484420776e-01 -9.461107850074768066e-02 2.278499603271484375e-01 1.043755710124969482e-01 -3.172729611396789551e-01 -1.507657021284103394e-01 -3.600912392139434814e-01 1.900347471237182617e-01 -3.245869576930999756e-01 -6.432215124368667603e-02 2.131622098386287689e-02 1.109286397695541382e-01 -1.277585327625274658e-01 -4.130971804261207581e-02 -1.237083673477172852e-01 1.077418774366378784e-01 9.496216475963592529e-02 -1.005535721778869629e-01 -1.709930002689361572e-01 2.010442316532135010e-01 3.178932070732116699e-01 6.002639606595039368e-02 -8.167833089828491211e-02 -1.132526695728302002e-01 -7.243906613439321518e-03 1.870638877153396606e-01 -9.530600905418395996e-02
3.712974861264228821e-02 -7.529901713132858276e-02 1.045293286442756653e-01 -5.320634692907333374e-03 -4.320563003420829773e-02 -4.037455618381500244e-01 9.477082639932632446e-02 -4.002370312809944153e-02 5.490330979228019714e-02 -6.898701656609773636e-03 -4.728000611066818237e-02 1.409543007612228394e-01 -1.819248199462890625e-01 -2.665409147739410400e-01 3.789830952882766724e-02 -1.240233927965164185e-01 2.088274061679840088e-01 -2.780290842056274414e-01 -3.358489274978637695e-01 -2.543038427829742432e-01 -1.366173382848501205e-02 -2.060359343886375427e-03 2.633751556277275085e-02 -1.167404800653457642e-01 2.629189789295196533e-01 4.579504132270812988e-01 -3.264460340142250061e-02 -7.273802161216735840e-02 -4.491284862160682678e-02 4.361013695597648621e-02 2.416675686836242676e-01 1.154785859398543835e-03
3.048227131366729736e-01 -8.610185980796813965e-02 3.498207032680511475e-01 4.284979030489921570e-02 2.364446073770523071e-01 -7.284466177225112915e-02 -1.710743159055709839e-01 8.744631893932819366e-03 -7.373365014791488647e-02 2.793916128575801849e-02 2.582170367240905762e-01 -1.207647025585174561e-01 -3.379704430699348450e-02 -4.268783628940582275e-01 1.664167493581771851e-01 -2.806304395198822021e-01 7.139950990676879883e-02 7.696603983640670776e-02 -1.911964826285839081e-02 -8.354152552783489227e-03 2.790770307183265686e-02 -6.997719407081604004e-02 7.053352147340774536e-02 -7.704590260982513428e-02 1.836192160844802856e-01 2.975644767284393311e-01 1.294886022806167603e-01 -2.969646453857421875e-01 -1.664902716875076294e-01 -8.348165079951286316e-03 6.523379683494567871e-02 1.425028890371322632e-01
3.905979543924331665e-02 -1.237272173166275024e-01 1.816013902425765991e-01 -1.607161909341812134e-01 8.103416115045547485e-02 -2.519373893737792969e-01 1.408987194299697876e-01 4.781387373805046082e-02 -6.667224317789077759e-02 1.476161777973175049e-01 8.130857348442077637e-02 1.435571163892745972e-01 8.100844919681549072e-02 -3.524755537509918213e-01 1.608198434114456177e-01 -1.644187569618225098e-01 3.016428947448730469e-01 3.004642575979232788e-02 9.269594401121139526e-02 -2.754684388637542725e-01 2.318246960639953613e-01 1.345569491386413574e-01 6.929717212915420532e-02 9.923708625137805939e-03 3.016614019870758057e-01 4.614053666591644287e-01 -5.295202508568763733e-02 -1.208321228623390198e-01 -5.772976577281951904e-02 -4.045572504401206970e-02 -1.087200865149497986e-01 -6.182571873068809509e-02
2.140139788389205933e-01 1.898852176964282990e-02 9.241007268428802490e-02 -2.922572493553161621e-01 1.848201006650924683e-01 -3.511463403701782227e-01 2.742741629481315613e-02 1.788374185562133789e-01 2.102772518992424011e-02 6.499874405562877655e-03 -2.804724574089050293e-01 2.338924631476402283e-02 -4.771476611495018005e-02 -1.710727661848068237e-01 3.569599241018295288e-02 8.312106132507324219e-02 1.450533121824264526e-01 -3.040305376052856445e-01 2.744595706462860107e-02 -2.812154591083526611e-01 9.667849540710449219e-02 -3.593718260526657104e-02 7.267684489488601685e-02 -7.355869561433792114e-02 2.601622641086578369e-01 4.200726151466369629e-01 -7.211686670780181885e-02 -1.176930218935012817e-01 -7.250619679689407349e-02 -2.046458423137664795e-01 -1.550754606723785400e-01 3.520446270704269409e-02
-4.795162007212638855e-03 -1.476423814892768860e-02 1.639381647109985352e-01 9.156027436256408691e-02 9.456602483987808228e-02 -3.671691119670867920e-01 -1.885910518467426300e-02 -8.626024425029754639e-02 2.802851796150207520e-01 1.409255806356668472e-02 -8.186966180801391602e-02 -1.468973308801651001e-01 5.471882596611976624e-02 -2.127534598112106323e-01 2.485568225383758545e-01 1.182572841644287109e-01 1.355248540639877319e-01 -3.247281163930892944e-02 -3.247226476669311523e-01 -8.931103348731994629e-02 -7.013460248708724976e-02 2.126386463642120361e-01 3.520587384700775146e-01 2.329559996724128723e-02 -1.162481158971786499e-01 4.435368254780769348e-02 1.947780102491378784e-01 -2.942287325859069824e-01 -2.472389936447143555e-01 2.268236726522445679e-01 -1.087585687637329102e-01 -1.001260429620742798e-01
-1.523868143558502197e-01 1.486862748861312866e-01 1.349332630634307861e-01 -2.953884899616241455e-01 1.701797544956207275e-02 -3.497368097305297852e-01 -1.548973172903060913e-01 1.310187429189682007e-01 -2.365858294069766998e-02 -2.053012996912002563e-01 1.862930804491043091e-01 -1.264393776655197144e-01 5.118241906166076660e-02 -2.438231259584426880e-01 3.905772045254707336e-02 1.038590562529861927e-03 5.808580666780471802e-03 1.777277737855911255e-01 -2.259268909692764282e-01 -1.450975835323333740e-01 -1.697967350482940674e-01 3.184534311294555664e-01 2.003609091043472290e-01 2.235836535692214966e-02 1.239783987402915955e-01 3.610838651657104492e-01 -3.194748610258102417e-02 8.740636706352233887e-02 -1.337744593620300293e-01 -1.225885376334190369e-01 -2.102494686841964722e-01 1.493392139673233032e-01
-9.102947264909744263e-02 1.367117762565612793e-01 2.532100975513458252e-01 2.381586134433746338e-01 2.533094286918640137e-01 -3.681719005107879639e-01 3.683399781584739685e-02 -1.483494639396667480e-01 9.057166427373886108e-02 1.718077957630157471e-01 -2.417374253273010254e-01 -2.317041903734207153e-01 -2.836781926453113556e-02 -9.762205183506011963e-02 -4.817764833569526672e-02 -6.789699196815490723e-02 7.603291422128677368e-02 -5.064977332949638367e-02 -1.921651512384414673e-01 -1.559573411941528320e-01 2.470921725034713745e-02 3.197484016418457031e-01 2.098995000123977661e-01 -6.802184879779815674e-02 -2.333660423755645752e-02 -2.014326676726341248e-02 2.047112733125686646e-01 -2.331196814775466919e-01 -2.445505410432815552e-01 1.389935314655303955e-01 -2.215274125337600708e-01 -1.243622824549674988e-01
-1.351740956306457520e-01 1.285007596015930176e-01 -4.130490124225616455e-02 -2.005292773246765137e-01 -2.077649347484111786e-02 -3.737795948982238770e-01 -2.315358817577362061e-01 -8.607334643602371216e-02 -2.044427096843719482e-01 -9.928344190120697021e-02 9.440401196479797363e-02 -9.134552627801895142e-02 -3.473282605409622192e-02 -1.335135847330093384e-01 2.249514363938942552e-04 4.212479665875434875e-02 -8.265040814876556396e-02 -1.270652413368225098e-01 -2.138935029506683350e-01 -1.394399553537368774e-01 -1.955582350492477417e-01 3.335763514041900635e-01 3.369526267051696777e-01 -5.556924641132354736e-02 3.004994392395019531e-01 3.126564919948577881e-01 -6.321254651993513107e-03 3.374060615897178650e-02 -1.310279071331024170e-01 -2.349932938814163208e-01 -1.279931217432022095e-01 -1.017801743000745773e-02
1.153528969734907150e-02 2.482887171208858490e-02 1.063515245914459229e-01 7.240808755159378052e-02 2.284292280673980713e-01 -5.032593011856079102e-01 -1.036628987640142441e-02 -7.994905859231948853e-02 8.037822693586349487e-02 1.164523437619209290e-01 -1.113837808370590210e-01 6.390637904405593872e-02 -1.586491018533706665e-01 -1.248119920492172241e-01 2.291259020566940308e-01 -7.620476186275482178e-02 -1.571748107671737671e-01 5.795628949999809265e-02 -8.660249412059783936e-02 -5.164204165339469910e-02 1.528341472148895264e-01 3.125979006290435791e-01 3.317385613918304443e-01 2.706991136074066162e-01 3.855854272842407227e-02 7.141213864088058472e-02 2.680953443050384521e-01 -1.214296072721481323e-01 -1.897928537800908089e-03 -7.503899931907653809e-02 -2.389637380838394165e-01 -1.913200467824935913e-01
1.109229996800422668e-01 -4.981013759970664978e-02 -1.348009407520294189e-01 -2.214637100696563721e-01 1.108732670545578003e-01 -3.324407637119293213e-01 5.462614446878433228e-02 -4.030292481184005737e-02 -1.130407750606536865e-01 7.824199646711349487e-02 -1.104247346520423889e-01 5.711249262094497681e-02 -3.599274158477783203e-02 -3.258949518203735352e-01 3.276174962520599365e-01 -9.180219471454620361e-02 2.791287600994110107e-01 -7.922918349504470825e-02 -1.539710629731416702e-02 -4.672437608242034912e-01 -3.507018461823463440e-02 -4.277990758419036865e-02 2.598162889480590820e-01 6.477131694555282593e-02 8.248150348663330078e-02 2.448531240224838257e-01 -2.216449379920959473e-01 1.090756803750991821e-02 -1.271835863590240479e-01 -1.412791609764099121e-01 -8.836266584694385529e-03 5.693064630031585693e-02
-2.028349041938781738e-01 3.362375870347023010e-02 4.591290652751922607e-02 -2.514178752899169922e-01 -9.962793439626693726e-02 -2.490693777799606323e-01 -9.774173051118850708e-02 1.458882540464401245e-01 -1.022732481360435486e-01 -3.158852458000183105e-02 9.074512869119644165e-02 -2.269833981990814209e-01 -7.808307558298110962e-02 -2.978267669677734375e-01 6.384058296680450439e-02 1.202355623245239258e-01 -1.470091789960861206e-01 8.132797665894031525e-03 -1.419863849878311157e-01 -1.071713641285896301e-01 -5.751255527138710022e-02 2.405204623937606812e-01 4.274277389049530029e-01 -1.211445778608322144e-01 2.093361169099807739e-01 2.142124623060226440e-01 -2.266360819339752197e-01 -1.227114349603652954e-01 -2.322384864091873169e-01 -2.470299303531646729e-01 -1.404707878828048706e-01 -4.892326518893241882e-02
3.493301272392272949e-01 -8.066148497164249420e-03 3.152356147766113281e-01 7.808649539947509766e-02 1.336909234523773193e-01 -2.899883687496185303e-01 5.845404416322708130e-02 -8.144172281026840210e-02 1.405057758092880249e-01 2.766942381858825684e-01 1.335107372142374516e-03 9.520030021667480469e-02 -1.193590313196182251e-01 -1.812991201877593994e-01 -1.639088615775108337e-02 -1.333397775888442993e-01 3.261770680546760559e-02 -4.558909684419631958e-02 -6.325359642505645752e-02 -9.977399557828903198e-02 7.540002930909395218e-03 8.456370234489440918e-02 4.149976372718811035e-01 1.075859144330024719e-01 3.228296041488647461e-01 3.006621301174163818e-01 -6.767978193238377571e-04 -2.351188212633132935e-01 9.382713586091995239e-02 1.110182479023933411e-01 1.037079170346260071e-01 -1.789778907550498843e-04
3.239631354808807373e-01 9.109914302825927734e-02 1.147942543029785156e-01 -9.688244760036468506e-02 2.061741501092910767e-01 -4.320893287658691406e-01 6.209529936313629150e-02 2.999971210956573486e-01 -1.142170876264572144e-01 2.632965147495269775e-02 -1.425121277570724487e-01 1.032119430601596832e-02 4.700110480189323425e-02 -1.360301226377487183e-01 1.631827950477600098e-01 1.602072641253471375e-02 1.973083764314651489e-01 -1.733523458242416382e-01 2.988248467445373535e-01 -3.649773001670837402e-01 4.335357621312141418e-02 9.731967747211456299e-02 -6.293856073170900345e-03 3.876608330756425858e-03 2.716507315635681152e-01 2.062624096870422363e-01 1.955544948577880859e-02 -8.014786243438720703e-02 -1.162599995732307434e-01 -1.342854946851730347e-01 4.023084044456481934e-02 -1.282802037894725800e-02
-1.046908646821975708e-02 2.096150070428848267e-01 2.348970435559749603e-02 -5.157060455530881882e-03 -9.575338102877140045e-03 -2.245667204260826111e-02 -1.577660292387008667e-01 9.151464700698852539e-02 -1.797995902597904205e-02 -7.098557800054550171e-02 4.673076421022415161e-02 -1.738994717597961426e-01 -1.255599111318588257e-01 -4.026823341846466064e-01 2.885114550590515137e-01 1.231790930032730103e-01 2.938807010650634766e-03 -1.193774640560150146e-01 -2.312182635068893433e-01 -3.867535591125488281e-01 -1.756665110588073730e-01 -7.205595821142196655e-02 3.172391653060913086e-01 2.268000692129135132e-02 4.280783832073211670e-01 -2.508686296641826630e-02 1.966177672147750854e-01 -8.943105489015579224e-02 1.701230183243751526e-02 -9.686945378780364990e-02 1.125310957431793213e-01 4.030419979244470596e-03
-6.449636071920394897e-02 8.214256167411804199e-02 7.465436309576034546e-02 -1.708037257194519043e-01 1.943608373403549194e-01 -3.492887914180755615e-01 8.297737687826156616e-02 2.471348792314529419e-01 -1.088685914874076843e-01 1.453377604484558105e-01 -1.207166258245706558e-02 1.722011715173721313e-02 -7.950071990489959717e-02 -3.606554567813873291e-01 1.182878911495208740e-01 -3.014107942581176758e-01 2.226834893226623535e-01 -3.406321257352828979e-02 -2.207331806421279907e-01 -4.042951166629791260e-01 1.416101604700088501e-01 7.381758093833923340e-02 -1.224707439541816711e-01 -3.079632669687271118e-02 -6.522537767887115479e-02 1.612829416990280151e-02 3.089081645011901855e-01 -7.476201653480529785e-02 -9.783239802345633507e-04 -8.649314194917678833e-02 1.255512330681085587e-02 -1.855027973651885986e-01
-5.443903058767318726e-02 -2.548768222332000732e-01 5.630933493375778198e-02 1.584307104349136353e-01 9.709422290325164795e-02 -1.896553188562393188e-01 -9.279106557369232178e-02 2.688722908496856689e-01 1.961502581834793091e-01 3.937341272830963135e-02 8.566276729106903076e-02 -1.077599227428436279e-01 -1.383347660303115845e-01 -4.001588821411132812e-01 6.603809446096420288e-02 -1.878181099891662598e-02 -1.870416849851608276e-01 -8.094654977321624756e-02 -3.589924871921539307e-01 1.527174748480319977e-02 3.566212207078933716e-02 6.243867054581642151e-02 7.789982855319976807e-02 -2.966339327394962311e-02 7.748489081859588623e-02 2.088140696287155151e-01 4.717604815959930420e-02 -4.686299264430999756e-01 -1.335824374109506607e-02 -7.251467555761337280e-02 -2.690629959106445312e-01 -5.008480697870254517e-02
2.358153313398361206e-01 -3.114617615938186646e-02 1.065263524651527405e-01 1.214865595102310181e-01 1.759901344776153564e-01 -1.803347915410995483e-01 -1.219517737627029419e-01 -1.792020648717880249e-01 6.609012931585311890e-02 2.839436233043670654e-01 -5.659616366028785706e-02 -9.047935903072357178e-02 -2.117717117071151733e-01 -3.533460497856140137e-01 2.367116063833236694e-01 -8.602789789438247681e-02 -8.680024743080139160e-02 -8.526580035686492920e-02 1.014858111739158630e-01 -6.705940514802932739e-02 2.630292177200317383e-01 2.011571973562240601e-01 -1.577890515327453613e-01 8.361920714378356934e-02 1.966158300638198853e-01 2.761532962322235107e-01 1.716911047697067261e-02 -2.388189882040023804e-01 -3.009307980537414551e-01 -1.046942099928855896e-01 5.043238028883934021e-02 1.728286296129226685e-01
1.609252989292144775e-01 9.288304299116134644e-02 -8.531100302934646606e-02 -2.078767865896224976e-01 -1.775731146335601807e-01 -2.534079551696777344e-01 -2.180429995059967041e-01 -1.347887963056564331e-01 7.687544915825128555e-03 2.306442558765411377e-01 -1.527642905712127686e-01 -3.408441245555877686e-01 -1.766004562377929688e-01 -1.516109555959701538e-01 2.142536826431751251e-02 -1.087884530425071716e-01 1.643694788217544556e-01 -1.541575640439987183e-01 1.609771549701690674e-01 -5.955127626657485962e-02 5.522204935550689697e-02 4.214332699775695801e-01 -7.442510221153497696e-03 -1.511040329933166504e-01 5.300500988960266113e-02 2.340921163558959961e-01 5.546643957495689392e-02 -9.394425153732299805e-02 -2.842144072055816650e-01 1.814568489789962769e-01 -1.637345254421234131e-01 2.196072414517402649e-02
7.935166358947753906e-02 -1.091681793332099915e-01 -1.646791212260723114e-02 1.132139340043067932e-01 1.345008760690689087e-01 -2.756764292716979980e-01 5.157859064638614655e-03 1.093087792396545410e-01 2.137221843004226685e-01 -1.455754041671752930e-01 2.307511568069458008e-01 -2.685221433639526367e-01 2.532677724957466125e-02 -2.098635435104370117e-01 8.399255573749542236e-02 5.973347648978233337e-02 1.059063524007797241e-01 -1.323210746049880981e-01 -1.608068346977233887e-01 -3.729798495769500732e-01 8.562172204256057739e-02 1.829742044210433960e-01 1.004825532436370850e-01 -1.384525001049041748e-01 -3.371129333972930908e-01 8.096855133771896362e-02 -1.473800931125879288e-02 -2.727797031402587891e-01 -3.580969870090484619e-01 -1.400896459817886353e-01 7.859331369400024414e-02 -4.970524832606315613e-02
2.089218944311141968e-01 3.843660280108451843e-02 1.138621494174003601e-01 -1.805378198623657227e-01 2.239047586917877197e-01 -3.514258563518524170e-01 9.391750395298004150e-02 2.761324644088745117e-01 -4.814767837524414062e-02 -4.239772260189056396e-02 -1.067988127470016479e-01 -1.203160062432289124e-01 -1.502521336078643799e-01 -3.076804876327514648e-01 2.493653744459152222e-01 -6.979963183403015137e-02 3.197665810585021973e-01 -3.480705320835113525e-01 1.829998493194580078e-01 -2.035218179225921631e-01 -1.429245248436927795e-02 -1.637193188071250916e-02 1.361958384513854980e-01 3.945338353514671326e-02 1.466374546289443970e-01 2.210623621940612793e-01 -1.729300618171691895e-01 -9.273269772529602051e-02 -2.808298915624618530e-02 8.800915628671646118e-02 -3.223986364901065826e-03 -2.217154949903488159e-03
3.444467484951019287e-02 1.607781946659088135e-01 1.491055190563201904e-01 1.241049319505691528e-01 -8.402658998966217041e-02 -2.593536674976348877e-01 1.321051716804504395e-01 1.318142861127853394e-01 1.559573691338300705e-02 6.486692279577255249e-02 -2.269136533141136169e-02 4.524636641144752502e-02 -9.239544719457626343e-02 -3.928489983081817627e-01 1.055229529738426208e-01 -8.627278357744216919e-02 -4.775178059935569763e-02 7.101483643054962158e-02 -2.106380164623260498e-01 4.800375923514366150e-02 -2.476419657468795776e-01 1.499078124761581421e-01 -1.128732983488589525e-04 5.220226943492889404e-03 -3.688646107912063599e-02 3.238630294799804688e-01 -9.382648020982742310e-02 -7.720295339822769165e-02 -4.546054303646087646e-01 1.285749375820159912e-01 2.848069369792938232e-01 -2.730804979801177979e-01
-1.671903729438781738e-01 3.206717222929000854e-02 6.005461886525154114e-02 -1.402043998241424561e-01 9.091974794864654541e-02 -1.149601861834526062e-02 -6.154261901974678040e-02 -2.241715701529756188e-04 3.353395313024520874e-02 -2.272793948650360107e-01 -2.009750902652740479e-01 -1.966196149587631226e-01 -2.450599148869514465e-02 -1.778670251369476318e-01 1.034052893519401550e-01 -8.288750797510147095e-02 -8.646079897880554199e-02 -1.773911416530609131e-01 -3.509525656700134277e-01 1.277778893709182739e-01 -1.558177322149276733e-01 1.999132633209228516e-01 4.321930408477783203e-01 1.124596893787384033e-01 2.485200017690658569e-01 1.174769327044487000e-01 1.998176239430904388e-02 -1.368781924247741699e-01 -4.515663087368011475e-01 1.624843850731849670e-02 -7.611566036939620972e-02 8.455781638622283936e-02
3.416377604007720947e-01 -1.607381701469421387e-01 3.406711220741271973e-01 -1.761158406734466553e-01 1.914139091968536377e-01 1.056943740695714951e-02 1.287975627928972244e-02 -1.744896173477172852e-01 2.685782872140407562e-02 8.617738634347915649e-02 6.984888762235641479e-02 -1.475434005260467529e-01 -1.964108347892761230e-01 -3.013139963150024414e-01 2.153042107820510864e-01 -1.774267256259918213e-01 8.741403371095657349e-02 3.757741674780845642e-02 8.852001279592514038e-03 -2.039505243301391602e-01 2.225270867347717285e-01 2.687723636627197266e-01 -4.001032933592796326e-02 8.389246463775634766e-02 2.511348426342010498e-01 -1.692737452685832977e-02 7.316938787698745728e-02 -2.887250185012817383e-01 -2.147979140281677246e-01 -5.676529929041862488e-02 1.000011786818504333e-01 -9.195444732904434204e-02
2.271758019924163818e-02 1.770116686820983887e-01 1.231160461902618408e-01 -4.930777102708816528e-02 2.012878060340881348e-01 -2.480221986770629883e-01 -2.149856090545654297e-01 1.069116666913032532e-01 1.620823442935943604e-01 3.220243752002716064e-02 2.463468611240386963e-01 -1.896103769540786743e-01 5.497080739587545395e-03 -2.177190333604812622e-01 1.914067119359970093e-01 -4.608274437487125397e-03 -2.144635617733001709e-01 -5.458350479602813721e-02 -1.521871089935302734e-01 -2.956981956958770752e-01 -1.566702574491500854e-01 6.455723941326141357e-02 -6.350269075483083725e-03 -2.161549776792526245e-01 1.829468831419944763e-02 3.356799483299255371e-01 1.905731260776519775e-01 -2.017540335655212402e-01 1.467263251543045044e-01 7.779733836650848389e-02 -3.328221738338470459e-01 1.393055617809295654e-01
8.184542879462242126e-03 -2.243759185075759888e-01 1.260897889733314514e-02 -4.652555286884307861e-01 5.182967707514762878e-02 -1.525934934616088867e-01 -9.042359888553619385e-02 6.456440314650535583e-03 6.905555725097656250e-03 1.480459701269865036e-02 2.382579743862152100e-01 -2.095921039581298828e-01 -2.576865255832672119e-01 3.940679505467414856e-02 -9.900393337011337280e-02 7.397606223821640015e-02 9.920183569192886353e-02 -2.076419740915298462e-01 -2.165079563856124878e-01 -3.953207731246948242e-01 -1.985939443111419678e-01 -5.922850966453552246e-02 1.378301084041595459e-01 -1.790440678596496582e-01 1.681987643241882324e-01 1.155308112502098083e-01 5.052753165364265442e-02 -1.385905146598815918e-01 -2.728541791439056396e-01 1.154526695609092712e-01 -4.235196113586425781e-02 -1.072502583265304565e-01
1.813768595457077026e-01 -1.356442570686340332e-01 2.279212027788162231e-01 1.355811059474945068e-01 2.114080935716629028e-01 -2.501159310340881348e-01 -3.118264675140380859e-02 -1.273045409470796585e-02 -1.415416318923234940e-02 -2.992296814918518066e-01 8.250253647565841675e-02 -4.498750269412994385e-01 -3.827673569321632385e-02 -2.733396589756011963e-01 1.272582542151212692e-02 -5.519631877541542053e-02 2.433799058198928833e-01 -3.053061291575431824e-02 -3.729734569787979126e-02 3.908754140138626099e-02 3.677447885274887085e-02 2.369058877229690552e-01 1.927107572555541992e-01 -5.307964608073234558e-02 -2.320050597190856934e-01 5.786411836743354797e-02 -1.788606680929660797e-02 -2.554604113101959229e-01 -2.927860617637634277e-01 -1.295217573642730713e-01 -4.493173584342002869e-02 6.226163730025291443e-02
1.790901124477386475e-01 -1.027555316686630249e-01 1.416194885969161987e-01 -5.136439204216003418e-02 1.421788036823272705e-01 -3.011418581008911133e-01 -4.014946147799491882e-02 1.193173453211784363e-01 2.146311402320861816e-01 1.795512735843658447e-01 -1.045538708567619324e-01 -1.939664781093597412e-01 -1.614765971899032593e-01 -9.615613520145416260e-02 2.036929726600646973e-01 -3.151113688945770264e-01 7.493831962347030640e-02 1.438343375921249390e-01 -3.603013157844543457e-01 -8.374512195587158203e-02 -1.171464473009109497e-02 3.639757037162780762e-01 -9.135375730693340302e-03 2.277430444955825806e-01 3.904484957456588745e-02 2.206313423812389374e-02 -2.043585479259490967e-01 -1.404021829366683960e-01 -2.248888462781906128e-01 -3.896335139870643616e-02 1.177023630589246750e-02 2.038112729787826538e-01
5.384211894124746323e-03 1.470308303833007812e-01 2.307703197002410889e-01 1.329631656408309937e-01 8.579769730567932129e-02 -4.077123403549194336e-01 -1.873948203865438700e-04 -1.497082114219665527e-01 7.428058981895446777e-02 -3.019986487925052643e-02 6.887635681778192520e-03 -1.170058026909828186e-01 -9.921639412641525269e-02 -1.989897936582565308e-01 -3.606162220239639282e-02 -1.446502953767776489e-01 -3.701881691813468933e-02 -1.655333489179611206e-01 -3.762204945087432861e-01 -1.619742065668106079e-01 9.538695961236953735e-02 3.835358917713165283e-01 2.786289155483245850e-01 -1.829868853092193604e-01 -1.644135117530822754e-01 -5.280115641653537750e-03 1.978284418582916260e-01 -1.037250831723213196e-02 -2.667211294174194336e-01 2.000393159687519073e-02 -3.845978528261184692e-02 1.280414611101150513e-01
-8.762085437774658203e-02 -9.802363812923431396e-02 1.984232068061828613e-01 2.053267359733581543e-01 1.651164293289184570e-01 -3.739821612834930420e-01 3.290885388851165771e-01 -1.681436225771903992e-02 1.929076611995697021e-01 1.864551305770874023e-01 1.670214384794235229e-01 -2.871151864528656006e-01 2.474076487123966217e-02 -2.005108594894409180e-01 3.050097823143005371e-01 -2.356473542749881744e-02 -1.479582041501998901e-01 -5.126218125224113464e-02 -5.936690047383308411e-02 -1.326865553855895996e-01 7.952312380075454712e-02 2.500070631504058838e-01 1.440873593091964722e-01 8.003272861242294312e-02 -7.492766529321670532e-02 -3.818520903587341309e-02 8.456611633300781250e-02 -1.613323986530303955e-01 -3.052657544612884521e-01 1.285529881715774536e-01 -6.142709031701087952e-02 -1.156732663512229919e-01
2.029774151742458344e-02 -2.501330971717834473e-01 2.548287808895111084e-01 -2.009413838386535645e-01 1.673678755760192871e-01 -2.568124532699584961e-01 -6.010945886373519897e-02 3.601014614105224609e-02 1.237475797533988953e-01 -2.538834214210510254e-01 1.059920638799667358e-01 -2.497535496950149536e-01 -6.818824261426925659e-02 -1.249554678797721863e-01 -3.929603993892669678e-01 7.580631971359252930e-02 -5.695153027772903442e-02 -1.696997433900833130e-01 9.370722621679306030e-02 -2.414033859968185425e-01 -9.860945492982864380e-02 1.000831648707389832e-01 2.679393589496612549e-01 1.292562633752822876e-01 1.072556972503662109e-01 1.401808261871337891e-01 1.071129962801933289e-01 -1.564970165491104126e-01 -2.031825333833694458e-01 -5.075146630406379700e-02 2.610902488231658936e-01 1.119791492819786072e-01
2.378323525190353394e-01 3.812383487820625305e-02 -7.251285761594772339e-02 -1.065891757607460022e-01 5.402781441807746887e-02 -3.596828281879425049e-01 5.448637530207633972e-02 -3.998737782239913940e-02 2.063845545053482056e-01 1.063263714313507080e-01 -3.891414031386375427e-02 -1.863767057657241821e-01 -4.162468947470188141e-03 -2.130437791347503662e-01 -1.645292043685913086e-01 -3.309752047061920166e-01 1.227884069085121155e-01 3.972877934575080872e-02 5.362279713153839111e-03 -2.117959856986999512e-01 1.481555998325347900e-01 1.384187191724777222e-01 4.994886741042137146e-02 3.126627579331398010e-02 3.519909977912902832e-01 4.176346063613891602e-01 1.281621456146240234e-01 -2.274774312973022461e-01 6.823059171438217163e-03 -1.604466736316680908e-01 1.137858554720878601e-01 -7.061211764812469482e-02
1.890936940908432007e-01 -7.052022963762283325e-03 4.567899554967880249e-02 -1.014801412820816040e-01 2.432356774806976318e-01 -2.264943346381187439e-02 1.771735250949859619e-01 2.609415948390960693e-01 1.701416820287704468e-01 4.698790982365608215e-02 2.399769378826022148e-03 -4.958043619990348816e-02 -7.895989716053009033e-02 -3.647237718105316162e-01 -6.945808976888656616e-02 -7.332468777894973755e-02 1.363256108015775681e-02 -1.604809612035751343e-01 2.231314592063426971e-02 -4.629072844982147217e-01 8.284619450569152832e-02 1.977442502975463867e-01 -6.109366193413734436e-02 -1.868776679039001465e-01 3.722394108772277832e-01 2.973448932170867920e-01 -1.279993802309036255e-01 1.359849125146865845e-01 -6.273321807384490967e-02 -1.837114617228507996e-02 -9.975634515285491943e-02 -9.029547125101089478e-02
1.821338981389999390e-01 -1.421775296330451965e-02 -2.075933152809739113e-03 -5.453863367438316345e-02 4.166549816727638245e-02 -3.845982253551483154e-01 5.447548627853393555e-02 1.476919949054718018e-01 3.532962128520011902e-02 -1.224749088287353516e-01 2.358384430408477783e-01 3.279108181595802307e-02 -1.068801656365394592e-01 -3.651890456676483154e-01 -1.202954351902008057e-01 -4.227031022310256958e-02 2.365364134311676025e-01 -2.360330373048782349e-01 -1.462606489658355713e-01 -2.638279795646667480e-01 1.668942533433437347e-02 1.125157177448272705e-01 -1.077268943190574646e-01 1.005845069885253906e-01 2.238515913486480713e-01 1.665008068084716797e-01 -1.607957780361175537e-01 -4.250836074352264404e-01 1.001250073313713074e-01 1.242929846048355103e-01 -7.899716496467590332e-02 -4.254176840186119080e-02
4.966414533555507660e-03 -2.848387360572814941e-01 4.248600453138351440e-02 3.598326072096824646e-02 1.211637258529663086e-01 -3.204208314418792725e-01 -3.453433141112327576e-02 8.847396075725555420e-02 1.324991583824157715e-01 -1.739585995674133301e-01 -6.840322166681289673e-03 4.449183493852615356e-02 -1.243373029865324497e-03 -2.657766938209533691e-01 -1.195865347981452942e-01 -3.558701649308204651e-02 -1.571211069822311401e-01 -4.772622510790824890e-02 -2.289754748344421387e-01 -2.732891440391540527e-01 2.276742458343505859e-01 -2.093274705111980438e-02 1.149037927389144897e-01 2.331141829490661621e-01 -3.425014317035675049e-01 2.303311228752136230e-01 1.242808476090431213e-01 -1.377617716789245605e-01 -2.071625441312789917e-01 3.469926416873931885e-01 5.092387273907661438e-02 9.340379387140274048e-02
3.401836752891540527e-01 9.861299395561218262e-02 7.626923918724060059e-02 -1.261348873376846313e-01 3.368901312351226807e-01 -1.241265982389450073e-01 1.145606637001037598e-01 4.175963252782821655e-02 2.614120543003082275e-01 2.760607376694679260e-02 -1.206142082810401917e-01 -3.074665367603302002e-01 -1.252514570951461792e-01 -3.251656889915466309e-01 6.825081259012222290e-02 -2.782981693744659424e-01 -5.409386754035949707e-02 1.057240813970565796e-01 -1.822164207696914673e-01 -6.215959787368774414e-02 2.194397151470184326e-01 1.225310713052749634e-01 1.308016926050186157e-01 3.430532664060592651e-02 9.507209807634353638e-02 2.366921678185462952e-02 -3.214393928647041321e-02 -4.078306257724761963e-01 -1.000717207789421082e-01 -4.224893450736999512e-02 6.816734373569488525e-02 -3.625861182808876038e-02
4.394618794322013855e-02 -3.012772835791110992e-02 1.535682678222656250e-01 1.291714757680892944e-01 1.609046906232833862e-01 -2.373332828283309937e-01 3.188905417919158936e-01 5.207189824432134628e-03 2.706262767314910889e-01 5.425218492746353149e-02 1.155719906091690063e-01 -1.444676220417022705e-01 4.476520791649818420e-02 -2.823981940746307373e-01 2.066503912210464478e-01 -9.858836233615875244e-02 -1.538759618997573853e-01 6.961042433977127075e-02 -4.487384855747222900e-01 -1.174035146832466125e-01 5.712396278977394104e-02 1.834083348512649536e-01 1.276504695415496826e-01 1.378820985555648804e-01 -6.947560608386993408e-02 1.035784855484962463e-01 1.158533766865730286e-01 -9.404312819242477417e-02 -3.591381609439849854e-01 -9.488019277341663837e-04 -1.856039166450500488e-01 1.060094460844993591e-01
2.443463653326034546e-01 1.188068464398384094e-01 2.063470184803009033e-01 -1.006136089563369751e-01 1.777661889791488647e-01 -1.877315342426300049e-02 5.016237031668424606e-03 -8.224024623632431030e-02 -1.192133314907550812e-02 1.362785547971725464e-01 -2.976576983928680420e-02 -6.721697747707366943e-03 -3.216335549950599670e-02 -2.525191605091094971e-01 1.148738116025924683e-01 -7.380730658769607544e-02 1.513896882534027100e-02 -1.523704528808593750e-01 -2.507303953170776367e-01 -1.362185776233673096e-01 1.040184274315834045e-01 2.837449908256530762e-01 -4.599183797836303711e-02 -2.890398539602756500e-02 3.186881542205810547e-02 4.424456655979156494e-01 -5.955552216619253159e-03 -5.256794095039367676e-01 -2.398334629833698273e-02 4.344911873340606689e-02 -8.548336476087570190e-02 -2.226639240980148315e-01
-7.090783910825848579e-04 3.947922214865684509e-02 3.746166080236434937e-02 1.638059616088867188e-01 -1.103006452322006226e-01 -2.584627866744995117e-01 4.504572451114654541e-01 5.349043756723403931e-02 1.131514534354209900e-01 1.170006990432739258e-01 1.196311935782432556e-01 -1.792263388633728027e-01 -1.909702420234680176e-01 -1.363286375999450684e-01 4.628456756472587585e-02 -8.264375850558280945e-03 -1.252979040145874023e-01 -1.672703325748443604e-01 -1.984970718622207642e-01 2.316520316526293755e-03 -1.684722751379013062e-01 3.541184663772583008e-01 4.464393854141235352e-02 -9.611279517412185669e-02 7.838648557662963867e-02 9.804363548755645752e-02 3.238409012556076050e-02 -1.465222239494323730e-01 -5.036253333091735840e-01 -5.301947891712188721e-02 1.054345890879631042e-01 -3.649199008941650391e-02
-4.429253935813903809e-02 -3.541378378868103027e-01 1.663406640291213989e-01 3.311154618859291077e-02 2.884063124656677246e-01 -3.635062575340270996e-01 1.252598315477371216e-01 1.006140708923339844e-01 2.127615064382553101e-01 1.773640811443328857e-01 8.476976305246353149e-02 3.209739457815885544e-03 1.113125458359718323e-01 -3.129716813564300537e-01 -2.654428593814373016e-02 6.237819045782089233e-02 -1.116514950990676880e-01 -4.807924851775169373e-02 2.890472859144210815e-02 1.491269562393426895e-02 -1.660549640655517578e-01 8.003918454051017761e-03 1.248073205351829529e-01 -1.516269147396087646e-01 2.921005189418792725e-01 -1.901306770741939545e-02 2.144303172826766968e-01 -1.091744601726531982e-01 -1.448259055614471436e-01 -1.328054070472717285e-01 -3.732952177524566650e-01 -1.689813472330570221e-02
2.110884040594100952e-01 1.263657491654157639e-02 9.212020784616470337e-02 -5.158129334449768066e-02 2.902250587940216064e-01 -3.279230892658233643e-01 1.148832142353057861e-01 1.365081071853637695e-01 -1.033828854560852051e-01 -1.194043457508087158e-01 -2.068479955196380615e-01 -7.518143951892852783e-02 -7.545998319983482361e-03 -2.230302691459655762e-01 2.214688211679458618e-01 2.596737071871757507e-02 9.174648672342300415e-02 -3.184535503387451172e-01 2.396365627646446228e-02 -2.544154822826385498e-01 2.405718564987182617e-01 9.419991075992584229e-02 3.403969109058380127e-02 -1.380709558725357056e-01 2.485517561435699463e-01 3.654837310314178467e-01 -1.329297274351119995e-01 -5.476343259215354919e-02 -1.146296635270118713e-01 1.443230360746383667e-01 -9.776229411363601685e-02 1.611770391464233398e-01
-1.334717273712158203e-01 1.616182029247283936e-01 4.919287562370300293e-02 1.339100003242492676e-01 1.099397316575050354e-01 -1.261554807424545288e-01 -6.684546172618865967e-02 6.368638575077056885e-02 -3.122705221176147461e-02 4.155374690890312195e-02 -9.013891965150833130e-02 -2.950951755046844482e-01 -2.000591158866882324e-01 -2.039514034986495972e-01 1.062384992837905884e-01 -2.491309940814971924e-01 -1.226456016302108765e-01 4.474738240242004395e-02 -7.941289991140365601e-02 -7.069467753171920776e-02 1.955710322363302112e-04 3.917096853256225586e-01 3.250711560249328613e-01 2.099940776824951172e-01 -5.968419834971427917e-02 -5.277882888913154602e-02 1.772547513246536255e-01 -3.704090714454650879e-01 -1.977659761905670166e-01 2.602419257164001465e-01 -1.483159363269805908e-01 -1.046305671334266663e-01
1.937036029994487762e-02 -1.006143763661384583e-01 2.001729160547256470e-01 -8.695505559444427490e-02 9.400440007448196411e-02 -1.170877814292907715e-01 -3.652589768171310425e-02 -1.279040426015853882e-01 4.472942277789115906e-02 6.896843761205673218e-02 1.249218657612800598e-01 -3.995739519596099854e-01 -1.046414598822593689e-01 -1.684755384922027588e-01 3.742922842502593994e-01 -6.880206614732742310e-02 7.992251962423324585e-02 -9.369592368602752686e-02 -2.478037774562835693e-01 -1.196688711643218994e-01 5.911296978592872620e-02 -1.985417306423187256e-02 3.714283928275108337e-02 -1.863338202238082886e-01 1.214462742209434509e-01 2.447890788316726685e-01 3.810061216354370117e-01 5.732962116599082947e-02 -2.151171863079071045e-01 -1.107531487941741943e-01 2.407842725515365601e-01 -2.547988891601562500e-01
-1.006178930401802063e-01 1.110184490680694580e-01 1.537460386753082275e-01 1.442041844129562378e-01 1.317991763353347778e-01 -3.870643079280853271e-01 9.367373771965503693e-03 1.499792784452438354e-01 1.853678524494171143e-01 -2.868521027266979218e-02 4.907073453068733215e-04 -1.421265453100204468e-01 -1.688652485609054565e-01 1.139053516089916229e-02 1.839090734720230103e-01 -1.075199171900749207e-01 1.768973618745803833e-01 2.356784790754318237e-01 -2.836293876171112061e-01 -3.536395430564880371e-01 -1.063059940934181213e-01 2.471713572740554810e-01 -2.925138920545578003e-02 1.795403659343719482e-01 2.203033715486526489e-01 2.091011106967926025e-01 1.026780530810356140e-01 -5.212224088609218597e-03 -1.532350927591323853e-01 -2.280863374471664429e-01 8.300253748893737793e-02 -1.757420450448989868e-01
1.743567883968353271e-01 1.147921085357666016e-01 5.918988585472106934e-02 -2.217600680887699127e-02 1.362752020359039307e-01 -5.315071940422058105e-01 -7.076958566904067993e-02 3.646668195724487305e-01 -9.646877646446228027e-03 3.412565886974334717e-01 7.476392388343811035e-02 -1.109281368553638458e-02 -7.092817127704620361e-02 -1.417040973901748657e-01 -2.525928989052772522e-02 -1.405872255563735962e-01 -1.427388004958629608e-02 -9.251806139945983887e-02 -2.559489011764526367e-01 -3.609856590628623962e-02 2.070444673299789429e-01 -4.750281944870948792e-02 8.647800981998443604e-02 -1.222943961620330811e-01 -1.454510837793350220e-01 1.146456375718116760e-01 -3.168290480971336365e-02 -9.610654413700103760e-02 -2.145279049873352051e-01 -1.278312318027019501e-02 -2.680390179157257080e-01 -1.997140347957611084e-01
-6.473468244075775146e-02 3.071255981922149658e-01 2.394666522741317749e-02 -2.421769201755523682e-01 1.064378693699836731e-01 -3.365310430526733398e-01 -2.694242261350154877e-02 1.056475844234228134e-02 3.829811885952949524e-02 -1.107391864061355591e-01 1.403603851795196533e-01 -1.422402262687683105e-01 -2.112197726964950562e-01 -1.938144862651824951e-01 -6.508364528417587280e-02 -1.325233839452266693e-02 -1.490961164236068726e-01 -9.387011826038360596e-02 1.039830669760704041e-01 -1.607359200716018677e-01 -1.181419640779495239e-01 2.785219550132751465e-01 4.316950738430023193e-01 1.592279523611068726e-01 1.054609790444374084e-01 2.490618079900741577e-01 -1.740726083517074585e-01 9.123833477497100830e-02 -2.311400920152664185e-01 -1.167395245283842087e-02 -1.619814187288284302e-01 1.186275631189346313e-01
2.270281463861465454e-01 -2.221301496028900146e-01 2.338439524173736572e-01 6.633938103914260864e-02 -2.579699642956256866e-02 -4.244969785213470459e-01 -5.118608102202415466e-02 -4.716282710433006287e-02 -2.131889201700687408e-02 3.303968161344528198e-02 -8.947382122278213501e-02 -7.489755004644393921e-02 -1.106083989143371582e-01 -2.747499048709869385e-01 9.199097752571105957e-02 -2.143082953989505768e-02 -2.914402447640895844e-02 1.420883387327194214e-01 3.158488497138023376e-02 -5.332631468772888184e-01 1.210295483469963074e-01 9.161234647035598755e-02 9.968769550323486328e-02 1.594202816486358643e-01 2.324471920728683472e-01 8.668325096368789673e-02 -7.170204818248748779e-02 1.461323201656341553e-01 1.196296326816082001e-02 -1.604993045330047607e-01 9.298916906118392944e-02 -2.347970604896545410e-01
6.395107507705688477e-02 -4.982546344399452209e-02 2.349583804607391357e-01 1.592273637652397156e-02 1.034353449940681458e-01 -2.712196707725524902e-01 4.442478343844413757e-02 2.272006869316101074e-01 -7.805392891168594360e-02 4.072764515876770020e-02 3.414197266101837158e-02 -9.760267287492752075e-02 -3.440919890999794006e-02 -3.939323127269744873e-02 -1.652365326881408691e-01 -1.117167770862579346e-01 1.337651312351226807e-01 -9.330144524574279785e-02 -2.543968558311462402e-01 -5.013355240225791931e-02 -1.395076513290405273e-01 2.433693557977676392e-01 2.316752262413501740e-02 -1.337910592555999756e-01 4.626440107822418213e-01 3.627347946166992188e-01 -5.972389504313468933e-02 -3.960188329219818115e-01 -3.974023833870887756e-02 9.144104272127151489e-02 1.158507838845252991e-01 -1.371869891881942749e-01
4.473831057548522949e-01 -8.125830441713333130e-02 -4.085858911275863647e-02 -1.653818637132644653e-01 2.974441349506378174e-01 -7.369448244571685791e-02 -2.673986926674842834e-02 8.928982913494110107e-02 2.296229600906372070e-01 2.550260908901691437e-02 1.536784172058105469e-01 -1.530293524265289307e-01 -6.886785477399826050e-02 -5.300807207822799683e-02 1.522929519414901733e-01 -2.247079312801361084e-01 -2.083870954811573029e-02 3.186230361461639404e-02 -1.095269992947578430e-01 -2.193818539381027222e-01 1.995649784803390503e-01 2.719645798206329346e-01 1.458501517772674561e-01 8.994732052087783813e-02 2.174637317657470703e-01 2.138339728116989136e-01 4.490257799625396729e-02 -2.998846769332885742e-01 -1.994530409574508667e-01 -1.836114376783370972e-01 -8.086661808192729950e-03 -1.293493509292602539e-01
2.450100630521774292e-01 -1.482305675745010376e-01 2.976036369800567627e-01 -1.001742482185363770e-01 1.735577434301376343e-01 -3.821657299995422363e-01 2.141582518815994263e-01 4.398539289832115173e-02 -6.868716329336166382e-03 6.161211803555488586e-02 1.684651076793670654e-01 -2.532550096511840820e-01 -1.448897644877433777e-02 -3.546998202800750732e-01 1.736262589693069458e-01 1.539953351020812988e-01 1.866539716720581055e-01 1.232843548059463501e-01 -1.642984896898269653e-01 -7.150746881961822510e-02 6.366994976997375488e-02 1.143034845590591431e-01 9.116872400045394897e-02 3.341020271182060242e-02 -1.752830445766448975e-01 -5.304309725761413574e-02 7.592684775590896606e-02 -8.822352439165115356e-02 -2.862831652164459229e-01 -1.656143516302108765e-01 2.208997011184692383e-01 -7.222903519868850708e-02
-6.129238381981849670e-02 -1.923785954713821411e-01 1.676264964044094086e-02 -4.782808423042297363e-01 2.780373096466064453e-01 -1.210934221744537354e-01 -4.881251603364944458e-02 -4.784587398171424866e-02 -3.085692785680294037e-02 -1.171609833836555481e-01 9.554130584001541138e-02 -1.183113008737564087e-01 -4.857092350721359253e-02 -1.339109241962432861e-01 -2.078154534101486206e-01 4.187071323394775391e-02 2.114237248897552490e-01 -2.645619213581085205e-01 -1.470419019460678101e-01 -2.706727087497711182e-01 -4.157546162605285645e-02 2.763382159173488617e-02 1.243346557021141052e-01 -2.125626504421234131e-01 1.714451014995574951e-01 2.780092060565948486e-01 2.625235617160797119e-01 -2.050234675407409668e-01 -1.541209220886230469e-01 2.701956406235694885e-02 2.153271250426769257e-02 1.234051361680030823e-01
-3.076522983610630035e-02 1.046422049403190613e-01 -6.284045428037643433e-02 -2.068399190902709961e-01 -7.191890478134155273e-02 -2.693730592727661133e-01 -1.407345682382583618e-01 3.524900972843170166e-02 -1.263538450002670288e-01 -8.535031229257583618e-02 5.009145662188529968e-02 -2.638787329196929932e-01 -1.115318946540355682e-02 -3.491259217262268066e-01 -2.088179811835289001e-02 1.988679319620132446e-01 -1.313916314393281937e-02 2.282017143443226814e-03 -1.160736232995986938e-01 -9.183443151414394379e-03 -1.264989376068115234e-01 2.547665834426879883e-01 3.768181204795837402e-01 1.065442785620689392e-01 2.888980209827423096e-01 3.843949139118194580e-01 -8.102963864803314209e-02 6.576906144618988037e-02 -4.933369159698486328e-02 -1.807604432106018066e-01 -2.413766384124755859e-01 4.158501699566841125e-02
4.534902870655059814e-01 -2.280662208795547485e-02 -1.583459228277206421e-01 -8.951334655284881592e-02 1.735663264989852905e-01 -1.801407188177108765e-01 8.921089768409729004e-02 9.934640675783157349e-02 -1.677193343639373779e-01 1.044821739196777344e-01 -6.862152367830276489e-03 7.387416809797286987e-02 2.096161479130387306e-03 -2.631958723068237305e-01 1.659527793526649475e-02 -7.838989794254302979e-02 1.875877380371093750e-01 -2.048322260379791260e-01 -1.548583954572677612e-01 -9.988142549991607666e-02 3.142497241497039795e-01 1.115339323878288269e-01 2.857223153114318848e-01 -2.150970250368118286e-01 2.846326231956481934e-01 2.992070913314819336e-01 5.421119555830955505e-02 -8.164061605930328369e-02 -1.152252592146396637e-02 -9.926493465900421143e-02 -7.046342641115188599e-02 -1.216266155242919922e-01
1.860724687576293945e-01 -7.051751762628555298e-02 1.019721850752830505e-01 8.915260434150695801e-03 1.662347614765167236e-01 -1.838755011558532715e-01 5.613543093204498291e-02 1.179083660244941711e-01 2.957173287868499756e-01 -5.562046170234680176e-02 -2.334128469228744507e-01 -2.635217905044555664e-01 -2.571300864219665527e-01 -2.313590198755264282e-01 2.318697571754455566e-01 -1.255811005830764771e-01 -2.103662788867950439e-01 9.751036413945257664e-04 -2.491143047809600830e-01 1.396218538284301758e-01 6.433901935815811157e-02 3.799559175968170166e-01 4.997668415307998657e-02 4.088081046938896179e-02 8.050609380006790161e-02 1.790330559015274048e-01 -2.595776133239269257e-02 -2.477225065231323242e-01 -8.219915628433227539e-02 1.632691770792007446e-01 1.975637674331665039e-01 1.276033073663711548e-01
2.231747806072235107e-01 -1.720115691423416138e-01 3.501748442649841309e-01 1.931742765009403229e-02 2.524651885032653809e-01 -3.882625102996826172e-01 1.837167888879776001e-01 1.053799465298652649e-01 1.647045910358428955e-01 -6.849882006645202637e-02 1.879204809665679932e-02 -6.098718941211700439e-02 -1.845597028732299805e-01 -1.957986354827880859e-01 1.442386652342975140e-03 -2.403724566102027893e-02 1.110757216811180115e-01 2.739019095897674561e-01 -1.552268024533987045e-02 -2.837156653404235840e-01 3.783106803894042969e-02 6.120515987277030945e-02 7.994063943624496460e-02 1.444057226181030273e-01 3.975131213665008545e-01 2.431460767984390259e-01 2.628599293529987335e-03 -1.860163174569606781e-02 1.553091127425432205e-02 -8.691493421792984009e-02 -3.329023718833923340e-02 -4.985009133815765381e-02
-1.858883723616600037e-02 5.941531807184219360e-02 1.959985643625259399e-01 1.364896446466445923e-01 2.854650467634201050e-02 -1.876151263713836670e-01 1.947859972715377808e-01 2.007342688739299774e-02 1.505954414606094360e-01 -3.188491240143775940e-02 9.098330512642860413e-03 -2.957877516746520996e-01 1.088537573814392090e-01 -3.458734154701232910e-01 2.513550519943237305e-01 1.285668164491653442e-01 -1.002754643559455872e-02 -1.294447034597396851e-01 -2.467748224735260010e-01 -1.737268716096878052e-01 -9.113412350416183472e-02 4.444570839405059814e-02 2.551087439060211182e-01 2.822348475456237793e-01 -2.345537692308425903e-01 1.303808391094207764e-01 1.045520156621932983e-01 -2.452029287815093994e-01 -3.460397422313690186e-01 1.044692564755678177e-02 -9.994555264711380005e-02 8.000147342681884766e-02
1.192949265241622925e-01 -2.388220876455307007e-01 -9.529387950897216797e-02 1.181538254022598267e-01 7.939867675304412842e-02 -9.537210315465927124e-02 -1.291032880544662476e-01 2.064642161130905151e-01 -3.311098739504814148e-02 2.393860816955566406e-01 -2.427781559526920319e-02 -2.272578924894332886e-01 -2.060631811618804932e-01 -3.365952372550964355e-01 1.557226777076721191e-01 1.000618264079093933e-01 -1.928297579288482666e-01 1.120147109031677246e-02 -1.966510564088821411e-01 -2.437077835202217102e-02 -9.099524468183517456e-02 2.209953367710113525e-01 1.129209995269775391e-01 -1.424029767513275146e-01 -3.542604297399520874e-02 2.245837897062301636e-01 3.808598965406417847e-02 -4.650395512580871582e-01 -1.891047693789005280e-02 -8.032087236642837524e-03 -1.976975798606872559e-01 -2.338877022266387939e-01
1.651216447353363037e-01 -3.302515298128128052e-02 1.316069364547729492e-01 3.542385995388031006e-01 9.326191991567611694e-02 -3.239749372005462646e-01 -3.517676591873168945e-01 1.956484839320182800e-02 -6.358079612255096436e-02 1.310346722602844238e-01 -1.293789148330688477e-01 -3.504572808742523193e-02 -1.750891059637069702e-01 -5.239528790116310120e-02 2.026130072772502899e-02 8.659684658050537109e-02 -9.421744942665100098e-02 -7.920747995376586914e-02 -5.135688930749893188e-02 -3.009224534034729004e-01 1.496794819831848145e-01 3.093982487916946411e-02 -6.006159633398056030e-02 1.203643232583999634e-01 2.005687952041625977e-01 1.705923825502395630e-01 2.322757989168167114e-01 -9.457744657993316650e-02 -4.531430006027221680e-01 8.095050603151321411e-02 1.219599246978759766e-01 -4.214487224817276001e-02
3.012366294860839844e-01 1.343376338481903076e-01 1.466996073722839355e-01 -6.642156094312667847e-02 -1.286423671990633011e-02 -4.462041258811950684e-01 -1.844799965620040894e-01 -2.102163136005401611e-01 -3.078570030629634857e-02 -7.299100048840045929e-03 1.029193252325057983e-01 -1.204401701688766479e-01 -1.006874372251331806e-03 -9.753613173961639404e-02 1.799879670143127441e-01 -3.195621445775032043e-02 -1.645908802747726440e-01 1.817900501191616058e-02 -2.617277204990386963e-01 -7.661265786737203598e-03 1.217638775706291199e-01 4.847186505794525146e-01 7.809236645698547363e-02 1.977152563631534576e-02 2.887012995779514313e-02 -1.142984442412853241e-02 9.593347460031509399e-02 -1.988695710897445679e-01 -2.587092816829681396e-01 -4.900803789496421814e-02 -2.178471237421035767e-01 -2.193964552134275436e-03
1.546819061040878296e-01 -8.794806781224906445e-04 6.297834217548370361e-02 3.726023808121681213e-02 8.933597058057785034e-02 -1.984483152627944946e-01 -7.117367535829544067e-02 -3.356037735939025879e-01 1.246378198266029358e-01 6.353396177291870117e-02 -5.107770860195159912e-02 -3.162690401077270508e-01 -1.039316579699516296e-01 -2.490510344505310059e-01 1.329206973314285278e-01 5.048342794179916382e-02 -5.185316503047943115e-02 -5.243184044957160950e-02 -3.865760192275047302e-02 -1.955977678298950195e-01 -5.089754983782768250e-02 5.002834200859069824e-01 2.876012325286865234e-01 2.599515020847320557e-01 -1.241402179002761841e-01 -1.179300174117088318e-01 5.284207686781883240e-02 -1.220122277736663818e-01 -1.758355945348739624e-01 -5.975481495261192322e-02 -1.492865681648254395e-01 -1.956577599048614502e-01
-1.739518195390701294e-01 1.458259224891662598e-01 7.789950072765350342e-02 9.572661365382373333e-04 2.161313742399215698e-01 -3.249565064907073975e-01 -1.400493681430816650e-01 -2.375692576169967651e-01 1.765178292989730835e-01 5.102958530187606812e-02 -4.699429497122764587e-02 -3.018083870410919189e-01 -4.986382648348808289e-02 -4.191879630088806152e-01 2.015223912894725800e-02 -6.833560764789581299e-02 -1.280785072594881058e-02 -4.911208897829055786e-02 -2.022731602191925049e-01 -1.320802699774503708e-02 2.315506190061569214e-01 2.988653779029846191e-01 6.655566394329071045e-02 1.037000045180320740e-01 -1.176841631531715393e-01 1.269279420375823975e-01 -3.716670349240303040e-02 -1.586853116750717163e-01 -2.387804985046386719e-01 1.055371463298797607e-01 -2.256384491920471191e-01 -1.622640639543533325e-01
1.799550652503967285e-01 -4.854880645871162415e-02 -1.235145628452301025e-01 -2.100103199481964111e-01 -8.216250687837600708e-02 -2.028123140335083008e-01 7.604458183050155640e-02 -8.007720857858657837e-02 2.013211511075496674e-02 2.772171795368194580e-01 -1.496499925851821899e-01 -2.006061226129531860e-01 -2.418319433927536011e-01 -2.431130558252334595e-01 7.791666686534881592e-02 -1.130507886409759521e-01 -2.888728864490985870e-02 -9.728572331368923187e-03 -3.258048370480537415e-02 -1.626779586076736450e-01 1.946190744638442993e-02 3.500065803527832031e-01 -1.115476712584495544e-01 -1.547387987375259399e-01 -2.815259620547294617e-02 8.852613717317581177e-02 -2.649340219795703888e-02 -9.642792493104934692e-02 -2.845399379730224609e-01 2.423201501369476318e-02 -4.934290349483489990e-01 1.952241659164428711e-01
1.025108769536018372e-01 -7.580234855413436890e-02 1.998781114816665649e-01 2.293856292963027954e-01 1.359692513942718506e-01 -1.784642040729522705e-01 -1.171150356531143188e-01 1.055420637130737305e-01 -2.356728166341781616e-01 2.043523192405700684e-01 -2.125288844108581543e-01 -4.877205565571784973e-02 -2.885165214538574219e-01 -3.149536624550819397e-02 6.207844242453575134e-02 -7.609058171510696411e-02 4.276900365948677063e-02 -2.052306085824966431e-01 -8.872701786458492279e-03 -1.846164017915725708e-01 9.885618090629577637e-02 1.825420930981636047e-02 -6.077673286199569702e-02 4.874948784708976746e-02 1.530266106128692627e-01 2.059889882802963257e-01 2.159774303436279297e-01 -2.280163913965225220e-01 -5.246741771697998047e-01 7.188408076763153076e-02 1.897501945495605469e-01 4.505091533064842224e-02
8.863240480422973633e-02 -2.599961161613464355e-01 2.133768349885940552e-01 6.606899946928024292e-02 2.012663930654525757e-01 -4.018810093402862549e-01 -3.102422459051012993e-03 1.108572334051132202e-01 -1.387215852737426758e-01 -1.360943019390106201e-01 -1.391856521368026733e-01 2.121263556182384491e-02 -1.389577686786651611e-01 -3.709864914417266846e-01 -1.067438255995512009e-02 -2.188141942024230957e-01 9.077555686235427856e-02 2.665250003337860107e-01 1.181667670607566833e-02 -2.622655630111694336e-01 1.225019618868827820e-01 1.996671855449676514e-01 -8.461776375770568848e-02 3.150163590908050537e-02 3.564737737178802490e-01 1.067371293902397156e-01 -5.233908817172050476e-02 -4.050872474908828735e-02 -5.952750518918037415e-02 -4.909578710794448853e-02 1.107618585228919983e-01 -1.597522348165512085e-01
2.742963731288909912e-01 -7.468266040086746216e-02 2.781542539596557617e-01 -1.149848103523254395e-01 1.154995933175086975e-01 -2.194548100233078003e-01 -1.124829351902008057e-01 -2.079145982861518860e-02 1.117708757519721985e-01 2.370780557394027710e-01 1.034125313162803650e-01 -2.193616479635238647e-01 -1.157229170203208923e-01 -1.545835286378860474e-01 1.914389878511428833e-01 -2.687505073845386505e-02 -4.094989597797393799e-01 -1.466039270162582397e-01 -8.821212500333786011e-02 -1.344886571168899536e-01 -2.612799406051635742e-01 8.147300779819488525e-02 -1.239000186324119568e-01 -2.030452191829681396e-01 1.954627484083175659e-01 1.339304000139236450e-01 -1.158987823873758316e-02 -2.691686451435089111e-01 -6.728451699018478394e-02 1.862061917781829834e-01 4.217994573991745710e-04 -1.933194994926452637e-01
-1.572902798652648926e-01 -2.360469251871109009e-01 3.334814682602882385e-02 2.262300439178943634e-02 -8.227033168077468872e-02 9.455457329750061035e-02 6.276242434978485107e-02 1.253066062927246094e-01 -2.822983544319868088e-03 -6.293941289186477661e-02 1.738317757844924927e-01 -1.147501543164253235e-01 -1.926243156194686890e-01 -3.289063274860382080e-01 -1.985447406768798828e-01 1.973870843648910522e-01 -4.733254760503768921e-02 -2.353745885193347931e-02 -1.404039412736892700e-01 -4.442624449729919434e-01 -1.637053042650222778e-01 2.651190161705017090e-01 -3.624967858195304871e-02 -2.107622474431991577e-02 3.433535695075988770e-01 2.354464679956436157e-02 3.370825946331024170e-01 -1.846839040517807007e-01 -3.944863751530647278e-02 -7.324588298797607422e-02 -1.398382186889648438e-01 -1.307999622076749802e-02
2.619417011737823486e-01 2.895717024803161621e-01 -2.035123482346534729e-02 -2.036774009466171265e-01 -2.457515150308609009e-02 -3.071926832199096680e-01 -3.464116901159286499e-02 1.396880745887756348e-01 -1.163657233119010925e-01 -1.102067157626152039e-01 -1.930853873491287231e-01 -1.270826756954193115e-01 -4.559180140495300293e-02 -3.980306386947631836e-01 1.016969159245491028e-01 3.124273568391799927e-02 3.514617383480072021e-01 -1.041048616170883179e-01 -2.680088207125663757e-02 -2.757595181465148926e-01 2.802456617355346680e-01 -7.626344449818134308e-03 -1.168940495699644089e-02 -2.412035595625638962e-03 1.919221580028533936e-01 1.634502857923507690e-01 -1.262753009796142578e-01 -1.373163312673568726e-01 -1.932124346494674683e-01 -4.747002571821212769e-02 -4.982967674732208252e-02 9.341575205326080322e-02
2.077951580286026001e-01 -1.309103816747665405e-01 -8.864986710250377655e-03 -1.555238217115402222e-01 2.967159152030944824e-01 -1.539893001317977905e-01 -7.571873068809509277e-02 -2.945220470428466797e-02 -5.051889643073081970e-02 7.535090297460556030e-02 1.958876699209213257e-01 5.004807561635971069e-02 -2.668542601168155670e-02 -2.167471796274185181e-01 -4.059377312660217285e-02 -2.265432327985763550e-01 1.457451581954956055e-01 -1.183756068348884583e-01 -2.733032107353210449e-01 -8.328810334205627441e-02 1.119880750775337219e-01 2.981812357902526855e-01 -4.371223598718643188e-02 -1.303186267614364624e-01 2.188712954521179199e-01 2.167486846446990967e-01 -8.555053174495697021e-02 -4.793496727943420410e-01 -1.415049433708190918e-01 -1.367902010679244995e-01 -1.944301724433898926e-01 -3.930254280567169189e-02
1.841667592525482178e-01 7.458999752998352051e-02 -1.310209184885025024e-01 -3.181050121784210205e-01 -1.088328659534454346e-01 -2.466154247522354126e-01 -2.425608187913894653e-01 -1.016286611557006836e-01 8.180812746286392212e-02 2.311863750219345093e-02 -1.991236507892608643e-01 -1.249964311718940735e-01 -2.365994751453399658e-01 -2.314320057630538940e-01 9.836194664239883423e-02 -2.300709784030914307e-01 1.177876740694046021e-01 9.064660221338272095e-02 9.040028601884841919e-02 -5.493810027837753296e-02 2.501315250992774963e-02 3.451915979385375977e-01 1.695957481861114502e-01 1.193875223398208618e-01 5.314487218856811523e-02 2.337667495012283325e-01 9.941490739583969116e-02 -1.621571741998195648e-02 -3.428564369678497314e-01 3.740044683218002319e-02 -2.807558774948120117e-01 -6.491336971521377563e-02
-1.193319633603096008e-01 6.972272694110870361e-02 3.497121632099151611e-01 1.661770939826965332e-01 2.360010445117950439e-01 -2.669639587402343750e-01 -3.228935599327087402e-02 1.697832942008972168e-01 2.039698809385299683e-01 -5.248372629284858704e-02 -7.984182983636856079e-02 -7.324843108654022217e-02 -1.337524950504302979e-01 -2.024733722209930420e-01 2.402568012475967407e-01 -1.937288641929626465e-01 3.112326562404632568e-01 2.225086279213428497e-02 -2.124163508415222168e-01 -2.535917460918426514e-01 5.289807543158531189e-02 2.606565356254577637e-01 -7.793051004409790039e-02 -6.057247519493103027e-02 1.929579675197601318e-01 3.178830742835998535e-01 -1.085804868489503860e-02 -5.900364741683006287e-02 -9.110417962074279785e-02 1.097221076488494873e-01 -2.266697585582733154e-02 -1.179203614592552185e-01
2.359266877174377441e-01 -1.170010119676589966e-01 2.088585346937179565e-01 -1.781904399394989014e-01 5.466825142502784729e-02 1.096314471215009689e-02 9.747979789972305298e-02 2.637361884117126465e-01 -2.006125170737504959e-03 -7.421746104955673218e-02 -9.448985755443572998e-02 -2.658018767833709717e-01 1.807998865842819214e-01 -2.624488174915313721e-01 1.850648522377014160e-01 -5.411489680409431458e-02 -1.312741041183471680e-01 -1.456384360790252686e-01 -6.679229438304901123e-02 -2.460658103227615356e-01 -3.573285043239593506e-01 1.512811183929443359e-01 3.184914886951446533e-01 -9.035405702888965607e-03 2.043337225914001465e-01 -1.241419091820716858e-01 -6.466299295425415039e-02 -1.422647833824157715e-01 -1.708352416753768921e-01 -1.070577204227447510e-01 7.343125343322753906e-02 -2.571146190166473389e-01
-6.009653583168983459e-02 3.934064134955406189e-02 -5.749078840017318726e-02 4.064079746603965759e-02 4.540771543979644775e-01 -1.645691543817520142e-01 -1.969100981950759888e-01 1.606691442430019379e-02 -7.204197347164154053e-02 1.153530180454254150e-01 -2.066277861595153809e-01 -8.106976002454757690e-02 -1.215643137693405151e-01 -2.083594352006912231e-01 6.385867297649383545e-02 -3.402217477560043335e-02 -1.037862617522478104e-02 -1.871947012841701508e-02 -1.729725450277328491e-01 -2.726438939571380615e-01 2.002800107002258301e-01 1.489877998828887939e-01 -1.002924591302871704e-01 1.927852928638458252e-01 1.289904862642288208e-01 2.985083758831024170e-01 1.422955989837646484e-01 -3.910333383828401566e-03 -4.040748476982116699e-01 -1.290524452924728394e-01 1.038254275918006897e-01 2.354270666837692261e-01
1.211461201310157776e-01 -1.687260717153549194e-01 1.529320478439331055e-01 -1.023358330130577087e-01 -1.883277148008346558e-01 -2.456390112638473511e-01 2.494359910488128662e-01 -7.018787413835525513e-02 -1.076816841959953308e-01 2.243818044662475586e-01 5.757005512714385986e-02 -2.402850985527038574e-01 -8.106385916471481323e-02 -4.577053189277648926e-01 -1.625961065292358398e-02 2.032484672963619232e-02 1.160149797797203064e-01 -5.021291784942150116e-03 -4.600874334573745728e-02 -1.614519804716110229e-01 2.150398492813110352e-02 2.251007109880447388e-01 -1.626856476068496704e-01 -1.557490229606628418e-01 2.673030197620391846e-01 2.460152804851531982e-01 -1.586121320724487305e-02 -3.008868098258972168e-01 1.202465742826461792e-01 9.767395257949829102e-02 1.644467264413833618e-01 5.459607765078544617e-02
7.131107896566390991e-02 -3.468811810016632080e-01 4.209304973483085632e-02 8.980483561754226685e-02 1.407458819448947906e-02 -8.383043855428695679e-02 -1.709161140024662018e-02 1.429264247417449951e-01 6.865933071821928024e-03 -1.829929798841476440e-01 7.340175658464431763e-02 1.207768544554710388e-01 -2.967532277107238770e-01 -3.805038928985595703e-01 -1.097360700368881226e-01 -5.374752357602119446e-02 2.966776676476001740e-02 7.589095085859298706e-02 -1.127153635025024414e-01 -2.341562509536743164e-01 7.606602460145950317e-02 1.832886934280395508e-01 2.125488817691802979e-01 -1.357594132423400879e-01 -2.539027035236358643e-01 -1.508645899593830109e-02 3.113287687301635742e-01 -2.528836429119110107e-01 -1.916200965642929077e-01 2.851302325725555420e-01 -1.104729399085044861e-01 5.066808313131332397e-02
2.270131707191467285e-01 1.640000962652266026e-03 3.342400193214416504e-01 1.168645620346069336e-01 1.470884680747985840e-01 -1.844228804111480713e-01 -5.329082533717155457e-02 -4.744360223412513733e-02 6.714043766260147095e-02 -2.063114009797573090e-02 1.691279113292694092e-01 -1.282673329114913940e-01 -1.344835907220840454e-01 -4.476693868637084961e-01 6.354951858520507812e-02 1.997520923614501953e-01 1.345499008893966675e-01 2.110243029892444611e-02 -3.211483955383300781e-01 -3.471523523330688477e-02 5.006609484553337097e-02 1.389146596193313599e-01 2.838035225868225098e-01 -1.289769560098648071e-01 -1.036337167024612427e-01 -1.438796669244766235e-01 1.562469452619552612e-01 -3.571982681751251221e-02 -2.968107461929321289e-01 -1.757759451866149902e-01 -1.718006581068038940e-01 4.913492128252983093e-02
5.403441190719604492e-02 2.616939134895801544e-03 1.892842203378677368e-01 -7.931115105748176575e-03 1.444076746702194214e-01 -3.558580875396728516e-01 -6.186341494321823120e-02 6.895416229963302612e-02 1.545659154653549194e-01 2.341514080762863159e-02 3.985149320214986801e-03 -3.026968836784362793e-01 6.729173008352518082e-03 -1.806046664714813232e-01 1.409300230443477631e-02 -1.803812235593795776e-01 1.427682787179946899e-01 4.528463631868362427e-02 1.447823923081159592e-02 -2.950347959995269775e-01 -1.717018932104110718e-01 -4.355811700224876404e-02 -6.060308963060379028e-02 1.785434037446975708e-01 4.432615339756011963e-01 2.468704730272293091e-01 4.935733601450920105e-02 -2.523731589317321777e-01 -1.819234043359756470e-01 -1.651275157928466797e-02 1.640879809856414795e-01 2.513293027877807617e-01
4.011818468570709229e-01 -1.030149012804031372e-01 -3.343860432505607605e-02 2.248363383114337921e-02 4.395675361156463623e-01 -1.158996969461441040e-01 -1.879882067441940308e-01 -8.919289335608482361e-03 5.605175718665122986e-02 1.250737309455871582e-01 -8.206274360418319702e-02 1.495359558612108231e-02 -3.094266541302204132e-02 -2.731408774852752686e-01 -3.985485527664422989e-03 -1.826926171779632568e-01 2.654161117970943451e-02 1.108454912900924683e-01 -3.167413920164108276e-02 -2.999679446220397949e-01 2.853702567517757416e-02 2.172734886407852173e-01 -1.362779289484024048e-01 4.899226129055023193e-02 1.564160436391830444e-01 4.943187534809112549e-02 -6.543403863906860352e-02 -4.171168804168701172e-01 -1.730609089136123657e-01 -6.215277686715126038e-02 -1.949877142906188965e-01 -8.181253448128700256e-03
-2.921773120760917664e-02 7.232400774955749512e-02 -1.674234308302402496e-02 2.631138563156127930e-01 1.035465225577354431e-01 -1.694205105304718018e-01 1.885545700788497925e-01 1.342673152685165405e-01 4.375429823994636536e-02 3.070706427097320557e-01 2.271406650543212891e-01 -3.027704060077667236e-01 -5.887543037533760071e-02 -1.116757392883300781e-01 -1.685548871755599976e-01 -2.572514116764068604e-02 -2.388154864311218262e-01 -3.988651931285858154e-01 -2.369546294212341309e-01 -2.871675193309783936e-01 -1.251119747757911682e-02 1.537548452615737915e-01 5.032682791352272034e-02 2.574692247435450554e-03 -4.387835413217544556e-02 1.923524141311645508e-01 1.115920171141624451e-01 -3.200325667858123779e-01 -5.871704220771789551e-02 -3.800344094634056091e-02 3.163655474781990051e-02 7.844767719507217407e-02
-8.738105744123458862e-02 1.626874506473541260e-01 -6.499109417200088501e-02 -1.506668329238891602e-01 5.529591441154479980e-02 -3.900866806507110596e-01 -1.800906211137771606e-01 -8.734692633152008057e-02 -6.803730130195617676e-02 9.360156022012233734e-03 1.941146142780780792e-02 -1.776228547096252441e-01 6.870681885629892349e-03 -2.902021408081054688e-01 6.585770845413208008e-02 2.240675687789916992e-01 -1.398917734622955322e-01 -2.629138343036174774e-02 2.991228597238659859e-03 -1.383268535137176514e-01 -1.569470763206481934e-01 4.207948744297027588e-01 2.992242872714996338e-01 -4.633585736155509949e-02 2.031834125518798828e-01 3.348393738269805908e-01 -1.255555450916290283e-01 1.463940143585205078e-01 -1.639154255390167236e-01 2.588942646980285645e-02 -1.312589049339294434e-01 9.130592457950115204e-03
-1.742944419384002686e-01 -1.525769829750061035e-01 1.116436794400215149e-01 -1.366060078144073486e-01 2.417865693569183350e-01 -1.459286361932754517e-01 -1.536784172058105469e-01 -2.447410300374031067e-02 -1.459535360336303711e-01 -1.011410206556320190e-01 -1.614391058683395386e-02 9.607388824224472046e-02 -4.604376479983329773e-02 -3.351932764053344727e-01 1.688607484102249146e-01 -2.315018028020858765e-01 -2.800087332725524902e-01 -1.752438396215438843e-01 -2.692773342132568359e-01 -1.964320391416549683e-01 -8.711845427751541138e-02 -1.160684078931808472e-01 2.114516645669937134e-01 -1.759443059563636780e-02 3.394638001918792725e-01 3.227527439594268799e-01 5.650187656283378601e-02 -1.765922158956527710e-01 7.058281451463699341e-03 -1.139581874012947083e-01 -1.191040650010108948e-01 -7.963444292545318604e-02
-1.294231563806533813e-01 6.929400563240051270e-02 1.098774671554565430e-01 -4.438396990299224854e-01 2.239716611802577972e-02 -2.241931408643722534e-01 -1.342318356037139893e-01 -1.398818474262952805e-02 -7.248050719499588013e-02 2.037442326545715332e-01 -1.565850526094436646e-01 -3.164123296737670898e-01 6.553828716278076172e-03 -1.946042478084564209e-01 2.182072997093200684e-01 1.766858436167240143e-02 5.546216294169425964e-02 -8.771996200084686279e-02 -2.811268903315067291e-02 -1.323161870241165161e-01 -2.007465064525604248e-01 3.122427165508270264e-01 3.561061918735504150e-01 8.616999536752700806e-02 2.337312698364257812e-01 1.872621923685073853e-01 -1.096000596880912781e-01 -1.312803942710161209e-02 -1.302837729454040527e-01 -2.192773483693599701e-02 -1.449905931949615479e-01 4.126517847180366516e-02
1.096791028976440430e-01 7.903034240007400513e-02 1.100288480520248413e-01 2.471653819084167480e-01 9.545231610536575317e-02 -4.749767780303955078e-01 -1.932673715054988861e-02 -3.228237628936767578e-01 1.056297197937965393e-01 6.059658527374267578e-02 -1.155789196491241455e-01 -1.396235674619674683e-01 1.697633182629942894e-03 -3.815681934356689453e-01 7.999525405466556549e-03 1.119728535413742065e-01 5.428262054920196533e-02 1.226727142930030823e-01 -2.846755683422088623e-01 -1.415372788906097412e-01 -7.112291455268859863e-02 3.667618632316589355e-01 2.702609896659851074e-01 -3.596933186054229736e-02 1.944968290627002716e-02 -5.755013599991798401e-02 8.094765990972518921e-02 -4.557771980762481689e-02 -1.164863705635070801e-01 -9.594946168363094330e-03 3.070178069174289703e-02 -5.867933854460716248e-02
-5.189842730760574341e-02 -1.132694706320762634e-01 3.104442656040191650e-01 1.091351062059402466e-01 3.079175204038619995e-02 -2.190122604370117188e-01 -7.749082893133163452e-02 9.734631329774856567e-02 -1.468807011842727661e-01 3.004447817802429199e-01 -1.822479255497455597e-02 -2.865828871726989746e-01 9.793098084628582001e-03 -2.371138632297515869e-01 2.179592698812484741e-01 -3.562540560960769653e-02 -2.403872162103652954e-01 -1.990285068750381470e-01 -2.047201693058013916e-01 -2.782783098518848419e-02 1.415246538817882538e-02 1.787820160388946533e-01 2.023136317729949951e-01 1.179483979940414429e-01 -1.573974341154098511e-01 1.341695636510848999e-01 4.905579611659049988e-02 -3.610543906688690186e-01 -8.874433487653732300e-02 -6.802075542509555817e-03 -3.096487522125244141e-01 -7.721568644046783447e-02
2.249737977981567383e-01 -1.280538290739059448e-01 1.145921349525451660e-01 -1.861366033554077148e-01 3.351820409297943115e-01 -1.694855540990829468e-01 -3.655132055282592773e-01 -5.555033218115568161e-03 7.541212439537048340e-02 -7.007552776485681534e-03 1.008356884121894836e-01 -1.602054089307785034e-01 -3.322285413742065430e-02 -3.354295790195465088e-01 -1.028201654553413391e-01 -6.913721561431884766e-02 1.365715544670820236e-02 8.561922237277030945e-03 -1.195021793246269226e-01 -4.289327263832092285e-01 6.379172950983047485e-02 -2.808374911546707153e-02 5.588621273636817932e-02 5.660900473594665527e-02 3.043166697025299072e-01 3.135646879673004150e-02 1.116272062063217163e-01 -7.462349534034729004e-02 6.484931707382202148e-02 -4.238811880350112915e-02 -2.046015113592147827e-01 -2.660345137119293213e-01
2.060299813747406006e-01 -1.921046496136114001e-04 1.802711635828018188e-01 -7.022453844547271729e-02 1.496967077255249023e-01 -2.959403209388256073e-02 -2.102069323882460594e-03 -1.484081298112869263e-01 1.967156529426574707e-01 1.125294417142868042e-01 -1.204896718263626099e-01 6.520415842533111572e-02 -4.302335157990455627e-02 -4.480297267436981201e-01 1.043197885155677795e-01 1.753664612770080566e-01 -1.688778102397918701e-01 -5.204823240637779236e-02 -5.039998143911361694e-02 -1.419424414634704590e-01 9.078532457351684570e-02 2.999741137027740479e-01 -7.545809494331479073e-04 2.148931473493576050e-01 3.481634557247161865e-01 1.823340803384780884e-01 -3.815438225865364075e-02 -5.254263989627361298e-03 -1.971298605203628540e-01 8.220333256758749485e-04 2.985295057296752930e-01 -2.796622514724731445e-01
-1.642016470432281494e-01 1.729373335838317871e-01 -1.258115842938423157e-02 -1.304127126932144165e-01 -7.588594406843185425e-02 -2.697916030883789062e-01 -1.207465231418609619e-01 8.477813750505447388e-02 -6.391813606023788452e-02 -7.561310660094022751e-03 -5.822965502738952637e-02 -4.087181091308593750e-01 9.049847722053527832e-02 -1.689032316207885742e-01 4.085912555456161499e-02 -2.395681478083133698e-02 2.691909670829772949e-02 2.247380092740058899e-02 -1.780179589986801147e-01 -6.205400452017784119e-02 -2.264735996723175049e-01 2.190372794866561890e-01 4.474924802780151367e-01 -3.385020187124609947e-03 3.739921748638153076e-01 -7.555731385946273804e-02 2.132105641067028046e-02 -1.449910849332809448e-01 -3.058387041091918945e-01 3.249083086848258972e-02 -2.855309471487998962e-02 -1.155087277293205261e-01
-2.802228927612304688e-01 4.325092956423759460e-02 -7.452435791492462158e-02 -3.927843272686004639e-01 8.267877250909805298e-02 -2.006080895662307739e-01 -9.416834264993667603e-02 6.337202340364456177e-02 -4.613281786441802979e-02 1.015097349882125854e-01 -1.301251947879791260e-01 -2.088029980659484863e-01 -9.531068056821823120e-02 -2.769728899002075195e-01 8.051313459873199463e-02 -9.064328670501708984e-02 5.705561116337776184e-02 -1.211718842387199402e-01 -9.991646558046340942e-02 5.065356567502021790e-02 -7.085145264863967896e-02 3.796468675136566162e-01 2.672704160213470459e-01 -7.281105965375900269e-02 2.428186535835266113e-01 2.443858683109283447e-01 -1.581298708915710449e-01 -1.256743520498275757e-01 -3.283676803112030029e-01 -8.868181146681308746e-03 -3.573714196681976318e-02 3.617061674594879150e-02
2.667654454708099365e-01 -1.923740804195404053e-01 -2.383000999689102173e-01 -2.249117195606231689e-01 2.418182939291000366e-01 -1.835175156593322754e-01 -2.987195551395416260e-02 3.096133656799793243e-02 -1.712921820580959320e-02 5.707467347383499146e-02 -4.997088015079498291e-02 1.311190277338027954e-01 1.447913646697998047e-01 -4.248557090759277344e-01 8.258800208568572998e-02 -1.656529009342193604e-01 -7.077725231647491455e-02 -8.089363574981689453e-02 -1.788555830717086792e-01 3.233072534203529358e-02 6.082951277494430542e-02 1.096888780593872070e-01 -6.496415473520755768e-03 -9.301098436117172241e-02 2.514183223247528076e-01 1.249715313315391541e-01 8.268078789114952087e-03 -4.916418790817260742e-01 -1.388317346572875977e-01 -5.762934684753417969e-03 -6.297312676906585693e-02 -1.363327503204345703e-01
3.087540864944458008e-01 7.603843510150909424e-02 -2.485776878893375397e-02 -1.825539767742156982e-01 2.844298630952835083e-02 -3.319382965564727783e-01 2.173892408609390259e-01 1.346475444734096527e-02 8.604981005191802979e-03 8.730198442935943604e-02 -2.511348128318786621e-01 -3.285317122936248779e-01 2.385664917528629303e-02 -1.574156731367111206e-01 6.486699730157852173e-02 -1.546489894390106201e-01 1.889140903949737549e-01 -4.734482988715171814e-02 -2.152387201786041260e-01 -2.170787900686264038e-01 -3.415360152721405029e-01 1.155750155448913574e-01 -1.013334188610315323e-02 -1.126470193266868591e-01 -1.728299111127853394e-01 2.766906619071960449e-01 1.601439863443374634e-01 -9.252100437879562378e-02 2.061866670846939087e-01 5.000922828912734985e-02 -1.058183759450912476e-01 5.762287229299545288e-02
1.013120785355567932e-01 -1.186654716730117798e-01 9.728463739156723022e-02 1.081034168601036072e-01 -1.147271767258644104e-01 -2.167405188083648682e-01 -5.917505919933319092e-02 6.319025903940200806e-02 -3.409866690635681152e-01 -2.336926758289337158e-02 -3.143535181879997253e-02 -3.560245037078857422e-02 4.082294180989265442e-02 -3.209993541240692139e-01 -1.086419969797134399e-01 -8.665151149034500122e-02 2.499547004699707031e-01 -2.913518249988555908e-01 -1.858263760805130005e-01 -1.221469491720199585e-01 6.247033178806304932e-02 8.400934189558029175e-02 -3.110906807705760002e-03 5.173081159591674805e-02 3.788166046142578125e-01 3.619495034217834473e-01 1.060768775641918182e-02 -3.309241235256195068e-01 -4.473049193620681763e-02 1.309891343116760254e-01 -1.917601749300956726e-02 -1.722145974636077881e-01
2.081360667943954468e-01 -2.769498527050018311e-01 -1.153580695390701294e-01 7.258540019392967224e-03 1.659540683031082153e-01 -5.648736953735351562e-01 -3.416157513856887817e-02 1.752904206514358521e-01 1.358848344534635544e-02 1.562941223382949829e-01 -5.858936812728643417e-03 -2.499327212572097778e-01 9.232912212610244751e-02 -1.617527604103088379e-01 1.145241335034370422e-01 1.819958090782165527e-01 -2.353231757879257202e-01 -2.159719318151473999e-01 2.381833940744400024e-01 -1.459364891052246094e-01 3.745677322149276733e-02 -2.935584052465856075e-04 1.933327689766883850e-02 -4.617832601070404053e-02 6.573489308357238770e-02 4.027557000517845154e-02 2.171904146671295166e-01 -1.193712744861841202e-02 -9.242486953735351562e-02 -1.683684736490249634e-01 -2.095087170600891113e-01 -4.539421200752258301e-02
1.312914583832025528e-02 -8.828191459178924561e-02 6.381940096616744995e-02 6.571988761425018311e-02 2.323144972324371338e-01 -3.131915032863616943e-01 4.317969381809234619e-01 -9.991008788347244263e-03 8.446418680250644684e-03 2.051557898521423340e-01 5.756611377000808716e-02 -2.147049084305763245e-02 -1.326220035552978516e-01 -1.854417771100997925e-01 1.011969447135925293e-01 -2.295501828193664551e-01 7.205879688262939453e-02 -8.190901577472686768e-02 -1.683477163314819336e-01 -4.499444067478179932e-01 1.328545063734054565e-01 6.390296667814254761e-02 -8.555826544761657715e-02 -5.172605160623788834e-03 1.442728284746408463e-02 3.185057342052459717e-01 1.680689305067062378e-01 -7.681949436664581299e-02 -1.540023386478424072e-01 -5.567354708909988403e-02 6.840030848979949951e-02 -2.124091684818267822e-01
2.223866246640682220e-02 1.573936827480792999e-02 2.692449986934661865e-01 -1.268451660871505737e-01 -7.298485934734344482e-02 -2.153373807668685913e-01 4.810547921806573868e-03 3.057095408439636230e-01 -3.545122593641281128e-02 1.621219217777252197e-01 5.775246396660804749e-02 -1.482343822717666626e-01 -2.523392438888549805e-01 -1.738245189189910889e-01 2.652362734079360962e-02 -2.246574498713016510e-02 -7.491845637559890747e-02 -1.165791749954223633e-01 -3.740251362323760986e-01 -2.748498320579528809e-01 2.861823700368404388e-02 4.361810535192489624e-02 -6.016185134649276733e-02 2.857215143740177155e-02 1.078137010335922241e-01 5.310013145208358765e-02 3.913358226418495178e-02 -3.030039370059967041e-01 5.477041006088256836e-02 -1.981385983526706696e-02 -3.937813341617584229e-01 -3.309212327003479004e-01
1.208057850599288940e-01 -1.702177375555038452e-01 3.158721029758453369e-01 -8.567279577255249023e-02 2.410865873098373413e-01 -1.465689539909362793e-01 -3.299624025821685791e-01 1.236185282468795776e-01 -2.160871401429176331e-02 -3.802535310387611389e-02 4.750163480639457703e-02 -6.105729937553405762e-02 -3.259835019707679749e-02 -3.364033401012420654e-01 -1.259947866201400757e-01 -3.298087716102600098e-01 -1.900242865085601807e-01 -5.208332091569900513e-02 -2.538311779499053955e-01 -2.674607038497924805e-01 -9.853406995534896851e-02 -1.259675174951553345e-01 4.286488890647888184e-02 -8.300209790468215942e-02 1.905751079320907593e-01 2.069572359323501587e-01 2.168892025947570801e-01 -1.767827272415161133e-01 3.280070796608924866e-02 8.989037573337554932e-02 -1.357034444808959961e-01 6.836362183094024658e-02
1.339551210403442383e-01 8.212696760892868042e-02 1.745744645595550537e-01 -8.244583010673522949e-02 7.448112219572067261e-02 -1.269400566816329956e-01 -2.688460648059844971e-01 2.312941551208496094e-01 -1.560783684253692627e-01 -1.452719122171401978e-01 3.354430198669433594e-01 -2.400242239236831665e-01 -9.622576832771301270e-02 -4.370746016502380371e-01 3.648285195231437683e-02 -8.098901808261871338e-02 -1.646055132150650024e-01 -2.305812574923038483e-02 -1.622821986675262451e-01 1.554499473422765732e-02 -3.378030359745025635e-01 5.793005973100662231e-02 1.130481213331222534e-01 -6.818559765815734863e-02 7.135218381881713867e-02 3.212665021419525146e-01 -5.144214630126953125e-02 -2.171693444252014160e-01 -5.500409752130508423e-02 4.593640938401222229e-02 1.521480642259120941e-02 1.193331703543663025e-01
1.454101502895355225e-01 -1.783266812562942505e-01 -3.784869983792304993e-02 1.985875330865383148e-02 -6.659539043903350830e-02 -2.369864732027053833e-01 -1.667134463787078857e-01 1.857603490352630615e-01 -4.666284844279289246e-02 1.753641963005065918e-01 -5.272844433784484863e-02 1.183577254414558411e-01 -8.976952731609344482e-02 -2.210342735052108765e-01 7.322358340024948120e-02 1.696753203868865967e-01 4.713188111782073975e-02 -1.975513994693756104e-01 -3.820836246013641357e-01 1.699214428663253784e-01 1.431826502084732056e-02 2.294687479734420776e-01 1.606041640043258667e-01 -2.166011780500411987e-01 2.445237487554550171e-01 2.350858300924301147e-01 1.716945618391036987e-01 -2.656607925891876221e-01 3.986006602644920349e-02 -6.998258829116821289e-02 -2.711509466171264648e-01 -2.115299701690673828e-01
2.754265367984771729e-01 -4.240416288375854492e-01 1.463878601789474487e-01 7.613549381494522095e-02 1.723359227180480957e-01 -2.932689487934112549e-01 -9.049484878778457642e-02 -2.377657964825630188e-02 -2.481761015951633453e-02 -9.570626169443130493e-02 -7.882145047187805176e-02 -1.050666123628616333e-01 -1.592227518558502197e-01 -2.099391371011734009e-01 -4.747674241662025452e-02 -2.879626490175724030e-02 -9.445989876985549927e-02 1.595587730407714844e-01 -1.753395050764083862e-01 -4.245425760746002197e-01 -1.065373569726943970e-01 1.798321455717086792e-01 1.092654466629028320e-01 1.026719957590103149e-01 2.966415882110595703e-01 3.094730200245976448e-03 -1.827382147312164307e-01 1.137025468051433563e-02 -2.789646945893764496e-02 -1.441042572259902954e-01 -2.779318019747734070e-02 -1.942354738712310791e-01
-4.295906051993370056e-02 -7.686141878366470337e-02 1.244110092520713806e-01 1.606679521501064301e-02 2.034762054681777954e-01 -3.110764622688293457e-01 2.726578712463378906e-01 -2.626992575824260712e-02 9.600330144166946411e-02 -1.473486423492431641e-01 7.421696931123733521e-02 1.330890804529190063e-01 -3.946515917778015137e-01 -3.267125785350799561e-01 1.859578490257263184e-01 -1.675073355436325073e-01 -4.681941494345664978e-02 1.890159547328948975e-01 -9.764308482408523560e-02 -3.244514167308807373e-01 7.320719957351684570e-02 3.833037987351417542e-02 1.852117478847503662e-01 8.349323272705078125e-02 1.841115802526473999e-01 2.445158362388610840e-01 4.929471760988235474e-02 -7.619185373187065125e-03 -4.210580140352249146e-02 6.388714164495468140e-02 1.798226535320281982e-01 -2.209957093000411987e-01
-1.644661575555801392e-01 -5.332359299063682556e-02 -4.176983609795570374e-02 -4.184513092041015625e-01 9.202242642641067505e-02 -1.474098265171051025e-01 -9.843210130929946899e-02 -1.210592407733201981e-02 -6.978989578783512115e-03 9.253582358360290527e-02 -5.447401478886604309e-02 -3.242999613285064697e-01 -2.713428437709808350e-01 -2.220186889171600342e-01 1.550620049238204956e-01 -4.656350240111351013e-02 1.317943185567855835e-01 -2.700453624129295349e-02 -2.952909469604492188e-02 -5.690271407365798950e-02 -1.652532517910003662e-01 3.989643752574920654e-01 2.407057434320449829e-01 2.066848613321781158e-02 1.416157484054565430e-01 2.214142382144927979e-01 -1.574906408786773682e-01 -1.160004511475563049e-01 -2.813952863216400146e-01 2.460486628115177155e-02 -8.268217742443084717e-02 -1.622554808855056763e-01
2.870420217514038086e-01 1.146915331482887268e-01 2.226247191429138184e-01 8.137143403291702271e-02 2.802314460277557373e-01 -2.166268527507781982e-01 -2.041530609130859375e-01 -1.314833946526050568e-02 4.065698385238647461e-02 -1.552366558462381363e-02 1.570469141006469727e-01 -2.677669823169708252e-01 -7.203735411167144775e-02 -1.171614304184913635e-01 1.799914985895156860e-01 -1.348662376403808594e-01 4.049725458025932312e-02 -2.019850909709930420e-02 1.019129306077957153e-01 -2.277964055538177490e-01 -5.187591165304183960e-02 -1.710899174213409424e-01 1.942864060401916504e-01 1.803029775619506836e-01 3.152970969676971436e-01 4.065024256706237793e-01 -2.305549010634422302e-02 -1.547973006963729858e-01 -2.297986000776290894e-01 2.998000010848045349e-02 -5.874210968613624573e-02 -1.872924715280532837e-02
1.153614073991775513e-01 1.086023747920989990e-01 8.813619613647460938e-02 7.024579495191574097e-02 8.161525428295135498e-02 -8.265885710716247559e-02 2.611831724643707275e-01 2.072678059339523315e-01 -3.270591497421264648e-01 1.789172887802124023e-01 -1.447318345308303833e-01 -2.532437741756439209e-01 9.507570415735244751e-02 -2.707421481609344482e-01 -8.729762583971023560e-02 -1.120639890432357788e-01 -1.667386889457702637e-01 -3.154108533635735512e-03 -1.338199228048324585e-01 -2.103710323572158813e-01 2.479462921619415283e-01 6.868148595094680786e-02 3.727233707904815674e-01 5.867184698581695557e-02 -6.790275871753692627e-02 4.150712788105010986e-01 4.234892129898071289e-02 1.335380133241415024e-02 -1.696130633354187012e-01 -2.582376822829246521e-02 3.805213794112205505e-02 5.158225819468498230e-02
7.513315975666046143e-02 1.954608410596847534e-01 6.560276448726654053e-02 -3.367086946964263916e-01 1.220345720648765564e-01 -2.608523964881896973e-01 -2.140660434961318970e-01 -3.540403023362159729e-02 -1.477391123771667480e-01 -1.021435856819152832e-02 1.038444116711616516e-01 -2.671944499015808105e-01 -1.025354489684104919e-01 -4.179039299488067627e-01 1.717614382505416870e-01 -6.039725616574287415e-03 -1.663713008165359497e-01 2.319657616317272186e-02 -5.568105354905128479e-02 -2.025007503107190132e-03 -2.208041697740554810e-01 2.378609776496887207e-01 3.553038835525512695e-01 -1.927529834210872650e-02 9.082361124455928802e-03 2.974187433719635010e-01 -4.591248184442520142e-02 4.564593732357025146e-02 9.096198529005050659e-02 -1.233910098671913147e-01 6.126766279339790344e-02 8.002663403749465942e-02
-1.147875413298606873e-01 -2.431769296526908875e-02 1.692412495613098145e-01 -3.100178241729736328e-01 -1.422815024852752686e-01 -3.531368076801300049e-01 4.181778430938720703e-02 7.424078881740570068e-03 1.373489648103713989e-01 1.628639549016952515e-01 -2.589936852455139160e-01 -2.304952144622802734e-01 -2.952317893505096436e-01 7.649105042219161987e-02 1.217021867632865906e-01 9.743947535753250122e-02 -3.741246834397315979e-02 -5.854936316609382629e-02 9.842808544635772705e-02 -7.930772751569747925e-02 1.352108782157301903e-03 4.288335144519805908e-01 2.308146208524703979e-01 2.525867149233818054e-02 2.064731568098068237e-01 3.001700043678283691e-01 1.199011430144309998e-01 -1.262532025575637817e-01 6.441644579172134399e-02 -9.606328792870044708e-03 -9.446986950933933258e-03 7.623919099569320679e-02
3.391238674521446228e-02 -1.607351819984614849e-03 1.914520114660263062e-01 -2.222990691661834717e-01 2.321691252291202545e-02 -4.790675640106201172e-01 1.327881813049316406e-01 1.413837373256683350e-01 3.511819243431091309e-02 2.830134928226470947e-01 1.960185170173645020e-01 -2.502889744937419891e-02 1.825493015348911285e-02 -3.687495887279510498e-01 2.558653652667999268e-01 -2.822875678539276123e-01 8.139017038047313690e-03 -1.621230542659759521e-01 -1.614248156547546387e-01 -3.342893421649932861e-01 5.957738310098648071e-02 3.989413753151893616e-02 -7.171276211738586426e-02 -3.035788610577583313e-02 -1.205034330487251282e-01 1.155592948198318481e-01 1.145991235971450806e-01 5.042396858334541321e-02 -2.096354775130748749e-02 -1.318955048918724060e-02 -1.114888768643140793e-02 -1.536761075258255005e-01
-2.313695382326841354e-03 4.066440090537071228e-02 -2.265480458736419678e-01 -1.352722197771072388e-01 -2.279268801212310791e-01 -3.851597607135772705e-01 -1.367742568254470825e-01 -7.959432154893875122e-02 2.624605596065521240e-01 1.094373594969511032e-02 -7.166872173547744751e-02 -2.402277588844299316e-01 2.979555353522300720e-02 -1.568762212991714478e-01 -8.301016688346862793e-02 -2.532856762409210205e-01 -8.358836174011230469e-02 -4.329764842987060547e-02 -9.377808868885040283e-02 -1.172575354576110840e-01 1.843103319406509399e-01 3.559129238128662109e-01 1.585008949041366577e-01 -6.851714849472045898e-02 2.938111722469329834e-01 1.780658215284347534e-01 -2.287264680489897728e-03 -9.282988309860229492e-02 -3.278648853302001953e-01 5.930140614509582520e-04 -1.101400256156921387e-01 8.267801254987716675e-02
-4.069172311574220657e-03 -5.675341188907623291e-02 1.609019786119461060e-01 -1.434379518032073975e-01 1.847958378493785858e-02 4.817109927535057068e-02 1.380658298730850220e-01 2.634271383285522461e-01 -1.575602889060974121e-01 -6.230977177619934082e-02 2.619543299078941345e-02 1.815299317240715027e-02 -3.092781305313110352e-01 -3.773452937602996826e-01 -9.098553657531738281e-02 1.111719682812690735e-01 1.497852355241775513e-01 -1.569747775793075562e-01 -1.731370985507965088e-01 -1.119092553853988647e-01 5.523711815476417542e-02 1.046768426895141602e-01 7.082637399435043335e-02 2.889122962951660156e-01 -2.517204582691192627e-01 3.943513631820678711e-01 3.297823965549468994e-01 -1.578956246376037598e-01 -4.894199594855308533e-02 -3.637412562966346741e-02 -1.497245579957962036e-01 -2.358966972678899765e-03
7.862883619964122772e-03 2.126450985670089722e-01 9.714040905237197876e-02 1.655570566654205322e-01 1.180687025189399719e-01 -4.809141159057617188e-01 -3.947275504469871521e-02 -9.115200489759445190e-02 2.346454560756683350e-02 7.169370353221893311e-02 -1.843237578868865967e-01 -2.224320471286773682e-01 -9.720898419618606567e-02 -1.253914684057235718e-01 1.982406713068485260e-02 -2.132555097341537476e-02 -7.008115947246551514e-02 -7.490151375532150269e-02 -3.060787916183471680e-01 -4.203526303172111511e-02 -4.309933260083198547e-02 3.733724057674407959e-01 4.237570464611053467e-01 -9.988985210657119751e-02 -4.923938587307929993e-02 1.346504092216491699e-01 1.568626463413238525e-01 -1.527462452650070190e-01 -1.129587814211845398e-01 1.617572158575057983e-01 -3.477868065237998962e-02 -4.705973714590072632e-02
-1.407829523086547852e-01 -2.528954744338989258e-01 5.830671638250350952e-02 -2.019676715135574341e-01 3.195369541645050049e-01 -2.734397649765014648e-01 4.815616644918918610e-03 -1.501273214817047119e-01 -1.140701323747634888e-01 -6.836422719061374664e-03 1.314503401517868042e-01 -1.699811816215515137e-01 -7.880883663892745972e-02 5.687313899397850037e-02 -1.595024168491363525e-01 3.996562585234642029e-02 -8.932196535170078278e-03 -1.509656012058258057e-01 -3.303745761513710022e-02 -3.854935169219970703e-01 2.271238565444946289e-01 1.172306612133979797e-01 1.959877461194992065e-01 5.789998918771743774e-02 2.432943731546401978e-01 5.005044862627983093e-02 1.840643882751464844e-01 -1.973198801279067993e-01 -2.331146299839019775e-01 2.099077403545379639e-01 -2.141581028699874878e-01 1.358135044574737549e-01
1.099853515625000000e-01 -4.962525144219398499e-02 2.799590229988098145e-01 -1.810870505869388580e-02 4.103487357497215271e-02 1.280354708433151245e-02 1.922184415161609650e-02 3.779493570327758789e-01 -9.744519740343093872e-02 3.422427549958229065e-02 -1.367890685796737671e-01 -2.617627680301666260e-01 1.985933631658554077e-01 -3.783958852291107178e-01 1.267136335372924805e-01 1.006886139512062073e-01 -2.766368389129638672e-01 9.281352162361145020e-02 2.408262342214584351e-01 -1.343851089477539062e-01 2.989984303712844849e-02 -1.218644808977842331e-02 1.537396907806396484e-01 3.930208832025527954e-02 1.550775778014212847e-04 2.726558446884155273e-01 7.129168510437011719e-02 -1.469819992780685425e-01 -3.985368311405181885e-01 1.805126480758190155e-02 4.904408706352114677e-04 -8.573570102453231812e-02
2.836815416812896729e-01 -2.231614440679550171e-01 2.100778073072433472e-01 1.911394447088241577e-01 2.084362655878067017e-01 -2.949275374412536621e-01 2.605831250548362732e-02 -1.492885965853929520e-02 -5.271153151988983154e-02 9.093253314495086670e-02 -5.549373105168342590e-02 -2.008357085287570953e-02 -2.123769819736480713e-01 -2.919524908065795898e-01 2.009358070790767670e-02 -1.316021978855133057e-01 -2.352977171540260315e-02 2.989158332347869873e-01 -2.871447503566741943e-01 7.390331476926803589e-03 -2.802799269556999207e-02 1.552610993385314941e-01 2.968500256538391113e-01 -7.118228822946548462e-02 2.665273249149322510e-01 1.951187402009963989e-01 -1.451418250799179077e-01 -8.813876658678054810e-02 -4.166242107748985291e-02 -8.154737949371337891e-02 -1.461854279041290283e-01 -1.922123283147811890e-01
1.751030236482620239e-01 1.526801437139511108e-01 -1.051435694098472595e-01 -9.261152893304824829e-02 2.466526478528976440e-01 -1.562404036521911621e-01 -4.402352496981620789e-02 1.552183181047439575e-01 9.904652088880538940e-02 2.488549649715423584e-01 9.280729293823242188e-02 7.168009877204895020e-02 -1.307009458541870117e-01 -2.620750963687896729e-01 -4.327165428549051285e-03 -5.993858352303504944e-02 1.768448501825332642e-01 -1.133392453193664551e-01 -1.405993402004241943e-01 -2.550054192543029785e-01 1.729025971144437790e-03 1.926630288362503052e-01 -1.535187959671020508e-01 -1.096066669560968876e-03 1.263748109340667725e-02 1.733948737382888794e-01 -4.340258985757827759e-02 -5.040391087532043457e-01 -2.440467625856399536e-01 -7.014274597167968750e-02 9.651083499193191528e-02 -3.011369109153747559e-01
3.051276318728923798e-02 1.971993744373321533e-01 3.878441452980041504e-02 -7.043161243200302124e-02 9.362284839153289795e-02 -1.787914037704467773e-01 1.455467492341995239e-01 1.573483198881149292e-01 2.037682943046092987e-02 2.239009290933609009e-01 2.107186317443847656e-01 -4.183857142925262451e-02 -1.511723548173904419e-01 -5.503396987915039062e-01 -2.785415053367614746e-01 -3.153350353240966797e-01 -5.050673149526119232e-03 1.553523987531661987e-01 1.365824341773986816e-01 -7.201085984706878662e-02 1.201081722974777222e-01 5.421743541955947876e-02 2.241230905055999756e-01 5.773103609681129456e-02 1.167948842048645020e-01 5.726530402898788452e-02 1.299901492893695831e-02 -2.157749831676483154e-01 -2.572220563888549805e-01 -5.899715796113014221e-02 9.093911200761795044e-02 -8.427894115447998047e-02
1.525102555751800537e-01 -2.405981123447418213e-01 -1.257750764489173889e-02 -2.042137384414672852e-01 5.949510633945465088e-02 -1.033512204885482788e-01 -7.163356244564056396e-02 -6.515436619520187378e-02 1.879296451807022095e-01 -9.468714892864227295e-02 -5.944810807704925537e-03 -2.174130380153656006e-01 -2.363820523023605347e-01 -9.664688259363174438e-02 -2.317923009395599365e-01 -9.837211668491363525e-02 -2.912623435258865356e-02 -2.585878372192382812e-01 1.710503399372100830e-01 -4.617582559585571289e-01 -1.985363662242889404e-01 1.631251722574234009e-01 1.694955676794052124e-01 5.533218011260032654e-02 3.485155105590820312e-02 6.437870115041732788e-02 2.492994219064712524e-01 -2.033846676349639893e-01 -2.153718769550323486e-01 -1.791462004184722900e-01 1.694276928901672363e-01 9.547039121389389038e-02
-2.382059954106807709e-02 -1.113947778940200806e-01 1.236193180084228516e-01 2.369050383567810059e-01 -2.218986302614212036e-02 -4.337561726570129395e-01 4.362223669886589050e-02 1.245337352156639099e-01 1.089050769805908203e-01 9.548934549093246460e-02 -9.285438060760498047e-02 -2.463081330060958862e-01 -2.422260195016860962e-01 -2.953812181949615479e-01 1.868231296539306641e-01 -1.577888578176498413e-01 -1.429329812526702881e-01 -4.178125038743019104e-02 -2.819505892693996429e-02 -2.154406011104583740e-01 5.277230590581893921e-02 -9.050883352756500244e-03 1.376211643218994141e-01 -9.788743406534194946e-02 2.979947030544281006e-01 -9.183348715305328369e-02 1.016242057085037231e-01 -2.450138330459594727e-02 1.107678115367889404e-01 4.927537217736244202e-02 -4.329350590705871582e-01 5.011799186468124390e-02
1.411546617746353149e-01 -2.949042804539203644e-02 1.208313778042793274e-01 8.406514674425125122e-02 1.920770853757858276e-01 -3.131788372993469238e-01 4.986472055315971375e-02 8.303678035736083984e-02 7.031853497028350830e-02 4.005545377731323242e-02 1.311720013618469238e-01 -1.532138288021087646e-01 1.729559451341629028e-01 -4.021055102348327637e-01 1.356892287731170654e-01 5.465652048587799072e-02 1.414104253053665161e-01 -1.011001691222190857e-01 -2.347058802843093872e-02 -1.610710769891738892e-01 -5.321117118000984192e-03 1.378694474697113037e-01 1.552201658487319946e-01 1.003648247569799423e-02 -3.316121995449066162e-01 -6.412786990404129028e-02 9.559689089655876160e-03 -3.400848805904388428e-01 -4.471540153026580811e-01 8.302693814039230347e-02 -1.033407896757125854e-01 7.523423433303833008e-02
3.345030546188354492e-01 -1.361051648855209351e-01 -1.190605014562606812e-01 -1.113803982734680176e-01 4.820857197046279907e-02 3.863319754600524902e-02 -4.402172192931175232e-02 3.159625455737113953e-02 -1.057470366358757019e-01 -4.002532362937927246e-02 1.537322103977203369e-01 -3.909232467412948608e-02 2.787606418132781982e-01 -2.120848298072814941e-01 -3.282452002167701721e-03 -1.098552048206329346e-01 2.439870834350585938e-01 -6.018897145986557007e-02 -8.955718576908111572e-02 -3.312585651874542236e-01 -5.694058164954185486e-02 3.359662834554910660e-03 2.245301008224487305e-01 3.112027645111083984e-01 2.305876463651657104e-01 3.112867772579193115e-01 7.732965797185897827e-02 -2.886766493320465088e-01 -1.699456721544265747e-01 2.093456089496612549e-01 -1.263552755117416382e-01 -6.371855735778808594e-02
-8.794700354337692261e-02 1.117246225476264954e-01 1.903098076581954956e-01 9.549724310636520386e-02 2.257848232984542847e-01 -1.865271776914596558e-01 2.006590068340301514e-01 2.553925290703773499e-02 2.302348911762237549e-01 5.130640044808387756e-02 5.422201752662658691e-02 6.861720979213714600e-02 3.426966816186904907e-02 -4.376867413520812988e-01 -1.829940825700759888e-01 4.886610433459281921e-02 1.085533723235130310e-01 1.680163443088531494e-01 -3.746986016631126404e-02 -2.708438634872436523e-01 1.433779578655958176e-02 -1.603688579052686691e-03 1.609670072793960571e-01 -2.548443339765071869e-02 -2.043397277593612671e-01 2.897769808769226074e-01 8.089671283960342407e-02 -2.533234655857086182e-01 -3.760322630405426025e-01 -1.720229685306549072e-01 -6.214232370257377625e-02 -5.488372966647148132e-02
3.895465284585952759e-02 2.274513989686965942e-02 1.619717851281166077e-02 -2.903350889682769775e-01 1.253304630517959595e-01 -2.336330562829971313e-01 1.051093637943267822e-01 1.262952685356140137e-01 -2.492223680019378662e-01 -1.122135762125253677e-02 -1.708495467901229858e-01 6.750597804784774780e-02 -9.809076786041259766e-02 -2.706070244312286377e-01 1.478892415761947632e-01 2.094292081892490387e-02 1.777054816484451294e-01 -2.944630980491638184e-01 8.497297763824462891e-02 -1.992409527301788330e-01 2.799840271472930908e-01 4.918811842799186707e-03 2.520669102668762207e-01 -9.183654189109802246e-02 4.364661574363708496e-01 2.503434419631958008e-01 -4.931628704071044922e-02 -1.173449680209159851e-01 -1.583991497755050659e-01 -3.782599419355392456e-02 4.639131948351860046e-03 -5.884204432368278503e-02
3.017802834510803223e-01 -2.564884126186370850e-01 -4.448685050010681152e-02 1.222014799714088440e-01 3.513890504837036133e-01 -1.728477329015731812e-01 8.083815127611160278e-02 1.163335442543029785e-01 7.878226786851882935e-02 1.313167810440063477e-01 1.886687278747558594e-01 -1.248266398906707764e-01 1.748475432395935059e-01 -1.741228997707366943e-01 -2.516021486371755600e-03 -1.580168157815933228e-01 -9.958099573850631714e-02 -4.361966997385025024e-02 -3.799822032451629639e-01 -4.277324676513671875e-02 4.576561972498893738e-03 1.478057950735092163e-01 1.243365556001663208e-01 -1.831126511096954346e-01 3.062987625598907471e-01 1.487288065254688263e-02 3.312929868698120117e-01 -1.742927283048629761e-01 -7.460939139127731323e-02 -1.556851086206734180e-03 1.043488308787345886e-01 -1.131098419427871704e-01
5.122621357440948486e-02 -5.010847374796867371e-02 1.048170700669288635e-01 -1.175708835944533348e-03 1.328228116035461426e-01 -3.710201680660247803e-01 -7.322720438241958618e-02 2.352825701236724854e-01 2.431858181953430176e-01 5.146137624979019165e-02 4.190393257886171341e-03 -2.460583895444869995e-01 3.938496857881546021e-02 -3.477261662483215332e-01 -6.012663245201110840e-02 1.191028058528900146e-01 -2.500685751438140869e-01 1.562791317701339722e-01 -1.941660940647125244e-01 1.298491358757019043e-01 1.423688530921936035e-01 2.027300596237182617e-01 2.182241976261138916e-01 2.266532629728317261e-01 -1.636312603950500488e-01 9.855177253484725952e-02 2.567511498928070068e-01 -1.409746706485748291e-01 -1.375101804733276367e-01 -1.061725392937660217e-01 -1.395063996315002441e-01 -1.773042678833007812e-01
-1.424302309751510620e-01 1.527935117483139038e-01 -1.807750388979911804e-02 -2.945502400398254395e-01 -2.176838368177413940e-02 -3.006923794746398926e-01 -1.583411991596221924e-01 1.883274465799331665e-01 -1.066824123263359070e-01 -1.214616671204566956e-01 2.238876000046730042e-02 -1.539291143417358398e-01 1.151551976799964905e-01 -2.663205564022064209e-01 6.526095420122146606e-02 6.721355766057968140e-02 -8.785274811089038849e-03 -8.061716705560684204e-02 -1.307160258293151855e-01 -3.429708257317543030e-02 -3.092029877007007599e-02 1.959158033132553101e-01 5.400210022926330566e-01 -2.141260206699371338e-01 1.531837880611419678e-01 2.959236502647399902e-01 6.691515445709228516e-02 3.546688705682754517e-02 -1.310318559408187866e-01 -1.678514927625656128e-01 -1.015807911753654480e-01 2.176842093467712402e-02
2.494120150804519653e-01 6.980160623788833618e-02 1.937216371297836304e-01 -7.857549935579299927e-02 1.944228261709213257e-01 -1.756504029035568237e-01 -4.123178869485855103e-02 2.066673338413238525e-01 1.052656993269920349e-01 -1.095862388610839844e-01 -6.625840812921524048e-02 -3.559478819370269775e-01 7.982151210308074951e-02 -6.869274657219648361e-04 1.276868581771850586e-01 -2.219729125499725342e-01 4.034997522830963135e-02 -6.807679682970046997e-02 -4.754655435681343079e-02 -3.094671666622161865e-01 -2.552210390567779541e-01 1.911983080208301544e-02 -2.767345635220408440e-03 6.633643805980682373e-02 1.696028560400009155e-01 5.001266002655029297e-01 -3.764835419133305550e-03 1.081381067633628845e-01 -1.761236488819122314e-01 -2.240203320980072021e-01 -1.312439888715744019e-02 -6.201807409524917603e-02
2.684694901108741760e-02 7.735881954431533813e-02 -1.135826110839843750e-01 -1.163969337940216064e-01 -4.788795486092567444e-02 -2.304233312606811523e-01 2.599280886352062225e-02 2.090738862752914429e-01 -6.648547947406768799e-02 1.501136273145675659e-01 5.320126935839653015e-02 6.566044408828020096e-03 1.413414161652326584e-02 -1.974424123764038086e-01 1.030572578310966492e-01 5.212964117527008057e-02 4.282161295413970947e-01 -1.643391251564025879e-01 1.456437855958938599e-01 -4.356327056884765625e-01 2.155604809522628784e-01 1.126784756779670715e-01 2.248907387256622314e-01 -3.157496079802513123e-02 2.242280244827270508e-01 3.553180098533630371e-01 1.486579235643148422e-02 -1.733500659465789795e-01 -2.086773365736007690e-01 3.931698575615882874e-02 2.660997398197650909e-02 -4.483598284423351288e-03
-2.505096234381198883e-02 -1.625153571367263794e-01 2.050423175096511841e-01 -1.237644106149673462e-01 -1.933520659804344177e-02 -1.818365305662155151e-01 1.626475155353546143e-02 3.023209869861602783e-01 -6.569897383451461792e-02 3.635761141777038574e-01 -1.148753464221954346e-01 5.321713164448738098e-02 -1.341173946857452393e-01 -1.296641230583190918e-01 1.220126003026962280e-01 -1.093855574727058411e-01 4.163179546594619751e-02 -1.761878728866577148e-01 -1.062042564153671265e-01 -1.591173410415649414e-01 2.305365540087223053e-02 2.387394569814205170e-02 8.233805745840072632e-02 -4.701329767704010010e-02 5.276566371321678162e-02 9.285370260477066040e-02 1.004382818937301636e-01 -2.167268693447113037e-01 -2.262365669012069702e-01 -2.915257960557937622e-02 -4.840456247329711914e-01 -3.769002556800842285e-01
7.737856358289718628e-02 -1.318113785237073898e-02 1.856992095708847046e-01 -2.819635570049285889e-01 2.623234987258911133e-01 -2.038436233997344971e-01 7.956787198781967163e-02 1.139296870678663254e-02 2.105007618665695190e-01 6.821985542774200439e-02 -1.647450611926615238e-03 -4.548967629671096802e-02 -1.206908281892538071e-02 -2.912339270114898682e-01 -1.126789674162864685e-01 -4.601580649614334106e-02 2.321640104055404663e-01 -3.549531698226928711e-01 -1.803529113531112671e-01 -4.823469817638397217e-01 2.596044726669788361e-02 -5.931938439607620239e-02 4.260125011205673218e-02 -5.489783734083175659e-02 -1.434698849916458130e-01 2.703977525234222412e-01 4.644482955336570740e-02 -4.948462918400764465e-02 -1.068294718861579895e-01 1.981168054044246674e-02 2.021408230066299438e-01 -8.450951427221298218e-02
-2.212883532047271729e-01 -8.760857582092285156e-02 -4.935761541128158569e-02 -1.755003631114959717e-02 3.565517254173755646e-03 -5.316987037658691406e-01 2.167202085256576538e-01 3.957775235176086426e-02 -7.332325726747512817e-02 4.925818368792533875e-02 -4.506845027208328247e-02 -2.433734573423862457e-02 4.994101449847221375e-02 -4.331268370151519775e-01 -4.893000796437263489e-02 -2.435580193996429443e-01 -1.271928995847702026e-01 1.446304935961961746e-02 -1.764740496873855591e-01 -1.615290939807891846e-01 1.065001934766769409e-01 -1.594977378845214844e-01 2.056280970573425293e-01 -1.311028897762298584e-01 2.187417745590209961e-01 1.016121208667755127e-01 7.114677876234054565e-02 -2.266293317079544067e-01 1.790629141032695770e-02 1.974386870861053467e-01 -8.944799005985260010e-02 -1.239114329218864441e-01
9.031858295202255249e-02 -1.934789717197418213e-01 1.000876426696777344e-01 2.430485188961029053e-01 1.595044285058975220e-01 -2.667045295238494873e-01 -1.576842963695526123e-01 5.202331021428108215e-02 -1.942781358957290649e-01 4.085213243961334229e-01 -1.374226957559585571e-01 -1.254736334085464478e-01 -1.131730154156684875e-01 -6.496758013963699341e-02 4.105220735073089600e-02 1.044025551527738571e-02 8.072408288717269897e-02 -8.461029082536697388e-02 6.835175305604934692e-02 -1.144244000315666199e-01 1.060222983360290527e-01 8.419222384691238403e-02 1.131359487771987915e-02 1.629005521535873413e-01 1.412856578826904297e-01 3.627942502498626709e-01 1.639551818370819092e-01 -4.387612268328666687e-02 -4.529823064804077148e-01 -1.220395714044570923e-01 1.616287976503372192e-01 -7.550450041890144348e-03
2.096389234066009521e-02 -8.648167550563812256e-02 3.001544773578643799e-01 1.569693833589553833e-01 -1.909118890762329102e-02 -1.235830485820770264e-01 2.354929149150848389e-01 2.689515054225921631e-01 -1.201879158616065979e-01 1.182834655046463013e-01 -7.424829900264739990e-02 -1.961137503385543823e-01 -1.301961857825517654e-02 -4.560025036334991455e-01 -7.113220635801553726e-03 -1.594478785991668701e-01 -6.587081402540206909e-02 2.478638887405395508e-01 -9.116278588771820068e-02 -1.032060235738754272e-01 1.000533103942871094e-01 9.078523516654968262e-02 1.775292009115219116e-01 2.759391665458679199e-01 -1.241343542933464050e-01 2.093604207038879395e-01 1.754876524209976196e-01 -2.035805881023406982e-01 -2.087415754795074463e-01 -1.125387325882911682e-01 -1.382600814104080200e-01 1.021942198276519775e-01
1.742352992296218872e-01 -2.326745092868804932e-01 1.384443640708923340e-01 -1.317181140184402466e-01 -4.696300253272056580e-02 -5.958632379770278931e-02 -4.935275018215179443e-02 1.468369066715240479e-01 -1.795412898063659668e-01 7.369247078895568848e-02 3.300215601921081543e-01 -2.640286684036254883e-01 1.006201952695846558e-01 -3.169846534729003906e-01 2.723713219165802002e-01 -1.248747557401657104e-01 8.891955018043518066e-02 -6.810756772756576538e-02 -7.841364294290542603e-02 -3.545868694782257080e-01 -3.248877525329589844e-01 -1.643367409706115723e-01 2.568974494934082031e-01 1.315174251794815063e-01 9.494392573833465576e-02 1.065234318375587463e-01 3.112861514091491699e-02 -1.827531307935714722e-01 -6.907308846712112427e-02 5.536584649235010147e-03 2.967960759997367859e-02 1.089549213647842407e-01
-5.312924087047576904e-02 -4.160526394844055176e-02 9.472551941871643066e-02 -6.750030070543289185e-02 -4.774575680494308472e-02 -1.022235602140426636e-01 9.456984698772430420e-02 -9.363229572772979736e-02 2.999983131885528564e-01 2.895077690482139587e-02 6.294467300176620483e-02 -8.440214395523071289e-02 -1.974443495273590088e-01 -4.045476317405700684e-01 -1.044533476233482361e-01 1.404601633548736572e-01 9.002384543418884277e-02 1.146172210574150085e-01 -1.479888856410980225e-01 -4.124396443367004395e-01 1.703693866729736328e-01 -5.665981769561767578e-02 3.380936086177825928e-01 -2.350914850831031799e-02 -2.006620913743972778e-01 3.174682557582855225e-01 1.984198093414306641e-01 2.250634878873825073e-02 -2.462021708488464355e-01 5.066746845841407776e-02 5.339378863573074341e-02 9.468492120504379272e-02
1.059848368167877197e-01 -1.033707335591316223e-01 2.999015152454376221e-01 4.999776557087898254e-02 -1.463698446750640869e-01 -2.357773482799530029e-02 -4.809822514653205872e-02 2.137191742658615112e-01 -1.299047023057937622e-01 -6.330464035272598267e-02 -8.936957269906997681e-02 -1.000739559531211853e-01 -2.117334157228469849e-01 -2.572192847728729248e-01 6.668143719434738159e-02 -1.755236238241195679e-01 -9.744022041559219360e-02 -7.641243189573287964e-02 -3.287553787231445312e-02 -1.237969920039176941e-01 3.901132196187973022e-02 -3.441533446311950684e-02 3.364672884345054626e-02 -1.530805826187133789e-01 1.141771376132965088e-01 5.794625878334045410e-01 1.199130564928054810e-01 -1.654209010303020477e-02 -2.762908339500427246e-01 -2.146931141614913940e-01 2.873269915580749512e-01 5.545073002576828003e-02
9.363081306219100952e-02 -3.790559172630310059e-01 -2.017765343189239502e-01 -3.023322522640228271e-01 8.333861827850341797e-02 -1.302567869424819946e-01 -2.897207811474800110e-02 -9.696587920188903809e-02 2.336088381707668304e-02 -6.182437017560005188e-02 1.057520583271980286e-01 -2.936240732669830322e-01 -1.514827162027359009e-01 -8.500569313764572144e-02 -4.899350181221961975e-02 5.243394151329994202e-02 6.575994193553924561e-02 -2.495822608470916748e-01 -1.044232547283172607e-01 -3.196577429771423340e-01 -9.104914963245391846e-02 9.683888405561447144e-02 1.574905514717102051e-01 2.502227900549769402e-03 -2.520478703081607819e-02 1.804786473512649536e-01 1.214098706841468811e-01 -1.217477172613143921e-01 -1.989410668611526489e-01 1.437238454818725586e-01 -3.826159536838531494e-01 2.293692380189895630e-01
2.510638907551765442e-02 1.406001150608062744e-01 7.313975691795349121e-02 1.792927533388137817e-01 1.997014433145523071e-01 -4.050016999244689941e-01 2.586885988712310791e-01 1.956251263618469238e-01 -1.540400236845016479e-01 1.352522224187850952e-01 2.602398395538330078e-02 -1.003110129386186600e-02 -3.328879922628402710e-02 -2.637848258018493652e-01 2.061536610126495361e-01 -2.552850544452667236e-01 -5.563383549451828003e-02 -4.172893241047859192e-02 -2.850747406482696533e-01 -2.939715981483459473e-01 1.079866811633110046e-01 -2.026613056659698486e-02 1.339405477046966553e-01 1.442122012376785278e-01 -1.136905550956726074e-01 1.675741672515869141e-01 -1.470883283764123917e-02 -1.908473670482635498e-01 -1.637482456862926483e-02 2.328574806451797485e-01 -1.189154982566833496e-01 -2.055256664752960205e-01
-7.985926419496536255e-02 2.272372990846633911e-01 1.635872572660446167e-01 7.343763858079910278e-02 1.512142866849899292e-01 -2.727797627449035645e-01 -1.680285483598709106e-01 -1.404639482498168945e-01 2.643806487321853638e-02 2.068281918764114380e-01 -5.151252448558807373e-02 -1.398840546607971191e-01 6.008303165435791016e-02 -3.515838980674743652e-01 -2.262508124113082886e-02 2.719932608306407928e-02 1.103806868195533752e-01 1.037558987736701965e-01 -2.205304354429244995e-01 -1.075011119246482849e-01 -2.082687569782137871e-03 3.439498543739318848e-01 1.543423682451248169e-01 1.807780712842941284e-01 -4.620939865708351135e-02 1.102147996425628662e-01 2.452502399682998657e-01 -2.208100557327270508e-01 -7.337613403797149658e-02 2.472290247678756714e-01 -5.845620855689048767e-02 -3.454917967319488525e-01
4.021042585372924805e-01 1.789186000823974609e-01 2.150575667619705200e-01 -1.608551889657974243e-01 2.506756782531738281e-01 -1.606281250715255737e-01 -7.112637162208557129e-02 -5.710725113749504089e-02 -1.100638136267662048e-02 1.159022152423858643e-01 3.466138243675231934e-01 -4.944176226854324341e-02 -2.730406224727630615e-01 -2.828393876552581787e-01 1.717460304498672485e-01 -1.392486989498138428e-01 -4.959904029965400696e-02 -1.957002878189086914e-01 7.012366503477096558e-02 -1.315571814775466919e-01 1.355969309806823730e-01 1.081215739250183105e-01 6.316583603620529175e-02 -8.097930252552032471e-02 1.345830112695693970e-01 2.678495645523071289e-01 -1.263957321643829346e-01 -2.741786241531372070e-01 -3.445865586400032043e-02 2.493743039667606354e-02 -5.771993100643157959e-02 -8.880242705345153809e-02
-8.423907309770584106e-02 -2.523600459098815918e-01 2.298444956541061401e-01 -2.600679174065589905e-03 1.660104840993881226e-01 -2.512828111648559570e-01 -8.065650239586830139e-03 -6.525720655918121338e-02 -5.369417741894721985e-02 9.194038063287734985e-02 -1.051166802644729614e-01 -2.080384492874145508e-01 -3.731307387351989746e-01 -4.937748908996582031e-01 1.094296202063560486e-01 1.016900017857551575e-01 3.832724690437316895e-02 2.431528270244598389e-02 -3.751114476472139359e-03 -2.806400954723358154e-01 8.103948086500167847e-02 1.407706923782825470e-02 -2.199421972036361694e-01 -2.958234213292598724e-02 -8.298438042402267456e-02 1.069173514842987061e-01 -2.565011149272322655e-03 -1.197553947567939758e-01 -1.312896013259887695e-01 3.353447914123535156e-01 -3.772858902812004089e-02 -9.851284325122833252e-02
-1.570420712232589722e-01 5.215470492839813232e-02 -1.143158529885113239e-03 1.151412948966026306e-01 1.811172440648078918e-02 -3.753786087036132812e-01 1.108859777450561523e-01 -2.459305152297019958e-02 7.067503780126571655e-02 3.420716226100921631e-01 8.936504274606704712e-02 -1.803584694862365723e-01 -1.841223239898681641e-02 -2.573480010032653809e-01 1.281926631927490234e-01 -1.057322770357131958e-01 2.119610756635665894e-01 -2.098016440868377686e-01 -2.977443039417266846e-01 -8.063802868127822876e-02 -3.609160333871841431e-02 -1.824237555265426636e-01 1.728869229555130005e-01 -7.529814541339874268e-02 1.829556971788406372e-01 7.372460514307022095e-02 3.117139339447021484e-01 -2.949746549129486084e-01 -9.500914067029953003e-02 2.236544489860534668e-01 -1.098664999008178711e-01 8.759342133998870850e-03
-8.917512744665145874e-02 2.969502508640289307e-01 1.556351035833358765e-01 -2.304361760616302490e-01 1.498248428106307983e-01 -2.979716956615447998e-01 3.331559896469116211e-02 -8.405581116676330566e-02 -1.441588550806045532e-01 -1.647943258285522461e-01 1.492156065069139004e-03 -1.502300649881362915e-01 -8.422734588384628296e-02 -2.805240750312805176e-01 3.348663821816444397e-02 -1.182099878787994385e-01 -1.043085455894470215e-01 2.725357934832572937e-02 -6.138765439391136169e-02 -1.667352616786956787e-01 -1.993238478899002075e-01 2.930367290973663330e-01 4.533071517944335938e-01 -1.517479121685028076e-01 4.434259608387947083e-02 2.701587080955505371e-01 -1.224473305046558380e-02 4.092588275671005249e-02 -6.778772175312042236e-02 -1.670419871807098389e-01 -1.424247622489929199e-01 9.420605003833770752e-02
6.425133347511291504e-02 -8.145081996917724609e-02 2.967383861541748047e-01 1.487680822610855103e-01 1.795055270195007324e-01 -3.694280087947845459e-01 3.906699270009994507e-02 1.871651560068130493e-01 9.859157353639602661e-02 -1.162023171782493591e-01 1.349532008171081543e-01 -2.501372992992401123e-01 -4.058250039815902710e-02 -2.250862419605255127e-01 1.326938122510910034e-01 1.939259283244609833e-02 2.794738411903381348e-01 5.771579593420028687e-02 -1.167391315102577209e-01 -5.512737482786178589e-02 4.225483536720275879e-02 2.914626896381378174e-02 2.858664393424987793e-01 -2.683012373745441437e-02 -1.156006753444671631e-01 -1.389934867620468140e-01 1.225119456648826599e-01 -3.314294219017028809e-01 -3.579325973987579346e-01 -1.590924561023712158e-01 -4.898659512400627136e-02 5.436598137021064758e-02
-3.050162270665168762e-02 -2.244327068328857422e-01 1.711031794548034668e-01 -1.797396540641784668e-01 2.136906981468200684e-01 -1.342845708131790161e-01 -3.808121010661125183e-02 -6.101293489336967468e-02 1.644990742206573486e-01 -9.178131818771362305e-02 -3.129202872514724731e-02 -1.536555290222167969e-01 -2.104697525501251221e-01 -3.605441451072692871e-01 -1.401578634977340698e-01 1.818311214447021484e-01 -1.816658824682235718e-01 -8.016332238912582397e-02 2.539387904107570648e-02 -2.196777760982513428e-01 7.518472522497177124e-02 -2.367431065067648888e-03 1.696402877569198608e-01 -1.017777808010578156e-02 -3.191242367029190063e-02 4.292862117290496826e-02 2.451847940683364868e-01 -1.851615309715270996e-01 -2.799566984176635742e-01 1.725707799196243286e-01 3.222901225090026855e-01 3.146714866161346436e-01
6.470386683940887451e-02 5.439796671271324158e-02 8.567257225513458252e-02 -2.679367363452911377e-01 1.376302838325500488e-01 6.150680407881736755e-02 3.252310752868652344e-01 1.677311360836029053e-01 -7.950256019830703735e-02 -1.896828711032867432e-01 6.505482643842697144e-02 -1.093627605587244034e-02 -2.124733030796051025e-01 -2.268033921718597412e-01 -1.512389630079269409e-01 -1.048957109451293945e-01 -1.115335822105407715e-01 -2.553385496139526367e-01 -2.772209644317626953e-01 -6.831549108028411865e-02 5.492459610104560852e-02 1.947739422321319580e-01 -3.629834391176700592e-03 1.336591094732284546e-01 -1.320187598466873169e-01 3.455069065093994141e-01 1.402675360441207886e-01 -2.069974839687347412e-01 -3.426742553710937500e-01 -2.405042527243494987e-03 -1.731945425271987915e-01 -1.234301850199699402e-01
2.800408191978931427e-02 -6.440124660730361938e-02 2.025579959154129028e-01 -1.255464702844619751e-01 -4.341155663132667542e-02 -6.933402270078659058e-02 1.107281818985939026e-01 2.305442094802856445e-01 -8.037723600864410400e-02 9.975831210613250732e-02 -1.503948867321014404e-01 -1.463493704795837402e-02 9.079083800315856934e-02 -5.960638523101806641e-01 1.112241894006729126e-01 -1.893598884344100952e-01 1.162911430001258850e-01 -2.008788436651229858e-01 -1.811724454164505005e-01 -2.755395174026489258e-01 1.073472350835800171e-01 1.510545462369918823e-01 7.418404519557952881e-02 7.229984551668167114e-02 -2.611941993236541748e-01 9.680709987878799438e-02 3.061551749706268311e-01 -8.885641396045684814e-02 1.065830960869789124e-01 -3.077753446996212006e-02 1.021359041333198547e-01 -7.424963265657424927e-02
2.410823851823806763e-01 -1.774047315120697021e-01 2.421534657478332520e-01 1.834889799356460571e-01 2.639412581920623779e-01 -2.826202809810638428e-01 1.091504395008087158e-01 1.596120893955230713e-01 -4.705893341451883316e-03 -8.139769732952117920e-02 -2.839750424027442932e-02 -6.126690655946731567e-02 -4.497527480125427246e-01 -1.758115589618682861e-01 9.019323438405990601e-02 -8.534527570009231567e-02 3.114819154143333435e-02 5.454259738326072693e-02 -3.098504543304443359e-01 -1.083071753382682800e-01 1.316465884447097778e-01 6.031106784939765930e-02 2.956187129020690918e-01 1.204578951001167297e-01 1.409567743539810181e-01 5.898049846291542053e-02 2.540050074458122253e-02 1.281290352344512939e-01 -1.107095107436180115e-01 -1.405290067195892334e-01 1.333993524312973022e-01 -2.158611565828323364e-01
-1.504297703504562378e-01 -1.899338141083717346e-02 -4.341290623415261507e-04 -4.449759125709533691e-01 4.880321770906448364e-02 -1.720961779356002808e-01 -1.670153141021728516e-01 9.221887588500976562e-02 -2.209358662366867065e-02 1.757129840552806854e-02 -2.057570517063140869e-01 -2.941928803920745850e-01 -2.133246064186096191e-01 -2.228245586156845093e-01 2.351250201463699341e-01 6.571839004755020142e-02 1.732179671525955200e-01 -3.283333778381347656e-02 -1.293141394853591919e-01 -3.760068118572235107e-02 -1.453383266925811768e-01 3.036382794380187988e-01 2.289357632398605347e-01 -1.182320490479469299e-01 1.202271431684494019e-01 2.127668559551239014e-01 -1.715445816516876221e-01 -1.290555447340011597e-01 -2.651495039463043213e-01 8.716627955436706543e-02 7.961608469486236572e-03 -1.160376965999603271e-01
4.072482883930206299e-02 -1.651559919118881226e-01 -1.617513149976730347e-01 -8.470644056797027588e-02 2.297714203596115112e-01 -3.659277260303497314e-01 -1.230746507644653320e-01 2.177208960056304932e-01 2.292663753032684326e-01 3.307203054428100586e-01 -1.152523607015609741e-01 1.387861557304859161e-02 -1.059983596205711365e-01 -2.568255960941314697e-01 1.369185447692871094e-01 7.393139880150556564e-03 2.207866758108139038e-01 -1.372144818305969238e-01 -1.036419644951820374e-01 1.992540620267391205e-02 -3.655851483345031738e-01 1.446288228034973145e-01 1.482245773077011108e-01 -5.439662560820579529e-02 -2.122610807418823242e-01 1.908889561891555786e-01 1.937952041625976562e-01 -5.653278902173042297e-03 8.105301111936569214e-02 9.303644299507141113e-02 -1.543512940406799316e-01 -2.689098753035068512e-02
1.096468269824981689e-01 -4.151568710803985596e-01 -1.781092584133148193e-01 1.499944925308227539e-01 3.840444087982177734e-01 -2.299871146678924561e-01 -4.432470723986625671e-02 1.115562319755554199e-01 1.567739620804786682e-02 9.054102748632431030e-02 -2.554089128971099854e-01 -6.561633944511413574e-02 -2.540440857410430908e-01 -2.355965971946716309e-01 -1.365642845630645752e-01 3.400644659996032715e-02 2.302203141152858734e-02 1.392976492643356323e-01 -1.270147860050201416e-01 -1.332366764545440674e-01 3.115118853747844696e-02 1.468839347362518311e-01 1.208998933434486389e-01 3.786578774452209473e-02 -7.835070788860321045e-02 2.452146820724010468e-02 3.376400172710418701e-01 -1.721115559339523315e-01 -1.417324841022491455e-01 1.775689870119094849e-01 -1.492927670478820801e-01 -1.099521219730377197e-01
-3.822890296578407288e-02 3.957301005721092224e-02 4.899491369724273682e-02 -1.921779364347457886e-01 1.733095645904541016e-01 -5.657737143337726593e-03 3.072058558464050293e-01 -1.946662813425064087e-01 1.554998904466629028e-01 -1.508775502443313599e-01 1.817574501037597656e-01 -1.122656688094139099e-01 -1.539254784584045410e-01 -2.777351737022399902e-01 -1.970781683921813965e-01 1.259994972497224808e-02 -1.741755604743957520e-01 -2.856600284576416016e-01 4.623445868492126465e-02 -1.974959522485733032e-01 -6.577917840331792831e-03 1.026217546314001083e-02 9.207887202501296997e-02 4.432325437664985657e-02 -1.409912854433059692e-02 3.414068520069122314e-01 2.632628679275512695e-01 -2.261886149644851685e-01 -2.621746063232421875e-01 5.595272034406661987e-02 -6.818906217813491821e-02 -2.923600077629089355e-01
3.400659859180450439e-01 6.413875520229339600e-02 5.437250435352325439e-02 -2.016295641660690308e-01 2.878513038158416748e-01 -9.684879332780838013e-02 8.193144947290420532e-02 5.680467933416366577e-02 -1.573296636343002319e-01 2.354547381401062012e-02 2.920761145651340485e-02 -2.320676892995834351e-01 -4.732153192162513733e-02 -2.191047221422195435e-01 2.718351185321807861e-01 -5.678594857454299927e-02 -2.593679726123809814e-01 -1.481113433837890625e-01 1.186277121305465698e-01 -2.117854207754135132e-01 8.176106214523315430e-02 1.620706319808959961e-01 3.344094157218933105e-01 1.474684625864028931e-01 3.520955145359039307e-01 -1.270628571510314941e-01 1.053428160957992077e-03 -1.099290400743484497e-01 -9.324500709772109985e-02 1.564389467239379883e-02 1.348137706518173218e-01 -1.819170117378234863e-01
1.489366888999938965e-01 -1.373074203729629517e-01 1.283475756645202637e-01 2.108102440834045410e-01 8.308082818984985352e-02 -1.320147048681974411e-02 2.813828289508819580e-01 1.054783388972282410e-01 -2.355931140482425690e-02 -6.266740709543228149e-02 -1.816630065441131592e-01 -2.137526571750640869e-01 -8.344501256942749023e-02 -2.062817215919494629e-01 -4.689691960811614990e-02 6.929086893796920776e-02 1.425755396485328674e-02 1.999636366963386536e-02 -1.536322832107543945e-01 -2.072226852178573608e-01 2.270775139331817627e-01 2.404839843511581421e-01 1.900833547115325928e-01 3.612716449424624443e-03 -1.433970928192138672e-01 5.284658074378967285e-01 2.387763559818267822e-02 -1.723698973655700684e-01 -1.850781887769699097e-01 -1.594841778278350830e-01 -2.391519397497177124e-01 -3.592222929000854492e-02
1.031604483723640442e-01 -5.475112795829772949e-02 3.189756721258163452e-02 -1.621145457029342651e-01 1.205865219235420227e-01 -2.167032510042190552e-01 -7.570278644561767578e-02 2.702439725399017334e-01 -1.388460248708724976e-01 -1.583716720342636108e-01 -2.557093799114227295e-01 9.194403141736984253e-02 8.097218722105026245e-02 -2.194490134716033936e-01 9.137064963579177856e-02 1.302446424961090088e-01 2.856429517269134521e-01 -1.664625257253646851e-01 -6.873802840709686279e-02 -2.624421715736389160e-01 2.434161007404327393e-01 2.818370759487152100e-01 1.203497052192687988e-01 1.291620135307312012e-01 3.740735650062561035e-01 2.408462166786193848e-01 1.816552248783409595e-03 -2.119164466857910156e-01 7.188194990158081055e-02 6.984428316354751587e-02 -6.210817024111747742e-02 -1.051896512508392334e-01
3.582873940467834473e-02 2.603433728218078613e-01 3.516075387597084045e-02 1.443846672773361206e-01 1.023285016417503357e-01 -2.382529228925704956e-01 3.715888783335685730e-02 -6.460767239332199097e-02 6.759623438119888306e-02 -1.676487177610397339e-01 -1.179421022534370422e-01 -2.998437583446502686e-01 -1.749012037180364132e-03 -1.178082302212715149e-01 2.272079586982727051e-01 1.826070696115493774e-01 8.810834027826786041e-03 6.329335272312164307e-02 -2.219167947769165039e-01 -2.466522604227066040e-01 -6.017946824431419373e-02 3.327496051788330078e-01 2.168299406766891479e-01 -2.961590327322483063e-02 -1.000229045748710632e-01 9.424979984760284424e-02 2.645727694034576416e-01 -2.673206627368927002e-01 -2.237790971994400024e-01 1.106724515557289124e-01 -3.029941916465759277e-01 9.919323772192001343e-02
1.617323011159896851e-01 2.588599175214767456e-02 -3.930144384503364563e-02 -2.623549103736877441e-01 -8.886115252971649170e-02 -1.259525716304779053e-01 -1.093428954482078552e-01 -1.718566119670867920e-01 9.014403820037841797e-02 1.495987623929977417e-01 -9.997960925102233887e-02 -1.278961896896362305e-01 -1.932597011327743530e-01 -3.044435381889343262e-01 1.360920071601867676e-01 -1.735228151082992554e-01 5.412748456001281738e-02 1.051648855209350586e-01 -1.163684502243995667e-01 -1.623697876930236816e-01 1.840871572494506836e-02 5.966068506240844727e-01 9.513288736343383789e-02 -1.853909790515899658e-01 1.250783447176218033e-02 8.619279414415359497e-02 7.199966907501220703e-02 -3.873687237501144409e-02 -2.110736221075057983e-01 1.051827073097229004e-01 -2.588076591491699219e-01 1.075218096375465393e-01
1.963343024253845215e-01 1.911021620035171509e-01 1.414557099342346191e-01 -5.127562582492828369e-02 4.668283276259899139e-03 -4.384236633777618408e-01 -1.054851785302162170e-01 4.302142933011054993e-02 1.615288853645324707e-01 -7.485804706811904907e-02 -3.360131084918975830e-01 6.342122703790664673e-02 1.083439290523529053e-01 -1.733712106943130493e-01 -9.151024371385574341e-02 1.435499358922243118e-02 1.152593269944190979e-01 -2.729845643043518066e-01 -1.218348219990730286e-01 -4.098420962691307068e-02 -2.294283956289291382e-01 2.901262342929840088e-01 1.290692538022994995e-01 1.307124495506286621e-01 -1.416091471910476685e-01 2.362241409718990326e-02 6.717209704220294952e-03 -2.746596932411193848e-01 -3.388040959835052490e-01 -2.077162265777587891e-02 -9.785418212413787842e-02 -4.803223907947540283e-02
5.063208192586898804e-02 -1.891172230243682861e-01 3.237699270248413086e-01 1.646524965763092041e-01 8.525683730840682983e-02 -1.642535924911499023e-01 -1.067325994372367859e-01 1.352144181728363037e-01 1.424373090267181396e-01 -5.813621357083320618e-02 -3.245206177234649658e-02 -2.343053966760635376e-01 -5.731666460633277893e-02 -3.571880757808685303e-01 2.367512881755828857e-02 -1.119710281491279602e-01 -4.561577923595905304e-03 -2.165055125951766968e-01 -1.208311766386032104e-01 -5.901462957262992859e-02 1.691022813320159912e-01 7.628182414919137955e-03 6.283150613307952881e-02 -3.219707608222961426e-01 -4.723036661744117737e-02 2.978481352329254150e-01 3.245366215705871582e-01 2.197544127702713013e-01 -1.763266175985336304e-01 2.384549230337142944e-01 2.858347073197364807e-02 -8.746375143527984619e-02
1.118373945355415344e-01 2.795288264751434326e-01 1.023946553468704224e-01 -3.501163721084594727e-01 -2.773062288761138916e-01 -2.616719603538513184e-01 -2.981006354093551636e-02 1.234072297811508179e-01 -1.386861409991979599e-02 8.296108990907669067e-02 -3.501461818814277649e-02 -1.568175107240676880e-01 -1.955784559249877930e-01 -3.112853467464447021e-01 2.856041118502616882e-02 4.542205110192298889e-02 -8.490104973316192627e-02 -3.684295713901519775e-02 -2.796859145164489746e-01 3.188631031662225723e-03 -1.680046617984771729e-01 1.244368553161621094e-01 7.192716002464294434e-02 -9.862677007913589478e-02 -1.058726534247398376e-01 7.210015505552291870e-02 1.648277193307876587e-01 -2.261169254779815674e-01 -2.162549942731857300e-01 1.777628436684608459e-02 -3.247419893741607666e-01 2.263291180133819580e-01
-6.575994193553924561e-03 -7.871074974536895752e-02 1.476694494485855103e-01 -8.047332614660263062e-02 4.185440838336944580e-01 2.477649785578250885e-02 1.396336406469345093e-01 7.024829089641571045e-02 -2.408669441938400269e-01 1.374711375683546066e-02 9.028030186891555786e-02 -1.132177561521530151e-01 -3.220540285110473633e-01 -2.820437252521514893e-01 1.038377583026885986e-01 -1.538314204663038254e-02 8.084838092327117920e-02 6.297557801008224487e-02 -1.370813930407166481e-03 -1.902704834938049316e-01 -3.307081758975982666e-02 4.274480342864990234e-01 -7.933562248945236206e-02 -4.756657406687736511e-02 -1.462475806474685669e-01 1.358302384614944458e-01 1.415711790323257446e-01 -1.490081995725631714e-01 -1.117687970399856567e-01 3.871966600418090820e-01 4.284196346998214722e-02 -7.993954420089721680e-02
-1.512186676263809204e-01 1.134778931736946106e-01 9.799744188785552979e-02 -3.957200646400451660e-01 1.338692754507064819e-01 -2.290693819522857666e-01 -1.816383451223373413e-01 -2.852932177484035492e-02 2.205204404890537262e-02 4.418367519974708557e-02 -5.827136710286140442e-02 -2.096160948276519775e-01 -7.636514306068420410e-02 -2.937347292900085449e-01 1.243140920996665955e-01 -2.210189774632453918e-02 1.042980402708053589e-01 5.198800191283226013e-02 -1.995533518493175507e-02 -3.064548224210739136e-02 -1.556099802255630493e-01 3.152601718902587891e-01 4.026110470294952393e-01 -7.205217331647872925e-02 2.595977485179901123e-01 2.590093016624450684e-01 -1.635237932205200195e-01 2.278181537985801697e-02 -1.414162665605545044e-01 1.087532788515090942e-01 -1.832307577133178711e-01 -5.555688962340354919e-02
2.235641926527023315e-01 2.664494216442108154e-01 -5.337686091661453247e-02 -1.387139409780502319e-01 1.364733427762985229e-01 -2.955249547958374023e-01 -1.807312369346618652e-01 3.113729357719421387e-01 -2.097491621971130371e-01 1.588053703308105469e-01 9.283533692359924316e-02 1.285131424665451050e-01 -1.644925177097320557e-01 -2.334280759096145630e-01 -5.657128244638442993e-02 2.908759713172912598e-01 -2.113795839250087738e-02 1.779643297195434570e-01 -1.174571737647056580e-02 -7.734507322311401367e-02 -1.534344553947448730e-01 3.540623784065246582e-01 1.211107447743415833e-01 1.494747102260589600e-01 -6.559947505593299866e-03 1.500109732151031494e-01 1.579554677009582520e-01 -6.887719500809907913e-03 -6.587538123130798340e-02 2.729393728077411652e-02 -2.778912484645843506e-01 6.041363254189491272e-02
1.067282482981681824e-01 -1.537394672632217407e-01 -2.375089190900325775e-02 2.980655729770660400e-01 3.260501474142074585e-02 -2.751762270927429199e-01 -1.991442888975143433e-01 -1.557845901697874069e-02 -1.716220378875732422e-01 1.835437417030334473e-01 -2.655454576015472412e-01 -1.301108747720718384e-01 -5.448531731963157654e-02 -2.224389016628265381e-01 7.886793464422225952e-02 1.083539128303527832e-01 -7.234875112771987915e-02 -1.131959259510040283e-01 8.713499456644058228e-02 -2.339121550321578979e-01 1.104549020528793335e-01 1.909580975770950317e-01 -1.138424053788185120e-01 1.291792988777160645e-01 1.661324352025985718e-01 3.307209014892578125e-01 5.886987969279289246e-02 -4.787652567028999329e-02 -3.844062983989715576e-01 -5.831426382064819336e-02 2.575478553771972656e-01 -1.377832144498825073e-01
5.640954151749610901e-02 -2.915817871689796448e-02 2.392754852771759033e-01 -1.906749904155731201e-01 5.704710260033607483e-03 -4.200450479984283447e-01 -3.132873028516769409e-02 4.572810605168342590e-03 5.444369837641716003e-02 9.160792082548141479e-02 -2.666643857955932617e-01 -3.004001677036285400e-01 -8.519806712865829468e-02 -1.774109005928039551e-01 8.946590125560760498e-02 -1.296508908271789551e-01 1.166286244988441467e-01 -1.260631233453750610e-01 -4.288043379783630371e-01 -1.349983066320419312e-01 1.381062120199203491e-01 7.969583966769278049e-04 2.388589382171630859e-01 -1.677722297608852386e-02 -1.735556274652481079e-01 1.266802102327346802e-02 1.220386195927858353e-02 -2.354394346475601196e-01 -7.537342607975006104e-03 1.859854906797409058e-01 -1.892391294240951538e-01 -1.559160351753234863e-01
2.241895347833633423e-01 -1.272986680269241333e-01 2.052637040615081787e-01 -1.352872550487518311e-01 -1.137810498476028442e-01 -5.848823115229606628e-02 -1.498357802629470825e-01 -1.181544139981269836e-01 -7.965528964996337891e-02 -1.827209889888763428e-01 9.793040156364440918e-02 -1.910331696271896362e-01 2.550582168623805046e-03 -2.268002182245254517e-01 -2.090883404016494751e-01 5.495549365878105164e-02 -6.057650223374366760e-02 6.799445301294326782e-02 1.418046653270721436e-01 -6.192257404327392578e-01 -3.131112828850746155e-02 1.890274435281753540e-01 1.013762056827545166e-01 -1.270285546779632568e-01 -6.335299462080001831e-02 1.266579777002334595e-01 1.883957386016845703e-01 -8.831185847520828247e-02 -2.979664206504821777e-01 3.385555371642112732e-02 7.720603793859481812e-02 4.599410295486450195e-02
-4.517928231507539749e-03 -9.523448348045349121e-02 2.396789342164993286e-01 2.632012665271759033e-01 1.643802672624588013e-01 -3.949382901191711426e-01 2.951383963227272034e-02 1.594127118587493896e-01 3.281130641698837280e-02 2.272160351276397705e-01 -5.370075628161430359e-02 -5.258737877011299133e-02 -1.824070513248443604e-01 -3.182834684848785400e-01 4.095645621418952942e-03 5.645673349499702454e-02 -8.715866506099700928e-02 -1.183626987040042877e-02 -2.006383538246154785e-01 -1.402790099382400513e-01 -7.219918817281723022e-02 -4.602960124611854553e-02 1.664632260799407959e-01 -2.504006326198577881e-01 3.435202836990356445e-01 -2.023340612649917603e-01 1.261498034000396729e-01 -1.977570205926895142e-01 -2.082926966249942780e-02 4.573803395032882690e-02 -1.603392697870731354e-02 -2.767895162105560303e-01
9.191597253084182739e-02 -3.211937546730041504e-01 1.488995850086212158e-01 -8.715227991342544556e-02 8.901733905076980591e-02 -2.198863625526428223e-01 1.105193700641393661e-02 -1.463618874549865723e-01 8.135782182216644287e-02 -1.168015673756599426e-01 2.250716835260391235e-02 6.773222982883453369e-02 2.763805538415908813e-02 -1.572953164577484131e-01 -4.832617938518524170e-02 6.001929566264152527e-02 -2.148561179637908936e-01 -7.579471170902252197e-02 -3.250250816345214844e-01 -4.943534731864929199e-01 1.541123539209365845e-01 1.160253435373306274e-01 5.349700525403022766e-02 1.785685271024703979e-01 -7.763879001140594482e-02 1.916452497243881226e-01 3.063823580741882324e-01 1.587412655353546143e-01 -2.545969188213348389e-01 -8.985511958599090576e-02 -7.943160086870193481e-02 -9.528232365846633911e-02
1.462342143058776855e-01 -9.116252884268760681e-03 -5.011174827814102173e-02 4.965551197528839111e-02 1.408055573701858521e-01 -9.806793183088302612e-02 2.006182819604873657e-01 1.295383423566818237e-01 -4.514934718608856201e-01 -1.358730047941207886e-01 7.096244394779205322e-02 -1.849626898765563965e-01 1.452276017516851425e-03 -2.604847550392150879e-01 -1.809962540864944458e-01 1.326231006532907486e-02 6.443352997303009033e-02 -2.547773346304893494e-02 -1.246763691306114197e-01 -2.791476845741271973e-01 -2.272051423788070679e-01 4.684971570968627930e-01 1.019058302044868469e-01 2.075423747301101685e-01 -1.404182165861129761e-01 1.007715165615081787e-01 2.101486474275588989e-01 6.847758591175079346e-02 1.102823857218027115e-02 -9.079125523567199707e-02 -6.014276668429374695e-02 1.058069467544555664e-01
2.388465404510498047e-02 1.651631146669387817e-01 2.191042006015777588e-01 3.435587882995605469e-02 1.465839445590972900e-01 -4.313828945159912109e-01 -1.648669838905334473e-01 -1.094053015112876892e-01 5.418734997510910034e-02 5.886670574545860291e-02 -3.811834752559661865e-02 -2.459819912910461426e-01 -1.107777133584022522e-01 -2.048427015542984009e-01 2.511100471019744873e-02 1.327962279319763184e-01 3.178390860557556152e-02 -1.195111311972141266e-02 -2.607009708881378174e-01 5.833579227328300476e-03 1.146866474300622940e-03 3.815525472164154053e-01 3.758346140384674072e-01 6.245865300297737122e-02 1.501956395804882050e-02 -4.664380103349685669e-02 1.701143682003021240e-01 -2.074369043111801147e-01 -2.188481092453002930e-01 1.128067523241043091e-01 -2.008025199174880981e-01 -1.324944756925106049e-02
2.656315863132476807e-01 -1.089730858802795410e-01 5.364717543125152588e-02 7.655248790979385376e-02 -2.898655459284782410e-02 -3.344536423683166504e-01 -1.352782994508743286e-01 -4.972027242183685303e-02 9.186752140522003174e-02 3.474486991763114929e-02 5.566959455609321594e-02 -2.880036830902099609e-01 -4.285168275237083435e-02 -1.801630705595016479e-01 3.468496203422546387e-01 -1.172531116753816605e-02 -2.016703598201274872e-02 2.187027409672737122e-02 -2.385966181755065918e-01 2.791119366884231567e-02 -3.030491620302200317e-02 -5.904431920498609543e-03 -1.798696629703044891e-02 3.199154138565063477e-02 3.312330543994903564e-01 2.406421601772308350e-01 2.580838501453399658e-01 -4.175196886062622070e-01 -1.590918898582458496e-01 5.597598478198051453e-02 1.408634334802627563e-01 8.481085300445556641e-02
2.454409748315811157e-01 -1.243023723363876343e-01 4.001749753952026367e-01 -2.354585193097591400e-02 2.985063791275024414e-01 -1.572163403034210205e-01 -3.323908448219299316e-01 1.175509542226791382e-01 1.784274727106094360e-01 -4.808121919631958008e-02 1.133055239915847778e-01 -1.854906976222991943e-01 7.314550876617431641e-02 -3.353594541549682617e-01 5.609814077615737915e-02 -2.382885515689849854e-01 -1.867716610431671143e-01 -4.566984251141548157e-03 -1.147646829485893250e-01 -2.898784577846527100e-01 -7.871195673942565918e-03 -7.768082618713378906e-02 -2.994241565465927124e-02 -1.468474417924880981e-01 1.839953809976577759e-01 9.264151006937026978e-02 1.704570502042770386e-01 -7.229306548833847046e-02 -1.098406612873077393e-01 5.164317041635513306e-02 -6.999153643846511841e-02 9.663975238800048828e-02
2.584946453571319580e-01 -1.131465733051300049e-01 1.058886796236038208e-01 8.257540874183177948e-03 8.222383260726928711e-02 -2.371646016836166382e-01 -1.336674094200134277e-01 1.599886417388916016e-01 3.021039366722106934e-01 5.769587680697441101e-02 1.614707410335540771e-01 -2.136166840791702271e-01 8.954290300607681274e-02 -1.544380784034729004e-01 1.308670341968536377e-01 7.257117331027984619e-02 -3.252681791782379150e-01 -3.218452259898185730e-02 -1.351559162139892578e-01 5.058389157056808472e-02 -8.318374864757061005e-03 3.954683840274810791e-01 9.785483777523040771e-02 2.051629424095153809e-01 -1.475919485092163086e-01 1.979368329048156738e-01 3.049547672271728516e-01 -1.524534821510314941e-01 -8.522532135248184204e-02 -1.614947170019149780e-01 -9.645360708236694336e-02 -1.625500619411468506e-01
-5.342732742428779602e-02 -1.227597519755363464e-01 2.581288516521453857e-01 8.030057698488235474e-02 1.722665727138519287e-01 -2.711417376995086670e-01 -8.888804912567138672e-02 5.401508882641792297e-02 4.232783988118171692e-02 9.908169507980346680e-03 -1.594060100615024567e-02 -1.015284210443496704e-01 -1.429670751094818115e-01 -1.650272756814956665e-01 2.045528888702392578e-01 -2.107990533113479614e-01 3.033556640148162842e-01 4.804563149809837341e-02 -1.708634495735168457e-01 -3.569258749485015869e-01 9.143847972154617310e-02 2.597493231296539307e-01 -2.595985867083072662e-02 -2.373299747705459595e-02 2.448003888130187988e-01 4.233207404613494873e-01 6.472868472337722778e-02 2.212083041667938232e-01 -4.042391106486320496e-02 9.988008067011833191e-03 9.339946508407592773e-02 -1.337226480245590210e-01
1.470748633146286011e-01 5.382527783513069153e-02 1.357883512973785400e-01 -1.655729264020919800e-01 2.123920433223247528e-02 -1.669376506470143795e-03 -1.644071042537689209e-01 8.143811672925949097e-02 1.080533564090728760e-01 1.606397479772567749e-01 -1.220294982194900513e-01 -2.534702420234680176e-01 1.148128323256969452e-02 -4.342266321182250977e-01 -9.132528305053710938e-02 1.534925848245620728e-01 6.018592976033687592e-03 2.508221194148063660e-02 1.579156816005706787e-01 -4.182438552379608154e-01 -9.538821876049041748e-02 4.460314288735389709e-02 -1.504625827074050903e-01 -7.223837077617645264e-02 -3.214253485202789307e-02 2.229795306921005249e-01 2.393842488527297974e-01 1.534665226936340332e-01 -3.820321559906005859e-01 6.012492999434471130e-02 1.004999130964279175e-01 -1.659804284572601318e-01
1.196530610322952271e-01 -9.756237268447875977e-02 -1.424609571695327759e-01 -2.362543195486068726e-01 1.647189259529113770e-01 -1.597258299589157104e-01 5.463786423206329346e-02 2.114135473966598511e-01 1.199967786669731140e-01 1.331698447465896606e-01 6.798974424600601196e-02 1.958379335701465607e-02 -1.843950003385543823e-01 -5.424670875072479248e-02 -2.319664359092712402e-01 -9.808795154094696045e-02 -2.022145539522171021e-01 -1.573596149682998657e-01 -1.906997263431549072e-01 -2.162032425403594971e-01 4.699910432100296021e-02 -6.864412128925323486e-02 1.377777308225631714e-01 -1.614707559347152710e-01 -8.911476284265518188e-02 2.878103256225585938e-01 2.241941541433334351e-01 -1.982123851776123047e-01 -2.293273359537124634e-01 1.751659214496612549e-01 -3.729463517665863037e-01 2.424550950527191162e-01
1.535921245813369751e-01 -1.315781325101852417e-01 5.794931575655937195e-02 -4.978041164577007294e-03 2.688173949718475342e-01 -3.667449653148651123e-01 -3.191664814949035645e-01 1.869995445013046265e-01 -1.928286254405975342e-01 2.362034469842910767e-01 -1.553262025117874146e-01 1.638236641883850098e-01 -3.115317970514297485e-02 -2.290588468313217163e-01 5.963408946990966797e-02 -4.488584399223327637e-02 -5.892088636755943298e-02 -9.420039504766464233e-02 -2.533755004405975342e-01 -1.593690961599349976e-01 1.659947820007801056e-02 6.483449786901473999e-02 -6.305896490812301636e-02 2.430216670036315918e-01 1.131031885743141174e-01 2.396359592676162720e-01 8.353329449892044067e-02 2.850223518908023834e-02 -2.288408875465393066e-01 -6.815069913864135742e-02 2.227701246738433838e-01 2.346470504999160767e-01
1.986967325210571289e-01 -8.088687807321548462e-02 1.241261232644319534e-02 -1.260120868682861328e-01 -1.917802292155101895e-04 3.184478729963302612e-02 2.156648635864257812e-01 2.451599985361099243e-01 -1.305923163890838623e-01 -1.616337522864341736e-02 -2.102448977530002594e-02 7.675110548734664917e-02 -2.205822914838790894e-01 -2.809065580368041992e-01 -9.533298760652542114e-02 -7.092886418104171753e-02 -3.473828136920928955e-01 -1.781345903873443604e-01 -2.122107893228530884e-01 -1.393238753080368042e-01 -4.108276334591209888e-04 9.966760128736495972e-02 5.982203409075737000e-03 2.451519295573234558e-02 -1.437537074089050293e-01 5.426475405693054199e-01 1.489288508892059326e-01 -2.642162144184112549e-01 -1.374507099390029907e-01 -5.605492740869522095e-02 -8.812602609395980835e-02 2.525632828474044800e-02
-6.237825006246566772e-02 -1.676274389028549194e-01 2.037073969841003418e-01 -6.761810928583145142e-02 -3.119943290948867798e-02 -2.153772711753845215e-01 -1.075015217065811157e-01 2.043327689170837402e-01 -1.109659522771835327e-01 4.513087570667266846e-01 2.289287187159061432e-02 -6.695136427879333496e-02 -2.572034597396850586e-01 -1.380937993526458740e-01 5.587603151798248291e-02 -4.215721040964126587e-02 3.291969001293182373e-02 -6.901776790618896484e-02 -4.052904844284057617e-01 -1.512659788131713867e-01 -1.147327423095703125e-01 7.846875488758087158e-02 7.529524713754653931e-02 5.382684618234634399e-02 9.183669090270996094e-02 6.081929430365562439e-02 3.540477529168128967e-02 -1.315893679857254028e-01 -2.419698238372802734e-01 5.846667662262916565e-02 -4.114861190319061279e-01 -1.651730239391326904e-01
5.082589983940124512e-01 -2.748638987541198730e-01 1.768371313810348511e-01 -2.445884793996810913e-02 2.144341170787811279e-01 -5.523438006639480591e-02 -4.056742787361145020e-02 -3.038139641284942627e-02 4.959576204419136047e-02 -2.049835398793220520e-02 3.247070685029029846e-02 -1.936787068843841553e-01 2.123261801898479462e-02 -1.528847962617874146e-01 -8.157561719417572021e-02 -1.664330512285232544e-01 -6.450922042131423950e-02 -2.686783969402313232e-01 -6.536360830068588257e-02 -1.242672875523567200e-01 -4.256577044725418091e-02 6.435780227184295654e-02 -5.554941669106483459e-02 -2.143512964248657227e-01 9.945683926343917847e-02 3.187147080898284912e-01 9.136189520359039307e-02 1.033332720398902893e-01 -4.157103598117828369e-01 1.577060320414602757e-03 -3.634671494364738464e-02 -1.653548777103424072e-01
1.195966377854347229e-01 1.453877240419387817e-01 4.321835041046142578e-01 3.034336492419242859e-02 -1.170855462551116943e-01 -6.041393056511878967e-02 -6.352857500314712524e-02 2.453523725271224976e-01 -1.880701929330825806e-01 5.648940429091453552e-02 -7.580073177814483643e-02 -2.917324304580688477e-01 9.111854434013366699e-02 -1.340924948453903198e-01 -5.630299076437950134e-02 5.065538361668586731e-02 -5.107785016298294067e-02 -1.935214847326278687e-01 -9.189476072788238525e-02 -5.618757754564285278e-02 1.194842830300331116e-01 2.062347084283828735e-01 3.502779304981231689e-01 2.206256836652755737e-01 4.930000752210617065e-02 6.680634617805480957e-02 9.662788361310958862e-02 -2.312412410974502563e-01 -1.335525661706924438e-01 -1.033312641084194183e-02 -4.078345596790313721e-01 3.580194199457764626e-03
1.253536343574523926e-01 -1.825137436389923096e-01 1.060943230986595154e-01 1.261182725429534912e-01 1.630485951900482178e-01 -6.152684688568115234e-01 2.875343896448612213e-02 2.263949662446975708e-01 -9.116656333208084106e-02 4.692019149661064148e-02 1.567005217075347900e-01 -3.395511209964752197e-02 1.054972633719444275e-01 -2.419758141040802002e-01 -4.430004954338073730e-02 1.125911325216293335e-01 -2.336810678243637085e-01 1.034672651439905167e-02 2.006509602069854736e-01 -9.654745459556579590e-02 5.601091310381889343e-02 -3.119107894599437714e-02 -2.825873531401157379e-02 -2.761611342430114746e-02 1.960446089506149292e-01 3.161811828613281250e-02 9.899082034826278687e-02 -3.033166378736495972e-02 -2.045641392469406128e-01 -8.482411503791809082e-02 -3.534621894359588623e-01 -1.093286871910095215e-01
6.228037551045417786e-02 7.107357960194349289e-04 1.584818065166473389e-01 1.349981874227523804e-01 2.969767451286315918e-01 -2.771917283535003662e-01 1.591051220893859863e-01 2.945596352219581604e-02 2.239750176668167114e-01 2.079579234123229980e-02 1.812073886394500732e-01 -2.759445905685424805e-01 1.613854318857192993e-01 -2.384358644485473633e-01 1.822922378778457642e-01 2.278540432453155518e-01 9.117158502340316772e-02 1.583904325962066650e-01 -2.664290368556976318e-01 -1.385716497898101807e-01 2.052826620638370514e-02 1.867995411157608032e-01 2.148913592100143433e-01 -6.692152470350265503e-02 -6.868651509284973145e-02 1.136428117752075195e-01 1.535073369741439819e-01 -1.886290162801742554e-01 -3.652207553386688232e-01 -8.272214978933334351e-02 3.153296560049057007e-02 7.989694923162460327e-02
4.713201820850372314e-01 -2.774350345134735107e-02 2.095647156238555908e-01 -1.875700950622558594e-01 1.554818898439407349e-01 2.502309717237949371e-02 1.634666137397289276e-02 8.770622313022613525e-02 4.404752328991889954e-02 1.564870923757553101e-01 3.917819820344448090e-03 -2.185202436521649361e-03 1.152678653597831726e-01 -3.797520101070404053e-01 2.041362971067428589e-01 7.653954625129699707e-02 -2.908819355070590973e-02 1.388380974531173706e-01 -1.472374051809310913e-01 -1.257486194372177124e-01 -1.018249616026878357e-01 2.082124799489974976e-01 3.091091513633728027e-01 7.567246258258819580e-02 3.025880157947540283e-01 9.566291421651840210e-02 2.257604598999023438e-01 -1.097336858510971069e-01 2.047882415354251862e-02 -1.709774583578109741e-01 1.387972086668014526e-01 -9.221584349870681763e-02
-4.987445659935474396e-03 -1.891259700059890747e-01 5.666835978627204895e-02 1.040974557399749756e-01 1.540336012840270996e-01 -4.312823116779327393e-01 1.918348111212253571e-02 4.340361654758453369e-01 -4.026187583804130554e-02 8.972228318452835083e-02 -8.116190135478973389e-02 -2.061586827039718628e-01 -1.791305989027023315e-01 -2.594211697578430176e-01 -2.840262465178966522e-02 -8.543687313795089722e-02 7.349921762943267822e-02 -1.121548488736152649e-01 -3.863559663295745850e-02 3.988200053572654724e-02 -2.500185966491699219e-01 -6.470409780740737915e-02 2.767191529273986816e-01 -1.444478332996368408e-01 -4.456254467368125916e-02 -5.806174129247665405e-02 1.393327414989471436e-01 -2.848489284515380859e-01 -1.235793456435203552e-01 -8.237414062023162842e-02 -2.687081396579742432e-01 7.092837244272232056e-03
2.791297435760498047e-01 7.002538442611694336e-02 -4.721507802605628967e-02 -1.651475019752979279e-02 -7.822919636964797974e-03 -2.477389276027679443e-01 -1.685233414173126221e-01 1.012990027666091919e-01 6.398229300975799561e-02 1.126779466867446899e-01 2.365532666444778442e-01 -1.618733704090118408e-01 -2.403843402862548828e-01 -3.701071441173553467e-01 -1.969642378389835358e-02 5.406969785690307617e-02 -3.395014107227325439e-01 -9.198490530252456665e-02 -1.970523595809936523e-01 1.746301352977752686e-01 7.253889460116624832e-03 2.235475629568099976e-01 9.839043766260147095e-02 -4.585675895214080811e-02 -1.091362833976745605e-01 1.854861378669738770e-01 -2.340287342667579651e-02 -2.539933621883392334e-01 -1.965167969465255737e-01 6.274800002574920654e-02 -3.262415528297424316e-01 -4.831648990511894226e-02
-1.961364299058914185e-01 -1.670444197952747345e-02 1.113415360450744629e-01 -5.422474443912506104e-02 -6.168585643172264099e-02 -1.989434957504272461e-01 -1.823850870132446289e-01 5.286825075745582581e-02 -2.159277349710464478e-01 5.296409595757722855e-03 -1.668269038200378418e-01 -1.166990846395492554e-01 -9.329187124967575073e-02 -3.088649809360504150e-01 3.675806894898414612e-02 -1.895409636199474335e-02 5.023995414376258850e-03 1.000696420669555664e-01 -2.990940411109477282e-04 1.336142718791961670e-01 5.111966654658317566e-02 3.675268292427062988e-01 4.009578824043273926e-01 1.825323104858398438e-01 3.241773247718811035e-01 1.345674041658639908e-02 5.833536852151155472e-04 -9.571324288845062256e-02 -4.178106188774108887e-01 7.929734140634536743e-02 -7.442235201597213745e-02 -1.098400503396987915e-01
1.282434016466140747e-01 2.623674087226390839e-02 1.054433062672615051e-01 1.073258221149444580e-01 4.131174683570861816e-01 -2.011349499225616455e-01 -9.650891274213790894e-02 -8.603307604789733887e-02 2.682715281844139099e-02 -4.660683125257492065e-02 7.587587833404541016e-02 -8.027010411024093628e-02 -7.404508441686630249e-02 -1.723115146160125732e-01 1.698616445064544678e-01 -1.979013383388519287e-01 1.173515617847442627e-01 5.762110278010368347e-02 -6.078985333442687988e-02 -1.797602325677871704e-01 -1.199623718857765198e-01 -1.394351124763488770e-01 1.019204333424568176e-01 1.286098640412092209e-02 4.555148482322692871e-01 4.000452756881713867e-01 1.487193815410137177e-02 -1.062960326671600342e-01 -3.069570958614349365e-01 9.249678254127502441e-02 -1.469051241874694824e-01 1.149370670318603516e-01
-1.091640070080757141e-01 -2.839283645153045654e-01 6.990826129913330078e-02 -1.165714114904403687e-01 7.170525938272476196e-02 -3.017715811729431152e-01 3.251966089010238647e-02 -5.371284484863281250e-02 1.032477058470249176e-02 4.321996495127677917e-02 3.510891497135162354e-01 -4.204804301261901855e-01 2.408009208738803864e-02 -3.351165950298309326e-01 1.813585758209228516e-01 -1.250984966754913330e-01 -4.452762380242347717e-02 -2.007065564393997192e-01 -1.001685578376054764e-02 1.111586689949035645e-01 1.731227189302444458e-01 7.532966788858175278e-03 4.631819610949605703e-04 1.169818863272666931e-01 -3.366684913635253906e-02 2.799826562404632568e-01 1.833813339471817017e-01 -5.331450328230857849e-02 -1.645789146423339844e-01 1.893505156040191650e-01 -1.335041224956512451e-01 -1.737302839756011963e-01
1.262496560811996460e-01 7.376091182231903076e-02 2.396483719348907471e-01 1.112670004367828369e-01 1.685924530029296875e-01 -2.618755996227264404e-01 2.866511419415473938e-02 -4.557016864418983459e-02 2.624486386775970459e-01 4.382568970322608948e-02 9.431977523490786552e-04 -1.698165535926818848e-01 -1.189420744776725769e-01 -2.445288002490997314e-01 1.400723755359649658e-01 8.706792443990707397e-02 -2.240812778472900391e-01 4.024364519864320755e-03 -4.035132825374603271e-01 2.448476105928421021e-02 -1.459059715270996094e-01 2.775148749351501465e-01 3.184828162193298340e-01 1.052599325776100159e-01 -1.426535695791244507e-01 5.890208482742309570e-02 1.053775250911712646e-01 -2.945053577423095703e-01 -2.184717655181884766e-01 -2.458398602902889252e-02 -4.035577550530433655e-02 -1.097352504730224609e-01
-1.503563523292541504e-01 1.669343113899230957e-01 6.168887019157409668e-02 -9.702116996049880981e-02 -2.595685422420501709e-01 -3.489627838134765625e-01 -2.159767746925354004e-01 1.285354644060134888e-01 -1.381500661373138428e-01 -1.396685242652893066e-01 -1.274867951869964600e-01 -1.403257399797439575e-01 8.843623101711273193e-03 -3.734356164932250977e-01 4.806637763977050781e-03 -9.374156594276428223e-02 -1.847918778657913208e-01 2.851267158985137939e-02 4.044100642204284668e-02 9.628619253635406494e-02 5.035899206995964050e-02 3.950542211532592773e-01 3.250429034233093262e-02 2.575266063213348389e-01 2.067288160324096680e-01 1.192701235413551331e-01 1.525498032569885254e-01 -2.365436553955078125e-01 -1.924312114715576172e-01 -4.636256024241447449e-02 -1.121878698468208313e-01 3.618955239653587341e-02
1.296612769365310669e-01 -2.540614083409309387e-02 1.457311958074569702e-02 1.302552223205566406e-01 2.732965648174285889e-01 -2.053858637809753418e-01 -3.774332702159881592e-01 1.074435636401176453e-01 -2.349668145179748535e-01 7.923442870378494263e-02 9.390971809625625610e-02 2.108701691031455994e-02 -1.669399738311767578e-01 -1.901476234197616577e-01 1.283208429813385010e-01 -3.010955080389976501e-02 -3.875245526432991028e-02 -6.735052913427352905e-02 -2.417692169547080994e-02 -3.092596530914306641e-01 2.099385708570480347e-01 1.054316908121109009e-01 -2.661612629890441895e-02 1.705606095492839813e-02 1.645789146423339844e-01 3.251568377017974854e-01 1.257934421300888062e-01 -4.107076302170753479e-02 -3.833329379558563232e-01 1.846243627369403839e-03 2.650472521781921387e-01 1.279265135526657104e-01
1.116305813193321228e-01 -2.560504674911499023e-01 -1.404999047517776489e-01 8.233996480703353882e-02 1.923029869794845581e-01 -4.099583625793457031e-01 -6.335860490798950195e-02 -1.161904782056808472e-01 6.363467872142791748e-02 2.289969921112060547e-01 -1.173052936792373657e-01 -1.399628669023513794e-01 -2.658891081809997559e-01 -3.586645424365997314e-02 1.369848400354385376e-01 9.566779434680938721e-02 -1.073514819145202637e-01 -4.645629227161407471e-02 -5.506354197859764099e-02 7.356198877096176147e-02 2.301183342933654785e-01 3.344648778438568115e-01 1.723678559064865112e-01 -7.751659024506807327e-03 -5.197754129767417908e-02 2.557010948657989502e-01 -1.045821830630302429e-01 -3.717473745346069336e-01 -1.383300274610519409e-01 9.118879586458206177e-02 1.124094128608703613e-01 9.556925296783447266e-02
-1.040213648229837418e-02 1.684298515319824219e-01 3.842254579067230225e-01 -2.101695537567138672e-02 1.722254008054733276e-01 -2.362611740827560425e-01 2.066358476877212524e-01 1.997256577014923096e-01 -1.193477883934974670e-01 1.991258114576339722e-01 -5.405375268310308456e-03 -1.845226585865020752e-01 1.803838610649108887e-01 -3.362780213356018066e-01 -9.920819848775863647e-02 1.669117063283920288e-01 -9.306459128856658936e-02 -1.733735203742980957e-02 -2.278772741556167603e-01 -1.400243639945983887e-01 2.198078483343124390e-01 1.376073658466339111e-01 1.792218349874019623e-02 3.039481639862060547e-01 -1.649642735719680786e-01 2.058679163455963135e-01 -2.705444768071174622e-02 6.009997799992561340e-02 -2.324238419532775879e-01 -6.965021789073944092e-02 -9.630680829286575317e-02 3.933863714337348938e-02
-3.055797889828681946e-02 1.291561219841241837e-02 2.847734093666076660e-01 -1.163326352834701538e-01 -1.276889443397521973e-01 -2.904727160930633545e-01 -1.301146894693374634e-01 6.999099254608154297e-02 1.784988194704055786e-01 1.022652685642242432e-01 -1.629914939403533936e-01 -4.873780533671379089e-02 5.980261787772178650e-02 -3.612277805805206299e-01 2.251696288585662842e-01 1.105052158236503601e-01 -5.911694839596748352e-03 -4.064499437808990479e-01 1.301160734146833420e-02 1.445993501693010330e-02 -6.081143021583557129e-02 2.806372642517089844e-01 2.048980295658111572e-01 2.450190335512161255e-01 -1.710833311080932617e-01 2.536256425082683563e-02 1.235833466053009033e-01 -2.584083974361419678e-01 -1.720568537712097168e-01 -9.557729214429855347e-02 -8.814746141433715820e-02 7.049670815467834473e-02
-1.059302594512701035e-02 5.629184842109680176e-02 -9.305394440889358521e-02 1.433427482843399048e-01 4.023492336273193359e-03 -3.321890532970428467e-01 1.131815165281295776e-01 1.340852826833724976e-01 6.183183938264846802e-02 -2.146936953067779541e-01 -2.303030192852020264e-01 5.105915665626525879e-02 -1.513724680989980698e-02 -1.118971556425094604e-01 -1.525686383247375488e-01 -9.539774619042873383e-03 2.212047204375267029e-02 -1.047534793615341187e-01 1.732476949691772461e-01 -5.052733421325683594e-01 -6.882841140031814575e-02 4.721459001302719116e-02 2.017086297273635864e-01 -1.332930773496627808e-01 -6.861784029752016068e-03 3.489622771739959717e-01 2.058361172676086426e-01 -9.668814390897750854e-02 -2.341411858797073364e-01 -1.055485010147094727e-01 -1.892913691699504852e-02 -2.874342501163482666e-01
1.767702251672744751e-01 6.964623183012008667e-02 9.323558211326599121e-02 1.157537773251533508e-01 6.693034619092941284e-02 -2.016603499650955200e-01 3.419648110866546631e-02 1.151404082775115967e-01 -5.805119127035140991e-02 1.065385639667510986e-01 3.977338075637817383e-01 -1.430359780788421631e-01 -2.391640245914459229e-01 -1.307453811168670654e-01 -2.172062397003173828e-01 2.804225981235504150e-01 -1.888845264911651611e-01 -3.271412253379821777e-01 -6.407070904970169067e-02 -3.416852951049804688e-01 6.249284744262695312e-02 2.615153193473815918e-01 -1.768024414777755737e-01 -3.397046029567718506e-02 5.264960601925849915e-02 2.904086112976074219e-01 6.149918213486671448e-02 -1.347216218709945679e-01 -7.792002055794000626e-03 -4.721471667289733887e-02 6.129604764282703400e-03 -9.552817791700363159e-02
1.329080611467361450e-01 8.118458092212677002e-02 -1.752437800168991089e-01 -9.719637781381607056e-02 1.964598298072814941e-01 -1.183732897043228149e-01 2.769872844219207764e-01 1.725386828184127808e-01 -2.070553898811340332e-01 -1.155090145766735077e-02 -1.837744116783142090e-01 -3.708062171936035156e-01 1.781359501183032990e-02 -3.219169676303863525e-01 -2.991036176681518555e-01 2.516526877880096436e-01 -1.358510851860046387e-01 -1.883762776851654053e-01 -1.892622858285903931e-01 -5.470361188054084778e-02 -1.145547181367874146e-01 2.074600160121917725e-01 4.789716750383377075e-02 2.276483029127120972e-01 -9.151144325733184814e-02 2.177160382270812988e-01 -2.824725210666656494e-02 -3.086261078715324402e-02 -1.648196727037429810e-01 4.470305889844894409e-02 1.006695851683616638e-01 -7.492416352033615112e-02
-9.462988376617431641e-02 5.905225872993469238e-02 -3.943713009357452393e-02 2.011797726154327393e-01 9.772630780935287476e-02 -2.728976309299468994e-01 -1.893627792596817017e-01 -1.531496196985244751e-01 -1.151712089776992798e-01 1.174595654010772705e-01 -2.179926186800003052e-01 -2.668690085411071777e-01 -9.702525287866592407e-02 -2.580701708793640137e-01 2.264723554253578186e-02 -4.101196303963661194e-02 -1.683140993118286133e-01 -1.751979142427444458e-01 -7.446213811635971069e-02 4.692877829074859619e-02 1.286638826131820679e-01 2.923802137374877930e-01 4.384375214576721191e-01 -4.973983392119407654e-02 2.451657783240079880e-03 -1.418214198201894760e-02 2.057031244039535522e-01 -2.808878719806671143e-01 -2.147759050130844116e-01 -1.209585089236497879e-02 6.239177286624908447e-02 -2.075651586055755615e-01
1.000828444957733154e-01 1.504424065351486206e-01 1.241917163133621216e-01 -3.588017523288726807e-01 9.117998182773590088e-02 -1.340173482894897461e-01 2.461381554603576660e-01 -9.099151939153671265e-02 -1.399588584899902344e-01 -2.257062047719955444e-01 2.267641276121139526e-01 -1.495110988616943359e-01 -2.443840056657791138e-01 -2.257504761219024658e-01 3.592318296432495117e-02 1.636618822813034058e-01 -9.358952194452285767e-02 -2.075538188219070435e-01 -6.184437125921249390e-02 -1.972526162862777710e-01 2.378029525279998779e-01 1.097823828458786011e-01 -6.536212563514709473e-02 9.689480811357498169e-02 1.865986734628677368e-01 4.135299324989318848e-01 2.050112038850784302e-01 -9.303940832614898682e-02 -4.179524630308151245e-02 -5.136498436331748962e-02 1.452531293034553528e-02 8.389358967542648315e-02
1.853723078966140747e-01 8.469227701425552368e-03 -9.779430180788040161e-02 -5.393943190574645996e-02 7.352201640605926514e-02 -2.300948798656463623e-01 1.357118934392929077e-01 4.997077956795692444e-02 -1.677915900945663452e-01 -9.901725500822067261e-02 2.006503045558929443e-01 2.493622153997421265e-01 -2.027806639671325684e-01 -2.452156394720077515e-01 -2.499901875853538513e-02 1.498158425092697144e-01 6.441634148359298706e-02 -1.082715913653373718e-01 -3.137605786323547363e-01 -1.134938746690750122e-01 -4.551380872726440430e-02 -5.945608951151371002e-03 -2.698188833892345428e-02 1.314252763986587524e-01 -9.354700893163681030e-02 3.262512385845184326e-01 4.022608101367950439e-01 -1.118903234601020813e-01 -1.827416568994522095e-01 2.009193152189254761e-01 -2.800103127956390381e-01 1.418035924434661865e-01
-3.807053714990615845e-02 1.900113821029663086e-01 1.945067346096038818e-01 1.040923744440078735e-01 1.046838462352752686e-01 -5.388746857643127441e-01 -3.212044760584831238e-02 -1.456316709518432617e-01 -4.835451766848564148e-02 -1.215814277529716492e-01 -1.982915997505187988e-01 -2.067976444959640503e-01 -7.155429571866989136e-02 -1.381374895572662354e-01 -6.920294463634490967e-02 -4.444964602589607239e-02 -7.118539512157440186e-02 5.539098754525184631e-02 -3.035656213760375977e-01 -8.082818239927291870e-02 1.511127799749374390e-01 3.053160905838012695e-01 2.935829460620880127e-01 2.184097282588481903e-02 3.322791680693626404e-02 -1.478551421314477921e-02 1.115477308630943298e-01 -2.938021719455718994e-01 -1.921030133962631226e-01 8.054526895284652710e-02 -8.274879306554794312e-02 1.248700730502605438e-02
-3.981740027666091919e-02 -7.877675443887710571e-02 1.484732329845428467e-02 -5.935417488217353821e-02 3.114760154858231544e-03 -4.870089590549468994e-01 -1.163291372358798981e-02 -6.986806634813547134e-03 1.668225675821304321e-01 3.033503293991088867e-01 -8.161395788192749023e-02 -1.100552156567573547e-01 -1.481708325445652008e-02 -2.514995634555816650e-01 8.802837878465652466e-02 -2.148033976554870605e-01 5.037491675466299057e-03 -1.404586136341094971e-01 -4.290404021739959717e-01 -1.388163864612579346e-01 -1.527093052864074707e-01 2.401107251644134521e-01 2.192489504814147949e-01 1.881801523268222809e-02 -1.790148317813873291e-01 3.682307153940200806e-02 5.642648786306381226e-02 -1.825329214334487915e-01 2.502881176769733429e-02 8.390106260776519775e-02 -1.199096068739891052e-01 -2.250838279724121094e-01
4.413930177688598633e-01 -3.011895716190338135e-01 3.171925842761993408e-01 -1.097338646650314331e-02 2.173250615596771240e-01 -6.537736952304840088e-02 -3.343041520565748215e-03 -1.700700074434280396e-01 1.384937912225723267e-01 -8.115500956773757935e-02 6.603351235389709473e-02 -1.593211889266967773e-01 7.478252053260803223e-02 -3.197523057460784912e-01 -8.687422424554824829e-02 -1.969763450324535370e-02 -1.499342918395996094e-01 -7.621344178915023804e-02 -1.850973069667816162e-01 -2.413363009691238403e-01 -5.651027429848909378e-03 2.315519936382770538e-02 -1.488971412181854248e-01 -1.061494871973991394e-01 2.307221740484237671e-01 3.234127461910247803e-01 5.883858073502779007e-03 -4.381466284394264221e-02 -2.080219238996505737e-01 -1.231394056230783463e-02 -5.071269348263740540e-02 -3.778981044888496399e-02
3.208272159099578857e-01 -4.156216979026794434e-02 1.253254264593124390e-01 -1.831045448780059814e-01 4.122888669371604919e-02 -1.794686019420623779e-01 2.593917846679687500e-01 2.142637968063354492e-01 1.046065613627433777e-01 -5.404037609696388245e-02 2.022530585527420044e-01 7.139021903276443481e-02 1.867002993822097778e-02 -5.835758149623870850e-02 1.061226502060890198e-01 -2.228360176086425781e-01 5.074153468012809753e-02 -8.531615138053894043e-02 -2.549905180931091309e-01 -5.050624012947082520e-01 4.111935570836067200e-02 5.269019305706024170e-02 2.196859419345855713e-01 3.408755064010620117e-01 8.054319769144058228e-02 1.130299270153045654e-01 -2.889747358858585358e-02 3.784186765551567078e-02 -1.677909642457962036e-01 -6.481057405471801758e-02 -1.267017722129821777e-01 -7.513121515512466431e-02
2.085060626268386841e-02 -6.080033257603645325e-02 3.037588298320770264e-01 -1.778373569250106812e-01 5.917787551879882812e-02 -3.132175505161285400e-01 -6.218344438821077347e-03 6.697204709053039551e-02 -1.111265942454338074e-01 -1.277426034212112427e-01 4.026624932885169983e-02 2.572128362953662872e-02 9.564687311649322510e-02 -1.469967067241668701e-01 -1.098371297121047974e-01 -1.057237535715103149e-01 6.354252994060516357e-02 -2.135107517242431641e-01 -1.875524222850799561e-01 -3.033139109611511230e-01 1.444153636693954468e-01 1.902960538864135742e-01 5.274083465337753296e-02 6.106350570917129517e-02 3.527172505855560303e-01 2.565597295761108398e-01 -1.508810669183731079e-01 -3.866889774799346924e-01 1.193918660283088684e-01 1.582688540220260620e-01 -8.580013364553451538e-02 -1.769868284463882446e-01
1.746687851846218109e-02 -7.081047445535659790e-02 1.521385908126831055e-01 -6.352994590997695923e-02 -3.459798544645309448e-02 -2.383678406476974487e-01 1.620573103427886963e-01 -6.776425242424011230e-02 5.635874345898628235e-02 3.062434494495391846e-01 3.425338491797447205e-02 -3.658968955278396606e-02 1.415492966771125793e-03 -3.905444145202636719e-01 -9.124870598316192627e-02 9.791991859674453735e-02 7.558789104223251343e-02 -1.186837330460548401e-01 -2.238424569368362427e-01 -3.021941483020782471e-01 -2.348249219357967377e-02 2.170693427324295044e-01 -1.961811333894729614e-01 -1.349698305130004883e-01 3.742192983627319336e-01 1.284718960523605347e-01 -7.087761908769607544e-02 -3.215593993663787842e-01 -1.326245255768299103e-02 1.901967525482177734e-01 1.759228259325027466e-01 -1.041317582130432129e-01
9.082593023777008057e-03 -9.010819718241691589e-03 1.023302599787712097e-01 2.092659622430801392e-01 1.067444495856761932e-02 -2.218721807003021240e-01 2.604027390480041504e-01 -1.970857977867126465e-01 6.129223853349685669e-02 1.104051992297172546e-02 -1.554136909544467926e-02 -1.070144921541213989e-01 -1.528734564781188965e-01 -3.537235260009765625e-01 -1.662632972002029419e-01 1.087215319275856018e-01 1.924189031124114990e-01 -3.218275727704167366e-03 9.700407832860946655e-02 -4.229116439819335938e-01 1.762823015451431274e-01 -9.204758703708648682e-02 2.549555599689483643e-01 -8.946765959262847900e-02 -3.961048275232315063e-02 2.676818370819091797e-01 2.539125978946685791e-01 -1.703271567821502686e-01 -2.694241702556610107e-01 -5.332727730274200439e-02 -7.750149071216583252e-02 7.248809561133384705e-03
2.975008487701416016e-01 -3.770613968372344971e-01 1.576844789087772369e-02 -1.535367816686630249e-01 1.279136836528778076e-01 -2.569502294063568115e-01 2.625568509101867676e-01 6.635715253651142120e-03 -5.493032559752464294e-02 3.672250732779502869e-02 9.401150047779083252e-02 -3.019795119762420654e-01 9.834046661853790283e-02 -3.804241716861724854e-01 2.280304208397865295e-03 4.820103291422128677e-03 -1.741851866245269775e-01 -8.253691345453262329e-02 -1.387961804866790771e-01 -5.652120709419250488e-02 1.748358607292175293e-01 -8.381006866693496704e-02 1.450689882040023804e-01 -1.224523559212684631e-01 1.878733336925506592e-01 6.838919222354888916e-02 2.158743739128112793e-01 1.135861054062843323e-01 -1.014438420534133911e-01 1.403432041406631470e-01 -8.576349914073944092e-02 -2.554413676261901855e-01
9.988269954919815063e-02 6.239103153347969055e-02 5.232645943760871887e-02 1.498644798994064331e-01 1.030145063996315002e-01 -2.360011339187622070e-01 2.760812938213348389e-01 2.323636710643768311e-01 9.505163878202438354e-02 1.515312865376472473e-02 1.696176081895828247e-01 3.462979942560195923e-02 -2.595887482166290283e-01 -4.159578084945678711e-01 5.546503141522407532e-02 7.897149771451950073e-02 8.220144361257553101e-02 -1.462906748056411743e-01 -2.397734075784683228e-01 4.349600523710250854e-03 -1.393174976110458374e-01 1.862430423498153687e-01 2.275384729728102684e-03 6.695187091827392578e-02 1.901703327894210815e-02 1.808589100837707520e-01 1.387955397367477417e-01 8.166885375976562500e-02 -4.239288866519927979e-01 7.288048416376113892e-02 2.891538143157958984e-01 -5.968804284930229187e-02
1.090324595570564270e-01 1.083171218633651733e-01 2.434177510440349579e-02 -1.066487953066825867e-01 1.909046620130538940e-01 -4.845534265041351318e-01 2.520827949047088623e-01 -1.314472407102584839e-02 1.720881760120391846e-01 2.563436748459935188e-03 -1.642649471759796143e-01 1.031876802444458008e-01 3.638126328587532043e-02 -3.329176902770996094e-01 1.940674483776092529e-01 -5.663538351655006409e-02 4.302366450428962708e-02 -7.475867122411727905e-02 -1.609824299812316895e-01 -1.773112416267395020e-01 -3.063254952430725098e-01 1.063334196805953979e-01 -7.827336899936199188e-03 -1.196132302284240723e-01 -1.265296638011932373e-01 2.989496886730194092e-01 2.362555712461471558e-01 -1.923584565520286560e-02 1.317633092403411865e-01 1.297705620527267456e-01 1.041552126407623291e-01 -1.351138502359390259e-01
6.466235965490341187e-02 7.045828551054000854e-02 1.089041307568550110e-01 -2.545759379863739014e-01 5.419272184371948242e-02 2.246007090434432030e-03 -5.386157333850860596e-02 2.277611382305622101e-02 3.133982121944427490e-01 -4.810811951756477356e-02 8.997831493616104126e-02 -3.709445521235466003e-02 1.094382181763648987e-01 -3.644596934318542480e-01 1.001968514174222946e-02 -9.670882485806941986e-03 3.634998798370361328e-01 9.094867110252380371e-02 6.355533003807067871e-02 -3.364688456058502197e-01 -8.499757945537567139e-02 1.035291776061058044e-01 -6.698323879390954971e-03 9.722771495580673218e-02 2.775117158889770508e-01 4.161869585514068604e-01 1.026769578456878662e-01 -1.622677147388458252e-01 -2.562961876392364502e-01 -3.789503127336502075e-02 1.053341254591941833e-01 4.904265329241752625e-02
-8.654700219631195068e-02 3.025188148021697998e-01 7.190246134996414185e-02 -2.428581416606903076e-01 -4.753318428993225098e-02 -1.817333400249481201e-01 -3.610002100467681885e-01 6.624838709831237793e-02 5.449293926358222961e-02 -8.651447296142578125e-02 9.867183864116668701e-02 -6.627176702022552490e-02 -2.047655917704105377e-02 -3.166554868221282959e-01 3.169646114110946655e-02 1.384216398000717163e-01 1.029025465250015259e-01 -9.645659476518630981e-02 -2.260753214359283447e-01 -2.111784368753433228e-01 -1.453863680362701416e-01 2.071489244699478149e-01 4.134590625762939453e-01 2.600046806037425995e-02 1.760176420211791992e-01 2.674091160297393799e-01 -8.405596017837524414e-02 -5.665939766913652420e-03 -1.887700259685516357e-01 -1.063737496733665466e-01 -1.134036332368850708e-01 2.719177305698394775e-02
1.286518275737762451e-01 2.315226197242736816e-01 2.232889533042907715e-01 2.423524623736739159e-03 -2.227143384516239166e-02 -4.338654875755310059e-01 -6.539686582982540131e-03 7.222717255353927612e-02 7.217189669609069824e-02 1.726141273975372314e-01 2.038522250950336456e-02 7.032452523708343506e-02 -5.557646229863166809e-02 -2.919468581676483154e-01 7.623401284217834473e-02 -8.018524944782257080e-02 7.594934850931167603e-02 -4.033894464373588562e-02 -3.457841873168945312e-01 -3.487742245197296143e-01 1.334125250577926636e-01 1.452396064996719360e-01 8.188995718955993652e-02 -1.170215234160423279e-01 -8.607513457536697388e-02 -1.270194649696350098e-01 3.517206013202667236e-01 -1.359760295599699020e-02 3.676686435937881470e-02 -5.785049498081207275e-02 -1.610754132270812988e-01 -2.430652976036071777e-01
3.052966482937335968e-02 -8.101328462362289429e-02 2.753976285457611084e-01 -5.269708856940269470e-02 -1.190131530165672302e-01 -3.308709561824798584e-01 8.294699341058731079e-02 8.293508738279342651e-02 -2.300029806792736053e-02 8.382070064544677734e-02 5.462098494172096252e-02 -1.221524626016616821e-01 -5.232124403119087219e-02 -3.744696378707885742e-01 -1.042863205075263977e-01 3.035158850252628326e-02 -1.676365174353122711e-02 -1.411302387714385986e-01 -2.012509405612945557e-01 -5.061761140823364258e-01 1.605393178761005402e-02 1.845716834068298340e-01 -2.338201403617858887e-01 -1.822662800550460815e-01 1.653763204813003540e-01 1.809422969818115234e-01 -6.259397603571414948e-03 -2.444963008165359497e-01 1.576162278652191162e-01 8.159329742193222046e-02 7.301817089319229126e-02 1.982422918081283569e-02
1.323526203632354736e-01 2.649110853672027588e-01 -1.202425584197044373e-01 -1.981302797794342041e-01 1.621660739183425903e-01 -3.403617441654205322e-01 1.413998007774353027e-01 9.921137243509292603e-02 2.281095273792743683e-02 1.824706345796585083e-01 -1.042318567633628845e-01 -4.170197620987892151e-02 -6.630426645278930664e-02 -2.386607676744461060e-01 -1.264817416667938232e-01 4.172204062342643738e-02 1.330299079418182373e-01 -1.256322711706161499e-01 -6.108016893267631531e-02 -3.408808410167694092e-01 -9.251859784126281738e-02 1.722577214241027832e-01 -1.278503090143203735e-01 -2.317500263452529907e-01 9.148272126913070679e-02 2.990678846836090088e-01 1.808893531560897827e-01 -8.997142314910888672e-02 6.810698658227920532e-02 3.267978727817535400e-01 1.958814859390258789e-01 -1.047323197126388550e-01
-4.852494224905967712e-02 -2.024953067302703857e-02 -2.084606587886810303e-01 1.215573921799659729e-01 2.344708144664764404e-01 -1.866173297166824341e-01 -2.512514218688011169e-02 3.658778667449951172e-01 -2.910095155239105225e-01 1.423480338416993618e-03 8.103984594345092773e-02 4.422262683510780334e-02 -2.768768668174743652e-01 -2.241019010543823242e-01 -2.540049850940704346e-01 1.482805162668228149e-01 -6.205632910132408142e-02 7.652560621500015259e-02 -1.402134075760841370e-02 -1.566199660301208496e-01 -3.660854697227478027e-01 1.600001305341720581e-01 6.195001304149627686e-02 4.778502508997917175e-02 -2.973283873870968819e-03 1.473838686943054199e-01 2.106876522302627563e-01 -2.861269712448120117e-01 -2.167213112115859985e-01 5.345932766795158386e-02 -6.278190016746520996e-02 7.856982201337814331e-02
-6.327197188511490822e-04 -5.369174294173717499e-03 -9.002877026796340942e-02 3.028844594955444336e-01 -1.115122735500335693e-01 -3.097686767578125000e-01 2.283565998077392578e-01 2.329088747501373291e-01 8.339455351233482361e-03 1.804424524307250977e-01 3.176266551017761230e-01 -2.517175376415252686e-01 -4.979901760816574097e-02 -2.970070838928222656e-01 -1.250583976507186890e-01 2.018913626670837402e-02 -9.408608824014663696e-02 -2.313265353441238403e-01 -3.009557723999023438e-01 -7.945308089256286621e-02 6.214332580566406250e-02 -2.475621365010738373e-02 9.431882202625274658e-02 -4.782204702496528625e-02 3.119525015354156494e-01 1.016770899295806885e-01 1.297908425331115723e-01 -1.004974916577339172e-01 -5.643097311258316040e-02 1.755276024341583252e-01 -6.823472678661346436e-02 1.832117885351181030e-01
2.203358411788940430e-01 -5.417814012616872787e-03 1.794732958078384399e-01 1.739842817187309265e-02 7.555221766233444214e-02 -1.770465523004531860e-01 1.258601993322372437e-01 5.206097848713397980e-04 8.228100836277008057e-02 -1.317909657955169678e-01 1.260605603456497192e-01 -3.352211415767669678e-01 -6.156007200479507446e-02 -1.826584339141845703e-01 2.275616489350795746e-02 5.370067059993743896e-02 3.234900832176208496e-01 6.032675132155418396e-02 -2.263452112674713135e-02 -2.773259580135345459e-01 -1.152611616998910904e-02 1.485161930322647095e-01 1.032235473394393921e-01 1.549115628004074097e-01 -9.722881019115447998e-02 -1.624556928873062134e-01 4.125563427805900574e-02 -3.043981790542602539e-01 -4.694961011409759521e-01 -1.809656023979187012e-01 -1.779528260231018066e-01 -1.243313401937484741e-01
1.776441633701324463e-01 5.306836590170860291e-02 5.577832460403442383e-02 4.775481671094894409e-02 1.400177329778671265e-01 -2.864505052566528320e-01 2.568402513861656189e-02 3.176257908344268799e-01 1.405533701181411743e-01 2.980698049068450928e-01 -2.317625731229782104e-01 -2.423193603754043579e-01 -7.320458535104990005e-03 -1.182189285755157471e-01 -7.589528709650039673e-02 -2.292549014091491699e-01 -6.377345323562622070e-02 1.014366075396537781e-01 1.508129537105560303e-01 -2.111394405364990234e-01 1.004975363612174988e-01 1.129556298255920410e-01 3.391160070896148682e-02 4.357585683465003967e-02 2.912776172161102295e-01 3.000346943736076355e-02 1.992139965295791626e-01 -3.602131307125091553e-01 2.360434643924236298e-02 6.151070818305015564e-02 -7.227564603090286255e-02 -3.021817505359649658e-01
2.336556315422058105e-01 1.248466521501541138e-01 9.660601615905761719e-02 -1.493307799100875854e-01 6.352962809614837170e-04 -4.400383532047271729e-01 -2.177602201700210571e-01 -2.455995678901672363e-01 8.563280105590820312e-03 -1.425210535526275635e-01 4.817883484065532684e-03 -1.565765887498855591e-01 9.501288086175918579e-02 -3.535381332039833069e-02 9.530122578144073486e-02 -8.848436921834945679e-02 -1.181732565164566040e-01 -5.963608622550964355e-02 -2.740952968597412109e-01 -6.603393703699111938e-02 4.696451500058174133e-02 4.320555925369262695e-01 2.799996435642242432e-01 6.430852413177490234e-02 2.688152156770229340e-02 1.104172393679618835e-01 1.303791403770446777e-01 -1.704332530498504639e-01 -1.184554249048233032e-01 1.531975567340850830e-01 -2.238738834857940674e-01 9.845926612615585327e-02
5.260192602872848511e-02 -1.775212287902832031e-01 9.106849133968353271e-02 -1.223709881305694580e-01 2.901958860456943512e-02 -2.222299277782440186e-01 1.664767861366271973e-01 -1.496179252862930298e-01 1.886558234691619873e-01 -8.436453342437744141e-02 -1.767382211983203888e-02 -3.144668787717819214e-02 -1.229067612439393997e-02 -4.253988862037658691e-01 -1.453124880790710449e-01 1.778685301542282104e-01 2.765844762325286865e-02 -2.383129745721817017e-01 2.845123969018459320e-02 -2.443679273128509521e-01 -8.247392624616622925e-02 -1.901932209730148315e-01 1.438092440366744995e-01 1.030903384089469910e-01 1.075126826763153076e-01 9.319668263196945190e-02 1.415484696626663208e-01 -1.072141230106353760e-01 -4.365799725055694580e-01 -3.581355810165405273e-01 5.672456230968236923e-03 -3.473815694451332092e-02
2.322794497013092041e-01 1.327825337648391724e-01 8.631889522075653076e-02 7.379986345767974854e-02 5.203018710017204285e-02 2.095154672861099243e-02 -2.076710946857929230e-02 3.691621124744415283e-02 -6.084313988685607910e-02 1.696857251226902008e-02 -1.957762688398361206e-01 -6.977902352809906006e-02 7.118161767721176147e-02 -3.819513618946075439e-01 2.649122476577758789e-01 -7.550407201051712036e-02 -2.356782555580139160e-01 -8.312639594078063965e-02 -3.678723797202110291e-02 -2.761212885379791260e-01 -2.362262606620788574e-01 5.140112340450286865e-02 8.417150378227233887e-02 -2.132632024586200714e-02 5.376700758934020996e-01 1.391916722059249878e-01 -7.397620379924774170e-02 -2.504339218139648438e-01 -1.472781151533126831e-01 1.107056438922882080e-01 1.046431139111518860e-01 9.472249448299407959e-02
1.393387764692306519e-01 -2.953830733895301819e-02 7.169153541326522827e-02 2.416928065940737724e-03 -9.768383204936981201e-02 -2.436430454254150391e-01 1.551155298948287964e-01 5.368952453136444092e-02 -1.810896582901477814e-02 8.192081004381179810e-02 1.406569629907608032e-01 -1.549481004476547241e-01 -8.221456408500671387e-02 -3.427231311798095703e-01 -1.428578794002532959e-01 5.848241969943046570e-02 6.277253478765487671e-02 -1.141518428921699524e-01 -3.523123562335968018e-01 -3.496898710727691650e-01 1.252016797661781311e-02 2.033997476100921631e-01 -1.194150671362876892e-01 -7.010239362716674805e-02 2.800532877445220947e-01 2.085415720939636230e-01 -1.739990413188934326e-01 -3.184366822242736816e-01 1.249556839466094971e-01 2.852637469768524170e-01 3.080563433468341827e-02 6.499446183443069458e-02
1.085239276289939880e-01 -1.527459323406219482e-01 3.665927648544311523e-01 1.442114710807800293e-01 1.694051027297973633e-01 -2.387059926986694336e-01 -5.888352915644645691e-02 1.119488179683685303e-01 1.894057542085647583e-01 2.267993800342082977e-02 6.744344718754291534e-03 -3.673572242259979248e-01 5.936187505722045898e-02 -2.153964489698410034e-01 -1.644977950491011143e-03 4.753246437758207321e-03 -1.405521929264068604e-01 -1.048702746629714966e-01 -8.636725693941116333e-02 -2.117844820022583008e-01 8.190159499645233154e-02 -9.322392195463180542e-02 7.252303510904312134e-02 -1.391347199678421021e-01 -6.632367521524429321e-02 3.917484283447265625e-01 5.763190984725952148e-02 1.725120991468429565e-01 -2.489666491746902466e-01 1.828609406948089600e-01 1.130449548363685608e-01 -2.538989186286926270e-01
3.072899580001831055e-01 1.165823731571435928e-02 2.324250638484954834e-01 -2.058455497026443481e-01 6.967128813266754150e-02 -1.896770447492599487e-01 -4.944161325693130493e-02 -1.796376258134841919e-01 1.894231438636779785e-01 1.266157906502485275e-02 6.970864254981279373e-03 1.957321725785732269e-02 2.478876709938049316e-01 -3.403541147708892822e-01 -1.747855991125106812e-01 4.518576432019472122e-03 2.176208049058914185e-01 -1.499086916446685791e-01 2.239660173654556274e-02 -1.976095885038375854e-01 -2.461789399385452271e-01 -9.800048917531967163e-02 1.649321913719177246e-01 1.235257238149642944e-01 -2.494584172964096069e-01 2.950235009193420410e-01 2.755779586732387543e-02 -2.234575301408767700e-01 -2.430819869041442871e-01 1.481765508651733398e-02 7.054375112056732178e-02 -5.354392156004905701e-02
5.137177705764770508e-01 -1.079222559928894043e-01 1.944829225540161133e-01 -7.076327502727508545e-02 -6.891723722219467163e-02 -5.273253843188285828e-02 -4.668034985661506653e-02 -1.716300845146179199e-01 8.564706891775131226e-02 -3.182265534996986389e-02 7.938420027494430542e-02 6.385710090398788452e-02 -1.589855700731277466e-01 -3.230196535587310791e-01 1.681854575872421265e-02 1.016198918223381042e-01 -1.325855404138565063e-01 -9.389663487672805786e-02 -3.157197684049606323e-02 -1.754470765590667725e-01 2.737235426902770996e-01 1.981799453496932983e-01 2.688021361827850342e-01 2.655695676803588867e-01 2.519888877868652344e-01 1.237286776304244995e-01 1.320226583629846573e-02 -1.833847016096115112e-01 -1.637604981660842896e-01 1.520011574029922485e-01 5.657716095447540283e-02 -5.103486403822898865e-02
1.375516802072525024e-01 -7.106677442789077759e-02 -7.395234704017639160e-02 1.267596185207366943e-01 -1.019776463508605957e-01 -9.438761323690414429e-02 3.007007837295532227e-01 1.963693797588348389e-01 1.760675311088562012e-01 8.577404916286468506e-02 2.406655251979827881e-02 -6.624408066272735596e-02 -1.625334024429321289e-01 -2.222678661346435547e-01 2.715460062026977539e-01 3.174120932817459106e-02 6.985603366047143936e-03 -1.109719052910804749e-01 -2.043997049331665039e-01 -5.131679400801658630e-02 6.287215743213891983e-03 2.460019141435623169e-01 2.200623005628585815e-01 6.556209176778793335e-02 1.747620552778244019e-01 1.696056127548217773e-01 1.396110206842422485e-01 1.983795613050460815e-01 -5.464347004890441895e-01 -4.302107542753219604e-02 1.309875249862670898e-01 -8.062938600778579712e-02
1.603873670101165771e-01 8.897367864847183228e-02 -3.113139420747756958e-03 8.531043678522109985e-02 2.896101959049701691e-02 -4.996836781501770020e-01 7.302603125572204590e-02 -1.477208137512207031e-01 -9.292144328355789185e-02 -5.165261030197143555e-02 1.272395402193069458e-01 2.600598894059658051e-02 -7.046003884170204401e-05 -4.469639062881469727e-01 -2.212529033422470093e-01 -3.066989779472351074e-01 4.352267831563949585e-02 -2.087437510490417480e-01 -3.104719892144203186e-02 -4.681395590305328369e-01 -5.565585568547248840e-03 5.776964128017425537e-02 1.362757384777069092e-02 1.502746716141700745e-02 -1.576735638082027435e-02 1.358117759227752686e-01 3.775507211685180664e-02 -7.348988950252532959e-02 -7.567534595727920532e-02 -4.808536171913146973e-02 2.120088599622249603e-02 -8.401335775852203369e-02
1.528924331068992615e-02 -2.070163749158382416e-02 9.858237951993942261e-02 -1.318724900484085083e-01 9.155782312154769897e-02 -1.889835149049758911e-01 7.740793377161026001e-02 1.225409805774688721e-01 -1.253364235162734985e-01 5.144832655787467957e-02 2.671179771423339844e-01 -1.864686724729835987e-03 4.466457292437553406e-02 -3.275337815284729004e-01 5.545836687088012695e-02 1.086452081799507141e-01 2.008083909749984741e-01 7.528392225503921509e-02 -2.514004409313201904e-01 -2.808743715286254883e-01 1.178467571735382080e-01 4.428085312247276306e-02 6.633093953132629395e-02 1.003209054470062256e-01 3.534599542617797852e-01 1.730061769485473633e-01 -1.406815499067306519e-01 -3.970370292663574219e-01 -1.008469164371490479e-01 1.380807757377624512e-01 -9.532073885202407837e-02 -3.228689432144165039e-01
-2.702849507331848145e-01 1.445332467555999756e-01 1.341219693422317505e-01 1.244278401136398315e-01 -6.655068695545196533e-02 -2.547939717769622803e-01 -2.026175409555435181e-01 9.693295508623123169e-02 -1.846425682306289673e-01 3.160760924220085144e-02 -2.869030535221099854e-01 -1.110942885279655457e-01 -1.621636748313903809e-01 -2.095962017774581909e-01 -7.549225538969039917e-02 -8.185029029846191406e-02 -7.465490698814392090e-02 4.058647900819778442e-03 4.338754713535308838e-02 1.951618306338787079e-02 1.352643873542547226e-02 4.630272984504699707e-01 2.676911056041717529e-01 7.380935549736022949e-02 1.970209777355194092e-01 7.955461740493774414e-02 -1.090814769268035889e-01 -2.454776763916015625e-01 -3.408458232879638672e-01 -4.336433857679367065e-02 8.876838721334934235e-03 -7.373442500829696655e-02
9.282598644495010376e-02 1.060290634632110596e-01 1.427464485168457031e-01 1.777510643005371094e-01 2.169179618358612061e-01 -4.354500472545623779e-01 8.802844583988189697e-02 -1.654210984706878662e-01 5.762116238474845886e-02 -3.670021519064903259e-02 -1.808239072561264038e-01 -1.320214569568634033e-01 -2.287957519292831421e-01 -1.459088623523712158e-01 -9.081938117742538452e-02 -1.496649086475372314e-01 -2.286909222602844238e-01 -7.726445794105529785e-02 -2.134086787700653076e-01 -1.128091886639595032e-01 1.250901520252227783e-01 3.320398926734924316e-01 3.340171873569488525e-01 -1.103296428918838501e-01 -1.625263690948486328e-01 5.856757983565330505e-02 2.621236741542816162e-01 -1.020105034112930298e-01 -1.170147210359573364e-01 2.276217378675937653e-02 -5.782914161682128906e-02 6.794120371341705322e-02
2.096650302410125732e-01 1.726501584053039551e-01 2.338437587022781372e-01 -1.928955912590026855e-01 2.513512223958969116e-02 -2.988548278808593750e-01 -2.338311374187469482e-01 -1.207664012908935547e-01 1.066087484359741211e-01 3.416714817285537720e-02 -1.143377972766757011e-03 -1.695529967546463013e-01 1.106889620423316956e-01 1.394475102424621582e-01 3.675998374819755554e-02 -2.937884628772735596e-02 -1.882439255714416504e-01 -1.122431755065917969e-01 -1.402846574783325195e-01 -2.081042677164077759e-01 8.819570392370223999e-02 4.321408569812774658e-01 3.998130932450294495e-02 -2.912608161568641663e-02 3.250427171587944031e-02 1.162566915154457092e-01 -1.334639173001050949e-02 -1.833138763904571533e-01 -3.393079340457916260e-01 2.584396004676818848e-01 -2.253057360649108887e-01 -1.044439896941184998e-01
1.145247817039489746e-01 -2.130067050457000732e-01 1.262487471103668213e-01 -4.697729349136352539e-01 1.480851173400878906e-01 -8.314856141805648804e-02 -3.752694651484489441e-02 2.482711523771286011e-01 2.294555678963661194e-02 -7.502876222133636475e-02 -6.189882382750511169e-02 -1.275148093700408936e-01 -1.456967554986476898e-02 -7.952787727117538452e-02 -2.543140947818756104e-01 9.857253730297088623e-02 1.235749199986457825e-01 -1.989673972129821777e-01 -4.911731183528900146e-02 -4.469655454158782959e-01 -1.550223529338836670e-01 1.147229522466659546e-01 7.503803819417953491e-02 3.662473335862159729e-02 3.533027321100234985e-02 1.572611629962921143e-01 5.442789569497108459e-02 -2.826199233531951904e-01 -1.903677284717559814e-01 2.054850757122039795e-01 1.292168647050857544e-01 2.508425898849964142e-02
2.685100734233856201e-01 -7.279065996408462524e-02 2.064381241798400879e-01 -2.270364016294479370e-02 1.604606062173843384e-01 -1.151302829384803772e-01 3.328990936279296875e-01 1.072410419583320618e-01 -5.558410659432411194e-02 -1.078794524073600769e-01 1.863169521093368530e-01 2.861388213932514191e-02 -6.399165838956832886e-02 -1.414538323879241943e-01 1.075306460261344910e-01 -9.508480317890644073e-03 -2.063785679638385773e-02 -5.181203782558441162e-02 -1.576218456029891968e-01 -4.137774705886840820e-01 3.121256828308105469e-02 -1.137667149305343628e-01 2.492894232273101807e-01 4.415458738803863525e-01 -5.470678582787513733e-02 1.198421642184257507e-01 1.360912919044494629e-01 -1.731068938970565796e-01 -1.337199658155441284e-01 2.691638171672821045e-01 -7.244825363159179688e-02 -2.272540889680385590e-02
-1.094136163592338562e-01 -1.240966990590095520e-01 -5.481556430459022522e-02 -7.742878049612045288e-02 -4.158031567931175232e-02 -2.890697717666625977e-01 -1.265942305326461792e-01 6.994237750768661499e-02 1.142049655318260193e-01 1.670773774385452271e-01 1.210819408297538757e-01 -2.830156385898590088e-01 9.826733171939849854e-02 -4.770241379737854004e-01 2.165971398353576660e-01 -2.197562754154205322e-01 1.534736948087811470e-04 -3.350740969181060791e-01 -2.507902979850769043e-01 -2.037523239850997925e-01 1.071994826197624207e-01 -1.352938711643218994e-01 -4.432247951626777649e-03 -2.380722947418689728e-02 -5.829463154077529907e-02 2.033960632979869843e-02 1.919109225273132324e-01 3.047933243215084076e-02 -2.476059943437576294e-01 -7.959591224789619446e-03 5.209758877754211426e-02 -1.912153959274291992e-01
2.422363609075546265e-01 -1.226881220936775208e-01 1.983725726604461670e-01 -8.818453550338745117e-02 4.035402089357376099e-02 -2.257768958806991577e-01 1.559661179780960083e-01 1.994173675775527954e-01 -3.987952321767807007e-02 1.113488245755434036e-02 -7.103323936462402344e-02 -1.725276745855808258e-02 1.144607812166213989e-01 -2.954724431037902832e-01 2.074149101972579956e-01 -9.006956219673156738e-02 1.586769074201583862e-01 -3.090057671070098877e-01 -6.926112622022628784e-02 -4.212116599082946777e-01 2.511623203754425049e-01 5.480388924479484558e-02 2.837291359901428223e-01 -1.051188558340072632e-01 2.122633457183837891e-01 2.217886596918106079e-01 -5.303458124399185181e-02 -1.765052974224090576e-01 9.841000288724899292e-02 -1.678806357085704803e-02 -7.158238440752029419e-02 -5.261719692498445511e-03
2.767565548419952393e-01 4.865046963095664978e-02 -1.633552908897399902e-01 -2.975637316703796387e-01 -1.191399917006492615e-01 -1.515721380710601807e-01 -1.290684491395950317e-01 -1.270064339041709900e-02 5.505163595080375671e-02 2.151517271995544434e-01 -1.993144750595092773e-01 -2.130413651466369629e-01 -1.784447878599166870e-01 -2.461116313934326172e-01 1.840479522943496704e-01 -1.408636569976806641e-01 6.031807512044906616e-02 -2.139425091445446014e-02 -3.562910109758377075e-02 -1.549941152334213257e-01 9.719270467758178711e-02 3.755076527595520020e-01 3.395009785890579224e-02 -1.156868040561676025e-01 3.736075013875961304e-02 5.545690283179283142e-02 1.384809166193008423e-01 -2.473796345293521881e-02 -2.179886847734451294e-01 1.105909347534179688e-01 -3.933378159999847412e-01 1.953365951776504517e-01
-3.252240642905235291e-02 -2.773830853402614594e-02 -8.343649655580520630e-02 1.282112002372741699e-01 1.632951945066452026e-02 -3.462424278259277344e-01 3.071404993534088135e-01 -1.066480726003646851e-01 -1.429329663515090942e-01 2.245849967002868652e-01 2.793677449226379395e-01 -2.288536131381988525e-01 -2.211010605096817017e-01 -4.081678688526153564e-01 -6.020021811127662659e-02 8.592878282070159912e-02 5.988193210214376450e-03 -1.538519114255905151e-01 5.236198380589485168e-02 -8.698108606040477753e-03 -3.523167073726654053e-01 1.595680862665176392e-01 7.165743410587310791e-02 1.926346719264984131e-01 1.365988701581954956e-01 2.566243112087249756e-01 -3.101056627929210663e-02 2.328353561460971832e-02 -6.086903065443038940e-02 -4.648004472255706787e-02 1.042258739471435547e-01 -5.232981406152248383e-03
3.160588443279266357e-01 -8.586854487657546997e-02 3.564374446868896484e-01 -3.277472555637359619e-01 8.300862461328506470e-02 8.196068555116653442e-02 -2.512506581842899323e-02 -7.707796245813369751e-02 2.626415193080902100e-01 8.106645941734313965e-02 -1.334114819765090942e-01 -1.354155242443084717e-01 1.266392022371292114e-01 -2.896080613136291504e-01 1.549055334180593491e-03 7.050958275794982910e-02 6.972642242908477783e-02 -1.608148515224456787e-01 -1.412896811962127686e-01 -1.228426918387413025e-01 -1.145633757114410400e-01 -8.048625290393829346e-02 4.935086891055107117e-02 -3.472774103283882141e-02 1.511616110801696777e-01 4.349488914012908936e-01 1.958665251731872559e-01 4.258843883872032166e-02 -1.964886784553527832e-01 1.390378326177597046e-01 4.427683353424072266e-02 1.427810341119766235e-01
-6.809018552303314209e-02 7.550176233053207397e-02 1.801736056804656982e-01 1.311138272285461426e-01 3.160716891288757324e-01 -2.200475186109542847e-01 -1.310266554355621338e-01 1.383287906646728516e-01 -1.407059282064437866e-01 -1.014559492468833923e-01 -1.446934491395950317e-01 -2.452803310006856918e-03 -2.629314363002777100e-01 -1.445665657520294189e-01 2.865138649940490723e-01 -2.431031689047813416e-02 2.493286281824111938e-01 -8.957697451114654541e-02 -1.049055904150009155e-01 -1.740949898958206177e-01 -5.595408380031585693e-02 1.895635873079299927e-01 1.000588908791542053e-01 1.621601730585098267e-01 1.561816036701202393e-01 4.611715674400329590e-01 9.915015101432800293e-02 2.200169712305068970e-01 -1.079112589359283447e-01 -6.840354204177856445e-02 -2.722000516951084137e-02 -1.799623221158981323e-01
5.703834444284439087e-02 -6.370134651660919189e-02 -4.813151434063911438e-02 -1.596149951219558716e-01 -2.150795236229896545e-02 -3.124537467956542969e-01 -1.397638469934463501e-01 1.615511178970336914e-01 -3.782890364527702332e-02 3.497304767370223999e-02 9.135638922452926636e-02 -1.851486414670944214e-01 8.042010664939880371e-02 -2.585310339927673340e-01 -7.666072994470596313e-02 -4.331731796264648438e-02 -1.776505075395107269e-02 -1.662295460700988770e-01 -1.958033740520477295e-01 -4.595198035240173340e-01 1.056243181228637695e-01 1.070762574672698975e-01 1.513044256716966629e-02 -1.547836512327194214e-01 3.147412240505218506e-01 2.679014503955841064e-01 4.103006422519683838e-02 -3.163494765758514404e-01 2.159224301576614380e-01 4.461941123008728027e-02 1.139188110828399658e-01 -1.907746046781539917e-01
-5.020534247159957886e-02 1.685015112161636353e-01 -7.188606262207031250e-02 -3.039371967315673828e-01 -8.192518353462219238e-02 -2.401861846446990967e-01 -3.078942894935607910e-01 1.986340805888175964e-02 -2.397087365388870239e-01 -4.007501527667045593e-02 2.727109938859939575e-02 -3.248659968376159668e-01 -8.030996471643447876e-02 -2.943612337112426758e-01 3.213733434677124023e-02 7.213918119668960571e-02 -1.684305816888809204e-02 -4.307461529970169067e-02 -2.028172612190246582e-01 -9.772790223360061646e-02 -8.062012493610382080e-02 2.027970999479293823e-01 3.108169734477996826e-01 -5.945309251546859741e-02 -2.664036815986037254e-03 3.534415066242218018e-01 -1.632506102323532104e-01 -2.641337551176548004e-02 -2.483044415712356567e-01 -1.484734117984771729e-01 -1.012222319841384888e-01 2.119292691349983215e-02
1.522874683141708374e-01 -2.724511027336120605e-01 1.503679752349853516e-01 -1.402679532766342163e-01 1.955749541521072388e-01 -4.258269965648651123e-01 1.334410626441240311e-02 2.308995872735977173e-01 -1.041028052568435669e-01 1.287518292665481567e-01 9.174299985170364380e-02 -2.626343965530395508e-01 -1.646612733602523804e-01 -2.184121757745742798e-01 1.463997960090637207e-01 1.277801394462585449e-01 -1.013085246086120605e-01 -7.297150790691375732e-02 2.965759038925170898e-01 1.423112154006958008e-01 1.875124275684356689e-01 5.793745070695877075e-02 -9.005615138448774815e-04 -1.631104350090026855e-01 1.991599053144454956e-01 7.928933948278427124e-02 2.043694853782653809e-01 -4.799994174391031265e-03 -3.300910070538520813e-02 -1.755582690238952637e-01 -2.200805246829986572e-01 -1.132606193423271179e-01
1.923119425773620605e-01 9.926552325487136841e-02 -8.971811830997467041e-02 -6.904920190572738647e-02 -1.559929102659225464e-01 -2.918585240840911865e-01 2.355106621980667114e-01 1.016632989048957825e-01 -2.505805715918540955e-02 -8.291389048099517822e-02 -7.378482073545455933e-02 -1.849767863750457764e-01 -1.573144048452377319e-01 -3.042294383049011230e-01 -7.345154881477355957e-02 2.071279734373092651e-01 2.007451951503753662e-01 -9.256342053413391113e-02 -1.134668439626693726e-01 -3.627535104751586914e-01 -6.673200428485870361e-02 -2.285578697919845581e-01 1.738935410976409912e-01 2.968143820762634277e-01 -6.603561341762542725e-03 3.190469369292259216e-02 1.850792914628982544e-01 -1.111996620893478394e-01 -3.181226849555969238e-01 -1.797995716333389282e-01 2.760723046958446503e-02 4.394906759262084961e-02
1.645488739013671875e-01 -2.084096521139144897e-01 -1.037313118577003479e-01 -6.644406914710998535e-02 1.599922925233840942e-01 8.456377685070037842e-02 1.120991166681051254e-02 2.071795761585235596e-01 1.181384846568107605e-01 -1.795363277196884155e-01 5.367003008723258972e-02 -1.841693967580795288e-01 2.094770967960357666e-01 -3.899288475513458252e-01 2.546004354953765869e-01 -2.520342357456684113e-02 -6.666837632656097412e-02 -1.070719212293624878e-01 -1.349041759967803955e-01 -2.842468023300170898e-01 -1.627284884452819824e-01 3.085677139461040497e-02 3.747070729732513428e-01 2.411966472864151001e-01 2.428954392671585083e-01 8.411359786987304688e-02 -2.915048412978649139e-02 -1.905027478933334351e-01 2.630668226629495621e-03 1.995562463998794556e-01 -2.962900698184967041e-02 9.646621346473693848e-02
2.268744260072708130e-02 2.666785195469856262e-02 -1.748250424861907959e-01 6.790032237768173218e-02 8.672615140676498413e-02 -1.517964750528335571e-01 2.335497438907623291e-01 1.354739218950271606e-01 -2.666060924530029297e-01 8.373251557350158691e-02 1.808739751577377319e-01 -6.721375882625579834e-02 -3.722552582621574402e-02 -2.267877906560897827e-01 -2.291242927312850952e-01 3.279651999473571777e-01 -1.254700422286987305e-01 -3.549508452415466309e-01 1.522762924432754517e-01 -1.152848526835441589e-01 8.225509524345397949e-02 2.481620013713836670e-01 1.665561199188232422e-01 1.066905558109283447e-01 2.518829405307769775e-01 2.858638465404510498e-01 1.578063219785690308e-01 -2.121654152870178223e-01 -9.268891811370849609e-02 -2.741464599967002869e-02 -2.333695068955421448e-02 -1.458896100521087646e-01
3.070804178714752197e-01 -1.290843635797500610e-01 2.132941409945487976e-02 -9.739594161510467529e-02 1.395589262247085571e-01 -2.026997357606887817e-01 8.615846186876296997e-02 1.113081350922584534e-01 -2.411425113677978516e-01 -1.458462923765182495e-01 -3.213042393326759338e-02 -1.771046072244644165e-01 1.275003999471664429e-01 -1.642667502164840698e-01 2.301725447177886963e-01 4.979615658521652222e-02 -1.146083027124404907e-01 -4.438606649637222290e-02 -2.690007984638214111e-01 -2.178034931421279907e-01 -1.281458586454391479e-01 2.066555023193359375e-01 5.024108290672302246e-01 -7.198729366064071655e-02 1.014284342527389526e-01 -1.458657532930374146e-01 -1.623371094465255737e-01 -2.265257090330123901e-01 -1.571139246225357056e-01 -4.256329685449600220e-02 -1.070386730134487152e-03 -2.901777997612953186e-02
2.907955944538116455e-01 -2.520455978810787201e-02 1.899284720420837402e-01 1.471603512763977051e-01 2.021085768938064575e-01 -3.965018093585968018e-01 -3.765441849827766418e-02 -1.466704159975051880e-02 3.249439299106597900e-01 6.254532933235168457e-02 4.625089839100837708e-02 -1.133452821522951126e-02 8.685720711946487427e-02 -1.536566764116287231e-01 4.439994692802429199e-02 2.673987448215484619e-01 5.369930993765592575e-03 6.479659583419561386e-03 -2.542368173599243164e-01 -5.186025425791740417e-02 3.862630575895309448e-02 2.895539700984954834e-01 3.211154937744140625e-01 -1.037576496601104736e-01 -9.805537015199661255e-02 1.591072380542755127e-01 1.125655472278594971e-01 -1.663665324449539185e-01 -2.941751182079315186e-01 -2.465499751269817352e-02 9.950050152838230133e-03 1.088457256555557251e-01
2.014017850160598755e-01 -1.243029758334159851e-01 1.594232916831970215e-01 4.433627706021070480e-03 1.967552602291107178e-01 -1.683812886476516724e-01 2.739084959030151367e-01 -1.905904151499271393e-02 -2.413087897002696991e-02 1.742520332336425781e-01 9.919502586126327515e-02 -1.271818429231643677e-01 -1.541514098644256592e-01 -3.376702666282653809e-01 6.158144772052764893e-02 -2.373355329036712646e-01 1.441373676061630249e-02 2.865896560251712799e-02 1.327634751796722412e-01 -3.694625794887542725e-01 7.609054446220397949e-02 1.546317487955093384e-01 2.203998714685440063e-01 5.154177173972129822e-02 -3.855144977569580078e-01 2.057032436132431030e-01 -2.400052966549992561e-03 4.619057476520538330e-02 -2.538316845893859863e-01 3.157925792038440704e-03 1.216072440147399902e-01 -1.132998242974281311e-01
-2.543940246105194092e-01 -1.001640781760215759e-01 -1.283987909555435181e-01 -2.258937656879425049e-01 -1.002724654972553253e-02 -1.808776259422302246e-01 1.914122549351304770e-04 -1.124691125005483627e-02 2.483978718519210815e-01 4.034179076552391052e-02 -1.207357645034790039e-01 -2.736701965332031250e-01 -1.147739514708518982e-01 -5.984992161393165588e-02 1.399935334920883179e-01 -1.043747738003730774e-02 -1.269331667572259903e-02 -2.537687681615352631e-02 -1.250462681055068970e-01 -1.305112689733505249e-01 -2.176749706268310547e-01 4.297704100608825684e-01 2.060610055923461914e-01 3.389155492186546326e-02 1.716710180044174194e-01 4.038805663585662842e-01 -4.516953974962234497e-02 -3.107915818691253662e-01 -1.652684360742568970e-01 6.160015612840652466e-02 3.314084932208061218e-02 5.413777008652687073e-02
1.769303232431411743e-01 6.680633872747421265e-02 -1.673325151205062866e-01 -5.633189808577299118e-03 1.010866984724998474e-01 -1.921940743923187256e-01 1.651611328125000000e-01 1.252773553133010864e-01 -1.344828009605407715e-01 -3.175400942564010620e-02 2.973482944071292877e-02 -4.660158231854438782e-02 -8.795340359210968018e-02 -2.713206410408020020e-01 6.662127375602722168e-02 -1.192962750792503357e-01 1.793072000145912170e-02 -9.759970754384994507e-02 -7.593254745006561279e-02 1.085738316178321838e-01 -1.863243728876113892e-01 3.375506401062011719e-01 3.663800656795501709e-02 1.148304045200347900e-01 1.708278357982635498e-01 -5.483689717948436737e-03 3.587605655193328857e-01 6.060351058840751648e-02 -5.146819949150085449e-01 2.057216316461563110e-02 3.055896461009979248e-01 -1.140784993767738342e-01
6.641437113285064697e-02 9.126222133636474609e-02 4.496347159147262573e-02 -6.954201962798833847e-03 -3.490301668643951416e-01 -3.616424202919006348e-01 2.583299875259399414e-01 6.378903985023498535e-02 2.152423933148384094e-02 -2.419333159923553467e-02 1.696905195713043213e-01 -3.161577284336090088e-01 -3.143696486949920654e-01 -1.079726070165634155e-01 1.861153095960617065e-01 1.260600686073303223e-01 -1.216016709804534912e-01 -1.147561743855476379e-01 9.890834800899028778e-03 2.042440511286258698e-02 -2.398400157690048218e-01 2.234762459993362427e-01 2.583740949630737305e-01 3.923175111413002014e-02 5.917545035481452942e-02 2.643551528453826904e-01 -1.644262485206127167e-02 -2.556302351877093315e-03 -2.319231629371643066e-01 8.885990828275680542e-02 -1.195118650794029236e-01 -1.307748556137084961e-01
2.167492955923080444e-01 -3.507641255855560303e-01 3.230211511254310608e-02 -1.086213742382824421e-03 -2.209362387657165527e-02 -1.490616351366043091e-01 -7.401874661445617676e-02 2.501020133495330811e-01 2.757659927010536194e-02 1.993124373257160187e-02 1.252947300672531128e-01 -4.522930383682250977e-01 1.113936770707368851e-02 -2.557510733604431152e-01 -8.892311155796051025e-02 -5.102103948593139648e-02 9.529843181371688843e-02 -2.099142521619796753e-01 -1.395483314990997314e-02 -9.538391232490539551e-02 -1.057217270135879517e-01 -5.382602661848068237e-02 2.786973118782043457e-01 3.218856453895568848e-02 1.892018020153045654e-01 -8.963607251644134521e-02 3.316352665424346924e-01 -1.297862231731414795e-01 7.568475604057312012e-02 -1.774099320173263550e-01 -2.781177759170532227e-01 1.738593727350234985e-02
2.011240273714065552e-01 1.210368722677230835e-01 5.725140869617462158e-02 -1.029544230550527573e-02 1.989724487066268921e-01 -2.870803177356719971e-01 1.905938796699047089e-02 3.091296255588531494e-01 2.698427140712738037e-01 2.572265267372131348e-01 -3.346491232514381409e-02 -3.460288345813751221e-01 4.473143070936203003e-02 -6.711227446794509888e-02 -2.237674593925476074e-02 -3.148363530635833740e-01 -1.606802195310592651e-01 -6.067848205566406250e-02 7.584721595048904419e-02 -4.274041950702667236e-02 -5.851450189948081970e-02 -5.927032604813575745e-02 4.244254960212856531e-04 -3.337393701076507568e-02 2.922317385673522949e-01 1.340112686157226562e-01 4.335144162178039551e-02 -3.353755474090576172e-01 -1.971712708473205566e-01 4.026642069220542908e-02 -1.870305836200714111e-01 -1.389192789793014526e-01
6.031250953674316406e-02 -5.294230580329895020e-02 1.515246629714965820e-01 1.165598109364509583e-01 -1.555246114730834961e-01 -2.222025245428085327e-01 3.320126235485076904e-01 -3.786098584532737732e-02 -1.465180069208145142e-01 2.942347824573516846e-01 2.558838427066802979e-01 -3.243655264377593994e-01 -4.024078547954559326e-01 -2.962778508663177490e-01 -2.312511764466762543e-02 -1.962711662054061890e-02 -1.948425173759460449e-01 -1.390523463487625122e-01 8.200317621231079102e-02 -1.458591520786285400e-01 -9.742616862058639526e-02 8.126277476549148560e-02 1.330930739641189575e-01 1.907140314579010010e-01 2.256152778863906860e-01 1.278588175773620605e-01 9.708970785140991211e-02 -4.606394842267036438e-02 8.774065412580966949e-03 -4.709884151816368103e-02 6.798568367958068848e-02 -3.502331301569938660e-02
2.746842801570892334e-01 1.675592809915542603e-01 9.559945762157440186e-02 -6.532590091228485107e-02 -9.830471128225326538e-02 -4.786188602447509766e-01 -6.533231586217880249e-02 -1.757067590951919556e-01 4.464143887162208557e-02 -9.139490313827991486e-03 -7.663446664810180664e-02 -3.269084692001342773e-01 -6.205493584275245667e-02 -6.176936626434326172e-02 -1.697572506964206696e-02 -4.930491000413894653e-02 -4.879451170563697815e-02 6.267768889665603638e-02 -1.600956469774246216e-01 -1.554832756519317627e-01 1.944318711757659912e-01 3.316662311553955078e-01 1.960831284523010254e-01 1.155827417969703674e-01 1.502193063497543335e-01 -1.261907815933227539e-01 6.680697202682495117e-02 -2.891312241554260254e-01 -1.765716671943664551e-01 -5.645544826984405518e-02 -9.697312861680984497e-02 -2.406930327415466309e-01
7.978793233633041382e-02 1.082040667533874512e-01 2.215518504381179810e-01 4.673723876476287842e-02 3.073814511299133301e-01 -4.493569731712341309e-01 -1.960092782974243164e-01 3.472927957773208618e-02 8.427319675683975220e-02 6.642606109380722046e-02 -1.526247709989547729e-01 -8.695357292890548706e-02 -3.515875339508056641e-02 -2.320931255817413330e-01 -4.399119690060615540e-02 -2.980009615421295166e-01 8.577830344438552856e-02 -6.896987557411193848e-02 -1.452542245388031006e-01 -2.931973040103912354e-01 -1.274344623088836670e-01 1.303786784410476685e-01 -3.724111989140510559e-02 8.363197743892669678e-02 2.315014451742172241e-01 2.105677574872970581e-01 9.338069707155227661e-03 -6.171175464987754822e-02 -9.308151155710220337e-02 -1.326673924922943115e-01 1.713862270116806030e-01 2.969006299972534180e-01
2.388685941696166992e-02 -4.058781266212463379e-02 1.905518025159835815e-01 1.234629899263381958e-01 4.241591319441795349e-02 -2.876456081867218018e-01 4.354056119918823242e-01 1.177582442760467529e-01 1.490329951047897339e-01 9.179443120956420898e-02 4.385478049516677856e-02 -2.457527369260787964e-01 1.299104541540145874e-01 -2.377173602581024170e-01 1.945804357528686523e-01 7.240050286054611206e-02 -5.935840681195259094e-02 3.947012498974800110e-02 -2.601918578147888184e-01 -1.888300180435180664e-01 -2.263346686959266663e-02 1.214398071169853210e-01 1.836019903421401978e-01 1.474350243806838989e-01 -1.893658936023712158e-01 2.275231778621673584e-01 1.424365192651748657e-01 -1.299628168344497681e-01 -3.495497405529022217e-01 -3.608960285782814026e-02 -9.779050946235656738e-02 1.086318939924240112e-01
1.930189691483974457e-02 1.952306367456912994e-02 1.031558886170387268e-01 -3.611409291625022888e-02 -9.675417095422744751e-02 -2.824165523052215576e-01 -3.364923223853111267e-02 1.061958968639373779e-01 2.033711224794387817e-01 6.742937862873077393e-02 -1.329318434000015259e-01 5.666091293096542358e-02 1.128758043050765991e-01 -3.448889255523681641e-01 7.648340612649917603e-02 3.481359034776687622e-02 -4.924628138542175293e-02 -2.547148466110229492e-01 -1.619198769330978394e-01 -6.371468305587768555e-02 1.415925216861069202e-03 3.818371891975402832e-01 3.254088163375854492e-01 3.765642940998077393e-01 -1.319529265165328979e-01 -5.549266934394836426e-02 8.259230107069015503e-02 -2.806456089019775391e-01 -2.395559847354888916e-01 9.752040356397628784e-02 -2.746625617146492004e-02 1.242171525955200195e-01
7.650889456272125244e-02 1.543403863906860352e-01 2.976152002811431885e-01 1.120703592896461487e-01 3.358541131019592285e-01 -2.264674007892608643e-01 2.439003903418779373e-03 8.734891563653945923e-02 1.327814068645238876e-02 1.043076720088720322e-02 -1.239461898803710938e-01 -1.240031048655509949e-01 -6.455363333225250244e-02 -1.859264671802520752e-01 1.601224839687347412e-01 9.000576287508010864e-02 5.160689353942871094e-02 -5.817353725433349609e-02 2.134327888488769531e-01 -2.307963222265243530e-01 1.462298911064863205e-02 1.748112775385379791e-02 1.940319538116455078e-01 6.330893933773040771e-02 5.255919694900512695e-01 1.596988290548324585e-01 9.792317450046539307e-02 -2.915433049201965332e-01 -1.533330976963043213e-01 -9.607496758690103889e-05 -5.864167958498001099e-02 1.537468284368515015e-01
9.935484081506729126e-02 -2.091600596904754639e-01 2.596725821495056152e-01 -3.572683334350585938e-01 7.715953141450881958e-02 -3.206479251384735107e-01 -1.381800919771194458e-01 -4.763510450720787048e-02 8.415938913822174072e-02 8.493229001760482788e-02 -6.644166260957717896e-02 2.748561501502990723e-01 -1.419959664344787598e-01 -2.839890718460083008e-01 -1.784280836582183838e-01 1.246052384376525879e-01 -3.295027017593383789e-01 -1.255724579095840454e-02 -5.212259665131568909e-02 -3.665284514427185059e-01 -7.918057590723037720e-02 -1.941044256091117859e-02 4.697516560554504395e-02 1.506134867668151855e-01 2.168153412640094757e-03 1.108638867735862732e-01 1.608642190694808960e-01 1.726108416914939880e-02 -1.871718764305114746e-01 -9.839794039726257324e-02 5.959657020866870880e-03 -1.348980516195297241e-01
3.406672775745391846e-01 4.018614068627357483e-02 -3.360216319561004639e-02 3.325427323579788208e-02 8.564074337482452393e-02 -1.757405102252960205e-01 9.898691624402999878e-02 -5.993089079856872559e-02 3.205381631851196289e-01 2.944174706935882568e-01 -5.520668625831604004e-02 -1.694776266813278198e-01 -5.452042445540428162e-03 -1.746628582477569580e-01 -5.606506392359733582e-02 -5.761390086263418198e-03 -4.965065792202949524e-02 1.342274695634841919e-01 -1.550834476947784424e-01 -2.611098289489746094e-01 1.943187862634658813e-01 2.118057757616043091e-01 4.152108728885650635e-02 1.258233338594436646e-01 4.027831554412841797e-01 1.908732205629348755e-01 7.799334079027175903e-02 -1.112744361162185669e-01 -2.295059561729431152e-01 -2.369776517152786255e-01 1.444798409938812256e-01 -1.176889464259147644e-01
2.201413549482822418e-02 8.644031360745429993e-03 2.130735367536544800e-01 2.251568064093589783e-02 8.104031533002853394e-02 -5.167035758495330811e-02 3.320111930370330811e-01 3.537570536136627197e-01 -2.366924425587058067e-03 1.233033239841461182e-01 -1.072864383459091187e-01 -3.556744754314422607e-01 6.578914821147918701e-02 -4.082116186618804932e-01 -4.284107312560081482e-02 6.489802896976470947e-02 -3.484857827425003052e-02 1.841052621603012085e-02 -6.817071884870529175e-02 -5.024815350770950317e-02 2.904534637928009033e-01 9.313435852527618408e-02 1.210631877183914185e-01 1.638233661651611328e-01 -1.059904620051383972e-01 1.933187991380691528e-01 3.130652010440826416e-02 -5.209221318364143372e-02 -3.038328886032104492e-01 -2.743320539593696594e-02 -2.893409729003906250e-01 7.963936775922775269e-02
2.341235429048538208e-02 -1.364192366600036621e-02 4.828274995088577271e-02 -1.675576716661453247e-01 1.918078213930130005e-01 -1.806840002536773682e-01 -6.869744975119829178e-04 1.652622222900390625e-01 -6.376018375158309937e-02 7.088066078722476959e-03 -3.467966020107269287e-01 5.180764570832252502e-02 -3.203018754720687866e-02 -2.385974377393722534e-01 1.113423854112625122e-01 2.657898366451263428e-01 1.840385496616363525e-01 -2.731658220291137695e-01 -1.935934461653232574e-02 -4.008163213729858398e-01 2.058412730693817139e-01 6.465706974267959595e-02 2.065298408269882202e-01 -2.825434878468513489e-02 3.678240478038787842e-01 2.176205068826675415e-01 -8.564529940485954285e-03 -1.000964418053627014e-01 -1.193898543715476990e-01 1.025142520666122437e-01 3.169140592217445374e-02 -1.612790822982788086e-01
-1.845672428607940674e-01 -2.601888775825500488e-01 2.680217623710632324e-01 -1.358713954687118530e-01 2.151599228382110596e-01 -3.556351065635681152e-01 -3.809897974133491516e-02 4.271091148257255554e-02 9.930935502052307129e-02 1.148956343531608582e-01 1.072743758559226990e-01 8.101403713226318359e-03 -3.036810755729675293e-01 -1.608107089996337891e-01 -9.244150668382644653e-02 -6.928682327270507812e-02 1.353527009487152100e-01 -1.791781336069107056e-01 2.519809305667877197e-01 -4.661887139081954956e-02 -4.963562637567520142e-02 2.525768578052520752e-01 -2.049363702535629272e-01 1.243170350790023804e-01 1.767563819885253906e-01 1.002861000597476959e-02 2.094959169626235962e-01 -1.766313463449478149e-01 -2.322809398174285889e-01 1.487915068864822388e-01 -2.085215896368026733e-01 4.304795060306787491e-03
1.440035253763198853e-01 -2.156841568648815155e-02 -4.512434359639883041e-03 3.426098451018333435e-02 2.534714937210083008e-01 -3.915520310401916504e-01 2.239546030759811401e-01 -1.042767763137817383e-01 2.199772931635379791e-02 -3.504579514265060425e-02 1.258660107851028442e-01 -4.428847134113311768e-02 -1.035564467310905457e-01 -3.471128940582275391e-01 -1.547116637229919434e-01 -3.671026527881622314e-01 2.593365907669067383e-01 -2.417089045047760010e-01 -6.349776685237884521e-02 -3.635704517364501953e-01 3.307301551103591919e-02 3.899211063981056213e-03 -9.130241349339485168e-03 2.203053981065750122e-01 8.022080361843109131e-02 6.522019207477569580e-02 2.118242830038070679e-01 -3.182877600193023682e-02 -9.030763059854507446e-02 -1.039484664797782898e-01 -1.340126711875200272e-02 4.746811091899871826e-02
2.145199663937091827e-02 -3.555329889059066772e-02 1.690565794706344604e-02 -2.125564813613891602e-01 1.861564218997955322e-01 -5.387748125940561295e-03 2.104499749839305878e-02 -2.220827043056488037e-01 2.261121571063995361e-01 1.737523823976516724e-01 1.588161289691925049e-01 -1.249520257115364075e-01 1.352903898805379868e-02 -5.020410418510437012e-01 -2.151092737913131714e-01 -1.033526137471199036e-01 1.811870783567428589e-01 1.195179764181375504e-02 1.524260342121124268e-01 -3.467601239681243896e-01 2.246061339974403381e-02 9.690750390291213989e-02 1.155175045132637024e-01 1.073307171463966370e-01 -3.469365835189819336e-02 1.829188317060470581e-01 5.388313159346580505e-02 -3.392009139060974121e-01 -1.871797889471054077e-01 -1.789769232273101807e-01 5.063375085592269897e-02 -5.970633029937744141e-02
1.844404339790344238e-01 -2.953879237174987793e-01 2.926592528820037842e-02 -3.552630916237831116e-02 2.405070513486862183e-01 -1.585600525140762329e-01 6.827566772699356079e-02 -5.848211422562599182e-02 -6.795663386583328247e-02 -5.372105911374092102e-02 -1.639892011880874634e-01 -2.278993576765060425e-01 -3.649106621742248535e-01 -4.231123030185699463e-01 -1.448029875755310059e-01 -2.942484989762306213e-02 1.387675106525421143e-01 5.607168748974800110e-02 2.464097552001476288e-02 -3.051892817020416260e-01 -1.151962131261825562e-01 -4.376186430454254150e-02 -1.301303505897521973e-01 1.042594164609909058e-01 1.316208858042955399e-03 5.673410743474960327e-02 -5.636465176939964294e-02 -1.699598729610443115e-01 -2.023665755987167358e-01 3.441798090934753418e-01 2.730123512446880341e-02 -1.030138805508613586e-01
6.013439968228340149e-02 1.910948306322097778e-01 2.368618100881576538e-01 -5.271266028285026550e-02 1.778113692998886108e-01 3.470624797046184540e-03 2.857603430747985840e-01 1.196065321564674377e-01 2.835746482014656067e-02 1.578578352928161621e-01 -2.337560951709747314e-01 -1.160304024815559387e-01 -2.441545128822326660e-01 -1.497881263494491577e-01 -2.587760090827941895e-01 8.134916424751281738e-02 -3.979764133691787720e-02 8.555841445922851562e-02 -6.629550457000732422e-02 1.045519858598709106e-01 1.057252138853073120e-01 3.141782283782958984e-01 3.098619282245635986e-01 4.371876269578933716e-02 -4.180134832859039307e-02 3.448258638381958008e-01 2.360130250453948975e-01 -5.704770446754992008e-04 -3.055323064327239990e-01 -6.932684686034917831e-03 1.318323891609907150e-02 -1.482011675834655762e-01
-1.969216577708721161e-02 -2.488082051277160645e-01 1.494674384593963623e-01 -1.396994739770889282e-01 7.646442204713821411e-02 -1.404474079608917236e-01 -8.360982686281204224e-02 1.526356935501098633e-01 2.335388958454132080e-01 -4.264260455965995789e-02 1.143455803394317627e-01 -1.931706666946411133e-01 -2.701947093009948730e-01 -9.908238053321838379e-02 -3.180224895477294922e-01 -1.188189908862113953e-01 -1.208016425371170044e-01 -2.308763563632965088e-01 2.306170016527175903e-01 -2.637372612953186035e-01 -1.418193280696868896e-01 2.547143772244453430e-02 1.537268608808517456e-01 1.182310283184051514e-01 1.127271354198455811e-01 1.570995748043060303e-01 3.286840319633483887e-01 -2.689139246940612793e-01 -1.946919113397598267e-01 2.689841389656066895e-02 1.060673296451568604e-01 1.361521780490875244e-01
1.068150922656059265e-01 1.394882425665855408e-02 3.048668615520000458e-02 9.454592317342758179e-02 -2.203444577753543854e-02 -4.038462638854980469e-01 -1.329135894775390625e-01 -1.405904740095138550e-01 2.179288119077682495e-01 -5.009005591273307800e-02 -1.041636690497398376e-01 -1.843468993902206421e-01 -2.175578624010086060e-01 -2.262338697910308838e-01 1.434285342693328857e-01 -3.341770172119140625e-02 -1.742075383663177490e-01 1.693710386753082275e-01 -6.612733006477355957e-02 -2.997239232063293457e-01 9.791544079780578613e-02 1.376685500144958496e-01 2.906479537487030029e-01 3.675036132335662842e-01 -3.564067929983139038e-02 -2.441206201910972595e-02 2.045744657516479492e-01 -8.101586252450942993e-02 -8.730745315551757812e-02 -1.365637630224227905e-01 -2.812443971633911133e-01 -7.424641400575637817e-02
-1.194144338369369507e-01 7.029753923416137695e-02 1.587298139929771423e-02 -4.352622926235198975e-01 2.881271578371524811e-02 -3.275441229343414307e-01 -1.214380338788032532e-01 2.788814250379800797e-03 -4.347470030188560486e-02 -2.425838029012084007e-03 -8.569023758172988892e-02 -3.076590299606323242e-01 -1.334357112646102905e-01 -2.679466605186462402e-01 1.340535432100296021e-01 -1.054245084524154663e-01 2.199602425098419189e-01 -3.682130947709083557e-02 4.478403180837631226e-02 -1.010761130601167679e-02 -1.605215966701507568e-01 2.686336040496826172e-01 3.463665843009948730e-01 -6.652853637933731079e-02 1.886015385389328003e-01 2.743660509586334229e-01 -1.099925562739372253e-01 -3.476287797093391418e-02 -1.938003301620483398e-01 -3.999909386038780212e-02 -7.271870225667953491e-02 -5.358510464429855347e-02
-4.562776163220405579e-02 -1.030432805418968201e-02 8.453295379877090454e-02 -2.147895842790603638e-01 4.634539783000946045e-02 -1.612968295812606812e-01 2.674531936645507812e-01 -1.752202957868576050e-02 -2.056547552347183228e-01 1.565040498971939087e-01 8.589808642864227295e-02 -2.446495145559310913e-01 1.492044031620025635e-01 -2.844753861427307129e-01 2.013529241085052490e-01 -1.924461871385574341e-01 1.585076898336410522e-01 -1.352389305830001831e-01 -1.738761514425277710e-01 -1.868645995855331421e-01 1.123007088899612427e-01 -1.136715337634086609e-01 1.707819998264312744e-01 2.356544323265552521e-02 2.174661606550216675e-01 2.136049419641494751e-01 -1.410646736621856689e-02 -2.951860427856445312e-01 -2.183763682842254639e-01 2.730277776718139648e-01 -1.539414376020431519e-01 -1.993486732244491577e-01
-1.484348475933074951e-01 4.432597011327743530e-02 6.200243160128593445e-02 -1.229956895112991333e-01 9.949906170368194580e-02 -4.563442766666412354e-01 3.853050246834754944e-02 1.543908715248107910e-01 -3.676005080342292786e-02 3.923270106315612793e-02 8.375348150730133057e-02 -1.348146200180053711e-01 -4.109693318605422974e-02 -3.420366346836090088e-01 2.639613151550292969e-01 -3.915428519248962402e-01 1.803276836872100830e-01 -1.193651631474494934e-01 -1.441234052181243896e-01 -2.748831212520599365e-01 1.241237744688987732e-01 3.183097019791603088e-02 1.069683209061622620e-01 6.877109408378601074e-02 -8.004301786422729492e-02 2.071372270584106445e-01 4.080286622047424316e-02 -2.443135599605739117e-05 -9.175199270248413086e-02 -1.579708606004714966e-01 1.378564834594726562e-01 -2.545076906681060791e-01
-1.269126683473587036e-01 -3.741781786084175110e-02 1.183157861232757568e-01 2.345561981201171875e-01 1.874790042638778687e-01 -2.515227496623992920e-01 -1.814993470907211304e-01 1.019500643014907837e-01 -8.231208473443984985e-02 7.459072023630142212e-02 -2.086605280637741089e-01 -3.350465744733810425e-02 -2.031396776437759399e-01 -2.008854448795318604e-01 2.350093275308609009e-01 -7.393091917037963867e-02 6.623138487339019775e-02 -3.333166241645812988e-01 7.914648391306400299e-03 -2.647498548030853271e-01 -5.223065242171287537e-02 2.321677468717098236e-02 1.795392669737339020e-02 -2.502636611461639404e-02 1.479650884866714478e-01 3.941701650619506836e-01 1.599035412073135376e-02 2.332315146923065186e-01 -3.076529204845428467e-01 -8.665269613265991211e-02 -6.258922070264816284e-02 2.110998481512069702e-01
1.175726950168609619e-01 1.120109781622886658e-01 6.078976392745971680e-02 5.444987118244171143e-02 9.376060217618942261e-02 -1.034737285226583481e-02 2.678299546241760254e-01 2.443462461233139038e-01 -2.992053627967834473e-01 6.206854432821273804e-02 -1.483923494815826416e-01 -1.493410021066665649e-01 -1.059428602457046509e-01 -3.874175846576690674e-01 -1.469397693872451782e-01 3.962524607777595520e-02 -1.178175136446952820e-01 2.138191312551498413e-01 -9.678113460540771484e-02 -2.801087796688079834e-01 2.478451132774353027e-01 6.102955900132656097e-03 1.782325059175491333e-01 3.259643912315368652e-01 1.479294002056121826e-01 2.277068793773651123e-01 5.375491455197334290e-02 1.457608398050069809e-02 -1.765911281108856201e-01 -1.654324978590011597e-01 -1.482070684432983398e-01 1.386549044400453568e-02
-1.516790241003036499e-01 -6.357389688491821289e-02 1.453864388167858124e-02 -4.116492867469787598e-01 -1.709038391709327698e-02 -3.037628829479217529e-01 -4.626109823584556580e-02 3.625426068902015686e-02 -8.816972374916076660e-02 5.951366573572158813e-02 -1.269171088933944702e-01 -3.362027406692504883e-01 -1.771451234817504883e-01 -1.830522418022155762e-01 4.902303963899612427e-02 -1.240096762776374817e-01 2.171957492828369141e-01 5.809990689158439636e-02 -4.316854104399681091e-02 8.367622643709182739e-02 -2.414000779390335083e-01 3.214416503906250000e-01 2.581597566604614258e-01 -2.690563537180423737e-02 1.634268760681152344e-01 2.042468637228012085e-01 -1.248745992779731750e-01 -2.980912104249000549e-02 -3.124903440475463867e-01 8.274918049573898315e-02 -7.370587438344955444e-02 -3.031736984848976135e-02
-4.708602279424667358e-02 2.024363726377487183e-01 2.248778641223907471e-01 -9.084956347942352295e-02 -4.714908823370933533e-02 -2.987870872020721436e-01 6.520865857601165771e-02 1.598559319972991943e-01 1.516868770122528076e-01 1.431531971320509911e-03 -6.549288332462310791e-02 -7.876966148614883423e-02 1.196330562233924866e-01 -1.849758327007293701e-01 2.172295451164245605e-01 -7.406926155090332031e-02 -2.809316292405128479e-02 1.744991093873977661e-01 -4.249613285064697266e-01 -7.704812288284301758e-02 2.605499327182769775e-01 2.258836477994918823e-01 2.196328192949295044e-01 1.134672090411186218e-01 1.502275001257658005e-02 4.565644264221191406e-02 2.975000739097595215e-01 -1.398078650236129761e-01 -3.162191808223724365e-01 1.060386095196008682e-02 1.142233833670616150e-01 -1.437378078699111938e-01
1.790122985839843750e-01 -3.253141939640045166e-01 9.972385317087173462e-02 1.694122254848480225e-01 6.885606050491333008e-02 -3.237971067428588867e-01 -6.574487686157226562e-02 7.645443081855773926e-02 -1.322170905768871307e-02 -1.889513880014419556e-01 -3.902103379368782043e-02 4.214559216052293777e-03 -4.490650892257690430e-01 -2.849383652210235596e-01 2.331217750906944275e-02 -1.347745209932327271e-01 5.853983759880065918e-02 1.596382558345794678e-01 7.069267798215150833e-03 -2.582842111587524414e-01 2.429044842720031738e-01 1.809675842523574829e-01 4.756514728069305420e-02 5.237853154540061951e-02 2.359420806169509888e-01 2.374625355005264282e-01 9.250712580978870392e-03 7.526437193155288696e-02 -1.401696950197219849e-01 -8.139867335557937622e-02 -5.081356316804885864e-02 -1.601849347352981567e-01
-2.795248478651046753e-02 3.323161974549293518e-02 3.816446661949157715e-02 2.105513960123062134e-01 2.381545305252075195e-01 -2.981429398059844971e-01 -5.267649888992309570e-02 1.791030019521713257e-01 1.360766403377056122e-02 -4.511107504367828369e-02 -2.914788946509361267e-02 1.256170421838760376e-01 -1.811452805995941162e-01 -2.857976853847503662e-01 -1.187392920255661011e-01 -6.532837450504302979e-02 -2.922311127185821533e-01 -1.472542881965637207e-01 -9.662907570600509644e-02 -4.442650079727172852e-01 -1.726700365543365479e-01 -1.256753802299499512e-01 -6.414414197206497192e-02 -8.941858541220426559e-04 2.646001577377319336e-01 -1.379506736993789673e-01 7.031450420618057251e-02 -2.685562074184417725e-01 -1.555637717247009277e-01 2.917360700666904449e-02 -1.530909240245819092e-01 -2.050419449806213379e-01
1.579502820968627930e-01 1.506131440401077271e-01 1.292665302753448486e-01 -2.551672160625457764e-01 -5.635697860270738602e-03 -3.538919091224670410e-01 -6.419959664344787598e-02 -1.976414620876312256e-01 3.486492857336997986e-02 -8.256383985280990601e-02 -5.977997928857803345e-02 -2.659515142440795898e-01 -3.413820266723632812e-02 -1.622433215379714966e-01 -1.901230774819850922e-02 -1.570883952081203461e-02 -2.084161043167114258e-01 1.236930564045906067e-01 -2.080286294221878052e-01 -4.834983870387077332e-02 1.728384196758270264e-01 3.604605793952941895e-01 1.888711005449295044e-01 1.229738444089889526e-01 1.836179941892623901e-01 -3.212319314479827881e-02 5.532786622643470764e-02 -4.152900576591491699e-01 -1.673604995012283325e-01 -1.193754374980926514e-02 -1.955459415912628174e-01 6.655312608927488327e-03
3.370076790452003479e-02 2.102507278323173523e-02 5.264884606003761292e-02 -1.456267982721328735e-01 -2.646820247173309326e-02 -4.855637848377227783e-01 -6.383397430181503296e-02 -1.442873291671276093e-02 -1.325841993093490601e-01 4.059941172599792480e-01 1.895613409578800201e-02 -2.098628580570220947e-01 -1.532441824674606323e-01 -9.094900637865066528e-02 1.963652670383453369e-02 6.483511626720428467e-02 1.336556971073150635e-01 -1.513552367687225342e-01 -1.883634626865386963e-01 -2.123977392911911011e-01 -4.066520184278488159e-02 -1.224256679415702820e-01 2.153724133968353271e-01 9.501961618661880493e-02 -5.382115766406059265e-02 1.738935559988021851e-01 2.605812847614288330e-01 -3.042691946029663086e-01 2.266270369291305542e-01 -1.135869100689888000e-01 -8.978763595223426819e-03 -1.383796632289886475e-01
5.237773433327674866e-02 -2.441136538982391357e-02 1.259847730398178101e-01 -6.700645387172698975e-02 1.794389039278030396e-01 -2.734192907810211182e-01 6.237391754984855652e-02 2.855742871761322021e-01 -9.603002667427062988e-02 2.226190455257892609e-02 -1.054478362202644348e-01 1.404908299446105957e-01 1.923939026892185211e-02 -3.567064106464385986e-01 3.968485444784164429e-02 1.196782365441322327e-01 8.291080594062805176e-02 -3.533087074756622314e-01 -1.614001691341400146e-01 -2.676353156566619873e-01 2.656174600124359131e-01 5.842976272106170654e-02 2.047152519226074219e-01 -5.968897044658660889e-02 4.021182060241699219e-01 1.865967214107513428e-01 -8.756086975336074829e-02 -2.112716883420944214e-01 2.427447214722633362e-02 3.399886190891265869e-02 9.996143635362386703e-04 -2.081971243023872375e-02
6.979519873857498169e-02 -1.011471524834632874e-01 -2.721636183559894562e-02 -1.646136306226253510e-02 3.571080863475799561e-01 -3.181633949279785156e-01 -1.614736616611480713e-01 5.858514085412025452e-02 -3.686723485589027405e-02 1.269720494747161865e-01 -5.830294638872146606e-02 -1.166850030422210693e-01 -5.667442083358764648e-02 -1.415145397186279297e-01 4.264274239540100098e-02 -2.568283975124359131e-01 7.415526360273361206e-02 2.335092425346374512e-02 -2.719962298870086670e-01 -3.503146469593048096e-01 -3.056569769978523254e-02 1.064443737268447876e-01 -6.120202597230672836e-03 1.835485994815826416e-01 3.146646320819854736e-01 2.896907627582550049e-01 -3.073510713875293732e-02 -1.976028829813003540e-01 -1.325310170650482178e-01 -5.274320766329765320e-02 1.009438186883926392e-01 3.129091262817382812e-01
2.609927952289581299e-01 -1.094852238893508911e-01 1.638584285974502563e-01 9.809297323226928711e-02 1.100046858191490173e-01 -1.084531992673873901e-01 -2.541585266590118408e-01 6.167264655232429504e-02 -7.394646108150482178e-02 7.722116261720657349e-02 -6.213767081499099731e-02 -1.896163523197174072e-01 -5.436435714364051819e-02 -3.392874598503112793e-01 8.484063297510147095e-02 3.418889269232749939e-02 -9.274425357580184937e-02 -4.251566901803016663e-02 -6.551818549633026123e-02 -9.501900523900985718e-02 1.589064598083496094e-01 1.557501852512359619e-01 -1.653774380683898926e-01 -4.732618629932403564e-01 3.840684518218040466e-02 2.416539341211318970e-01 1.227110922336578369e-01 4.150315001606941223e-02 -3.722580373287200928e-01 9.001675993204116821e-02 6.413971632719039917e-02 -2.479201257228851318e-01
9.068568795919418335e-02 3.448985982686281204e-03 -5.499856173992156982e-02 1.885215342044830322e-01 2.047048807144165039e-01 -2.198337316513061523e-01 -9.373893588781356812e-02 2.303217053413391113e-01 -2.742322087287902832e-01 -8.806211873888969421e-03 1.144198104739189148e-01 1.371369510889053345e-02 -1.410689502954483032e-01 -1.327167451381683350e-01 -1.915440708398818970e-01 1.935162991285324097e-01 -8.527199923992156982e-02 -1.342093944549560547e-01 -1.239741072058677673e-01 -1.628443300724029541e-01 -4.067761003971099854e-01 1.516688764095306396e-01 1.149491146206855774e-01 8.804359287023544312e-02 -1.433197855949401855e-01 2.285646498203277588e-01 5.896117910742759705e-02 -3.293338119983673096e-01 -2.700749337673187256e-01 1.632956862449645996e-01 -8.332435041666030884e-02 1.817836761474609375e-01
6.973915547132492065e-02 3.468378260731697083e-02 1.783044934272766113e-01 -1.694414913654327393e-01 5.592362955212593079e-02 -9.728231281042098999e-02 1.514469832181930542e-01 -9.748911485075950623e-03 6.406553089618682861e-03 2.828937470912933350e-01 1.045918539166450500e-01 -2.461459785699844360e-01 1.397549510002136230e-01 -1.758117228746414185e-01 1.892231702804565430e-01 -2.976125478744506836e-02 2.571586370468139648e-01 -1.076302081346511841e-01 -1.286742463707923889e-02 -3.914016783237457275e-01 1.545348763465881348e-01 4.913119226694107056e-02 1.750427335500717163e-01 1.629531532526016235e-01 -1.896223798394203186e-02 3.624181449413299561e-01 -1.332492977380752563e-01 -5.693007260560989380e-02 -2.942867875099182129e-01 2.004611939191818237e-01 -1.589015275239944458e-01 -1.994294673204421997e-01
3.811358660459518433e-02 -2.931064665317535400e-01 4.200558736920356750e-02 1.503587067127227783e-01 -8.024632185697555542e-02 -3.123614192008972168e-01 -1.309008598327636719e-01 -8.094607293605804443e-02 8.390478789806365967e-02 -1.995141804218292236e-01 2.872679568827152252e-02 -1.333906948566436768e-01 -2.288454473018646240e-01 -1.038932651281356812e-01 5.627923086285591125e-02 -1.838885843753814697e-01 -8.166358806192874908e-03 -9.296938031911849976e-02 -1.507675349712371826e-01 -2.413513809442520142e-01 2.002344578504562378e-01 3.407634794712066650e-01 2.996191978454589844e-01 2.529662847518920898e-01 1.715994030237197876e-01 3.594271838665008545e-02 1.184295713901519775e-01 2.894707024097442627e-02 -4.130517318844795227e-02 1.457178890705108643e-01 -3.551586568355560303e-01 2.467993274331092834e-02
2.052340954542160034e-01 -1.141967102885246277e-01 5.356989428400993347e-02 1.464824378490447998e-01 2.874455749988555908e-01 -1.164378076791763306e-01 -9.609080106019973755e-02 2.006464451551437378e-02 -7.632979657500982285e-03 2.378257736563682556e-02 4.491398483514785767e-02 -4.562158882617950439e-02 -2.757226824760437012e-01 -1.507906615734100342e-01 3.038166761398315430e-01 -7.264756411314010620e-02 3.251748681068420410e-01 1.553000658750534058e-01 -2.589147984981536865e-01 -3.801102638244628906e-01 -2.147444523870944977e-02 9.222297370433807373e-02 1.401296854019165039e-01 -2.564926818013191223e-02 2.885919511318206787e-01 3.034374713897705078e-01 1.452755928039550781e-01 2.393780462443828583e-02 -1.296141445636749268e-01 -1.025450453162193298e-01 5.498835816979408264e-02 -1.249497830867767334e-01
8.511079102754592896e-02 -9.003590792417526245e-02 -6.701767444610595703e-02 -6.917460262775421143e-02 6.326643377542495728e-02 -4.559150338172912598e-01 5.446520447731018066e-02 1.776855438947677612e-02 -1.664086729288101196e-01 8.639726042747497559e-02 2.497275173664093018e-02 -1.447751224040985107e-01 2.922034077346324921e-02 -3.650710582733154297e-01 -1.909252554178237915e-01 9.270924143493175507e-03 -2.394391410052776337e-02 -2.576642036437988281e-01 -1.429450213909149170e-01 -4.330011308193206787e-01 5.879603791981935501e-03 2.019765228033065796e-01 -1.261030137538909912e-02 -2.325241267681121826e-01 1.519628316164016724e-01 1.452524214982986450e-01 -1.794361323118209839e-01 -2.359424531459808350e-01 1.371713578701019287e-01 -9.693148545920848846e-03 6.224211677908897400e-02 -8.964782953262329102e-02
5.736429244279861450e-02 3.544514626264572144e-02 2.277641147375106812e-01 1.175505109131336212e-03 1.732383854687213898e-02 -1.291594803333282471e-01 5.085357651114463806e-02 1.582280099391937256e-01 -1.079181507229804993e-01 -1.922347582876682281e-02 6.174416467547416687e-02 -1.575345695018768311e-01 -2.936441004276275635e-01 3.227351233363151550e-02 -1.192616950720548630e-02 -2.898457646369934082e-02 3.084221482276916504e-01 -2.109123617410659790e-01 -3.751546442508697510e-01 -1.720363646745681763e-01 -1.365093588829040527e-01 1.003725975751876831e-01 3.077874332666397095e-02 -2.886219881474971771e-02 2.859612107276916504e-01 4.620116353034973145e-01 9.806527197360992432e-02 -3.015245497226715088e-01 -1.430010199546813965e-01 6.815735995769500732e-02 -1.301167253404855728e-02 -9.280334413051605225e-02
9.870126098394393921e-02 1.258250977843999863e-02 2.980298101902008057e-01 3.383287414908409119e-02 2.324099987745285034e-01 -2.443487495183944702e-01 -1.453090906143188477e-01 -9.174595028162002563e-02 1.511087715625762939e-01 1.291111856698989868e-01 -1.027244701981544495e-01 -2.598722577095031738e-01 -2.572108618915081024e-02 -1.072275042533874512e-01 1.161352843046188354e-01 -1.754186153411865234e-01 1.099993064999580383e-01 -3.447404503822326660e-02 2.612325362861156464e-02 -3.851248621940612793e-01 -9.806898236274719238e-02 4.824430868029594421e-02 7.367772608995437622e-02 1.561526954174041748e-01 4.300465285778045654e-01 2.287354171276092529e-01 9.310241043567657471e-02 -2.145463228225708008e-01 -1.354618668556213379e-01 1.299773156642913818e-01 6.178801134228706360e-02 2.186406403779983521e-01
-6.984546780586242676e-02 1.105299033224582672e-02 -3.208711743354797363e-01 -2.033829241991043091e-01 -1.054601371288299561e-02 -2.285186052322387695e-01 -1.580745726823806763e-01 9.844888746738433838e-02 1.929095238447189331e-01 5.373188853263854980e-02 -2.460683882236480713e-01 -2.517808079719543457e-01 -1.939891576766967773e-01 -1.661852002143859863e-01 -3.993611782789230347e-02 -2.399921566247940063e-01 4.732940346002578735e-02 9.162920713424682617e-02 -4.317423328757286072e-02 -8.082434535026550293e-02 -1.031151413917541504e-01 3.455047309398651123e-01 3.223650455474853516e-01 4.514382407069206238e-02 1.695614755153656006e-01 2.878833711147308350e-01 -7.748669479042291641e-03 -2.851407527923583984e-01 -1.423251628875732422e-01 1.751232333481311798e-02 -5.934356525540351868e-02 -5.573136731982231140e-02
-5.233718827366828918e-02 6.966783851385116577e-02 1.321270018815994263e-01 2.708661258220672607e-01 9.981285035610198975e-02 -4.627754986286163330e-01 -3.023083321750164032e-02 -9.367623925209045410e-02 7.191500812768936157e-02 1.679743081331253052e-01 -1.501919925212860107e-01 -1.992801129817962646e-01 -6.234541535377502441e-03 -2.615705132484436035e-01 -1.357796192169189453e-01 1.144019514322280884e-01 1.763989925384521484e-01 -1.544820219278335571e-01 -1.871808320283889771e-01 -1.107701286673545837e-01 9.557294100522994995e-02 3.688641190528869629e-01 2.589266300201416016e-01 4.607093706727027893e-02 -9.689442813396453857e-02 8.404691517353057861e-02 8.182618767023086548e-02 -2.084785252809524536e-01 -1.095429658889770508e-01 1.885321587324142456e-01 -1.971815079450607300e-01 -4.944412037730216980e-02
1.762082129716873169e-01 1.325719952583312988e-01 1.998412013053894043e-01 5.196920782327651978e-02 1.492291688919067383e-01 -1.655032336711883545e-01 -2.190127372741699219e-01 -1.326703280210494995e-02 3.895036503672599792e-02 3.757394477725028992e-02 -2.001409046351909637e-02 -2.533739805221557617e-01 -2.405070513486862183e-02 -9.671622514724731445e-02 1.569526046514511108e-01 -7.108001410961151123e-02 5.209899321198463440e-02 1.137477159500122070e-02 4.962500929832458496e-02 -3.935835063457489014e-01 -2.881613187491893768e-02 -2.381847053766250610e-02 1.407534778118133545e-01 1.427846550941467285e-01 4.366077184677124023e-01 2.715068161487579346e-01 9.218115359544754028e-02 -4.184609949588775635e-01 -1.748570799827575684e-01 -1.883387938141822815e-02 4.052152112126350403e-02 1.464781761169433594e-01
1.718797981739044189e-01 1.125317364931106567e-01 1.255397219210863113e-02 -1.497638821601867676e-01 1.171943731606006622e-02 -2.286852300167083740e-01 -4.351967573165893555e-02 -2.262963447719812393e-03 3.299381136894226074e-01 3.892597183585166931e-02 -1.681730300188064575e-01 -1.411380618810653687e-01 -2.474626004695892334e-01 -1.519459933042526245e-01 -2.493129372596740723e-01 -1.637344658374786377e-01 2.227614969015121460e-01 2.905019931495189667e-02 -9.584487974643707275e-02 1.617366820573806763e-01 2.119534760713577271e-01 3.699377775192260742e-01 3.233765661716461182e-01 -9.904400445520877838e-03 1.698254048824310303e-01 2.443699687719345093e-01 2.879859693348407745e-02 -2.509658336639404297e-01 -7.499790191650390625e-02 -8.333591744303703308e-03 -1.354775875806808472e-01 -1.807424239814281464e-02
1.421034783124923706e-01 -6.524505466222763062e-02 8.537489175796508789e-02 1.673423796892166138e-01 -3.233851864933967590e-02 -1.774473041296005249e-01 -1.320789009332656860e-01 1.737272888422012329e-01 -1.742717027664184570e-01 -1.299844086170196533e-01 2.573037147521972656e-01 -1.510157138109207153e-01 -1.313689798116683960e-01 -1.629328727722167969e-01 5.660384148359298706e-02 -1.439270079135894775e-01 -1.958892196416854858e-01 7.766222208738327026e-02 1.236881092190742493e-01 8.973277173936367035e-03 -1.941414028406143188e-01 2.135686278343200684e-01 -5.725709721446037292e-02 2.304389625787734985e-01 -1.712039229460060596e-03 2.387507855892181396e-01 3.750567734241485596e-01 -4.573523700237274170e-01 -1.875837147235870361e-01 7.365769147872924805e-02 9.105278551578521729e-02 -2.971485815942287445e-02
7.395476102828979492e-02 3.571929931640625000e-01 -1.177668292075395584e-02 -1.703649461269378662e-01 -3.235078230500221252e-02 -3.057319223880767822e-01 9.303665906190872192e-02 2.020125985145568848e-01 -3.711970150470733643e-02 -4.441745113581418991e-04 -1.449258774518966675e-01 -2.643694579601287842e-01 8.376532047986984253e-02 -2.057569622993469238e-01 2.727308571338653564e-01 1.274158805608749390e-02 -1.836134493350982666e-01 -2.046535760164260864e-01 -1.534356325864791870e-01 -1.678080260753631592e-01 -2.211041934788227081e-02 1.658494770526885986e-01 3.476849496364593506e-01 -5.546756833791732788e-02 4.377123713493347168e-02 -2.164331972599029541e-01 1.106486022472381592e-01 -6.864556670188903809e-02 -3.373363316059112549e-01 -8.656893670558929443e-02 1.024748682975769043e-01 2.943789027631282806e-02
2.426398545503616333e-01 -6.879171729087829590e-02 5.303174629807472229e-02 -1.872746460139751434e-02 2.002120204269886017e-02 -8.864852041006088257e-02 2.339074909687042236e-01 7.969389110803604126e-02 1.282438337802886963e-01 1.515006273984909058e-01 3.367569670081138611e-02 1.994259357452392578e-01 -1.569746248424053192e-02 -3.124066889286041260e-01 1.536800712347030640e-02 -1.457004100084304810e-01 2.031106650829315186e-01 -1.364311948418617249e-02 -7.798793911933898926e-02 -4.953396618366241455e-01 1.323398784734308720e-03 -9.081543982028961182e-02 2.611583471298217773e-01 1.915851831436157227e-01 1.088915243744850159e-01 3.680177927017211914e-01 1.051382534205913544e-02 -7.996058464050292969e-02 -2.627939879894256592e-01 -2.194932103157043457e-02 3.882069513201713562e-02 -1.827706694602966309e-01
6.650932133197784424e-02 5.585659667849540710e-02 2.043320536613464355e-01 9.575842320919036865e-02 8.144842833280563354e-02 -4.623684585094451904e-01 -9.886433370411396027e-03 -1.881701648235321045e-01 -4.890805482864379883e-02 -5.106226727366447449e-02 -1.848476380109786987e-01 -1.279365122318267822e-01 7.098259776830673218e-02 -1.592106670141220093e-01 -9.763724356889724731e-02 8.488875627517700195e-02 -4.871436581015586853e-02 7.318568229675292969e-02 -4.361460208892822266e-01 -2.662652432918548584e-01 7.605092972517013550e-02 4.486987292766571045e-01 2.141609936952590942e-01 -1.155683174729347229e-01 -3.328393911942839622e-03 5.111631751060485840e-02 3.019253164529800415e-02 1.624207594431936741e-03 -1.267164051532745361e-01 1.253904253244400024e-01 -1.099268123507499695e-01 1.905012689530849457e-02
1.708059906959533691e-01 2.010759711265563965e-01 9.185329079627990723e-03 9.116908162832260132e-02 -7.823282480239868164e-02 -3.629850447177886963e-01 -4.749209806323051453e-02 -2.166595160961151123e-01 3.203192353248596191e-01 -3.346775844693183899e-02 1.497299782931804657e-02 -1.917520612478256226e-01 -1.093519404530525208e-01 -2.909635007381439209e-01 7.549507170915603638e-02 1.244646236300468445e-01 1.249823719263076782e-01 -1.217911913990974426e-01 -3.027072548866271973e-01 -6.481793522834777832e-02 8.824680000543594360e-03 4.014739394187927246e-01 2.825920581817626953e-01 5.816818214952945709e-03 1.963378936052322388e-01 -6.387591361999511719e-02 8.335738629102706909e-02 -7.957056164741516113e-02 -1.218562722206115723e-01 -2.230404689908027649e-02 -1.914168149232864380e-01 -3.259682655334472656e-02
1.989838108420372009e-02 2.024497687816619873e-01 5.292596295475959778e-02 1.658703386783599854e-01 1.492559760808944702e-01 -4.711878001689910889e-01 -8.518867939710617065e-02 -1.419212967157363892e-01 1.043211072683334351e-01 -1.022549793124198914e-01 -2.577541470527648926e-01 -1.054999157786369324e-01 -9.030117839574813843e-02 -2.281924039125442505e-01 3.656671615317463875e-03 1.196003556251525879e-01 9.158185124397277832e-02 -1.185711026191711426e-01 -3.798682987689971924e-01 -1.479214578866958618e-01 1.881543919444084167e-02 3.349816501140594482e-01 2.648582458496093750e-01 -1.368774920701980591e-01 -4.742807894945144653e-02 4.371462389826774597e-03 2.074761390686035156e-01 -7.730230689048767090e-02 -1.103523969650268555e-01 9.921822696924209595e-02 1.095435768365859985e-02 -1.401728391647338867e-01
1.555248498916625977e-01 -2.538770996034145355e-02 -2.744676917791366577e-02 -1.188080012798309326e-01 7.957038283348083496e-02 -4.589615762233734131e-01 -2.076907455921173096e-01 -2.510297000408172607e-01 9.080942720174789429e-02 4.706173017621040344e-02 -8.868003636598587036e-02 -1.936787664890289307e-01 6.664285063743591309e-02 -1.349936276674270630e-01 8.744002878665924072e-02 -8.911360986530780792e-03 -1.649524718523025513e-01 8.101362735033035278e-02 -2.583841979503631592e-01 -1.651018410921096802e-01 1.034037992358207703e-01 2.982951402664184570e-01 2.072444111108779907e-01 1.459576189517974854e-01 4.701344296336174011e-02 -1.379351615905761719e-01 3.822616860270500183e-02 -3.404446840286254883e-01 -2.856295704841613770e-01 3.472188720479607582e-03 -7.598356157541275024e-02 -1.823572814464569092e-01
2.608458995819091797e-01 -2.962481379508972168e-01 1.141516864299774170e-01 2.313148975372314453e-01 -7.069677114486694336e-02 -2.296986728906631470e-01 -1.837299317121505737e-01 8.799734711647033691e-02 -8.936785161495208740e-02 -1.875339448451995850e-01 1.435211021453142166e-02 -8.520856499671936035e-02 8.471182733774185181e-02 -2.688273191452026367e-01 -1.655746623873710632e-02 -2.777471840381622314e-01 -3.943197801709175110e-02 -1.988269388675689697e-01 -3.034660220146179199e-01 -1.556766629219055176e-01 -5.351967364549636841e-02 5.783313140273094177e-02 7.046306133270263672e-02 -3.425816074013710022e-02 6.399893015623092651e-02 1.172469034790992737e-01 2.458777427673339844e-01 4.418531060218811035e-02 -3.526900410652160645e-01 1.186152473092079163e-01 6.539832800626754761e-02 -2.795826494693756104e-01
1.102873235940933228e-01 -1.178870499134063721e-01 4.201905336230993271e-03 2.422610223293304443e-01 2.601851709187030792e-02 -3.154363110661506653e-02 1.047248542308807373e-01 -2.132120430469512939e-01 8.894155174493789673e-02 2.862325310707092285e-02 -8.223320543766021729e-02 -2.047399431467056274e-01 -8.281712234020233154e-02 -4.373776912689208984e-01 -2.021837085485458374e-01 1.618531346321105957e-01 1.814359426498413086e-01 1.353794485330581665e-01 -1.605734527111053467e-01 -3.149555325508117676e-01 -3.932275623083114624e-02 -1.758295856416225433e-02 2.571333944797515869e-01 9.854396432638168335e-02 -9.782365709543228149e-02 2.852472364902496338e-01 9.128184616565704346e-02 -3.037482798099517822e-01 -1.915299296379089355e-01 -1.304623037576675415e-01 -9.312986582517623901e-02 -1.633096337318420410e-01
8.748710155487060547e-02 -1.132105290889739990e-01 2.943682670593261719e-01 -3.340240418910980225e-01 9.177768975496292114e-02 -3.051153123378753662e-01 -1.972053647041320801e-01 8.063825778663158417e-03 1.444324404001235962e-01 4.243554547429084778e-02 7.579495012760162354e-02 4.166915267705917358e-02 -1.343570500612258911e-01 -2.529845535755157471e-01 -1.732575297355651855e-01 1.774791777133941650e-01 1.483318209648132324e-01 -1.170600056648254395e-01 6.855414807796478271e-02 -4.097042679786682129e-01 -1.762203872203826904e-01 7.353678345680236816e-02 4.388623638078570366e-04 2.156414240598678589e-01 1.546043604612350464e-01 -1.343437284231185913e-01 3.361138999462127686e-01 -6.916338205337524414e-02 1.679733023047447205e-02 1.065147370100021362e-01 5.916810408234596252e-02 -3.252573311328887939e-02
3.189395740628242493e-02 1.802032738924026489e-01 -1.695411801338195801e-01 -1.675824820995330811e-01 -2.378100901842117310e-01 -1.487687230110168457e-01 2.766065895557403564e-01 6.532078981399536133e-02 -9.573707729578018188e-02 1.961690187454223633e-02 -4.846914112567901611e-02 1.899783611297607422e-01 -2.908985912799835205e-01 -2.633467912673950195e-01 6.987953931093215942e-02 1.309968531131744385e-01 -1.106933802366256714e-01 -6.688439846038818359e-02 -2.422052621841430664e-01 -4.144536331295967102e-02 -5.256906151771545410e-03 2.642835080623626709e-01 2.375354617834091187e-01 1.127780899405479431e-01 1.115511730313301086e-01 1.293286830186843872e-01 2.716386616230010986e-01 -2.879355549812316895e-01 -2.908751666545867920e-01 -1.248298063874244690e-01 -1.550171971321105957e-01 -1.144131529144942760e-03
1.228956878185272217e-01 -4.836663976311683655e-02 2.449559867382049561e-01 6.691161543130874634e-03 2.859525084495544434e-01 -2.821787595748901367e-01 2.416367270052433014e-02 -5.083726719021797180e-02 -1.492875814437866211e-01 1.882003620266914368e-02 -2.439075261354446411e-01 -1.944679468870162964e-01 -4.622519761323928833e-02 -1.563445925712585449e-01 6.302011013031005859e-02 1.619999259710311890e-01 2.228308618068695068e-01 -1.281096190214157104e-01 1.789995878934860229e-01 -2.346344739198684692e-01 1.623821407556533813e-01 -1.106378659605979919e-01 2.489027529954910278e-01 2.522259950637817383e-01 4.311238825321197510e-01 1.450632810592651367e-01 5.149158462882041931e-02 -1.518775671720504761e-01 -1.071429476141929626e-01 7.601274549961090088e-02 -5.183690786361694336e-02 -1.062483265995979309e-01
8.175207674503326416e-02 1.964854896068572998e-01 -1.922743767499923706e-02 -7.341122627258300781e-02 1.710205376148223877e-01 -3.152398467063903809e-01 -7.604687474668025970e-03 2.128099501132965088e-01 -2.905331924557685852e-02 -3.009325452148914337e-02 -2.222637236118316650e-01 -3.132462874054908752e-02 -8.583363890647888184e-02 -3.500114381313323975e-01 1.434075981378555298e-01 -3.225492313504219055e-02 2.980042397975921631e-01 -2.836958169937133789e-01 1.050022765994071960e-01 -2.397596836090087891e-01 2.220644354820251465e-01 1.642024964094161987e-01 1.298079788684844971e-01 -1.482130736112594604e-01 4.068189561367034912e-01 5.043648928403854370e-02 -4.894793778657913208e-02 -9.679175168275833130e-02 -1.026190519332885742e-01 -3.353194892406463623e-02 -1.627668440341949463e-01 2.273686416447162628e-02
-1.454030275344848633e-01 -3.680594861507415771e-01 3.091430291533470154e-02 1.051606610417366028e-01 1.587563604116439819e-01 -2.710934281349182129e-01 3.674861788749694824e-02 9.225645661354064941e-02 -3.800167515873908997e-02 1.466320902109146118e-01 -5.514460057020187378e-02 -2.533890902996063232e-01 -1.897448301315307617e-01 -3.117927610874176025e-01 -2.118941955268383026e-02 -2.098552584648132324e-01 2.885327301919460297e-02 -2.120612859725952148e-01 -2.325120195746421814e-02 -5.706551298499107361e-02 -3.521793782711029053e-01 1.276743561029434204e-01 9.117870777845382690e-02 -1.509839855134487152e-02 5.218307301402091980e-02 -4.255814128555357456e-04 1.078879833221435547e-01 -1.522331833839416504e-01 -1.322191357612609863e-01 -1.845903694629669189e-01 -4.020004272460937500e-01 -7.583319395780563354e-02
1.006287559866905212e-01 5.569308064877986908e-03 -6.413386762142181396e-02 -8.988616988062858582e-03 1.037144847214221954e-02 -1.369629204273223877e-01 7.176992297172546387e-02 8.161504566669464111e-02 3.276981711387634277e-01 6.698381900787353516e-02 2.196353673934936523e-02 -4.082832336425781250e-01 -2.131203711032867432e-01 -2.061559855937957764e-01 2.205919772386550903e-01 1.719246953725814819e-01 -1.289502084255218506e-01 1.970046013593673706e-01 9.038943797349929810e-02 -4.055931046605110168e-02 7.994250208139419556e-02 3.697918653488159180e-01 4.165899008512496948e-02 9.142689406871795654e-02 3.582764267921447754e-01 1.232175156474113464e-01 -1.130879297852516174e-01 -2.231413424015045166e-01 -2.115678340196609497e-01 1.846439987421035767e-01 1.509612519294023514e-02 7.802113890647888184e-02
2.657012045383453369e-01 -2.768239378929138184e-02 2.557727992534637451e-01 1.043191999197006226e-01 1.650056838989257812e-01 -3.576765656471252441e-01 1.501371525228023529e-02 -1.222301051020622253e-01 2.975597083568572998e-01 1.322718560695648193e-01 -5.522261932492256165e-02 3.250811994075775146e-02 8.678644150495529175e-02 -2.818007171154022217e-01 9.490091353654861450e-02 2.483728528022766113e-01 6.686072796583175659e-02 -5.070998333394527435e-03 -3.365688920021057129e-01 1.528125908225774765e-02 -1.494200434535741806e-02 3.462173044681549072e-01 1.603810936212539673e-01 -1.326261609792709351e-01 -4.767395555973052979e-02 -8.104517124593257904e-03 2.008693069219589233e-01 -8.018328249454498291e-02 -2.555127143859863281e-01 -8.373483270406723022e-02 -5.398255214095115662e-02 9.213170409202575684e-02
1.067653819918632507e-01 -6.057013757526874542e-03 3.016029000282287598e-01 -1.073155850172042847e-01 1.830085238907486200e-04 -3.778019174933433533e-02 -1.495901495218276978e-01 1.295210421085357666e-01 1.941863149404525757e-01 8.868602663278579712e-02 2.492849826812744141e-01 -2.483702823519706726e-02 1.966491490602493286e-01 -2.247607111930847168e-01 5.009584873914718628e-02 -7.580559700727462769e-02 1.924040317535400391e-01 -1.706946939229965210e-01 6.793391704559326172e-02 -4.107096791267395020e-01 -8.222358673810958862e-02 -2.984564192593097687e-02 6.160522997379302979e-02 1.309324949979782104e-01 2.511321902275085449e-01 2.873059511184692383e-01 -1.554983407258987427e-01 -1.456360667943954468e-01 -2.592808604240417480e-01 2.825051248073577881e-01 -1.831332743167877197e-01 -1.034897100180387497e-02
2.008449882268905640e-01 1.669149100780487061e-01 -2.441840767860412598e-01 3.618900105357170105e-02 2.696024775505065918e-01 -2.539941668510437012e-01 3.119613528251647949e-01 -2.460877597332000732e-02 2.435549050569534302e-01 1.552459746599197388e-01 1.309767961502075195e-01 -1.222322583198547363e-01 5.041611194610595703e-02 -3.141738474369049072e-01 -1.006640270352363586e-01 -2.601962089538574219e-01 1.200642138719558716e-01 1.052025631070137024e-01 5.672083795070648193e-02 -2.511937916278839111e-01 3.455735370516777039e-02 2.958754003047943115e-01 1.305715739727020264e-01 6.389237940311431885e-02 4.735428094863891602e-02 2.453152090311050415e-01 1.320844292640686035e-01 -1.404602825641632080e-01 -1.112482100725173950e-01 -1.246301084756851196e-01 6.502301245927810669e-02 -8.799140900373458862e-02
-1.922025829553604126e-01 -5.440667644143104553e-02 -4.160182084888219833e-03 -1.279382556676864624e-01 -1.528321057558059692e-01 -3.344517052173614502e-01 -8.498159795999526978e-02 1.659464538097381592e-01 -4.037943109869956970e-02 5.981420166790485382e-03 -1.367598772048950195e-01 -1.354892402887344360e-01 -9.141571074724197388e-02 -3.054360747337341309e-01 -7.044066209346055984e-03 1.562791503965854645e-02 5.840416252613067627e-02 -2.183664403855800629e-02 -3.013379871845245361e-02 8.589650690555572510e-02 -3.274173140525817871e-01 3.235768377780914307e-01 2.892510890960693359e-01 -6.798383593559265137e-02 3.423657417297363281e-01 4.879183322191238403e-02 -6.874699890613555908e-02 2.202001400291919708e-02 -3.759575188159942627e-01 -1.876612156629562378e-01 -2.862831577658653259e-02 1.360719650983810425e-01
-2.814587354660034180e-01 1.065953075885772705e-02 9.349345415830612183e-02 -3.088552355766296387e-01 4.898656904697418213e-02 -1.943009495735168457e-01 -5.289368703961372375e-02 -2.020399644970893860e-02 -9.423932433128356934e-02 4.871700331568717957e-02 -1.256156861782073975e-01 -2.288222312927246094e-01 -2.009356915950775146e-01 -2.006034553050994873e-01 1.702811568975448608e-01 -1.331824511289596558e-01 8.960309624671936035e-02 -2.918659150600433350e-02 -7.263930980116128922e-03 3.288789466023445129e-02 -2.083807140588760376e-01 3.295595347881317139e-01 3.063371479511260986e-01 -9.289935231208801270e-02 2.194463908672332764e-01 2.349353134632110596e-01 -1.257037818431854248e-01 -2.143801748752593994e-01 -3.624789714813232422e-01 -3.227839618921279907e-02 -6.584280729293823242e-02 -5.770471878349781036e-03
-1.383656412363052368e-01 1.533530205488204956e-01 1.408147811889648438e-02 -9.527877718210220337e-02 -3.459888100624084473e-01 -3.405973613262176514e-01 1.911797001957893372e-02 1.969534903764724731e-01 1.423189789056777954e-01 6.747476011514663696e-02 -7.007598131895065308e-02 -1.089843586087226868e-01 -9.182634949684143066e-02 2.154907584190368652e-02 -9.405023604631423950e-02 1.529300808906555176e-01 -1.658496856689453125e-01 -7.110797613859176636e-02 -1.595514267683029175e-01 -1.009334176778793335e-01 -1.285630166530609131e-01 3.310309946537017822e-01 4.196644127368927002e-01 9.026891738176345825e-02 1.231236234307289124e-01 1.563363969326019287e-01 3.379798829555511475e-01 -1.644186973571777344e-01 -1.434216201305389404e-01 -2.611887827515602112e-02 -5.454835016280412674e-03 -9.867082536220550537e-02
1.252176761627197266e-01 5.381876230239868164e-02 -4.456897079944610596e-02 3.365245833992958069e-02 -2.751915901899337769e-02 -2.991656959056854248e-01 -6.897610425949096680e-02 1.385858505964279175e-01 -1.787629351019859314e-02 2.319702357053756714e-01 -8.442764729261398315e-02 -1.340646147727966309e-01 -2.522551119327545166e-01 -2.933119833469390869e-01 1.274426579475402832e-01 -7.778936624526977539e-02 -1.770695596933364868e-01 -4.174396395683288574e-01 -2.124769985675811768e-01 -3.325931727886199951e-03 -2.842619419097900391e-01 1.507370024919509888e-01 8.718173205852508545e-02 -1.562182754278182983e-01 -1.580368876457214355e-01 9.500218927860260010e-02 1.712803542613983154e-01 -2.573893070220947266e-01 -6.016091257333755493e-02 7.734917849302291870e-02 -2.792513668537139893e-01 9.708982706069946289e-02
1.867983192205429077e-01 1.688624620437622070e-01 1.302006989717483521e-01 -2.060569822788238525e-01 -2.167490310966968536e-02 -4.550701975822448730e-01 -5.688813701272010803e-02 -1.717894375324249268e-01 -2.139654941856861115e-02 -1.382014751434326172e-01 1.407751347869634628e-02 -1.872214376926422119e-01 -6.654508411884307861e-02 -5.602918192744255066e-02 -2.222736366093158722e-03 -5.110446829348802567e-03 -2.987337410449981689e-01 1.976903155446052551e-02 -1.329553872346878052e-01 -4.216818511486053467e-02 2.497516274452209473e-01 3.658388853073120117e-01 2.704285085201263428e-01 1.048963814973831177e-01 9.656130522489547729e-02 5.781140644103288651e-03 5.667652562260627747e-02 -3.684159517288208008e-01 -1.419661939144134521e-01 -2.505174838006496429e-02 -1.030989959836006165e-01 7.293365150690078735e-02
-1.185594648122787476e-01 -7.332491874694824219e-02 2.334479987621307373e-02 -3.545754775404930115e-02 8.607174269855022430e-03 -2.613239586353302002e-01 -2.401796281337738037e-01 -9.474927186965942383e-02 1.145230308175086975e-01 -3.635588660836219788e-02 -8.044400066137313843e-02 -2.608105838298797607e-01 5.132558569312095642e-02 -5.286498740315437317e-02 2.054182589054107666e-01 -8.116889744997024536e-02 -8.422335237264633179e-02 -7.101211696863174438e-02 -2.922115847468376160e-02 -2.791930548846721649e-02 -8.190634101629257202e-02 4.991318583488464355e-01 3.904267251491546631e-01 -1.153012663125991821e-01 2.035863399505615234e-01 2.721102237701416016e-01 1.765298247337341309e-01 -1.644903868436813354e-01 -1.102897673845291138e-01 7.494407147169113159e-02 -2.678567469120025635e-01 4.489071294665336609e-02
4.432501792907714844e-01 -6.601914763450622559e-02 6.625033915042877197e-02 3.340101242065429688e-02 1.859855055809020996e-01 -3.401399254798889160e-01 -1.085125841200351715e-02 1.061282679438591003e-01 5.545711517333984375e-02 -4.568463936448097229e-02 1.879256963729858398e-01 -2.890975475311279297e-01 -3.075697831809520721e-02 -9.242226928472518921e-02 1.735254377126693726e-01 1.075636669993400574e-01 2.386720180511474609e-01 -3.383706882596015930e-02 -1.565045416355133057e-01 -2.144050598144531250e-02 1.028716638684272766e-01 1.700814813375473022e-01 3.149648904800415039e-01 -5.391864478588104248e-02 -1.454601883888244629e-01 -1.126627810299396515e-02 1.885985732078552246e-01 -2.944808006286621094e-01 -2.423264980316162109e-01 -9.213497489690780640e-02 5.726008675992488861e-03 1.458548158407211304e-01
8.979471027851104736e-02 -6.157833710312843323e-02 1.747657507658004761e-01 -2.702631801366806030e-02 1.263384819030761719e-01 7.560010999441146851e-02 -3.476368784904479980e-01 1.766099333763122559e-01 -1.179577037692070007e-01 1.505506038665771484e-01 2.469654195010662079e-02 -7.642988581210374832e-03 1.216187849640846252e-01 -2.217311710119247437e-01 -1.898894906044006348e-01 1.377661526203155518e-01 -1.308736652135848999e-01 2.252289056777954102e-01 7.155586779117584229e-02 -4.374634921550750732e-01 -2.406194061040878296e-01 1.772422045469284058e-01 1.529000401496887207e-01 -2.745169028639793396e-02 6.578179448843002319e-02 2.275262922048568726e-01 1.212412118911743164e-01 -1.021988391876220703e-01 -3.720311820507049561e-01 8.542498201131820679e-02 1.405035406351089478e-01 -4.929948225617408752e-02
-8.994749188423156738e-02 -5.340695977210998535e-01 -3.134180232882499695e-02 -1.747194230556488037e-01 2.395351082086563110e-01 -3.916317522525787354e-01 -1.511620730161666870e-02 7.176500558853149414e-02 -3.063851408660411835e-02 9.569769352674484253e-02 1.772572994232177734e-01 -1.077279597520828247e-01 2.264777570962905884e-02 -1.006266698241233826e-01 -1.456389576196670532e-01 9.600926935672760010e-02 5.009563267230987549e-02 1.018190756440162659e-01 5.163672380149364471e-03 -2.636244297027587891e-01 -1.559998746961355209e-02 -1.929033175110816956e-02 3.013252019882202148e-01 -1.195016726851463318e-01 1.076338738203048706e-01 3.157760947942733765e-02 1.125197708606719971e-01 -9.883207082748413086e-02 -2.796348631381988525e-01 2.400069385766983032e-01 -7.665048539638519287e-02 -8.369268849492073059e-03
-2.561448812484741211e-01 -5.993954464793205261e-02 -1.720886826515197754e-01 -2.069374173879623413e-01 6.121690571308135986e-02 -2.750203311443328857e-01 -4.785768687725067139e-02 -4.790325835347175598e-02 2.429242432117462158e-01 1.691658049821853638e-01 -1.460591107606887817e-01 -3.076241910457611084e-01 -2.649258971214294434e-01 -1.487193405628204346e-01 1.363452523946762085e-01 -8.609447628259658813e-02 8.896249532699584961e-02 3.307319059967994690e-02 -1.282136142253875732e-01 -1.902550607919692993e-01 -1.865029633045196533e-01 3.031102716922760010e-01 2.347654402256011963e-01 1.942816935479640961e-02 2.378879487514495850e-01 2.701603472232818604e-01 8.936961740255355835e-02 -2.253172397613525391e-01 -1.151778027415275574e-01 -5.578581616282463074e-02 2.532885596156120300e-02 5.781969428062438965e-02
1.290023028850555420e-01 2.206400334835052490e-01 1.219186633825302124e-01 1.928577721118927002e-01 1.529200673103332520e-01 -3.909516036510467529e-01 -1.569684147834777832e-01 -4.388897493481636047e-02 -1.202111542224884033e-01 -1.500551700592041016e-01 -1.694011539220809937e-01 -1.550366431474685669e-01 -2.011463604867458344e-02 -7.693928480148315430e-02 -8.151010423898696899e-02 4.243861511349678040e-02 2.958812564611434937e-02 5.187369138002395630e-02 -4.419503808021545410e-01 -1.582723706960678101e-01 6.488529592752456665e-02 4.131560027599334717e-01 2.527687549591064453e-01 -4.548358172178268433e-02 -3.283019363880157471e-02 6.887399405241012573e-02 2.482540458440780640e-01 -2.266564220190048218e-02 -1.731096208095550537e-01 6.004974991083145142e-02 -6.700187176465988159e-02 -6.725007295608520508e-02
-5.918072536587715149e-03 -1.445841044187545776e-01 1.604758203029632568e-01 2.813328504562377930e-01 1.177663952112197876e-01 -3.119849860668182373e-01 -2.583455145359039307e-01 3.361530601978302002e-01 -2.289781421422958374e-01 -1.550992280244827271e-01 6.851048022508621216e-02 -1.703685373067855835e-01 1.598300486803054810e-01 -3.830144405364990234e-01 -3.196673095226287842e-02 1.073692291975021362e-01 2.151549309492111206e-01 4.373489692807197571e-02 -7.050374895334243774e-02 -1.783961802721023560e-01 3.326838091015815735e-02 6.824566423892974854e-02 8.122567087411880493e-02 -2.050085961818695068e-01 1.222340986132621765e-01 -5.612595751881599426e-02 1.094466820359230042e-01 6.650189403444528580e-03 -3.064143955707550049e-01 -7.043144106864929199e-02 -5.004786700010299683e-02 -1.317320615053176880e-01
3.280477523803710938e-01 -2.560936510562896729e-01 1.258229911327362061e-01 -8.565107733011245728e-02 1.861269026994705200e-01 -1.683116108179092407e-01 -7.833807170391082764e-02 -2.426610141992568970e-02 2.240682579576969147e-02 2.078497856855392456e-01 -1.350252628326416016e-01 -1.153108179569244385e-01 -1.082241088151931763e-01 -1.104623079299926758e-01 7.390987128019332886e-02 6.520841270685195923e-02 -4.493759199976921082e-02 -2.368546873331069946e-01 -3.445293307304382324e-01 -2.981488108634948730e-01 -7.720308005809783936e-02 -1.184033527970314026e-01 -2.375865913927555084e-02 2.892578840255737305e-01 6.243500392884016037e-03 5.524422973394393921e-02 2.769452929496765137e-01 -3.151376545429229736e-01 1.132381334900856018e-01 6.724686175584793091e-02 -2.273953706026077271e-01 -8.361960202455520630e-02
-8.417627215385437012e-02 1.898750080727040768e-03 1.445951163768768311e-01 -8.309983462095260620e-02 -2.129804790019989014e-01 -2.990024685859680176e-01 -1.517057120800018311e-01 -1.040006615221500397e-02 7.328941673040390015e-02 7.300443947315216064e-02 -1.977715194225311279e-01 2.663342095911502838e-02 3.429209068417549133e-02 -3.182738721370697021e-01 1.642407029867172241e-01 3.161726146936416626e-02 -3.798146173357963562e-02 -2.290787547826766968e-01 -5.975471064448356628e-02 -8.502028137445449829e-02 -5.913061276078224182e-02 4.688041508197784424e-01 1.808365434408187866e-01 3.301203846931457520e-01 -6.898722797632217407e-02 -1.015281379222869873e-01 1.354931145906448364e-01 -2.736463546752929688e-01 -2.316197156906127930e-01 -2.700809156522154808e-03 -8.060108870267868042e-02 1.676469892263412476e-01
2.643939666450023651e-02 -2.770509421825408936e-01 2.181510776281356812e-01 -4.049501419067382812e-01 6.814504414796829224e-02 -1.328638046979904175e-01 -3.811953216791152954e-02 1.237365677952766418e-01 1.910161226987838745e-01 -1.468513812869787216e-02 1.298280712217092514e-02 -2.272142171859741211e-01 -7.603516429662704468e-02 -1.046306863427162170e-01 -3.213599026203155518e-01 -6.316524744033813477e-02 5.480058491230010986e-02 -2.330667972564697266e-01 -2.210193499922752380e-02 -3.285934627056121826e-01 -2.548232078552246094e-01 1.189382597804069519e-01 4.220547527074813843e-02 5.785077437758445740e-02 1.342085152864456177e-01 1.219059154391288757e-01 1.735499799251556396e-01 -2.431847751140594482e-01 -8.474671095609664917e-02 9.350236505270004272e-02 2.256894111633300781e-01 1.429465860128402710e-01
-1.324857026338577271e-02 6.366437673568725586e-02 1.434231102466583252e-01 1.152517041191458702e-03 1.004762761294841766e-02 -2.996417880058288574e-01 -4.502642527222633362e-02 -6.789062172174453735e-02 -2.478059828281402588e-01 -1.071475967764854431e-01 -1.026496365666389465e-01 -3.080402314662933350e-01 -3.076401948928833008e-01 -8.912220597267150879e-02 -1.210198849439620972e-01 -1.204125583171844482e-01 1.951187849044799805e-01 -1.533742696046829224e-01 -1.836033910512924194e-01 -2.265345454216003418e-01 -4.274231940507888794e-02 6.510486453771591187e-02 9.300463646650314331e-02 -1.190932318568229675e-01 2.153140604496002197e-01 2.893000841140747070e-01 -3.253382164984941483e-03 -3.244778811931610107e-01 -1.480022370815277100e-01 1.705088838934898376e-02 2.498276978731155396e-01 -2.704633176326751709e-01
1.033536493778228760e-01 1.000825017690658569e-01 -1.246246043592691422e-02 -1.330399513244628906e-01 2.724047899246215820e-01 3.995306044816970825e-02 -2.568164281547069550e-02 -1.809878507629036903e-03 -9.470471739768981934e-02 -2.313244938850402832e-01 -1.136835590004920959e-01 2.118437178432941437e-02 -5.160220339894294739e-02 -2.754188477993011475e-01 1.255299746990203857e-01 1.286024898290634155e-01 -4.371550679206848145e-02 -2.512160241603851318e-01 -1.635701060295104980e-01 -2.672567497938871384e-04 -4.349907338619232178e-01 2.298441231250762939e-01 3.405358791351318359e-01 -3.201411664485931396e-02 2.116382271051406860e-01 -8.911686949431896210e-03 1.246871948242187500e-01 -2.991830110549926758e-01 -2.104931920766830444e-01 2.168679386377334595e-01 3.729159384965896606e-02 -6.962669640779495239e-02
4.038787633180618286e-02 2.449451982975006104e-01 -1.533564627170562744e-01 -2.309475541114807129e-01 1.796782575547695160e-02 -2.998880147933959961e-01 -2.824175953865051270e-01 -2.673351168632507324e-01 -1.425020396709442139e-01 -2.823584899306297302e-02 2.320534735918045044e-01 -2.259930968284606934e-01 -4.565316811203956604e-02 -4.260065555572509766e-01 4.211566597223281860e-02 1.155789941549301147e-01 -7.374740391969680786e-02 -1.300722360610961914e-01 -1.267804950475692749e-01 -5.950292944908142090e-02 -2.543528676033020020e-01 3.186384961009025574e-02 9.001867473125457764e-02 -1.570737063884735107e-01 1.519539356231689453e-01 4.120363667607307434e-02 1.537781059741973877e-01 -2.551490962505340576e-01 -1.819560080766677856e-01 9.823653846979141235e-03 -6.333693116903305054e-02 6.401830166578292847e-02
3.285036087036132812e-01 1.137244403362274170e-01 7.534394413232803345e-02 -2.282659411430358887e-01 -8.018845319747924805e-02 -1.427420377731323242e-01 -1.509532928466796875e-01 1.845299005508422852e-01 -1.214676573872566223e-01 2.633141577243804932e-01 7.271455228328704834e-02 -1.506924722343683243e-02 2.005743235349655151e-01 -3.891087472438812256e-01 9.690482169389724731e-02 -1.261661052703857422e-01 -3.962861374020576477e-02 -4.492542892694473267e-02 -8.672077208757400513e-02 -3.010260462760925293e-01 7.619924843311309814e-02 4.553438164293766022e-03 1.385813504457473755e-01 -2.107246071100234985e-01 -8.039392530918121338e-02 3.161608427762985229e-02 2.858873307704925537e-01 1.813741587102413177e-02 -1.853920817375183105e-01 -1.661032885313034058e-01 6.869561225175857544e-02 -3.222012519836425781e-01
1.097281724214553833e-01 -4.532146826386451721e-02 -5.500975251197814941e-02 -2.091091722249984741e-01 2.619304060935974121e-01 -7.823297381401062012e-02 -1.844871491193771362e-01 2.276564687490463257e-01 -2.836357988417148590e-02 -2.374601922929286957e-02 4.101425409317016602e-01 -6.068082153797149658e-02 3.570199385285377502e-02 -1.221406906843185425e-01 -7.819019374437630177e-04 2.387759536504745483e-01 4.764004051685333252e-02 9.436316043138504028e-02 -2.002681195735931396e-01 -3.343942165374755859e-01 -1.757046878337860107e-01 2.512138187885284424e-01 5.744699388742446899e-02 4.841414093971252441e-02 1.775725334882736206e-01 3.221068680286407471e-01 2.602659463882446289e-01 -1.321689635515213013e-01 1.469123363494873047e-01 1.314692348241806030e-01 -8.562347292900085449e-02 -5.168158560991287231e-02
3.124695420265197754e-01 -2.036590315401554108e-02 -3.440769016742706299e-02 7.064270228147506714e-02 -8.225322514772415161e-02 -7.794035971164703369e-02 3.226751983165740967e-01 -7.853126525878906250e-02 5.644678696990013123e-02 -7.176065444946289062e-02 -2.059313803911209106e-01 -2.499379962682723999e-01 -4.844050388783216476e-03 -3.575266301631927490e-01 -8.573441952466964722e-02 7.629254460334777832e-02 -4.010920226573944092e-02 1.319951266050338745e-01 -7.310696691274642944e-02 -2.032830417156219482e-01 2.279215753078460693e-01 2.901685982942581177e-02 2.621018588542938232e-01 1.234218999743461609e-01 4.419795423746109009e-02 4.661259651184082031e-01 1.666117310523986816e-01 -1.848635375499725342e-01 -5.490763112902641296e-02 -8.447196334600448608e-02 -6.657157838344573975e-02 -1.423062384128570557e-01
5.976771935820579529e-02 -3.400344401597976685e-03 2.193328887224197388e-01 8.294412493705749512e-02 1.703796833753585815e-01 -2.211003601551055908e-01 6.723614037036895752e-02 1.537837982177734375e-01 1.525671631097793579e-01 -7.970674335956573486e-02 2.185110151767730713e-01 -1.444931793957948685e-02 -4.140442982316017151e-02 -1.738806664943695068e-01 -2.887750044465065002e-02 2.972367703914642334e-01 3.173841834068298340e-01 -2.120204269886016846e-01 -2.818942070007324219e-01 -3.790692612528800964e-02 4.882713779807090759e-02 2.631310522556304932e-01 3.247497677803039551e-01 -9.080921858549118042e-02 -1.503859013319015503e-01 1.179208531975746155e-01 -1.461597066372632980e-02 -8.799273520708084106e-02 -3.743773400783538818e-01 3.087526746094226837e-02 1.390389949083328247e-01 -1.406705379486083984e-01
2.670539170503616333e-02 8.892620354890823364e-02 6.001622602343559265e-02 2.018602639436721802e-01 4.602211341261863708e-02 -1.699204295873641968e-01 3.092671930789947510e-01 3.904917836189270020e-02 2.460368573665618896e-01 2.962168771773576736e-03 1.125296577811241150e-01 -1.910477429628372192e-01 -1.839630156755447388e-01 -3.996889889240264893e-01 5.174569319933652878e-03 1.380582600831985474e-01 1.499240100383758545e-01 -1.036121770739555359e-01 -2.140083909034729004e-01 1.227959021925926208e-01 -1.376342028379440308e-01 2.731385827064514160e-01 1.244665011763572693e-01 -7.287059724330902100e-02 1.146236956119537354e-01 9.513637423515319824e-02 1.705581247806549072e-01 7.924486882984638214e-03 -4.220400452613830566e-01 9.249207377433776855e-02 1.663513481616973877e-01 -1.495092660188674927e-01
-1.444011647254228592e-02 8.916848152875900269e-02 3.215216696262359619e-01 6.876075267791748047e-02 1.255179047584533691e-01 -3.512043356895446777e-01 2.675031777471303940e-03 5.764615163207054138e-02 6.134778633713722229e-02 -1.582448035478591919e-01 -1.034354194998741150e-01 -1.601047813892364502e-01 7.701301574707031250e-02 -1.897557079792022705e-01 5.278710648417472839e-02 8.460301905870437622e-02 8.948972076177597046e-02 -3.003218770027160645e-01 -2.140687406063079834e-01 -1.942380070686340332e-01 -5.316977947950363159e-02 -3.735794872045516968e-02 8.698860555887222290e-02 -4.647515248507261276e-03 5.389124155044555664e-01 2.847946584224700928e-01 -2.436265908181667328e-02 -1.738568693399429321e-01 -7.715805619955062866e-02 1.342807412147521973e-01 5.252937600016593933e-02 4.027484357357025146e-02
3.598604500293731689e-01 -4.054123163223266602e-01 8.809987455606460571e-02 5.684168264269828796e-02 5.906587094068527222e-02 -2.232350409030914307e-01 -1.730734407901763916e-01 -3.285437822341918945e-02 -1.484587788581848145e-01 -1.201275140047073364e-01 -1.678335368633270264e-01 -7.053859531879425049e-02 4.066930338740348816e-02 -2.814348936080932617e-01 2.651453949511051178e-02 -2.527802288532257080e-01 -2.569866739213466644e-02 -7.520177867263555527e-03 -2.330050021409988403e-01 -1.680420041084289551e-01 -1.366228759288787842e-01 8.090670406818389893e-02 -5.507446825504302979e-02 5.205298215150833130e-02 1.307510491460561752e-02 1.425364315509796143e-01 1.863422244787216187e-01 -4.477510601282119751e-02 -3.963578939437866211e-01 1.178509369492530823e-01 4.349857568740844727e-03 -2.308536320924758911e-01
2.114436626434326172e-01 -1.129672601819038391e-01 1.749052703380584717e-01 1.510208398103713989e-01 1.041810289025306702e-01 -6.741023808717727661e-02 -9.913600981235504150e-03 8.055017143487930298e-02 2.295345664024353027e-01 -2.600402832031250000e-01 1.817287653684616089e-01 -2.363333255052566528e-01 2.393096685409545898e-02 -2.051255702972412109e-01 -2.332059293985366821e-01 1.054899394512176514e-01 -1.518558859825134277e-01 -2.765395343303680420e-01 -2.386778146028518677e-01 -2.681956291198730469e-01 6.926385220140218735e-03 3.215492889285087585e-02 -1.275030076503753662e-01 -6.762798130512237549e-02 2.811977565288543701e-01 3.719044625759124756e-01 -8.288814127445220947e-02 -1.040785089135169983e-01 -1.663115322589874268e-01 2.607355080544948578e-02 -4.859767854213714600e-02 1.834838837385177612e-01
1.473200023174285889e-01 -8.088041096925735474e-02 4.190753027796745300e-02 -2.099228650331497192e-01 1.186282634735107422e-01 -7.935325615108013153e-03 2.871987409889698029e-03 9.948446415364742279e-03 4.173244535923004150e-01 1.864730715751647949e-01 -5.524172261357307434e-02 -1.805346608161926270e-01 8.250903338193893433e-02 -3.871448338031768799e-01 9.069427102804183960e-02 -6.560323387384414673e-02 3.035503327846527100e-01 -2.552843987941741943e-01 1.253559291362762451e-01 -8.474624156951904297e-02 -1.662036031484603882e-01 -3.504572436213493347e-02 6.341058760881423950e-02 1.420314460992813110e-01 2.963994443416595459e-01 3.232592642307281494e-01 1.379177868366241455e-01 3.322611749172210693e-02 -5.997906252741813660e-02 2.173842638731002808e-01 -2.172405086457729340e-02 2.897845953702926636e-02
5.977371335029602051e-02 7.159484922885894775e-02 2.000537365674972534e-01 1.161752268671989441e-01 6.773728132247924805e-02 -1.935421228408813477e-01 3.710470199584960938e-01 1.853899657726287842e-01 1.933878846466541290e-02 1.289672702550888062e-01 1.736043393611907959e-02 -1.667248606681823730e-01 -1.754823476076126099e-01 -3.084030449390411377e-01 1.365245580673217773e-01 -7.561779767274856567e-02 4.726776480674743652e-02 -6.857971101999282837e-02 -1.641605049371719360e-01 8.448540419340133667e-02 -3.203673064708709717e-01 2.627726793289184570e-01 4.396188631653785706e-02 -4.741106182336807251e-02 1.395178437232971191e-01 1.500261761248111725e-02 5.679112300276756287e-02 3.096703812479972839e-02 -4.497377872467041016e-01 1.084346398711204529e-01 2.559368610382080078e-01 -8.962710201740264893e-02
5.173612013459205627e-02 -2.376699596643447876e-01 3.884531259536743164e-01 -8.983421139419078827e-03 1.277948319911956787e-01 -6.324861198663711548e-02 -1.075758710503578186e-01 7.990799099206924438e-02 -3.571058437228202820e-02 1.178953051567077637e-01 -3.307153657078742981e-02 -2.968266308307647705e-01 -3.743067681789398193e-01 -2.687355875968933105e-01 -2.966027706861495972e-02 -1.161372363567352295e-01 1.616117805242538452e-01 -1.019328013062477112e-01 5.379960313439369202e-02 -3.213541209697723389e-01 -1.699349433183670044e-01 1.576073169708251953e-01 1.251888573169708252e-01 2.842351496219635010e-01 -8.134715259075164795e-02 -2.603410184383392334e-01 8.397872745990753174e-02 -5.446925386786460876e-02 -1.171472594141960144e-01 1.717433333396911621e-01 1.013269764371216297e-03 4.250687547028064728e-03
2.878640405833721161e-02 1.229329109191894531e-01 4.750543273985385895e-03 -7.208903878927230835e-02 -6.256067007780075073e-02 -1.901406645774841309e-01 1.413284614682197571e-02 2.267871797084808350e-01 -2.212679833173751831e-01 2.720415890216827393e-01 -9.410431236028671265e-02 2.376776933670043945e-02 -1.769271194934844971e-01 -1.796611994504928589e-01 6.360424309968948364e-02 -8.289134502410888672e-02 -1.632366031408309937e-01 -8.860784024000167847e-02 -4.218870103359222412e-01 -1.430962085723876953e-01 -1.727668046951293945e-01 2.669460475444793701e-01 -3.871586918830871582e-02 -9.504102170467376709e-02 3.404796868562698364e-02 2.775664068758487701e-02 1.572744399309158325e-01 -2.003300338983535767e-01 -2.107245624065399170e-01 -2.634553425014019012e-02 -4.394589364528656006e-01 -1.750209182500839233e-01
1.293492019176483154e-01 1.369508206844329834e-01 -3.550616279244422913e-02 4.400028660893440247e-02 2.273743003606796265e-01 -4.511369168758392334e-01 9.237956255674362183e-02 2.133542597293853760e-01 2.268198877573013306e-01 -7.894773036241531372e-02 2.568226158618927002e-01 -1.719678640365600586e-01 -1.060541719198226929e-02 -2.799020707607269287e-01 -9.754044562578201294e-02 2.462178021669387817e-01 2.285559475421905518e-01 -9.037689119577407837e-02 -1.119850575923919678e-01 -3.302612155675888062e-02 2.107741124927997589e-02 2.378447353839874268e-01 1.549405604600906372e-01 -5.144675076007843018e-02 -1.382242143154144287e-01 7.041462510824203491e-02 -5.024608224630355835e-02 -5.635268753394484520e-04 -3.391684293746948242e-01 7.479366660118103027e-02 1.995981484651565552e-01 -7.396265119314193726e-02
9.364464879035949707e-02 -1.149623692035675049e-01 1.179487407207489014e-01 -5.433055013418197632e-02 -1.501506194472312927e-02 -5.504825338721275330e-02 -7.942181080579757690e-02 1.984623670578002930e-01 -1.284227967262268066e-01 1.864973222836852074e-03 3.321106731891632080e-01 5.680831521749496460e-02 -3.432728722691535950e-02 -4.742987453937530518e-01 2.826983854174613953e-02 3.203041851520538330e-01 1.029963532346300781e-04 8.639211207628250122e-02 -1.935908049345016479e-01 -2.060731202363967896e-01 2.726126834750175476e-02 8.098373562097549438e-02 2.190981656312942505e-01 4.105582088232040405e-02 -8.821426331996917725e-02 4.588210489600896835e-03 4.349133968353271484e-01 -1.493260264396667480e-01 -1.047091633081436157e-01 2.760907113552093506e-01 2.255976945161819458e-02 -3.604959696531295776e-02
-2.178649604320526123e-02 -4.727966710925102234e-02 -6.465450674295425415e-02 -1.196878626942634583e-01 -2.863528952002525330e-02 -1.550652533769607544e-01 -1.847992688417434692e-01 -9.996097534894943237e-02 1.535360962152481079e-01 2.045826911926269531e-01 -1.845945417881011963e-01 -2.254111766815185547e-01 8.447685837745666504e-02 -1.164381802082061768e-01 1.349774748086929321e-01 -5.572359263896942139e-02 -6.220248341560363770e-02 -9.374402463436126709e-02 -1.728037744760513306e-01 -2.582969143986701965e-02 -1.269918773323297501e-02 5.658268928527832031e-01 3.111150264739990234e-01 -7.265847176313400269e-02 1.710691899061203003e-01 1.534412056207656860e-01 1.241004392504692078e-01 -2.701812386512756348e-01 -1.720907092094421387e-01 1.363951563835144043e-01 -2.481989860534667969e-01 -2.893838100135326385e-02
-2.037139683961868286e-01 6.222207844257354736e-02 -4.598747566342353821e-02 -3.531903326511383057e-01 1.145801395177841187e-01 -1.218272596597671509e-01 -4.908667877316474915e-02 -1.322206202894449234e-02 -8.480739779770374298e-03 5.348729714751243591e-02 -7.675914466381072998e-02 -3.022188842296600342e-01 -1.885588169097900391e-01 -2.838385105133056641e-01 6.899305433034896851e-02 -8.464332669973373413e-02 7.039701193571090698e-02 -9.171255677938461304e-02 -1.414251178503036499e-01 -6.407248228788375854e-02 -7.964829355478286743e-02 4.360031783580780029e-01 3.485521674156188965e-01 -3.232885897159576416e-02 2.724658846855163574e-01 1.650539189577102661e-01 -1.770799756050109863e-01 -3.168766945600509644e-02 -2.687486410140991211e-01 -3.071318008005619049e-02 -6.070820614695549011e-02 -4.319245740771293640e-02
7.287079095840454102e-02 -1.445506662130355835e-01 -1.679720431566238403e-01 -1.060064285993576050e-01 3.344643414020538330e-01 -1.425046473741531372e-01 2.410977929830551147e-01 5.859195813536643982e-02 -8.031865954399108887e-02 3.109852038323879242e-02 2.349523305892944336e-01 -1.472513228654861450e-01 -2.198155969381332397e-01 -3.638419806957244873e-01 -1.471373736858367920e-01 9.239606559276580811e-02 -1.070058569312095642e-01 -2.080055922269821167e-01 1.291841268539428711e-01 -9.176954627037048340e-02 2.693223953247070312e-02 3.124421536922454834e-01 1.322609335184097290e-01 -1.048921197652816772e-01 2.663504779338836670e-01 2.608600258827209473e-01 2.240677922964096069e-01 2.681883983314037323e-02 1.377125084400177002e-01 -1.499725729227066040e-01 -3.301975503563880920e-02 7.929202914237976074e-02
1.175752934068441391e-02 1.316225677728652954e-01 -4.837558791041374207e-02 -1.574244350194931030e-01 9.373532235622406006e-02 -4.383160173892974854e-01 -2.122402787208557129e-01 -1.712125837802886963e-01 2.296836674213409424e-01 -2.376350946724414825e-02 -1.928304284811019897e-01 -2.459171861410140991e-01 -3.886414691805839539e-02 -3.341236412525177002e-01 1.687138974666595459e-01 5.231489613652229309e-02 2.023378200829029083e-02 -1.240343302488327026e-01 -2.200112491846084595e-01 1.377934515476226807e-01 -3.796766325831413269e-02 2.646817862987518311e-01 1.089190244674682617e-01 -2.569174021482467651e-02 -7.628147304058074951e-02 1.165535375475883484e-01 1.813549697399139404e-01 -3.533694148063659668e-01 -8.201479911804199219e-02 -3.504415601491928101e-02 -8.258511871099472046e-02 -1.602308452129364014e-01
-1.206174045801162720e-01 -3.941293358802795410e-01 1.476399004459381104e-01 -1.248137056827545166e-01 1.239514425396919250e-01 -3.523716628551483154e-01 1.490863412618637085e-01 -1.429633051156997681e-01 -1.862808247096836567e-03 -5.080080777406692505e-02 2.653003670275211334e-02 2.864741254597902298e-03 -1.598435789346694946e-01 -1.208068206906318665e-01 6.578084826469421387e-02 1.960848122835159302e-01 8.640881627798080444e-02 -1.147734001278877258e-02 6.048637628555297852e-02 -1.987445540726184845e-02 -6.026304885745048523e-02 2.696687281131744385e-01 -2.218445688486099243e-01 7.925539463758468628e-02 1.355677545070648193e-01 2.907446920871734619e-01 2.500810325145721436e-01 -2.395074218511581421e-01 -2.601768672466278076e-01 2.585628628730773926e-01 -1.452343910932540894e-01 4.867641255259513855e-02
4.729320108890533447e-02 1.107784509658813477e-01 2.827665507793426514e-01 -6.090713292360305786e-02 -4.053112119436264038e-02 -3.524283170700073242e-01 1.536000669002532959e-01 3.679648414254188538e-02 6.981764733791351318e-02 -3.526277467608451843e-02 -1.454633027315139771e-01 -4.949245601892471313e-02 1.582362800836563110e-01 -2.851058840751647949e-01 1.147734075784683228e-01 7.348892092704772949e-02 -2.604132890701293945e-02 -3.381384611129760742e-01 -1.563695222139358521e-01 -1.026796828955411911e-02 -1.839208900928497314e-01 1.537860035896301270e-01 1.243297159671783447e-01 1.477414816617965698e-01 -1.033262684941291809e-01 1.454699225723743439e-02 1.705869883298873901e-01 -3.773010373115539551e-01 -3.530853986740112305e-01 -1.005026623606681824e-01 -1.093158572912216187e-01 1.816743463277816772e-01
2.457688003778457642e-01 -2.959696948528289795e-01 1.213794499635696411e-01 1.164359077811241150e-01 2.145887315273284912e-01 -2.489876449108123779e-01 -9.788520634174346924e-02 1.526072025299072266e-01 -1.120543181896209717e-01 2.829425632953643799e-01 4.310892522335052490e-02 4.444940760731697083e-02 1.797109097242355347e-01 -4.195931553840637207e-02 1.078889220952987671e-01 1.575311087071895599e-02 2.242426015436649323e-02 6.235118210315704346e-02 -2.915176153182983398e-01 3.052143752574920654e-02 -1.932370662689208984e-01 1.229753270745277405e-01 3.241711556911468506e-01 5.144849792122840881e-02 1.212735623121261597e-01 1.951038837432861328e-01 4.837661609053611755e-02 -1.345704589039087296e-02 -3.789209127426147461e-01 1.436023265123367310e-01 2.642411887645721436e-01 -2.412203326821327209e-02
7.829807698726654053e-02 1.517725586891174316e-01 8.124176412820816040e-02 1.758802384138107300e-01 -5.728170275688171387e-02 -1.573087573051452637e-01 2.064317315816879272e-01 -3.088851273059844971e-02 -1.728147640824317932e-02 -1.615519225597381592e-01 1.674417108297348022e-01 -2.788140177726745605e-01 -3.007437586784362793e-01 -2.265223413705825806e-01 9.651376307010650635e-02 2.507260302081704140e-03 -9.891423583030700684e-02 -1.679879426956176758e-01 -1.376942098140716553e-01 -3.621128797531127930e-01 -1.540320962667465210e-01 2.136502712965011597e-01 -7.994651794433593750e-02 1.038540452718734741e-01 -1.765938401222229004e-01 3.998395800590515137e-01 -6.691252440214157104e-02 7.196305319666862488e-03 -2.640819251537322998e-01 -6.948006898164749146e-02 -1.809001117944717407e-01 -3.060237690806388855e-02
2.062220722436904907e-01 -2.632759511470794678e-01 1.563317179679870605e-01 -2.496553212404251099e-01 2.178187072277069092e-01 -2.280799001455307007e-01 -2.437767386436462402e-01 4.531415924429893494e-02 8.792387694120407104e-02 -7.007028162479400635e-02 1.266327500343322754e-01 -6.410185992717742920e-02 -1.783887147903442383e-01 -3.550187647342681885e-01 -7.387415319681167603e-02 -5.328582599759101868e-02 2.368351668119430542e-01 8.462011069059371948e-02 -5.714102834463119507e-02 -3.542619645595550537e-01 1.119225174188613892e-01 -3.202151134610176086e-02 -1.662356778979301453e-02 4.507539793848991394e-03 3.059332966804504395e-01 4.325262084603309631e-02 2.374681383371353149e-01 -1.956969052553176880e-01 9.352338314056396484e-02 1.888585090637207031e-01 -3.038140572607517242e-02 -1.198139041662216187e-02
6.937772035598754883e-02 -1.983236074447631836e-01 -5.309658497571945190e-02 1.725704073905944824e-01 -6.661316007375717163e-02 -2.450696378946304321e-02 3.283798396587371826e-01 -1.575250625610351562e-01 -2.253287285566329956e-01 3.189605772495269775e-01 1.466091275215148926e-01 -1.131242290139198303e-01 -3.072710931301116943e-01 -4.199500679969787598e-01 -1.306328475475311279e-01 -8.010144229047000408e-04 -1.637592464685440063e-01 -7.139360159635543823e-02 -1.985501199960708618e-01 -7.508991658687591553e-02 4.037893936038017273e-02 2.631862163543701172e-01 2.182706445455551147e-01 4.595705866813659668e-02 1.402648538351058960e-01 2.314972877502441406e-01 1.740376502275466919e-01 3.286118432879447937e-02 -2.888645417988300323e-02 -4.427262768149375916e-02 -2.943450026214122772e-02 7.077172398567199707e-02
3.020521998405456543e-01 -2.527206540107727051e-01 -2.165177837014198303e-02 7.292554527521133423e-02 3.782889544963836670e-01 -4.337579756975173950e-02 -1.391496658325195312e-01 2.859717011451721191e-01 -1.178129836916923523e-01 -4.203497245907783508e-02 1.203417498618364334e-02 -3.706395626068115234e-01 3.836895572021603584e-03 -1.247276961803436279e-01 -1.565562188625335693e-01 1.546960230916738510e-02 3.107590377330780029e-01 -1.872430890798568726e-01 -1.097196433693170547e-02 -1.435142904520034790e-01 3.231016546487808228e-02 3.217060565948486328e-01 2.511342465877532959e-01 -4.733642563223838806e-02 -6.958679109811782837e-02 -3.610841184854507446e-02 2.056214399635791779e-02 2.684504725039005280e-02 -9.109994024038314819e-02 -1.594618260860443115e-01 -1.353932917118072510e-01 -1.339893192052841187e-01
-1.270694285631179810e-01 1.682708263397216797e-01 1.700473278760910034e-01 1.726689934730529785e-01 2.101903408765792847e-02 -4.245502352714538574e-01 -1.296353489160537720e-01 -9.875982999801635742e-02 9.522242471575737000e-03 -1.337924599647521973e-01 -2.302015721797943115e-01 -1.948497891426086426e-01 -1.236063987016677856e-01 -2.714107632637023926e-01 4.949029907584190369e-02 2.319032512605190277e-02 1.030915603041648865e-01 -2.961852960288524628e-02 -3.993647992610931396e-01 -1.578443944454193115e-01 5.730536207556724548e-02 3.080860674381256104e-01 1.686958521604537964e-01 -1.670884341001510620e-02 -1.783315390348434448e-01 1.849557608366012573e-01 1.631770133972167969e-01 -1.688928306102752686e-01 -9.307612478733062744e-02 1.412573456764221191e-01 -1.170237883925437927e-01 -4.858035221695899963e-02
1.118468642234802246e-01 -4.543589651584625244e-01 -1.296378374099731445e-01 1.178160216659307480e-02 2.935118377208709717e-01 -1.591079384088516235e-01 -6.906117498874664307e-02 3.986674826592206955e-03 5.079695209860801697e-02 -1.392493844032287598e-01 3.199597820639610291e-02 -2.472918778657913208e-01 -2.819891273975372314e-01 -2.247462272644042969e-01 -7.764888554811477661e-02 1.002488136291503906e-01 -5.874418839812278748e-02 -2.675521373748779297e-02 1.041556596755981445e-01 -2.420202791690826416e-01 -1.792721301317214966e-01 1.067779213190078735e-01 1.158371046185493469e-01 1.696444451808929443e-01 -5.309255048632621765e-02 1.240596920251846313e-01 2.582753598690032959e-01 -1.582270301878452301e-02 -2.881426513195037842e-01 1.996223926544189453e-01 2.129374891519546509e-01 6.991247832775115967e-02
-3.847714513540267944e-02 1.194424927234649658e-02 1.038692966103553772e-01 -6.559842824935913086e-02 2.136935740709304810e-01 -2.843365073204040527e-01 1.679518073797225952e-01 -2.055076882243156433e-02 4.895739629864692688e-02 1.530750393867492676e-01 1.928598284721374512e-01 -5.702672898769378662e-02 6.582643091678619385e-02 -3.864473700523376465e-01 1.300317943096160889e-01 6.515109911561012268e-03 1.983938217163085938e-01 -2.331628091633319855e-02 -3.074992597103118896e-01 -1.697033792734146118e-01 2.304165996611118317e-02 1.568040102720260620e-01 -1.554996967315673828e-01 7.394001632928848267e-02 1.074674278497695923e-01 3.147708475589752197e-01 1.256659328937530518e-01 -4.074724912643432617e-01 -7.809295505285263062e-02 4.796554893255233765e-02 3.752736002206802368e-02 -2.663713097572326660e-01
1.958432942628860474e-01 -2.587047517299652100e-01 7.097660750150680542e-02 1.134593561291694641e-01 9.551670402288436890e-02 -2.935832738876342773e-01 -2.186381667852401733e-01 1.824540197849273682e-01 -1.458898484706878662e-01 1.499046385288238525e-01 1.008297130465507507e-01 -1.020810082554817200e-01 1.659732609987258911e-01 -1.781131029129028320e-01 1.040979549288749695e-01 6.086533144116401672e-02 1.242245212197303772e-01 -5.532662943005561829e-02 -3.943108320236206055e-01 1.134786941111087799e-02 -7.003898173570632935e-02 8.499213308095932007e-02 1.570786386728286743e-01 9.985823184251785278e-02 1.698323786258697510e-01 1.516247093677520752e-01 3.490013629198074341e-02 3.199907392263412476e-02 -3.773531317710876465e-01 2.945273816585540771e-01 2.397810518741607666e-01 -2.561923116445541382e-02
3.979758322238922119e-01 -2.510756254196166992e-01 1.034646779298782349e-01 -1.707405969500541687e-02 1.873485594987869263e-01 -9.756343439221382141e-03 -7.415721565485000610e-02 -1.651487946510314941e-01 -1.082884985953569412e-02 -4.378797113895416260e-02 -1.007160022854804993e-01 -1.616191118955612183e-01 1.505467668175697327e-02 -3.315990567207336426e-01 5.923020839691162109e-02 -1.614017337560653687e-01 -1.205965131521224976e-01 -2.429739087820053101e-01 -4.981650039553642273e-02 -2.522444725036621094e-01 5.252197384834289551e-02 -3.209671378135681152e-02 1.235791016370058060e-02 -2.614723443984985352e-01 2.067739069461822510e-01 2.305545955896377563e-01 2.727853357791900635e-01 6.994600594043731689e-02 -3.200377225875854492e-01 8.596132695674896240e-02 -2.066930755972862244e-02 -1.552910208702087402e-01
2.855624817311763763e-02 9.328718297183513641e-03 1.221695914864540100e-01 3.198930621147155762e-02 -6.517940759658813477e-02 2.212670817971229553e-02 1.972716748714447021e-01 8.519678376615047455e-04 -3.188745975494384766e-01 -6.319852918386459351e-02 9.403583407402038574e-02 -2.052350938320159912e-01 -3.489984665066003799e-03 -4.318923652172088623e-01 -8.652414381504058838e-02 -4.096289724111557007e-02 -7.371838390827178955e-02 1.716473102569580078e-01 -2.401974350214004517e-01 -1.055569648742675781e-01 1.667742282152175903e-01 3.410988673567771912e-02 2.259479463100433350e-01 1.401346921920776367e-01 -1.280741244554519653e-01 4.921524822711944580e-01 -6.704352796077728271e-02 -2.118100374937057495e-01 -2.480803430080413818e-01 1.020209789276123047e-01 -5.273054912686347961e-02 3.220947459340095520e-02
1.240995824337005615e-01 2.272118628025054932e-01 -2.650304883718490601e-02 1.505660079419612885e-02 -2.103803157806396484e-01 -2.030226141214370728e-01 2.218237668275833130e-01 1.513846665620803833e-01 -5.691939592361450195e-02 -1.818111389875411987e-01 1.396884117275476456e-02 -1.517438441514968872e-01 -1.895007491111755371e-01 -2.597404122352600098e-01 1.619897037744522095e-01 1.128101497888565063e-01 -2.785237431526184082e-01 -1.136934105306863785e-02 -1.000978872179985046e-01 -7.221291214227676392e-02 -3.613355457782745361e-01 4.060640931129455566e-01 2.062916457653045654e-01 7.520157098770141602e-02 1.924819648265838623e-01 1.005542874336242676e-01 1.431725025177001953e-01 -2.184787839651107788e-01 -5.161204934120178223e-02 -1.072511523962020874e-01 -6.924865394830703735e-02 -4.036158323287963867e-02
-2.609705626964569092e-01 -4.778734147548675537e-01 1.120733618736267090e-01 -1.223357468843460083e-01 1.734337657690048218e-01 -1.483567953109741211e-01 1.447523105889558792e-02 7.156745344400405884e-02 -4.432059079408645630e-02 2.961049089208245277e-03 1.532964110374450684e-01 -2.200403809547424316e-01 -7.107996940612792969e-02 -1.017973721027374268e-01 -6.211626157164573669e-02 4.118192940950393677e-02 -7.125795632600784302e-02 -1.896615922451019287e-01 -1.429134905338287354e-01 -1.336767077445983887e-01 2.014095783233642578e-01 -1.661883853375911713e-02 3.361803591251373291e-01 -9.952079504728317261e-02 1.012786924839019775e-01 2.228453308343887329e-01 6.768358498811721802e-02 -1.461632102727890015e-01 -2.147510200738906860e-01 3.001933395862579346e-01 -2.371785193681716919e-01 4.762447997927665710e-02
3.735003769397735596e-01 1.528342664241790771e-01 1.057353615760803223e-01 -1.042891014367341995e-02 7.396483421325683594e-02 -3.150764107704162598e-01 -8.658328652381896973e-02 2.508447766304016113e-01 -1.976758390665054321e-01 7.378640770912170410e-02 9.763908572494983673e-03 -1.766436249017715454e-01 -2.589327096939086914e-01 -4.979283362627029419e-02 -1.106079593300819397e-01 2.647866904735565186e-01 -2.007039040327072144e-01 -7.168515771627426147e-02 8.986099064350128174e-02 -8.454384654760360718e-02 -1.866758316755294800e-01 1.091636493802070618e-01 2.289665341377258301e-01 -3.410513699054718018e-02 8.703070133924484253e-02 1.180974841117858887e-01 -5.601786077022552490e-02 -4.368888586759567261e-02 -2.335568070411682129e-01 2.364539653062820435e-01 -3.071765005588531494e-01 1.749717444181442261e-01
3.963753879070281982e-01 1.737143844366073608e-01 1.850781589746475220e-01 1.287719458341598511e-01 9.542126208543777466e-02 -9.843055158853530884e-02 1.874523013830184937e-01 1.609177887439727783e-01 1.849443651735782623e-02 4.596257209777832031e-02 2.673970302566885948e-03 -3.256144225597381592e-01 -1.351018846035003662e-01 -1.419939994812011719e-01 1.476251054555177689e-02 1.290321648120880127e-01 -5.171072855591773987e-02 -1.005909144878387451e-01 1.027354598045349121e-01 -3.396218642592430115e-02 -5.765380337834358215e-02 1.875530332326889038e-01 3.543385863304138184e-01 -7.455687224864959717e-02 1.125031039118766785e-01 6.640482693910598755e-02 1.733000203967094421e-02 1.795903965830802917e-02 -1.971279829740524292e-01 1.779764741659164429e-01 -4.427761137485504150e-01 1.997198015451431274e-01
3.326790034770965576e-02 -1.281299442052841187e-02 1.581961214542388916e-01 1.256250143051147461e-01 2.337880581617355347e-01 -3.935272097587585449e-01 2.395460605621337891e-01 1.572874635457992554e-01 1.400695145130157471e-01 8.473996073007583618e-02 1.605476140975952148e-01 -2.409197837114334106e-01 1.537503004074096680e-01 -1.635105013847351074e-01 2.833425402641296387e-01 5.843153595924377441e-02 5.203532055020332336e-02 1.236338466405868530e-01 -2.754079401493072510e-01 -7.918404787778854370e-02 2.015146985650062561e-02 7.457864284515380859e-02 1.634670495986938477e-01 1.344481855630874634e-01 -1.672294586896896362e-01 1.617641299962997437e-01 2.378479689359664917e-01 -2.010032385587692261e-01 -3.318530619144439697e-01 -3.263625875115394592e-02 -2.491137571632862091e-02 8.826766908168792725e-02
1.711082756519317627e-01 1.656261831521987915e-01 -4.089475795626640320e-02 -1.597191095352172852e-01 3.586273640394210815e-02 -5.274363979697227478e-02 2.547590807080268860e-02 9.057021886110305786e-02 -1.525347866117954254e-02 -1.296578645706176758e-01 2.220151126384735107e-01 -7.176424562931060791e-02 6.160337943583726883e-03 -3.567660450935363770e-01 3.611323237419128418e-02 -5.428103357553482056e-02 1.207645907998085022e-01 -2.489294409751892090e-01 2.119151651859283447e-01 -5.661841034889221191e-01 -1.769530624151229858e-01 4.456754401326179504e-02 1.469035297632217407e-01 -9.034511446952819824e-02 1.226073279976844788e-01 3.041541278362274170e-01 9.194238483905792236e-02 -2.045037448406219482e-01 -6.492710113525390625e-02 -2.268620394170284271e-02 9.011411666870117188e-02 -1.562050431966781616e-01
7.538630813360214233e-02 -5.987451598048210144e-02 1.750842928886413574e-01 -4.023315384984016418e-03 2.681877911090850830e-01 -4.046125113964080811e-01 -1.894970685243606567e-01 4.379869624972343445e-02 6.819775793701410294e-03 1.694490909576416016e-01 -2.873653732240200043e-02 -8.274038881063461304e-02 -6.832031905651092529e-02 -1.304556131362915039e-01 1.290129870176315308e-01 -1.026457995176315308e-01 1.685280799865722656e-01 7.907969504594802856e-02 -2.134591639041900635e-01 -2.985565066337585449e-01 1.102743074297904968e-01 2.024645954370498657e-01 -8.692650496959686279e-02 1.906015425920486450e-01 1.833238899707794189e-01 3.370037972927093506e-01 1.045423373579978943e-01 -1.073781177401542664e-01 -1.697968244552612305e-01 -1.456579267978668213e-01 2.328702509403228760e-01 2.469658851623535156e-01
6.049178913235664368e-02 -8.406136929988861084e-02 2.071877717971801758e-01 -5.923820659518241882e-03 1.842185668647289276e-02 -2.991645634174346924e-01 6.092089042067527771e-02 4.885924607515335083e-02 -6.024972721934318542e-02 -2.201600186526775360e-02 9.583041071891784668e-02 2.734444141387939453e-01 2.548656053841114044e-02 -3.437728583812713623e-01 -1.989645808935165405e-01 -1.240719705820083618e-01 1.987114548683166504e-01 1.125135794281959534e-01 -1.369360685348510742e-01 -1.699654012918472290e-01 -2.668977081775665283e-01 -9.546675719320774078e-03 2.268895208835601807e-01 1.909682154655456543e-01 4.449859857559204102e-01 2.502326965332031250e-01 7.947089523077011108e-02 -5.378194898366928101e-02 -5.799157172441482544e-02 -2.210987210273742676e-01 7.946916669607162476e-02 -3.219734877347946167e-02
9.597332775592803955e-02 -1.498319208621978760e-01 2.735112309455871582e-01 -4.199372231960296631e-02 1.388059705495834351e-01 -3.001977205276489258e-01 -5.783605575561523438e-02 6.649273633956909180e-02 -1.182740777730941772e-01 -3.553316742181777954e-02 1.911945939064025879e-01 -7.354160398244857788e-02 -7.328987866640090942e-02 -2.338509559631347656e-01 -2.641478367149829865e-02 -1.427721679210662842e-01 8.177803456783294678e-02 -1.239005997776985168e-01 -8.817839622497558594e-02 -3.273213207721710205e-01 2.950874567031860352e-01 -6.977199018001556396e-02 1.569385081529617310e-01 1.746672950685024261e-02 4.256692230701446533e-01 2.719818949699401855e-01 1.188289970159530640e-01 -2.961840927600860596e-01 1.161866858601570129e-01 7.494183629751205444e-02 7.818058878183364868e-02 1.365842390805482864e-02
2.462114766240119934e-02 -2.034813910722732544e-01 8.703780174255371094e-02 -3.155608773231506348e-01 1.356752123683691025e-02 -1.960628926753997803e-01 7.608659565448760986e-02 2.099391520023345947e-01 5.873246490955352783e-02 7.965204119682312012e-02 3.333893790841102600e-02 -3.142163157463073730e-02 -6.534268707036972046e-02 -4.382418468594551086e-02 -3.652814328670501709e-01 1.875823289155960083e-01 1.177068427205085754e-01 -2.142393141984939575e-01 -8.639412373304367065e-02 -4.823852479457855225e-01 2.501065470278263092e-02 7.696454972028732300e-02 1.265285462141036987e-01 -7.873461395502090454e-02 2.215921729803085327e-01 -7.757430523633956909e-02 2.445882558822631836e-01 -1.679980158805847168e-01 -1.949146687984466553e-01 1.637994796037673950e-01 -1.913511753082275391e-01 4.868902266025543213e-02
-9.054664522409439087e-02 -1.286330521106719971e-01 3.256718516349792480e-01 -7.335609197616577148e-02 1.524999886751174927e-01 -1.001961380243301392e-01 2.467623800039291382e-01 2.438198029994964600e-02 -9.443970769643783569e-02 1.204305738210678101e-01 3.134177252650260925e-02 -9.816341102123260498e-03 1.926213444676250219e-04 -4.298284649848937988e-01 4.305855371057987213e-03 4.343004152178764343e-02 -3.078154921531677246e-01 1.159254312515258789e-01 -4.548103734850883484e-02 -2.551083862781524658e-01 2.619058191776275635e-01 9.713660925626754761e-02 -8.312741294503211975e-03 3.216250240802764893e-01 -2.808326482772827148e-02 1.599838733673095703e-01 -4.003351554274559021e-02 -2.466677315533161163e-02 -3.406024873256683350e-01 1.611186712980270386e-01 -1.744358837604522705e-01 -3.667177224997431040e-04
5.104905739426612854e-02 -1.856997460126876831e-01 3.743274137377738953e-02 -1.236887574195861816e-01 1.593895852565765381e-01 -3.433257043361663818e-01 5.437457188963890076e-02 -5.222721374593675137e-04 -1.564136520028114319e-02 -8.584004640579223633e-02 -1.190330013632774353e-01 -2.841266095638275146e-01 -2.181691378355026245e-01 -5.494552850723266602e-01 -1.840759515762329102e-01 1.485702842473983765e-01 2.185498178005218506e-02 2.399291284382343292e-02 2.499540150165557861e-02 -3.532414883375167847e-02 -9.836586192250251770e-03 -5.564971640706062317e-02 -1.809125095605850220e-01 9.104173630475997925e-02 1.227526068687438965e-01 4.775520786643028259e-02 -7.844262570142745972e-02 -5.322252213954925537e-02 -1.792256981134414673e-01 2.551733255386352539e-01 -1.962872445583343506e-01 -2.877034842967987061e-01
2.471034675836563110e-01 8.232980966567993164e-03 3.153642416000366211e-01 6.333039700984954834e-02 -4.579867795109748840e-02 -2.138246595859527588e-01 -2.084584385156631470e-01 1.367114782333374023e-01 6.270454823970794678e-02 1.360456645488739014e-01 5.171594023704528809e-02 -2.566534578800201416e-01 -2.039230912923812866e-01 -2.140744328498840332e-01 -2.703323215246200562e-02 7.079266756772994995e-02 1.765480265021324158e-02 -1.951698958873748779e-02 -9.429710358381271362e-02 -2.306577861309051514e-01 -1.242169067263603210e-01 -1.649053692817687988e-01 -1.271059662103652954e-01 -1.643117070198059082e-01 1.793299019336700439e-01 4.456877708435058594e-01 2.679294049739837646e-01 1.279063373804092407e-01 -2.529132366180419922e-01 -8.612665534019470215e-02 5.927734076976776123e-03 -4.874493181705474854e-02
-1.396799981594085693e-01 8.044949173927307129e-02 -5.919356271624565125e-02 -1.308116912841796875e-01 3.372938185930252075e-02 -2.311567366123199463e-01 -7.000372745096683502e-03 1.420035809278488159e-01 -1.610845774412155151e-01 -2.165550366044044495e-02 -3.848548978567123413e-02 -1.222693175077438354e-01 1.542913019657135010e-01 -2.985140085220336914e-01 -5.818927288055419922e-02 4.510826990008354187e-02 -8.364139497280120850e-02 5.255046486854553223e-02 -2.251693606376647949e-01 -1.664728298783302307e-02 -3.494728803634643555e-01 2.628787159919738770e-01 4.359202980995178223e-01 2.705524303019046783e-02 3.616093397140502930e-01 1.535242050886154175e-01 -9.460180252790451050e-02 -8.681245893239974976e-02 -2.610290050506591797e-01 -5.771141499280929565e-02 -1.394947022199630737e-01 1.138339862227439880e-01
-4.720083996653556824e-02 -2.434007376432418823e-01 6.603840738534927368e-02 -2.493394725024700165e-02 2.988992035388946533e-01 -1.225403100252151489e-01 2.558561861515045166e-01 4.794585332274436951e-02 -5.823705345392227173e-02 -4.121883586049079895e-02 7.112479954957962036e-02 4.993835836648941040e-02 -1.656114757061004639e-01 5.018730834126472473e-02 -2.000131905078887939e-01 -6.452331785112619400e-03 -6.691463291645050049e-02 -6.918647140264511108e-02 -2.630193531513214111e-01 -2.872068285942077637e-01 -1.395315527915954590e-01 1.222762390971183777e-01 3.173555433750152588e-01 -1.068010330200195312e-01 -1.471071243286132812e-01 3.269499242305755615e-01 1.870350539684295654e-01 -2.628058791160583496e-01 -2.746293842792510986e-01 1.662416905164718628e-01 -1.164120808243751526e-01 1.487393379211425781e-01
1.211283877491950989e-01 -2.589117884635925293e-01 -5.944898352026939392e-03 -8.600984513759613037e-02 1.788905262947082520e-01 -1.000195890665054321e-01 1.505283713340759277e-01 7.801174651831388474e-03 -1.551633626222610474e-01 1.936494708061218262e-01 1.012748926877975464e-01 2.340967021882534027e-02 -4.714874085038900375e-03 -9.203919023275375366e-02 -1.998757123947143555e-01 6.082713138312101364e-03 1.321277171373367310e-01 -8.065896481275558472e-02 -3.145092427730560303e-01 -2.678590416908264160e-01 9.554949589073657990e-03 1.127341240644454956e-01 1.520785987377166748e-01 -1.265554577112197876e-01 -2.347531169652938843e-01 2.730384171009063721e-01 3.359743654727935791e-01 -8.492899686098098755e-02 -2.741565704345703125e-01 2.962380945682525635e-01 -2.103131562471389771e-01 1.476460695266723633e-01
-3.169710561633110046e-02 -1.320967078208923340e-01 -5.980005487799644470e-02 2.270721644163131714e-01 -4.114728420972824097e-02 -1.430687606334686279e-01 1.703961193561553955e-01 -7.373045664280653000e-04 -5.056089907884597778e-02 3.305490612983703613e-01 2.502081096172332764e-01 -2.527163624763488770e-01 -3.604884743690490723e-01 -3.793931305408477783e-01 -1.259521692991256714e-01 7.183558493852615356e-02 -6.554497778415679932e-02 -2.361917644739151001e-01 -2.115605026483535767e-02 -6.471671909093856812e-02 -1.136258542537689209e-01 5.493588000535964966e-02 3.300006985664367676e-01 1.040251851081848145e-01 2.202380597591400146e-01 2.167140096426010132e-01 -1.085920855402946472e-01 8.881366997957229614e-02 -1.156728267669677734e-01 8.551907539367675781e-02 7.134470343589782715e-02 -2.653260901570320129e-02
3.249547183513641357e-01 -5.055442452430725098e-03 5.103947222232818604e-02 -3.583799302577972412e-02 1.050182282924652100e-01 -1.285936683416366577e-01 -2.963379397988319397e-02 2.396154850721359253e-01 3.594174236059188843e-02 -7.712228596210479736e-02 -1.074639521539211273e-02 5.961597338318824768e-02 -3.734764456748962402e-02 -2.796690165996551514e-01 8.100327104330062866e-02 -4.384867846965789795e-02 8.623047918081283569e-02 -1.338537186384201050e-01 2.910231351852416992e-01 -4.137471020221710205e-01 -9.974823333323001862e-03 2.129582017660140991e-01 1.490368247032165527e-01 -1.902815252542495728e-01 1.214413866400718689e-01 5.376875400543212891e-01 -1.323090773075819016e-02 -1.090084165334701538e-01 4.646091163158416748e-02 8.884887211024761200e-03 -1.431869110092520714e-03 4.869009181857109070e-02
-3.872826322913169861e-02 1.340709775686264038e-01 1.903036981821060181e-01 1.307220458984375000e-01 5.551501177251338959e-03 -4.439600706100463867e-01 3.361752629280090332e-01 1.127148345112800598e-01 2.191075831651687622e-01 7.678467035293579102e-02 -8.735387772321701050e-02 -2.020315825939178467e-01 -1.562152355909347534e-01 -2.493588477373123169e-01 1.104808300733566284e-01 -9.226525202393531799e-03 -9.756860136985778809e-02 3.641929477453231812e-02 -3.000088632106781006e-01 8.899500221014022827e-02 -1.553262025117874146e-01 1.226217374205589294e-01 1.610341519117355347e-01 -5.055362731218338013e-02 2.354811131954193115e-02 8.286431431770324707e-02 7.315833866596221924e-02 3.441911563277244568e-02 -4.565710425376892090e-01 3.251161426305770874e-02 4.297088831663131714e-02 3.749795630574226379e-02
-2.573969401419162750e-02 1.810082942247390747e-01 1.363482475280761719e-01 1.696755439043045044e-01 2.906702160835266113e-01 -1.710905879735946655e-01 -8.188734203577041626e-02 3.053516149520874023e-01 1.367523968219757080e-01 -4.660990089178085327e-02 -6.793980300426483154e-02 -1.006019338965415955e-01 5.037590488791465759e-02 -3.219783008098602295e-01 -4.118131101131439209e-02 -1.411716938018798828e-01 9.386032819747924805e-02 -1.612477451562881470e-01 4.698769375681877136e-02 -6.269548833370208740e-02 -8.340066671371459961e-02 3.670789599418640137e-01 -2.570930682122707367e-02 1.646393537521362305e-01 2.353819012641906738e-01 2.435453534126281738e-01 3.475916683673858643e-01 1.520712673664093018e-01 -3.250769153237342834e-02 -2.234994024038314819e-01 -3.809649124741554260e-02 1.431767046451568604e-01
3.421676754951477051e-01 -2.584113478660583496e-01 7.503385096788406372e-02 8.325356245040893555e-02 1.506007611751556396e-01 -3.362907767295837402e-01 -1.390201300382614136e-01 1.770139932632446289e-01 -3.016569018363952637e-01 -2.056543081998825073e-01 -5.903242528438568115e-02 -1.444185376167297363e-01 2.021752484142780304e-02 -1.642182618379592896e-01 6.047250330448150635e-02 3.347456827759742737e-02 -8.149547874927520752e-02 -6.252662092447280884e-02 -2.340949624776840210e-01 -1.881795227527618408e-01 -1.441986560821533203e-01 1.080316752195358276e-01 -1.717964857816696167e-01 5.088933557271957397e-02 -4.154709726572036743e-02 7.177564501762390137e-02 2.108635604381561279e-01 1.384366601705551147e-01 -3.101990222930908203e-01 2.650329768657684326e-01 -1.033360883593559265e-01 -1.199329942464828491e-01
3.471929728984832764e-01 1.140731945633888245e-01 7.102013379335403442e-02 5.156139284372329712e-02 1.918264180421829224e-01 -1.566102206707000732e-01 4.221894592046737671e-02 -7.103644311428070068e-02 1.437440514564514160e-01 9.290092438459396362e-02 -7.676041871309280396e-02 -1.466739624738693237e-01 -1.820151507854461670e-01 -1.255265623331069946e-01 -1.652923971414566040e-02 -1.220992133021354675e-01 -1.409477591514587402e-01 1.988941878080368042e-01 -2.390176802873611450e-01 -7.044857740402221680e-02 8.395821601152420044e-02 2.347419708967208862e-01 3.620133399963378906e-01 2.784145995974540710e-02 8.469228446483612061e-02 1.294221635907888412e-02 -3.842809803700220073e-07 -5.138240456581115723e-01 -2.071723639965057373e-01 2.084704861044883728e-02 -6.955216079950332642e-02 -1.864831596612930298e-01
1.057008430361747742e-01 -2.536234557628631592e-01 3.679109737277030945e-02 2.750415354967117310e-02 2.209681868553161621e-01 -3.986971676349639893e-01 6.563266366720199585e-02 -1.499481312930583954e-02 1.302954852581024170e-01 5.427692830562591553e-02 1.333651840686798096e-01 -4.146897792816162109e-02 -9.468682110309600830e-02 -2.351012676954269409e-01 -1.059460267424583435e-01 4.519530758261680603e-02 -2.473265975713729858e-01 9.143067896366119385e-02 -2.179305404424667358e-01 -4.948681294918060303e-01 9.610140323638916016e-02 2.578390017151832581e-02 1.183217167854309082e-01 1.480513811111450195e-01 -1.980372369289398193e-01 1.237680437043309212e-03 1.258361339569091797e-01 1.451007276773452759e-01 -3.079304397106170654e-01 6.645128130912780762e-02 -2.572674863040447235e-02 -9.692055732011795044e-02
3.037328124046325684e-01 3.170142769813537598e-01 -6.578989326953887939e-02 -8.689811825752258301e-02 2.635936141014099121e-01 -2.910352945327758789e-01 -2.208037860691547394e-02 -4.122921451926231384e-02 -1.238926313817501068e-02 -8.695471100509166718e-03 2.487899810075759888e-01 -1.995600387454032898e-02 -3.420901298522949219e-02 -3.209832310676574707e-01 -4.081870615482330322e-02 7.680217921733856201e-02 -2.812871336936950684e-01 4.324458166956901550e-02 -2.077975273132324219e-01 -1.460236031562089920e-02 -2.642921507358551025e-01 2.105144858360290527e-01 1.802621483802795410e-01 -2.024195939302444458e-01 1.839370727539062500e-01 2.490511536598205566e-01 -3.115239739418029785e-02 5.090493336319923401e-02 -1.053247377276420593e-01 -3.278860822319984436e-02 -1.616474986076354980e-01 1.223492994904518127e-01
2.869056165218353271e-01 5.109707359224557877e-03 1.621199995279312134e-01 1.263023614883422852e-01 -1.221196427941322327e-01 -4.283759295940399170e-01 -1.043180897831916809e-01 4.637247696518898010e-02 1.401922851800918579e-01 -4.472881183028221130e-02 -2.062262743711471558e-01 1.328987032175064087e-01 9.164247661828994751e-02 -3.438522517681121826e-01 1.279162913560867310e-01 1.532452106475830078e-01 1.867346838116645813e-02 -4.141983687877655029e-01 8.842319250106811523e-02 -7.518135011196136475e-02 -4.085416719317436218e-02 1.112384051084518433e-01 1.999123543500900269e-01 2.017433643341064453e-01 -3.997094556689262390e-02 -1.827559061348438263e-02 1.522104591131210327e-01 -1.159771904349327087e-01 -3.035787343978881836e-01 -1.192383817397058010e-03 -5.396685004234313965e-02 -4.398041963577270508e-02
1.793315261602401733e-01 1.374258995056152344e-01 -1.469573527574539185e-01 -8.346575498580932617e-02 9.874907881021499634e-02 -3.874182105064392090e-01 1.687063276767730713e-01 1.587674021720886230e-01 2.416538894176483154e-01 7.405634969472885132e-02 6.662746518850326538e-02 -1.081330310626071878e-06 -5.713657941669225693e-03 -4.887510538101196289e-01 -1.848753392696380615e-01 -9.755637496709823608e-02 -1.630008667707443237e-01 -7.710357010364532471e-02 6.707705091685056686e-03 -1.702561527490615845e-01 1.610619574785232544e-01 1.117940470576286316e-01 -1.044278144836425781e-01 -1.628405414521694183e-02 2.455646395683288574e-01 5.213234201073646545e-02 5.780186876654624939e-02 -3.222384452819824219e-01 6.408783048391342163e-02 2.254483103752136230e-01 1.108106821775436401e-01 8.593303710222244263e-02
8.588115870952606201e-02 -1.138451024889945984e-01 1.990831047296524048e-01 -6.296172738075256348e-02 -3.704635659232735634e-03 -2.697450816631317139e-01 6.174534931778907776e-02 1.608451902866363525e-01 -8.891677716746926308e-04 4.055656865239143372e-02 -1.428830325603485107e-01 -2.615753412246704102e-01 -2.415034025907516479e-01 -5.985854938626289368e-02 -2.280237674713134766e-01 -9.957015514373779297e-02 2.782662212848663330e-01 -2.895786240696907043e-02 -1.241697296500205994e-01 -6.108069419860839844e-02 -9.416110813617706299e-03 1.014206334948539734e-01 -5.678058788180351257e-02 -1.313194334506988525e-01 3.712688386440277100e-01 3.826045989990234375e-01 -4.228041041642427444e-03 -3.342673778533935547e-01 -1.166686341166496277e-01 1.840358413755893707e-02 6.296856701374053955e-02 -2.777568399906158447e-01
-2.091485708951950073e-01 -3.615567833185195923e-02 -1.071789264678955078e-01 9.565091878175735474e-02 -1.052879244089126587e-01 -3.010869026184082031e-01 -2.800478339195251465e-01 -8.262386173009872437e-02 -1.578299701213836670e-01 -1.173574402928352356e-01 -9.537189453840255737e-02 1.046789903193712234e-02 -1.044146642088890076e-01 -4.424389600753784180e-01 9.148313850164413452e-02 2.587187290191650391e-02 -8.765367418527603149e-02 -7.111410051584243774e-02 7.928858697414398193e-02 -1.077176630496978760e-02 1.143909990787506104e-02 5.112595558166503906e-01 9.400749951601028442e-02 1.670324057340621948e-01 1.615352481603622437e-01 5.795918405055999756e-02 2.351736873388290405e-01 -1.757427603006362915e-01 -2.039832025766372681e-01 4.801009967923164368e-02 -2.996038459241390228e-02 7.671283930540084839e-02
4.842067882418632507e-02 -3.590466082096099854e-01 7.480825483798980713e-02 -1.446253210306167603e-01 2.026179619133472443e-02 7.174891233444213867e-02 -2.827749848365783691e-01 6.349187344312667847e-02 -1.583742499351501465e-01 -7.714510709047317505e-02 -6.077376753091812134e-02 -4.954678565263748169e-02 1.922815889120101929e-01 -3.764311671257019043e-01 -3.437919318675994873e-01 1.560232937335968018e-01 -7.128579169511795044e-02 -1.341053396463394165e-01 -8.190669864416122437e-02 -2.798480093479156494e-01 -1.770716160535812378e-01 2.369134873151779175e-01 2.011080738157033920e-03 -4.358784481883049011e-02 9.506361931562423706e-02 1.727874428033828735e-01 2.258254140615463257e-01 2.681867219507694244e-02 -3.182026743888854980e-01 -5.937807261943817139e-03 5.892438068985939026e-02 -3.795993700623512268e-02
-1.262955963611602783e-01 -3.303957879543304443e-01 -1.055701673030853271e-01 3.523620590567588806e-02 1.043288335204124451e-01 -4.497622251510620117e-01 -4.992939904332160950e-02 1.471266001462936401e-01 6.976503133773803711e-02 1.763394773006439209e-01 2.604333758354187012e-01 -8.124526590108871460e-02 -1.093332320451736450e-01 -1.376581639051437378e-01 -1.821892336010932922e-02 -9.159559011459350586e-02 2.445643302053213120e-03 -1.354645788669586182e-01 -1.040839105844497681e-01 -8.457151800394058228e-02 -1.752616316080093384e-01 1.828180551528930664e-01 7.230822741985321045e-02 8.669719099998474121e-03 1.737546324729919434e-01 -1.881233602762222290e-02 2.732190489768981934e-01 -5.547079443931579590e-02 -1.334785223007202148e-01 -3.279100060462951660e-01 -2.959997951984405518e-01 -2.194644063711166382e-01
1.990532279014587402e-01 9.509480744600296021e-02 1.687574535608291626e-01 1.152274832129478455e-01 7.171022146940231323e-02 1.917993836104869843e-02 -4.264941066503524780e-02 -1.038487255573272705e-01 -5.080487951636314392e-02 -1.000452786684036255e-01 3.348495438694953918e-02 6.820851564407348633e-02 -9.110635146498680115e-03 -3.569324314594268799e-01 1.225102990865707397e-01 -1.697213947772979736e-01 2.287349104881286621e-01 -1.054644212126731873e-01 1.555949598550796509e-01 -4.141377210617065430e-01 -1.218058168888092041e-01 2.135841399431228638e-01 2.026188820600509644e-01 6.128894537687301636e-02 1.309645771980285645e-01 4.301608800888061523e-01 2.598598413169384003e-02 -1.265438646078109741e-01 -7.468280941247940063e-02 -1.527880579233169556e-01 -1.269755661487579346e-01 -2.710200548171997070e-01
4.732124134898185730e-02 -3.480117321014404297e-01 2.363716363906860352e-01 -2.481540143489837646e-01 1.071347668766975403e-01 -2.103618830442428589e-01 -2.415945939719676971e-02 1.749126762151718140e-01 2.153112590312957764e-01 6.646212190389633179e-02 1.532315313816070557e-01 1.542741656303405762e-01 -7.687833160161972046e-02 -4.777619838714599609e-01 -2.833253704011440277e-02 1.733529269695281982e-01 -1.959494352340698242e-01 1.001377329230308533e-01 5.627169832587242126e-02 -2.684571743011474609e-01 -2.145809531211853027e-01 -9.863612242043018341e-03 -2.098191902041435242e-02 -7.993859797716140747e-02 1.704286634922027588e-01 1.643251068890094757e-02 1.714113056659698486e-01 -1.156082227826118469e-01 -1.436307877302169800e-01 7.829413563013076782e-02 5.488247051835060120e-02 1.753392815589904785e-01
3.496029675006866455e-01 7.100100815296173096e-02 1.309662871062755585e-02 -7.168498635292053223e-02 8.454966545104980469e-02 -1.406343281269073486e-01 1.671980470418930054e-01 2.199423909187316895e-01 -9.762809425592422485e-02 -1.376439929008483887e-01 -2.756729349493980408e-02 -1.031789928674697876e-01 9.690766036510467529e-02 -3.105191290378570557e-01 3.164774477481842041e-01 3.915464878082275391e-02 -2.840337157249450684e-01 5.143655464053153992e-03 -4.375153407454490662e-02 -2.197408974170684814e-01 -2.376757115125656128e-01 1.190834119915962219e-01 2.971684336662292480e-01 -7.319588214159011841e-02 2.371320575475692749e-01 -3.818754479289054871e-02 2.615134604275226593e-02 -2.076388746500015259e-01 -1.711773127317428589e-01 -1.115103736519813538e-01 2.798551917076110840e-01 5.523530417121946812e-04
-1.552382204681634903e-02 4.388602823019027710e-02 -1.536620408296585083e-01 -3.165404200553894043e-01 -8.784548193216323853e-02 -1.947034597396850586e-01 -7.606553286314010620e-02 -7.627905905246734619e-02 2.046310603618621826e-01 1.170885711908340454e-01 -1.229355707764625549e-01 -1.316711008548736572e-01 -1.543764024972915649e-01 -2.598232328891754150e-01 5.642412602901458740e-02 -1.422616541385650635e-01 -8.549442887306213379e-02 1.345015168190002441e-01 -1.559417992830276489e-01 2.130520902574062347e-02 -1.187952756881713867e-01 4.827874004840850830e-01 2.349122166633605957e-01 -1.088442802429199219e-01 2.150820046663284302e-01 2.995112240314483643e-01 7.877710461616516113e-02 -1.306333392858505249e-01 -2.427830696105957031e-01 1.742777526378631592e-01 2.426834031939506531e-02 2.131087519228458405e-02
-4.130697995424270630e-02 6.492768228054046631e-02 3.635122999548912048e-02 -3.146218955516815186e-01 -1.545720994472503662e-01 -1.261839568614959717e-01 -2.682028114795684814e-01 1.094074919819831848e-01 1.133164912462234497e-01 1.969592124223709106e-01 4.229034110903739929e-02 -6.853907555341720581e-02 -3.433378636837005615e-01 -1.201125308871269226e-01 2.048133015632629395e-01 -1.753231734037399292e-01 3.547901660203933716e-02 -1.277391165494918823e-01 -2.892816998064517975e-02 -1.346200108528137207e-01 1.942695975303649902e-01 3.970451653003692627e-01 2.174381315708160400e-01 -2.021696185693144798e-03 2.268518134951591492e-02 1.057824790477752686e-01 6.023197621107101440e-02 3.070099093019962311e-02 -3.643703162670135498e-01 1.577669829130172729e-01 -1.779916584491729736e-01 1.487318128347396851e-01
-1.138551998883485794e-02 8.532856404781341553e-02 7.308803498744964600e-02 2.422706969082355499e-02 3.413855731487274170e-01 -2.044922709465026855e-01 -5.722075328230857849e-02 2.319657653570175171e-01 1.406371593475341797e-01 -1.409177482128143311e-01 5.136749241501092911e-03 -2.100610285997390747e-01 1.170191019773483276e-01 -1.963189840316772461e-01 6.104314327239990234e-02 -7.022670656442642212e-02 -9.967372566461563110e-02 -1.036067306995391846e-01 -1.438261242583394051e-03 -3.019271790981292725e-01 -1.786038279533386230e-01 -6.773389875888824463e-03 -1.095119193196296692e-01 -3.163272887468338013e-02 4.150915145874023438e-01 4.856542944908142090e-01 2.605120465159416199e-02 -7.002766430377960205e-02 -2.069098949432373047e-01 -7.869451493024826050e-02 3.095866553485393524e-02 7.784085720777511597e-02
5.302918702363967896e-02 -2.244496792554855347e-01 -5.809646844863891602e-02 1.591747254133224487e-01 6.137739494442939758e-02 -3.455246686935424805e-01 -1.731360889971256256e-02 6.626384705305099487e-02 -7.514750212430953979e-02 1.092782467603683472e-01 2.641607224941253662e-01 -3.280494809150695801e-01 1.449168026447296143e-01 -1.702625006437301636e-01 2.143245004117488861e-02 -8.379372954368591309e-02 -1.828209012746810913e-01 4.907946661114692688e-02 8.247046917676925659e-02 -1.094531118869781494e-01 1.192052960395812988e-01 7.324879616498947144e-02 3.067292086780071259e-02 -1.405783146619796753e-01 3.087200820446014404e-01 1.201582849025726318e-01 1.429062336683273315e-01 -6.421840190887451172e-02 -3.247679173946380615e-01 -2.446066290140151978e-01 -3.785254359245300293e-01 -4.874317441135644913e-03
1.026648357510566711e-01 1.086286529898643494e-01 -1.470977813005447388e-01 -2.265368551015853882e-01 -3.212051689624786377e-01 -1.934592723846435547e-01 -2.439419180154800415e-01 -6.651416420936584473e-02 1.960582286119461060e-02 2.757132947444915771e-01 -2.400696873664855957e-01 -4.211698099970817566e-02 -1.014188677072525024e-01 -2.413444668054580688e-01 1.245960816740989685e-01 -1.439057737588882446e-01 7.404289394617080688e-02 2.870271913707256317e-02 -4.592674225568771362e-02 -1.714306771755218506e-01 3.234737366437911987e-02 3.938519358634948730e-01 1.840783059597015381e-01 -1.092199832201004028e-01 1.555852442979812622e-01 3.037804365158081055e-01 1.558750122785568237e-01 -1.188741326332092285e-01 -2.107599079608917236e-01 1.154194474220275879e-01 -6.268894672393798828e-02 5.678406357765197754e-02
3.303251266479492188e-01 -1.555400937795639038e-01 2.198078930377960205e-01 -5.271856486797332764e-02 -1.125672683119773865e-01 -5.969484150409698486e-02 1.508760899305343628e-01 -1.707479357719421387e-01 -4.523232206702232361e-02 -2.309899181127548218e-01 -4.645983129739761353e-02 -2.270851284265518188e-01 -1.615941524505615234e-01 -3.597129583358764648e-01 -1.892894804477691650e-01 9.430409222841262817e-02 1.571783423423767090e-01 1.020785868167877197e-01 5.783830955624580383e-02 -4.120556116104125977e-01 1.385502219200134277e-01 9.696339815855026245e-02 7.885070145130157471e-02 -7.328748703002929688e-02 -8.866658434271812439e-03 2.351153641939163208e-01 2.624134533107280731e-02 -6.848707050085067749e-02 -1.459241211414337158e-01 -4.308105260133743286e-02 -2.337491512298583984e-01 -2.260841876268386841e-01
2.457525432109832764e-01 -1.772682070732116699e-01 2.353878021240234375e-01 1.748622953891754150e-02 9.715710766613483429e-03 -2.212218940258026123e-01 -2.150418758392333984e-01 1.509314328432083130e-01 -9.233974665403366089e-02 -3.083439171314239502e-02 -7.672692835330963135e-02 -2.991635799407958984e-01 -8.142480254173278809e-02 -1.744305193424224854e-01 5.383228883147239685e-02 -1.670322567224502563e-01 4.975827038288116455e-02 -9.765400737524032593e-02 -1.727212965488433838e-01 -4.908651486039161682e-02 -8.113156259059906006e-02 -2.614338323473930359e-02 -6.509865820407867432e-02 -1.727010458707809448e-01 5.174729228019714355e-02 1.828584223985671997e-01 2.447907179594039917e-01 1.547104269266128540e-01 -5.223487019538879395e-01 7.513363659381866455e-02 6.909464020282030106e-03 -2.785626947879791260e-01
-1.865284168161451817e-03 -2.645746059715747833e-02 1.901139020919799805e-01 -1.526465713977813721e-01 1.005896702408790588e-01 -1.283377110958099365e-01 -3.185539692640304565e-02 1.116111055016517639e-01 -2.672495245933532715e-01 1.041214242577552795e-01 -9.303981065750122070e-02 1.919111758470535278e-01 2.506954409182071686e-02 -2.615112960338592529e-01 1.949337720870971680e-01 9.514769166707992554e-02 2.827593684196472168e-01 -1.466676592826843262e-01 -9.897165745496749878e-02 -3.906789422035217285e-01 1.581724286079406738e-01 1.510220766067504883e-01 2.973962128162384033e-01 -2.039409475401043892e-03 3.625180423259735107e-01 2.691540718078613281e-01 -7.146401703357696533e-02 -2.008654028177261353e-01 4.228032752871513367e-02 4.831543937325477600e-02 -4.836141318082809448e-02 5.492134019732475281e-03
2.938682399690151215e-02 4.375308379530906677e-02 1.319194883108139038e-01 -4.351598396897315979e-02 1.757532805204391479e-01 -5.297064781188964844e-01 -4.399934038519859314e-02 -2.058672308921813965e-01 -9.010978043079376221e-02 6.756020337343215942e-02 -3.032101392745971680e-01 -6.800248473882675171e-02 6.410539150238037109e-02 -1.372562050819396973e-01 -1.130222305655479431e-01 -1.133847758173942566e-01 1.412806510925292969e-01 -1.893400773406028748e-02 -1.178712472319602966e-01 -8.534169942140579224e-02 9.258130192756652832e-02 2.941018939018249512e-01 3.056636750698089600e-01 4.227417334914207458e-02 -1.995524168014526367e-01 -3.001164877787232399e-03 3.092590570449829102e-01 -1.701053045690059662e-02 -2.316093295812606812e-01 1.683230251073837280e-01 -6.217285990715026855e-02 1.045219153165817261e-01
-1.806543916463851929e-01 1.100904643535614014e-01 -1.509792804718017578e-01 -2.271621674299240112e-02 2.874890565872192383e-01 -2.092435806989669800e-01 2.035192847251892090e-01 2.520070970058441162e-01 -1.849516332149505615e-01 1.155685111880302429e-01 2.827555239200592041e-01 -1.306652426719665527e-01 -6.585620343685150146e-02 -3.588388860225677490e-01 -2.506590783596038818e-01 2.164768725633621216e-01 -2.669453322887420654e-01 -2.380826324224472046e-01 -1.721323840320110321e-02 -7.925046235322952271e-02 5.882931500673294067e-02 2.074546217918395996e-01 1.027617752552032471e-01 1.775324046611785889e-01 9.869909286499023438e-02 1.884907037019729614e-01 1.398564279079437256e-01 -5.900324881076812744e-02 -7.748977094888687134e-02 1.047897562384605408e-01 1.426576077938079834e-02 -6.778190284967422485e-02
1.170300543308258057e-01 1.092385426163673401e-01 8.871345221996307373e-02 -8.881183713674545288e-02 -2.000110894441604614e-01 1.622373014688491821e-01 7.025098055601119995e-02 -5.417535826563835144e-02 -1.627640426158905029e-02 2.091235071420669556e-01 5.834666639566421509e-02 -8.433748036623001099e-02 -2.161245644092559814e-01 -3.446846008300781250e-01 2.789739286527037621e-03 1.210758090019226074e-01 -4.032130166888237000e-02 1.106470078229904175e-01 6.310611963272094727e-02 -4.615086913108825684e-01 -2.036881893873214722e-01 9.141531586647033691e-02 1.092177256941795349e-01 2.841351181268692017e-02 3.187004104256629944e-02 2.106132954359054565e-01 2.598468959331512451e-01 -3.477777354419231415e-03 -4.708967804908752441e-01 -1.303236633539199829e-01 -4.992696642875671387e-02 -4.657420516014099121e-02
-1.208315044641494751e-01 7.268354296684265137e-02 -2.756827045232057571e-03 -4.281793534755706787e-01 2.157820574939250946e-02 -2.472302019596099854e-01 -1.439916044473648071e-01 -5.845680367201566696e-03 -1.301577091217041016e-01 8.243820816278457642e-02 -1.095076501369476318e-01 -1.870170533657073975e-01 -4.764533042907714844e-02 -2.509306371212005615e-01 1.570117771625518799e-01 -1.873609423637390137e-02 1.022736281156539917e-01 -5.182190798223018646e-03 -1.827385872602462769e-01 2.740480192005634308e-02 -2.588008046150207520e-01 3.809122741222381592e-01 2.409562617540359497e-01 -6.921847164630889893e-02 1.059398502111434937e-01 3.447071015834808350e-01 -1.746631711721420288e-01 -1.975874602794647217e-02 -2.394534945487976074e-01 -7.677879184484481812e-02 -4.030358418822288513e-02 -9.008718281984329224e-02
-1.018921583890914917e-01 1.890826076269149780e-01 1.817827224731445312e-01 1.502893716096878052e-01 1.797098070383071899e-01 -2.394217401742935181e-01 1.210473105311393738e-01 1.863800734281539917e-01 2.703011333942413330e-01 1.321107614785432816e-02 1.530384365469217300e-02 -5.461049266159534454e-03 2.047662436962127686e-02 -2.335463613271713257e-01 1.336674392223358154e-01 -2.388289123773574829e-01 7.106074690818786621e-02 1.315848380327224731e-01 -3.760834634304046631e-01 -2.964370548725128174e-01 -3.910272195935249329e-02 2.829377651214599609e-01 1.622667610645294189e-01 2.998113445937633514e-02 1.432099286466836929e-02 1.728550791740417480e-01 4.528168588876724243e-02 -3.360190428793430328e-03 -2.991761565208435059e-01 -9.156966209411621094e-02 2.513309419155120850e-01 -4.648207500576972961e-02
-3.986744582653045654e-02 -3.726743627339601517e-03 3.868341147899627686e-01 1.920260190963745117e-01 4.320887965150177479e-04 -7.559460401535034180e-02 5.631415918469429016e-02 2.509540319442749023e-01 -3.372343778610229492e-01 2.046176195144653320e-01 -9.685258381068706512e-03 -3.029174804687500000e-01 9.439875185489654541e-02 -1.817582845687866211e-01 6.200648099184036255e-02 -1.551579087972640991e-01 -1.488701719790697098e-02 5.277759861201047897e-03 -2.173832654953002930e-01 -1.226338148117065430e-01 -2.840999513864517212e-03 1.280571222305297852e-01 1.869524419307708740e-01 -8.356836438179016113e-02 -5.209390446543693542e-02 7.843534648418426514e-02 1.558005660772323608e-01 -1.256647855043411255e-01 -3.099303841590881348e-01 -1.322493404150009155e-01 -3.698413968086242676e-01 5.057443678379058838e-02
1.597805619239807129e-01 -1.166822835803031921e-01 1.112357452511787415e-01 -1.013681739568710327e-01 -7.660895586013793945e-02 -2.264139056205749512e-01 1.647798120975494385e-01 1.733836084604263306e-01 -2.106250263750553131e-02 2.750957757234573364e-02 2.516287267208099365e-01 -3.949745371937751770e-02 1.811671406030654907e-01 -3.176262080669403076e-01 2.258845046162605286e-02 1.554640233516693115e-01 1.851664185523986816e-01 -5.746749415993690491e-02 -2.838890552520751953e-01 -2.211090475320816040e-01 9.052661247551441193e-03 8.028291165828704834e-02 2.177513390779495239e-01 -8.743575215339660645e-02 3.833852112293243408e-01 2.917589545249938965e-01 -1.187512576580047607e-01 -2.438136488199234009e-01 1.112857181578874588e-02 -6.741086021065711975e-03 -1.252811867743730545e-02 -2.544710338115692139e-01
1.206679344177246094e-01 8.332750201225280762e-02 -2.141105085611343384e-01 -1.870521754026412964e-01 -1.390654891729354858e-01 -1.025685295462608337e-01 -1.173521429300308228e-01 -1.274671256542205811e-01 6.218715384602546692e-02 -4.599860869348049164e-03 -1.813572645187377930e-01 -2.519220113754272461e-01 -3.981364518404006958e-02 -1.994986534118652344e-01 -6.584349274635314941e-02 -3.704918026924133301e-01 4.968544468283653259e-02 4.373347014188766479e-02 -9.463052265346050262e-03 -8.115972392261028290e-03 1.668109595775604248e-01 4.221751689910888672e-01 2.860157191753387451e-01 1.429848074913024902e-01 1.301512420177459717e-01 2.489640265703201294e-01 1.361452341079711914e-01 -1.294972598552703857e-01 -3.226604759693145752e-01 5.962192639708518982e-02 -1.382089108228683472e-01 2.681785635650157928e-02
6.841047108173370361e-02 5.794502422213554382e-02 -4.641707614064216614e-02 -4.680853709578514099e-02 6.184617429971694946e-02 -2.470376342535018921e-01 4.184567183256149292e-02 1.509241759777069092e-01 -1.458125114440917969e-01 4.422020912170410156e-02 5.175695940852165222e-02 3.414576873183250427e-02 -2.374849468469619751e-01 -2.154284864664077759e-01 7.170911133289337158e-02 9.821493178606033325e-03 3.115863725543022156e-02 -2.700126767158508301e-01 -1.902089565992355347e-01 -8.031156659126281738e-02 -2.436636537313461304e-01 2.132739126682281494e-02 1.464034765958786011e-01 1.880765706300735474e-01 -2.573302090167999268e-01 4.688274487853050232e-02 2.525574564933776855e-01 -3.926444351673126221e-01 -2.652802169322967529e-01 1.431049257516860962e-01 -1.788054555654525757e-01 3.475484251976013184e-01
1.419109106063842773e-01 1.214919611811637878e-01 1.156775876879692078e-01 1.282250583171844482e-01 1.286402642726898193e-01 -1.242760475724935532e-02 3.861359357833862305e-01 -7.165884971618652344e-02 -1.064506173133850098e-01 -1.720965653657913208e-01 -4.574211314320564270e-02 -1.442677527666091919e-01 -1.236195638775825500e-01 -3.243898451328277588e-01 -5.961565300822257996e-03 -2.521306835114955902e-02 -2.957659028470516205e-02 4.508911445736885071e-02 -5.275358259677886963e-02 -2.715572416782379150e-01 1.662771999835968018e-01 1.841194778680801392e-01 3.427039384841918945e-01 6.950991600751876831e-02 -6.238626688718795776e-02 4.207035601139068604e-01 9.769456088542938232e-02 -1.155491396784782410e-01 -1.159249618649482727e-01 -8.417865633964538574e-02 -1.912860572338104248e-01 -2.348382025957107544e-01
3.182536363601684570e-01 -1.874039024114608765e-01 8.866419643163681030e-02 1.120370477437973022e-01 1.908379346132278442e-01 -4.094625115394592285e-01 -1.555145531892776489e-01 2.066790610551834106e-01 2.338138595223426819e-02 1.628589481115341187e-01 -4.386923462152481079e-02 6.135442852973937988e-02 4.074740409851074219e-02 -1.476494371891021729e-01 -3.993074223399162292e-02 5.401689186692237854e-02 -9.548877924680709839e-02 4.379788041114807129e-02 -8.495049178600311279e-02 -3.596428409218788147e-02 2.833849787712097168e-01 -1.335799694061279297e-01 2.746884478256106377e-03 9.882353246212005615e-02 1.812593340873718262e-01 1.719846874475479126e-01 9.775222092866897583e-02 -1.391570568084716797e-01 -4.829230010509490967e-01 -1.113031432032585144e-01 7.330016046762466431e-02 2.041302621364593506e-01
-4.798777773976325989e-02 1.567391119897365570e-02 -1.706813722848892212e-01 -1.030023694038391113e-01 3.255512192845344543e-02 -3.981510400772094727e-01 -1.220057755708694458e-01 6.867231428623199463e-02 8.176168054342269897e-02 4.022892192006111145e-02 1.689783185720443726e-01 -2.719781398773193359e-01 2.533213235437870026e-02 -1.930472701787948608e-01 1.604688316583633423e-01 -2.289261668920516968e-01 -9.541014581918716431e-02 -2.114751338958740234e-01 -9.531583636999130249e-02 -4.302613437175750732e-01 1.474403440952301025e-01 -1.069147698581218719e-02 5.192560330033302307e-02 -2.013034373521804810e-01 6.192027032375335693e-02 2.638621926307678223e-01 7.834746688604354858e-02 -2.250126451253890991e-01 6.158836185932159424e-03 1.946603208780288696e-01 9.869246184825897217e-02 -2.462211400270462036e-01
-1.292390841990709305e-02 6.345234066247940063e-02 2.140682488679885864e-01 -1.820739060640335083e-01 2.210336327552795410e-01 -4.160627424716949463e-01 4.431799799203872681e-02 7.573162764310836792e-02 -1.435936987400054932e-01 3.229343891143798828e-02 -2.807189896702766418e-02 1.502476036548614502e-01 1.623301953077316284e-01 -2.201917171478271484e-01 -2.213115803897380829e-02 2.392050996422767639e-02 6.887963507324457169e-03 -1.023092586547136307e-02 -4.834242537617683411e-02 -1.914905011653900146e-01 1.919354796409606934e-01 1.939505040645599365e-01 1.473055779933929443e-01 5.955581367015838623e-02 3.590977787971496582e-01 2.744090259075164795e-01 -1.460047662258148193e-01 -1.926402449607849121e-01 4.942882433533668518e-02 3.371584117412567139e-01 1.263032257556915283e-01 -1.806521564722061157e-01
-8.995738625526428223e-02 -2.568106651306152344e-01 5.641098320484161377e-02 4.968654364347457886e-02 2.242098599672317505e-01 -2.960286438465118408e-01 -1.768897473812103271e-01 3.319177031517028809e-01 -1.023357287049293518e-01 -3.498591110110282898e-02 1.433413624763488770e-01 -1.377163380384445190e-01 1.845947951078414917e-01 -3.426914513111114502e-01 -1.688172221183776855e-01 -1.087829768657684326e-01 2.187794148921966553e-01 5.774595960974693298e-02 -1.820204406976699829e-01 1.694555394351482391e-02 -1.112084388732910156e-01 -8.579528890550136566e-03 -3.534356504678726196e-02 -1.823417260311543941e-03 1.378852427005767822e-01 8.669174462556838989e-02 9.194153547286987305e-02 -1.532027963548898697e-02 -4.012478590011596680e-01 -1.609004661440849304e-02 8.575107157230377197e-02 -3.094334304332733154e-01
2.939125597476959229e-01 7.759550958871841431e-02 -1.647200584411621094e-01 -2.588711380958557129e-01 -1.233177259564399719e-01 -1.081154868006706238e-01 -7.952313870191574097e-02 -1.185130476951599121e-01 5.807902291417121887e-02 3.072313368320465088e-01 -1.660124361515045166e-01 -5.635287612676620483e-02 4.265670198947191238e-03 -3.077571988105773926e-01 2.437720820307731628e-02 8.808904141187667847e-02 -2.844699844717979431e-02 -2.181885689496994019e-01 1.723592542111873627e-02 -1.846648901700973511e-01 2.901112288236618042e-02 3.244575560092926025e-01 7.444868236780166626e-02 -3.703740611672401428e-02 1.132551673799753189e-02 1.219107285141944885e-01 9.447020292282104492e-02 -8.090090006589889526e-02 -2.573987543582916260e-01 -6.896444410085678101e-02 -4.230799078941345215e-01 2.414247095584869385e-01
5.562282353639602661e-02 4.115798696875572205e-02 6.992839276790618896e-02 8.365410566329956055e-02 3.534373342990875244e-01 -6.857597082853317261e-02 -1.404187083244323730e-01 1.628027260303497314e-01 -4.973017051815986633e-02 2.364704012870788574e-01 4.906425476074218750e-01 1.461186620872467756e-04 2.164602093398571014e-02 -3.729282915592193604e-01 -7.475353032350540161e-02 6.699356436729431152e-02 1.174127459526062012e-01 -1.353407353162765503e-01 -4.434509947896003723e-02 -2.674995064735412598e-01 -3.357819020748138428e-01 1.075733974575996399e-01 -8.716044574975967407e-02 1.012451052665710449e-01 1.270816773176193237e-01 2.069137692451477051e-01 1.475560069084167480e-01 -1.277874410152435303e-01 -6.374213099479675293e-02 5.916319414973258972e-02 -2.703648433089256287e-02 7.473646104335784912e-02
-7.068943232297897339e-02 -1.677562892436981201e-01 6.177506968379020691e-02 -2.415889352560043335e-01 4.891157150268554688e-01 -1.719530522823333740e-01 6.754148751497268677e-02 -1.595998741686344147e-02 -9.800882637500762939e-02 1.162678003311157227e-01 2.428645342588424683e-01 -2.463008612394332886e-01 -1.419170647859573364e-01 -5.010762810707092285e-02 -2.722778171300888062e-02 6.734871119260787964e-02 3.043002821505069733e-02 -4.276943579316139221e-02 -1.047222018241882324e-01 -4.864542782306671143e-01 1.616316102445125580e-02 -3.389682993292808533e-02 7.976710796356201172e-02 -3.676185384392738342e-02 -3.433580696582794189e-02 1.577702611684799194e-01 1.494766324758529663e-01 -9.390326589345932007e-02 -2.484712749719619751e-01 2.823362350463867188e-01 -4.339091852307319641e-02 -1.763923466205596924e-02
8.165681362152099609e-02 1.781684607267379761e-01 -1.659256219863891602e-01 -1.534364372491836548e-01 1.489320844411849976e-01 -1.129891723394393921e-01 1.353937983512878418e-01 1.865309476852416992e-01 1.881519332528114319e-02 9.776796400547027588e-02 -2.130586802959442139e-01 -6.225581467151641846e-02 2.023242600262165070e-02 -1.977858245372772217e-01 7.140258327126502991e-03 3.016795963048934937e-02 -3.492852449417114258e-01 -1.715154647827148438e-01 -2.212075442075729370e-01 -2.698405385017395020e-01 -1.292585730552673340e-01 1.576786627992987633e-03 2.915796935558319092e-01 -1.143836677074432373e-01 3.496434688568115234e-01 -1.486092898994684219e-02 1.255290061235427856e-01 -3.867501914501190186e-01 -1.468091607093811035e-01 -1.135900616645812988e-01 1.051510423421859741e-01 -3.841049224138259888e-02
6.642944365739822388e-02 7.819711230695247650e-03 3.562863171100616455e-01 4.360484704375267029e-02 -9.237465262413024902e-02 -1.163526903837919235e-03 -1.260365843772888184e-01 8.782214671373367310e-02 -1.292911320924758911e-01 7.513502240180969238e-02 -5.642112717032432556e-02 -1.959023326635360718e-01 4.048844426870346069e-02 -2.407910376787185669e-01 -3.802982717752456665e-02 -1.886734366416931152e-01 -2.004562616348266602e-01 -3.795891255140304565e-02 3.428964316844940186e-02 -2.209825664758682251e-01 1.740141361951828003e-01 6.109560653567314148e-02 7.044500857591629028e-02 -2.817956805229187012e-01 1.621892750263214111e-01 2.031374275684356689e-01 2.536889612674713135e-01 3.755046054720878601e-02 -5.623205900192260742e-01 -2.182236686348915100e-02 1.013246551156044006e-01 -6.052321195602416992e-02
-1.054685004055500031e-02 -3.106380254030227661e-02 1.086701452732086182e-01 2.044496387243270874e-01 1.203016862273216248e-01 -2.227621525526046753e-01 -1.462925970554351807e-01 8.312096446752548218e-02 -9.959442541003227234e-03 3.311267793178558350e-01 -1.595684587955474854e-01 -1.232736408710479736e-01 5.580140743404626846e-03 -1.158196944743394852e-02 1.286677420139312744e-01 -5.752255022525787354e-02 -2.427976951003074646e-02 -2.636534869670867920e-01 -2.684919536113739014e-02 -2.872084975242614746e-01 4.898224025964736938e-03 6.052463129162788391e-02 6.227328255772590637e-02 9.448182582855224609e-02 1.671478450298309326e-01 2.652560770511627197e-01 5.168363079428672791e-02 8.993541821837425232e-03 -5.805104374885559082e-01 5.419936031103134155e-02 2.577487528324127197e-01 7.250265777111053467e-02
2.377908974885940552e-01 -4.162727668881416321e-02 1.352534145116806030e-01 -8.999749273061752319e-02 3.698065876960754395e-01 -2.374853193759918213e-01 -3.348458707332611084e-01 1.931485384702682495e-01 -1.097314208745956421e-01 1.335985120385885239e-02 -2.066617831587791443e-02 -1.402433663606643677e-01 1.476415097713470459e-01 -3.717939555644989014e-01 1.014518737792968750e-01 -3.309960663318634033e-01 -9.755191206932067871e-02 4.522181302309036255e-02 -4.276948049664497375e-02 -2.693188488483428955e-01 -4.643012583255767822e-02 -6.821520626544952393e-02 4.333475232124328613e-02 -2.564178965985774994e-02 7.267478108406066895e-02 -1.219398342072963715e-02 3.574162423610687256e-01 1.071547195315361023e-01 -9.263247996568679810e-02 8.132219314575195312e-02 1.972464285790920258e-02 7.100328058004379272e-02
1.223211362957954407e-01 -2.251239269971847534e-01 2.543583810329437256e-01 -4.891479909420013428e-01 -1.293086539953947067e-02 -2.934354245662689209e-01 -4.958637990057468414e-03 2.115783691406250000e-01 1.484700292348861694e-01 5.671678856015205383e-02 1.634697243571281433e-02 1.376653313636779785e-01 -1.121809110045433044e-01 -2.728008329868316650e-01 -1.370928883552551270e-01 -1.972642391920089722e-01 3.959560394287109375e-02 1.611139774322509766e-01 -3.682031854987144470e-02 -1.058614403009414673e-01 -1.367000937461853027e-01 -2.701774053275585175e-02 -4.561639949679374695e-02 1.711346507072448730e-01 1.710010021924972534e-01 4.528753086924552917e-02 2.222196161746978760e-01 -1.114721372723579407e-01 -2.186274528503417969e-01 1.997236013412475586e-01 6.947629898786544800e-02 1.834465414285659790e-01
-7.866891473531723022e-02 2.978141978383064270e-02 2.701297700405120850e-01 4.744663089513778687e-02 2.366177290678024292e-01 -3.083081245422363281e-01 7.393054664134979248e-02 7.345270365476608276e-02 5.240716785192489624e-02 -2.166002541780471802e-01 -1.566367596387863159e-01 -1.034608334302902222e-01 -7.422617822885513306e-02 2.212878502905368805e-02 -6.561816483736038208e-02 -1.218789741396903992e-01 2.669687569141387939e-01 -4.995620250701904297e-02 -2.102328687906265259e-01 -3.257441818714141846e-01 9.159659035503864288e-03 1.915675103664398193e-01 1.831949800252914429e-01 -1.214853525161743164e-01 2.710681557655334473e-01 4.770902395248413086e-01 3.847870975732803345e-02 -2.884942851960659027e-02 -1.224602088332176208e-01 -7.850732654333114624e-02 4.888672754168510437e-02 -9.801675379276275635e-02
1.853948384523391724e-01 -4.335228353738784790e-02 3.409911319613456726e-02 8.289895951747894287e-02 5.497464537620544434e-02 -2.455125004053115845e-01 8.339835703372955322e-02 2.740952372550964355e-01 1.021154224872589111e-01 -1.242927983403205872e-01 1.226091235876083374e-01 2.295349985361099243e-01 6.799283623695373535e-02 -3.117335140705108643e-01 -5.896266549825668335e-02 5.276265367865562439e-02 5.299964919686317444e-02 5.452918354421854019e-03 -9.971783310174942017e-02 -3.420941233634948730e-01 -3.440669178962707520e-02 1.263471990823745728e-01 2.951740026473999023e-01 3.085179328918457031e-01 3.782770037651062012e-01 3.219389915466308594e-01 6.129405926913022995e-03 8.404802647419273853e-04 -1.463747676461935043e-02 -1.716257184743881226e-01 4.730451852083206177e-02 -2.687448635697364807e-02
2.664313614368438721e-01 -1.447011828422546387e-01 -1.205674838274717331e-02 -2.600559964776039124e-02 1.285460293292999268e-01 -2.794169485569000244e-01 -2.788418531417846680e-01 2.102628946304321289e-01 1.021918579936027527e-01 -2.822165749967098236e-02 8.797300606966018677e-02 -4.595819918904453516e-04 3.756218403577804565e-02 -1.738075464963912964e-01 1.302993148565292358e-01 1.107329204678535461e-01 -2.388543784618377686e-01 -1.026038154959678650e-01 -3.859470784664154053e-02 2.074963450431823730e-01 4.393867775797843933e-02 3.221522271633148193e-01 1.762943342328071594e-02 1.200592741370201111e-01 -7.980884611606597900e-02 2.078491151332855225e-01 2.973134219646453857e-01 -2.869623303413391113e-01 -2.839437723159790039e-01 -1.552301049232482910e-01 1.910627484321594238e-01 -1.294399201869964600e-01
2.490608543157577515e-01 -5.921741575002670288e-02 -4.802896454930305481e-02 -2.996916510164737701e-02 2.887642979621887207e-01 8.369836141355335712e-04 -1.048609055578708649e-02 2.931671142578125000e-01 -1.667400002479553223e-01 9.962077438831329346e-02 1.405884623527526855e-01 -1.372812539339065552e-01 -1.041490435600280762e-01 -2.697713375091552734e-01 -2.506617903709411621e-01 1.113823205232620239e-01 -4.949243273586034775e-03 8.580584824085235596e-02 -6.345418840646743774e-02 5.552179738879203796e-02 -8.893999457359313965e-02 3.291710019111633301e-01 -3.298204392194747925e-02 2.107736170291900635e-01 9.465239197015762329e-02 2.314363978803157806e-02 4.501649737358093262e-01 -2.666738927364349365e-01 -1.663922220468521118e-01 -1.629511415958404541e-01 -1.362983416765928268e-02 -1.125133484601974487e-01
2.433991581201553345e-01 1.529475599527359009e-01 7.994586229324340820e-02 8.270855993032455444e-02 1.444168835878372192e-01 -2.321169525384902954e-01 -7.330057676881551743e-03 7.846284657716751099e-02 1.596987694501876831e-01 6.050392985343933105e-02 7.508940529078245163e-03 -3.134393095970153809e-01 -3.436328172683715820e-01 -9.258403629064559937e-02 2.750070393085479736e-01 -1.958639360964298248e-02 -2.716373503208160400e-01 2.086085081100463867e-01 9.587171673774719238e-02 -6.907179206609725952e-02 -1.047308072447776794e-01 3.765751719474792480e-01 -1.060860827565193176e-01 6.346959620714187622e-02 2.357285022735595703e-01 1.320316493511199951e-01 9.428437054157257080e-02 -2.306239455938339233e-01 -7.990594208240509033e-02 1.934506446123123169e-01 1.111777201294898987e-01 4.981813207268714905e-02
3.209679722785949707e-01 3.584350273013114929e-02 2.249465882778167725e-01 -2.624392695724964142e-02 9.666416794061660767e-02 -1.541078090667724609e-01 -1.197704300284385681e-01 1.691589802503585815e-01 1.401772648096084595e-01 -1.172956153750419617e-01 -1.296792030334472656e-01 -3.086374700069427490e-01 -1.249324344098567963e-02 -2.067703157663345337e-01 5.031205713748931885e-02 -1.419318318367004395e-01 1.798963397741317749e-01 -2.000483870506286621e-01 -1.414373610168695450e-02 -1.711523681879043579e-01 -1.646566540002822876e-01 2.610931545495986938e-02 -1.026397347450256348e-01 -1.554024517536163330e-01 1.911948174238204956e-01 4.059825539588928223e-01 8.640018105506896973e-02 1.796021461486816406e-01 -3.526682555675506592e-01 -1.200703382492065430e-01 1.038547009229660034e-01 -4.747572168707847595e-02
5.541547015309333801e-02 6.470790505409240723e-02 2.555384337902069092e-01 -1.022912114858627319e-01 2.239222228527069092e-01 -3.638133406639099121e-01 -2.872492931783199310e-02 2.632166258990764618e-02 2.199292778968811035e-01 2.139745354652404785e-01 -8.026052266359329224e-02 -1.216206848621368408e-01 6.026639416813850403e-02 -1.310892105102539062e-01 -5.088007822632789612e-02 -3.329429030418395996e-01 5.750513821840286255e-02 -1.293403804302215576e-01 1.705338619649410248e-02 -2.699548602104187012e-01 -1.169109269976615906e-01 1.440292596817016602e-01 1.077802255749702454e-01 5.863885581493377686e-02 5.109435319900512695e-01 8.649541437625885010e-02 6.921276450157165527e-02 -2.294979095458984375e-01 7.051263749599456787e-02 -2.839612588286399841e-02 5.788630992174148560e-02 7.424488663673400879e-02
-7.092795521020889282e-02 -1.708413213491439819e-01 -1.133762300014495850e-01 -9.907827526330947876e-02 1.539354175329208374e-01 -6.173579692840576172e-01 2.069190703332424164e-02 2.065004110336303711e-01 9.473563730716705322e-02 9.060959517955780029e-02 1.419076472520828247e-01 -1.564693450927734375e-01 1.605357080698013306e-01 -1.514831781387329102e-01 1.927370876073837280e-01 5.864350497722625732e-02 -2.718263268470764160e-01 1.829819008708000183e-02 -8.280322700738906860e-02 -9.447292983531951904e-02 -1.277174800634384155e-01 2.413587644696235657e-02 -1.101416200399398804e-01 1.405151784420013428e-01 -1.208327594213187695e-03 8.257219940423965454e-02 4.047712311148643494e-03 -2.792091369628906250e-01 -1.948314011096954346e-01 -8.725061081349849701e-03 -1.066754609346389771e-01 -2.666808366775512695e-01
7.544011622667312622e-02 4.932568967342376709e-02 3.062132000923156738e-01 7.771430909633636475e-02 -6.648092716932296753e-02 5.750017613172531128e-02 1.422704607248306274e-01 3.750660717487335205e-01 -1.698849797248840332e-01 5.003843829035758972e-02 -7.382855564355850220e-02 -4.893367644399404526e-03 1.075889095664024353e-01 -3.021179735660552979e-01 2.191326580941677094e-03 -3.260488435626029968e-02 -2.677941322326660156e-02 2.150009721517562866e-01 -9.571332484483718872e-02 -4.167717397212982178e-01 1.749193109571933746e-02 3.063225448131561279e-01 1.615358144044876099e-01 -5.320960283279418945e-02 3.134962171316146851e-03 1.503612399101257324e-01 5.059652775526046753e-02 1.482115034013986588e-02 -2.265510857105255127e-01 2.221296280622482300e-01 -2.639079988002777100e-01 1.846375763416290283e-01
-7.109598070383071899e-02 6.073957309126853943e-02 2.318832576274871826e-01 1.623540073633193970e-01 2.162931486964225769e-02 -4.690766036510467529e-01 -1.863192021846771240e-01 -1.807711087167263031e-02 2.236527763307094574e-02 1.003331989049911499e-01 -9.767052531242370605e-02 -1.349396854639053345e-01 -3.365080058574676514e-01 -2.855269312858581543e-01 8.662106096744537354e-02 -2.772962115705013275e-02 -9.050942957401275635e-02 1.630965322256088257e-01 -1.074387729167938232e-01 -3.689265577122569084e-03 -7.557663321495056152e-02 1.846749931573867798e-01 3.060672879219055176e-01 3.745699226856231689e-01 7.818633317947387695e-02 1.321512926369905472e-02 8.606503903865814209e-02 -5.606207251548767090e-02 6.341112405061721802e-02 -7.397376745939254761e-02 -2.460535019636154175e-01 -8.494520187377929688e-02
1.100053191184997559e-01 -1.447629183530807495e-02 2.573732733726501465e-01 2.988405711948871613e-02 4.674893338233232498e-03 -3.290967047214508057e-01 -1.858843304216861725e-02 8.957634866237640381e-02 -1.106215938925743103e-01 -2.498038345947861671e-03 -1.225578263401985168e-01 -2.046153992414474487e-01 -2.449941486120223999e-01 -1.533169485628604889e-02 -7.425870001316070557e-02 -9.868656098842620850e-02 3.036098182201385498e-01 -8.746106922626495361e-02 -2.374362796545028687e-01 -2.616713941097259521e-01 -4.284110665321350098e-02 2.833227254450321198e-02 1.071149632334709167e-01 2.048967778682708740e-01 2.915115356445312500e-01 3.491018712520599365e-01 -1.385700702667236328e-01 -2.728701829910278320e-01 -1.053466424345970154e-01 -8.398322761058807373e-02 3.384352102875709534e-02 -2.421559095382690430e-01
1.920231431722640991e-02 2.789987027645111084e-01 -1.636483669281005859e-01 -1.887330114841461182e-01 1.280785799026489258e-01 -2.608509063720703125e-01 -1.294393539428710938e-01 1.792294085025787354e-01 7.861442118883132935e-02 -1.057531014084815979e-01 -1.312248222529888153e-02 8.943949826061725616e-03 -1.785589903593063354e-01 -4.521812796592712402e-01 2.959019131958484650e-02 6.672570109367370605e-02 6.433869153261184692e-02 1.086750850081443787e-01 -1.072787567973136902e-01 6.580416858196258545e-02 -3.629666864871978760e-01 2.243728935718536377e-01 2.838595537468791008e-03 6.654945015907287598e-02 2.227048389613628387e-02 1.145207062363624573e-01 3.917040303349494934e-02 -2.168319821357727051e-01 -1.823716610670089722e-01 2.781303524971008301e-01 -2.614495158195495605e-01 8.557500690221786499e-02
7.074296474456787109e-02 5.954041145741939545e-03 2.675774693489074707e-01 -7.437394559383392334e-02 3.069810569286346436e-01 -6.270954012870788574e-02 -3.828203305602073669e-02 5.225021392107009888e-02 -5.794331058859825134e-02 8.176672458648681641e-02 -2.425812482833862305e-01 -8.865101635456085205e-02 9.831463545560836792e-02 -1.343419998884201050e-01 5.382999405264854431e-02 -7.201677560806274414e-02 1.989766657352447510e-01 1.968223974108695984e-02 2.167973108589649200e-02 -2.467282563447952271e-01 1.276428848505020142e-01 1.189379692077636719e-01 3.072306513786315918e-01 2.864172756671905518e-01 4.816380739212036133e-01 2.106148004531860352e-01 1.751161515712738037e-01 -2.688095867633819580e-01 -7.430922985076904297e-02 -2.478635124862194061e-02 -6.410661339759826660e-02 -7.230085134506225586e-02
-2.914038859307765961e-02 -1.916167587041854858e-01 3.609355092048645020e-01 -3.427554965019226074e-01 7.953740656375885010e-02 -1.000178307294845581e-01 -3.861555829644203186e-02 5.808445066213607788e-02 -9.060127288103103638e-02 -1.141837537288665771e-01 3.037329018115997314e-01 -1.334413699805736542e-02 -1.130653843283653259e-01 -2.789496779441833496e-01 -2.628108859062194824e-01 9.362021088600158691e-02 -9.193474054336547852e-02 -6.639921665191650391e-02 6.390265375375747681e-02 -1.397572606801986694e-01 -1.350713670253753662e-01 2.586777806282043457e-01 -2.092304527759552002e-01 1.498671062290668488e-02 1.326638162136077881e-01 2.611461877822875977e-01 6.989766657352447510e-02 -2.734213471412658691e-01 -1.867843568325042725e-01 8.963947743177413940e-02 1.214940026402473450e-01 -1.503693759441375732e-01
2.736469507217407227e-01 1.061183214187622070e-01 2.311374247074127197e-01 -1.228370051831007004e-02 3.627064526081085205e-01 -1.152459830045700073e-01 -6.959158182144165039e-02 8.831505477428436279e-02 -1.991636753082275391e-01 9.555268287658691406e-02 3.316982984542846680e-01 -7.279556989669799805e-02 -1.398577541112899780e-01 -2.839629352092742920e-01 8.709739148616790771e-02 -7.635266333818435669e-02 -2.158918976783752441e-01 -4.941223189234733582e-02 9.713871777057647705e-02 -1.853479295969009399e-01 7.916361838579177856e-02 1.540760397911071777e-01 4.473375529050827026e-02 2.707613445818424225e-02 1.351934820413589478e-01 3.693509995937347412e-01 -5.454534664750099182e-02 -2.547187507152557373e-01 4.514218866825103760e-02 -1.039409562945365906e-01 -1.492633074522018433e-01 -2.044845372438430786e-01
1.901472955942153931e-01 -1.778447926044464111e-01 6.987082958221435547e-02 -2.392029911279678345e-01 1.313508898019790649e-01 -8.455725014209747314e-02 1.891253516077995300e-02 1.668622642755508423e-01 3.112402260303497314e-01 1.277549751102924347e-02 1.044172868132591248e-01 -2.827440015971660614e-02 4.389625415205955505e-02 -2.124556005001068115e-01 -2.312919497489929199e-01 4.193359240889549255e-02 2.842421829700469971e-01 -1.681226491928100586e-01 2.318763732910156250e-01 -2.463186532258987427e-01 -1.790097802877426147e-01 -3.643085807561874390e-02 1.427477598190307617e-01 1.254951059818267822e-01 2.559828758239746094e-01 1.182591319084167480e-01 2.812605202198028564e-01 -3.118946850299835205e-01 -1.854746639728546143e-01 1.491605192422866821e-01 3.405407536774873734e-03 3.002355434000492096e-02
2.363606542348861694e-02 -2.403289973735809326e-01 -9.634954482316970825e-02 7.170206308364868164e-02 -7.359760254621505737e-02 -3.082787692546844482e-01 -1.197675839066505432e-01 -1.503156125545501709e-02 -1.348217725753784180e-01 -1.611776202917098999e-01 -1.037019863724708557e-02 -2.496825903654098511e-01 -2.454559803009033203e-01 -4.225203022360801697e-02 7.221320271492004395e-02 -2.371666133403778076e-01 1.138856261968612671e-01 -3.350170329213142395e-02 -1.747817844152450562e-01 -2.778457403182983398e-01 8.511904627084732056e-02 3.154839575290679932e-01 3.450475335121154785e-01 2.177698314189910889e-01 9.301429986953735352e-02 1.315312683582305908e-01 1.758258491754531860e-01 -8.116758614778518677e-02 -1.095904856920242310e-01 2.273811548948287964e-01 -1.925411224365234375e-01 1.509968936443328857e-01
7.734619826078414917e-02 1.972356140613555908e-01 -5.199774168431758881e-04 1.939086019992828369e-01 1.337062567472457886e-01 -3.237770497798919678e-01 -6.668651103973388672e-02 -1.717382669448852539e-01 1.054825484752655029e-01 -1.147801205515861511e-01 -1.616886854171752930e-01 -2.744863331317901611e-01 -6.660046428442001343e-02 -2.499257028102874756e-01 1.243052780628204346e-01 1.153377518057823181e-01 -1.189071685075759888e-01 -5.154926329851150513e-02 -7.926705479621887207e-02 -2.869084179401397705e-01 1.430052965879440308e-01 4.325907826423645020e-01 2.686608731746673584e-01 1.296453028917312622e-01 -1.111134216189384460e-01 -2.499456331133842468e-02 2.328503578901290894e-01 -9.782104939222335815e-02 -9.805591404438018799e-02 2.763235010206699371e-03 -2.259926795959472656e-01 1.515378826297819614e-03
1.912840008735656738e-01 4.835964739322662354e-02 3.516353070735931396e-01 1.291404515504837036e-01 -5.155359581112861633e-02 -2.949565351009368896e-01 -2.657031714916229248e-01 1.965053528547286987e-01 -2.773883752524852753e-03 1.186155676841735840e-01 1.282657776027917862e-02 -1.689674854278564453e-01 -3.214577734470367432e-01 -1.784125119447708130e-01 -8.195901289582252502e-03 7.216539233922958374e-02 -1.035193130373954773e-01 7.051892578601837158e-02 2.318103611469268799e-02 -3.658471256494522095e-02 3.474097931757569313e-03 1.860026968643069267e-03 1.314535271376371384e-02 -7.115765661001205444e-02 3.705893177539110184e-03 4.210423231124877930e-01 2.886931002140045166e-01 1.551280468702316284e-01 -3.047340214252471924e-01 -1.102013662457466125e-01 4.885828122496604919e-02 -1.540604382753372192e-01
[truncated: 3,275,026 more chars]
