# Supplementary material for: The Language of Innovation
Source: PLoS One. 2020 Apr 30;15(4):e0230107. doi: 10.1371/journal.pone.0230107 (PMC7194493; doi:10.1371/journal.pone.0230107)
Supplement: S10 File — (GZ) [file pone.0230107.s010.tar.gz › 1988-1992/V2Run_18_VS_4500_embeddings1988-1992ED32.txt]

2.184640616178512573e-01 -5.894690752029418945e-02 -1.905103921890258789e-01 2.702240087091922760e-02 -1.261623650789260864e-01 -6.692009419202804565e-02 -1.326246261596679688e-01 -2.371763288974761963e-01 1.115380972623825073e-01 5.168773606419563293e-02 -8.615361154079437256e-02 2.478799074888229370e-01 1.056619137525558472e-01 -1.029288098216056824e-01 -1.711090654134750366e-01 3.778278827667236328e-01 -3.110938966274261475e-01 1.161831021308898926e-01 7.338219135999679565e-02 -6.156642735004425049e-02 1.055204309523105621e-02 -2.388015985488891602e-01 1.592657566070556641e-01 2.436381131410598755e-01 7.291261106729507446e-02 2.876568138599395752e-01 -2.825450003147125244e-01 1.179003268480300903e-01 5.050207674503326416e-02 -1.469482332468032837e-01 1.597822085022926331e-02 2.688055336475372314e-01
1.335215270519256592e-01 -1.761135160923004150e-01 -3.332169055938720703e-01 1.857946217060089111e-01 -1.737320870161056519e-01 -1.827823072671890259e-01 -2.736671082675457001e-02 -8.057021349668502808e-02 9.443708509206771851e-02 1.033013686537742615e-01 -5.908695980906486511e-02 7.059703767299652100e-02 9.963136911392211914e-02 5.850810185074806213e-02 -2.496724389493465424e-02 2.503884136676788330e-01 -4.077039659023284912e-01 -1.487465798854827881e-01 -1.650654971599578857e-01 1.901730000972747803e-01 1.036377996206283569e-01 -5.318265780806541443e-02 1.184507384896278381e-01 2.663943469524383545e-01 9.087520092725753784e-02 -8.372052758932113647e-02 2.252445966005325317e-01 9.870673716068267822e-02 -3.413474559783935547e-02 -1.250078678131103516e-01 2.438409775495529175e-01 3.573735058307647705e-01
2.019219845533370972e-02 5.600617453455924988e-02 -2.238901257514953613e-01 2.356574088335037231e-01 -2.960535585880279541e-01 1.506782323122024536e-01 1.786229014396667480e-01 -6.256711483001708984e-02 -1.763458177447319031e-02 3.336673974990844727e-01 2.490305714309215546e-02 1.318797469139099121e-01 1.042136549949645996e-01 1.399140805006027222e-01 -1.891099512577056885e-01 3.462116047739982605e-02 -2.835798561573028564e-01 5.163089931011199951e-02 1.061765179038047791e-01 1.407086700201034546e-01 -1.142016961239278316e-03 -1.585586965084075928e-01 -7.848375290632247925e-02 1.800429522991180420e-01 1.580148339271545410e-01 1.929752677679061890e-01 -1.475566476583480835e-01 1.229420304298400879e-01 -2.980763018131256104e-01 -2.067394107580184937e-01 7.604707032442092896e-02 3.649992942810058594e-01
-1.441097557544708252e-01 -7.086565345525741577e-02 -2.131294906139373779e-01 -7.883890718221664429e-02 -3.835151791572570801e-01 9.142220765352249146e-02 1.151740625500679016e-01 1.118587031960487366e-01 1.018000543117523193e-01 1.756611019372940063e-01 -1.127408444881439209e-01 8.986257761716842651e-02 1.948311775922775269e-01 1.661778241395950317e-01 2.830523438751697540e-02 2.328111082315444946e-01 -1.849058270454406738e-02 7.784828543663024902e-02 -2.315198332071304321e-01 -2.358792582526803017e-03 3.279119431972503662e-01 -2.710601985454559326e-01 -7.109861075878143311e-02 1.247607022523880005e-01 1.877107173204421997e-01 3.301823735237121582e-01 -2.905705198645591736e-02 4.668766632676124573e-02 -3.158210515975952148e-01 7.228788919746875763e-03 -6.441924721002578735e-02 2.142777591943740845e-01
5.426594614982604980e-02 9.043060988187789917e-02 -2.926929667592048645e-02 -9.982231073081493378e-03 -7.154259085655212402e-02 5.799065902829170227e-02 1.987291723489761353e-01 -5.428947135806083679e-02 3.182166516780853271e-01 2.412959337234497070e-01 -6.914234161376953125e-02 8.059970289468765259e-02 3.893108963966369629e-01 -2.183643914759159088e-02 2.089080363512039185e-01 6.925475597381591797e-02 -1.842256933450698853e-01 2.247825711965560913e-01 2.933967672288417816e-02 -9.331686794757843018e-02 3.584353327751159668e-01 -2.469418346881866455e-01 1.050740364007651806e-03 1.372459381818771362e-01 -1.859475113451480865e-02 -7.861962169408798218e-02 1.358064264059066772e-01 -4.999799653887748718e-02 -3.391759693622589111e-01 1.447899937629699707e-01 -1.309482306241989136e-01 2.877628505229949951e-01
-7.542537897825241089e-02 -1.369565129280090332e-01 -3.760842978954315186e-01 -1.100218445062637329e-01 -4.070810228586196899e-02 -2.348831146955490112e-01 3.126618862152099609e-01 -5.575160309672355652e-02 -8.560655638575553894e-03 4.517266154289245605e-02 -2.164135277271270752e-01 1.870416998863220215e-01 3.122196197509765625e-01 -6.093654781579971313e-02 -1.402904093265533447e-01 1.494903862476348877e-01 -3.520269989967346191e-01 9.513136744499206543e-02 5.069033708423376083e-03 -2.629709057509899139e-02 1.235582754015922546e-01 6.551998853683471680e-02 1.501157730817794800e-01 -6.528428290039300919e-03 -8.178645372390747070e-02 -1.049424111843109131e-01 2.006304413080215454e-01 5.073970183730125427e-02 -2.855471074581146240e-01 1.128728613257408142e-01 -2.523197093978524208e-03 3.263750374317169189e-01
-2.221092879772186279e-01 -1.482068151235580444e-01 -2.791577279567718506e-01 5.463682860136032104e-02 -1.466295570135116577e-01 -2.015540562570095062e-02 1.324028372764587402e-01 1.362460702657699585e-01 2.182776629924774170e-01 1.448389142751693726e-01 7.218182832002639771e-02 -1.220284309238195419e-02 3.791671991348266602e-01 -1.125732958316802979e-01 -2.419149577617645264e-01 2.195107936859130859e-01 -2.104939669370651245e-01 9.397226572036743164e-02 -3.843973204493522644e-02 -1.490646153688430786e-01 1.945438086986541748e-01 -3.004935681819915771e-01 -9.377998113632202148e-02 3.698867559432983398e-02 -1.681794971227645874e-02 -1.162114068865776062e-01 -8.747062832117080688e-02 2.660253457725048065e-02 -3.217557370662689209e-01 -1.795921027660369873e-01 8.082305081188678741e-03 2.819966375827789307e-01
2.524242103099822998e-01 -1.529583185911178589e-01 -3.045958578586578369e-01 2.738901674747467041e-01 5.976925045251846313e-02 7.292219251394271851e-02 3.137739002704620361e-02 1.618724763393402100e-01 -8.234918117523193359e-02 8.475787192583084106e-02 -3.296878188848495483e-02 1.921722888946533203e-01 1.182218492031097412e-01 -1.910490170121192932e-02 6.947525590658187866e-02 9.202068299055099487e-02 -5.170808434486389160e-01 3.958132863044738770e-02 -8.125452697277069092e-02 -1.279952377080917358e-01 2.964328825473785400e-01 -2.121304124593734741e-01 1.953633129596710205e-01 1.041526626795530319e-02 -1.085324957966804504e-01 8.040572702884674072e-02 2.535492777824401855e-01 -1.598796099424362183e-01 -8.618044108152389526e-02 -5.150804668664932251e-02 1.167210415005683899e-01 1.858150660991668701e-01
-1.853547096252441406e-01 -6.413713097572326660e-02 -1.207566186785697937e-01 -6.138715520501136780e-02 -2.805048227310180664e-01 -6.053629145026206970e-02 2.216746211051940918e-01 -1.503218803554773331e-02 -2.439210005104541779e-02 -3.148797526955604553e-02 -1.101916059851646423e-01 2.619352638721466064e-01 3.191381394863128662e-01 -3.819233924150466919e-02 -1.141153424978256226e-01 -4.287678003311157227e-02 -4.157388508319854736e-01 -3.367750719189643860e-02 -1.624329835176467896e-01 6.360230594873428345e-02 3.425653576850891113e-01 -7.448841631412506104e-02 3.366741538047790527e-01 5.896795913577079773e-02 1.450227200984954834e-02 -1.649478375911712646e-01 1.292072087526321411e-01 6.137104704976081848e-02 -4.851301014423370361e-02 1.483289301395416260e-01 -2.111858688294887543e-02 3.068388104438781738e-01
2.496597766876220703e-01 7.127211242914199829e-02 -1.182679608464241028e-01 -2.896470725536346436e-01 8.048832416534423828e-03 6.730302423238754272e-02 1.484380513429641724e-01 -2.485589087009429932e-01 -7.578362524509429932e-02 4.008116945624351501e-02 2.074668556451797485e-01 3.328476846218109131e-01 2.411526590585708618e-01 -8.111055940389633179e-02 1.024169325828552246e-01 9.239250421524047852e-02 -1.138687282800674438e-01 2.808977961540222168e-01 -2.058273553848266602e-01 5.977876111865043640e-02 2.028333246707916260e-01 -3.248704373836517334e-01 -1.003302037715911865e-01 2.407049089670181274e-01 8.686109445989131927e-03 -1.591125726699829102e-01 2.403202652931213379e-02 2.487636804580688477e-01 -1.155559569597244263e-01 2.011306881904602051e-01 8.443932980298995972e-02 8.590196259319782257e-03
2.585499286651611328e-01 6.870462745428085327e-02 -9.777125716209411621e-02 1.004691570997238159e-01 -2.919196849688887596e-03 -1.961174458265304565e-01 1.997213214635848999e-01 -9.012285619974136353e-02 -1.125273779034614563e-01 2.369689643383026123e-01 -2.167904973030090332e-01 -9.534412994980812073e-03 1.899049580097198486e-01 -2.969964444637298584e-01 -5.482634902000427246e-02 2.246074825525283813e-01 -4.040828049182891846e-01 3.873388096690177917e-02 -1.152726486325263977e-01 1.128756813704967499e-02 3.692106008529663086e-01 -1.635743677616119385e-01 -8.029186725616455078e-02 8.061040937900543213e-02 8.906461298465728760e-02 -6.359926611185073853e-02 2.507518529891967773e-01 -3.185895457863807678e-02 -3.733369708061218262e-02 -1.064715012907981873e-01 -1.254099309444427490e-01 2.648077607154846191e-01
-6.460439413785934448e-02 2.143183946609497070e-01 -3.381299376487731934e-01 -1.395577341318130493e-01 -1.492320895195007324e-01 -4.041772484779357910e-01 7.122202217578887939e-02 8.230209350585937500e-02 -1.624510064721107483e-02 1.224850863218307495e-01 3.056002967059612274e-02 3.673210442066192627e-01 3.411083817481994629e-01 -1.726965159177780151e-01 2.052164673805236816e-01 1.950352080166339874e-02 -2.336462289094924927e-01 -1.163172796368598938e-01 -3.797885030508041382e-02 8.669112622737884521e-02 1.294380277395248413e-01 -1.563802212476730347e-01 -4.010106623172760010e-02 2.483515739440917969e-01 -9.954071789979934692e-02 2.888432331383228302e-02 3.016432188451290131e-02 -3.592920303344726562e-02 -1.474565714597702026e-01 -4.628968611359596252e-02 -1.490162909030914307e-01 1.954549700021743774e-01
-2.207707613706588745e-02 2.503085732460021973e-01 -2.270282357931137085e-01 4.211180284619331360e-02 -5.650155618786811829e-02 -2.129324972629547119e-01 1.196947917342185974e-01 1.405380219221115112e-01 -5.000065080821514130e-03 3.742984235286712646e-01 -1.113732680678367615e-01 2.943645417690277100e-02 1.431331485509872437e-01 -1.004813355393707752e-03 -1.779121309518814087e-01 3.089512586593627930e-01 -2.138953804969787598e-01 1.774657219648361206e-01 -1.489685028791427612e-01 6.126148626208305359e-02 2.297456562519073486e-01 -6.574656814336776733e-02 -2.722374908626079559e-02 4.481340944766998291e-02 9.180995076894760132e-02 2.603669762611389160e-01 1.214912720024585724e-02 -1.661952733993530273e-01 -4.405146539211273193e-01 1.589578576385974884e-02 9.181118756532669067e-02 1.737160384654998779e-01
2.016999293118715286e-03 2.696683164685964584e-03 -2.467085272073745728e-01 2.578958123922348022e-02 -2.481038570404052734e-01 -1.112613379955291748e-01 5.496770143508911133e-02 -1.614743769168853760e-01 1.393558830022811890e-01 2.396883368492126465e-01 9.709607809782028198e-03 5.015787668526172638e-03 3.428213298320770264e-01 -2.347913831472396851e-01 -4.535686597228050232e-02 2.091159522533416748e-01 -1.842745244503021240e-01 -3.465977311134338379e-01 -1.312599927186965942e-01 -2.009939104318618774e-01 2.772546708583831787e-01 -2.772082686424255371e-01 -1.956407213583588600e-03 -2.581816352903842926e-02 3.805706650018692017e-02 -9.035338461399078369e-02 -1.280689537525177002e-01 2.971874549984931946e-02 -3.615374863147735596e-01 1.146167144179344177e-02 -1.256515979766845703e-01 1.930220052599906921e-02
-6.091180071234703064e-02 9.356424212455749512e-02 -1.475715339183807373e-01 2.784148156642913818e-01 -7.085771858692169189e-02 -1.905859410762786865e-01 2.079098075628280640e-01 2.705585360527038574e-01 -9.330507367849349976e-02 6.369533389806747437e-02 -1.763710230588912964e-01 1.662631779909133911e-01 1.498571932315826416e-01 -2.946133026853203773e-03 -1.025206688791513443e-02 3.496576249599456787e-01 -3.859667181968688965e-01 -8.530491590499877930e-02 1.301965024322271347e-02 -7.705070078372955322e-02 3.325178027153015137e-01 -2.770769596099853516e-01 1.194682717323303223e-01 -6.558782886713743210e-03 1.453268975019454956e-01 -1.039539650082588196e-01 1.824947893619537354e-01 1.806015521287918091e-01 -8.466299623250961304e-02 -1.026720106601715088e-01 -1.100663468241691589e-01 1.498197019100189209e-01
4.447367787361145020e-02 -1.254589259624481201e-01 -3.582500815391540527e-01 -8.021794259548187256e-02 -4.410374164581298828e-01 1.131010726094245911e-01 -3.626461327075958252e-02 -1.488350927829742432e-01 3.711381852626800537e-01 1.133220866322517395e-01 -2.268558591604232788e-01 2.173878252506256104e-01 2.338297963142395020e-01 -1.107386685907840729e-02 2.824545651674270630e-02 5.291661992669105530e-02 -8.791287988424301147e-02 6.924401968717575073e-02 1.336202472448348999e-01 -9.882451593875885010e-02 4.753948748111724854e-02 -1.168326586484909058e-01 5.697765573859214783e-02 -6.142582371830940247e-02 -1.018158495426177979e-01 8.231168240308761597e-02 -3.864283114671707153e-02 -5.459294840693473816e-02 -3.946695625782012939e-01 6.972998380661010742e-02 -3.160676360130310059e-02 2.504273355007171631e-01
1.235329583287239075e-01 -6.618534773588180542e-02 -2.657208740711212158e-01 1.168697513639926910e-02 -1.240736246109008789e-01 -1.403853744268417358e-01 1.020441129803657532e-01 5.037461966276168823e-02 2.067227512598037720e-01 -4.044701904058456421e-02 2.054269015789031982e-01 1.170658171176910400e-01 5.187121033668518066e-01 -5.211574956774711609e-02 -1.921318620443344116e-01 1.368592381477355957e-01 -2.326776832342147827e-02 -1.541647911071777344e-01 5.779518187046051025e-02 -1.443033367395401001e-01 3.956976234912872314e-01 -2.043702006340026855e-01 -9.869071096181869507e-02 1.769542135298252106e-02 1.487118452787399292e-01 -4.252030327916145325e-02 1.890126615762710571e-02 1.290792971849441528e-01 -3.015643060207366943e-01 1.133098378777503967e-01 7.210922241210937500e-02 1.645391732454299927e-01
-3.598503768444061279e-02 1.549991220235824585e-01 -1.291683018207550049e-01 1.263073682785034180e-01 -2.287580221891403198e-01 -1.308178007602691650e-01 1.625426709651947021e-01 -1.947325915098190308e-01 1.182943135499954224e-01 8.340561389923095703e-02 -1.316967010498046875e-01 2.685131430625915527e-01 -1.889319270849227905e-01 -2.803099155426025391e-01 1.877784170210361481e-02 4.553685784339904785e-01 -1.789935082197189331e-01 -1.114771291613578796e-01 -6.665760278701782227e-02 9.653794020414352417e-02 -7.564854621887207031e-02 -2.371989637613296509e-01 5.500244721770286560e-02 1.211864501237869263e-01 -7.434674352407455444e-02 -1.593345701694488525e-01 -1.163081377744674683e-01 -1.519450992345809937e-01 -2.215293645858764648e-01 -1.503595411777496338e-01 4.924926441162824631e-03 3.141959905624389648e-01
2.641637623310089111e-01 3.954381495714187622e-02 -1.342584937810897827e-01 2.268055975437164307e-01 -3.083963692188262939e-01 -1.880129054188728333e-02 2.246868424117565155e-02 -2.173238545656204224e-01 4.812434315681457520e-02 3.799463436007499695e-02 1.557213366031646729e-01 4.058436751365661621e-01 2.380402237176895142e-01 -1.381196919828653336e-02 -9.899958968162536621e-02 3.800066933035850525e-02 -1.892263628542423248e-02 -2.719703130424022675e-02 -1.478362679481506348e-01 -7.370890676975250244e-02 -2.302194386720657349e-01 -2.103476971387863159e-01 3.492010533809661865e-01 1.726772487163543701e-01 -2.942221425473690033e-02 -1.032994091510772705e-01 1.040690485388040543e-02 -1.181246340274810791e-01 -3.278736174106597900e-01 1.598512232303619385e-01 9.531293064355850220e-03 1.379850357770919800e-01
2.734276279807090759e-02 -1.232798546552658081e-01 -3.515960276126861572e-01 -8.342750370502471924e-02 -2.567704617977142334e-01 -1.815627813339233398e-01 1.637430787086486816e-01 1.484666466712951660e-01 2.175660580396652222e-01 -2.666556276381015778e-02 1.525662243366241455e-01 1.276987344026565552e-01 2.350001335144042969e-01 -7.034962624311447144e-02 -2.419710010290145874e-01 1.882328987121582031e-01 -1.849299520254135132e-01 -2.483728677034378052e-01 -1.979660093784332275e-01 -2.129562050104141235e-01 1.950401961803436279e-01 -6.632591784000396729e-02 8.541932329535484314e-03 -3.586893901228904724e-02 1.152037363499403000e-02 5.701784789562225342e-02 -1.309348195791244507e-01 2.228898257017135620e-01 -3.110725581645965576e-01 -3.523052111268043518e-02 2.149373739957809448e-01 1.590526700019836426e-01
1.100078504532575607e-02 8.622658252716064453e-02 -2.569168210029602051e-01 2.516732783988118172e-03 -3.652492165565490723e-02 -8.869831450283527374e-03 3.838371336460113525e-01 6.068866327404975891e-02 -6.571993976831436157e-02 2.210380136966705322e-01 3.719024360179901123e-02 8.180499076843261719e-02 2.760255634784698486e-01 5.215910449624061584e-02 -1.656713634729385376e-01 1.880209445953369141e-01 1.563487574458122253e-03 -9.869514033198356628e-03 -4.965421929955482483e-02 1.889524906873703003e-01 -7.104596006684005260e-04 -2.554837763309478760e-01 -1.318006683140993118e-02 1.539874263107776642e-02 1.778849363327026367e-01 3.171296119689941406e-01 -4.379946738481521606e-02 2.114715725183486938e-01 -2.943796515464782715e-01 -9.515164047479629517e-02 1.329228468239307404e-02 4.385754168033599854e-01
1.375229358673095703e-01 6.272620707750320435e-02 -2.062631547451019287e-01 1.361614465713500977e-01 -2.982763051986694336e-01 1.473464816808700562e-01 2.233050763607025146e-01 1.477742791175842285e-01 2.194456942379474640e-02 -1.152262166142463684e-01 -1.308451145887374878e-01 1.332815289497375488e-01 4.925839006900787354e-01 7.321628928184509277e-02 -3.081498742103576660e-01 1.166088804602622986e-01 -2.232901155948638916e-01 -1.890712380409240723e-01 -3.605497255921363831e-02 -4.296493157744407654e-02 2.066608518362045288e-01 -8.044541627168655396e-02 9.110270068049430847e-03 9.723710268735885620e-02 -2.163585275411605835e-02 3.369836136698722839e-02 2.225575447082519531e-01 6.056894361972808838e-02 -5.402593687176704407e-02 1.438066512346267700e-01 -1.563498079776763916e-01 2.795903682708740234e-01
2.312159538269042969e-01 1.135160475969314575e-01 -1.976226270198822021e-01 5.610966309905052185e-02 -2.236876934766769409e-01 9.137939661741256714e-02 4.112577810883522034e-02 9.330416470766067505e-02 1.057281941175460815e-01 2.667927145957946777e-01 -1.207579895853996277e-01 9.807126224040985107e-02 5.290191769599914551e-01 5.979449674487113953e-02 7.076925039291381836e-02 8.692067861557006836e-02 -2.803141772747039795e-01 4.394085332751274109e-02 1.143958121538162231e-01 1.150767952203750610e-01 -2.911226637661457062e-02 -1.318557262420654297e-01 1.753279119729995728e-01 6.889697909355163574e-02 3.179990947246551514e-01 -8.881836198270320892e-03 7.703595608472824097e-02 9.451881051063537598e-02 7.852334529161453247e-02 -1.951581537723541260e-01 -2.232700735330581665e-01 2.222176045179367065e-01
1.208976209163665771e-01 -3.536770120263099670e-02 -2.601475715637207031e-01 -1.216779425740242004e-01 -1.612870246171951294e-01 -9.549138695001602173e-02 1.850186884403228760e-01 3.739869594573974609e-02 2.187697589397430420e-01 1.713664382696151733e-01 -1.534364372491836548e-01 6.761588901281356812e-02 2.566932737827301025e-01 -1.162260696291923523e-01 -1.810160279273986816e-01 2.991319596767425537e-01 -7.548787444829940796e-02 -1.821382343769073486e-01 6.098180636763572693e-02 -1.200841963291168213e-01 3.837904036045074463e-01 -3.042725324630737305e-01 4.249944165349006653e-02 9.128153324127197266e-02 1.903785169124603271e-01 -7.072588894516229630e-03 -1.570129543542861938e-01 -4.123082011938095093e-02 -1.812848597764968872e-01 -8.198311179876327515e-02 3.197481632232666016e-01 1.113613024353981018e-01
2.100274898111820221e-02 2.353207170963287354e-01 -6.763474643230438232e-02 -1.566223353147506714e-01 -1.864376217126846313e-01 -1.800332218408584595e-01 1.174827739596366882e-01 -3.243231028318405151e-02 1.559721529483795166e-01 1.400429457426071167e-01 9.165484458208084106e-02 1.459141373634338379e-01 -8.120243996381759644e-02 -2.560886740684509277e-01 5.489398911595344543e-02 3.353071808815002441e-01 -2.970330715179443359e-01 1.581671535968780518e-01 -1.851934790611267090e-01 2.396764755249023438e-01 1.626777201890945435e-01 -3.954101726412773132e-02 3.495291620492935181e-02 1.172688007354736328e-01 -7.071995735168457031e-02 -4.747503623366355896e-02 1.573334485292434692e-01 -5.385708436369895935e-02 -3.675091862678527832e-01 -3.282580375671386719e-01 3.390544652938842773e-02 2.119883149862289429e-01
9.648840129375457764e-02 -2.277695834636688232e-01 -2.212324887514114380e-01 -1.233301982283592224e-01 -3.428241610527038574e-01 -1.546753495931625366e-01 1.610578298568725586e-01 -7.634144276380538940e-02 1.212480440735816956e-01 2.051470279693603516e-01 1.059583015739917755e-02 1.139717698097229004e-01 2.404443472623825073e-01 -1.650362312793731689e-01 -2.349062263965606689e-01 2.848452627658843994e-01 -2.495850473642349243e-01 -4.424994811415672302e-02 1.430775523185729980e-01 9.136483073234558105e-02 3.531064391136169434e-01 -1.795727312564849854e-01 1.206273399293422699e-02 -1.926514655351638794e-01 -9.862539172172546387e-02 1.018638983368873596e-01 -5.001187324523925781e-02 1.400294877385022119e-05 -2.012043744325637817e-01 -2.592460485175251961e-03 2.445076256990432739e-01 6.436102557927370071e-03
2.973148599267005920e-02 5.017054453492164612e-02 -1.805094629526138306e-01 1.114198639988899231e-01 -1.885888129472732544e-01 -5.762684717774391174e-02 1.061105430126190186e-01 1.044347137212753296e-01 -1.662313640117645264e-01 2.920037508010864258e-01 5.234564095735549927e-02 2.978554666042327881e-01 2.156984955072402954e-01 -3.547679781913757324e-01 4.032343626022338867e-02 1.406862884759902954e-01 -4.346486032009124756e-01 1.759877987205982208e-02 -2.810547649860382080e-01 8.963945508003234863e-02 3.167527914047241211e-02 -5.983037874102592468e-03 -2.105085253715515137e-01 1.268779579550027847e-02 -5.477978382259607315e-03 -1.727733202278614044e-02 7.260037958621978760e-02 6.786843389272689819e-02 -2.529612481594085693e-01 -1.159073337912559509e-01 -1.608288735151290894e-01 2.390002757310867310e-01
7.758537679910659790e-02 -6.796579807996749878e-02 -2.496667802333831787e-01 6.723749637603759766e-02 -1.284364610910415649e-01 -1.023143082857131958e-01 2.804144918918609619e-01 -9.499020129442214966e-02 3.084179759025573730e-01 1.334602236747741699e-01 6.157613173127174377e-02 1.790568381547927856e-01 2.041491121053695679e-01 -1.724895089864730835e-01 -3.484310209751129150e-01 2.357391268014907837e-01 -5.212490633130073547e-02 -1.676416099071502686e-01 5.180721729993820190e-02 -7.761415094137191772e-02 3.513444662094116211e-01 -2.054666429758071899e-01 7.823163270950317383e-02 1.697851121425628662e-01 -5.558882281184196472e-02 1.611883789300918579e-01 8.063130825757980347e-02 1.174995377659797668e-01 -2.863177657127380371e-01 -6.674946099519729614e-02 1.055418476462364197e-01 1.536463052034378052e-01
5.527283251285552979e-02 -6.129682809114456177e-02 -3.286674320697784424e-01 -4.240317270159721375e-02 -8.442106097936630249e-02 1.418418716639280319e-03 -6.112169846892356873e-02 2.900099195539951324e-02 2.512247860431671143e-01 1.666171550750732422e-01 -1.724113821983337402e-01 7.362776249647140503e-02 3.589045405387878418e-01 -5.364504177123308182e-03 -7.979529350996017456e-02 2.377454787492752075e-01 -1.808107197284698486e-01 -6.403233110904693604e-02 -1.869874298572540283e-01 6.598627660423517227e-03 3.224898874759674072e-02 -6.195336580276489258e-02 3.346742689609527588e-02 -6.271018832921981812e-02 -6.039429455995559692e-02 -7.400662451982498169e-02 6.073139142245054245e-03 1.030911803245544434e-01 -6.135942935943603516e-01 2.074708640575408936e-01 -7.907871901988983154e-02 1.630710214376449585e-01
6.891403347253799438e-02 3.307711705565452576e-02 -2.297029644250869751e-01 1.778294742107391357e-01 -1.748925894498825073e-01 7.061882060952484608e-04 1.533462554216384888e-01 -1.282063722610473633e-01 2.486322633922100067e-02 -4.834824800491333008e-02 1.906673051416873932e-02 1.632192432880401611e-01 4.608543515205383301e-01 -1.368244588375091553e-01 2.452690750360488892e-01 2.621154189109802246e-01 6.652224808931350708e-03 -1.315844506025314331e-01 -2.605391442775726318e-01 1.073237955570220947e-01 -1.276373267173767090e-01 -1.518703699111938477e-01 2.372233867645263672e-01 -7.555800257250666618e-04 -9.390065819025039673e-02 2.917004227638244629e-01 1.126172691583633423e-01 1.208473518490791321e-01 -2.211016565561294556e-01 1.038265898823738098e-01 -1.560761183500289917e-01 2.273614257574081421e-01
-1.522933989763259888e-01 2.268968671560287476e-01 -1.280598193407058716e-01 1.950568854808807373e-01 -2.448396757245063782e-02 6.371807307004928589e-02 2.093686312437057495e-01 -4.478057101368904114e-02 1.839910745620727539e-01 -3.808934986591339111e-02 -2.778799831867218018e-01 1.476880046539008617e-03 1.026382669806480408e-01 1.269274670630693436e-02 1.847404241561889648e-01 1.871038228273391724e-01 -1.637510359287261963e-01 1.055758446455001831e-01 -3.157047331333160400e-01 -3.230798542499542236e-01 5.971884354948997498e-02 -3.302038908004760742e-01 1.544331759214401245e-01 2.763511240482330322e-01 4.550751298666000366e-02 1.133044660091400146e-01 -1.547789871692657471e-01 3.046108484268188477e-01 -1.939352415502071381e-02 -1.791876256465911865e-01 8.485858887434005737e-02 4.304499924182891846e-02
-5.352312698960304260e-02 8.624894171953201294e-02 -3.263880610466003418e-01 -3.303852677345275879e-02 -3.346428647637367249e-02 -2.201015949249267578e-01 1.429202407598495483e-02 -2.341526374220848083e-02 -1.997905969619750977e-02 1.693692952394485474e-01 -1.193171590566635132e-01 2.428521066904067993e-01 -1.672604233026504517e-01 -1.813805252313613892e-01 -9.151887893676757812e-02 2.014202922582626343e-01 -3.155869841575622559e-01 3.588009178638458252e-01 -4.399468749761581421e-02 6.384212523698806763e-02 9.313167631626129150e-02 -4.139128029346466064e-01 1.021895855665206909e-01 1.902676224708557129e-01 1.630488634109497070e-01 1.127675548195838928e-02 5.628184601664543152e-02 1.792424768209457397e-01 6.091107800602912903e-02 2.769454419612884521e-01 -5.728872865438461304e-02 1.138162985444068909e-01
7.397360354661941528e-02 5.408041179180145264e-02 9.324030578136444092e-02 2.694375514984130859e-01 -2.827107310295104980e-01 -3.826965689659118652e-01 2.387381494045257568e-01 -7.743018120527267456e-02 -3.698393702507019043e-02 -5.353226885199546814e-02 -2.513232454657554626e-02 2.558845281600952148e-01 2.097880244255065918e-01 -1.651941984891891479e-01 -9.923403710126876831e-02 1.429115533828735352e-01 -2.501245141029357910e-01 1.509926766157150269e-01 -3.294917941093444824e-01 -2.020884901285171509e-01 -1.428665407001972198e-02 7.986595481634140015e-02 1.410484500229358673e-02 -4.657033085823059082e-02 1.113208010792732239e-01 8.253368735313415527e-02 -1.553445905447006226e-01 2.169534265995025635e-01 -1.925229281187057495e-01 2.485375851392745972e-01 7.361680269241333008e-02 -1.031980440020561218e-01
-1.313899755477905273e-01 6.816615164279937744e-02 -1.446258723735809326e-01 1.411315202713012695e-01 5.200618878006935120e-02 4.440164193511009216e-02 -1.334443539381027222e-01 -2.058211863040924072e-01 -1.483687609434127808e-01 9.466525912284851074e-02 -4.251097142696380615e-01 2.689231932163238525e-01 2.888931930065155029e-01 -3.825626894831657410e-02 -1.645885109901428223e-01 1.122603043913841248e-01 -2.370903789997100830e-01 3.095524609088897705e-01 1.480500251054763794e-01 5.687605589628219604e-02 1.079662144184112549e-02 -2.383020073175430298e-01 -8.465468138456344604e-02 5.552154034376144409e-02 -3.846083953976631165e-02 8.494505286216735840e-02 3.637686073780059814e-01 7.336962223052978516e-02 -2.345962971448898315e-01 -7.743573188781738281e-02 7.370623946189880371e-02 -8.105815947055816650e-02
-6.876427680253982544e-02 3.304996490478515625e-01 -2.529046833515167236e-01 2.457450032234191895e-01 3.562270849943161011e-02 -1.273567378520965576e-01 -5.711720790714025497e-03 -7.722875475883483887e-02 -7.228539884090423584e-02 -8.909752219915390015e-02 1.164377629756927490e-01 2.465265840291976929e-01 4.486243240535259247e-03 -2.189081162214279175e-01 1.260839104652404785e-01 5.712677165865898132e-02 -1.425786167383193970e-01 2.389088273048400879e-01 -1.128908153623342514e-02 -1.412282437086105347e-01 8.015392720699310303e-02 -4.030061662197113037e-01 1.651901602745056152e-01 3.993945568799972534e-02 1.764357089996337891e-01 1.470111757516860962e-01 1.598934829235076904e-01 2.445505559444427490e-01 -2.754546105861663818e-01 -1.151928529143333435e-01 -2.101822495460510254e-01 1.302753984928131104e-01
-7.597691565752029419e-02 -8.386302739381790161e-02 -1.691591739654541016e-01 -1.066799536347389221e-01 -1.452844142913818359e-01 1.367384940385818481e-01 -3.417428582906723022e-02 7.485076319426298141e-03 3.969215974211692810e-02 -1.504646539688110352e-01 -1.031556576490402222e-01 1.514872014522552490e-01 -9.241753816604614258e-02 -1.904237568378448486e-01 -4.966712370514869690e-02 4.619325697422027588e-02 -5.898145437240600586e-01 1.297595947980880737e-01 -5.963339935988187790e-03 -2.088511362671852112e-02 1.387416869401931763e-01 -2.311139404773712158e-01 -2.172579988837242126e-02 -2.129189521074295044e-01 8.413015305995941162e-02 -8.677989989519119263e-02 2.276487797498703003e-01 2.751463949680328369e-01 -2.674746513366699219e-01 -1.252762228250503540e-01 -1.313371658325195312e-01 2.620660066604614258e-01
5.738876014947891235e-02 7.525575906038284302e-02 -1.180882677435874939e-01 7.958529889583587646e-02 1.958094537258148193e-01 -8.653953671455383301e-02 -1.032408177852630615e-01 -7.007342576980590820e-02 8.971225470304489136e-02 -7.956233806908130646e-03 -2.138793617486953735e-01 2.073487937450408936e-01 -6.183183938264846802e-02 -1.989432796835899353e-02 7.989668101072311401e-02 3.047106042504310608e-02 -3.028859496116638184e-01 8.632911741733551025e-02 -2.082960456609725952e-01 7.545220851898193359e-02 -1.247222647070884705e-01 -3.686837852001190186e-01 2.282267659902572632e-01 -4.575119912624359131e-02 -4.195605870336294174e-03 4.569665342569351196e-02 1.748784333467483521e-01 4.535001218318939209e-01 -1.761316508054733276e-01 -1.327473856508731842e-02 -2.054325044155120850e-01 3.678262829780578613e-01
-1.618517190217971802e-02 -3.866851329803466797e-02 -1.134617328643798828e-01 -1.893040835857391357e-01 -1.715827137231826782e-01 -5.465697869658470154e-02 1.116529181599617004e-01 1.514511089771986008e-02 1.985994577407836914e-01 2.702543139457702637e-01 1.185330599546432495e-01 2.020807117223739624e-01 2.288833558559417725e-01 1.686932444572448730e-01 -1.784832626581192017e-01 5.945935472846031189e-02 -1.208417043089866638e-01 -5.044735223054885864e-02 -4.092296119779348373e-03 -1.183847263455390930e-01 2.955887317657470703e-01 -2.464123964309692383e-01 2.346931248903274536e-01 4.092006385326385498e-02 8.067119121551513672e-02 2.376046404242515564e-02 -4.865865409374237061e-02 1.389710456132888794e-01 -5.220666527748107910e-01 -8.275315910577774048e-02 -1.594106256961822510e-01 2.263052761554718018e-01
2.216610759496688843e-01 1.585263945162296295e-02 8.629103004932403564e-02 1.419050097465515137e-01 -3.937392532825469971e-01 -2.541525363922119141e-01 8.022202551364898682e-02 -3.793725967407226562e-01 -1.705926358699798584e-01 -5.721899867057800293e-02 -1.789234280586242676e-01 2.701220810413360596e-01 3.178187310695648193e-01 -8.115512132644653320e-02 1.802034117281436920e-02 -7.570908963680267334e-02 -1.992996931076049805e-01 6.370079517364501953e-02 -2.189569175243377686e-02 -2.515988051891326904e-01 5.182593129575252533e-03 -1.797369122505187988e-01 -3.682921454310417175e-02 -4.258090630173683167e-02 4.861455038189888000e-02 8.467399328947067261e-02 -6.400457024574279785e-02 3.163756430149078369e-01 3.192388638854026794e-02 1.364418119192123413e-01 -1.600585877895355225e-01 -1.731443451717495918e-03
1.480886638164520264e-01 -1.767096691764891148e-03 -2.099594473838806152e-01 9.013101458549499512e-02 -3.526718914508819580e-02 2.302417159080505371e-01 -1.253756135702133179e-01 -1.646939665079116821e-01 -6.344501674175262451e-02 -1.923107728362083435e-02 -3.483478128910064697e-01 -1.251281201839447021e-01 7.595559954643249512e-02 -3.275864422321319580e-01 -2.343835830688476562e-01 1.766305118799209595e-01 -1.681883633136749268e-01 9.146878868341445923e-02 -2.333788424730300903e-01 1.853468269109725952e-01 1.493495255708694458e-01 -1.697277426719665527e-01 -7.802059501409530640e-02 -1.677400246262550354e-02 -2.336752563714981079e-01 -4.068873077630996704e-02 -7.612683624029159546e-02 1.325959563255310059e-01 -3.063845932483673096e-01 1.480707377195358276e-01 1.137828901410102844e-01 3.111488521099090576e-01
2.996583282947540283e-01 -7.661175727844238281e-02 -1.738163083791732788e-01 2.493339180946350098e-01 -1.727193407714366913e-02 -1.964607834815979004e-01 -9.726350009441375732e-02 -1.190994456410408020e-01 5.306189879775047302e-03 -2.052817791700363159e-01 2.760177850723266602e-01 2.771591246128082275e-01 1.064661294221878052e-01 -3.183635175228118896e-01 -2.782156169414520264e-01 -1.131296977400779724e-01 -5.090025439858436584e-02 -5.843819119036197662e-03 -7.193585485219955444e-02 7.407674193382263184e-02 1.603072434663772583e-01 -2.423940151929855347e-01 1.143100634217262268e-01 3.320186138153076172e-01 2.249479107558727264e-02 1.050763055682182312e-01 -6.443193554878234863e-02 1.451385319232940674e-01 -1.207345537841320038e-02 5.345160141587257385e-02 2.055185884237289429e-01 2.197806090116500854e-01
9.015242010354995728e-02 -5.615802854299545288e-02 -4.754593074321746826e-01 5.193943623453378677e-03 4.175957664847373962e-02 -1.391714811325073242e-01 8.522033691406250000e-02 -3.642444685101509094e-02 -1.827405691146850586e-01 -6.607019901275634766e-02 1.629615128040313721e-01 3.076086342334747314e-01 1.852729022502899170e-01 -9.780269861221313477e-02 -3.056441247463226318e-01 3.232819959521293640e-02 -1.323923915624618530e-01 3.169544041156768799e-01 -3.659836351871490479e-01 -7.288747280836105347e-02 2.411036519333720207e-03 -2.838332951068878174e-01 -1.016547232866287231e-01 2.882796712219715118e-02 -1.213778853416442871e-01 4.679362103343009949e-02 -3.569938614964485168e-02 1.714328229427337646e-01 3.923287987709045410e-02 7.708898186683654785e-02 1.551623195409774780e-01 -8.669011294841766357e-02
-5.667069554328918457e-02 1.767512261867523193e-01 -4.039137661457061768e-01 5.459262058138847351e-02 -8.968903124332427979e-02 -2.705134749412536621e-01 1.882944703102111816e-01 -5.315223708748817444e-02 1.564289033412933350e-01 -2.127557545900344849e-01 -1.600098013877868652e-01 -1.710235476493835449e-01 1.147043183445930481e-01 -3.241315111517906189e-02 3.909537568688392639e-02 5.508651584386825562e-02 -4.814376533031463623e-01 -1.385184228420257568e-01 1.218795478343963623e-01 2.345765382051467896e-02 7.225253432989120483e-02 -4.365514516830444336e-01 6.093681324273347855e-03 1.472090184688568115e-01 -4.190756753087043762e-02 4.467629268765449524e-02 5.374307557940483093e-02 2.663455158472061157e-02 -1.908143013715744019e-01 6.060357391834259033e-02 -2.140907943248748779e-02 6.921362131834030151e-02
1.036981567740440369e-01 -5.341251567006111145e-02 -3.599235415458679199e-02 -9.664832055568695068e-02 6.307077407836914062e-02 -1.959479302167892456e-01 1.313865035772323608e-01 -1.163082122802734375e-01 1.526533663272857666e-01 1.548918932676315308e-01 -6.501081585884094238e-02 3.110567927360534668e-01 3.405739665031433105e-01 -2.771414816379547119e-01 -1.537972092628479004e-01 6.927426159381866455e-02 8.388446271419525146e-02 2.735534012317657471e-01 -3.415029346942901611e-01 -1.395489424467086792e-01 4.475295078009366989e-03 -8.848742395639419556e-02 2.340685576200485229e-01 1.742161065340042114e-01 -1.564101725816726685e-01 -1.151002198457717896e-01 3.235329315066337585e-02 2.128506898880004883e-01 -1.415776759386062622e-01 1.338629573583602905e-01 2.419688701629638672e-01 2.037983685731887817e-01
-2.229113504290580750e-02 -1.251614280045032501e-02 -3.112839460372924805e-01 4.111507162451744080e-02 -1.422059386968612671e-01 -3.218902945518493652e-01 -1.072604656219482422e-01 2.187252603471279144e-02 6.860836595296859741e-02 4.942435026168823242e-02 -2.849966660141944885e-02 3.274210095405578613e-01 2.480208277702331543e-01 2.122845649719238281e-01 1.105868890881538391e-01 1.121170297265052795e-01 -2.652445733547210693e-01 1.213321238756179810e-01 -2.899743057787418365e-02 -1.282732747495174408e-02 3.666333556175231934e-01 -1.815478801727294922e-01 -5.606299266219139099e-03 -1.951992213726043701e-01 1.149198263883590698e-01 -5.422887578606605530e-02 -2.352461032569408417e-02 -1.518510282039642334e-01 -2.546359300613403320e-01 -6.987407058477401733e-02 -1.587767302989959717e-01 3.034912347793579102e-01
2.947298996150493622e-02 1.676342636346817017e-01 -1.412776708602905273e-01 -2.898239195346832275e-01 -2.045860439538955688e-01 2.443638145923614502e-01 2.826394140720367432e-01 -1.240694597363471985e-01 2.505828440189361572e-01 -3.568164631724357605e-02 3.277332708239555359e-02 3.887408077716827393e-01 8.728530257940292358e-02 -6.260851025581359863e-02 -7.548454403877258301e-02 3.655390441417694092e-01 -1.240286305546760559e-01 -1.359851062297821045e-01 5.271249637007713318e-02 -1.536364704370498657e-01 2.042186111211776733e-01 -1.695258468389511108e-01 3.988783434033393860e-02 1.400783658027648926e-01 9.709094464778900146e-02 -1.292950958013534546e-01 -4.180613160133361816e-02 5.154680460691452026e-02 -2.547884881496429443e-01 2.281593717634677887e-02 -1.025358811020851135e-01 2.114155292510986328e-01
-4.503919556736946106e-02 1.275362670421600342e-01 -1.014507412910461426e-01 8.186344802379608154e-02 -8.321975171566009521e-02 -7.652696967124938965e-02 1.859500110149383545e-01 5.896015837788581848e-02 9.992967545986175537e-02 2.266751825809478760e-01 1.225514784455299377e-01 -4.675814136862754822e-02 5.621501803398132324e-02 1.299190521240234375e-01 -1.836666613817214966e-01 9.394747018814086914e-02 -3.787665963172912598e-01 -2.422389760613441467e-02 -5.617900192737579346e-02 -3.937350958585739136e-02 3.301987946033477783e-01 -2.591845393180847168e-01 1.660236157476902008e-02 2.028495259582996368e-02 3.107154667377471924e-01 2.303304076194763184e-01 -1.058894991874694824e-01 1.311577111482620239e-01 -4.419683516025543213e-01 1.275717318058013916e-01 -7.294487208127975464e-03 2.395366281270980835e-01
1.834886223077774048e-01 2.276448309421539307e-01 -4.686757624149322510e-01 -1.899600178003311157e-01 -4.054687023162841797e-01 3.910065628588199615e-03 6.518007814884185791e-02 -1.577297896146774292e-01 1.933668702840805054e-01 9.678290039300918579e-02 -2.111665010452270508e-01 1.035902798175811768e-01 2.009847909212112427e-01 1.267272084951400757e-01 -7.616138458251953125e-02 1.769860237836837769e-01 -1.975212618708610535e-02 8.617449551820755005e-02 6.179300695657730103e-02 -6.399829685688018799e-02 3.564997911453247070e-01 -1.290871500968933105e-01 9.950836747884750366e-02 2.279109507799148560e-02 -2.629417777061462402e-01 -2.322413027286529541e-02 -1.442250702530145645e-02 9.665554016828536987e-02 -2.177982218563556671e-02 3.678347170352935791e-02 4.879510402679443359e-02 1.273492425680160522e-01
3.562064468860626221e-01 8.417280763387680054e-02 -1.441501080989837646e-01 -4.818322136998176575e-02 -3.518444299697875977e-02 1.960344910621643066e-01 -1.876627467572689056e-02 2.072741687297821045e-01 7.946814596652984619e-02 -2.357940748333930969e-02 -2.126572467386722565e-02 1.170391887426376343e-01 3.662266433238983154e-01 -1.263571530580520630e-01 -6.514813005924224854e-02 2.345032542943954468e-01 -2.345474958419799805e-01 -1.436093151569366455e-01 -4.632975161075592041e-02 -1.849778927862644196e-02 4.077970981597900391e-01 2.670836076140403748e-02 -1.304563879966735840e-01 -4.858373105525970459e-02 -2.921656891703605652e-02 -5.516756698489189148e-02 3.350026905536651611e-02 1.096523553133010864e-01 -3.810690939426422119e-01 -2.578282058238983154e-01 1.643403172492980957e-01 9.668276458978652954e-02
2.364706806838512421e-02 1.477819979190826416e-01 -2.410435527563095093e-01 -1.419233083724975586e-01 7.182576507329940796e-02 -2.900685928761959076e-02 4.397629201412200928e-01 8.530087769031524658e-02 1.146330125629901886e-02 1.493110507726669312e-02 -5.369766429066658020e-02 1.034477259963750839e-02 2.996968924999237061e-01 -9.401745349168777466e-02 -1.863504797220230103e-01 3.063239753246307373e-01 -2.044320106506347656e-01 -1.077228263020515442e-01 4.554143548011779785e-02 -5.725503712892532349e-02 5.547221899032592773e-01 -2.345737218856811523e-01 3.172476217150688171e-02 8.932280540466308594e-02 8.974948897957801819e-03 -2.803819067776203156e-02 -3.692262619733810425e-02 2.921215258538722992e-02 -1.588618010282516479e-01 -3.678315877914428711e-02 2.055194787681102753e-02 3.943075984716415405e-02
2.075375467538833618e-01 7.533385604619979858e-02 -4.438364878296852112e-02 4.248837009072303772e-02 -1.630935817956924438e-01 9.507126174867153168e-03 -1.661023348569869995e-01 1.953978389501571655e-01 2.040246576070785522e-01 -6.459800899028778076e-02 -1.398916821926832199e-02 1.485860645771026611e-01 3.211478590965270996e-01 -1.401529312133789062e-01 1.877550184726715088e-01 1.772501021623611450e-01 -1.478380262851715088e-01 -1.658546030521392822e-01 -1.942038089036941528e-01 1.163270473480224609e-01 1.357512474060058594e-01 -2.209566980600357056e-01 2.366511970758438110e-01 -1.016096025705337524e-01 8.160846680402755737e-02 1.169264540076255798e-01 7.403220981359481812e-02 -4.694124683737754822e-02 -4.244670569896697998e-01 8.505185693502426147e-02 -1.064337491989135742e-01 3.695362210273742676e-01
1.203180775046348572e-01 8.555418252944946289e-02 -2.268097251653671265e-01 -2.075791358947753906e-01 -2.271812409162521362e-01 -1.206627115607261658e-02 8.599718660116195679e-02 -8.755496144294738770e-02 2.205405943095684052e-02 7.129164785146713257e-02 -2.671484947204589844e-01 9.321735054254531860e-02 1.574395447969436646e-01 2.906442619860172272e-03 1.308893859386444092e-01 4.124787449836730957e-01 -1.770648807287216187e-01 7.247109711170196533e-02 1.693634837865829468e-01 -1.577236801385879517e-01 4.433001875877380371e-01 -2.077617347240447998e-01 1.031205523759126663e-02 -4.433947801589965820e-02 -2.217787057161331177e-01 -2.356931865215301514e-01 -7.065129280090332031e-02 1.380537599325180054e-01 -1.551121771335601807e-01 -3.492997959256172180e-02 -1.602846533060073853e-01 8.651703596115112305e-02
1.117262020707130432e-01 5.107576027512550354e-02 -2.748850882053375244e-01 -1.888793259859085083e-01 -2.963914573192596436e-01 -8.332325518131256104e-02 3.252963721752166748e-01 -7.977101951837539673e-02 3.237930536270141602e-01 1.314870715141296387e-01 -9.044764190912246704e-02 1.582721248269081116e-02 2.555691897869110107e-01 -4.956934228539466858e-02 -3.272948041558265686e-02 2.537466287612915039e-01 -1.432734876871109009e-01 -2.518886327743530273e-02 7.587774842977523804e-02 -7.463559508323669434e-02 2.812638282775878906e-01 -5.603654310107231140e-02 4.451167304068803787e-03 -6.594369560480117798e-02 1.351664494723081589e-02 -2.587239257991313934e-03 -1.680037379264831543e-01 4.617859125137329102e-01 -1.416205912828445435e-01 -9.130260348320007324e-02 7.890725880861282349e-02 8.671112358570098877e-02
6.647175550460815430e-02 2.210878133773803711e-01 -2.970328330993652344e-01 1.894017606973648071e-01 7.028663158416748047e-02 -2.692498639225959778e-02 -1.437603868544101715e-02 -9.225606173276901245e-02 5.558889731764793396e-02 9.209629893302917480e-02 -6.113499402999877930e-02 4.538168013095855713e-01 2.407513558864593506e-02 -2.180069386959075928e-01 -1.957061886787414551e-01 8.618467301130294800e-02 -2.608996033668518066e-01 8.640269935131072998e-02 4.082834720611572266e-02 -8.585465699434280396e-02 5.238184705376625061e-03 -2.648143470287322998e-01 2.453137338161468506e-01 1.816285848617553711e-01 8.357685059309005737e-02 7.608355581760406494e-02 1.859780997037887573e-01 2.325880825519561768e-01 -6.713302433490753174e-02 -4.362177476286888123e-02 -3.093647956848144531e-01 2.040924280881881714e-01
2.123783081769943237e-01 8.919211477041244507e-02 -1.305411159992218018e-01 -1.953320801258087158e-01 -3.034658730030059814e-01 -4.847921058535575867e-02 5.012915655970573425e-02 -1.542945951223373413e-01 9.830300509929656982e-02 -6.664736662060022354e-03 1.321955621242523193e-01 2.190521657466888428e-01 4.732222557067871094e-01 -2.059262245893478394e-01 -1.741757430136203766e-02 3.133258968591690063e-02 6.759041547775268555e-02 1.910315155982971191e-01 -3.624781072139739990e-01 -1.974100321531295776e-01 -7.292006164789199829e-02 -7.272562384605407715e-02 8.838931471109390259e-02 2.189868092536926270e-01 -1.972785964608192444e-02 -3.753520548343658447e-02 1.212275326251983643e-01 1.295309234410524368e-02 -2.138321995735168457e-01 -4.172015935182571411e-02 2.773479819297790527e-01 9.664461016654968262e-02
-9.798469394445419312e-02 1.206272542476654053e-01 -2.725467681884765625e-01 9.378617256879806519e-02 -6.528448313474655151e-02 -1.960973441600799561e-01 6.323620676994323730e-02 5.486080795526504517e-02 4.765737429261207581e-02 2.251126617193222046e-01 -1.404315829277038574e-01 3.155377209186553955e-01 -3.281043469905853271e-02 -1.668549627065658569e-01 -3.268736004829406738e-01 -1.067636348307132721e-02 -3.068833351135253906e-01 1.736325323581695557e-01 2.299066260457038879e-02 -4.413088038563728333e-02 -1.031914353370666504e-01 -4.380883574485778809e-01 1.405058205127716064e-01 1.734872311353683472e-01 2.306042462587356567e-01 -5.502908490598201752e-03 2.111192643642425537e-01 1.856979429721832275e-01 -4.901309683918952942e-02 5.033634975552558899e-02 -1.995717175304889679e-02 1.346361786127090454e-01
4.161524474620819092e-01 -9.090066887438297272e-04 -1.194914430379867554e-01 -5.145709961652755737e-02 -2.182661928236484528e-02 -2.379318326711654663e-01 1.521310657262802124e-01 -6.209611147642135620e-02 6.418554484844207764e-02 2.766017615795135498e-01 1.784062571823596954e-02 3.021889925003051758e-01 4.087698459625244141e-01 -4.644959792494773865e-02 -1.304489076137542725e-01 -4.374695196747779846e-02 7.729925960302352905e-02 7.737309485673904419e-02 -2.646768689155578613e-01 -8.590073138475418091e-02 7.887603342533111572e-02 -2.554729878902435303e-01 1.677345037460327148e-01 2.934153974056243896e-01 2.753506042063236237e-02 -3.387797623872756958e-02 3.714798018336296082e-03 1.728461831808090210e-01 -1.773999929428100586e-01 7.078910619020462036e-02 1.239482462406158447e-01 -8.127890527248382568e-02
9.715789556503295898e-02 2.390971183776855469e-01 -2.824197113513946533e-01 1.262626945972442627e-01 1.175650861114263535e-02 -1.043102145195007324e-01 2.069232463836669922e-01 -8.262026309967041016e-02 2.235862314701080322e-01 1.112960129976272583e-01 -1.978324502706527710e-01 3.688629567623138428e-01 6.343199312686920166e-02 -1.509075164794921875e-01 5.025493353605270386e-02 2.765599787235260010e-01 -1.611233651638031006e-01 2.733854651451110840e-01 2.560297958552837372e-03 1.036443784832954407e-01 -5.412217229604721069e-02 -3.556872010231018066e-01 -2.394132912158966064e-01 -7.035183161497116089e-02 1.499726325273513794e-01 -3.439925145357847214e-03 2.787344753742218018e-01 4.386315122246742249e-02 -1.285236626863479614e-01 4.539406672120094299e-02 8.144119381904602051e-02 -5.614962801337242126e-02
5.903075262904167175e-02 2.184581160545349121e-01 -2.723757326602935791e-01 1.809308081865310669e-01 -2.407297939062118530e-01 -9.957840293645858765e-02 2.741374671459197998e-01 7.693838793784379959e-03 3.016099929809570312e-01 7.951442897319793701e-02 -2.332823425531387329e-01 -1.250713504850864410e-02 1.131876856088638306e-01 1.092239171266555786e-01 -3.146446496248245239e-02 3.351597487926483154e-01 -1.941831111907958984e-01 1.464006006717681885e-01 -3.114824183285236359e-02 -1.856817007064819336e-01 2.715823650360107422e-01 -1.550809442996978760e-01 -1.182667165994644165e-02 2.826083637773990631e-02 5.505374446511268616e-02 -8.224533498287200928e-02 -3.159697949886322021e-01 1.693772971630096436e-01 -8.573455363512039185e-02 2.211321741342544556e-01 -1.128758788108825684e-01 9.062276035547256470e-02
2.355886697769165039e-01 -5.345746874809265137e-02 -1.634742915630340576e-01 -1.040015369653701782e-01 -3.924666345119476318e-02 -1.591516733169555664e-01 6.473841518163681030e-02 -1.458185613155364990e-01 -2.602479048073291779e-02 3.818582370877265930e-02 1.484166532754898071e-01 3.710233867168426514e-01 2.617251276969909668e-01 -1.165086477994918823e-01 1.417497247457504272e-01 1.675944924354553223e-01 3.363039717078208923e-02 2.412798255681991577e-01 -1.417001932859420776e-01 -2.045201510190963745e-01 -2.111902832984924316e-02 -3.593237698078155518e-01 1.337175220251083374e-01 2.772122323513031006e-01 -2.190324366092681885e-01 -8.707746118307113647e-02 -1.541060805320739746e-01 1.288508176803588867e-01 -2.712130844593048096e-01 7.922619581222534180e-03 1.938901692628860474e-01 -8.388883620500564575e-02
-1.094936877489089966e-01 -5.887693539261817932e-02 -6.913991272449493408e-02 -1.998894214630126953e-01 -1.082286536693572998e-01 -7.121596951037645340e-03 4.278580471873283386e-02 3.642578423023223877e-02 2.795010805130004883e-01 3.112794160842895508e-01 -2.141819298267364502e-01 2.793560624122619629e-01 2.110317647457122803e-01 -5.570518970489501953e-02 2.108786106109619141e-01 2.032954990863800049e-01 -1.757074743509292603e-01 5.251357704401016235e-02 1.024427786469459534e-01 -8.652414195239543915e-03 2.410587221384048462e-01 -4.171493947505950928e-01 2.307981699705123901e-01 1.590704023838043213e-01 1.893714815378189087e-02 -4.410283267498016357e-02 -7.511723041534423828e-02 -1.436693221330642700e-01 -2.612793147563934326e-01 1.225572312250733376e-03 3.776556998491287231e-02 1.983563303947448730e-01
2.576631009578704834e-01 1.227749660611152649e-01 -3.822072744369506836e-01 -1.820151358842849731e-01 -6.593743711709976196e-02 -7.971099764108657837e-02 1.875275373458862305e-01 -2.798228757455945015e-03 3.802241981029510498e-01 2.412530183792114258e-01 -1.843333244323730469e-01 -2.508730813860893250e-02 2.444944083690643311e-01 1.389134228229522705e-01 -3.143200650811195374e-02 2.281193435192108154e-01 -4.917493090033531189e-02 1.171185523271560669e-01 4.488859325647354126e-03 1.379092503339052200e-02 1.381722688674926758e-01 -1.956997513771057129e-01 -1.070320308208465576e-01 3.572783246636390686e-02 -1.546135544776916504e-01 7.839987426996231079e-02 -1.856519430875778198e-01 2.841859757900238037e-01 -2.861088812351226807e-01 -4.850934259593486786e-03 9.937345236539840698e-02 2.147035673260688782e-02
2.040468454360961914e-01 -3.181119561195373535e-01 -1.477240324020385742e-01 -1.360139697790145874e-01 -2.510848343372344971e-01 1.009957026690244675e-02 -1.641070097684860229e-02 -4.598782956600189209e-02 -3.746844083070755005e-02 7.405816763639450073e-02 -1.201747283339500427e-01 5.169646441936492920e-02 3.099873661994934082e-01 2.482992364093661308e-03 2.755417674779891968e-02 1.037671044468879700e-01 -2.633212879300117493e-02 8.228305727243423462e-03 -1.024975255131721497e-01 1.408976465463638306e-01 9.747901558876037598e-02 -5.106868147850036621e-01 1.124042794108390808e-01 7.288799388334155083e-04 -1.241267994046211243e-01 -2.292632758617401123e-01 7.076235115528106689e-02 -1.182300504297018051e-02 -4.590190351009368896e-01 3.063961863517761230e-02 -1.425897777080535889e-01 -2.338687144219875336e-02
3.129759430885314941e-01 2.115591019392013550e-01 -3.720108866691589355e-01 4.816867038607597351e-02 -3.942843154072761536e-02 -2.250009626150131226e-01 1.718656569719314575e-01 2.119932174682617188e-01 6.875231862068176270e-02 -2.764283418655395508e-01 -1.545328050851821899e-01 7.975473999977111816e-02 1.223407834768295288e-01 1.727202683687210083e-01 -6.689696013927459717e-02 2.346591651439666748e-01 -2.470835745334625244e-01 -1.565295606851577759e-01 8.369979262351989746e-02 -5.837329104542732239e-02 1.891741901636123657e-01 -3.489180803298950195e-01 9.888387471437454224e-02 7.148648798465728760e-02 1.569702774286270142e-01 1.806366741657257080e-01 5.194819718599319458e-02 -5.951445177197456360e-02 -9.696748107671737671e-02 9.486667066812515259e-02 -4.696116223931312561e-02 1.472943127155303955e-01
-2.280089706182479858e-01 1.211866214871406555e-01 -2.548070549964904785e-01 9.861006587743759155e-02 -2.223787456750869751e-01 3.619531169533729553e-02 7.534393668174743652e-02 -1.006084755063056946e-01 -8.778013288974761963e-02 -1.422812789678573608e-01 -2.024890035390853882e-01 3.129971027374267578e-01 3.019566833972930908e-01 -1.559811681509017944e-01 -1.176334246993064880e-01 1.588571220636367798e-01 -1.987920701503753662e-01 9.379478543996810913e-02 -2.160627245903015137e-01 -4.378579184412956238e-02 1.950989291071891785e-02 -2.781925350427627563e-02 6.066802889108657837e-02 1.008111760020256042e-01 1.587202250957489014e-01 2.638739906251430511e-02 4.001260995864868164e-01 -2.823162637650966644e-02 -1.507325172424316406e-01 -2.554215192794799805e-01 -2.226774394512176514e-02 2.888904213905334473e-01
-2.636178582906723022e-02 1.100601330399513245e-01 -1.710105240345001221e-01 -5.008383654057979584e-03 -1.954888701438903809e-01 6.062680855393409729e-02 9.075321257114410400e-03 1.162493303418159485e-01 -4.956663772463798523e-02 6.533899903297424316e-02 -1.835563033819198608e-02 1.683175563812255859e-01 1.258765012025833130e-01 -1.113358214497566223e-01 4.625628143548965454e-02 2.035237252712249756e-01 -2.934375107288360596e-01 1.122812405228614807e-01 -5.631887912750244141e-02 2.787892222404479980e-01 2.824209034442901611e-01 -6.639996916055679321e-02 1.008039861917495728e-01 6.744616478681564331e-02 1.742553412914276123e-01 2.763982713222503662e-01 -2.876335680484771729e-01 5.921570584177970886e-02 -2.612144052982330322e-01 1.877362281084060669e-01 -1.626323908567428589e-01 4.402520358562469482e-01
1.401798427104949951e-01 3.184913098812103271e-01 -7.397016882896423340e-02 -4.699881002306938171e-02 -2.956004440784454346e-01 -4.901017621159553528e-02 -5.246437713503837585e-02 -1.612408459186553955e-01 -4.946757107973098755e-02 2.826744616031646729e-01 1.906086690723896027e-02 3.164446055889129639e-01 3.172678053379058838e-01 -1.636245399713516235e-01 -1.731624826788902283e-02 1.438984721899032593e-01 -2.027257829904556274e-01 1.938721090555191040e-01 -1.463854461908340454e-01 -1.132643595337867737e-01 1.536895185708999634e-01 -2.976907491683959961e-01 -2.594677209854125977e-01 -9.639734402298927307e-03 -1.629904806613922119e-01 3.064262680709362030e-02 -7.153894007205963135e-02 8.423662185668945312e-02 1.719241589307785034e-01 2.146476358175277710e-01 2.249118871986865997e-02 1.138177365064620972e-01
-1.122348848730325699e-02 2.489182800054550171e-01 -2.440862357616424561e-01 -7.185155898332595825e-02 -1.797777041792869568e-02 -5.353891756385564804e-03 -6.446641683578491211e-02 -7.800772041082382202e-02 -1.100743710994720459e-01 3.563813492655754089e-02 -1.385466009378433228e-01 8.683355152606964111e-02 -6.902092136442661285e-03 -1.964415460824966431e-01 5.966707691550254822e-02 -1.205493137240409851e-01 -4.062315523624420166e-01 1.120030730962753296e-01 -1.043597906827926636e-01 -2.405607849359512329e-01 9.905058145523071289e-02 -1.203558370471000671e-01 2.178637385368347168e-01 -1.250009238719940186e-01 1.371038425713777542e-02 -1.070536393672227859e-02 1.913602501153945923e-01 3.523581922054290771e-01 -2.349393218755722046e-01 -1.259645223617553711e-01 -2.024143040180206299e-01 3.986237943172454834e-01
1.280530095100402832e-01 1.458343118429183960e-01 -3.925518095493316650e-01 1.313379406929016113e-02 -2.667025923728942871e-01 -1.537040248513221741e-02 3.071531951427459717e-01 3.153892233967781067e-02 3.341699242591857910e-01 1.878980696201324463e-01 9.323892183601856232e-03 1.135876178741455078e-01 2.537923753261566162e-01 8.144903182983398438e-02 4.470065608620643616e-02 2.042464613914489746e-01 -7.178436219692230225e-02 2.533131092786788940e-02 -1.114557608962059021e-01 -3.725789859890937805e-02 2.065553516149520874e-01 -2.861932814121246338e-01 -1.035609990358352661e-01 5.190348625183105469e-02 -1.349693238735198975e-01 1.104197427630424500e-01 -2.369219213724136353e-01 2.150432765483856201e-01 1.294653713703155518e-01 4.089594632387161255e-02 1.411233842372894287e-01 1.946978271007537842e-01
1.715872138738632202e-01 1.797255128622055054e-01 -4.263184964656829834e-01 -1.792520284652709961e-02 -1.187089011073112488e-01 -1.651076525449752808e-01 8.824289590120315552e-02 -7.327836006879806519e-02 -1.845436692237854004e-01 -2.713961601257324219e-01 -8.870624750852584839e-02 -6.409455090761184692e-02 2.987013570964336395e-02 -3.274897336959838867e-01 4.905916750431060791e-02 -3.757459670305252075e-02 8.096136152744293213e-02 1.860294044017791748e-01 -1.441704481840133667e-01 -9.719125181436538696e-02 2.343291789293289185e-01 -2.865589559078216553e-01 6.009312719106674194e-02 4.529093205928802490e-02 1.463097333908081055e-01 -8.961577713489532471e-02 1.757680177688598633e-01 2.413394674658775330e-02 -2.683624327182769775e-01 2.685144245624542236e-01 -1.247006058692932129e-01 1.880554705858230591e-01
4.526669383049011230e-01 -1.599622815847396851e-01 -2.256707847118377686e-01 5.937916785478591919e-02 3.899272531270980835e-02 -5.369821190834045410e-02 -8.668486773967742920e-02 -8.697917312383651733e-02 -1.203848645091056824e-01 6.202728673815727234e-02 1.732452064752578735e-01 3.725490272045135498e-01 1.145218983292579651e-01 -2.604775428771972656e-01 -2.587150335311889648e-01 2.194902598857879639e-01 -5.842337757349014282e-02 2.123092263936996460e-01 8.374690078198909760e-03 -1.672712713479995728e-01 -8.946086280047893524e-03 -3.278900086879730225e-01 -8.458881825208663940e-02 9.000834822654724121e-02 1.246228441596031189e-01 -1.334638595581054688e-01 -3.379068151116371155e-02 5.471105501055717468e-02 -2.522368729114532471e-01 1.007410287857055664e-01 -1.457075774669647217e-02 -3.870657086372375488e-02
-1.209580712020397186e-02 -6.305810064077377319e-02 -2.280807942152023315e-01 -3.115739226341247559e-01 -8.392222970724105835e-02 1.159057468175888062e-01 7.623560726642608643e-02 1.482225656509399414e-01 2.966064028441905975e-02 -1.136656329035758972e-01 7.269346714019775391e-02 1.445554792881011963e-01 3.170773684978485107e-01 -7.492765039205551147e-02 2.942768931388854980e-01 1.363504827022552490e-01 -4.003854393959045410e-01 1.435520350933074951e-01 7.966361194849014282e-02 3.804562613368034363e-02 -1.370051782578229904e-02 -1.077821031212806702e-01 1.437153071165084839e-01 1.287615597248077393e-01 5.637791380286216736e-02 1.917746514081954956e-01 -6.529511511325836182e-02 -4.461273178458213806e-02 -3.046518564224243164e-01 4.520035162568092346e-02 -7.305707549676299095e-04 4.103443920612335205e-01
9.514721482992172241e-02 1.827085912227630615e-01 4.583308845758438110e-02 2.200560271739959717e-01 -3.051069080829620361e-01 -3.266740143299102783e-01 1.297456771135330200e-01 8.791892975568771362e-02 -6.529283523559570312e-02 1.348113566637039185e-01 -1.496256142854690552e-01 1.736827343702316284e-01 4.383131265640258789e-01 -5.041760206222534180e-02 -2.134580165147781372e-02 2.361130267381668091e-01 9.226888418197631836e-02 -5.106066167354583740e-02 -1.359698623418807983e-01 -1.128111965954303741e-03 -4.198426380753517151e-02 -2.601597607135772705e-01 3.212453424930572510e-01 -1.019131913781166077e-01 -1.029886156320571899e-01 7.711999118328094482e-02 1.781427562236785889e-01 -1.802225969731807709e-02 -2.668477296829223633e-01 1.501329839229583740e-01 1.069156825542449951e-02 4.119824618101119995e-02
2.450299710035324097e-01 1.618499159812927246e-01 1.735007464885711670e-01 -2.282023429870605469e-01 -1.179888546466827393e-01 -2.552610263228416443e-02 8.637373894453048706e-02 -4.855338856577873230e-02 -1.444469839334487915e-01 5.086102336645126343e-02 -6.464612483978271484e-02 1.863645464181900024e-01 3.803652822971343994e-01 1.341353356838226318e-01 -1.833959072828292847e-01 1.997218579053878784e-01 -2.366589009761810303e-01 6.786812841892242432e-02 2.142308503389358521e-01 8.405245095491409302e-02 1.536068227142095566e-02 -2.317618876695632935e-01 2.667593955993652344e-01 -8.823122829198837280e-03 -2.785522639751434326e-01 4.714084789156913757e-02 -1.688232421875000000e-01 4.374562948942184448e-02 -2.228049784898757935e-01 -1.024597957730293274e-01 3.153797388076782227e-01 -6.749127991497516632e-03
9.532097727060317993e-02 4.176540672779083252e-02 -2.060521841049194336e-01 -3.672077506780624390e-02 5.062214657664299011e-02 1.388675868511199951e-01 -1.531640440225601196e-01 -1.012727767229080200e-01 -2.594506554305553436e-02 4.313558712601661682e-02 3.796584531664848328e-02 3.043720126152038574e-01 2.501234970986843109e-02 -5.981659144163131714e-02 7.405611127614974976e-02 -1.458333730697631836e-01 -4.334775209426879883e-01 -2.958130277693271637e-02 -1.846334524452686310e-02 -2.876746281981468201e-02 1.276064570993185043e-02 -1.876933872699737549e-01 1.126502603292465210e-01 -1.121745109558105469e-01 1.384599804878234863e-01 -2.438586503267288208e-01 2.626234292984008789e-01 3.049710094928741455e-01 -3.216933310031890869e-01 -2.136566638946533203e-01 1.416783314198255539e-02 3.488039970397949219e-01
-1.812876015901565552e-01 2.474162355065345764e-02 -3.142008483409881592e-01 2.244710475206375122e-01 1.031866297125816345e-01 -1.282300204038619995e-01 2.020973861217498779e-01 7.889837026596069336e-02 -1.421804428100585938e-01 1.138908322900533676e-02 2.044650167226791382e-01 3.024282455444335938e-01 1.537336558103561401e-01 -2.521375417709350586e-01 1.315957456827163696e-01 3.271996378898620605e-01 -9.449597448110580444e-02 1.365119069814682007e-01 -7.211202383041381836e-02 1.970631629228591919e-01 6.550909578800201416e-02 -2.460315078496932983e-01 -7.052574306726455688e-02 1.351370066404342651e-01 2.289531826972961426e-01 -1.260303705930709839e-01 -1.348496973514556885e-01 1.024382635951042175e-01 -2.803314328193664551e-01 3.924091532826423645e-02 3.199815750122070312e-02 2.006682008504867554e-01
1.279656141996383667e-01 5.302969738841056824e-02 -2.499272972345352173e-01 1.529101580381393433e-01 -1.869149506092071533e-02 8.300554007291793823e-02 5.750128999352455139e-02 1.333545893430709839e-01 -5.340366438031196594e-02 2.140997052192687988e-01 5.083665996789932251e-02 1.407482922077178955e-01 5.183586478233337402e-02 -2.220181971788406372e-01 -2.531352341175079346e-01 5.882912501692771912e-02 -1.687129884958267212e-01 3.674584031105041504e-01 7.582204788923263550e-02 1.229347102344036102e-02 6.610377132892608643e-02 -6.006767749786376953e-01 1.217700392007827759e-01 1.223875209689140320e-02 1.426815539598464966e-01 5.786185711622238159e-02 8.004574477672576904e-02 2.325642704963684082e-01 3.967905417084693909e-02 -1.392599195241928101e-01 -9.743974357843399048e-02 1.087396368384361267e-01
1.012779027223587036e-01 3.670675158500671387e-01 -2.616142034530639648e-01 1.570074111223220825e-01 2.320083789527416229e-02 -1.690629422664642334e-01 7.785327732563018799e-02 -2.527164816856384277e-01 -1.528442651033401489e-01 -1.333739459514617920e-01 -2.314277142286300659e-01 2.951637208461761475e-01 -1.295934021472930908e-01 -1.915110051631927490e-01 2.255273759365081787e-01 1.142541319131851196e-01 -2.946994304656982422e-01 4.573790729045867920e-02 -1.564759388566017151e-02 -2.438182234764099121e-01 4.211774095892906189e-02 -2.179027050733566284e-01 4.495436698198318481e-02 4.669174179434776306e-02 2.156605720520019531e-01 1.501126885414123535e-01 1.183154881000518799e-01 8.491456508636474609e-02 -1.948596835136413574e-01 -2.841001842170953751e-03 -1.564050316810607910e-01 9.414868056774139404e-02
9.368017315864562988e-02 3.624316751956939697e-01 -6.442940235137939453e-02 -1.804386079311370850e-02 -1.189179420471191406e-01 -1.242410987615585327e-01 3.279878944158554077e-02 -1.617652028799057007e-01 1.380950659513473511e-01 -1.249459199607372284e-02 4.394617304205894470e-02 2.302851080894470215e-01 3.506183326244354248e-01 -2.144797742366790771e-01 -2.704412639141082764e-01 -9.585407376289367676e-02 -1.933627724647521973e-01 -4.031994380056858063e-03 1.963178217411041260e-01 1.809214502573013306e-01 -1.123574003577232361e-01 -2.221467494964599609e-01 8.664991706609725952e-02 -2.034364342689514160e-01 5.570557713508605957e-02 -1.599844694137573242e-01 -1.652387678623199463e-01 -3.632694017142057419e-03 -2.380730956792831421e-01 -8.662021160125732422e-02 2.959395051002502441e-01 2.139985263347625732e-01
3.661914495751261711e-03 -6.293429434299468994e-02 -2.258583754301071167e-01 9.600291959941387177e-03 -4.784845188260078430e-02 -1.489775329828262329e-01 1.871642172336578369e-01 7.873036898672580719e-03 2.215278744697570801e-01 7.961814850568771362e-02 -5.490703880786895752e-02 4.353452622890472412e-01 3.609730899333953857e-01 2.565770745277404785e-01 -3.162330389022827148e-02 1.370827406644821167e-01 -2.734417319297790527e-01 2.230070531368255615e-02 -1.019557118415832520e-01 4.964648187160491943e-02 2.774560153484344482e-01 -2.351299524307250977e-01 4.358468949794769287e-02 -9.493257850408554077e-02 6.985119730234146118e-02 -4.194612056016921997e-02 -1.438146680593490601e-01 -1.613602042198181152e-01 -2.121540158987045288e-01 -3.504055738449096680e-02 -5.621907114982604980e-02 2.956402003765106201e-01
1.177792549133300781e-01 -2.524187415838241577e-02 -2.473701238632202148e-01 -2.762959524989128113e-02 -2.241906523704528809e-01 -1.120795086026191711e-01 1.197843179106712341e-01 -5.831832066178321838e-02 3.943433761596679688e-01 -1.367781162261962891e-01 -8.256057649850845337e-02 1.451766937971115112e-01 2.732213139533996582e-01 6.507872790098190308e-02 7.126514613628387451e-02 2.027414292097091675e-01 -8.041699975728988647e-02 -1.684142798185348511e-01 2.456531524658203125e-01 -2.590623684227466583e-02 5.815245956182479858e-02 -3.172895312309265137e-01 -6.695909053087234497e-02 1.123573333024978638e-01 -1.300526410341262817e-01 5.316287651658058167e-02 -2.169608771800994873e-01 1.765556186437606812e-01 -1.862590610980987549e-01 -2.887704670429229736e-01 1.574179828166961670e-01 2.406941056251525879e-01
4.911895841360092163e-03 1.198794022202491760e-01 -5.540140345692634583e-02 -2.594516575336456299e-01 -2.470002323389053345e-01 -2.429109215736389160e-01 1.436484754085540771e-01 -5.371378734707832336e-02 1.669901013374328613e-01 -4.237363114953041077e-02 -2.152520865201950073e-01 1.962452381849288940e-02 2.863190174102783203e-01 1.337719559669494629e-01 -1.423965990543365479e-01 -2.453629113733768463e-02 -2.634420990943908691e-01 -2.258690744638442993e-01 2.241142652928829193e-02 6.849162280559539795e-02 3.098904192447662354e-01 -1.283248215913772583e-01 6.652320153079926968e-04 -8.562338538467884064e-03 3.119453229010105133e-02 1.259401673451066017e-03 2.256169617176055908e-01 2.414916157722473145e-01 -2.678748071193695068e-01 1.651946455240249634e-01 1.747910678386688232e-02 3.560908734798431396e-01
-6.297127157449722290e-02 4.143897891044616699e-01 -2.834763824939727783e-01 5.971765518188476562e-02 -1.963725537061691284e-01 5.737812444567680359e-02 8.613497763872146606e-02 2.189830839633941650e-01 -8.183937519788742065e-02 -1.841519773006439209e-01 -3.439826890826225281e-02 1.102748736739158630e-01 5.012030154466629028e-02 -4.799846559762954712e-02 -1.734523326158523560e-01 1.975927948951721191e-01 -1.814663857221603394e-01 1.926281489431858063e-02 2.971117198467254639e-01 -1.439003944396972656e-01 -4.058668389916419983e-02 -2.589604556560516357e-01 2.019594311714172363e-01 2.984790503978729248e-01 4.760186001658439636e-02 3.333685547113418579e-02 -1.655095517635345459e-01 1.146027296781539917e-01 2.415528707206249237e-02 -1.684287190437316895e-01 1.819368451833724976e-01 2.616096735000610352e-01
1.002391241490840912e-02 1.660397090017795563e-02 -3.035992681980133057e-01 -1.236850954592227936e-02 -4.742583632469177246e-02 -1.303238123655319214e-01 5.815768986940383911e-02 5.977571755647659302e-02 9.983118623495101929e-02 6.084286794066429138e-02 -1.896600006148219109e-03 3.063390552997589111e-01 3.585346639156341553e-01 -5.843004211783409119e-02 2.911499142646789551e-01 1.831113398075103760e-01 -2.662037909030914307e-01 1.511487960815429688e-01 -1.365767419338226318e-01 1.058325245976448059e-01 7.140818051993846893e-04 -5.422507971525192261e-02 1.706928312778472900e-01 2.041215896606445312e-01 1.567568331956863403e-01 2.233956195414066315e-02 -8.894240111112594604e-02 -4.283066466450691223e-02 -9.130140393972396851e-02 -2.582224905490875244e-01 -1.710503548383712769e-01 4.323633015155792236e-01
1.225621700286865234e-01 2.466873228549957275e-01 -3.391767442226409912e-01 2.030194848775863647e-01 4.365383461117744446e-02 -2.143224775791168213e-01 1.724492311477661133e-01 -3.752294555306434631e-02 1.604299806058406830e-02 -1.310801506042480469e-01 -1.702134609222412109e-01 3.112574815750122070e-01 -3.154305368661880493e-02 -1.248915642499923706e-01 1.336920708417892456e-01 1.445734053850173950e-01 -1.391594409942626953e-01 2.422025650739669800e-01 1.831027306616306305e-02 -7.742672413587570190e-02 1.333804875612258911e-01 -2.709684371948242188e-01 2.478749454021453857e-01 1.487228721380233765e-01 1.433012038469314575e-01 1.415911167860031128e-01 1.175191700458526611e-01 2.112396210432052612e-01 -2.103147357702255249e-01 -1.444376558065414429e-01 -2.268151640892028809e-01 1.246206611394882202e-01
-1.686373651027679443e-01 2.077188529074192047e-02 -2.975390255451202393e-01 1.622232496738433838e-01 -2.668649554252624512e-01 -2.598030567169189453e-01 1.929274052381515503e-01 -1.233363896608352661e-01 1.071958243846893311e-01 -5.299922823905944824e-02 -2.580506503582000732e-01 1.649492084980010986e-01 3.312066197395324707e-01 -1.724599450826644897e-01 1.889486461877822876e-01 1.466078758239746094e-01 -2.992925941944122314e-01 5.347786098718643188e-02 -2.465434186160564423e-02 6.039253622293472290e-02 1.146185845136642456e-01 4.212861880660057068e-03 1.974423825740814209e-01 1.288431286811828613e-01 6.552065163850784302e-02 4.980172216892242432e-02 -7.460423558950424194e-02 -7.443521171808242798e-02 4.900622367858886719e-02 1.541074961423873901e-01 -2.779000811278820038e-02 3.875178098678588867e-01
2.324301153421401978e-01 6.716681271791458130e-02 -1.875438988208770752e-01 9.994573146104812622e-02 -2.518220543861389160e-01 -2.330779135227203369e-01 2.474440187215805054e-01 -1.691641658544540405e-01 -6.791779398918151855e-02 -2.623248398303985596e-01 -6.326590478420257568e-02 9.096845984458923340e-02 -9.640955179929733276e-02 -3.990091383457183838e-01 -9.655894339084625244e-02 -3.807709738612174988e-02 -1.487457156181335449e-01 2.398334294557571411e-01 -9.156947955489158630e-03 1.008827611804008484e-02 1.284482479095458984e-01 -1.266308575868606567e-01 7.458652555942535400e-02 2.131991982460021973e-01 3.062762022018432617e-01 2.171483077108860016e-02 1.793707907199859619e-02 2.822956144809722900e-01 -1.967955082654953003e-01 -6.934426724910736084e-02 -1.329260617494583130e-01 1.576664149761199951e-01
6.903469562530517578e-02 9.406627714633941650e-02 -6.435927003622055054e-02 4.948096349835395813e-02 -1.342420727014541626e-01 9.771899878978729248e-02 1.461101174354553223e-01 -1.068646013736724854e-01 2.123499661684036255e-02 -3.401618450880050659e-02 -2.854268550872802734e-01 4.572938978672027588e-01 1.477021425962448120e-01 -1.297103166580200195e-01 -6.033612415194511414e-02 2.610463649034500122e-03 -2.366108894348144531e-01 -1.725978404283523560e-01 4.690251499414443970e-02 -3.744119703769683838e-01 -1.751714646816253662e-01 -2.199030667543411255e-01 -9.409704245626926422e-03 2.288997620344161987e-01 6.520722806453704834e-02 4.917437583208084106e-02 2.442674338817596436e-01 -1.914461143314838409e-02 -7.869109511375427246e-02 4.664015024900436401e-02 1.562590599060058594e-01 3.546861708164215088e-01
1.260784715414047241e-01 -7.750510238111019135e-03 -4.199114739894866943e-01 -4.613671451807022095e-02 -1.734920293092727661e-01 -1.359066218137741089e-01 2.366307675838470459e-01 -1.166587695479393005e-01 1.655375212430953979e-01 1.441353410482406616e-01 9.989710524678230286e-03 1.526995897293090820e-01 2.638958394527435303e-01 -5.887549370527267456e-03 -7.464730739593505859e-02 4.672091305255889893e-01 3.074931353330612183e-02 4.824328422546386719e-02 1.462432593107223511e-01 -1.136866584420204163e-01 2.462000548839569092e-01 -1.240319907665252686e-01 -8.826598525047302246e-03 -1.452593505382537842e-01 6.151038780808448792e-02 1.780751347541809082e-01 -1.716170608997344971e-01 2.010215073823928833e-01 -4.530294612050056458e-02 -1.057790666818618774e-01 1.433235853910446167e-01 2.199746519327163696e-01
-5.283360183238983154e-02 4.966783523559570312e-02 -2.080856561660766602e-01 1.896724253892898560e-01 -5.953361839056015015e-02 -2.314075529575347900e-01 -1.581054776906967163e-01 -5.404106900095939636e-02 -1.061995141208171844e-02 -4.486691206693649292e-02 1.501211524009704590e-01 4.537107348442077637e-01 1.323626488447189331e-01 -1.013275980949401855e-01 2.974750706925988197e-03 4.450878873467445374e-02 -3.076221644878387451e-01 3.056416511535644531e-01 -6.259696930646896362e-02 -1.767063587903976440e-01 -6.880389526486396790e-03 -3.030226528644561768e-01 1.574376225471496582e-01 1.398963630199432373e-01 2.917620539665222168e-01 -2.489586174488067627e-01 1.374261528253555298e-01 1.956910267472267151e-02 6.061856821179389954e-02 9.123680740594863892e-02 1.248802319169044495e-01 1.295177787542343140e-01
3.054416775703430176e-01 -6.095994729548692703e-03 -2.139094322919845581e-01 3.475990295410156250e-01 -2.346588522195816040e-01 1.833856664597988129e-02 7.061991095542907715e-02 -9.367738664150238037e-02 -4.021342471241950989e-02 9.601830691099166870e-02 -1.860656291246414185e-01 -1.318109631538391113e-01 -6.904724240303039551e-02 -1.922663301229476929e-02 -6.928407400846481323e-02 2.150422781705856323e-01 -4.316759109497070312e-01 -8.394350111484527588e-02 -2.241252660751342773e-01 -8.408722281455993652e-02 2.179035395383834839e-01 -1.327630579471588135e-01 1.314816474914550781e-01 -1.355976313352584839e-01 6.324797123670578003e-02 1.495796591043472290e-01 4.600339010357856750e-02 -1.152164712548255920e-01 -2.915300726890563965e-01 -2.383404597640037537e-02 6.603459268808364868e-02 2.622039914131164551e-01
-5.096077546477317810e-02 2.023764699697494507e-01 -4.165138304233551025e-01 2.471245527267456055e-01 -1.713936328887939453e-01 1.623654924333095551e-02 1.137337014079093933e-01 -2.851266600191593170e-02 1.612529754638671875e-01 -1.385347694158554077e-01 1.336552500724792480e-01 2.999254167079925537e-01 1.169608067721128464e-02 -6.181601434946060181e-02 -6.576544046401977539e-02 1.694401204586029053e-01 -1.484438627958297729e-01 3.019022196531295776e-02 3.349576890468597412e-02 5.057923868298530579e-02 4.308240413665771484e-01 -1.676357686519622803e-01 1.834915280342102051e-01 -5.658310651779174805e-02 2.408372461795806885e-01 -1.222208142280578613e-01 4.304002597928047180e-02 -3.353442624211311340e-02 -3.539071679115295410e-01 9.938607364892959595e-02 1.561171188950538635e-02 3.818793629761785269e-04
1.817071139812469482e-01 1.014690771698951721e-01 -2.926640212535858154e-01 -4.994418472051620483e-03 -2.945313155651092529e-01 6.531599164009094238e-02 -8.773928135633468628e-02 1.370278447866439819e-01 -2.433120012283325195e-01 -8.345228433609008789e-02 -3.829972743988037109e-01 2.163572609424591064e-01 1.945272982120513916e-01 1.968613117933273315e-01 5.083472654223442078e-02 8.612904697656631470e-02 -5.394332110881805420e-02 1.463575810194015503e-01 -1.794528663158416748e-01 1.683151721954345703e-01 1.693340092897415161e-01 -3.569040000438690186e-01 6.189906597137451172e-02 7.311002910137176514e-02 2.019745707511901855e-01 -5.007617291994392872e-04 3.210785090923309326e-01 -6.393262650817632675e-03 7.813534140586853027e-02 -4.065986722707748413e-02 -3.088475018739700317e-02 6.727726757526397705e-02
6.652902811765670776e-02 1.645879894495010376e-01 -9.887589141726493835e-03 4.374603554606437683e-02 -2.115861773490905762e-01 -1.713446080684661865e-01 -4.471150040626525879e-02 -8.388011157512664795e-02 5.733869597315788269e-02 7.547564804553985596e-02 7.439672946929931641e-03 3.140449225902557373e-01 1.523615866899490356e-01 -1.308850646018981934e-01 -2.322433590888977051e-01 -1.190476492047309875e-02 7.910105586051940918e-02 2.740919589996337891e-01 -4.897377789020538330e-01 -2.973964624106884003e-02 3.884317353367805481e-02 -2.101446241140365601e-01 1.779112368822097778e-01 3.409920930862426758e-01 -1.271168738603591919e-01 -1.513953357934951782e-01 -7.214148342609405518e-02 1.301272660493850708e-01 -1.682716459035873413e-01 5.817491561174392700e-03 2.408087998628616333e-01 1.340141147375106812e-01
8.013664931058883667e-02 8.390069007873535156e-03 -5.100604891777038574e-02 -1.538100540637969971e-01 -7.558727171272039413e-03 2.271417975425720215e-01 1.584809422492980957e-01 2.658969163894653320e-02 2.180742174386978149e-01 -8.938620239496231079e-02 6.554131954908370972e-02 1.948455721139907837e-01 -5.906978622078895569e-02 -1.744139380753040314e-02 -2.870949357748031616e-02 3.447600305080413818e-01 -9.862516075372695923e-02 6.352213025093078613e-02 1.521611213684082031e-01 -1.244978383183479309e-01 1.082719042897224426e-01 -5.215210914611816406e-01 1.088131684809923172e-02 -5.949819087982177734e-02 -5.563472211360931396e-02 5.675686150789260864e-02 -1.517667528241872787e-02 -3.970376402139663696e-02 -3.943420350551605225e-01 -1.537852436304092407e-01 -2.273224852979183197e-02 3.753868341445922852e-01
-1.050462275743484497e-01 -2.008821517229080200e-01 -2.408116459846496582e-01 -1.922760345041751862e-02 -1.869570910930633545e-01 1.491885865107178688e-03 2.071871161460876465e-01 -3.375169932842254639e-01 1.184521988034248352e-01 -1.609235070645809174e-02 -9.520380198955535889e-02 2.786905765533447266e-01 3.239317238330841064e-01 -6.804495304822921753e-02 -1.400039345026016235e-01 1.288146525621414185e-01 -2.876055538654327393e-01 -8.796108514070510864e-02 -5.427548289299011230e-02 -6.325193494558334351e-02 4.333040118217468262e-01 3.928254824131727219e-03 -7.771351933479309082e-02 -3.305583493784070015e-03 8.543920516967773438e-02 -1.183005198836326599e-01 7.313326746225357056e-02 1.329545769840478897e-02 -1.482955664396286011e-01 1.267711967229843140e-01 1.347139924764633179e-01 2.782526910305023193e-01
-4.095532000064849854e-02 5.622840672731399536e-02 -2.702969610691070557e-01 -1.752822548151016235e-01 -1.958408355712890625e-01 -1.238305792212486267e-01 -2.262028120458126068e-02 2.698948383331298828e-01 1.458793729543685913e-01 6.208739429712295532e-02 -8.925478905439376831e-02 2.394148260354995728e-01 4.145995080471038818e-01 7.477215956896543503e-03 1.844850778579711914e-01 7.513913512229919434e-02 -2.916685640811920166e-01 1.493057161569595337e-01 -1.009483635425567627e-01 7.795360684394836426e-02 1.709208823740482330e-02 2.041643310803920031e-04 5.721866339445114136e-02 1.514229774475097656e-01 1.979380398988723755e-01 -1.485552042722702026e-01 -5.587218329310417175e-02 1.755044423043727875e-02 -4.092667698860168457e-01 -3.852939233183860779e-03 -1.301164776086807251e-01 2.510695159435272217e-01
2.353905290365219116e-01 1.312655657529830933e-01 -3.296265304088592529e-01 9.340263158082962036e-02 -1.026106253266334534e-01 -7.495953235775232315e-03 -1.853021420538425446e-02 3.181129321455955505e-02 -9.433559328317642212e-02 -1.237993687391281128e-01 -1.593258231878280640e-01 1.881648600101470947e-01 -1.234879568219184875e-01 -7.125846296548843384e-02 1.140656098723411560e-01 4.167582467198371887e-02 -3.174331784248352051e-01 4.119195044040679932e-02 -1.847257651388645172e-02 -3.944508265703916550e-03 -1.561244875192642212e-01 -2.442097514867782593e-01 -3.816290572285652161e-02 -1.167437285184860229e-01 2.022157609462738037e-01 -1.091439276933670044e-03 2.769193798303604126e-02 3.213187456130981445e-01 -3.537871241569519043e-01 -1.064831018447875977e-01 -2.136186659336090088e-01 3.859966099262237549e-01
1.654531210660934448e-01 1.005072072148323059e-01 -1.003902107477188110e-01 -2.323525846004486084e-01 -2.804026603698730469e-01 -4.522854834794998169e-02 -2.082711830735206604e-02 1.866914480924606323e-01 -1.581328809261322021e-01 -1.244134381413459778e-01 -5.338713899254798889e-02 1.934516429901123047e-01 5.033839941024780273e-01 -1.054691746830940247e-01 -2.949210703372955322e-01 4.770937934517860413e-02 -1.754161268472671509e-01 3.380180522799491882e-02 1.899028718471527100e-01 -4.837540537118911743e-02 5.401061102747917175e-02 -2.492408752441406250e-01 5.004233866930007935e-02 -7.636814378201961517e-03 -3.320395350456237793e-01 7.304578553885221481e-03 -1.147058829665184021e-01 -4.393047466874122620e-02 -9.406809508800506592e-02 -4.330179467797279358e-02 2.507315874099731445e-01 1.052048057317733765e-01
3.420341014862060547e-01 4.808472841978073120e-02 -6.795323640108108521e-02 -1.333129853010177612e-01 3.571270406246185303e-02 -1.717548221349716187e-01 9.088712744414806366e-03 -1.639985740184783936e-01 1.392827033996582031e-01 4.916046187281608582e-02 1.070580780506134033e-01 2.854690253734588623e-01 3.322606086730957031e-01 -1.253123432397842407e-01 3.905183169990777969e-03 7.380015403032302856e-02 9.504027664661407471e-03 1.775124967098236084e-01 -2.181633710861206055e-01 -8.983623236417770386e-03 7.347669452428817749e-02 -1.935103088617324829e-01 2.948263883590698242e-01 4.414575397968292236e-01 -1.268173456192016602e-01 9.625198692083358765e-02 1.045212149620056152e-01 8.440429717302322388e-02 -2.418028116226196289e-01 -5.882235243916511536e-02 2.118163704872131348e-01 1.023134775459766388e-02
1.850426048040390015e-01 1.150643751025199890e-01 -8.668716251850128174e-02 -2.315869480371475220e-01 -2.779537737369537354e-01 -3.220940232276916504e-01 2.359219491481781006e-01 7.360711693763732910e-02 3.236897885799407959e-01 -1.107490155845880508e-02 -1.240093186497688293e-01 7.434827834367752075e-02 3.343689739704132080e-01 7.655028998851776123e-02 8.355452865362167358e-02 4.210981726646423340e-01 -2.321104854345321655e-01 1.556119620800018311e-01 -4.870782792568206787e-02 1.454825792461633682e-02 2.344527095556259155e-01 3.482183208689093590e-03 1.376053392887115479e-01 -2.363230288028717041e-02 1.123526319861412048e-01 1.699651181697845459e-01 5.843803659081459045e-02 2.982533350586891174e-02 -3.538373485207557678e-02 -1.201084926724433899e-01 4.408048931509256363e-03 6.970950216054916382e-02
6.245658267289400101e-03 -1.212862785905599594e-02 -1.877761781215667725e-01 1.541965305805206299e-01 -1.103701516985893250e-01 -4.084993898868560791e-02 1.058706827461719513e-02 1.604531854391098022e-01 -9.288358688354492188e-02 7.065133657306432724e-03 -1.143699628300964832e-03 4.089491367340087891e-01 6.725189834833145142e-02 -2.937367856502532959e-01 1.746904402971267700e-01 3.384343385696411133e-01 -1.547022312879562378e-01 3.590888082981109619e-01 -2.113287150859832764e-01 5.952276289463043213e-02 7.297360152006149292e-02 -2.464414760470390320e-02 -1.578823924064636230e-01 1.530476361513137817e-01 9.410012513399124146e-02 6.561810523271560669e-02 -4.271148890256881714e-02 1.677047088742256165e-02 -2.424154430627822876e-01 2.593378126621246338e-01 -8.029785007238388062e-02 2.935895621776580811e-01
1.697999089956283569e-01 5.565790086984634399e-02 -2.368938326835632324e-01 -1.338607221841812134e-01 -2.901761829853057861e-01 1.383101195096969604e-01 1.830633431673049927e-01 1.390593796968460083e-01 1.818027645349502563e-01 -2.965514920651912689e-02 8.379169553518295288e-02 2.635665535926818848e-01 1.116107255220413208e-01 -2.057701796293258667e-01 -7.771006971597671509e-02 2.423790395259857178e-01 -5.523613840341567993e-02 8.066955953836441040e-02 4.986678436398506165e-02 -1.204301640391349792e-01 1.476895809173583984e-01 -2.550608217716217041e-01 -4.120102524757385254e-02 2.034091651439666748e-01 -2.744507277384400368e-03 -2.271150052547454834e-01 -1.048322096467018127e-01 -1.889666467905044556e-01 -3.882377147674560547e-01 5.461154505610466003e-02 -1.974423415958881378e-02 3.145935237407684326e-01
6.750578433275222778e-02 5.100159719586372375e-02 -2.988010346889495850e-01 2.842441797256469727e-01 9.360433369874954224e-02 -2.849933132529258728e-02 3.182923048734664917e-02 -1.248594000935554504e-01 -8.316855877637863159e-02 -2.212517410516738892e-01 -7.488691806793212891e-02 3.945463299751281738e-01 -1.433788985013961792e-02 1.771040842868387699e-03 1.448979973793029785e-01 1.255132555961608887e-01 -1.173075512051582336e-01 2.289085537195205688e-01 -7.927497848868370056e-03 -2.963571250438690186e-01 1.403491199016571045e-01 -2.525544166564941406e-01 3.880203664302825928e-01 4.515553265810012817e-02 3.758419305086135864e-02 7.021261751651763916e-02 2.364034578204154968e-02 2.351345270872116089e-01 -1.087095811963081360e-01 -5.456530675292015076e-02 -1.563012897968292236e-01 2.256997823715209961e-01
-1.157982051372528076e-01 1.993696987628936768e-01 -2.360593825578689575e-01 1.423986442387104034e-02 -2.599433362483978271e-01 -1.831263452768325806e-01 6.463038176298141479e-02 -2.149641066789627075e-01 -1.913562864065170288e-01 7.851258665323257446e-02 -1.869812458753585815e-01 2.769818305969238281e-01 3.535329103469848633e-01 -1.718637198209762573e-01 -4.084258154034614563e-02 -6.001610308885574341e-02 -2.233664989471435547e-01 1.125344773754477501e-03 -1.423376798629760742e-01 9.089438244700431824e-03 7.219061255455017090e-02 3.437252342700958252e-02 1.583686023950576782e-01 -5.235362052917480469e-02 1.744260936975479126e-01 3.261973848566412926e-03 4.112161397933959961e-01 9.163297712802886963e-02 -1.755643486976623535e-01 -2.001031041145324707e-01 1.502836197614669800e-01 1.390597373247146606e-01
-5.653319880366325378e-02 1.763021796941757202e-01 -4.051755368709564209e-01 -1.655433326959609985e-02 -6.456815451383590698e-02 1.840395331382751465e-01 4.804312810301780701e-02 -2.677897177636623383e-02 -4.746960848569869995e-02 1.180551946163177490e-01 -1.805335879325866699e-01 3.702780604362487793e-02 1.986241154372692108e-02 -1.461349129676818848e-01 -2.869898378849029541e-01 9.834852814674377441e-02 -2.321987897157669067e-01 1.126906648278236389e-01 -2.111892998218536377e-01 2.033087164163589478e-01 -2.151876315474510193e-02 -1.471681594848632812e-01 -1.648624613881111145e-02 -1.077530235052108765e-01 1.545946151018142700e-01 1.369501650333404541e-01 -8.762118965387344360e-02 -1.001580432057380676e-01 -4.441142976284027100e-01 2.580901384353637695e-01 1.071823388338088989e-01 2.720679938793182373e-01
7.208908349275588989e-02 -1.934670656919479370e-02 -2.012764811515808105e-01 -5.309019610285758972e-02 -1.491172462701797485e-01 5.086302757263183594e-02 2.848020754754543304e-02 -2.577743679285049438e-02 1.694379001855850220e-01 2.803066372871398926e-01 9.640708565711975098e-02 4.187097549438476562e-01 9.731892496347427368e-02 -2.133513987064361572e-01 9.661033004522323608e-02 2.703953683376312256e-01 -3.736635446548461914e-01 9.457481652498245239e-02 -4.748790711164474487e-02 1.169642880558967590e-01 2.591872029006481171e-02 -2.141103893518447876e-01 1.795924156904220581e-01 5.730936303734779358e-02 5.059075541794300079e-03 2.643060386180877686e-01 1.134325787425041199e-01 3.781191110610961914e-01 1.414775848388671875e-01 -5.522692576050758362e-02 -9.588414803147315979e-03 5.458379629999399185e-03
-4.053376242518424988e-02 3.083571977913379669e-02 -2.454341500997543335e-01 9.566987305879592896e-02 3.567921742796897888e-02 -8.525343984365463257e-02 2.347611188888549805e-01 -1.423934102058410645e-01 1.151501536369323730e-01 3.200806677341461182e-01 9.367407299578189850e-03 2.167333960533142090e-01 9.970519691705703735e-02 -2.416622042655944824e-01 1.264628767967224121e-01 2.152346819639205933e-01 -1.020699143409729004e-01 3.055366277694702148e-01 -2.113884538412094116e-01 -1.896910667419433594e-01 -8.835680782794952393e-02 -3.339222669601440430e-01 1.448910087347030640e-01 -1.831617653369903564e-01 3.778989892452955246e-03 2.893120236694812775e-02 2.032730281352996826e-01 2.495483905076980591e-01 -3.472111653536558151e-03 8.342644572257995605e-02 -6.962352246046066284e-02 2.758558094501495361e-01
-2.422573976218700409e-02 1.833868473768234253e-01 -2.028238624334335327e-01 1.221992149949073792e-01 1.402789205312728882e-01 -1.617832779884338379e-01 6.785213947296142578e-02 5.967839062213897705e-02 -1.510381791740655899e-02 -2.568195760250091553e-02 1.018945574760437012e-01 2.020547538995742798e-01 7.465042918920516968e-02 -1.835561096668243408e-01 1.827500015497207642e-01 2.014160603284835815e-01 -4.627798199653625488e-01 1.837208122014999390e-01 -1.389896571636199951e-01 1.868130452930927277e-02 4.410725831985473633e-02 -4.294310510158538818e-01 1.974941045045852661e-02 9.891327470541000366e-02 1.721936911344528198e-01 -4.261680692434310913e-02 1.600115448236465454e-01 1.487708985805511475e-01 1.305624544620513916e-01 3.170755505561828613e-01 -6.702313572168350220e-02 1.580255478620529175e-01
-8.986914157867431641e-02 2.420022189617156982e-01 3.617774695158004761e-02 -8.196054957807064056e-03 -2.617197632789611816e-01 -4.471729993820190430e-01 -1.281439363956451416e-01 -2.179709821939468384e-01 -1.281419545412063599e-01 1.856816709041595459e-01 -1.318311691284179688e-01 2.313221693038940430e-01 2.626482546329498291e-01 -8.625657856464385986e-02 -1.445992942899465561e-02 1.151097267866134644e-01 -2.136852592229843140e-01 1.654828712344169617e-02 3.890060633420944214e-02 3.464479744434356689e-02 1.158703416585922241e-01 -3.897381126880645752e-01 -1.130589768290519714e-01 8.606217056512832642e-02 -6.089334189891815186e-02 -6.873362511396408081e-02 -2.444764971733093262e-02 2.295388579368591309e-01 1.476517505943775177e-02 1.942480504512786865e-01 2.055628746747970581e-01 -1.087851896882057190e-01
-1.732874196022748947e-03 6.565003097057342529e-02 -2.197800874710083008e-01 -6.924533098936080933e-02 -5.090352892875671387e-02 7.262927293777465820e-02 7.513129618018865585e-03 1.143163219094276428e-01 -1.164864189922809601e-02 1.181341707706451416e-01 -2.187278419733047485e-01 -7.842680066823959351e-02 5.616881325840950012e-02 -2.413767427206039429e-01 -3.157726526260375977e-01 1.117931529879570007e-01 -3.275207877159118652e-01 7.579512149095535278e-02 -2.159315496683120728e-01 3.212467432022094727e-01 1.272428035736083984e-01 -1.951830536127090454e-01 -9.215416759252548218e-02 -2.839500643312931061e-02 2.546378970146179199e-01 2.537063881754875183e-02 -2.523367702960968018e-01 8.459378778934478760e-02 -2.569162845611572266e-01 1.327246874570846558e-01 5.719842389225959778e-02 3.609048724174499512e-01
-3.454622253775596619e-02 9.465220570564270020e-02 -9.745050221681594849e-02 -1.533418744802474976e-01 -7.387061417102813721e-02 4.800240695476531982e-02 1.407139897346496582e-01 -1.709598489105701447e-02 1.121003553271293640e-01 -2.429042756557464600e-01 2.204811424016952515e-01 1.431082636117935181e-01 -4.325001314282417297e-02 -7.071112096309661865e-02 1.054290402680635452e-02 3.668151199817657471e-01 -1.064199507236480713e-01 -1.050224229693412781e-01 -6.620511412620544434e-02 -5.849184095859527588e-02 1.550488024950027466e-01 -4.232026338577270508e-01 -1.338986158370971680e-01 6.850338727235794067e-02 7.521742582321166992e-02 -1.479072123765945435e-01 -1.063037756830453873e-02 4.041391611099243164e-02 -4.648235142230987549e-01 -1.023105159401893616e-02 1.020248606801033020e-02 3.812033236026763916e-01
3.184998035430908203e-02 -8.810025453567504883e-02 2.386933192610740662e-03 -9.585946798324584961e-03 -3.785108625888824463e-01 -8.506599068641662598e-02 -4.346236586570739746e-02 -1.753230541944503784e-01 -2.476045191287994385e-01 -1.151018310338258743e-02 -1.685325205326080322e-01 3.528077304363250732e-01 1.955480575561523438e-01 -1.182108968496322632e-01 1.383643150329589844e-01 2.653493881225585938e-01 -1.330338269472122192e-01 -8.368952572345733643e-02 -4.178357496857643127e-02 -9.336369112133979797e-03 1.815443038940429688e-01 1.043725982308387756e-01 3.036759495735168457e-01 -2.074994295835494995e-01 -1.059659477323293686e-02 -3.938530758023262024e-02 1.509471982717514038e-01 6.479398813098669052e-03 -3.366423845291137695e-01 1.857845112681388855e-02 7.694991677999496460e-02 3.196256756782531738e-01
-1.065134536474943161e-02 -4.773875325918197632e-02 -1.290410757064819336e-01 -8.169274032115936279e-02 -3.882372751832008362e-02 -1.916480511426925659e-01 1.475298702716827393e-01 1.012616604566574097e-01 -1.804530769586563110e-01 -3.153545856475830078e-01 -6.563198566436767578e-02 1.015272885560989380e-01 3.035273253917694092e-01 -2.188725769519805908e-02 -1.833899319171905518e-01 2.934407815337181091e-02 -3.348894715309143066e-01 8.989771455526351929e-02 6.943459063768386841e-02 -7.821097970008850098e-02 -3.145983517169952393e-01 -1.246838569641113281e-01 6.506923120468854904e-03 -1.183138415217399597e-01 -6.920125335454940796e-02 -9.074649959802627563e-02 -1.142525821924209595e-01 1.299901455640792847e-01 -4.333826899528503418e-01 1.909189820289611816e-01 3.097378313541412354e-01 8.594652265310287476e-02
3.600064665079116821e-02 -7.099574059247970581e-02 -4.301027655601501465e-01 -1.488619744777679443e-01 -2.487712949514389038e-01 8.159025758504867554e-02 1.273851543664932251e-01 -3.155040368437767029e-02 2.709822654724121094e-01 4.696870595216751099e-02 -2.677560746669769287e-01 2.426459640264511108e-01 4.118739068508148193e-01 7.347909361124038696e-02 -8.087087422609329224e-02 3.032750189304351807e-01 -1.560087352991104126e-01 3.979006782174110413e-02 -1.068927440792322159e-02 1.655392162501811981e-02 1.330240219831466675e-01 -1.488023549318313599e-01 -2.244717925786972046e-01 -2.783509716391563416e-02 3.954286500811576843e-02 8.703701943159103394e-02 -1.852076947689056396e-01 2.107204794883728027e-01 9.099847823381423950e-02 -8.528218418359756470e-02 1.353748701512813568e-02 9.715534746646881104e-03
-7.661072909832000732e-02 -2.896194346249103546e-03 -2.807000577449798584e-01 -9.947203099727630615e-02 -2.257193773984909058e-01 -2.843237817287445068e-01 1.487469226121902466e-01 8.303980529308319092e-02 1.438073813915252686e-01 -4.198133572936058044e-02 -8.696730434894561768e-02 7.769985496997833252e-02 5.274529457092285156e-01 -8.944046497344970703e-02 1.526601463556289673e-01 1.879574358463287354e-01 -2.609559893608093262e-01 6.999435275793075562e-02 4.274740070104598999e-02 2.063058614730834961e-01 4.061485175043344498e-03 -5.172868818044662476e-02 1.996042206883430481e-02 -6.449849158525466919e-02 3.308205902576446533e-01 -5.303448438644409180e-02 1.367466300725936890e-01 1.149289533495903015e-01 -1.427568793296813965e-01 2.974208630621433258e-02 6.314249336719512939e-02 2.639884948730468750e-01
6.401500850915908813e-02 2.208563238382339478e-01 -3.730275481939315796e-02 -1.443894505500793457e-01 -1.366373002529144287e-01 -2.183913737535476685e-01 -1.324902921915054321e-01 -7.792142033576965332e-02 -6.385137140750885010e-02 2.946092188358306885e-01 1.317250877618789673e-01 4.235953986644744873e-01 3.308623135089874268e-01 -3.147465586662292480e-01 -1.844082325696945190e-01 1.788658052682876587e-01 -1.516506969928741455e-01 1.009005308151245117e-01 -8.676329255104064941e-02 -2.249407917261123657e-01 1.901369839906692505e-01 -1.980040222406387329e-01 -9.984122216701507568e-02 9.144026041030883789e-02 5.098059307783842087e-03 -1.582532972097396851e-01 -1.027525737881660461e-01 1.635076999664306641e-01 7.084119319915771484e-02 9.499892592430114746e-02 9.702216088771820068e-02 4.350014403462409973e-02
-5.024240911006927490e-02 2.270563738420605659e-03 -4.300457537174224854e-01 3.079003654420375824e-02 -6.042132526636123657e-02 -6.598076224327087402e-02 -4.069492965936660767e-02 -1.796225905418395996e-01 4.511769711971282959e-01 -1.417366266250610352e-01 1.682130037806928158e-03 1.704769581556320190e-01 4.360701516270637512e-02 -1.131634712219238281e-01 -8.017835021018981934e-02 2.291833311319351196e-01 -2.503076493740081787e-01 -1.227150037884712219e-01 9.390145540237426758e-03 1.460252255201339722e-01 3.028024733066558838e-01 -2.532415390014648438e-01 -6.845083832740783691e-02 1.054885331541299820e-03 2.857653796672821045e-01 -8.336309343576431274e-02 7.994610816240310669e-02 7.910074293613433838e-02 -2.693413496017456055e-01 -4.281644523143768311e-02 -1.767718605697154999e-02 8.775333315134048462e-02
3.788052201271057129e-01 -5.491591989994049072e-02 -1.962324231863021851e-01 -2.844203114509582520e-01 -3.101847171783447266e-01 -8.209667354822158813e-02 -6.774558126926422119e-02 2.177350595593452454e-02 3.081305325031280518e-02 1.424247473478317261e-01 -7.433661073446273804e-02 -1.115945354104042053e-02 2.628897875547409058e-02 -1.812679320573806763e-01 8.164148032665252686e-02 3.082557916641235352e-01 -9.636605530977249146e-02 2.060295939445495605e-01 -6.147804856300354004e-02 -1.408078819513320923e-01 -5.039605498313903809e-02 -3.240031301975250244e-01 3.468667566776275635e-01 1.128257587552070618e-01 1.331057250499725342e-01 -2.212150990962982178e-01 2.406991273164749146e-02 -6.988064944744110107e-02 -2.410606443881988525e-01 -1.907606609165668488e-02 -3.068753518164157867e-02 -1.285036355257034302e-01
-1.633592396974563599e-01 2.163101881742477417e-01 -2.937183380126953125e-01 -5.829695612192153931e-02 -1.812522262334823608e-01 5.684645101428031921e-02 2.824789658188819885e-02 -2.038187719881534576e-02 -7.072748243808746338e-02 2.095168381929397583e-01 1.366883516311645508e-01 -7.814989984035491943e-02 1.710025034844875336e-02 -5.549634993076324463e-02 -2.207618206739425659e-01 1.381138712167739868e-01 -1.575001478195190430e-01 4.535004496574401855e-02 -2.480980157852172852e-01 1.621378660202026367e-01 1.256759017705917358e-01 -3.806968033313751221e-01 7.240953296422958374e-02 1.923398524522781372e-01 1.287522315979003906e-01 1.601526588201522827e-01 -2.144521027803421021e-01 1.031405106186866760e-01 -4.059713780879974365e-01 -5.438360199332237244e-02 5.662029981613159180e-02 2.592040300369262695e-01
1.089205965399742126e-01 6.374455243349075317e-02 9.787584096193313599e-02 9.731837362051010132e-02 8.823054283857345581e-02 -8.634454011917114258e-02 1.736804246902465820e-01 -1.973198503255844116e-01 -6.058392673730850220e-02 -1.621844768524169922e-01 -1.391749829053878784e-01 9.950647503137588501e-02 2.928921580314636230e-01 1.439658850431442261e-01 -1.468475610017776489e-01 2.504580020904541016e-01 -1.426531076431274414e-01 -1.942587830126285553e-02 5.305242910981178284e-02 -1.092378702014684677e-02 4.537019431591033936e-01 -2.257846295833587646e-01 -1.535679399967193604e-01 3.359266743063926697e-02 -2.076337300240993500e-02 3.030347824096679688e-01 1.190461963415145874e-01 8.671052753925323486e-02 -1.054059267044067383e-01 1.591600030660629272e-01 6.436275690793991089e-02 4.133980274200439453e-01
-2.016554586589336395e-02 7.458742707967758179e-02 -5.663171783089637756e-02 8.203713595867156982e-02 -1.562711298465728760e-01 3.403668478131294250e-02 1.038620695471763611e-01 2.112278714776039124e-02 -1.138208508491516113e-01 -2.335021793842315674e-01 -3.461925312876701355e-02 1.122390925884246826e-01 3.592656552791595459e-02 -4.350997880101203918e-02 -2.754536867141723633e-01 7.810126245021820068e-02 -4.379928708076477051e-01 2.136782258749008179e-01 -1.352840662002563477e-01 -2.515993118286132812e-01 -2.606657445430755615e-01 -1.652638316154479980e-01 2.460455894470214844e-01 1.059459969401359558e-01 2.845688760280609131e-01 7.191613316535949707e-02 -6.731931865215301514e-02 -2.383368089795112610e-02 1.386634726077318192e-02 -2.125637382268905640e-01 1.306353062391281128e-01 3.755435049533843994e-01
6.751437485218048096e-02 -5.990004912018775940e-02 -1.335556060075759888e-01 1.887282431125640869e-01 -7.694242149591445923e-02 1.087847258895635605e-02 -5.966723710298538208e-02 3.365768119692802429e-02 5.100776255130767822e-02 1.001004129648208618e-01 -3.244266808032989502e-01 2.998082935810089111e-01 -4.072622954845428467e-02 -2.151945531368255615e-01 -2.368752360343933105e-01 -9.819880872964859009e-02 -2.963308990001678467e-01 1.112818568944931030e-01 -1.654139608144760132e-01 -3.141307458281517029e-02 -7.601259648799896240e-02 -2.845205366611480713e-01 2.205088734626770020e-01 -4.700879007577896118e-02 -7.100715488195419312e-02 -4.483067616820335388e-02 -2.986619248986244202e-02 1.952832639217376709e-01 -2.004468142986297607e-01 -3.385637998580932617e-01 -2.125234901905059814e-01 3.066414594650268555e-01
8.323802612721920013e-03 -1.555799692869186401e-01 -2.239835113286972046e-01 -1.118837669491767883e-01 -7.518796622753143311e-02 1.602070592343807220e-02 -1.807479709386825562e-01 -2.174352556467056274e-01 9.486839175224304199e-02 1.667020767927169800e-01 1.780874133110046387e-01 8.459877222776412964e-02 3.838514387607574463e-01 1.299102697521448135e-02 -2.120368927717208862e-01 2.472784966230392456e-01 -1.756705790758132935e-01 -7.698200643062591553e-02 -1.318168789148330688e-01 -6.839286535978317261e-02 2.271896302700042725e-01 -2.424015998840332031e-01 -9.968753438442945480e-04 3.064751997590065002e-02 6.008131429553031921e-02 1.492499113082885742e-01 -1.301919221878051758e-01 -3.106475062668323517e-02 -4.121578931808471680e-01 1.895665824413299561e-01 -1.402624249458312988e-01 2.417966127395629883e-01
-2.201633602380752563e-01 1.554960608482360840e-01 -6.319958716630935669e-02 -2.140024006366729736e-01 -3.668779879808425903e-02 -1.862168312072753906e-01 -9.187731891870498657e-03 7.332630455493927002e-02 1.353078931570053101e-01 1.058324724435806274e-01 -1.170777529478073120e-01 4.915169556625187397e-04 3.807924389839172363e-01 -1.101644709706306458e-01 1.419599354267120361e-01 2.246363759040832520e-01 -3.045449554920196533e-01 -3.318163752555847168e-02 -7.353524118661880493e-02 1.855069249868392944e-01 -9.201381355524063110e-02 -1.480402201414108276e-01 5.901942774653434753e-02 1.045325919985771179e-01 3.691153824329376221e-01 -4.254643991589546204e-02 -1.505489498376846313e-01 7.567678391933441162e-02 -4.169551432132720947e-01 1.466346252709627151e-02 -7.719554752111434937e-02 2.004215419292449951e-01
6.444223970174789429e-02 -8.263153582811355591e-02 -8.353158086538314819e-02 7.150164991617202759e-02 -4.088508337736129761e-02 -2.551603913307189941e-01 3.141468763351440430e-01 6.721765547990798950e-02 -3.968915641307830811e-01 -8.387216180562973022e-02 -2.030224055051803589e-01 1.455027908086776733e-01 1.773864328861236572e-01 -8.174648880958557129e-02 1.820011287927627563e-01 4.658680036664009094e-02 -2.134414762258529663e-01 4.575185477733612061e-02 -3.852959722280502319e-03 4.527265578508377075e-02 8.018949627876281738e-02 -1.960815936326980591e-01 2.772833704948425293e-01 4.161549732089042664e-03 8.400384336709976196e-03 4.519105255603790283e-01 2.196478098630905151e-02 2.521555125713348389e-01 -1.295033991336822510e-01 9.118118882179260254e-02 -2.371295727789402008e-02 2.026128321886062622e-01
1.464060842990875244e-01 -1.138439625501632690e-01 -2.268173843622207642e-01 -1.420643925666809082e-01 -1.013668477535247803e-01 -2.264451533555984497e-01 -1.118050217628479004e-01 -5.661305040121078491e-02 1.702941805124282837e-01 1.164359524846076965e-01 1.124173477292060852e-01 3.971846401691436768e-01 3.353676795959472656e-01 -1.514256596565246582e-01 -6.252403557300567627e-02 4.006246104836463928e-02 6.409901380538940430e-02 1.379289329051971436e-01 -3.680566251277923584e-01 2.135907113552093506e-02 1.172580271959304810e-01 -1.231822818517684937e-01 1.431749910116195679e-01 2.245903611183166504e-01 1.815421879291534424e-02 -1.329663861542940140e-02 2.033563889563083649e-02 2.062476724386215210e-01 -1.223941445350646973e-01 -6.263675540685653687e-02 3.755666911602020264e-01 2.284811809659004211e-02
-3.825563192367553711e-02 -2.326913625001907349e-01 7.846048474311828613e-02 6.235915049910545349e-02 -2.670271992683410645e-01 -6.324101984500885010e-02 -1.103702485561370850e-01 -1.004362925887107849e-01 1.166907623410224915e-01 -2.330926656723022461e-01 -1.049769967794418335e-01 1.224614530801773071e-01 3.683571517467498779e-01 -1.225810404866933823e-02 -1.859180927276611328e-01 3.975042700767517090e-01 -7.805848028510808945e-03 -3.236653655767440796e-02 -5.471365898847579956e-02 1.163396015763282776e-01 1.066072285175323486e-01 -4.863556921482086182e-01 1.261422932147979736e-01 2.705697715282440186e-02 1.504899412393569946e-01 -1.541304141283035278e-01 1.535990834236145020e-01 -1.369862109422683716e-01 -1.120722815394401550e-01 -6.579537689685821533e-02 -6.896979361772537231e-02 1.476519405841827393e-01
2.293222397565841675e-01 4.503357037901878357e-02 -3.081541061401367188e-01 -1.868944466114044189e-01 -6.274707615375518799e-02 -9.949698299169540405e-02 1.302794786170125008e-03 -6.604753434658050537e-02 -1.025783866643905640e-01 1.333785057067871094e-02 -8.045458793640136719e-02 4.349753558635711670e-01 1.466175913810729980e-01 1.370620727539062500e-02 -1.089591756463050842e-01 1.395436525344848633e-01 5.022916942834854126e-02 2.019464075565338135e-01 -2.638440430164337158e-01 -8.361468091607093811e-03 -2.411216311156749725e-02 -2.915740907192230225e-01 1.162699759006500244e-01 2.740087509155273438e-01 -1.926565319299697876e-01 -1.460951119661331177e-01 9.336097538471221924e-02 6.747347861528396606e-02 -9.590713679790496826e-02 3.278925418853759766e-01 2.471789866685867310e-01 3.412608057260513306e-02
1.087100207805633545e-01 1.264152675867080688e-01 -2.990161255002021790e-02 -7.120887190103530884e-02 1.767615973949432373e-01 -2.504914626479148865e-02 1.305242031812667847e-01 7.958921790122985840e-02 1.136789768934249878e-01 1.805955022573471069e-01 -1.978208869695663452e-02 3.693712055683135986e-01 -3.937602788209915161e-02 -3.222123682498931885e-01 -1.438073962926864624e-01 4.712457768619060516e-03 -2.483639419078826904e-01 2.629895508289337158e-01 -1.464176923036575317e-01 6.486126035451889038e-02 1.447517573833465576e-01 -4.621723890304565430e-01 1.692737936973571777e-01 -4.516981914639472961e-02 2.815666496753692627e-01 -8.541065268218517303e-03 1.044930294156074524e-01 8.957035094499588013e-02 -1.468302011489868164e-01 7.083810400217771530e-03 -2.135411351919174194e-01 1.237257942557334900e-01
-2.417471557855606079e-01 8.291194587945938110e-02 -2.397594451904296875e-01 2.857349216938018799e-01 4.153015464544296265e-02 1.444595027714967728e-02 -1.305393408983945847e-02 -2.698457241058349609e-01 -2.171390354633331299e-01 -1.370747089385986328e-01 -2.710905075073242188e-01 3.606573939323425293e-01 2.215685099363327026e-01 -1.030640676617622375e-01 9.435684978961944580e-02 1.705958098173141479e-01 -3.842060863971710205e-01 1.276168078184127808e-01 -5.813534557819366455e-02 1.302807591855525970e-02 1.559088355861604214e-03 -2.515828609466552734e-01 1.157360151410102844e-01 1.314738839864730835e-01 1.109074726700782776e-01 8.421257883310317993e-02 1.789882779121398926e-01 5.385742709040641785e-02 -1.032433286309242249e-01 -9.305863082408905029e-02 1.250634789466857910e-01 -5.191256850957870483e-02
-1.423673927783966064e-01 1.401394903659820557e-01 -3.656999021768569946e-02 -2.432287782430648804e-01 -3.746847212314605713e-01 -7.270517945289611816e-02 -4.193144664168357849e-02 -8.468979969620704651e-03 3.706081211566925049e-02 -6.261290609836578369e-02 -1.000376343727111816e-01 9.308943524956703186e-03 4.160271286964416504e-01 3.766696155071258545e-02 6.529086083173751831e-02 2.693273723125457764e-01 -2.341230511665344238e-01 -1.741341948509216309e-01 -2.027881592512130737e-01 1.325315535068511963e-01 -1.298549398779869080e-02 -2.918719649314880371e-01 7.565950602293014526e-02 1.287503400817513466e-03 -1.577023863792419434e-01 1.615637540817260742e-02 3.077170439064502716e-02 -8.850759267807006836e-02 -3.220640420913696289e-01 -4.216672852635383606e-02 1.524504274129867554e-01 2.963793575763702393e-01
2.907566428184509277e-01 -1.027998980134725571e-02 -5.777970701456069946e-02 -2.198488414287567139e-01 -1.472137719392776489e-01 2.081778496503829956e-01 1.213949844241142273e-01 1.089369729161262512e-01 -1.301670372486114502e-01 1.384159177541732788e-02 -3.384741023182868958e-02 1.875437945127487183e-01 4.652305319905281067e-02 1.120467782020568848e-01 5.817138776183128357e-02 1.258211582899093628e-01 -3.838321566581726074e-01 2.901399433612823486e-01 3.358253836631774902e-02 1.331759542226791382e-01 2.889577150344848633e-01 -2.013351619243621826e-01 4.012953490018844604e-03 3.794135898351669312e-02 -1.657306402921676636e-02 -8.436761796474456787e-03 -1.733454689383506775e-02 -1.820428222417831421e-01 -4.654326140880584717e-01 5.693815182894468307e-03 -1.688245683908462524e-01 1.728421747684478760e-01
2.454729825258255005e-01 -2.129824161529541016e-01 -3.102678060531616211e-01 -1.023676022887229919e-01 5.220098420977592468e-02 3.948311135172843933e-02 5.389431025832891464e-03 -2.557291686534881592e-01 1.828299486078321934e-03 9.549831598997116089e-02 1.181927770376205444e-01 4.439918100833892822e-01 1.098875775933265686e-01 -1.573252081871032715e-01 -6.291700154542922974e-02 1.327487826347351074e-02 -4.938631877303123474e-02 1.233462393283843994e-01 -2.201414406299591064e-01 -7.920388877391815186e-02 -1.051372215151786804e-01 -4.646836817264556885e-01 1.281317323446273804e-01 2.523535490036010742e-01 -1.784537881612777710e-01 2.393131330609321594e-02 6.960851699113845825e-02 1.240354254841804504e-01 -9.967051446437835693e-02 5.810016766190528870e-02 -7.063980214297771454e-03 1.061188057065010071e-01
3.001113235950469971e-01 -1.337389554828405380e-02 -1.962361633777618408e-01 -1.877063512802124023e-01 -1.163663342595100403e-01 -5.981064587831497192e-02 4.024061188101768494e-02 -1.797716766595840454e-01 -7.569132745265960693e-02 7.778183370828628540e-02 1.801981180906295776e-01 4.487837851047515869e-01 2.198621779680252075e-01 -1.658235341310501099e-01 -4.702077805995941162e-02 -3.172088414430618286e-02 9.544409811496734619e-03 2.287439107894897461e-01 -1.924974024295806885e-01 -1.578881442546844482e-01 1.099906787276268005e-01 -3.530381023883819580e-01 7.111778110265731812e-02 1.881684064865112305e-01 -9.848640114068984985e-02 -1.559088844805955887e-02 -2.241287566721439362e-02 1.049734186381101608e-02 -2.088270783424377441e-01 2.493045330047607422e-01 2.089541554450988770e-01 9.310638159513473511e-02
4.792325198650360107e-02 6.155355274677276611e-02 -1.684342026710510254e-01 -1.297064721584320068e-01 -1.815100014209747314e-01 -1.386712193489074707e-01 5.947639048099517822e-02 1.333862915635108948e-02 -5.627759918570518494e-02 -3.421024978160858154e-02 -1.280091255903244019e-01 2.266945689916610718e-01 5.015742182731628418e-01 -2.910446748137474060e-02 1.085302010178565979e-01 4.220543205738067627e-01 -3.936816453933715820e-01 5.395594984292984009e-02 2.164431847631931305e-02 -6.661973311565816402e-04 6.953341513872146606e-02 1.289661973714828491e-01 9.752100706100463867e-02 1.206225305795669556e-01 3.316447436809539795e-01 -1.098325382918119431e-02 -7.598745822906494141e-02 -5.197124555706977844e-02 5.149263888597488403e-02 7.264868170022964478e-02 -1.503835171461105347e-01 1.592548936605453491e-01
2.349256724119186401e-01 -6.364060193300247192e-02 -7.177751511335372925e-02 1.577801406383514404e-01 -4.662464186549186707e-02 -2.607328295707702637e-01 -1.137308124452829361e-02 -4.600583389401435852e-02 -7.706282287836074829e-02 -1.820155419409275055e-02 -2.589373886585235596e-01 4.039044082164764404e-01 1.075520291924476624e-01 1.869716644287109375e-01 -2.469000369310379028e-01 2.683326900005340576e-01 -4.158387780189514160e-01 1.882971823215484619e-01 2.410333454608917236e-01 -1.083748787641525269e-02 2.748035490512847900e-01 -9.573770314455032349e-02 -3.170357644557952881e-02 -9.779411554336547852e-02 -9.356092661619186401e-02 -1.307993233203887939e-01 -1.413108706474304199e-01 -4.187588021159172058e-02 -3.143358975648880005e-02 6.629593670368194580e-02 3.345096483826637268e-02 -8.022581040859222412e-02
-4.154548794031143188e-02 -1.138371005654335022e-01 -1.396116763353347778e-01 -1.882831454277038574e-01 -9.027098864316940308e-02 -1.995620429515838623e-01 3.302130997180938721e-01 -1.907716393470764160e-01 1.030662655830383301e-01 -1.141561642289161682e-01 3.446962684392929077e-02 1.387619674205780029e-01 3.773448467254638672e-01 -1.651674509048461914e-01 -1.079832166433334351e-01 3.482005000114440918e-01 -2.365112155675888062e-01 -1.298209726810455322e-01 -1.040023118257522583e-01 2.269114926457405090e-02 3.203162550926208496e-01 -1.484305709600448608e-01 1.578350900672376156e-03 -1.403113454580307007e-02 -5.863185971975326538e-02 4.047246277332305908e-02 1.223830878734588623e-01 1.598839759826660156e-01 8.544259704649448395e-03 1.982792764902114868e-01 4.452606663107872009e-02 3.071672618389129639e-01
3.068805038928985596e-01 2.602921128273010254e-01 1.325025707483291626e-01 1.889311894774436951e-02 -6.650982052087783813e-02 -6.769261509180068970e-02 8.162278681993484497e-02 -1.142238453030586243e-01 -8.659736812114715576e-02 2.056981176137924194e-01 -3.400213420391082764e-01 1.555113643407821655e-01 2.129887342453002930e-01 -6.917992234230041504e-02 1.278039067983627319e-01 3.290696442127227783e-02 -5.682780593633651733e-02 -4.125103354454040527e-02 -2.854383289813995361e-01 -2.078408747911453247e-01 2.949807047843933105e-02 -1.662315875291824341e-01 -1.264233440160751343e-01 3.683985024690628052e-02 2.673430740833282471e-01 1.548130959272384644e-01 2.351596057415008545e-01 3.851067647337913513e-02 -2.249762266874313354e-01 -1.267964839935302734e-01 1.854793578386306763e-01 3.248133957386016846e-01
-3.122481284663081169e-03 2.673907577991485596e-01 -4.031002223491668701e-01 -2.893172390758991241e-02 -1.818556189537048340e-01 -2.491628825664520264e-01 2.225597947835922241e-01 1.083870381116867065e-01 2.161050215363502502e-02 -1.127344369888305664e-01 -1.732470095157623291e-01 -7.430464774370193481e-02 3.634128719568252563e-02 4.164887964725494385e-02 8.419147133827209473e-02 2.161074802279472351e-02 -3.442273437976837158e-01 -4.608371481299400330e-02 2.074448019266128540e-01 -3.522111847996711731e-02 3.234380185604095459e-01 -3.808327913284301758e-01 3.637782484292984009e-02 4.783967882394790649e-02 -3.467111289501190186e-02 -8.905646204948425293e-02 4.473101347684860229e-02 7.895762473344802856e-02 -3.176959156990051270e-01 -2.095398679375648499e-02 2.931294962763786316e-03 1.118686348199844360e-01
-1.743680834770202637e-01 7.836029678583145142e-02 -3.438909649848937988e-01 3.783358260989189148e-02 -3.147552013397216797e-01 -1.288821548223495483e-01 1.575237363576889038e-01 -2.803632616996765137e-01 -2.125341147184371948e-01 -1.322921086102724075e-02 -4.453876018524169922e-01 9.975012391805648804e-02 2.207586765289306641e-01 1.190631389617919922e-01 -8.247647783719003201e-04 2.852684259414672852e-01 -1.334690749645233154e-01 5.639377981424331665e-03 -1.991081982851028442e-01 -1.004172638058662415e-01 3.772970661520957947e-02 -2.130365818738937378e-01 1.809102445840835571e-01 1.026363670825958252e-01 5.855376366525888443e-03 -9.451249986886978149e-02 9.375357627868652344e-02 -9.654370695352554321e-02 -1.060896366834640503e-01 1.260302364826202393e-01 1.146503686904907227e-01 4.128014668822288513e-02
5.302742647472769022e-05 2.089899331331253052e-01 1.059850975871086121e-01 4.481796547770500183e-02 -2.240574508905410767e-01 -2.856610529124736786e-02 -8.224476873874664307e-02 9.859503805637359619e-02 -2.491999603807926178e-02 -2.051385492086410522e-01 -1.236281394958496094e-01 1.632582098245620728e-01 3.107740581035614014e-01 2.500610612332820892e-02 -6.985247880220413208e-02 3.385357856750488281e-01 -1.870810389518737793e-01 -2.740102708339691162e-01 -1.500293612480163574e-01 2.130725830793380737e-01 5.313010141253471375e-02 -1.952016055583953857e-01 2.636735141277313232e-01 -2.902615442872047424e-02 8.829280734062194824e-02 -1.311991065740585327e-01 -4.917372018098831177e-02 -1.095734536647796631e-01 -3.472207188606262207e-01 3.774274140596389771e-02 1.842310577630996704e-01 2.993390262126922607e-01
3.318122923374176025e-01 -6.278194952756166458e-03 1.555266827344894409e-01 2.337770164012908936e-01 -1.724613755941390991e-01 -2.519247122108936310e-02 5.810361355543136597e-03 -1.292095929384231567e-01 -2.550563588738441467e-02 -8.671888709068298340e-02 -3.383519500494003296e-02 1.519581973552703857e-01 4.955959022045135498e-01 -2.325744181871414185e-01 -2.059101685881614685e-02 2.580952942371368408e-01 -2.356056869029998779e-02 2.561970800161361694e-02 -2.079156041145324707e-01 1.561801135540008545e-01 -1.262614279985427856e-01 -2.193739265203475952e-01 1.611437201499938965e-01 1.805001287721097469e-03 6.673122756183147430e-03 6.021474674344062805e-02 2.127429544925689697e-01 6.211159005761146545e-02 -3.834495842456817627e-01 1.577628031373023987e-02 -2.830252796411514282e-02 7.087174803018569946e-02
-9.392419457435607910e-02 -6.111696735024452209e-02 -3.850186169147491455e-01 -1.415913403034210205e-01 -2.284701019525527954e-01 -4.827751219272613525e-02 2.971197664737701416e-02 -2.150598466396331787e-01 2.605949528515338898e-03 5.053279548883438110e-02 -3.335267007350921631e-01 3.817517757415771484e-01 3.693872690200805664e-01 -1.336792707443237305e-01 -1.604485958814620972e-01 7.170237600803375244e-03 -1.528787165880203247e-01 1.574531048536300659e-01 -3.494648635387420654e-02 -1.615446247160434723e-02 1.409974694252014160e-01 4.561866819858551025e-02 1.821455955505371094e-01 7.543586660176515579e-03 -7.627332955598831177e-02 1.036147326231002808e-01 2.941572070121765137e-01 -1.021720319986343384e-01 1.592615060508251190e-02 -1.268453896045684814e-01 1.544730365276336670e-01 1.388467103242874146e-01
-1.160114109516143799e-01 2.157602161169052124e-01 -2.033152729272842407e-01 -8.702947199344635010e-02 -1.360914260149002075e-01 1.761254966259002686e-01 1.213253438472747803e-01 7.390771061182022095e-02 1.686365157365798950e-01 -2.143736034631729126e-01 2.223138660192489624e-01 2.008118182420730591e-01 1.094021201133728027e-01 -1.169549301266670227e-01 1.543015092611312866e-01 4.494021832942962646e-01 -2.280945479869842529e-01 -3.744872659444808960e-02 -5.234967917203903198e-03 1.063077896833419800e-01 -3.688939288258552551e-02 -3.087418377399444580e-01 -9.050846844911575317e-02 7.060531526803970337e-02 -1.538151502609252930e-01 -8.505059033632278442e-02 7.912187278270721436e-02 4.007000103592872620e-02 -3.181399106979370117e-01 -3.031531581655144691e-03 2.377492040395736694e-01 1.861976087093353271e-01
7.493174052797257900e-04 2.445956766605377197e-01 -1.688813418149948120e-01 2.769804745912551880e-02 -3.488703668117523193e-01 5.681955441832542419e-02 2.807538211345672607e-01 7.114849984645843506e-02 2.062501013278961182e-01 -9.718121588230133057e-02 -8.170125656761229038e-04 1.117764413356781006e-01 -8.091220259666442871e-02 -1.147913187742233276e-01 -3.342593088746070862e-02 5.077815800905227661e-02 -3.299515545368194580e-01 9.098714590072631836e-02 1.404822468757629395e-01 -1.545215547084808350e-01 1.896933764219284058e-01 -3.143073320388793945e-01 -1.409069001674652100e-01 9.355881810188293457e-02 9.606203436851501465e-02 -1.561498194932937622e-01 2.943985722959041595e-02 -1.320421881973743439e-02 -4.318206012248992920e-01 -8.285626024007797241e-02 -1.118548363447189331e-01 2.225444912910461426e-01
1.853780001401901245e-01 -9.553392976522445679e-02 -1.122801527380943298e-01 -2.397436499595642090e-01 -1.525926887989044189e-01 -1.020023450255393982e-01 2.301411516964435577e-02 -2.627120353281497955e-02 -5.518756434321403503e-02 7.785888761281967163e-02 7.464381307363510132e-02 4.750676155090332031e-01 1.570114791393280029e-01 -1.070805266499519348e-01 5.194677785038948059e-02 1.042982190847396851e-02 7.890646904706954956e-02 2.578963339328765869e-01 -8.154893666505813599e-02 -1.629908680915832520e-01 2.307471781969070435e-01 -3.648609817028045654e-01 1.060962080955505371e-01 1.982174068689346313e-01 -1.152618899941444397e-01 -1.340589225292205811e-01 -2.674971474334597588e-03 4.258256405591964722e-02 -6.398364156484603882e-02 2.801143229007720947e-01 2.151291817426681519e-01 2.596874535083770752e-01
-5.529486108571290970e-03 -7.254477590322494507e-02 -3.447232842445373535e-01 -3.430441254749894142e-03 -6.406763941049575806e-02 -7.134387642145156860e-02 -1.691041290760040283e-01 -2.960289642214775085e-02 2.895060777664184570e-01 1.990428753197193146e-02 -2.002418190240859985e-01 4.463962838053703308e-02 3.982427418231964111e-01 -1.702290475368499756e-01 -7.903256267309188843e-02 1.274983882904052734e-01 2.727712504565715790e-02 -2.053924649953842163e-01 -2.054961472749710083e-01 -5.859120935201644897e-02 6.964618712663650513e-02 -1.466026902198791504e-01 1.475037634372711182e-01 9.856738150119781494e-02 -9.795700013637542725e-02 9.882024675607681274e-02 -3.876924514770507812e-02 1.167297884821891785e-01 -4.677481055259704590e-01 3.439195826649665833e-02 -8.414845913648605347e-02 3.047415912151336670e-01
-9.571417421102523804e-02 -5.425313860177993774e-02 -1.648645997047424316e-01 1.495140343904495239e-01 9.828978031873703003e-02 2.015502937138080597e-02 1.746452897787094116e-01 -1.658629179000854492e-01 -3.283780068159103394e-02 3.832200914621353149e-02 -2.074137628078460693e-01 1.329400241374969482e-01 2.315296828746795654e-01 -3.794333338737487793e-02 1.831559836864471436e-01 -1.270432472229003906e-01 -3.392313122749328613e-01 8.279008418321609497e-02 -3.696484118700027466e-02 -3.468229174613952637e-01 5.801054090261459351e-02 -4.183004498481750488e-01 1.221766322851181030e-01 1.465674191713333130e-01 5.299967527389526367e-02 -1.391536593437194824e-01 -3.587438166141510010e-01 1.229374334216117859e-01 -2.185638844966888428e-01 -9.234145283699035645e-02 1.460994929075241089e-01 -1.871500350534915924e-02
1.660882979631423950e-01 -8.733875304460525513e-02 5.960873095318675041e-04 7.777743786573410034e-02 -1.538178920745849609e-01 -6.942129135131835938e-02 3.939487040042877197e-02 3.727849200367927551e-02 1.354222893714904785e-01 4.769102856516838074e-02 1.157512366771697998e-01 3.377788066864013672e-01 4.534635841846466064e-01 -8.697552233934402466e-02 -1.253471076488494873e-01 1.393474936485290527e-01 4.708628728985786438e-02 1.585409641265869141e-01 -3.023586273193359375e-01 5.742832645773887634e-02 -1.589048206806182861e-01 -2.784576117992401123e-01 9.902396053075790405e-02 2.990943491458892822e-01 -1.238474249839782715e-01 2.840742096304893494e-02 2.043232470750808716e-01 2.138305455446243286e-02 -3.233429789543151855e-01 7.541487365961074829e-02 1.015442684292793274e-01 1.669211089611053467e-01
1.607089042663574219e-01 3.050205409526824951e-01 -2.701403796672821045e-01 -1.787166595458984375e-01 -1.311476081609725952e-01 -1.656854748725891113e-01 1.363257765769958496e-01 -8.408538997173309326e-02 -3.899037465453147888e-02 -9.239968657493591309e-02 1.431199163198471069e-01 3.037010729312896729e-01 4.296318814158439636e-02 4.141024872660636902e-02 1.188710331916809082e-02 2.698555588722229004e-01 -6.225904822349548340e-02 1.982228010892868042e-01 -3.237921297550201416e-01 -8.126427978277206421e-02 1.560311298817396164e-02 -1.071756482124328613e-01 -1.582805514335632324e-01 1.618156731128692627e-01 1.282572448253631592e-01 -8.588036149740219116e-02 1.610841602087020874e-01 1.900873482227325439e-01 -2.323989756405353546e-02 3.312907814979553223e-01 2.314778566360473633e-01 1.981170475482940674e-01
3.224340081214904785e-01 1.347183883190155029e-01 -2.153688371181488037e-01 6.942316889762878418e-02 -1.500509381294250488e-01 1.595329958945512772e-03 1.624925881624221802e-01 1.865109205245971680e-01 -1.197273507714271545e-01 -8.964801579713821411e-02 -2.839025557041168213e-01 1.428940147161483765e-01 2.537108063697814941e-01 1.891723275184631348e-01 7.476623356342315674e-02 4.581886902451515198e-02 -3.764249980449676514e-01 -1.212807893753051758e-01 9.671386331319808960e-02 -2.500497968867421150e-03 1.423852890729904175e-01 -4.838947355747222900e-01 -4.332094639539718628e-02 2.255952544510364532e-02 1.328281760215759277e-01 -5.128809437155723572e-02 4.870524257421493530e-02 3.957853093743324280e-02 -1.247671395540237427e-01 5.974178761243820190e-02 -2.085999548435211182e-01 -4.796105995774269104e-02
1.824133843183517456e-01 8.065910637378692627e-02 -1.595160737633705139e-02 -1.747450381517410278e-01 4.558577761054039001e-02 -1.482677012681961060e-01 -7.170936465263366699e-02 -1.260190755128860474e-01 2.216295748949050903e-01 2.869101464748382568e-01 4.096635803580284119e-02 5.977566242218017578e-01 2.194256931543350220e-01 -4.533657431602478027e-02 -1.230876818299293518e-01 4.450363293290138245e-02 -1.568530052900314331e-01 2.001228630542755127e-01 -2.356795072555541992e-01 1.313015371561050415e-01 4.092532023787498474e-02 -2.402977943420410156e-01 -4.082840681076049805e-02 -9.796019643545150757e-02 4.488585889339447021e-02 -1.710790023207664490e-02 -6.757453829050064087e-02 1.794488281011581421e-01 1.403927505016326904e-01 1.302833557128906250e-01 -2.442285045981407166e-02 2.052033245563507080e-01
3.176388144493103027e-01 1.442160308361053467e-01 -8.736284077167510986e-02 5.152475461363792419e-02 -1.877022385597229004e-01 -1.396812051534652710e-01 1.647825837135314941e-01 -9.150198847055435181e-02 -8.529829978942871094e-02 -5.319469794631004333e-02 3.424660861492156982e-02 -1.736559271812438965e-01 1.429097056388854980e-01 2.188757508993148804e-01 1.852555274963378906e-01 -8.696712553501129150e-02 -2.968576550483703613e-01 1.102959886193275452e-01 -9.023534506559371948e-02 -1.634562909603118896e-01 -1.423596441745758057e-01 -4.831727147102355957e-01 1.452390849590301514e-01 2.697356343269348145e-01 -9.960880130529403687e-02 5.197731312364339828e-03 -5.184807628393173218e-02 1.772352457046508789e-01 -1.717524081468582153e-01 -2.158904522657394409e-01 1.513499468564987183e-01 1.778586767613887787e-02
4.143700003623962402e-02 7.034596055746078491e-02 -2.621869742870330811e-01 8.798291534185409546e-02 7.298085256479680538e-04 -1.585164815187454224e-01 1.010691896080970764e-01 -3.497025370597839355e-02 -7.445019483566284180e-02 2.138134390115737915e-01 7.811251096427440643e-03 3.071320354938507080e-01 4.836402367800474167e-03 -1.961679458618164062e-01 -1.361979395151138306e-01 7.160406559705734253e-02 -2.459708303213119507e-01 3.260617554187774658e-01 -8.410452306270599365e-02 1.277797017246484756e-02 -4.047848656773567200e-02 -4.906387031078338623e-01 1.951416283845901489e-01 1.649250388145446777e-01 3.435680866241455078e-01 2.642351016402244568e-02 1.944601982831954956e-01 1.388301700353622437e-01 -4.924041405320167542e-02 5.010768026113510132e-02 -2.523630484938621521e-02 9.672173112630844116e-02
3.294448927044868469e-02 2.993794977664947510e-01 1.350522786378860474e-01 -3.413499295711517334e-01 -3.733839392662048340e-01 1.482942998409271240e-01 1.153953447937965393e-01 -4.639848321676254272e-02 -7.514508813619613647e-02 -9.238558262586593628e-02 -1.787254661321640015e-01 3.228890001773834229e-01 2.650629878044128418e-01 -1.950357556343078613e-01 -5.377335846424102783e-02 1.139276400208473206e-01 -7.956811040639877319e-02 -6.631870637647807598e-04 1.104131415486335754e-01 -2.257390171289443970e-01 3.558803349733352661e-02 -1.958933025598526001e-01 3.120135329663753510e-02 3.866755962371826172e-02 7.434438914060592651e-02 2.475667446851730347e-01 -2.838621735572814941e-01 5.287765711545944214e-02 -1.886686831712722778e-01 9.476169943809509277e-02 1.042447388172149658e-01 7.667261362075805664e-02
1.542521119117736816e-01 1.335192918777465820e-01 -2.076019495725631714e-01 2.262704968452453613e-01 -1.495335549116134644e-01 1.818252801895141602e-01 -1.273387521505355835e-01 -1.139092966914176941e-01 -1.451266277581453323e-02 6.564076244831085205e-02 -2.654564082622528076e-01 -1.909958571195602417e-02 3.108303248882293701e-01 -2.834840714931488037e-01 2.089582830667495728e-01 8.908218145370483398e-02 -1.683422625064849854e-01 8.508611470460891724e-02 -7.389544695615768433e-02 -2.161285132169723511e-01 2.558812797069549561e-01 -1.531528979539871216e-01 1.436172276735305786e-01 -6.116634234786033630e-02 1.661639809608459473e-01 -9.114050120115280151e-02 -3.478711545467376709e-01 2.629215419292449951e-01 3.112409496679902077e-03 -3.303625062108039856e-02 2.175111323595046997e-01 4.595045000314712524e-03
-8.979163132607936859e-03 8.405300974845886230e-02 -8.989814668893814087e-02 -3.402959927916526794e-02 -3.170679509639739990e-01 6.653522700071334839e-02 8.663081377744674683e-02 -2.620916962623596191e-01 7.111406326293945312e-02 1.124977692961692810e-02 1.297513544559478760e-01 2.617879807949066162e-01 1.272196602076292038e-02 -2.810821235179901123e-01 2.078805863857269287e-01 3.444122970104217529e-01 -2.213909178972244263e-01 3.064798936247825623e-02 5.228489637374877930e-02 4.073472693562507629e-02 1.109839677810668945e-01 -2.570487260818481445e-01 1.380448043346405029e-01 7.679757475852966309e-02 1.888520270586013794e-01 -1.443278193473815918e-01 1.208904907107353210e-01 -1.769683510065078735e-01 -2.548206746578216553e-01 -2.581718862056732178e-01 8.082865923643112183e-02 2.695629298686981201e-01
-1.139480397105216980e-01 1.434302777051925659e-01 -3.442843258380889893e-01 -6.364352256059646606e-02 -8.418700098991394043e-02 -3.883560895919799805e-01 1.695076823234558105e-01 -2.071538567543029785e-01 -4.720984771847724915e-02 -8.700737729668617249e-03 1.697348617017269135e-02 -2.879525348544120789e-02 4.687069952487945557e-01 -7.986007630825042725e-02 3.677034750580787659e-02 -3.039278276264667511e-02 -3.726045787334442139e-01 -6.659737974405288696e-02 -8.288491517305374146e-02 6.225296854972839355e-02 1.065821424126625061e-01 -1.611726582050323486e-01 9.157031774520874023e-02 1.253673285245895386e-01 2.496874928474426270e-01 -1.614617370069026947e-02 3.446152433753013611e-02 2.133058011531829834e-02 -1.056767553091049194e-01 -6.434423476457595825e-02 -2.106147706508636475e-01 2.077974379062652588e-01
9.860032051801681519e-02 1.375348567962646484e-01 -2.264331132173538208e-01 -8.685946464538574219e-02 -6.529770791530609131e-02 -8.272496610879898071e-02 -1.673047542572021484e-01 -5.396541580557823181e-02 1.665886044502258301e-01 -2.250009179115295410e-01 -7.632312178611755371e-02 7.841137051582336426e-02 3.570197522640228271e-01 1.311106234788894653e-01 2.365391850471496582e-01 -2.472963370382785797e-02 -2.617417871952056885e-01 2.428322285413742065e-01 -7.863958179950714111e-02 2.140218317508697510e-01 2.567816078662872314e-01 -2.278959006071090698e-01 -7.885450124740600586e-02 1.989768892526626587e-01 2.363651841878890991e-01 1.639635711908340454e-01 -7.166498154401779175e-02 2.276518046855926514e-01 1.109730005264282227e-01 -1.474649757146835327e-01 -3.098560683429241180e-02 2.471546083688735962e-01
2.053775191307067871e-01 1.728589236736297607e-01 1.654221415519714355e-01 -1.197653114795684814e-01 -1.350446790456771851e-01 -4.983970429748296738e-03 1.311387866735458374e-01 1.745649129152297974e-01 2.144289016723632812e-01 6.238711625337600708e-02 -6.109999865293502808e-02 3.290180563926696777e-01 1.705864816904067993e-01 1.438921666704118252e-03 -2.748670578002929688e-01 -1.492229998111724854e-01 -1.629857867956161499e-01 9.483702480792999268e-02 1.318365037441253662e-01 1.355411261320114136e-01 8.868560194969177246e-02 -3.720061480998992920e-01 1.613741070032119751e-01 -2.330134063959121704e-01 -7.054664194583892822e-02 -8.757855743169784546e-02 -1.703856289386749268e-01 5.422436073422431946e-02 -1.947253942489624023e-01 6.404865533113479614e-02 2.750982344150543213e-01 2.670232653617858887e-01
6.439539790153503418e-02 3.219299763441085815e-02 1.297211647033691406e-01 1.114013716578483582e-01 -1.498903706669807434e-02 5.182538181543350220e-02 3.122931122779846191e-01 -2.231806963682174683e-01 4.845365881919860840e-02 9.033780544996261597e-02 -1.817922294139862061e-01 3.476549386978149414e-01 8.243877440690994263e-02 -3.643325343728065491e-02 2.317042089998722076e-02 2.440196722745895386e-01 -2.204304486513137817e-01 -1.129621043801307678e-01 -1.885824650526046753e-01 3.339022863656282425e-03 -1.896241605281829834e-01 -5.280867815017700195e-01 1.102332174777984619e-01 2.414215356111526489e-02 1.901530176401138306e-01 -2.251124829053878784e-01 1.576255261898040771e-01 -1.287293247878551483e-02 -6.976953148841857910e-02 -1.341702640056610107e-01 5.675671994686126709e-02 1.423972547054290771e-01
9.842585772275924683e-02 1.995608210563659668e-01 -2.420950084924697876e-01 -1.347370538860559464e-02 -6.396369542926549911e-03 5.568847805261611938e-02 -2.206865102052688599e-01 2.953516319394111633e-02 -3.411067277193069458e-02 4.933229088783264160e-02 -2.204425781965255737e-01 4.359769225120544434e-01 -1.086403578519821167e-01 1.289781779050827026e-01 3.694545477628707886e-02 1.586699299514293671e-02 -3.140592277050018311e-01 4.416939988732337952e-02 -1.254604309797286987e-01 -2.296234518289566040e-01 7.037623226642608643e-02 -2.752445936203002930e-01 2.305316627025604248e-01 9.664147510193288326e-04 7.964003086090087891e-02 2.779430150985717773e-02 1.244415864348411560e-01 3.267204463481903076e-01 -1.795111894607543945e-01 -1.295458674430847168e-01 -2.158671617507934570e-01 1.969638764858245850e-01
1.071038171648979187e-01 1.826421916484832764e-01 4.490037914365530014e-03 -1.703282445669174194e-01 -4.288517236709594727e-01 -9.666433930397033691e-02 -1.297464668750762939e-01 -7.858529686927795410e-02 1.909796595573425293e-01 1.392804533243179321e-01 6.048579141497612000e-02 -1.713377237319946289e-01 1.563666313886642456e-01 -4.130398109555244446e-02 -2.707554493099451065e-03 2.209470570087432861e-01 -3.526209890842437744e-01 1.765929162502288818e-02 -5.176436528563499451e-02 7.906705886125564575e-02 2.339378297328948975e-01 -2.186422049999237061e-01 2.381211072206497192e-01 4.112865403294563293e-02 -1.828354150056838989e-01 1.328638792037963867e-01 6.184971891343593597e-03 2.218068540096282959e-01 -1.676129400730133057e-01 7.923057302832603455e-03 -2.641419768333435059e-01 2.307535111904144287e-01
9.331914037466049194e-02 4.071595072746276855e-01 -7.063502073287963867e-02 -3.621980547904968262e-02 -4.175272956490516663e-02 -9.319998323917388916e-02 3.160710632801055908e-02 1.263186633586883545e-01 1.543951630592346191e-01 -1.189410984516143799e-01 -1.251095831394195557e-01 2.124933004379272461e-01 9.983915835618972778e-03 1.132383570075035095e-01 8.281670510768890381e-02 2.145521715283393860e-02 -2.201942950487136841e-01 2.413032799959182739e-01 -1.115561574697494507e-01 -1.954695582389831543e-02 2.042284607887268066e-01 -2.827997803688049316e-01 1.602437049150466919e-01 -1.382829248905181885e-01 1.044520214200019836e-01 1.023679003119468689e-01 -9.827233850955963135e-02 3.489308655261993408e-01 -2.822512015700340271e-02 -4.629192054271697998e-01 -8.489968627691268921e-02 1.080333739519119263e-01
2.234079539775848389e-01 6.064802780747413635e-02 -1.453614979982376099e-01 -1.811710894107818604e-01 -3.172526061534881592e-01 -1.080088168382644653e-01 2.004018723964691162e-01 -8.976760506629943848e-02 3.317290842533111572e-01 1.076089441776275635e-01 -2.486464381217956543e-01 1.598861664533615112e-01 1.626392453908920288e-01 -1.196403875946998596e-01 7.446262985467910767e-02 4.972854554653167725e-01 -4.615206643939018250e-02 1.849069446325302124e-02 -4.352389276027679443e-02 -1.538850218057632446e-01 2.363263815641403198e-01 -6.052971631288528442e-02 -1.810471564531326294e-01 -1.143741514533758163e-02 3.459009155631065369e-02 9.971121698617935181e-02 -9.601861238479614258e-02 1.960467398166656494e-01 -5.627802014350891113e-02 6.484615057706832886e-02 1.041622608900070190e-01 1.783919632434844971e-01
1.445820182561874390e-01 7.419137656688690186e-02 -1.740027368068695068e-01 -1.734430789947509766e-01 -8.414908498525619507e-02 3.638898581266403198e-02 1.261954903602600098e-01 5.425610020756721497e-02 -3.084900230169296265e-02 -2.194865234196186066e-02 -1.658512651920318604e-01 2.703240886330604553e-02 2.385471016168594360e-01 -1.801463365554809570e-01 2.129826098680496216e-01 4.033715426921844482e-01 -4.077807366847991943e-01 -1.328444629907608032e-01 -8.018618822097778320e-02 -2.735024318099021912e-02 -3.566334769129753113e-02 -5.951094627380371094e-02 5.165182054042816162e-02 1.363414973020553589e-01 2.474472969770431519e-01 2.764496505260467529e-01 1.807273924350738525e-01 1.002461835741996765e-01 -2.957075834274291992e-01 -2.480385750532150269e-01 -5.145999044179916382e-02 9.847893565893173218e-02
4.445937462151050568e-03 3.268287777900695801e-01 -2.810121774673461914e-01 3.961321115493774414e-01 -6.823055446147918701e-02 -1.701930761337280273e-01 4.648981848731637001e-04 1.545606106519699097e-01 1.079949885606765747e-01 -1.020544916391372681e-01 -1.775959134101867676e-01 4.597863256931304932e-01 2.104932442307472229e-02 -2.105366736650466919e-01 6.295077502727508545e-02 1.208051517605781555e-01 -2.405749857425689697e-01 2.397385239601135254e-01 -1.144298985600471497e-01 -7.896214723587036133e-02 -3.676737472414970398e-02 -1.060554310679435730e-01 6.495619565248489380e-02 -1.233278289437294006e-01 -7.879502326250076294e-02 -3.009480051696300507e-02 1.161522865295410156e-01 1.321092247962951660e-01 -1.153338104486465454e-01 -3.404919058084487915e-02 1.609582751989364624e-01 1.621136963367462158e-01
2.767785489559173584e-01 -1.183081567287445068e-01 -1.202838197350502014e-01 -1.362760514020919800e-01 -6.997592002153396606e-02 -8.468391001224517822e-02 1.790263652801513672e-01 -8.276449888944625854e-02 -6.159370765089988708e-02 1.356356497853994370e-02 9.669884294271469116e-02 4.963708817958831787e-01 4.179123938083648682e-01 -2.524011302739381790e-03 -9.565170854330062866e-02 1.596806198358535767e-01 1.083049923181533813e-01 2.797324359416961670e-01 -2.101744562387466431e-01 -4.280844703316688538e-02 -5.004039034247398376e-02 -1.444604396820068359e-01 1.261110752820968628e-01 1.770670711994171143e-01 -1.348434388637542725e-01 5.108568444848060608e-02 -1.405206415802240372e-02 1.206945627927780151e-01 -2.960261404514312744e-01 -8.575734496116638184e-02 1.385293453931808472e-01 4.826177377253770828e-03
7.866195589303970337e-02 -1.780422925949096680e-01 -3.011821806430816650e-01 6.557340919971466064e-02 -9.381161630153656006e-02 1.136854961514472961e-01 -6.706053763628005981e-02 -3.683774173259735107e-01 1.401938199996948242e-01 1.130517385900020599e-02 -4.815229214727878571e-03 -1.523236632347106934e-01 3.011705875396728516e-01 -9.947251528501510620e-02 -1.767211854457855225e-01 2.916761934757232666e-01 -5.604280158877372742e-02 -7.151435315608978271e-02 6.074068136513233185e-03 -1.736761443316936493e-02 2.524760663509368896e-01 -3.317167758941650391e-01 1.458431929349899292e-01 -8.305827528238296509e-02 5.471300333738327026e-03 -1.323277801275253296e-01 -1.102520003914833069e-01 1.325312852859497070e-01 -3.327091038227081299e-01 -2.453663349151611328e-01 -4.313326999545097351e-02 1.212562844157218933e-01
3.050867617130279541e-01 9.191025048494338989e-02 -2.970305085182189941e-01 -3.630940243601799011e-02 -2.559322416782379150e-01 -1.463322788476943970e-01 -1.112686246633529663e-01 3.640789166092872620e-02 2.572167217731475830e-01 -1.593193598091602325e-02 -1.082667186856269836e-01 -3.496706020087003708e-03 2.558790445327758789e-01 -3.230202570557594299e-02 3.049106569960713387e-03 3.358449935913085938e-01 -1.078174933791160583e-01 1.693150699138641357e-01 1.123127415776252747e-01 -1.525389552116394043e-01 3.172619640827178955e-01 -1.983346492052078247e-01 -2.046633362770080566e-01 1.356472074985504150e-01 -5.876290053129196167e-02 -3.978064283728599548e-02 -2.478331774473190308e-01 2.726202011108398438e-01 -6.632723659276962280e-02 1.022678315639495850e-01 -7.358462363481521606e-02 1.154851019382476807e-01
-2.018621005117893219e-02 6.888382136821746826e-02 -2.628186643123626709e-01 -6.619074847549200058e-04 -1.837566643953323364e-01 -6.061069294810295105e-02 7.805217057466506958e-02 -6.987662613391876221e-02 -3.560323119163513184e-01 -8.332099020481109619e-02 -4.497797191143035889e-01 1.044505387544631958e-01 1.394782513380050659e-01 1.657516807317733765e-01 -1.757101714611053467e-01 8.449385315179824829e-02 -1.853423565626144409e-01 1.726650744676589966e-01 -3.533483147621154785e-01 -1.160490792244672775e-02 5.861375853419303894e-02 -3.528531193733215332e-01 8.375648409128189087e-02 2.183130569756031036e-02 -7.634589821100234985e-02 -1.475070118904113770e-01 2.030369192361831665e-01 -8.089184015989303589e-02 2.595284022390842438e-02 -7.038807868957519531e-02 1.601171046495437622e-01 1.195697784423828125e-01
1.104049310088157654e-01 2.080575525760650635e-01 -3.152029514312744141e-01 -3.881029412150382996e-02 4.033403843641281128e-02 -1.125735938549041748e-01 2.723882198333740234e-01 1.955299526453018188e-01 1.360020637512207031e-01 -7.776496931910514832e-03 -9.566062688827514648e-02 -9.961059316992759705e-03 5.001114010810852051e-01 1.735077649354934692e-01 -2.351665794849395752e-01 1.908091604709625244e-01 -2.836314737796783447e-01 9.426034986972808838e-02 7.722643762826919556e-02 -2.422586679458618164e-01 8.152731508016586304e-02 -1.911049634218215942e-01 1.664911806583404541e-01 -1.071014925837516785e-01 -1.017962619662284851e-01 9.142719209194183350e-03 -1.479115337133407593e-01 -5.251538380980491638e-02 2.119667828083038330e-02 -4.349251464009284973e-02 -1.171806231141090393e-01 1.723508685827255249e-01
1.414391696453094482e-01 5.362333357334136963e-02 5.668165162205696106e-03 2.526782453060150146e-02 3.306334093213081360e-02 -4.031637683510780334e-02 9.139727056026458740e-02 -1.932966709136962891e-01 -4.132760316133499146e-02 6.268129497766494751e-02 -3.416014909744262695e-01 4.702296480536460876e-02 1.960447430610656738e-01 2.605046518146991730e-02 -5.122052133083343506e-02 3.315592110157012939e-01 -1.307845413684844971e-01 -7.645141333341598511e-02 5.998442322015762329e-02 1.461769221350550652e-03 -2.272410877048969269e-02 -5.750162601470947266e-01 -2.924687974154949188e-02 -2.965597249567508698e-02 -1.276060342788696289e-01 1.626809686422348022e-01 2.068645805120468140e-01 6.652349233627319336e-02 -4.479414597153663635e-02 -1.554373800754547119e-01 -2.154455184936523438e-01 3.602930009365081787e-01
-4.182578995823860168e-02 3.158569708466529846e-02 -2.600205242633819580e-01 -2.155937440693378448e-02 2.744102850556373596e-02 2.643473446369171143e-01 2.572088874876499176e-02 -2.479237318038940430e-02 -1.405985653400421143e-01 9.034511446952819824e-02 -1.784122735261917114e-01 7.415973395109176636e-02 3.025803528726100922e-02 -1.182886585593223572e-01 -2.229643315076828003e-01 2.387494742870330811e-01 -1.984679400920867920e-01 -2.300059609115123749e-02 -1.326820254325866699e-01 3.385547995567321777e-01 2.213303893804550171e-01 -3.669109344482421875e-01 5.056420341134071350e-02 -1.073753982782363892e-01 1.775921136140823364e-01 1.160976961255073547e-01 -2.900119721889495850e-01 1.394518613815307617e-01 -2.552170753479003906e-01 1.665034294128417969e-01 6.408791057765483856e-03 2.430529594421386719e-01
4.373273253440856934e-02 5.249281227588653564e-02 -2.354276329278945923e-01 3.221756219863891602e-01 6.153917056508362293e-04 2.864763513207435608e-02 -2.153666876256465912e-02 1.939064264297485352e-02 6.851295381784439087e-02 7.489967346191406250e-02 -3.277800977230072021e-01 2.776666283607482910e-01 9.980656206607818604e-02 1.076121032238006592e-01 2.142317891120910645e-01 9.595687687397003174e-02 -1.180595979094505310e-01 2.325909584760665894e-01 4.273851867765188217e-03 -1.717812567949295044e-01 2.498189061880111694e-01 -3.411717414855957031e-01 9.151439368724822998e-02 8.936763554811477661e-02 1.822214871644973755e-01 4.362026602029800415e-02 -1.338488012552261353e-01 2.567584514617919922e-01 -2.712752483785152435e-02 -2.736285030841827393e-01 2.750199139118194580e-01 5.964013747870922089e-03
2.145796865224838257e-01 6.260442733764648438e-02 3.722834400832653046e-03 3.328730911016464233e-02 -2.567284107208251953e-01 1.346012800931930542e-01 1.156844291836023331e-02 1.579863429069519043e-01 1.928450912237167358e-01 -4.380154609680175781e-02 -1.461236923933029175e-02 8.844014257192611694e-02 1.557386964559555054e-01 4.599528387188911438e-02 7.984744757413864136e-02 4.042699635028839111e-01 -2.191845327615737915e-01 -1.399086713790893555e-01 -1.725619435310363770e-01 8.852832019329071045e-02 -9.123976342380046844e-03 -3.706215322017669678e-01 3.971517086029052734e-01 3.087672889232635498e-01 -1.966395229101181030e-01 6.919281929731369019e-02 3.736744448542594910e-02 1.075373888015747070e-01 -1.904677748680114746e-01 6.956025213003158569e-02 -5.642426759004592896e-02 3.691630670800805092e-03
-4.696589894592761993e-03 3.364036083221435547e-01 -1.061677038669586182e-01 -1.950545758008956909e-01 -6.446142215281724930e-03 9.780894964933395386e-03 1.173650473356246948e-01 1.016302183270454407e-01 -6.199388206005096436e-02 -2.617002427577972412e-01 -2.206855863332748413e-01 -4.632721841335296631e-02 1.146224439144134521e-01 -1.636419892311096191e-01 -2.383166551589965820e-01 -5.270786955952644348e-02 -2.820112407207489014e-01 2.395043224096298218e-01 -2.809202484786510468e-02 -7.146365940570831299e-02 1.990571320056915283e-01 -3.217555582523345947e-01 1.268784254789352417e-01 6.130252033472061157e-03 -1.220056712627410889e-01 -1.556323915719985962e-01 -1.632205396890640259e-01 2.681005597114562988e-01 5.303332209587097168e-02 -2.001657038927078247e-01 -9.728799015283584595e-02 3.139095306396484375e-01
2.128538936376571655e-01 1.240860521793365479e-01 -1.057035401463508606e-01 -6.274486333131790161e-02 -7.629952579736709595e-02 1.459483206272125244e-01 1.496210545301437378e-01 -3.897612392902374268e-01 9.916742146015167236e-02 4.902242869138717651e-02 -1.899907588958740234e-01 -1.453779935836791992e-01 1.165771037340164185e-01 -2.776355147361755371e-01 1.390559226274490356e-01 -1.009196639060974121e-01 -2.137707322835922241e-01 -1.254071295261383057e-01 -2.663668096065521240e-01 9.495277702808380127e-02 3.348745703697204590e-01 -2.549470961093902588e-01 7.446682453155517578e-02 -9.510134905576705933e-02 4.906073957681655884e-02 -1.222493723034858704e-01 -6.523697078227996826e-02 1.214176192879676819e-01 -3.720595836639404297e-01 -2.593684755265712738e-02 3.960988298058509827e-02 1.515267789363861084e-01
-1.320573873817920685e-02 1.085476949810981750e-01 2.453973442316055298e-01 -1.622705310583114624e-01 -1.565107852220535278e-01 -2.035039663314819336e-02 1.141937375068664551e-01 2.926270011812448502e-03 -1.701096743345260620e-01 -5.211322754621505737e-02 -2.278354018926620483e-01 2.343222796916961670e-01 3.944756984710693359e-01 -1.353579759597778320e-01 -2.206578999757766724e-01 3.037798106670379639e-01 -1.056947931647300720e-01 1.286352276802062988e-01 5.984971299767494202e-02 7.964294403791427612e-02 -1.784557998180389404e-01 -4.008030593395233154e-01 5.790377780795097351e-02 -8.646181225776672363e-02 -4.030973184853792191e-03 2.044713199138641357e-01 -1.655076593160629272e-01 2.210167348384857178e-01 8.679272606968879700e-03 -5.966610834002494812e-02 2.176189571619033813e-01 1.175642851740121841e-02
-2.869331464171409607e-02 1.011739298701286316e-01 -4.005222916603088379e-01 3.691529631614685059e-01 -2.072938382625579834e-01 -1.486056596040725708e-01 7.952936738729476929e-02 -7.349605113267898560e-02 -2.971177920699119568e-02 7.305367290973663330e-02 -2.118244767189025879e-01 1.236449778079986572e-01 9.922842681407928467e-02 1.125092804431915283e-01 4.814877174794673920e-03 1.849001497030258179e-01 -1.993283182382583618e-01 -5.666272342205047607e-02 2.243549078702926636e-01 -1.892135739326477051e-01 1.220845505595207214e-01 -4.397050738334655762e-01 -4.816684126853942871e-02 1.071799769997596741e-01 9.852395951747894287e-02 -1.031386032700538635e-01 1.051687970757484436e-01 3.155460581183433533e-02 -6.416170392185449600e-03 -2.103283554315567017e-01 -8.588268607854843140e-02 2.391371130943298340e-01
7.314946502447128296e-02 1.465292572975158691e-01 -2.378309071063995361e-01 1.372034996747970581e-01 5.662389099597930908e-02 -2.530755400657653809e-01 1.785821318626403809e-01 -1.323097795248031616e-01 -6.969497539103031158e-03 2.057196795940399170e-01 -7.555075455456972122e-03 1.964575946331024170e-01 -4.683400318026542664e-02 -1.436155736446380615e-01 -1.987011730670928955e-02 1.772241783328354359e-03 -4.156557619571685791e-01 8.970724046230316162e-02 3.876148909330368042e-02 7.020973414182662964e-02 5.486462637782096863e-02 -4.155913293361663818e-01 1.403187513351440430e-01 -2.662296220660209656e-02 3.019586503505706787e-01 -1.522675305604934692e-01 1.981384009122848511e-01 2.357070893049240112e-01 -3.216372802853584290e-02 2.789200246334075928e-01 3.526674956083297729e-02 6.535474210977554321e-02
1.174723878502845764e-01 -4.109198972582817078e-02 -2.266210913658142090e-01 -9.186100959777832031e-02 -2.392516136169433594e-01 -1.796824187040328979e-01 1.108395904302597046e-01 -1.545507907867431641e-01 2.144353836774826050e-01 -6.181008741259574890e-02 -1.098459959030151367e-01 1.410773694515228271e-01 3.832465410232543945e-01 1.537184417247772217e-01 1.308819949626922607e-01 -6.602835841476917267e-03 -1.885317862033843994e-01 1.036232616752386093e-02 1.246234402060508728e-01 2.856441438198089600e-01 -1.698005758225917816e-02 -9.207805991172790527e-02 2.480293512344360352e-01 1.293489933013916016e-01 3.584247455000877380e-02 1.686764806509017944e-01 1.995640993118286133e-01 4.525773599743843079e-02 -3.769633173942565918e-01 1.261320114135742188e-01 -4.104194045066833496e-02 2.801204025745391846e-01
3.726176172494888306e-02 4.144743084907531738e-01 4.353611543774604797e-02 2.965302765369415283e-02 3.247424960136413574e-02 5.237376317381858826e-02 -4.481141513679176569e-04 -6.097550690174102783e-02 -5.197559669613838196e-02 -1.699090898036956787e-01 -1.659395173192024231e-02 -1.295080184936523438e-01 2.538779079914093018e-01 2.016638033092021942e-02 -1.996113657951354980e-01 2.803683876991271973e-01 -3.505549132823944092e-01 1.770772337913513184e-01 1.855026930570602417e-02 -1.571802645921707153e-01 6.508342176675796509e-02 -3.984261453151702881e-01 -1.955187320709228516e-01 2.499093264341354370e-01 1.836234629154205322e-01 1.704923063516616821e-02 8.282255381345748901e-02 -4.711810871958732605e-02 -2.401176989078521729e-01 1.172983553260564804e-02 -1.263352930545806885e-01 1.574898660182952881e-01
-1.748151890933513641e-02 2.418260835111141205e-02 -9.453637152910232544e-02 1.767395287752151489e-01 4.990828223526477814e-03 -2.328052222728729248e-01 -1.574567519128322601e-02 -6.765836384147405624e-03 -2.278133779764175415e-01 -9.215190075337886810e-03 -2.470023185014724731e-01 1.145811825990676880e-01 1.361846644431352615e-02 -1.161603182554244995e-01 9.908626787364482880e-03 4.575488269329071045e-01 -1.597737222909927368e-01 5.899592768400907516e-03 1.033681482076644897e-01 1.732842437922954559e-02 3.348479270935058594e-01 -4.901271760463714600e-01 1.794886291027069092e-01 -5.699628591537475586e-02 1.414671987295150757e-01 1.070061624050140381e-01 1.718480736017227173e-01 -4.516616091132164001e-02 2.499781362712383270e-02 1.277000308036804199e-01 6.969770789146423340e-02 2.144363075494766235e-01
4.074912145733833313e-02 -2.061523683369159698e-02 -1.140844896435737610e-01 -8.975826948881149292e-02 -1.510179489850997925e-01 4.658414982259273529e-03 9.756335616111755371e-02 4.127730429172515869e-02 4.884032905101776123e-02 1.470443755388259888e-01 1.020291298627853394e-01 2.813705801963806152e-01 3.489985764026641846e-01 -1.094053760170936584e-01 -1.933811157941818237e-01 -4.693225398659706116e-02 1.816109418869018555e-01 2.926272153854370117e-01 -2.712065279483795166e-01 -1.275631785392761230e-01 -6.645517051219940186e-02 -2.830809652805328369e-01 3.130914568901062012e-01 2.967255711555480957e-01 9.052001684904098511e-02 -2.062987908720970154e-02 4.953776672482490540e-02 1.210327968001365662e-01 -3.028264343738555908e-01 -1.079934239387512207e-01 2.104950696229934692e-01 5.811994522809982300e-02
1.652951166033744812e-02 1.300669610500335693e-01 -2.063953578472137451e-01 8.539310842752456665e-02 9.200402535498142242e-03 1.284292191267013550e-01 -9.704414755105972290e-02 1.913222298026084900e-02 1.058458164334297180e-01 -3.418225049972534180e-02 -2.100656330585479736e-01 4.184393882751464844e-01 -1.482524722814559937e-01 -1.158309578895568848e-01 2.441263943910598755e-02 9.482000023126602173e-02 -3.964747488498687744e-01 4.111570492386817932e-02 1.602197252213954926e-02 -1.773932017385959625e-03 1.487242896109819412e-02 -1.780351251363754272e-01 9.511055052280426025e-02 2.944638766348361969e-02 4.710860550403594971e-02 -7.915121316909790039e-02 1.525426954030990601e-01 4.135923385620117188e-01 -3.074593842029571533e-01 -1.336539238691329956e-01 -1.106848940253257751e-01 3.186716437339782715e-01
-1.252636127173900604e-02 3.245137035846710205e-01 2.985566295683383942e-02 -1.905334740877151489e-01 -1.675937473773956299e-01 2.023084312677383423e-01 3.096828050911426544e-02 -1.176712810993194580e-01 3.454395532608032227e-01 -5.055413022637367249e-02 1.545887812972068787e-02 1.964513808488845825e-01 3.041280899196863174e-03 4.965214431285858154e-02 -4.138647317886352539e-01 6.996763497591018677e-02 -2.913201451301574707e-01 2.122649848461151123e-01 1.540294885635375977e-01 1.420749872922897339e-01 5.332082509994506836e-03 -1.987874954938888550e-01 2.525869905948638916e-01 -6.097197765484452248e-04 1.036043539643287659e-01 6.606188416481018066e-02 -1.036918014287948608e-01 1.452650427818298340e-01 -1.240871250629425049e-01 -8.196498453617095947e-02 1.528731435537338257e-01 2.540267109870910645e-01
1.632135808467864990e-01 -3.696205094456672668e-02 -5.562235414981842041e-02 1.609233319759368896e-01 -1.666863113641738892e-01 -3.205728232860565186e-01 2.510633170604705811e-01 -7.440665364265441895e-02 1.029585227370262146e-01 -7.179742306470870972e-02 -6.541831791400909424e-02 -1.587226986885070801e-01 1.215709447860717773e-01 1.353397369384765625e-01 -1.274586319923400879e-01 -5.479584634304046631e-02 -1.264210790395736694e-01 2.799213863909244537e-02 -1.892705857753753662e-01 -3.197449147701263428e-01 -5.482078064233064651e-03 -5.484984517097473145e-01 1.201096102595329285e-01 2.650058269500732422e-01 1.787773519754409790e-01 6.156195327639579773e-02 -1.239649858325719833e-02 1.405005902051925659e-01 -4.720438271760940552e-02 -8.668598532676696777e-02 1.590694785118103027e-01 1.235319226980209351e-01
1.867375373840332031e-01 3.955809026956558228e-02 -2.722574174404144287e-01 1.837826073169708252e-01 -2.926223278045654297e-01 -6.501113623380661011e-02 1.243113353848457336e-01 2.517473399639129639e-01 1.089351437985897064e-02 -2.047798186540603638e-01 -4.357392340898513794e-02 6.043193116784095764e-02 9.159038960933685303e-02 6.904082000255584717e-02 1.349045932292938232e-01 7.279834151268005371e-02 -3.472135663032531738e-01 -1.034699901938438416e-01 -1.237337216734886169e-01 -2.318008095026016235e-01 4.365271329879760742e-02 -5.398305654525756836e-01 -6.196395494043827057e-03 -1.689542233943939209e-01 1.223303098231554031e-02 3.620886057615280151e-02 -2.313861548900604248e-01 6.282917689532041550e-03 4.970011860132217407e-02 -1.290141493082046509e-01 5.942074209451675415e-02 -5.314592272043228149e-02
1.418978720903396606e-01 2.171822935342788696e-01 -2.450041025876998901e-01 2.163868546485900879e-01 -2.145603001117706299e-01 9.908128529787063599e-02 2.424090169370174408e-02 4.097355995327234268e-03 2.546785473823547363e-01 -1.001392900943756104e-01 1.637800633907318115e-01 1.136829927563667297e-01 -1.289816945791244507e-01 -1.642503291368484497e-01 1.410824954509735107e-01 6.307896226644515991e-02 -2.535260915756225586e-01 8.968324214220046997e-02 -1.038268953561782837e-01 3.239433467388153076e-02 1.678031086921691895e-01 -3.342887163162231445e-01 -1.420697867870330811e-01 1.480901092290878296e-01 9.162433445453643799e-02 -2.848553359508514404e-01 7.852131128311157227e-02 -8.376044780015945435e-02 -3.515428900718688965e-01 -1.025708615779876709e-01 2.986714802682399750e-02 2.887402772903442383e-01
2.973467707633972168e-01 -4.548162221908569336e-02 -2.181655913591384888e-01 -1.485639065504074097e-01 -9.118251502513885498e-02 -7.958558201789855957e-02 -5.760511010885238647e-02 -2.007719688117504120e-02 -1.165422871708869934e-01 9.654612839221954346e-02 1.438003480434417725e-01 4.630649387836456299e-01 1.544652730226516724e-01 -7.048052549362182617e-02 6.440891325473785400e-02 8.206413686275482178e-02 -3.387638833373785019e-03 2.510113418102264404e-01 -3.109188005328178406e-02 -7.021114230155944824e-02 2.554886639118194580e-01 -3.685621917247772217e-01 2.869421616196632385e-02 2.293460518121719360e-01 -2.221377789974212646e-01 2.429516240954399109e-02 6.891985237598419189e-02 4.485398903489112854e-02 -7.671380043029785156e-02 2.620896399021148682e-01 1.979600489139556885e-01 1.727621108293533325e-01
2.789919078350067139e-01 2.691948711872100830e-01 -8.707796037197113037e-02 8.957467041909694672e-03 -3.343960270285606384e-02 1.147024706006050110e-02 1.794825941324234009e-01 -5.630525201559066772e-02 -7.029502186924219131e-03 -8.573291450738906860e-02 -2.702322900295257568e-01 5.064207911491394043e-01 1.134031414985656738e-01 5.904604867100715637e-02 -2.711669504642486572e-01 5.276710540056228638e-02 -2.603620588779449463e-01 8.957003802061080933e-02 3.225157037377357483e-03 -2.007118239998817444e-02 2.356919795274734497e-01 -1.640300303697586060e-01 2.616177797317504883e-01 9.219271689653396606e-02 -1.747650057077407837e-01 -9.346746653318405151e-02 2.107005268335342407e-01 -1.410148479044437408e-02 1.146346852183341980e-01 1.140224933624267578e-01 3.726602345705032349e-02 -1.697742044925689697e-01
-9.570217132568359375e-02 2.913779318332672119e-01 6.946391612291336060e-02 -1.116113066673278809e-01 -4.322904348373413086e-02 8.387946337461471558e-02 1.082546357065439224e-02 1.658545434474945068e-01 8.048161119222640991e-02 -1.559011936187744141e-01 -1.507133096456527710e-01 1.703993380069732666e-01 -2.963131759315729141e-03 1.368631571531295776e-01 -1.237129047513008118e-01 2.328678220510482788e-01 -2.615250349044799805e-01 1.508154571056365967e-01 -2.712288498878479004e-01 -5.773427337408065796e-02 4.291892424225807190e-02 -3.035101890563964844e-01 1.679000258445739746e-01 1.806311905384063721e-01 3.283033072948455811e-01 -8.630911819636821747e-03 1.045783832669258118e-01 -1.426559537649154663e-01 -1.471828371286392212e-01 -2.151427567005157471e-01 3.594267368316650391e-01 1.490758061408996582e-01
1.366054266691207886e-01 1.020608767867088318e-01 -3.520775586366653442e-02 -9.728992730379104614e-02 1.451787352561950684e-02 -2.303915768861770630e-01 4.568085670471191406e-01 -8.054548874497413635e-03 5.432334542274475098e-02 -3.675842583179473877e-01 1.814866811037063599e-01 1.091649606823921204e-01 2.939962148666381836e-01 1.520459912717342377e-02 -1.977178908418864012e-04 5.879157409071922302e-02 -2.302153259515762329e-01 5.235616117715835571e-02 3.787983208894729614e-02 -3.229692876338958740e-01 -1.100599095225334167e-01 -1.896093040704727173e-01 1.555980592966079712e-01 -4.161261022090911865e-03 8.525810390710830688e-02 1.220334842801094055e-01 -3.016517311334609985e-02 1.547599285840988159e-01 2.828109450638294220e-02 -6.353305280208587646e-02 1.327766478061676025e-01 3.491098880767822266e-01
1.055698543787002563e-01 4.596218001097440720e-03 -3.104996085166931152e-01 -1.825178414583206177e-01 -1.431475579738616943e-01 1.024323701858520508e-01 -9.205042570829391479e-02 -1.176028326153755188e-01 2.476050555706024170e-01 -9.101268649101257324e-02 -1.721109896898269653e-01 5.752100050449371338e-02 2.885333597660064697e-01 6.686351448297500610e-02 2.313911467790603638e-01 3.300424516201019287e-01 -1.405942142009735107e-01 2.067994922399520874e-01 -1.744168102741241455e-01 3.123231045901775360e-02 -5.375433340668678284e-02 -2.370117455720901489e-01 1.803188174962997437e-01 2.486388534307479858e-01 9.782230108976364136e-02 5.777779035270214081e-03 4.485800117254257202e-02 1.513111777603626251e-02 -2.650608718395233154e-01 2.707712948322296143e-01 -2.183821648359298706e-01 -5.167769640684127808e-02
1.232042461633682251e-01 7.536152005195617676e-02 -1.491634696722030640e-01 1.303053945302963257e-01 -3.765506669878959656e-02 -1.157948449254035950e-01 1.107111945748329163e-01 -4.017122834920883179e-02 -1.456362903118133545e-01 2.506113946437835693e-01 -2.312511652708053589e-01 3.281450271606445312e-02 2.487260103225708008e-01 -4.302008450031280518e-02 1.529995650053024292e-01 -1.134602203965187073e-01 -8.325303345918655396e-02 1.066020876169204712e-01 -8.229470252990722656e-02 -2.144589722156524658e-01 2.437616884708404541e-01 -2.818061709403991699e-01 2.150964178144931793e-02 -1.970146968960762024e-02 -2.890572184696793556e-03 -1.822637170553207397e-01 -1.291643083095550537e-01 3.377233445644378662e-01 -1.940858066082000732e-01 -4.635657072067260742e-01 5.669803917407989502e-02 2.053201496601104736e-01
-1.428271681070327759e-01 -4.204886406660079956e-02 -1.765878051519393921e-01 -2.176810652017593384e-01 -2.623614668846130371e-01 -1.225463747978210449e-01 -3.955807536840438843e-02 -7.814810425043106079e-02 3.357656896114349365e-01 9.835168719291687012e-02 -8.348161727190017700e-02 1.802448779344558716e-01 2.484513521194458008e-01 7.573132216930389404e-02 6.245767325162887573e-02 4.050824642181396484e-01 -8.667709678411483765e-02 8.312472701072692871e-02 2.158228754997253418e-01 -7.927586138248443604e-02 2.180458456277847290e-01 -1.474497467279434204e-01 -1.040791049599647522e-01 -4.401206225156784058e-02 1.686050370335578918e-02 -1.256057024002075195e-01 -3.686150535941123962e-02 2.973640561103820801e-01 -1.099036261439323425e-01 2.198500186204910278e-02 2.772108614444732666e-01 2.565553486347198486e-01
-7.973039150238037109e-02 2.755129709839820862e-02 -1.989991664886474609e-01 8.609627187252044678e-02 -2.556302398443222046e-02 -1.420086920261383057e-01 -2.076812833547592163e-01 -8.079571276903152466e-02 -2.442522719502449036e-02 1.701609790325164795e-01 -1.300451755523681641e-01 2.890361547470092773e-01 -9.232969582080841064e-02 -3.432813286781311035e-01 -1.011977195739746094e-01 1.299124360084533691e-01 -3.271883428096771240e-01 2.669842839241027832e-01 6.181068345904350281e-02 -2.988254725933074951e-01 -5.273874476552009583e-02 -2.854573726654052734e-01 7.188375294208526611e-02 5.932320281863212585e-02 8.028319105505943298e-03 -6.235120818018913269e-02 8.524253964424133301e-03 4.009062945842742920e-01 -1.499859392642974854e-01 7.161663472652435303e-02 -1.869471967220306396e-01 1.314430311322212219e-02
5.378805845975875854e-02 1.914649605751037598e-01 7.382606714963912964e-02 -1.399036794900894165e-01 -1.358219385147094727e-01 -1.718243956565856934e-01 -7.158079743385314941e-02 -2.117357701063156128e-01 -1.004223003983497620e-01 3.110534846782684326e-01 2.317918278276920319e-02 3.643330037593841553e-01 2.880492210388183594e-01 -1.991468369960784912e-01 -6.316109001636505127e-02 1.512339711189270020e-01 -3.144388496875762939e-01 9.550399333238601685e-02 -9.884053468704223633e-02 9.815653413534164429e-02 1.379054635763168335e-01 -3.992442190647125244e-01 -1.240823343396186829e-01 3.297981247305870056e-02 1.565590500831604004e-02 -7.956302165985107422e-02 1.465411484241485596e-02 2.747881114482879639e-01 5.523980036377906799e-02 1.376836597919464111e-01 1.448822915554046631e-01 -1.724448613822460175e-02
-2.922835294157266617e-03 1.657982468605041504e-01 -2.718994915485382080e-01 -3.338931128382682800e-02 1.247585043311119080e-01 -5.267562344670295715e-03 2.381704933941364288e-02 -2.477651089429855347e-02 -8.410984277725219727e-02 1.207158640027046204e-01 -4.012340679764747620e-03 4.083651900291442871e-01 1.224898397922515869e-01 -1.068726778030395508e-01 -3.922263383865356445e-01 2.176381200551986694e-01 -3.125519957393407822e-03 -2.347457222640514374e-02 -2.335760742425918579e-01 -3.892630338668823242e-02 5.276567861437797546e-02 -2.340360134840011597e-01 3.560688197612762451e-01 -5.535604432225227356e-02 1.610255837440490723e-01 -9.246055036783218384e-02 1.211514323949813843e-01 3.602236509323120117e-01 -6.593231856822967529e-02 -9.495548158884048462e-02 -1.626131832599639893e-01 -4.315363988280296326e-02
1.901090741157531738e-01 1.549651324748992920e-01 -3.075071871280670166e-01 6.738179177045822144e-02 -1.081082820892333984e-01 2.537746429443359375e-01 5.455851554870605469e-02 1.779398471117019653e-01 1.191916018724441528e-01 -3.948443010449409485e-02 -3.131350576877593994e-01 -2.132335007190704346e-01 1.579937487840652466e-01 -3.740496560931205750e-02 -5.873423814773559570e-02 2.170024663209915161e-01 -1.673727929592132568e-01 -1.662663929164409637e-02 -1.878389120101928711e-01 -2.897674962878227234e-02 1.493009924888610840e-01 -2.718955278396606445e-01 1.360618174076080322e-01 -1.619414836168289185e-01 1.619368046522140503e-01 1.425684243440628052e-01 1.426973193883895874e-01 1.317153424024581909e-01 -6.064774468541145325e-02 3.190049203112721443e-03 3.105528056621551514e-01 3.225917816162109375e-01
1.372488886117935181e-01 1.719661504030227661e-01 -6.456077098846435547e-02 2.772127985954284668e-01 -1.736433357000350952e-01 -1.645827889442443848e-01 -6.596016883850097656e-02 -2.993092536926269531e-01 -9.252227842807769775e-02 1.029786989092826843e-01 8.412244915962219238e-02 2.661297917366027832e-01 4.307396411895751953e-01 -9.630197286605834961e-02 -1.348730027675628662e-01 1.181954294443130493e-01 -2.585950074717402458e-03 3.124360144138336182e-01 1.026050536893308163e-03 -2.845144085586071014e-02 -5.456023383885622025e-03 -2.361841797828674316e-01 3.738275170326232910e-02 1.611028164625167847e-01 5.608128383755683899e-03 6.427381653338670731e-03 1.144540309906005859e-01 3.340802192687988281e-01 1.690481044352054596e-02 -2.277527600526809692e-01 -1.457498222589492798e-01 -1.248233616352081299e-01
1.668468862771987915e-01 2.694706916809082031e-01 1.795417815446853638e-01 2.305944636464118958e-02 -1.771570593118667603e-01 -3.027775511145591736e-02 -1.142726168036460876e-01 -1.524896547198295593e-02 2.409783005714416504e-02 -1.528377085924148560e-01 6.590811908245086670e-02 -6.081471592187881470e-02 1.092076897621154785e-01 -8.927249908447265625e-02 -1.852302253246307373e-01 -5.137730762362480164e-02 -3.219397068023681641e-01 1.850180700421333313e-02 -3.453604504466056824e-02 -3.325208127498626709e-01 1.154681742191314697e-01 -4.457495510578155518e-01 -1.634546369314193726e-01 3.650158047676086426e-01 7.636324316263198853e-02 -9.755551815032958984e-02 -8.413865230977535248e-03 7.192226499319076538e-02 -2.303738892078399658e-01 -2.487313002347946167e-01 9.527308493852615356e-02 4.698839038610458374e-03
2.399611920118331909e-01 -2.457079105079174042e-02 -1.880569308996200562e-01 -1.074189990758895874e-01 -1.810585111379623413e-01 -3.310448676347732544e-02 -1.599634625017642975e-02 -3.160585835576057434e-02 -8.047112822532653809e-02 8.401648700237274170e-02 1.472758688032627106e-02 5.144704580307006836e-01 2.696868479251861572e-01 -6.670056283473968506e-02 -1.075221970677375793e-01 8.146156370639801025e-02 2.136902883648872375e-02 2.574371695518493652e-01 -1.860021501779556274e-01 6.951163522899150848e-03 7.429560273885726929e-02 -3.566363453865051270e-01 -2.997688204050064087e-02 3.133448660373687744e-01 -2.160683125257492065e-01 -1.512782722711563110e-01 6.154849380254745483e-02 4.368107765913009644e-02 -1.843058317899703979e-02 1.960524618625640869e-01 1.338321268558502197e-01 1.443845629692077637e-01
1.683300286531448364e-01 -9.439433366060256958e-02 1.107888892292976379e-01 2.638252377510070801e-01 -4.446802735328674316e-01 -7.444487512111663818e-02 1.844761222600936890e-01 5.744637176394462585e-02 1.526168137788772583e-01 2.966776723042130470e-03 -2.842010697349905968e-03 1.866795718669891357e-01 2.704619169235229492e-01 -7.704573124647140503e-02 -1.027565225958824158e-01 2.181241214275360107e-01 -6.537342816591262817e-02 2.288694977760314941e-01 -3.255694508552551270e-01 -1.310495585203170776e-01 -6.929758191108703613e-02 -5.661013722419738770e-02 -3.843387588858604431e-03 8.667938411235809326e-03 6.659226119518280029e-02 5.436423420906066895e-02 5.571205168962478638e-03 4.673917293548583984e-01 -1.929054595530033112e-02 -2.285231463611125946e-02 1.614979505538940430e-01 6.409868597984313965e-02
-4.907478019595146179e-02 9.872604161500930786e-02 -3.812488913536071777e-01 3.101614117622375488e-02 -7.661214470863342285e-02 1.971908509731292725e-01 1.495372802019119263e-01 -8.892033249139785767e-02 -2.117250859737396240e-01 -6.177883595228195190e-03 -9.390796720981597900e-02 -6.358087062835693359e-02 1.559943854808807373e-01 -1.214340999722480774e-01 -2.525973618030548096e-01 2.036852091550827026e-01 -1.918322294950485229e-01 2.031254917383193970e-01 -3.246187865734100342e-01 1.511991322040557861e-01 5.370865017175674438e-02 -1.933940500020980835e-01 -4.733937606215476990e-02 -1.269830465316772461e-01 1.011180877685546875e-01 3.338568657636642456e-02 -2.532645463943481445e-01 -3.790780901908874512e-02 -3.101958036422729492e-01 2.189172059297561646e-01 -9.460913389921188354e-02 2.635218799114227295e-01
-1.267574876546859741e-01 2.143958657979965210e-01 -1.720077991485595703e-01 3.040749020874500275e-02 -8.014041930437088013e-02 -1.056241020560264587e-01 1.274060457944869995e-01 -1.689760200679302216e-02 -7.237056642770767212e-02 2.229713350534439087e-01 -2.721218168735504150e-01 1.093162894248962402e-01 1.423743814229965210e-01 -6.507306545972824097e-02 -3.096159547567367554e-02 3.765576779842376709e-01 -3.083856403827667236e-01 1.240120977163314819e-01 -2.991813980042934418e-02 2.637590048834681511e-03 1.949649490416049957e-02 -4.488517045974731445e-01 3.125028908252716064e-01 4.695079475641250610e-02 1.203773096203804016e-01 1.171760857105255127e-01 2.528234422206878662e-01 1.210070587694644928e-02 1.339374184608459473e-01 -2.171005820855498314e-03 -1.561639159917831421e-01 1.320390105247497559e-01
1.358567178249359131e-01 4.037250578403472900e-01 1.462587863206863403e-01 -6.376457214355468750e-02 3.266561776399612427e-02 1.088443771004676819e-02 2.032543718814849854e-01 2.362896502017974854e-02 8.159975707530975342e-02 -1.642050743103027344e-01 1.666511595249176025e-01 1.746717542409896851e-01 2.481069117784500122e-01 -8.712126314640045166e-02 2.080697799101471901e-03 4.638346284627914429e-02 -4.956626594066619873e-01 9.046507626771926880e-02 -8.926734328269958496e-02 1.689932309091091156e-02 6.597162783145904541e-02 -7.677644491195678711e-02 2.053619027137756348e-01 -1.796581149101257324e-01 1.228640452027320862e-01 -1.596195250749588013e-01 -3.417670428752899170e-01 8.344484120607376099e-02 -2.008997648954391479e-01 -6.528189033269882202e-02 1.635832637548446655e-01 6.547526270151138306e-02
5.630828440189361572e-02 1.542252451181411743e-01 -7.221684604883193970e-02 4.723838344216346741e-02 -9.539728052914142609e-03 -2.733872272074222565e-02 9.752361476421356201e-02 -2.189671099185943604e-01 -1.554919630289077759e-01 5.574724078178405762e-02 -2.937464118003845215e-01 2.900028824806213379e-01 4.374387860298156738e-02 -3.719345107674598694e-02 4.567263182252645493e-03 2.390497475862503052e-01 -3.500895947217941284e-02 -1.521589308977127075e-01 1.136856973171234131e-01 9.514733403921127319e-02 -9.719574451446533203e-02 -4.976373314857482910e-01 2.093584953399840742e-06 -2.207592129707336426e-01 1.513272970914840698e-01 -1.558866500854492188e-01 2.595564126968383789e-01 4.527601227164268494e-02 -2.567024528980255127e-01 -3.458876907825469971e-02 2.993958443403244019e-02 3.352249860763549805e-01
-1.506213843822479248e-01 6.021477580070495605e-01 -1.832779943943023682e-01 -6.547360867261886597e-02 -1.596287935972213745e-01 -2.368515282869338989e-01 -3.370705619454383850e-02 4.770131409168243408e-02 -6.163126975297927856e-02 -5.600020289421081543e-02 -1.107653379440307617e-01 -4.256417974829673767e-02 1.301749944686889648e-01 -1.129012629389762878e-01 7.028632680885493755e-04 7.144107948988676071e-03 -3.394737839698791504e-02 4.685730859637260437e-02 -2.885633148252964020e-02 -1.238446906208992004e-01 1.224161591380834579e-02 -1.224480271339416504e-01 4.152794182300567627e-01 1.074542775750160217e-01 -3.484382852911949158e-02 -1.108008325099945068e-01 -5.660248175263404846e-02 1.144942119717597961e-01 -2.584013938903808594e-01 1.475954242050647736e-02 1.945738643407821655e-01 2.962877452373504639e-01
2.794001437723636627e-02 -1.133579537272453308e-01 -2.746812812983989716e-02 2.525111138820648193e-01 -2.577146887779235840e-01 -1.863865256309509277e-01 -7.943134009838104248e-02 1.856246739625930786e-01 -2.139574475586414337e-02 -1.390765905380249023e-01 -4.902692884206771851e-02 1.220617443323135376e-01 1.713214963674545288e-01 1.399121284484863281e-01 -6.437634676694869995e-02 -6.638133525848388672e-02 -3.514957427978515625e-01 5.770175904035568237e-02 -1.296983063220977783e-01 -1.360833495855331421e-01 3.523518145084381104e-02 -2.438569962978363037e-01 -3.549036383628845215e-02 -1.642610281705856323e-01 6.276047974824905396e-02 -1.605896502733230591e-01 -2.433080375194549561e-01 4.356136322021484375e-01 -2.601394951343536377e-01 -2.008739858865737915e-01 1.925544738769531250e-01 -1.019616052508354187e-01
5.828996375203132629e-02 -2.977439202368259430e-02 -1.791466027498245239e-01 1.564401835203170776e-01 -7.985100895166397095e-02 -1.693865507841110229e-01 -1.262007355690002441e-01 3.882713848724961281e-03 1.005277484655380249e-01 3.004803657531738281e-01 -4.439931735396385193e-02 4.758740067481994629e-01 -1.350075565278530121e-02 -2.385180294513702393e-01 -1.080816760659217834e-01 7.512799650430679321e-02 -2.724987864494323730e-01 2.813816666603088379e-01 -1.149683371186256409e-01 1.733244024217128754e-02 -1.260590106248855591e-01 -4.096778929233551025e-01 1.572809964418411255e-01 5.022928863763809204e-02 5.900831893086433411e-02 1.044844314455986023e-01 1.404999792575836182e-01 2.537218034267425537e-01 -3.596710786223411560e-02 2.860063686966896057e-02 -3.704021498560905457e-02 7.060095667839050293e-02
1.338566243648529053e-01 -8.324866741895675659e-02 -3.385126888751983643e-01 9.722940623760223389e-02 2.650589914992451668e-03 -3.593321517109870911e-02 -6.892743520438671112e-03 1.215223148465156555e-01 -5.427527055144309998e-02 2.318857163190841675e-01 1.327549293637275696e-02 2.403527647256851196e-01 3.051038384437561035e-01 -2.271385192871093750e-01 -7.829916477203369141e-02 1.099010929465293884e-01 -3.744771480560302734e-01 6.367871910333633423e-02 -1.891856640577316284e-01 -2.348436415195465088e-02 1.583642512559890747e-01 1.881392300128936768e-01 9.766383469104766846e-02 1.251992732286453247e-01 4.258121550083160400e-02 1.044789478182792664e-01 1.600665748119354248e-01 3.866085037589073181e-02 -4.280783832073211670e-01 2.749996073544025421e-02 -7.193161547183990479e-02 2.491918653249740601e-01
5.738828796893358231e-03 2.406716197729110718e-01 -8.464950323104858398e-02 3.921850025653839111e-02 -3.400903940200805664e-01 1.060129404067993164e-01 -1.350473165512084961e-01 1.243717521429061890e-01 1.482891850173473358e-02 3.074041754007339478e-02 -1.059425473213195801e-01 1.625529080629348755e-01 2.823219895362854004e-01 1.346506527625024319e-03 4.031112045049667358e-02 2.601559162139892578e-01 -1.991679072380065918e-01 -3.078686594963073730e-01 -2.246436923742294312e-01 2.686302736401557922e-02 6.960678845643997192e-02 -1.029035598039627075e-01 3.223946988582611084e-01 -1.451810598373413086e-01 5.877702683210372925e-02 3.406552597880363464e-02 -7.933004945516586304e-02 -8.351291716098785400e-02 -3.272163271903991699e-01 -1.484523527324199677e-02 1.683077067136764526e-01 3.245301842689514160e-01
4.700284451246261597e-02 1.035674586892127991e-01 -2.456502169370651245e-01 2.014066576957702637e-01 -2.053737789392471313e-01 -8.247160911560058594e-02 -2.390076220035552979e-02 2.005135565996170044e-01 -2.126082545146346092e-04 -5.485662445425987244e-02 -1.935577690601348877e-01 4.555956125259399414e-01 5.425612628459930420e-02 -2.329129278659820557e-01 2.192399799823760986e-01 6.814916431903839111e-02 -1.641641408205032349e-01 1.419326663017272949e-01 -1.173934265971183777e-01 8.382406830787658691e-02 9.113916009664535522e-02 -1.385755836963653564e-01 1.120612993836402893e-01 -3.750663697719573975e-01 1.811478883028030396e-01 1.396728213876485825e-02 1.762123256921768188e-01 1.395062804222106934e-01 -1.921570003032684326e-01 1.010875627398490906e-01 2.292281389236450195e-01 8.123831450939178467e-02
6.401289999485015869e-02 -3.523780032992362976e-03 -3.018981516361236572e-01 8.396877348423004150e-02 -9.856487810611724854e-02 2.055450901389122009e-02 1.815549731254577637e-01 -4.008954018354415894e-02 3.577621281147003174e-01 -1.010631844401359558e-01 -1.876716502010822296e-02 5.700280517339706421e-02 7.936491072177886963e-02 -6.157677993178367615e-02 -2.231405079364776611e-01 3.402837514877319336e-01 -2.039753794670104980e-01 -7.010813057422637939e-02 7.689182460308074951e-02 1.725433170795440674e-01 3.448472917079925537e-01 -3.651562631130218506e-01 -3.003722988069057465e-02 -9.031801484525203705e-03 2.419980615377426147e-01 -1.616919487714767456e-01 -9.433316439390182495e-02 2.523113787174224854e-02 -2.974031865596771240e-01 2.654725499451160431e-02 4.699893668293952942e-02 1.202219501137733459e-01
1.824593096971511841e-01 9.335639327764511108e-02 -2.661828994750976562e-01 4.282616451382637024e-02 -2.780918404459953308e-02 2.728179991245269775e-01 -1.212313771247863770e-02 -7.966598123311996460e-02 3.144316002726554871e-02 -1.161304339766502380e-01 8.986847847700119019e-02 -2.406896278262138367e-02 2.128008306026458740e-01 -1.239751577377319336e-01 -1.798620671033859253e-01 1.226282399147748947e-02 -4.797264635562896729e-01 1.350490301847457886e-01 -6.247838959097862244e-02 -1.180114895105361938e-01 1.964609771966934204e-01 -2.046445757150650024e-01 1.401468962430953979e-01 -2.777904570102691650e-01 3.196803480386734009e-02 -1.551353633403778076e-01 -3.752918839454650879e-01 -3.279997408390045166e-02 4.056753218173980713e-02 3.416316583752632141e-02 1.893437951803207397e-01 1.953463107347488403e-01
4.388998076319694519e-02 2.182739973068237305e-01 -3.789225593209266663e-04 -1.792985200881958008e-02 -3.922380805015563965e-01 -1.052970364689826965e-01 -9.244724176824092865e-03 -1.128912270069122314e-01 -2.194867432117462158e-01 1.582696437835693359e-01 -1.016627103090286255e-01 2.546687982976436615e-02 2.923970818519592285e-01 1.445803791284561157e-02 -1.209898889064788818e-01 8.559896051883697510e-02 -1.897229701280593872e-01 -7.727471739053726196e-02 1.999698206782341003e-02 -3.089908361434936523e-01 6.927078217267990112e-02 -4.182914793491363525e-01 1.930216252803802490e-01 -1.545970141887664795e-01 9.755797684192657471e-02 2.508872151374816895e-01 -2.742351964116096497e-02 1.500683873891830444e-01 4.831248894333839417e-02 -1.669498533010482788e-02 2.442240118980407715e-01 -2.090551555156707764e-01
-1.197584271430969238e-01 6.419027596712112427e-02 -2.601224184036254883e-01 7.055782526731491089e-02 -1.949708908796310425e-02 -2.497437037527561188e-02 -1.527891159057617188e-01 1.291876435279846191e-01 -1.865004003047943115e-01 1.450783908367156982e-01 7.568561285734176636e-02 3.851159289479255676e-02 2.482032217085361481e-02 1.231234371662139893e-01 -2.131582945585250854e-01 2.306980192661285400e-01 -2.131550610065460205e-01 2.963829413056373596e-02 -7.941075414419174194e-02 1.591772139072418213e-01 -2.539104025345295668e-04 -3.694615960121154785e-01 -4.041460528969764709e-02 9.962213784456253052e-02 1.429399400949478149e-01 6.156171206384897232e-03 -2.292287200689315796e-01 1.033227220177650452e-01 -5.306132435798645020e-01 4.172290675342082977e-03 2.344077527523040771e-01 2.101429551839828491e-01
9.232482314109802246e-02 -6.364848464727401733e-02 -2.025652974843978882e-01 1.648731827735900879e-01 -2.812083959579467773e-01 -5.705315619707107544e-02 1.310086697340011597e-01 -2.675577402114868164e-01 2.830826211720705032e-03 -1.041068956255912781e-01 -1.281989216804504395e-01 -7.541693001985549927e-02 3.346602022647857666e-01 1.203957796096801758e-01 4.902060702443122864e-02 -3.351118564605712891e-01 -1.822868883609771729e-01 -8.996403217315673828e-02 -1.956957429647445679e-01 -2.770174443721771240e-01 8.734589815139770508e-02 -4.648072719573974609e-01 7.393949478864669800e-02 4.089227691292762756e-02 6.984867900609970093e-02 9.735080599784851074e-02 3.990937769412994385e-02 1.344797462224960327e-01 -7.950179278850555420e-02 2.211691439151763916e-02 2.129513025283813477e-01 2.444542758166790009e-02
-1.397256702184677124e-01 1.580419838428497314e-01 -2.659868896007537842e-01 2.310907654464244843e-02 -3.274330198764801025e-01 -5.530479177832603455e-02 -1.801748201251029968e-02 -1.112797632813453674e-01 -2.199381291866302490e-01 -8.127504587173461914e-02 -3.749446570873260498e-01 3.133009970188140869e-01 1.866088211536407471e-01 -4.964502900838851929e-02 -8.803547173738479614e-02 1.263721138238906860e-01 -9.832174330949783325e-02 2.631700038909912109e-02 -2.398238331079483032e-01 1.746592372655868530e-01 2.042934000492095947e-01 -3.730844855308532715e-01 1.715433299541473389e-01 1.437106579542160034e-01 -9.025099128484725952e-02 -7.337631285190582275e-02 6.949574500322341919e-02 -6.697348505258560181e-02 4.616750031709671021e-02 -7.660439610481262207e-02 1.554769724607467651e-01 -1.486759632825851440e-01
1.309771537780761719e-01 1.267341971397399902e-01 -2.720845341682434082e-01 -9.747669845819473267e-02 -1.583658009767532349e-01 1.759387403726577759e-01 3.355262801051139832e-02 -2.036254294216632843e-02 -5.276000127196311951e-03 -2.018405646085739136e-01 1.241505369544029236e-01 -6.686508655548095703e-02 1.813655048608779907e-01 -2.965962290763854980e-01 5.492394790053367615e-02 3.434962034225463867e-01 -2.724267840385437012e-01 -2.225506752729415894e-01 -2.665986120700836182e-01 -2.203881144523620605e-01 3.071875311434268951e-02 -1.189252510666847229e-01 1.056292653083801270e-01 -2.093740999698638916e-01 2.996020950376987457e-02 1.305196732282638550e-01 -7.964716851711273193e-02 -2.406800631433725357e-03 -2.696438729763031006e-01 -1.478900760412216187e-01 1.905694603919982910e-01 2.334632575511932373e-01
-3.346076607704162598e-02 5.031503736972808838e-02 -8.181488513946533203e-02 1.783775687217712402e-01 -9.574144333600997925e-02 9.218594431877136230e-02 2.507440447807312012e-01 -1.342778801918029785e-01 -9.743789583444595337e-02 2.216642200946807861e-01 -2.907483279705047607e-01 3.023696541786193848e-01 1.291401982307434082e-01 2.966145984828472137e-02 9.261450916528701782e-02 2.512977719306945801e-01 -2.554517686367034912e-01 2.799969017505645752e-01 -1.765247061848640442e-02 2.707993425428867340e-02 -1.240539178252220154e-01 -8.236148953437805176e-02 2.523909211158752441e-01 1.231844872236251831e-01 1.791568845510482788e-01 -6.883273273706436157e-02 -1.008179336786270142e-01 4.038945734500885010e-01 -1.529573556035757065e-02 -2.867625094950199127e-03 2.813317775726318359e-01 1.120108738541603088e-02
2.084588408470153809e-01 2.971915304660797119e-01 1.129441037774085999e-01 -6.131077185273170471e-02 -2.389920130372047424e-02 -3.289854153990745544e-02 -8.363838493824005127e-02 -5.905531346797943115e-02 5.655390396714210510e-02 1.255868375301361084e-01 -3.404940068721771240e-01 3.893123567104339600e-01 1.112426742911338806e-01 7.204113900661468506e-02 1.367771327495574951e-01 2.469060719013214111e-01 -2.083313912153244019e-01 -1.732221096754074097e-01 -3.464529663324356079e-02 -2.033284455537796021e-01 -7.373856008052825928e-02 -1.705897301435470581e-01 -7.307641953229904175e-02 2.084541618824005127e-01 1.329368352890014648e-02 7.380811870098114014e-02 1.509343087673187256e-01 1.557798683643341064e-01 -3.415594249963760376e-02 -1.240898296236991882e-01 2.326538264751434326e-01 3.649882972240447998e-01
1.672751009464263916e-01 1.933638900518417358e-01 -1.848846077919006348e-01 2.450126707553863525e-01 9.916096925735473633e-02 6.171452812850475311e-03 -1.157662197947502136e-01 2.588754519820213318e-02 2.654746919870376587e-02 -3.883565589785575867e-02 -1.017838343977928162e-01 1.944139748811721802e-01 -5.381749197840690613e-02 -1.293259859085083008e-01 6.364171206951141357e-02 3.945849463343620300e-02 -2.920067906379699707e-01 2.194267511367797852e-01 -1.797363311052322388e-01 -8.938732743263244629e-02 1.410959213972091675e-01 -2.560587227344512939e-01 2.153455913066864014e-01 4.044537991285324097e-02 1.123116239905357361e-01 1.085731163620948792e-01 1.040327921509742737e-01 3.259589970111846924e-01 -2.103217691183090210e-01 -1.575303822755813599e-01 -2.119052261114120483e-01 4.221973121166229248e-01
1.884286254644393921e-01 -9.347935020923614502e-02 -3.877579048275947571e-02 -2.003344297409057617e-01 -9.162801504135131836e-02 6.427714228630065918e-02 -7.741095870733261108e-02 -1.835099235177040100e-02 3.904581069946289062e-01 3.049049526453018188e-02 -1.180258914828300476e-01 1.429630629718303680e-02 3.267238140106201172e-01 3.780106548219919205e-03 1.041199713945388794e-01 1.489531695842742920e-01 -3.442990481853485107e-01 2.789034545421600342e-01 -2.315076738595962524e-01 -1.983701717108488083e-03 -8.212788403034210205e-02 -2.212043553590774536e-01 1.976007223129272461e-01 2.316915988922119141e-01 1.697314158082008362e-02 -3.509720787405967712e-02 2.639434114098548889e-02 -3.540308028459548950e-02 -2.720653712749481201e-01 -2.326994687318801880e-01 -1.749741137027740479e-01 1.654189079999923706e-01
1.745203435420989990e-01 -2.916557900607585907e-02 1.603058911859989166e-02 -3.557630255818367004e-02 -9.798071533441543579e-02 1.366397291421890259e-01 8.605385571718215942e-02 -2.642393708229064941e-01 -4.497937113046646118e-02 -5.066289752721786499e-02 -4.688137769699096680e-01 2.255515754222869873e-01 -7.241722196340560913e-02 -2.227033674716949463e-02 -2.758549451828002930e-01 1.936538368463516235e-01 -3.113485872745513916e-01 8.633039891719818115e-02 -1.087455227971076965e-01 3.291746228933334351e-02 -5.357929505407810211e-03 -2.091881334781646729e-01 1.522851437330245972e-01 2.267409563064575195e-01 4.358647763729095459e-02 6.511021405458450317e-03 2.772899568080902100e-01 1.119452118873596191e-01 1.813407056033611298e-02 -2.137829512357711792e-01 1.896908432245254517e-01 2.408616393804550171e-01
-1.639738547964952886e-05 -2.950167655944824219e-02 -9.901937842369079590e-02 2.239003777503967285e-01 -4.225681424140930176e-01 -2.549017071723937988e-01 -1.042921394109725952e-01 -2.264368385076522827e-01 -1.605042815208435059e-01 1.245776340365409851e-01 -5.520696565508842468e-02 2.871898114681243896e-01 3.182693123817443848e-01 -3.553017377853393555e-01 1.924156956374645233e-02 -1.880027540028095245e-02 -2.951815724372863770e-01 3.676182031631469727e-02 -1.294924914836883545e-01 1.432278901338577271e-01 -2.448801137506961823e-02 -9.985575079917907715e-02 -4.598285071551799774e-03 -6.208459660410881042e-02 -4.124143347144126892e-02 3.324008733034133911e-02 1.304660290479660034e-01 2.224553674459457397e-01 -7.719288766384124756e-02 -2.114861011505126953e-01 9.033928811550140381e-02 1.003319919109344482e-01
5.669654533267021179e-02 -1.544806957244873047e-01 -2.375778257846832275e-01 -1.017643734812736511e-01 9.527776390314102173e-02 -2.676233351230621338e-01 -1.108414977788925171e-01 -6.482172012329101562e-02 5.211982876062393188e-02 -5.904966220259666443e-02 1.405656486749649048e-01 3.964020907878875732e-01 2.335933446884155273e-01 -1.302039809525012970e-02 -2.499751299619674683e-01 -4.149512946605682373e-02 -1.176225841045379639e-01 3.648221790790557861e-01 -1.740627884864807129e-01 -1.197205707430839539e-01 -3.388842940330505371e-02 -4.093794226646423340e-01 -2.315508425235748291e-01 1.015449315309524536e-01 1.299058925360441208e-02 7.126197963953018188e-02 4.391198977828025818e-02 1.713630259037017822e-01 -1.792907714843750000e-01 1.063157469034194946e-01 8.260251954197883606e-03 5.106354132294654846e-02
4.240972455590963364e-03 -6.716766953468322754e-02 -2.924923002719879150e-01 9.172118455171585083e-02 -1.635255217552185059e-01 -1.130920648574829102e-02 2.222076000180095434e-04 6.479915231466293335e-02 3.484089374542236328e-01 7.231850177049636841e-02 1.036677509546279907e-01 1.386854201555252075e-01 2.564109563827514648e-01 -1.994223892688751221e-01 -1.809539347887039185e-01 3.270574212074279785e-01 -3.011966310441493988e-02 -8.194588124752044678e-02 -7.620661705732345581e-02 7.587156444787979126e-02 1.435970366001129150e-01 -2.211339622735977173e-01 2.525248229503631592e-01 1.553956791758537292e-02 9.070329368114471436e-02 3.907369449734687805e-02 -2.309109121561050415e-01 5.316595733165740967e-02 -3.108513951301574707e-01 2.254599779844284058e-01 -1.112405285239219666e-01 3.002665638923645020e-01
2.014867216348648071e-01 1.142802461981773376e-01 -3.073203563690185547e-01 1.006034091114997864e-01 -3.695829212665557861e-02 -3.071981370449066162e-01 -1.081087514758110046e-01 5.716514959931373596e-02 -3.840013742446899414e-01 -1.418858021497726440e-02 -2.523543834686279297e-01 1.019186712801456451e-02 2.254134416580200195e-01 -1.337568014860153198e-01 1.602988392114639282e-01 9.642419219017028809e-02 -3.122965693473815918e-01 -3.659833595156669617e-02 -1.383024305105209351e-01 -2.710423171520233154e-01 2.818290144205093384e-02 -2.105850875377655029e-01 -1.946789771318435669e-01 1.074980497360229492e-01 -5.821582302451133728e-02 2.895316481590270996e-02 2.263876944780349731e-01 1.120813563466072083e-01 -2.208526432514190674e-01 6.253366172313690186e-02 6.581998616456985474e-02 6.948495656251907349e-02
1.086809206753969193e-03 1.040372475981712341e-01 -2.925758361816406250e-01 1.606560349464416504e-01 -2.024578303098678589e-01 -1.261289119720458984e-01 -5.279545439407229424e-04 -6.408380717039108276e-02 -7.125449180603027344e-02 5.934614315629005432e-02 -5.281083658337593079e-02 4.793452620506286621e-01 -5.362775921821594238e-02 -2.609279453754425049e-01 6.841675192117691040e-02 1.636736094951629639e-01 -2.793229222297668457e-01 3.211382925510406494e-01 -2.439644038677215576e-01 5.143097788095474243e-02 -1.850272342562675476e-02 -2.131316810846328735e-01 1.439335346221923828e-01 -9.607963263988494873e-02 6.628528982400894165e-02 -6.085601076483726501e-02 1.558141261339187622e-01 1.661405265331268311e-01 -1.363634467124938965e-01 -1.632227897644042969e-01 -1.678112447261810303e-01 1.440986841917037964e-01
-1.721833944320678711e-01 -6.268439441919326782e-02 -2.877143919467926025e-01 -3.885355591773986816e-02 -1.986619383096694946e-01 -2.119819521903991699e-01 -8.533331006765365601e-02 7.680760324001312256e-02 2.357389777898788452e-01 1.196807343512773514e-02 6.815070658922195435e-02 4.320629835128784180e-01 1.153009384870529175e-01 -8.017812669277191162e-02 -1.406911909580230713e-01 1.200664713978767395e-01 -1.195555850863456726e-01 1.872547119855880737e-01 -3.875364661216735840e-01 -2.817239165306091309e-01 2.546936739236116409e-03 -2.437731921672821045e-01 -1.318352669477462769e-01 5.503021925687789917e-02 -9.123476594686508179e-02 1.679845303297042847e-01 1.660362482070922852e-01 1.215916946530342102e-01 -7.986897230148315430e-02 1.886386424303054810e-01 5.484934523701667786e-02 -3.097665868699550629e-02
-3.066989406943321228e-02 2.832531630992889404e-01 -3.231340944766998291e-01 -1.057327631860971451e-02 -2.867719829082489014e-01 1.522095203399658203e-01 -8.059557527303695679e-02 -6.890064571052789688e-03 -1.259013116359710693e-01 1.157363951206207275e-01 -3.967233002185821533e-02 -2.842063456773757935e-02 2.523675262928009033e-01 -8.180510252714157104e-02 -1.940001398324966431e-01 6.991116330027580261e-03 -5.919126048684120178e-02 -1.206463761627674103e-02 -9.740735590457916260e-02 3.743788301944732666e-01 1.054862439632415771e-01 -2.683590054512023926e-01 7.793657481670379639e-03 -2.521177008748054504e-02 7.667074352502822876e-02 6.982601433992385864e-02 -1.296769827604293823e-01 9.277002513408660889e-02 -4.528361260890960693e-01 1.168558895587921143e-01 2.217556722462177277e-02 2.648306488990783691e-01
-1.162050068378448486e-01 1.162113025784492493e-01 -3.948735594749450684e-01 6.289479881525039673e-02 -1.930291950702667236e-01 -2.263921201229095459e-01 9.570197016000747681e-02 3.865734487771987915e-02 -2.187320142984390259e-01 3.366450071334838867e-01 -1.715752482414245605e-01 3.232704699039459229e-01 9.990271180868148804e-02 -2.569830119609832764e-01 4.479233548045158386e-02 1.504933387041091919e-01 -9.641064703464508057e-02 2.194517999887466431e-01 3.477336838841438293e-02 2.850525975227355957e-01 8.357318490743637085e-02 -2.127831801772117615e-02 -1.353235542774200439e-01 1.290088593959808350e-01 -1.487405002117156982e-01 1.615360975265502930e-01 -3.636048361659049988e-02 1.352352350950241089e-01 -1.444374769926071167e-01 1.071510687470436096e-01 7.688927650451660156e-02 1.725041419267654419e-01
-1.809389702975749969e-02 5.663551390171051025e-02 -1.827067285776138306e-01 2.423087060451507568e-01 1.787233799695968628e-01 -5.300400033593177795e-02 1.531742960214614868e-01 -1.431031227111816406e-01 1.944815367460250854e-01 -3.087748028337955475e-02 -3.545794785022735596e-01 1.969122886657714844e-01 -6.514198333024978638e-02 -5.239639803767204285e-02 1.107167005538940430e-01 1.944842636585235596e-01 -1.646528095006942749e-01 7.507774233818054199e-02 1.556670367717742920e-01 -2.222619801759719849e-01 -3.485996276140213013e-03 -3.390325903892517090e-01 2.072323709726333618e-01 1.056474372744560242e-01 1.503646224737167358e-01 2.260471582412719727e-01 -2.720636129379272461e-01 2.871040701866149902e-01 -2.203345596790313721e-01 -7.569339126348495483e-02 5.768698453903198242e-02 -4.613233730196952820e-02
-9.147237241268157959e-02 -2.027043327689170837e-02 -3.581381738185882568e-01 2.380218170583248138e-02 2.006242424249649048e-02 -1.079015359282493591e-01 1.129660680890083313e-01 -6.490846723318099976e-02 -1.019184943288564682e-02 -1.940524950623512268e-02 -9.114205092191696167e-02 5.135867595672607422e-01 6.445064395666122437e-02 5.408633872866630554e-02 -1.804160028696060181e-01 1.071916371583938599e-01 -3.186252340674400330e-02 1.040553115308284760e-02 -2.555387020111083984e-01 -2.792231738567352295e-01 1.658587902784347534e-01 -1.973481923341751099e-01 2.160081863403320312e-01 -1.233171895146369934e-01 1.976583003997802734e-01 1.628149896860122681e-01 1.221983581781387329e-01 3.799481093883514404e-01 1.130066439509391785e-02 -8.425645530223846436e-02 5.077105388045310974e-02 4.804959148168563843e-02
-1.167935971170663834e-02 2.885862886905670166e-01 -2.467218190431594849e-01 -2.179152704775333405e-02 -1.295791100710630417e-02 -2.182678878307342529e-01 2.036765068769454956e-01 -9.343966096639633179e-02 5.824329331517219543e-02 -1.188485696911811829e-01 -1.367020010948181152e-01 3.403217718005180359e-02 3.012017905712127686e-01 9.285012632608413696e-02 -1.681569814682006836e-01 3.421801328659057617e-02 -2.898133918642997742e-02 1.282471865415573120e-01 -7.126221060752868652e-02 -1.504090577363967896e-01 9.871149808168411255e-02 -3.171166479587554932e-01 -3.638890013098716736e-02 -3.801176846027374268e-01 4.886958748102188110e-02 -3.287461698055267334e-01 -1.800961494445800781e-01 2.028101682662963867e-01 -2.882127761840820312e-01 -7.151163369417190552e-02 -4.971526563167572021e-03 1.330933719873428345e-01
6.878677755594253540e-02 -8.463983982801437378e-02 -9.762971848249435425e-02 4.334891587495803833e-02 -1.862264871597290039e-01 -1.869600117206573486e-01 3.459042608737945557e-01 -1.565654203295707703e-02 -1.200696602463722229e-01 -2.480615116655826569e-02 1.155285090208053589e-01 -1.117383241653442383e-01 3.645633459091186523e-01 -4.330441728234291077e-02 -8.853411301970481873e-03 -3.138403967022895813e-02 -2.795894443988800049e-01 1.224328670650720596e-02 1.098126992583274841e-01 -2.515488117933273315e-02 2.812204696238040924e-02 -7.548547536134719849e-02 3.398425504565238953e-02 -1.202670484781265259e-01 1.147139221429824829e-01 3.884769976139068604e-01 8.120792359113693237e-02 2.683202624320983887e-01 -3.688975572586059570e-01 4.098026081919670105e-02 1.675593703985214233e-01 2.980440855026245117e-01
-1.892578601837158203e-01 -1.429515331983566284e-01 -7.675672322511672974e-02 5.257415771484375000e-02 -1.931884735822677612e-01 -2.515220642089843750e-01 1.824488677084445953e-02 1.216279864311218262e-01 3.960883617401123047e-02 -9.546446055173873901e-02 -2.438830286264419556e-01 1.421487703919410706e-02 -3.747079521417617798e-02 9.503971785306930542e-02 -1.148839890956878662e-01 1.598921865224838257e-01 -1.754047423601150513e-01 1.272843331098556519e-01 -2.146145105361938477e-01 -1.801462098956108093e-02 1.167381778359413147e-01 -2.090342342853546143e-01 2.615381181240081787e-01 -1.048646168783307076e-03 -7.517778128385543823e-02 9.543246775865554810e-02 -1.251359134912490845e-01 5.135924816131591797e-01 -3.091270029544830322e-01 -1.367750167846679688e-01 1.798973083496093750e-01 -1.997796893119812012e-01
-8.201516233384609222e-03 -1.057766303420066833e-01 -2.324326634407043457e-01 -1.222910135984420776e-01 1.162483245134353638e-01 -2.201927900314331055e-01 8.113398216664791107e-03 -1.649669408798217773e-01 -1.260262131690979004e-01 6.276082247495651245e-02 6.586667895317077637e-02 2.839088141918182373e-01 3.547893464565277100e-02 -1.610945910215377808e-01 1.056441571563482285e-02 -2.545103244483470917e-02 -3.761823475360870361e-01 1.902877390384674072e-01 -2.835447788238525391e-01 -3.171956911683082581e-02 -8.441141992807388306e-02 -4.790613651275634766e-01 2.532630227506160736e-02 -1.213300153613090515e-01 3.437982797622680664e-01 1.654428690671920776e-01 1.542752087116241455e-01 2.051864191889762878e-02 -1.096097528934478760e-01 6.332479417324066162e-02 2.224797382950782776e-02 -1.811637915670871735e-02
3.562026619911193848e-01 -1.132314056158065796e-01 9.446653723716735840e-02 5.689955502748489380e-02 -3.378739207983016968e-02 -6.227308884263038635e-02 3.461058437824249268e-01 -2.172548323869705200e-01 1.267860084772109985e-01 -5.885078758001327515e-02 -2.936451509594917297e-02 7.079096045345067978e-03 3.995304405689239502e-01 3.260815143585205078e-02 -4.145517945289611816e-02 -1.912174560129642487e-02 -2.042404860258102417e-01 -3.281568735837936401e-02 2.535627782344818115e-01 -1.130507290363311768e-01 -1.161507517099380493e-02 -2.963533401489257812e-01 -1.101085636764764786e-02 2.224391102790832520e-01 -3.412589803338050842e-02 4.997514560818672180e-02 -1.033498197793960571e-01 3.104706406593322754e-01 -3.010715842247009277e-01 -2.885471656918525696e-02 2.856230176985263824e-02 1.801441311836242676e-01
1.616530716419219971e-01 2.395206540822982788e-01 1.126988455653190613e-01 1.825595945119857788e-01 -1.692695617675781250e-01 -5.368030443787574768e-02 9.916597977280616760e-03 -2.868396937847137451e-01 -2.581775933504104614e-02 -1.769028604030609131e-01 5.255748704075813293e-02 3.307306021451950073e-02 3.856757283210754395e-01 -3.351001441478729248e-02 -6.699683517217636108e-02 -7.744536548852920532e-02 -2.957352995872497559e-01 -1.004056781530380249e-01 -4.504858329892158508e-02 -2.150293886661529541e-01 1.421926170587539673e-01 -1.770942360162734985e-01 1.621731519699096680e-01 5.481073260307312012e-02 9.593240916728973389e-02 3.328550159931182861e-01 5.285484716296195984e-02 3.831660747528076172e-01 -7.535105943679809570e-02 -1.864429116249084473e-01 -1.392400860786437988e-01 -6.528966873884201050e-02
5.628169700503349304e-02 7.380595803260803223e-02 -2.442640364170074463e-01 4.183977097272872925e-02 -1.165093183517456055e-01 3.908299282193183899e-02 1.255702376365661621e-01 1.132083088159561157e-01 8.362592011690139771e-02 1.959374696016311646e-01 8.305387198925018311e-02 2.956269383430480957e-01 5.965239834040403366e-03 -2.080937325954437256e-01 -3.715490177273750305e-02 8.756414055824279785e-02 -4.179812967777252197e-01 2.585051357746124268e-01 -2.620860338211059570e-01 -4.074371606111526489e-02 -1.043906528502702713e-02 -3.584868609905242920e-01 2.054560780525207520e-01 2.245721817016601562e-01 3.327845633029937744e-01 -2.037086337804794312e-02 7.925346493721008301e-02 1.806222945451736450e-01 -6.798456888645887375e-03 -1.814227923750877380e-02 -5.718118324875831604e-02 -8.578440546989440918e-02
1.204474344849586487e-01 2.065567225217819214e-01 -2.413676232099533081e-01 1.710873544216156006e-01 -1.048534363508224487e-01 -1.690892428159713745e-01 2.088193595409393311e-01 -7.169108092784881592e-02 -1.627669334411621094e-01 1.571791172027587891e-01 -9.113817662000656128e-02 4.218785166740417480e-01 6.240637972950935364e-03 -1.571434549987316132e-02 -1.867380291223526001e-01 1.942572146654129028e-01 -3.496116697788238525e-01 -4.321433138102293015e-03 -1.172155365347862244e-01 -3.098166361451148987e-02 1.106554418802261353e-01 -3.913542330265045166e-01 9.826907515525817871e-02 1.346070468425750732e-01 1.408673077821731567e-01 7.164423167705535889e-02 2.083143740892410278e-01 -1.542021185159683228e-01 1.486709527671337128e-02 8.772948384284973145e-02 -1.624684780836105347e-01 -7.614165951963514090e-05
-1.451375056058168411e-02 1.638500988483428955e-01 -7.043636590242385864e-02 -7.703605294227600098e-02 -1.331655234098434448e-01 1.660459190607070923e-01 -2.426719991490244865e-03 7.681709527969360352e-02 -2.193327993154525757e-02 -9.316469728946685791e-02 8.434967696666717529e-02 1.757374219596385956e-02 3.231256008148193359e-01 -2.175337821245193481e-01 9.505803883075714111e-02 2.906714677810668945e-01 -2.871267199516296387e-01 -1.751318126916885376e-01 8.582976460456848145e-02 -6.698809564113616943e-02 1.770437657833099365e-01 4.595751687884330750e-02 1.729201674461364746e-01 -1.046653762459754944e-01 -5.959048122167587280e-02 1.089299768209457397e-01 1.018256321549415588e-02 1.780224740505218506e-01 -4.515473246574401855e-01 -1.215567290782928467e-01 1.089255139231681824e-01 4.146877229213714600e-01
5.598711594939231873e-02 -5.574556533247232437e-03 -2.584083974361419678e-01 -1.525596082210540771e-01 -3.689980506896972656e-01 -1.148738525807857513e-02 6.415967643260955811e-02 2.122520655393600464e-01 5.440847948193550110e-02 -1.151866167783737183e-01 -1.799238286912441254e-02 3.066950291395187378e-02 -1.208907706313766539e-04 1.774504333734512329e-01 1.728409081697463989e-01 4.812317714095115662e-02 -2.449995726346969604e-01 1.465218514204025269e-01 3.100411593914031982e-02 -1.555352658033370972e-01 2.217078208923339844e-01 -4.747337400913238525e-01 1.996018439531326294e-01 1.354704797267913818e-01 -1.021114364266395569e-01 -1.420096009969711304e-01 -3.994209691882133484e-02 1.568897962570190430e-01 -1.565197557210922241e-01 1.825270205736160278e-01 -2.383949011564254761e-01 1.712877601385116577e-01
7.523992680944502354e-04 -1.228121295571327209e-01 -4.617977142333984375e-02 -2.504245042800903320e-01 -2.599447667598724365e-01 -2.412059605121612549e-01 1.039549931883811951e-01 -1.470717489719390869e-01 1.310644000768661499e-01 -1.210597380995750427e-01 -1.345847547054290771e-01 1.712599098682403564e-01 2.815213203430175781e-01 -9.441529214382171631e-02 -1.817788332700729370e-01 3.466067016124725342e-01 -1.642644852399826050e-01 -1.232522428035736084e-01 2.029006481170654297e-01 -4.551494121551513672e-02 2.614051997661590576e-01 -1.323623955249786377e-01 3.846103325486183167e-03 3.228321671485900879e-02 1.366279721260070801e-01 -3.731746599078178406e-02 1.480897888541221619e-02 3.981688246130943298e-02 -1.388875246047973633e-01 2.287371307611465454e-01 1.567361643537878990e-03 4.188766181468963623e-01
-1.406952887773513794e-01 -6.276402622461318970e-02 -8.751223236322402954e-02 -3.398422896862030029e-02 -5.480510741472244263e-02 -4.402314871549606323e-02 2.845335602760314941e-01 -1.341358572244644165e-01 5.950465798377990723e-02 -2.656772732734680176e-01 -1.530503034591674805e-01 2.994710803031921387e-01 2.326499521732330322e-01 1.200971975922584534e-01 -1.017260849475860596e-01 1.974300593137741089e-01 -2.614397108554840088e-01 -7.551413774490356445e-02 1.732373237609863281e-01 1.027943715453147888e-01 3.102430701255798340e-01 -1.607220023870468140e-01 -4.411658644676208496e-02 4.074799269437789917e-02 -7.207076996564865112e-02 2.647547125816345215e-01 1.188927069306373596e-01 2.093340754508972168e-01 -1.931084990501403809e-01 2.076786160469055176e-01 1.604282855987548828e-02 3.228094577789306641e-01
-8.271199651062488556e-03 2.791654765605926514e-01 -3.244427219033241272e-02 -1.066262349486351013e-01 -1.178965419530868530e-01 -1.408911123871803284e-02 8.326717466115951538e-02 5.838116258382797241e-02 -1.181763261556625366e-01 -2.220799922943115234e-01 -3.002553582191467285e-01 1.571114510297775269e-01 2.805761992931365967e-02 -1.757223653839901090e-04 -5.210837721824645996e-02 -3.306784480810165405e-02 -1.311407536268234253e-01 1.112594902515411377e-01 -4.243697598576545715e-02 -5.980319529771804810e-02 3.134697079658508301e-01 -2.644150257110595703e-01 8.397356607019901276e-03 -2.084668129682540894e-01 -5.480016395449638367e-02 -2.387963980436325073e-01 -1.155349388718605042e-01 3.689259588718414307e-01 -1.126700416207313538e-01 -2.886340022087097168e-01 -1.069457456469535828e-01 3.726037740707397461e-01
2.164516448974609375e-01 1.048915758728981018e-01 -3.281189501285552979e-01 -6.559959053993225098e-02 -8.847602456808090210e-02 3.616375476121902466e-02 1.394116505980491638e-02 -8.179177343845367432e-02 -1.216272786259651184e-01 -1.264728754758834839e-01 -3.794839382171630859e-01 1.084132865071296692e-01 3.485170006752014160e-01 -6.166306510567665100e-02 7.274422678165137768e-04 1.551186442375183105e-01 -3.706426322460174561e-01 -2.589750289916992188e-01 1.953920116648077965e-03 -3.324090838432312012e-01 -1.950807124376296997e-01 9.128361940383911133e-02 -4.585321992635726929e-02 1.704879701137542725e-01 -2.395657077431678772e-02 7.925284653902053833e-02 -3.468907624483108521e-02 1.776384264230728149e-01 -7.447351515293121338e-02 4.973259288817644119e-03 9.729301929473876953e-02 1.764373332262039185e-01
1.373546570539474487e-01 2.755321860313415527e-01 -3.098273277282714844e-01 2.208987176418304443e-01 -3.957968056201934814e-01 -5.497036129236221313e-02 6.659169495105743408e-02 -7.028856873512268066e-02 -5.590932816267013550e-02 -1.661935895681381226e-01 2.981925383210182190e-02 -3.329770639538764954e-02 1.448618806898593903e-02 -2.358759045600891113e-01 -1.417952626943588257e-01 -1.136025413870811462e-01 -1.854630857706069946e-01 3.394320011138916016e-01 -6.613810360431671143e-02 -6.382852792739868164e-02 2.090917974710464478e-01 -1.973166316747665405e-01 1.422874033451080322e-01 -1.227943971753120422e-01 7.417344301939010620e-02 6.001809239387512207e-02 -2.579528605565428734e-03 8.291443437337875366e-02 -4.024550914764404297e-01 -7.114177942276000977e-02 -3.315134719014167786e-02 9.808056056499481201e-02
2.917569875717163086e-01 2.431164830923080444e-01 -1.285930722951889038e-01 1.076481640338897705e-01 -1.040089800953865051e-01 -1.955855190753936768e-01 7.948476821184158325e-02 -1.409731954336166382e-01 8.453352004289627075e-02 -1.275483667850494385e-01 -1.620582044124603271e-01 2.077005058526992798e-01 -1.155520305037498474e-01 2.013091892004013062e-01 -3.316866457462310791e-01 2.294491827487945557e-01 -4.895801246166229248e-01 9.920050948858261108e-02 1.257755011320114136e-01 4.759778454899787903e-02 3.112398982048034668e-01 -1.601698249578475952e-01 9.140840917825698853e-02 6.051009893417358398e-02 -8.035810291767120361e-02 7.398936897516250610e-02 -3.023469075560569763e-02 -1.215016376227140427e-02 -2.431927435100078583e-02 -3.485596552491188049e-02 -1.573487371206283569e-01 -3.623110428452491760e-02
1.339668631553649902e-01 1.369408220052719116e-01 -1.522589474916458130e-01 -5.274676531553268433e-02 -2.606465220451354980e-01 -1.948374956846237183e-01 -9.012147784233093262e-02 -1.439770460128784180e-01 4.235983192920684814e-01 5.293847620487213135e-02 5.623248592019081116e-02 5.106629338115453720e-03 3.268059194087982178e-01 -1.085633412003517151e-01 -7.159413397312164307e-02 7.663106173276901245e-02 -8.604986220598220825e-02 1.040629222989082336e-01 -1.753247678279876709e-01 1.018306761980056763e-01 2.579502165317535400e-01 -2.330390214920043945e-01 1.507164388895034790e-01 -1.070662587881088257e-01 -1.822543889284133911e-01 -1.523917913436889648e-01 -3.077614009380340576e-01 2.578994492068886757e-03 -4.168614372611045837e-02 -1.106830164790153503e-01 -7.904432713985443115e-02 3.190721273422241211e-01
3.837358355522155762e-01 9.783342480659484863e-02 -5.760112777352333069e-02 -1.079842820763587952e-01 -8.936357498168945312e-02 -1.309506744146347046e-01 5.643233284354209900e-02 -1.045280471444129944e-01 4.245350509881973267e-02 -3.334540873765945435e-02 5.185230821371078491e-02 4.427160620689392090e-01 3.942300379276275635e-01 -1.081086397171020508e-01 -9.375208616256713867e-02 8.320207148790359497e-02 1.279628127813339233e-01 1.346153765916824341e-01 -2.561970055103302002e-01 -4.480295255780220032e-02 1.702368631958961487e-02 -2.778152823448181152e-01 2.989420592784881592e-01 2.061739861965179443e-01 -6.042743846774101257e-02 -1.869729310274124146e-01 6.493601202964782715e-02 7.703409343957901001e-02 -1.069119349122047424e-01 -1.011434048414230347e-01 1.486143171787261963e-01 -2.328861877322196960e-02
1.466522663831710815e-01 8.566772192716598511e-02 -1.480834484100341797e-01 1.897919178009033203e-01 -2.036162614822387695e-01 -1.893496811389923096e-01 -1.209747195243835449e-01 7.045376300811767578e-02 8.139732480049133301e-02 5.106437206268310547e-02 -2.112216800451278687e-01 1.486803591251373291e-01 2.267901599407196045e-02 -1.286907643079757690e-01 -1.825815737247467041e-01 2.525109946727752686e-01 -2.489806562662124634e-01 -7.232221774756908417e-03 6.681551458314061165e-04 -9.270498156547546387e-02 5.309567600488662720e-02 -5.736199617385864258e-01 1.283464431762695312e-01 -1.868935674428939819e-01 1.785352975130081177e-01 1.176505833864212036e-01 1.301470585167407990e-02 -2.494110614061355591e-01 -8.601814508438110352e-03 -1.349063813686370850e-01 -2.137748301029205322e-01 -1.420112233608961105e-02
-2.138219587504863739e-02 2.119218856096267700e-01 -1.155371498316526413e-02 7.150620222091674805e-02 -1.033404320478439331e-01 -6.254690140485763550e-02 1.954508721828460693e-01 -4.240724816918373108e-02 8.352789096534252167e-03 -2.082404941320419312e-01 -1.407322436571121216e-01 2.500678896903991699e-01 3.374662995338439941e-01 2.455619126558303833e-01 -7.318968325853347778e-02 1.267506629228591919e-01 -3.596373498439788818e-01 -2.714779376983642578e-01 4.478685557842254639e-03 5.792167782783508301e-02 2.966731190681457520e-01 -2.134310305118560791e-01 -1.497334092855453491e-01 -1.779370475560426712e-03 -1.972611546516418457e-01 5.036446824669837952e-02 -2.721195109188556671e-02 2.004209160804748535e-01 -1.099545955657958984e-01 1.359100490808486938e-01 2.235504686832427979e-01 2.193521410226821899e-01
2.354449927806854248e-01 1.174865439534187317e-01 -1.787582337856292725e-01 2.709337696433067322e-02 -5.419213697314262390e-02 -1.644673049449920654e-01 1.351837068796157837e-01 -2.466308176517486572e-01 1.365448683500289917e-01 -8.260069042444229126e-02 -6.911002844572067261e-02 7.960803061723709106e-02 3.517017662525177002e-01 2.071921229362487793e-01 -1.904584467411041260e-01 1.911131739616394043e-01 -4.453179240226745605e-01 1.009472385048866272e-01 2.850232422351837158e-01 1.636747419834136963e-01 2.631882727146148682e-01 -1.955164968967437744e-01 -8.676546812057495117e-02 1.420816630125045776e-01 -2.078457623720169067e-01 -4.256606847047805786e-02 -8.655264973640441895e-02 -6.116572301834821701e-03 -7.944080978631973267e-02 3.569300845265388489e-02 1.195019204169511795e-02 -3.129670023918151855e-02
9.709316492080688477e-02 1.506257504224777222e-01 2.128472924232482910e-01 3.818108700215816498e-03 -3.533756136894226074e-01 -2.048778533935546875e-02 1.744554042816162109e-01 -1.579909212887287140e-02 1.669377088546752930e-01 -3.177058398723602295e-01 -3.401021286845207214e-02 1.849311739206314087e-01 1.555118262767791748e-01 -3.325095027685165405e-02 -8.732592314481735229e-02 1.383519023656845093e-01 -3.261081874370574951e-01 2.443469166755676270e-01 -2.552070021629333496e-01 -2.061125785112380981e-01 -4.554294422268867493e-02 5.649137124419212341e-02 1.052083298563957214e-01 -1.673103123903274536e-02 -6.578056514263153076e-02 1.159260720014572144e-01 1.375075280666351318e-01 3.093869686126708984e-01 -2.919158041477203369e-01 -1.678259372711181641e-01 9.341997653245925903e-02 -7.475681602954864502e-02
3.188712894916534424e-01 -4.181461036205291748e-02 -7.049523293972015381e-02 5.158954858779907227e-02 -1.843148171901702881e-01 -1.168743297457695007e-01 1.615890562534332275e-01 -1.783594340085983276e-01 -2.029738575220108032e-01 4.687712714076042175e-02 -2.309808284044265747e-01 2.059666812419891357e-01 2.195334248244762421e-02 -2.705769538879394531e-01 8.793446421623229980e-02 -2.292620390653610229e-02 -2.036812752485275269e-01 -1.055114120244979858e-01 1.904999017715454102e-01 4.317450523376464844e-02 2.877282202243804932e-01 -1.814396828413009644e-01 1.474713236093521118e-01 9.333272278308868408e-02 -1.323377192020416260e-01 3.732232749462127686e-01 1.237926706671714783e-01 2.833237648010253906e-01 -6.079034134745597839e-02 -6.465440243482589722e-02 -5.382647272199392319e-03 2.549798190593719482e-01
7.784797996282577515e-02 -7.986069656908512115e-03 -2.513003349304199219e-01 -1.555998250842094421e-02 3.942883014678955078e-02 4.315776005387306213e-02 1.490355934947729111e-03 -5.574907734990119934e-02 1.946212500333786011e-01 3.670527413487434387e-02 -9.671811014413833618e-02 2.469573765993118286e-01 -1.082438603043556213e-01 5.149446427822113037e-02 1.212832629680633545e-01 6.135612726211547852e-02 -4.549736082553863525e-01 2.598149478435516357e-01 7.419394701719284058e-02 -8.935447037220001221e-02 6.622589379549026489e-02 -1.870811879634857178e-01 2.638180553913116455e-02 -6.073623150587081909e-02 6.318404525518417358e-02 -1.091922260820865631e-02 1.781725138425827026e-01 4.866277277469635010e-01 -1.204981729388237000e-01 -1.833776384592056274e-01 -4.813922196626663208e-02 3.558834493160247803e-01
1.028857845813035965e-02 1.221638843417167664e-01 3.503512218594551086e-02 5.737835913896560669e-02 -2.447528764605522156e-02 -2.487246990203857422e-01 1.470835804939270020e-01 -1.362569779157638550e-01 1.078326851129531860e-01 1.268942058086395264e-01 -3.244712054729461670e-01 4.732244014739990234e-01 2.288833558559417725e-01 8.111014962196350098e-02 -7.562845945358276367e-02 1.121034845709800720e-01 -1.174881756305694580e-01 -1.189102157950401306e-01 -2.772602997720241547e-02 -1.609398722648620605e-01 3.141717240214347839e-02 -5.365050211548805237e-02 4.168927296996116638e-02 3.217396885156631470e-02 1.814997792243957520e-01 8.882628381252288818e-02 -2.202919684350490570e-03 -4.282308742403984070e-02 -3.492221534252166748e-01 -2.107231765985488892e-01 -2.410402894020080566e-01 3.394081592559814453e-01
1.725525408983230591e-01 -1.153224147856235504e-02 -2.036464363336563110e-01 -3.186831995844841003e-02 -2.115175575017929077e-01 -1.183924525976181030e-01 -2.768776379525661469e-02 1.065599843859672546e-01 1.320216059684753418e-01 2.850616276264190674e-01 2.709851972758769989e-02 4.450379014015197754e-01 5.703420192003250122e-02 -1.943670511245727539e-01 -2.754594013094902039e-02 2.919177412986755371e-01 -2.895602583885192871e-01 1.604052186012268066e-01 -1.693564206361770630e-01 1.087183430790901184e-01 -1.589740440249443054e-02 -3.556930422782897949e-01 1.502729207277297974e-01 -3.405040362849831581e-03 9.874713420867919922e-02 7.095881551504135132e-02 2.223695442080497742e-02 2.635695040225982666e-01 1.841487437486648560e-01 -3.632348403334617615e-02 -2.310953475534915924e-02 -1.108337268233299255e-01
1.390108019113540649e-01 1.336767077445983887e-01 -4.767565429210662842e-02 -4.080460071563720703e-01 -5.225590243935585022e-02 -1.830887496471405029e-01 6.218882277607917786e-02 1.058570370078086853e-01 4.464560747146606445e-02 -1.470629423856735229e-01 -2.896977774798870087e-02 -5.329630896449089050e-02 -5.889302492141723633e-02 9.730631858110427856e-02 -4.018099978566169739e-02 1.328691691160202026e-01 -1.027694791555404663e-01 1.613411754369735718e-01 5.336533859372138977e-02 -9.016661345958709717e-02 1.554207801818847656e-01 -2.738335132598876953e-01 2.156023979187011719e-01 -2.698338329792022705e-01 2.101194811984896660e-03 -1.183316633105278015e-01 -3.166474029421806335e-02 3.607162535190582275e-01 -2.232023030519485474e-01 1.416336838155984879e-02 6.760719418525695801e-02 4.663461446762084961e-01
2.475977987051010132e-01 -3.354980945587158203e-01 -1.967770606279373169e-02 2.953086793422698975e-02 -1.162675991654396057e-01 1.258133947849273682e-01 9.969341754913330078e-02 -1.543391495943069458e-01 1.031008139252662659e-01 1.264719367027282715e-01 -2.417236566543579102e-01 1.704586297273635864e-01 1.945751309394836426e-01 -8.281698077917098999e-02 -1.115598455071449280e-01 3.486593663692474365e-01 -1.145515292882919312e-01 2.701653726398944855e-02 -1.129783093929290771e-01 -6.442973017692565918e-02 5.853430181741714478e-02 -1.726534217596054077e-01 2.872549295425415039e-01 1.835226267576217651e-01 2.488600611686706543e-01 -3.165493905544281006e-02 -2.585116326808929443e-01 -1.348009109497070312e-01 -2.263193726539611816e-01 1.929314434528350830e-02 -2.417982220649719238e-01 1.753322333097457886e-01
-1.280298531055450439e-01 6.645810604095458984e-02 3.815929591655731201e-02 8.833380416035652161e-03 -8.508181571960449219e-02 -2.239903658628463745e-01 2.852267622947692871e-01 -2.119427919387817383e-01 1.392665319144725800e-02 -1.279692500829696655e-01 -3.207521438598632812e-01 1.899646520614624023e-01 2.690034210681915283e-01 6.281842291355133057e-02 -1.123179495334625244e-01 1.671203970909118652e-01 -3.003837764263153076e-01 -1.373884081840515137e-01 1.321518444456160069e-03 -4.304160922765731812e-02 3.895238041877746582e-01 -3.840838372707366943e-02 -6.605421006679534912e-02 1.258724331855773926e-01 -1.183351650834083557e-01 1.975528597831726074e-01 -6.860263645648956299e-02 1.837557554244995117e-01 -1.972805559635162354e-01 1.615732312202453613e-01 2.984060533344745636e-02 2.824719846248626709e-01
1.695724874734878540e-01 5.842256173491477966e-02 -3.733801841735839844e-01 -1.060491777025163174e-03 -1.076934933662414551e-01 3.513257205486297607e-01 -5.888163298368453979e-02 3.848236799240112305e-02 8.024962991476058960e-02 -5.673960968852043152e-02 -2.233474850654602051e-01 -8.126445114612579346e-02 2.627778947353363037e-01 -6.958214193582534790e-02 9.344077110290527344e-02 1.621537953615188599e-01 -1.380109488964080811e-01 -4.093813151121139526e-02 -5.492394790053367615e-02 -6.458832323551177979e-02 1.379490047693252563e-01 -3.709783852100372314e-01 3.038393519818782806e-02 -2.699296772480010986e-01 -1.969533041119575500e-02 6.042981892824172974e-02 1.310492455959320068e-01 9.178999811410903931e-02 -1.530388146638870239e-01 -1.680395752191543579e-01 2.157176136970520020e-01 3.566420078277587891e-01
-5.701335147023200989e-02 1.404998302459716797e-01 -9.634010493755340576e-02 -9.304021298885345459e-02 -1.213613376021385193e-01 -2.530762180685997009e-02 3.776723146438598633e-02 4.432889819145202637e-02 2.403684854507446289e-01 -1.026516184210777283e-01 -6.425320357084274292e-02 2.392541170120239258e-01 4.217701405286788940e-02 1.602542102336883545e-01 -1.349456012248992920e-01 2.486043274402618408e-01 -2.851095497608184814e-01 9.015273302793502808e-02 -2.240749746561050415e-01 -2.330360235646367073e-03 9.026782959699630737e-02 -8.371857553720474243e-02 3.619713783264160156e-01 -3.468707799911499023e-01 -2.192780524492263794e-01 1.953396387398242950e-02 -1.504466682672500610e-01 2.794330418109893799e-01 3.538001328706741333e-02 -1.889340430498123169e-01 -1.342009007930755615e-01 3.047657012939453125e-01
4.179551452398300171e-02 -1.297195721417665482e-02 5.587764084339141846e-02 -2.244365662336349487e-01 7.406160235404968262e-03 1.766514033079147339e-01 -1.105628907680511475e-01 1.989435255527496338e-01 1.635980010032653809e-01 -9.496111422777175903e-03 -2.394861429929733276e-01 2.511276602745056152e-01 2.207481414079666138e-01 5.098837241530418396e-02 1.628095507621765137e-01 2.300623357295989990e-01 -3.845572769641876221e-01 2.755861580371856689e-01 -7.405412942171096802e-02 1.822622865438461304e-01 7.474991679191589355e-02 -1.837306171655654907e-01 -6.244403496384620667e-02 7.036257535219192505e-02 -1.222942247986793518e-01 -2.911848761141300201e-02 -1.690921932458877563e-01 1.055783331394195557e-01 -3.825388550758361816e-01 1.288716495037078857e-01 -1.929571330547332764e-01 1.305372864007949829e-01
3.436174392700195312e-01 1.507578343152999878e-01 -3.962823748588562012e-01 1.376147866249084473e-01 -9.766060113906860352e-02 -3.703963011503219604e-02 3.642792999744415283e-02 1.142804697155952454e-02 -1.541560292243957520e-01 -1.955988109111785889e-01 -1.135232374072074890e-01 -6.003134325146675110e-02 5.327893793582916260e-02 -1.315557807683944702e-01 -1.420618593692779541e-01 -1.563179679214954376e-02 -3.302011266350746155e-02 3.492101728916168213e-01 -4.090236127376556396e-02 1.749111115932464600e-01 3.135662078857421875e-01 -2.264118492603302002e-01 2.022845292231068015e-04 1.935025602579116821e-01 1.260989010334014893e-01 -2.418190240859985352e-02 -4.852873086929321289e-02 3.013662993907928467e-01 -2.888413369655609131e-01 -1.248271986842155457e-01 -2.276072837412357330e-02 1.558012794703245163e-02
6.725426018238067627e-02 7.720290124416351318e-02 -2.134707421064376831e-01 -7.650963217020034790e-02 -1.438260450959205627e-02 -2.146632522344589233e-01 2.526912987232208252e-01 3.265118971467018127e-02 1.959583312273025513e-01 -2.176121920347213745e-01 -5.309512093663215637e-02 5.314270779490470886e-02 2.368049472570419312e-01 1.710200756788253784e-01 -2.327577173709869385e-01 6.027498841285705566e-02 -3.791185021400451660e-01 -1.240885257720947266e-01 -9.921105206012725830e-02 -3.417743369936943054e-02 1.670959219336509705e-02 -4.238563776016235352e-01 -1.525686085224151611e-01 -6.014530733227729797e-02 -9.390578418970108032e-02 7.479477673768997192e-02 8.850541897118091583e-03 8.039625734090805054e-02 -1.774282157421112061e-01 -2.173069864511489868e-01 -7.442922890186309814e-02 3.319489955902099609e-01
6.832296401262283325e-02 -1.821651495993137360e-02 -2.196780145168304443e-01 -2.688080668449401855e-01 -2.331100404262542725e-01 -4.108352586627006531e-02 1.477646231651306152e-01 -2.036092579364776611e-01 -1.774108037352561951e-02 -1.090756058692932129e-01 -5.136159807443618774e-02 9.377607703208923340e-02 2.796588242053985596e-01 -3.099133819341659546e-02 1.797036081552505493e-02 2.112266123294830322e-01 -2.263420820236206055e-01 -5.753024667501449585e-02 6.943140178918838501e-02 -9.430042654275894165e-02 1.946577578783035278e-01 -2.434018403291702271e-01 3.347194287925958633e-03 2.234930843114852905e-01 -7.128246873617172241e-02 -1.641930937767028809e-01 2.761954367160797119e-01 1.776237934827804565e-01 -8.128941059112548828e-03 1.091010570526123047e-01 -2.145543247461318970e-01 4.406628906726837158e-01
1.895271539688110352e-01 -1.659759879112243652e-02 -2.816683650016784668e-01 6.956506404094398022e-04 1.635809661820530891e-03 -1.543720215559005737e-01 -4.339254274964332581e-02 -1.326714605093002319e-01 7.349562947638332844e-04 7.306949049234390259e-02 1.484856158494949341e-01 5.336349010467529297e-01 7.462373375892639160e-02 8.342577517032623291e-02 -2.170855104923248291e-01 -4.989967867732048035e-02 -2.760948836803436279e-01 2.679078280925750732e-01 -2.350209653377532959e-01 -1.658734381198883057e-01 4.167911037802696228e-02 -2.124497741460800171e-01 -2.807708978652954102e-01 1.143800094723701477e-01 -1.130147129297256470e-01 1.575466692447662354e-01 -9.367480129003524780e-02 1.240077763795852661e-01 -1.640562564134597778e-01 4.639303684234619141e-02 -8.057174086570739746e-02 2.493918174877762794e-03
1.153963059186935425e-02 1.006867438554763794e-01 -2.156439721584320068e-01 7.983900606632232666e-02 -1.281838864088058472e-01 -4.703523591160774231e-02 1.338705122470855713e-01 6.401563435792922974e-02 -6.577670574188232422e-02 2.576309740543365479e-01 -1.092539355158805847e-02 1.270926296710968018e-01 -9.792181104421615601e-02 -2.627194225788116455e-01 -9.327507019042968750e-02 1.510330587625503540e-01 -2.697269022464752197e-01 3.970144987106323242e-01 4.592857137322425842e-02 -7.446010410785675049e-02 -1.288061290979385376e-01 -5.121196508407592773e-01 1.040806323289871216e-01 -7.018643431365489960e-03 2.646435499191284180e-01 6.565956026315689087e-02 1.580649465322494507e-01 2.293460965156555176e-01 -6.323852390050888062e-02 3.031899407505989075e-02 2.674336917698383331e-02 1.173223629593849182e-01
1.887347400188446045e-01 1.569063663482666016e-01 -8.902618288993835449e-02 -1.129096522927284241e-01 -2.294083535671234131e-01 4.251621663570404053e-02 6.053152028471231461e-03 8.130766451358795166e-02 5.631282553076744080e-02 4.360135197639465332e-01 -3.816084936261177063e-02 4.372305274009704590e-01 1.116535719484090805e-02 2.503146976232528687e-02 -5.807824060320854187e-02 2.024254202842712402e-01 -2.560019493103027344e-01 -2.141104266047477722e-02 -1.128890365362167358e-01 1.435147672891616821e-01 -4.821939393877983093e-02 -4.082502722740173340e-01 4.236348345875740051e-02 -1.150530427694320679e-01 -7.696907222270965576e-02 1.158731617033481598e-02 1.200849097222089767e-02 3.086090087890625000e-01 -3.173679346218705177e-03 -1.177865639328956604e-01 3.680824488401412964e-02 -1.641764789819717407e-01
2.468542195856571198e-03 3.168502151966094971e-01 -3.124914364889264107e-03 -1.796447932720184326e-01 -1.096054837107658386e-01 1.009098961949348450e-01 1.322718709707260132e-01 2.337387017905712128e-02 7.688777893781661987e-02 6.143621355295181274e-02 1.296511143445968628e-01 1.799434870481491089e-01 5.468698143959045410e-01 -1.091795936226844788e-01 -3.125123679637908936e-01 1.677629910409450531e-02 -2.514449954032897949e-01 1.126748919486999512e-01 1.962528228759765625e-01 -2.528720721602439880e-02 -1.673053763806819916e-02 -2.311036139726638794e-01 1.672883778810501099e-01 -7.354281097650527954e-02 -2.187609821557998657e-01 5.891298875212669373e-03 -1.817904412746429443e-01 9.983435273170471191e-02 -1.503479182720184326e-01 -9.160052984952926636e-03 1.297838985919952393e-01 1.633292883634567261e-01
2.939881943166255951e-02 1.602597385644912720e-01 -7.304663956165313721e-02 1.969509199261665344e-02 -2.661493122577667236e-01 5.908512324094772339e-02 1.446606665849685669e-01 6.060028448700904846e-02 1.881790906190872192e-02 -1.735311746597290039e-01 2.221923507750034332e-02 8.540471643209457397e-02 1.329850405454635620e-01 5.886505823582410812e-03 1.273946911096572876e-01 7.375607639551162720e-02 -2.214114069938659668e-01 -2.417857572436332703e-02 1.842622458934783936e-01 -3.379745483398437500e-01 2.175506204366683960e-03 -4.151546657085418701e-01 3.760283887386322021e-01 2.112522274255752563e-01 -7.559759914875030518e-02 -2.276910692453384399e-01 -1.351990848779678345e-01 2.495464384555816650e-01 -5.728482827544212341e-02 5.018942058086395264e-02 -2.534594833850860596e-01 1.638192236423492432e-01
4.035632014274597168e-01 1.001916527748107910e-01 -2.449299246072769165e-01 1.656319797039031982e-01 3.775171935558319092e-02 -3.066431730985641479e-02 -9.946841001510620117e-02 2.147657424211502075e-02 -5.158754810690879822e-02 -4.056063666939735413e-02 -2.811190783977508545e-01 2.469751611351966858e-02 2.529528737068176270e-01 1.253987848758697510e-01 -6.418119370937347412e-02 2.308540791273117065e-01 -4.434441626071929932e-01 -1.176963150501251221e-01 -1.423416435718536377e-01 -5.598052963614463806e-02 7.924513518810272217e-02 -3.304453492164611816e-01 1.665576919913291931e-02 -2.439188063144683838e-01 1.768824011087417603e-01 -1.571891158819198608e-01 8.514726161956787109e-02 -1.026171445846557617e-01 -8.181867003440856934e-02 8.245440199971199036e-03 -1.041212230920791626e-01 7.326929271221160889e-02
9.400356560945510864e-02 4.463074728846549988e-02 -1.236431598663330078e-01 -2.275049984455108643e-01 -3.222227692604064941e-01 -1.464642584323883057e-01 1.812226921319961548e-01 1.971223764121532440e-02 2.605535387992858887e-01 1.997010260820388794e-01 -2.125781476497650146e-01 5.838727112859487534e-03 3.016954064369201660e-01 3.533519804477691650e-02 1.433346420526504517e-01 3.451798558235168457e-01 -2.014608681201934814e-01 -1.779928207397460938e-01 9.436937421560287476e-02 -2.166070491075515747e-01 1.864038258790969849e-01 -4.171854555606842041e-01 5.136320367455482483e-02 -5.148128047585487366e-02 -2.271636761724948883e-02 3.153769671916961670e-02 -6.616165488958358765e-02 1.155757904052734375e-01 -5.638934671878814697e-02 4.263569787144660950e-02 -2.529853209853172302e-02 1.077346950769424438e-01
1.063679810613393784e-02 2.492068111896514893e-01 -6.982610374689102173e-02 -5.008225142955780029e-02 -1.216384619474411011e-01 -3.140456080436706543e-01 -8.594807237386703491e-02 -2.617092728614807129e-01 -1.076224148273468018e-01 2.570417821407318115e-01 -2.621833048760890961e-02 2.870471477508544922e-01 3.258644938468933105e-01 -1.545582115650177002e-01 -6.377654522657394409e-02 1.590924113988876343e-01 -1.912114322185516357e-01 5.791264399886131287e-02 -8.103509992361068726e-02 3.695136681199073792e-02 1.443661898374557495e-01 -3.911625146865844727e-01 -3.877633810043334961e-02 -1.060556694865226746e-01 -8.047182112932205200e-03 -1.246312856674194336e-01 -5.023293662816286087e-03 2.791540324687957764e-01 1.546723097562789917e-01 1.938953548669815063e-01 1.763436049222946167e-01 1.716415025293827057e-02
1.711697727441787720e-01 -2.089987844228744507e-01 -7.230436056852340698e-02 2.059392444789409637e-02 -4.015854001045227051e-01 -3.953545391559600830e-01 1.114481464028358459e-01 -1.631036214530467987e-02 -2.012399584054946899e-01 -1.664479374885559082e-01 -1.178313195705413818e-01 1.134958416223526001e-01 -1.732980273663997650e-02 -3.221890032291412354e-01 -1.330730766057968140e-01 -3.605235740542411804e-02 -1.181909888982772827e-01 1.398018896579742432e-01 4.438389465212821960e-02 4.291294887661933899e-02 7.968449592590332031e-02 -3.085574805736541748e-01 -8.844881504774093628e-02 -5.647617951035499573e-02 -1.374942511320114136e-01 2.332925349473953247e-01 -8.806638419628143311e-02 9.535475075244903564e-02 -2.494309544563293457e-01 -5.123903974890708923e-02 -1.746821682900190353e-03 2.609703242778778076e-01
2.699820697307586670e-01 2.692995071411132812e-01 -1.793635636568069458e-01 -3.977304697036743164e-02 2.410831861197948456e-02 1.653027683496475220e-01 -4.336772486567497253e-02 -2.441512644290924072e-01 2.056849151849746704e-01 -1.669479012489318848e-01 1.387552469968795776e-01 -1.633917540311813354e-02 4.156408607959747314e-01 -4.002491012215614319e-02 -9.032868593931198120e-02 -3.971368446946144104e-02 -1.398521661758422852e-01 -7.387533038854598999e-02 -1.032384335994720459e-01 -1.067596450448036194e-01 2.990441322326660156e-01 -3.051571920514106750e-02 3.085061609745025635e-01 7.867462188005447388e-02 -2.862857580184936523e-01 6.892176717519760132e-02 -2.580955624580383301e-02 4.501841962337493896e-02 -1.391997933387756348e-01 2.841198816895484924e-02 8.575475960969924927e-02 3.192290961742401123e-01
-3.767091408371925354e-02 1.837585936300456524e-03 -2.656649351119995117e-01 2.426356226205825806e-01 -2.287537902593612671e-01 8.720490336418151855e-02 1.698288172483444214e-01 -2.394853979349136353e-01 3.021999299526214600e-01 -1.012262925505638123e-01 -7.285177707672119141e-02 1.062966585159301758e-01 1.441774610430002213e-02 -3.571228682994842529e-02 -3.906297683715820312e-01 2.363339513540267944e-01 4.492940753698348999e-02 1.681306748650968075e-04 -2.454829774796962738e-02 1.501930207014083862e-01 2.458707243204116821e-01 -3.316143155097961426e-01 -2.492208220064640045e-02 1.566150337457656860e-01 1.349226385354995728e-01 -1.385734826326370239e-01 -4.091214016079902649e-02 5.540086328983306885e-02 -3.037791848182678223e-01 -4.940143972635269165e-02 7.418224960565567017e-02 1.782382279634475708e-01
1.275780703872442245e-02 -7.454399019479751587e-02 -9.678072296082973480e-03 -1.834218390285968781e-02 -3.732142746448516846e-01 -7.736141234636306763e-02 1.874644458293914795e-01 -1.544630993157625198e-02 3.160930052399635315e-02 1.513489335775375366e-02 -1.644079387187957764e-01 2.121824175119400024e-01 3.734501004219055176e-01 8.409534394741058350e-02 -2.514343857765197754e-01 3.321467339992523193e-01 -3.907936513423919678e-01 -1.983173489570617676e-01 6.110384315252304077e-02 1.629574745893478394e-01 2.045162022113800049e-01 -1.613470166921615601e-01 -7.241221517324447632e-02 2.228311635553836823e-02 -1.465879678726196289e-01 1.318455580621957779e-02 -4.040786006953567266e-05 6.287249177694320679e-02 -1.232095137238502502e-01 1.395385414361953735e-01 -4.779720306396484375e-02 2.476870864629745483e-01
3.109790980815887451e-01 1.150464639067649841e-02 2.983768470585346222e-03 -1.003656070679426193e-02 -2.162004113197326660e-01 -1.555453985929489136e-01 1.230485620908439159e-03 -9.579867869615554810e-02 -4.053105413913726807e-02 1.303439289331436157e-01 1.507050693035125732e-01 5.019261240959167480e-01 4.016326963901519775e-01 -1.515494585037231445e-01 2.719147875905036926e-02 -2.031382406130433083e-03 3.731560334563255310e-02 1.496372967958450317e-01 -1.467926204204559326e-01 -1.476023048162460327e-01 7.500813156366348267e-02 -1.328658759593963623e-01 1.697760075330734253e-01 3.297842144966125488e-01 -1.522244215011596680e-01 -1.212059035897254944e-01 1.642321981489658356e-02 1.440779119729995728e-01 -1.924305111169815063e-01 -1.031109541654586792e-01 2.027194760739803314e-02 9.847509860992431641e-02
1.472585350275039673e-01 3.327369317412376404e-02 1.262101531028747559e-01 3.093018196523189545e-03 -2.001311480998992920e-01 -4.275226220488548279e-02 -9.144291281700134277e-02 -1.055001318454742432e-01 -1.142791733145713806e-01 9.319169074296951294e-02 -3.183339536190032959e-01 2.025371640920639038e-01 1.285901367664337158e-01 -1.749210506677627563e-01 1.390810608863830566e-01 4.182038456201553345e-02 -3.531906902790069580e-01 2.056257799267768860e-02 -1.998279094696044922e-01 -1.790108978748321533e-01 5.714134499430656433e-02 -1.678596884012222290e-01 -1.999348700046539307e-01 6.013017520308494568e-02 9.910502284765243530e-02 8.150658011436462402e-02 1.379439532756805420e-01 -6.005948781967163086e-02 -1.039440408349037170e-01 -8.755563199520111084e-02 3.531299531459808350e-01 4.616528451442718506e-01
5.507547408342361450e-02 8.718764036893844604e-02 -1.075895950198173523e-01 -2.073174417018890381e-01 -6.764723360538482666e-02 -3.157995939254760742e-01 -5.517531186342239380e-03 -3.024758584797382355e-02 -3.309443593025207520e-02 -1.771267056465148926e-01 8.203256130218505859e-02 3.479407355189323425e-02 -1.618917435407638550e-01 3.230436742305755615e-01 7.241729646921157837e-02 2.389871180057525635e-01 -2.642497122287750244e-01 3.771646320819854736e-01 5.580949410796165466e-02 -6.799855828285217285e-02 4.985220730304718018e-02 -1.594348400831222534e-01 4.790731146931648254e-02 3.566885832697153091e-03 9.574455767869949341e-02 -3.424832969903945923e-02 -6.665970385074615479e-02 3.733087480068206787e-01 -2.897914350032806396e-01 -7.866275310516357422e-02 3.496393619570881128e-04 3.191888928413391113e-01
1.043447852134704590e-01 -8.795236051082611084e-02 -1.174572780728340149e-01 -1.374701596796512604e-02 -2.306090295314788818e-01 1.453666836023330688e-01 -1.193473115563392639e-01 8.590541034936904907e-02 6.082682311534881592e-02 -3.832235187292098999e-02 7.740026712417602539e-02 -9.820114821195602417e-02 3.357310593128204346e-01 -1.272301375865936279e-01 4.917200654745101929e-03 2.697947621345520020e-01 -1.169004887342453003e-01 3.371305167675018311e-01 -8.680052310228347778e-02 -3.045867197215557098e-02 1.440365463495254517e-01 -4.191558659076690674e-01 3.706703186035156250e-01 1.104804426431655884e-01 -1.335306465625762939e-01 -4.343048855662345886e-02 2.613010443747043610e-02 -4.107659682631492615e-02 -5.117062851786613464e-02 2.003290504217147827e-01 -2.689699828624725342e-01 1.730020493268966675e-01
7.322926074266433716e-02 -2.439648061990737915e-01 6.184174120426177979e-02 1.412880700081586838e-02 -8.830829709768295288e-02 -3.138430416584014893e-01 9.465783089399337769e-02 2.589997090399265289e-02 1.585428863763809204e-01 -1.321033090353012085e-01 -1.348637640476226807e-01 -3.861553221940994263e-02 1.743567585945129395e-01 -6.464714650064706802e-03 -9.732291847467422485e-02 2.258685827255249023e-01 -2.357788681983947754e-01 3.431609272956848145e-01 4.094657674431800842e-02 -1.592981368303298950e-01 2.870145626366138458e-02 -1.771963238716125488e-01 -1.078423559665679932e-01 -7.715188711881637573e-02 -4.589201882481575012e-02 3.465854823589324951e-01 1.072952002286911011e-01 2.502749562263488770e-01 -3.732826411724090576e-01 -1.042922958731651306e-01 2.481601238250732422e-01 5.987424403429031372e-02
2.275483459234237671e-01 -2.101681530475616455e-01 -3.320824503898620605e-01 -2.604926824569702148e-01 -1.732098013162612915e-01 1.691500097513198853e-01 -4.786889627575874329e-02 -6.748219579458236694e-02 -5.144787579774856567e-02 -1.542929932475090027e-02 -5.804421380162239075e-02 2.689058780670166016e-01 1.284808069467544556e-01 -2.038586139678955078e-01 -5.675224587321281433e-02 1.871823668479919434e-01 -3.026185929775238037e-01 1.827152073383331299e-01 -5.350674688816070557e-02 5.001838319003582001e-03 -1.257622689008712769e-01 -1.391441673040390015e-01 4.093244671821594238e-01 1.939570903778076172e-01 -5.548243597149848938e-02 -1.069848611950874329e-01 3.929420188069343567e-02 7.438130676746368408e-02 -1.430631726980209351e-01 -2.129784077405929565e-01 -8.751796185970306396e-02 -1.492925584316253662e-01
-2.933837473392486572e-02 1.902890056371688843e-01 -2.364787273108959198e-02 1.586920768022537231e-01 -1.327639352530241013e-02 9.192688763141632080e-02 -2.782067060470581055e-01 1.165627539157867432e-01 -5.835386365652084351e-02 1.083863079547882080e-01 -8.586927503347396851e-02 2.655003964900970459e-01 -2.749916166067123413e-02 -3.032772243022918701e-01 3.603273630142211914e-02 8.578701317310333252e-02 -1.885282695293426514e-01 1.969529390335083008e-01 -2.012676298618316650e-01 4.922506213188171387e-02 2.330684363842010498e-01 -3.449267446994781494e-01 1.567920893430709839e-01 2.775682881474494934e-02 1.396614611148834229e-01 1.129111275076866150e-02 -2.845976501703262329e-03 2.993701100349426270e-01 -1.617852896451950073e-01 -8.581732958555221558e-02 -2.802532315254211426e-01 3.254345357418060303e-01
-3.597559174522757530e-03 3.067428767681121826e-01 -3.759745657444000244e-01 -7.805240154266357422e-02 -1.494835466146469116e-01 5.862255580723285675e-03 1.248338222503662109e-01 5.264966189861297607e-02 1.340323220938444138e-02 -2.565337121486663818e-01 -3.478024005889892578e-01 7.462647557258605957e-02 1.427668184041976929e-01 2.343322336673736572e-02 1.258884072303771973e-01 -1.965734958648681641e-01 -3.882573544979095459e-01 1.460912525653839111e-01 4.588042851537466049e-03 -1.672337353229522705e-01 7.178601622581481934e-02 -2.838795185089111328e-01 -4.871835932135581970e-02 4.164626076817512512e-02 9.776407480239868164e-02 -1.185895800590515137e-01 -1.865757554769515991e-01 1.490542441606521606e-01 -6.877231597900390625e-02 -1.098658218979835510e-01 1.425950787961483002e-02 2.493802607059478760e-01
2.493807822465896606e-01 -8.177396841347217560e-03 -9.207089990377426147e-02 -2.508489489555358887e-01 -1.024446040391921997e-01 -3.134081512689590454e-02 1.947253495454788208e-01 -4.763462394475936890e-02 -1.823633313179016113e-01 2.902364432811737061e-01 1.671177148818969727e-01 4.338002502918243408e-01 -1.096398197114467621e-02 5.456530302762985229e-02 -2.540800906717777252e-02 3.008264601230621338e-01 -1.532045304775238037e-01 2.062381058931350708e-01 -8.658861368894577026e-02 -6.157331168651580811e-02 1.089205071330070496e-01 -2.387682646512985229e-01 -7.235469669103622437e-02 1.719332784414291382e-01 1.835884153842926025e-02 -1.407824456691741943e-01 -3.449833765625953674e-02 5.172098055481910706e-02 -6.870599836111068726e-02 3.188058361411094666e-02 2.550147473812103271e-01 3.332801461219787598e-01
2.188524603843688965e-01 -4.466657340526580811e-02 -4.578199684619903564e-01 4.102452099323272705e-02 -2.462294995784759521e-01 -1.344540566205978394e-01 -3.462399542331695557e-02 1.459500342607498169e-01 4.703125357627868652e-02 -1.074950695037841797e-01 8.553523570299148560e-02 -7.769890129566192627e-02 1.347671002149581909e-01 -2.594277560710906982e-01 -3.108192682266235352e-01 -1.135323420166969299e-01 -3.518532961606979370e-02 2.459206432104110718e-01 -7.858751714229583740e-02 -6.171720474958419800e-02 1.267169117927551270e-01 -9.551064670085906982e-02 -2.109639346599578857e-02 -1.412118226289749146e-01 2.252768576145172119e-01 9.646768867969512939e-02 1.137724891304969788e-01 3.352908492088317871e-01 -2.953344583511352539e-01 4.867517575621604919e-02 1.457032710313796997e-01 4.504930973052978516e-02
1.837121546268463135e-01 -1.013149619102478027e-01 -1.862308233976364136e-01 1.731878668069839478e-01 -2.142736762762069702e-01 -4.211739599704742432e-01 5.686514824628829956e-02 -2.970646321773529053e-01 -1.702281236648559570e-01 -2.431586682796478271e-01 7.215730845928192139e-02 1.143353879451751709e-01 -9.357151389122009277e-02 -2.523383200168609619e-01 -9.575276821851730347e-02 1.448669582605361938e-01 1.705023460090160370e-02 6.606636196374893188e-02 -2.818898856639862061e-01 1.717290095984935760e-02 9.475915692746639252e-03 -2.608167827129364014e-01 3.894039615988731384e-02 2.327297478914260864e-01 1.115878950804471970e-02 6.199189275503158569e-02 1.841389760375022888e-02 3.034951686859130859e-01 -4.762326180934906006e-02 -1.298669166862964630e-02 1.189837455749511719e-01 2.152731418609619141e-01
8.157476782798767090e-02 7.107431534677743912e-03 2.630777359008789062e-01 -1.159356459975242615e-01 -1.391136497259140015e-01 1.987733542919158936e-01 -2.730186656117439270e-02 1.575167104601860046e-02 -2.026256173849105835e-01 1.292327046394348145e-01 -2.299281805753707886e-01 1.310565173625946045e-01 2.092086374759674072e-01 1.099311262369155884e-01 -6.488877814263105392e-03 1.965119242668151855e-01 -1.872443705797195435e-01 -9.337993711233139038e-02 -1.685576587915420532e-01 -1.127975434064865112e-01 1.689054220914840698e-01 -3.608437478542327881e-01 2.248597294092178345e-01 2.571671307086944580e-01 1.730456352233886719e-01 1.053532212972640991e-01 3.409377336502075195e-01 1.380945742130279541e-01 -2.378855049610137939e-01 -9.785208851099014282e-02 1.461523175239562988e-01 6.516965478658676147e-02
-5.380491912364959717e-02 2.303042449057102203e-03 3.074729442596435547e-02 1.523339152336120605e-01 -8.508749306201934814e-02 -1.605194509029388428e-01 -2.672896981239318848e-01 7.634484767913818359e-02 1.272006630897521973e-01 2.472221851348876953e-02 -2.626771330833435059e-01 4.550592601299285889e-01 2.665989100933074951e-01 1.069393381476402283e-01 5.216262862086296082e-02 1.120202764868736267e-01 -2.101976722478866577e-01 -1.368459016084671021e-01 -3.273330628871917725e-02 -1.022628843784332275e-01 1.730130165815353394e-01 -1.619992256164550781e-01 1.002246364951133728e-01 1.314992159605026245e-01 2.553443014621734619e-01 1.226499602198600769e-01 1.737105846405029297e-01 -7.203520834445953369e-02 -1.915128827095031738e-01 -1.520510613918304443e-01 4.635627940297126770e-02 3.694766759872436523e-01
2.055096030235290527e-01 -1.043047383427619934e-01 -9.979442507028579712e-02 1.475453972816467285e-01 -3.494128882884979248e-01 -3.323454856872558594e-01 1.213881373405456543e-01 -1.018701866269111633e-01 -1.469336301088333130e-01 -1.085536628961563110e-01 -1.121186986565589905e-01 2.107539772987365723e-01 -6.406243890523910522e-03 -1.405390501022338867e-01 5.325349047780036926e-03 -1.088673155754804611e-02 1.349959336221218109e-02 -2.531081438064575195e-02 4.567217454314231873e-02 -1.027856320142745972e-01 1.674395054578781128e-01 -3.016235232353210449e-01 -2.172675281763076782e-01 -8.488339185714721680e-02 -9.962946176528930664e-03 3.776083886623382568e-01 -8.128880709409713745e-02 -9.099675342440605164e-03 -2.681993246078491211e-01 1.981299743056297302e-02 1.801999211311340332e-01 3.257783949375152588e-01
1.671099662780761719e-01 1.927933990955352783e-01 -2.722701728343963623e-01 -1.749460026621818542e-02 3.768292069435119629e-02 2.533664740622043610e-02 1.709766238927841187e-01 -9.919861704111099243e-02 9.495591372251510620e-02 2.271808683872222900e-01 2.317171730101108551e-02 3.626878559589385986e-01 8.281871676445007324e-02 -1.506913900375366211e-01 1.139959320425987244e-01 2.555360496044158936e-01 -4.267696440219879150e-01 2.286466509103775024e-01 -1.733949035406112671e-01 5.407872051000595093e-02 -1.416143178939819336e-01 -1.924754679203033447e-01 2.696813270449638367e-02 -1.134315971285104752e-02 1.544605344533920288e-01 1.661018878221511841e-01 6.223252788186073303e-02 2.186054289340972900e-01 -2.819867990911006927e-02 1.330555081367492676e-01 -2.657611966133117676e-01 3.418194875121116638e-02
-6.780221313238143921e-02 4.836469516158103943e-02 -2.337495684623718262e-01 5.072638019919395447e-02 4.585688933730125427e-02 -4.524741321802139282e-02 2.016432732343673706e-01 2.576707862317562103e-02 1.150104478001594543e-01 2.343100458383560181e-01 1.985641717910766602e-01 3.211377933621406555e-02 2.775841951370239258e-01 5.664074793457984924e-02 -1.605395823717117310e-01 2.473497688770294189e-01 -1.930539757013320923e-01 -3.426337242126464844e-02 -1.812626272439956665e-01 9.636312723159790039e-02 1.426599919795989990e-01 -4.439661800861358643e-01 -5.388923361897468567e-02 1.298050731420516968e-01 -4.242144152522087097e-02 4.246343299746513367e-02 -1.261053681373596191e-01 1.072176918387413025e-01 -5.067543983459472656e-01 4.628016427159309387e-02 8.244865387678146362e-02 6.035459227859973907e-03
5.406521726399660110e-03 2.634266614913940430e-01 -3.659063577651977539e-01 2.191742360591888428e-01 9.078778326511383057e-03 2.349592186510562897e-02 1.285291463136672974e-02 -9.160070866346359253e-02 -1.284316480159759521e-01 -2.178680151700973511e-01 -1.151663213968276978e-01 2.196437418460845947e-01 -5.559438839554786682e-02 -1.432228535413742065e-01 1.989826112985610962e-01 1.447917222976684570e-01 -1.429892778396606445e-01 2.269366532564163208e-01 -4.584303870797157288e-02 -3.315640985965728760e-01 9.837800264358520508e-02 -2.534699141979217529e-01 2.886017560958862305e-01 3.013615868985652924e-02 3.758763894438743591e-02 1.077467426657676697e-01 6.393339484930038452e-03 2.658078372478485107e-01 -2.146664410829544067e-01 -1.894023418426513672e-01 -9.338523447513580322e-02 1.154651120305061340e-01
-9.866759181022644043e-02 -2.476907568052411079e-03 -3.268623948097229004e-01 1.314187496900558472e-01 1.300418227910995483e-01 -1.218020915985107422e-01 5.742483958601951599e-02 -3.628778085112571716e-02 4.329198226332664490e-02 4.119811207056045532e-02 6.531441211700439453e-02 4.717689156532287598e-01 1.453549414873123169e-01 3.647596389055252075e-02 -3.276668488979339600e-01 2.209560424089431763e-01 -1.284892708063125610e-01 1.485097259283065796e-01 -2.143000662326812744e-01 -2.152195721864700317e-01 3.143747895956039429e-02 -2.163968980312347412e-01 1.233105733990669250e-01 -1.223493814468383789e-01 1.245057955384254456e-01 1.332261115312576294e-01 1.818829402327537537e-02 3.617099523544311523e-01 -1.208920031785964966e-02 -1.966250389814376831e-01 -5.059246346354484558e-02 7.846127450466156006e-02
-4.224503412842750549e-03 -8.541416376829147339e-02 -3.172921836376190186e-01 -1.481945961713790894e-01 1.855360716581344604e-02 1.716396957635879517e-01 2.661187946796417236e-02 -8.376631140708923340e-02 3.195787370204925537e-01 1.877965927124023438e-01 -8.301807194948196411e-02 1.172422766685485840e-01 3.119018971920013428e-01 2.849539741873741150e-03 4.905082657933235168e-02 2.360206693410873413e-01 -6.996862590312957764e-02 -1.287855394184589386e-02 -1.013568490743637085e-01 -3.189696967601776123e-01 2.532548010349273682e-01 -1.937961429357528687e-01 1.973102837800979614e-01 5.215402692556381226e-02 1.410985589027404785e-01 7.040150463581085205e-02 -9.654627740383148193e-02 5.319810286164283752e-02 -2.914432287216186523e-01 2.419108301401138306e-01 3.947808593511581421e-02 2.768127620220184326e-01
-8.191066235303878784e-02 3.935382366180419922e-01 8.826573938131332397e-02 3.030749224126338959e-02 -2.342145144939422607e-01 -8.469307422637939453e-02 9.007148444652557373e-02 3.339595720171928406e-02 3.581287572160363197e-03 1.908111199736595154e-02 1.290247738361358643e-01 3.882971033453941345e-02 3.191126510500907898e-02 2.872557938098907471e-02 -2.443307042121887207e-01 1.365307439118623734e-02 -3.841134309768676758e-01 7.117606699466705322e-02 -1.529992967844009399e-01 -8.577755093574523926e-02 1.788821071386337280e-01 -1.839631237089633942e-02 4.148251712322235107e-01 -3.991547599434852600e-02 -7.742047309875488281e-02 1.493803709745407104e-01 -1.800261288881301880e-01 7.295365631580352783e-02 -7.330775260925292969e-02 1.203692555427551270e-01 2.120973318815231323e-01 3.973886966705322266e-01
3.294936567544937134e-02 4.178622737526893616e-02 -2.381869256496429443e-01 -1.973266750574111938e-01 -7.223163545131683350e-02 1.746738702058792114e-02 1.435118168592453003e-01 1.472819149494171143e-01 6.629675626754760742e-02 1.370705962181091309e-01 -1.609494835138320923e-01 3.621272742748260498e-01 1.414524167776107788e-01 1.537598818540573120e-01 9.969835728406906128e-02 1.722759753465652466e-02 -1.827530115842819214e-01 1.991734206676483154e-01 -2.816999852657318115e-01 1.367704570293426514e-01 2.687843739986419678e-01 -1.439742147922515869e-01 5.089696496725082397e-02 1.176963150501251221e-01 1.138910949230194092e-01 2.049884572625160217e-02 -1.536660492420196533e-01 -5.426837131381034851e-02 -3.492495417594909668e-01 -1.616979688405990601e-01 -2.069001644849777222e-01 3.288624286651611328e-01
2.279544994235038757e-02 -2.360072173178195953e-02 -1.692375838756561279e-01 2.734076678752899170e-01 4.015590995550155640e-02 -7.138895988464355469e-02 6.981299072504043579e-02 -7.368989288806915283e-02 1.961327530443668365e-02 -8.573054336011409760e-03 -3.931744992733001709e-01 2.094538509845733643e-01 5.697937309741973877e-02 -5.182720720767974854e-02 2.120138704776763916e-01 1.060496941208839417e-01 -1.727739870548248291e-01 1.924318820238113403e-01 2.501185983419418335e-02 -1.866545230150222778e-01 1.294434964656829834e-01 -3.130608797073364258e-01 8.976545929908752441e-02 2.369448244571685791e-01 1.370237618684768677e-01 -7.003080099821090698e-02 -1.635634154081344604e-01 4.036544263362884521e-01 -1.682985424995422363e-01 -2.749073505401611328e-01 1.364986896514892578e-01 1.622205786406993866e-02
8.188252151012420654e-02 2.031059712171554565e-01 -3.104084730148315430e-01 -2.023029327392578125e-01 -2.944860756397247314e-01 -9.072849899530410767e-02 1.174375414848327637e-01 -2.405685335397720337e-01 2.035395950078964233e-01 1.171789914369583130e-01 -2.008099481463432312e-02 -3.459002822637557983e-02 3.785589635372161865e-01 -4.850463196635246277e-02 2.258421666920185089e-02 3.890284597873687744e-01 -3.846363350749015808e-02 5.115582048892974854e-02 1.251028925180435181e-01 -2.891193628311157227e-01 2.479546368122100830e-01 -7.533768564462661743e-02 -9.663537144660949707e-02 1.538359820842742920e-01 -1.908158138394355774e-02 2.100085094571113586e-02 -8.458235859870910645e-02 1.054912060499191284e-01 -1.285010278224945068e-01 -6.428626365959644318e-03 1.672275513410568237e-01 1.636094003915786743e-01
1.296080499887466431e-01 1.541865020990371704e-01 2.468105405569076538e-01 -1.415117084980010986e-01 -2.214464396238327026e-01 6.673210114240646362e-02 3.899034857749938965e-02 -4.697314277291297913e-02 -5.678435415029525757e-02 -1.262165009975433350e-01 -2.921776175498962402e-01 6.892692297697067261e-02 4.343311302363872528e-03 -1.430071592330932617e-01 -2.171814739704132080e-01 6.765159219503402710e-02 -3.200368583202362061e-01 1.045834720134735107e-01 9.714306890964508057e-02 1.352719515562057495e-01 1.968828439712524414e-01 -2.293670326471328735e-01 -9.734062105417251587e-02 3.863677680492401123e-01 1.973815411329269409e-01 -2.427061051130294800e-01 -1.179068163037300110e-01 1.681090742349624634e-01 -5.157988145947456360e-02 1.305154412984848022e-01 2.349052280187606812e-01 1.834476739168167114e-01
1.777004897594451904e-01 1.797703355550765991e-01 -2.135261893272399902e-01 -1.747768223285675049e-01 -1.861381344497203827e-02 -3.307756185531616211e-01 1.781938374042510986e-01 7.480924250558018684e-04 2.073401063680648804e-01 -5.726566538214683533e-02 1.645371019840240479e-01 9.949033148586750031e-03 1.235071122646331787e-01 1.487508267164230347e-01 -8.056332916021347046e-02 -4.044416919350624084e-02 -3.408656120300292969e-01 -1.191005855798721313e-01 -2.485420852899551392e-01 -9.326312690973281860e-03 1.595646440982818604e-01 -3.854402601718902588e-01 -1.386520862579345703e-01 -1.872546523809432983e-01 -5.586578324437141418e-02 6.908422708511352539e-02 6.394796073436737061e-02 -4.627122357487678528e-02 -2.845210134983062744e-01 -1.265829056501388550e-01 -7.557605206966400146e-02 2.492889314889907837e-01
5.758173391222953796e-02 1.388299912214279175e-01 -5.450152233242988586e-02 -2.104016840457916260e-01 -2.279199361801147461e-01 -3.355485945940017700e-02 4.250513762235641479e-02 -9.319190680980682373e-02 2.629376053810119629e-01 -2.244435697793960571e-01 -8.769881725311279297e-02 1.733256280422210693e-01 3.174606561660766602e-01 2.736144326627254486e-02 2.568499371409416199e-02 -1.199817284941673279e-01 -2.652427554130554199e-01 1.768603324890136719e-01 -1.174969226121902466e-01 1.065827235579490662e-01 2.214016765356063843e-01 -2.750798165798187256e-01 3.428083285689353943e-02 -1.931621134281158447e-01 7.820763438940048218e-02 7.838263362646102905e-02 -9.148777276277542114e-02 -4.236075654625892639e-02 5.756264179944992065e-02 -2.224025726318359375e-01 -1.741898804903030396e-01 4.441405236721038818e-01
-2.018521577119827271e-01 3.301048874855041504e-01 -1.526413410902023315e-01 -7.480649650096893311e-02 -5.571922659873962402e-02 1.692692339420318604e-01 -9.210297465324401855e-02 -8.080686628818511963e-02 4.254311788827180862e-03 -3.464872837066650391e-01 9.673618525266647339e-02 3.627825528383255005e-02 2.970797717571258545e-01 1.149587035179138184e-01 -1.337663680315017700e-01 2.077029347419738770e-01 -2.592395842075347900e-01 3.959359601140022278e-02 1.616042256355285645e-01 -1.043974384665489197e-01 -1.053896918892860413e-02 -3.740668296813964844e-01 -1.520517766475677490e-01 1.691773235797882080e-01 8.220205456018447876e-02 -7.038225233554840088e-02 -5.326261278241872787e-03 6.129129603505134583e-02 -2.609106600284576416e-01 -1.422769278287887573e-01 1.115427911281585693e-01 2.599045038223266602e-01
1.423339247703552246e-01 7.014958560466766357e-02 1.219547353684902191e-03 2.132283449172973633e-01 1.255784630775451660e-01 -1.221518069505691528e-01 1.797086000442504883e-01 9.867712855339050293e-02 2.234430313110351562e-01 9.105519950389862061e-02 -1.382057070732116699e-01 -1.279978305101394653e-01 1.413751542568206787e-01 -1.136634126305580139e-01 -5.614458024501800537e-02 -5.893825739622116089e-02 9.324524551630020142e-02 3.746004402637481689e-01 -1.375973522663116455e-01 -2.135398611426353455e-02 2.229431867599487305e-01 -3.187021613121032715e-01 2.637439072132110596e-01 1.926305443048477173e-01 2.744183540344238281e-01 2.326896414160728455e-02 3.896871581673622131e-02 1.874501854181289673e-01 -1.503479033708572388e-01 -1.919749081134796143e-01 2.685944736003875732e-01 2.300836145877838135e-01
1.239802837371826172e-01 2.087213993072509766e-01 6.442592293024063110e-02 -2.087240815162658691e-01 -1.048270314931869507e-01 -5.601191148161888123e-02 -4.538139700889587402e-02 1.901405304670333862e-01 2.548120319843292236e-01 4.624631721526384354e-03 -1.969612948596477509e-02 3.052237331867218018e-01 2.031188160181045532e-01 -1.471755206584930420e-01 -2.895187735557556152e-01 -4.899188876152038574e-02 -1.753482371568679810e-01 3.956757020205259323e-03 1.911877989768981934e-01 1.483391523361206055e-01 1.866739615797996521e-02 -3.788961172103881836e-01 1.287396103143692017e-01 -7.101200520992279053e-02 3.261288627982139587e-02 -8.321665227413177490e-02 -2.475106418132781982e-01 -7.894263835623860359e-04 -1.910139769315719604e-01 -1.603379249572753906e-01 3.337027132511138916e-01 1.889960765838623047e-01
8.329629153013229370e-02 1.930239498615264893e-01 -3.869754821062088013e-02 1.374832689762115479e-01 3.000009246170520782e-02 -5.616535618901252747e-02 5.591918900609016418e-02 -4.868016391992568970e-02 3.558762371540069580e-01 1.706157177686691284e-01 -4.860669374465942383e-02 3.486450314521789551e-01 1.266438630409538746e-03 -1.864667832851409912e-01 1.054061874747276306e-01 4.500251114368438721e-01 -2.143943458795547485e-01 2.932488322257995605e-01 1.827852241694927216e-02 -1.070559322834014893e-01 -3.043118864297866821e-02 -3.091169893741607666e-01 7.707113772630691528e-02 -2.090029120445251465e-01 1.366609930992126465e-01 1.749346405267715454e-01 1.499517709016799927e-01 -4.815414082258939743e-03 -1.663112789392471313e-01 -9.549475274980068207e-03 6.006955355405807495e-02 6.908460706472396851e-02
2.948121726512908936e-01 5.059904977679252625e-02 -1.824163645505905151e-01 -1.248050853610038757e-01 -4.684935882687568665e-02 -8.982901275157928467e-02 1.645675301551818848e-02 -1.116809993982315063e-01 -6.008362397551536560e-02 1.516318470239639282e-01 7.795432955026626587e-02 3.839986920356750488e-01 2.261995822191238403e-01 -5.274591967463493347e-02 -2.005116641521453857e-02 7.088611274957656860e-02 9.144109487533569336e-02 3.907138109207153320e-01 -2.706540822982788086e-01 -1.016922295093536377e-01 1.808662861585617065e-01 -3.527443110942840576e-01 8.266530930995941162e-02 1.771874427795410156e-01 -1.915964931249618530e-01 2.723713964223861694e-02 5.405075475573539734e-02 -7.660380005836486816e-02 -6.939642131328582764e-02 1.920768767595291138e-01 2.215333431959152222e-01 1.488139778375625610e-01
1.507819164544343948e-02 7.503418624401092529e-02 -2.067169249057769775e-01 -1.106054857373237610e-01 -2.792776226997375488e-01 -2.248139232397079468e-01 -5.510912276804447174e-03 -1.457920074462890625e-01 -5.838987603783607483e-02 8.674762398004531860e-02 -7.997290045022964478e-02 5.679962038993835449e-02 2.194310873746871948e-01 9.530762583017349243e-02 1.489146030507981777e-03 2.811138629913330078e-01 -2.922150790691375732e-01 -1.033917535096406937e-02 2.489173710346221924e-01 -2.734734117984771729e-01 1.713549643754959106e-01 -2.534521520137786865e-01 2.167838960886001587e-01 -5.627693142741918564e-03 -8.044226467609405518e-02 -1.563127338886260986e-02 3.915306627750396729e-01 1.123652532696723938e-01 -6.650441139936447144e-02 -7.533750683069229126e-02 -6.434855610132217407e-02 2.877299487590789795e-01
2.376162111759185791e-01 2.172854840755462646e-01 -3.534802496433258057e-01 1.951251029968261719e-01 -6.895563751459121704e-02 -1.017289608716964722e-01 1.871732324361801147e-01 -2.892815507948398590e-02 2.638158574700355530e-02 -1.575875580310821533e-01 -1.156121343374252319e-01 5.830456316471099854e-02 9.423506259918212891e-02 2.315891981124877930e-01 7.962045818567276001e-02 2.766509354114532471e-01 -4.322905540466308594e-01 -2.199511975049972534e-02 -4.614473879337310791e-02 -2.051553688943386078e-02 2.386499792337417603e-01 -3.197384476661682129e-01 -1.472320407629013062e-01 -1.427315622568130493e-01 1.600443273782730103e-01 2.177394740283489227e-02 4.246778786182403564e-02 -9.685347788035869598e-03 -1.549762934446334839e-01 1.489513367414474487e-01 -1.148405000567436218e-01 1.269699633121490479e-01
-4.175934195518493652e-02 1.311639547348022461e-01 -3.177923858165740967e-01 3.579024598002433777e-02 -2.387692034244537354e-01 -3.192688897252082825e-02 1.698681563138961792e-01 -1.958950236439704895e-02 2.911364287137985229e-02 2.285491116344928741e-02 -9.579257667064666748e-02 1.920643076300621033e-02 -9.103767573833465576e-03 1.256518363952636719e-01 -3.100958168506622314e-01 7.422069460153579712e-02 6.076716352254152298e-03 -2.012304961681365967e-01 -3.527424931526184082e-01 1.312553882598876953e-01 2.527773082256317139e-01 -3.208307027816772461e-01 1.092521548271179199e-01 1.604672372341156006e-01 1.427624523639678955e-01 -2.224875539541244507e-01 -2.470322251319885254e-01 1.704806983470916748e-01 -2.301363945007324219e-01 3.251564688980579376e-03 7.761513441801071167e-02 2.395564317703247070e-01
1.050319150090217590e-02 -2.354630678892135620e-01 -1.636261194944381714e-01 1.719100922346115112e-01 -1.244907081127166748e-01 -7.882020622491836548e-02 7.941885851323604584e-03 -1.766179222613573074e-03 3.916546329855918884e-02 -4.368920996785163879e-02 -2.063738703727722168e-01 5.775043740868568420e-02 2.536624670028686523e-01 3.399669006466865540e-02 1.904102414846420288e-01 -3.391187265515327454e-02 -4.426141828298568726e-02 2.039841115474700928e-01 -8.428367786109447479e-03 -2.820990979671478271e-01 1.791627109050750732e-01 -3.905397057533264160e-01 1.385502517223358154e-01 2.454446703195571899e-01 -2.847259491682052612e-02 -1.716081053018569946e-01 -3.498519062995910645e-01 2.333587408065795898e-01 -2.894783616065979004e-01 -1.295634657144546509e-01 6.960678845643997192e-02 1.193628907203674316e-01
3.151569962501525879e-01 -6.954059004783630371e-02 -1.018418297171592712e-01 -1.554702371358871460e-01 -1.541360020637512207e-01 -2.750890329480171204e-02 4.833369329571723938e-02 4.430499859154224396e-03 -1.391738802194595337e-01 1.519984453916549683e-01 7.125426828861236572e-02 4.539590775966644287e-01 5.503465235233306885e-02 -2.114849686622619629e-01 -8.289751410484313965e-02 1.080116908997297287e-02 -4.283868893980979919e-02 2.306006848812103271e-01 -1.295399218797683716e-01 -6.983948498964309692e-02 2.284297794103622437e-01 -3.268708288669586182e-01 -3.539339825510978699e-02 3.239473998546600342e-01 -2.235925495624542236e-01 -4.660833626985549927e-02 -1.013821363449096680e-01 1.225117892026901245e-01 -8.090017735958099365e-02 1.928271204233169556e-01 2.037653625011444092e-01 1.465082317590713501e-01
1.125815212726593018e-01 2.832735516130924225e-02 -5.766171216964721680e-01 2.578022480010986328e-01 4.952576383948326111e-02 -4.002475365996360779e-02 3.800648450851440430e-02 3.665085509419441223e-02 1.239741072058677673e-01 -8.428220450878143311e-02 1.323655340820550919e-02 2.926093935966491699e-01 1.784348934888839722e-01 -2.994495928287506104e-01 6.639073789119720459e-02 1.096044406294822693e-01 -2.750068306922912598e-01 1.269080936908721924e-01 -5.649560689926147461e-02 -6.468281894922256470e-02 1.421690732240676880e-01 -2.098348289728164673e-01 2.197159528732299805e-01 -2.934492751955986023e-02 1.451893597841262817e-01 1.168343350291252136e-01 -9.610723704099655151e-03 2.300715446472167969e-01 -2.353342063724994659e-02 -7.675700634717941284e-02 -1.650326550006866455e-01 -2.463755011558532715e-02
1.332426816225051880e-01 3.324342668056488037e-01 -2.106487751007080078e-01 -1.083251163363456726e-01 -1.645458638668060303e-01 2.390426844358444214e-01 1.600806415081024170e-01 -1.149416267871856689e-01 6.481932103633880615e-02 -7.845605164766311646e-02 2.047412097454071045e-01 1.770127415657043457e-01 -7.986266165971755981e-02 -1.769158542156219482e-01 -6.249135732650756836e-02 2.928357124328613281e-01 -1.562253683805465698e-01 2.058180514723062515e-03 2.963965013623237610e-02 2.158029377460479736e-02 2.068359404802322388e-01 -3.458899259567260742e-01 -6.354900449514389038e-02 7.071767002344131470e-02 9.746624529361724854e-02 -2.481612712144851685e-01 -8.280289918184280396e-02 -1.285362094640731812e-01 -3.405599594116210938e-01 -1.401563435792922974e-01 4.369720071554183960e-02 2.289472371339797974e-01
-2.513708472251892090e-01 5.952027440071105957e-02 2.100810036063194275e-02 -1.527099162340164185e-01 -2.186096757650375366e-01 -2.582026831805706024e-02 1.065227165818214417e-01 -2.892188727855682373e-01 -3.562875464558601379e-02 -1.108607202768325806e-01 -2.159003168344497681e-01 9.199035167694091797e-02 1.588326990604400635e-01 1.697843149304389954e-02 -1.358603239059448242e-01 2.141922265291213989e-01 -2.332009375095367432e-01 -1.447077244520187378e-01 1.008298099040985107e-01 5.859583988785743713e-02 -2.291789799928665161e-01 -3.484384119510650635e-01 7.724971324205398560e-02 -1.445407122373580933e-01 1.937858611345291138e-01 -9.030307829380035400e-02 5.196463689208030701e-02 1.169632375240325928e-01 -4.575285911560058594e-01 -2.295600622892379761e-02 -1.469276845455169678e-01 1.559475064277648926e-01
1.545986086130142212e-01 5.666325241327285767e-02 -1.299220174551010132e-01 -3.890893608331680298e-02 -5.124195292592048645e-02 -1.981086283922195435e-01 1.516498029232025146e-01 6.123813986778259277e-02 1.260275542736053467e-01 1.932863891124725342e-01 1.732987016439437866e-01 5.780629515647888184e-01 1.637169569730758667e-01 -1.066722273826599121e-01 1.973215043544769287e-01 2.046747952699661255e-01 -3.122295141220092773e-01 1.994907706975936890e-01 -1.511236727237701416e-01 -4.250756278634071350e-02 -4.749833792448043823e-02 -2.021117657423019409e-01 1.128611341118812561e-01 5.559089034795761108e-02 7.929842174053192139e-02 1.405604183673858643e-01 -1.120610088109970093e-01 2.708223760128021240e-01 1.109650544822216034e-02 5.535544827580451965e-02 -1.149523854255676270e-01 -1.487274747341871262e-02
-8.511489257216453552e-03 -1.120478659868240356e-01 -3.629177808761596680e-02 2.084878087043762207e-01 -5.229886621236801147e-02 -8.819475769996643066e-02 2.764160335063934326e-01 -7.584638893604278564e-03 -3.602460026741027832e-01 -6.459601689130067825e-03 1.029745023697614670e-02 7.242269814014434814e-02 2.631556391716003418e-01 1.616742908954620361e-01 1.696650055237114429e-03 3.355822265148162842e-01 -2.931299209594726562e-01 1.068126708269119263e-01 -5.236537009477615356e-02 1.527099013328552246e-01 4.061427339911460876e-02 -4.670296609401702881e-01 1.140035614371299744e-01 1.376644223928451538e-01 3.321953490376472473e-02 2.422179132699966431e-01 1.305326819419860840e-01 -2.348032221198081970e-02 5.565626919269561768e-02 -1.211007963865995407e-02 2.685143426060676575e-02 2.366316169500350952e-01
2.649592002853751183e-03 4.103124886751174927e-02 -1.622013449668884277e-01 -3.022284209728240967e-01 -4.315357804298400879e-01 -1.085759550333023071e-01 2.079927325248718262e-01 -1.434188336133956909e-01 1.773737818002700806e-01 1.530565414577722549e-02 -9.749066829681396484e-02 1.472251582890748978e-02 2.818295061588287354e-01 -3.747411817312240601e-02 -5.238870158791542053e-03 4.442925453186035156e-01 -8.611369878053665161e-03 -1.606575027108192444e-02 8.764086663722991943e-02 -1.047582551836967468e-02 2.216873317956924438e-01 -2.715049088001251221e-01 -1.750344410538673401e-02 -1.386409848928451538e-01 1.167347356677055359e-01 -1.318841474130749702e-03 3.072950430214405060e-02 1.398365646600723267e-01 -6.523550301790237427e-02 1.391917914152145386e-01 8.972624689340591431e-02 2.877936661243438721e-01
-9.887571632862091064e-02 1.354589015245437622e-01 -2.124616801738739014e-01 -4.246164858341217041e-02 -1.109754815697669983e-01 -1.408185213804244995e-01 7.019016891717910767e-02 -1.782273501157760620e-02 2.266773022711277008e-02 2.910856604576110840e-01 2.023349851369857788e-01 3.227981552481651306e-02 2.815003991127014160e-01 1.566608846187591553e-01 -1.590896099805831909e-01 3.754637241363525391e-01 -1.748272776603698730e-01 5.240189842879772186e-03 -1.813718080520629883e-01 4.084738343954086304e-02 1.321885883808135986e-01 -2.840796411037445068e-01 -3.771006315946578979e-02 4.901856556534767151e-02 2.079820930957794189e-01 7.043153792619705200e-02 -9.826893359422683716e-02 6.578622851520776749e-03 -4.668370783329010010e-01 8.008030243217945099e-03 -2.127493917942047119e-02 2.161501199007034302e-01
1.069903373718261719e-01 1.569030880928039551e-01 -2.599267065525054932e-01 1.527777966111898422e-02 -1.717689633369445801e-01 4.722109138965606689e-01 -1.032410748302936554e-02 -1.098730508238077164e-02 2.640782855451107025e-02 -6.371591985225677490e-02 -9.658764302730560303e-02 -1.244996935129165649e-01 2.684925198554992676e-01 -2.472791820764541626e-01 -1.659372150897979736e-01 1.311993449926376343e-01 -3.731701970100402832e-01 2.021141909062862396e-02 -3.221259117126464844e-01 7.020495086908340454e-02 7.833738625049591064e-02 -1.855376064777374268e-01 -4.966679215431213379e-02 -1.073453500866889954e-01 1.257629245519638062e-01 -7.900090888142585754e-03 1.063954085111618042e-01 3.686863183975219727e-02 -1.624288707971572876e-01 -1.632772833108901978e-01 3.913016244769096375e-02 2.231889367103576660e-01
1.540245413780212402e-01 3.197775781154632568e-01 2.370915412902832031e-01 1.279725879430770874e-01 -2.153167277574539185e-01 8.045718073844909668e-02 1.021954938769340515e-01 -2.991672046482563019e-02 9.587611258029937744e-02 -1.134540289640426636e-01 -1.017289161682128906e-01 2.345792204141616821e-01 4.812739044427871704e-02 -1.322800107300281525e-02 -1.817862242460250854e-01 4.503073543310165405e-02 -1.981398463249206543e-01 5.069544166326522827e-02 -2.545962333679199219e-01 -3.254812210798263550e-02 -7.061731815338134766e-02 -1.333577334880828857e-01 1.604266315698623657e-01 8.313346654176712036e-02 -3.129353001713752747e-02 1.295606344938278198e-01 1.049126386642456055e-01 5.153691768646240234e-01 -3.539526760578155518e-01 3.376041725277900696e-02 -3.214526921510696411e-02 -1.651979684829711914e-01
8.943337947130203247e-02 3.049126863479614258e-01 -2.743904888629913330e-01 5.948092043399810791e-02 -3.026499748229980469e-01 -7.490726560354232788e-02 -2.957030832767486572e-01 2.693783305585384369e-02 1.255698651075363159e-01 -5.982743948698043823e-02 -5.362307652831077576e-02 8.087152987718582153e-02 1.938961446285247803e-01 1.554954797029495239e-01 1.861758828163146973e-01 1.464866101741790771e-01 -1.539242714643478394e-01 4.453089833259582520e-02 2.427932173013687134e-01 -1.730113327503204346e-01 2.877251207828521729e-01 -3.135334253311157227e-01 3.456579521298408508e-02 2.790614590048789978e-02 -1.652312129735946655e-01 -8.560493588447570801e-02 1.311468631029129028e-01 1.671873778104782104e-01 -7.977709174156188965e-02 -1.878117620944976807e-01 -2.195324376225471497e-02 2.620129287242889404e-01
-9.159150719642639160e-02 5.353601276874542236e-02 5.531843006610870361e-02 -1.202123165130615234e-01 -1.669841706752777100e-01 -3.425285592675209045e-02 5.845835059881210327e-02 9.307100623846054077e-02 2.772189974784851074e-01 -5.517261847853660583e-02 -1.583130210638046265e-01 3.075861334800720215e-01 5.753569304943084717e-02 -3.530783355236053467e-01 -1.551381498575210571e-01 4.451183080673217773e-01 -1.099384352564811707e-01 2.068365067243576050e-01 -1.676534712314605713e-01 -5.341705982573330402e-04 6.858903169631958008e-02 -3.014133274555206299e-01 -8.054616302251815796e-02 -2.261810004711151123e-02 1.294594705104827881e-01 6.626063585281372070e-02 1.797281354665756226e-01 4.562101140618324280e-02 1.813703030347824097e-01 -1.715380698442459106e-02 2.320276200771331787e-01 2.286228388547897339e-01
7.998916506767272949e-02 1.801377981901168823e-01 -2.779454588890075684e-01 1.177777573466300964e-01 -2.703071832656860352e-01 6.782119721174240112e-02 1.305281817913055420e-01 -6.226368248462677002e-02 4.205590486526489258e-01 -1.059737429022789001e-01 9.302146732807159424e-03 1.503059640526771545e-02 1.506868898868560791e-01 -5.029113590717315674e-02 -4.756827279925346375e-02 2.880920469760894775e-01 -1.352105140686035156e-01 1.458136178553104401e-02 3.333625942468643188e-02 2.396076172590255737e-01 2.700526416301727295e-01 -1.903631538152694702e-01 5.883191898465156555e-02 2.774575538933277130e-02 2.064165621995925903e-01 -4.653956368565559387e-02 5.187295749783515930e-02 -1.865723542869091034e-02 -4.301817417144775391e-01 -7.437689229846000671e-03 4.892831668257713318e-03 2.217544317245483398e-01
5.519078671932220459e-02 -5.657062679529190063e-02 -2.518706023693084717e-02 1.247666031122207642e-01 -1.991125494241714478e-01 -1.701941043138504028e-01 2.454770356416702271e-01 -7.594005763530731201e-02 -1.952884159982204437e-02 -3.690038621425628662e-02 -1.681755781173706055e-01 2.143567353487014771e-01 2.833319604396820068e-01 2.136893868446350098e-01 -2.530408501625061035e-01 2.453174293041229248e-01 -2.721769809722900391e-01 -9.113997966051101685e-02 -3.970755636692047119e-02 5.046141147613525391e-02 1.393383443355560303e-01 -2.063382416963577271e-01 -3.256050050258636475e-01 -9.914451837539672852e-02 -2.360091507434844971e-01 1.005076840519905090e-01 -3.845208883285522461e-02 2.328717112541198730e-01 -1.362743228673934937e-01 1.470970213413238525e-01 -1.269608736038208008e-01 2.731367945671081543e-01
3.812843933701515198e-02 -1.658367216587066650e-01 -2.147870808839797974e-01 2.273300476372241974e-02 4.187968093901872635e-03 -1.298833638429641724e-01 2.559359371662139893e-01 -3.276070207357406616e-02 1.193505004048347473e-01 4.354837909340858459e-02 -2.830500006675720215e-01 1.993710547685623169e-01 3.473455309867858887e-01 -6.095790117979049683e-02 -2.309036552906036377e-01 7.320223748683929443e-02 -9.576243907213211060e-02 -2.809438109397888184e-02 -1.917358785867691040e-01 -5.896602757275104523e-03 4.650729596614837646e-01 -1.121684685349464417e-01 -9.318090975284576416e-02 2.574427984654903412e-02 1.599793285131454468e-01 -1.144293099641799927e-01 1.787887662649154663e-01 1.369453519582748413e-01 -1.632851958274841309e-01 2.054253965616226196e-01 1.218150556087493896e-01 2.525845170021057129e-01
-3.782778233289718628e-02 -2.201955318450927734e-01 -1.924709975719451904e-01 -1.681396812200546265e-01 -5.459754541516304016e-02 -7.121323794126510620e-02 -7.624785602092742920e-02 -1.071171462535858154e-01 2.351688593626022339e-01 2.529808878898620605e-01 -1.751547679305076599e-03 8.996932208538055420e-02 3.136532604694366455e-01 -4.062641784548759460e-02 -4.667971655726432800e-02 2.485178112983703613e-01 -2.775596380233764648e-01 -5.619416385889053345e-02 -1.813294142484664917e-01 -9.244021773338317871e-02 1.413832306861877441e-01 -2.249071598052978516e-01 4.832521826028823853e-02 2.171388082206249237e-02 1.635756343603134155e-01 1.189804971218109131e-01 -2.396563589572906494e-01 1.351127121597528458e-02 -4.575245976448059082e-01 6.033870950341224670e-02 -6.848350167274475098e-02 2.384621202945709229e-01
1.493412405252456665e-01 1.516600847244262695e-01 -1.019935533404350281e-01 -2.323674708604812622e-01 5.159411951899528503e-02 -3.379197120666503906e-01 -1.073408871889114380e-01 -1.776254028081893921e-01 -7.141946256160736084e-02 2.602938115596771240e-01 1.819603741168975830e-01 4.592688381671905518e-01 1.690294891595840454e-01 1.216776669025421143e-01 -5.997716449201107025e-03 2.829332947731018066e-01 -1.350225210189819336e-01 1.592038273811340332e-01 -1.559000015258789062e-01 -1.927001751028001308e-03 1.436114311218261719e-01 -2.319681048393249512e-01 1.074341833591461182e-01 8.749172836542129517e-02 1.317389905452728271e-01 -4.239132255315780640e-02 -1.460795942693948746e-02 8.587742596864700317e-02 -5.092080391477793455e-05 1.641140431165695190e-01 2.076913863420486450e-01 1.780290752649307251e-01
1.359723974019289017e-02 1.408543884754180908e-01 -1.885172426700592041e-01 5.341214686632156372e-02 8.997823297977447510e-02 -4.215289652347564697e-02 -4.114563763141632080e-02 -5.446810647845268250e-02 2.618032135069370270e-02 1.967160850763320923e-01 -2.177201360464096069e-01 2.903951108455657959e-01 -2.270007971674203873e-03 -1.506888419389724731e-01 -2.096450626850128174e-01 1.289694458246231079e-01 -3.220524489879608154e-01 1.850111782550811768e-01 -9.480962157249450684e-02 5.320614669471979141e-03 5.948783829808235168e-02 -4.943799972534179688e-01 1.186068579554557800e-01 2.189538478851318359e-01 3.839188218116760254e-01 -4.087750241160392761e-02 6.817659735679626465e-02 1.680459976196289062e-01 -3.115006908774375916e-02 5.084504932165145874e-02 -1.460072100162506104e-01 9.429630637168884277e-02
-5.516374483704566956e-02 -1.482364088296890259e-01 -1.863537728786468506e-01 1.117324922233819962e-02 -1.095877438783645630e-01 -3.314021602272987366e-02 3.452210919931530952e-03 -9.567359834909439087e-02 1.349013000726699829e-01 1.200824603438377380e-01 -4.621212556958198547e-02 7.242364436388015747e-02 3.815544545650482178e-01 2.398620708845555782e-04 -2.420617267489433289e-02 1.952605992555618286e-01 -1.696994155645370483e-01 -8.911756426095962524e-02 -1.461250633001327515e-01 -2.237919121980667114e-01 1.367320567369461060e-01 -8.833933621644973755e-02 1.613888740539550781e-01 1.532628536224365234e-01 1.451960802078247070e-01 1.505184769630432129e-01 -2.192183583974838257e-01 8.106649853289127350e-03 -5.427594780921936035e-01 2.071374505758285522e-01 -4.092852771282196045e-02 2.798613011837005615e-01
-2.386190695688128471e-03 2.488351017236709595e-01 -1.743764430284500122e-01 -1.625523865222930908e-01 -7.283978164196014404e-02 -1.286357045173645020e-01 9.475336223840713501e-02 8.532913029193878174e-02 -1.157483756542205811e-01 1.945341527462005615e-01 2.004411965608596802e-01 3.990045487880706787e-01 3.341657817363739014e-01 -7.241055369377136230e-02 -1.206974983215332031e-01 1.848431825637817383e-01 -2.089768648147583008e-01 2.100366353988647461e-01 -1.811137497425079346e-01 1.680244803428649902e-01 1.206543296575546265e-01 -1.028567627072334290e-01 1.039587855339050293e-01 8.698639273643493652e-02 7.051071524620056152e-02 -3.659765720367431641e-01 -6.154813989996910095e-02 1.024834811687469482e-01 3.156351298093795776e-02 6.367981899529695511e-03 -1.283085942268371582e-01 2.526491284370422363e-01
-8.766891062259674072e-02 6.620816886425018311e-02 -8.685375750064849854e-02 1.950798779726028442e-01 -3.455701470375061035e-01 2.547144517302513123e-02 -1.314424127340316772e-01 1.008299514651298523e-01 6.994362920522689819e-02 -1.928592622280120850e-01 4.926560074090957642e-02 7.044929265975952148e-02 1.891610175371170044e-01 -2.599895298480987549e-01 8.133012056350708008e-02 5.249500274658203125e-02 -2.567142248153686523e-01 -8.987196534872055054e-02 -3.602836728096008301e-01 -1.369490176439285278e-01 2.736548781394958496e-01 -2.025562524795532227e-01 5.218427628278732300e-02 -1.350352913141250610e-01 1.185495629906654358e-01 7.587663829326629639e-02 2.873069047927856445e-01 2.386909574270248413e-01 -2.611245810985565186e-01 1.688401252031326294e-01 1.131386235356330872e-01 -6.603174656629562378e-02
1.592258512973785400e-01 -1.817284673452377319e-01 -3.304314911365509033e-01 -3.153342008590698242e-02 5.442865565419197083e-02 8.010505139827728271e-02 -1.989980228245258331e-02 -1.837465018033981323e-01 -2.433344721794128418e-03 -8.658713102340698242e-02 9.697406738996505737e-02 3.391089141368865967e-01 1.254394799470901489e-01 -1.803279668092727661e-01 5.232553929090499878e-03 2.012113183736801147e-01 -2.517978660762310028e-02 3.142056763172149658e-01 5.494716763496398926e-02 -4.765962809324264526e-02 6.114557757973670959e-02 -2.548568248748779297e-01 3.277615904808044434e-01 -8.248226344585418701e-02 1.908355951309204102e-01 1.946124434471130371e-01 1.758454367518424988e-02 3.863605260848999023e-01 -1.787400543689727783e-01 -1.628580689430236816e-02 -1.196024492383003235e-01 -9.628175199031829834e-02
7.728864252567291260e-02 2.841386497020721436e-01 -2.890988886356353760e-01 -2.155404090881347656e-01 -1.888045668601989746e-01 -2.579663693904876709e-02 2.215254902839660645e-01 8.778022229671478271e-02 1.782665401697158813e-01 -8.753165602684020996e-02 -8.594933897256851196e-03 -3.646455472335219383e-03 9.703566879034042358e-02 1.889931261539459229e-01 2.837119251489639282e-02 7.386925071477890015e-02 -2.884853780269622803e-01 1.602962464094161987e-01 -2.909251255914568901e-03 -1.209227889776229858e-01 3.353149294853210449e-01 -2.735672891139984131e-01 1.997665017843246460e-01 1.755319684743881226e-01 -2.384990155696868896e-01 -2.203684747219085693e-01 -1.469005793333053589e-01 1.342449337244033813e-01 -8.029983192682266235e-02 -7.242265343666076660e-02 -1.201367601752281189e-01 2.156994491815567017e-01
-4.606457427144050598e-02 1.271761357784271240e-01 -2.619929313659667969e-01 -1.037320196628570557e-01 -6.834129244089126587e-02 -1.253650058060884476e-02 2.593095898628234863e-01 1.449294090270996094e-01 1.111625321209430695e-02 2.802985906600952148e-01 -5.759479478001594543e-02 1.732277572154998779e-01 -5.574258044362068176e-02 -3.043374121189117432e-01 -2.331198602914810181e-01 1.261466294527053833e-01 -3.117262721061706543e-01 2.712898254394531250e-01 -8.895861357450485229e-02 3.256002068519592285e-02 6.069304049015045166e-02 -4.386998116970062256e-01 1.282418370246887207e-01 2.163513153791427612e-01 3.139760717749595642e-02 5.136498808860778809e-02 7.923379540443420410e-02 2.382892519235610962e-01 -6.697635352611541748e-02 -7.398182898759841919e-02 -1.189068704843521118e-01 -3.613303974270820618e-02
1.562190204858779907e-01 2.245043069124221802e-01 -2.651358544826507568e-01 -5.209429934620857239e-02 -1.198560837656259537e-02 -7.584488950669765472e-03 -3.585058450698852539e-02 -1.519971638917922974e-01 8.270268887281417847e-02 2.789079844951629639e-01 4.256643354892730713e-02 4.371777176856994629e-01 8.786157518625259399e-02 -3.504089415073394775e-01 -8.696487545967102051e-02 6.844367086887359619e-02 -8.298815786838531494e-02 3.552213907241821289e-01 -5.136654153466224670e-02 1.518794596195220947e-01 2.280513644218444824e-01 -2.084853351116180420e-01 1.294406652450561523e-01 -1.632367670536041260e-01 1.401643455028533936e-01 -5.995161831378936768e-03 1.293292939662933350e-01 1.333962529897689819e-01 -8.065497875213623047e-02 2.078569121658802032e-02 -1.817056387662887573e-01 1.243668124079704285e-01
9.173463284969329834e-02 1.336936503648757935e-01 -1.794410049915313721e-01 -5.348783358931541443e-02 2.238766662776470184e-02 -8.931364119052886963e-02 2.115344405174255371e-01 7.491730153560638428e-02 -4.976127669215202332e-02 3.020311295986175537e-01 -8.729763329029083252e-02 2.558413445949554443e-01 -9.311202913522720337e-02 -3.086431324481964111e-01 -2.991307377815246582e-01 1.288170274347066879e-02 -2.650650143623352051e-01 1.839574426412582397e-01 -1.025337576866149902e-01 -5.858153849840164185e-02 1.728299558162689209e-01 -4.136844873428344727e-01 2.028123438358306885e-01 1.183596625924110413e-01 2.264039218425750732e-01 -1.888583041727542877e-02 1.286612153053283691e-01 1.612347066402435303e-01 -1.097400411963462830e-01 2.837631106376647949e-02 -1.897677630186080933e-01 4.738928750157356262e-02
-1.457052119076251984e-02 1.313528567552566528e-01 -3.583884537220001221e-01 7.802036590874195099e-03 3.525163978338241577e-02 -6.583075225353240967e-02 1.447389870882034302e-01 1.117911003530025482e-02 7.580825686454772949e-02 2.544539570808410645e-01 8.309681713581085205e-02 4.669552147388458252e-01 1.489869803190231323e-01 -1.563351601362228394e-01 1.872371286153793335e-01 1.305575668811798096e-01 -5.068770051002502441e-01 1.603940278291702271e-01 -1.451807767152786255e-01 -2.680392237380146980e-03 -4.876820370554924011e-02 -1.702255010604858398e-01 8.353824913501739502e-02 -3.351407498121261597e-02 3.202003240585327148e-02 8.772242814302444458e-02 7.272534817457199097e-02 2.226076424121856689e-01 -7.341767102479934692e-02 1.219142228364944458e-01 -3.829450160264968872e-02 -6.868814677000045776e-02
1.496872752904891968e-01 1.763559281826019287e-01 -2.563554644584655762e-01 -1.431831717491149902e-01 -1.002227663993835449e-01 1.884879916906356812e-01 -1.892801970243453979e-01 -2.896336279809474945e-02 -4.977099597454071045e-02 1.195759102702140808e-01 -2.192998081445693970e-01 -4.601886123418807983e-02 1.011539027094841003e-01 -2.516583502292633057e-01 -4.486188665032386780e-02 2.764188051223754883e-01 -4.820763468742370605e-01 -1.175999268889427185e-01 3.132907208055257797e-03 1.300160437822341919e-01 4.156250879168510437e-02 -2.817526161670684814e-01 -1.073170918971300125e-02 -1.848733425140380859e-01 1.053197830915451050e-01 8.458264172077178955e-02 1.216958910226821899e-01 -8.851480670273303986e-03 -3.192065358161926270e-01 -5.910361558198928833e-02 2.028739303350448608e-01 -2.897993847727775574e-02
-1.454320847988128662e-01 1.201145201921463013e-01 -1.776111423969268799e-01 -2.665979601442813873e-02 -6.075792387127876282e-02 5.048808082938194275e-02 7.511144876480102539e-02 2.098645865917205811e-01 -1.332482993602752686e-01 -4.831453412771224976e-02 -4.377866908907890320e-02 1.225527450442314148e-01 2.395594716072082520e-01 2.927414327859878540e-02 2.832872048020362854e-02 3.686653077602386475e-02 -1.606722623109817505e-01 2.009092420339584351e-01 -3.643722087144851685e-02 2.205227874219417572e-02 1.333876550197601318e-01 -3.084980845451354980e-01 6.964307278394699097e-02 -1.177810877561569214e-01 1.115957368165254593e-02 -5.190168693661689758e-02 5.558994784951210022e-02 2.392863333225250244e-01 -1.063909102231264114e-02 -5.839688181877136230e-01 1.215757895261049271e-02 4.179479479789733887e-01
7.794761040713638067e-05 3.272020071744918823e-02 -3.231654316186904907e-02 -1.462271362543106079e-01 -3.487805128097534180e-01 -5.657492671161890030e-03 -1.416839659214019775e-01 -8.731406182050704956e-02 1.909290254116058350e-01 -6.135959178209304810e-02 1.543981879949569702e-01 1.693751364946365356e-01 2.927918732166290283e-01 6.831742078065872192e-02 -2.613890767097473145e-01 7.313022762537002563e-02 -2.266759574413299561e-01 1.508483290672302246e-02 6.604751944541931152e-02 -2.098537534475326538e-01 -1.230733916163444519e-01 -3.271103501319885254e-01 2.419841587543487549e-01 -1.891492009162902832e-01 -1.420261221937835217e-03 -2.176834493875503540e-01 -1.400253772735595703e-01 -2.092263102531433105e-02 1.061045331880450249e-03 -6.088101118803024292e-02 1.353174299001693726e-01 4.054241478443145752e-01
3.740123286843299866e-02 -4.641450941562652588e-03 -2.065941393375396729e-01 9.284582734107971191e-02 -3.391220271587371826e-01 -2.584597170352935791e-01 4.834525287151336670e-02 -3.205406069755554199e-01 4.669685661792755127e-02 -1.252303570508956909e-01 1.660469770431518555e-01 1.818840950727462769e-01 1.830261200666427612e-01 1.260204762220382690e-01 -2.443288452923297882e-02 -6.524579226970672607e-02 3.625287860631942749e-02 1.695219427347183228e-01 -4.007196053862571716e-02 -1.737083643674850464e-01 3.376571461558341980e-02 -3.908164203166961670e-01 -3.948219865560531616e-02 1.452433019876480103e-01 2.289965748786926270e-01 1.461819261312484741e-01 7.431123405694961548e-02 4.119649827480316162e-01 -4.687012359499931335e-02 -1.760487556457519531e-01 -2.892428822815418243e-02 -7.875373959541320801e-02
2.929784357547760010e-02 -1.112647205591201782e-01 -2.458208203315734863e-01 -3.540259003639221191e-01 -4.001972451806068420e-02 -1.454530507326126099e-01 1.303378194570541382e-01 -2.093788683414459229e-01 2.838830947875976562e-01 1.779988259077072144e-01 -3.078977204859256744e-02 -6.731490790843963623e-02 1.774846464395523071e-01 -6.906605511903762817e-02 1.000280752778053284e-01 2.453676462173461914e-01 -1.521359756588935852e-02 -2.416464500129222870e-03 -1.265033781528472900e-01 -2.551976740360260010e-01 2.000659257173538208e-01 -1.929275095462799072e-01 1.343865543603897095e-01 9.195801615715026855e-02 4.088350757956504822e-02 8.006872236728668213e-02 -4.440375417470932007e-02 1.768348217010498047e-01 -2.675108909606933594e-01 1.286958009004592896e-01 1.393797844648361206e-01 3.989659249782562256e-01
1.228984445333480835e-01 -1.696249842643737793e-02 -3.518832027912139893e-01 -1.223694607615470886e-01 -2.151077985763549805e-01 -1.286859810352325439e-01 1.334375888109207153e-01 9.531063586473464966e-02 2.922361791133880615e-01 1.817427389323711395e-02 -1.581595242023468018e-01 2.526931464672088623e-01 3.753854632377624512e-01 3.070784360170364380e-02 8.196008205413818359e-02 3.635153770446777344e-01 2.333171293139457703e-02 1.051524952054023743e-01 1.102706640958786011e-01 4.975696280598640442e-02 3.242605626583099365e-01 -1.319747865200042725e-01 -3.593974397517740726e-04 1.548260301351547241e-01 5.402650684118270874e-02 9.002710133790969849e-02 -1.682331562042236328e-01 2.381028085947036743e-01 4.326636344194412231e-02 8.308089524507522583e-02 1.523002535104751587e-01 3.661540569737553596e-03
1.780642941594123840e-02 1.230422034859657288e-02 1.387746632099151611e-02 -1.879742294549942017e-01 -2.563276700675487518e-02 -8.459265530109405518e-02 1.326512396335601807e-01 -2.235565930604934692e-01 -1.139581426978111267e-01 -2.196552697569131851e-03 -3.657715618610382080e-01 4.452722072601318359e-01 3.204771131277084351e-02 -1.216455101966857910e-01 -2.367001622915267944e-01 8.802812546491622925e-02 -3.933174014091491699e-01 -1.253626197576522827e-01 -5.380750447511672974e-02 -9.517653286457061768e-02 8.464743196964263916e-02 -2.223854064941406250e-01 -2.398642012849450111e-03 1.952453553676605225e-01 5.923948809504508972e-02 -4.626855999231338501e-02 2.245351821184158325e-01 1.326249074190855026e-02 -2.427906841039657593e-01 -1.526987403631210327e-01 2.117654830217361450e-01 -5.919240787625312805e-02
2.279992848634719849e-01 -3.909687697887420654e-02 -8.407145738601684570e-02 -2.009925618767738342e-02 -6.302590668201446533e-02 -1.996287107467651367e-01 2.154269963502883911e-01 -1.100033447146415710e-01 -2.721668183803558350e-01 -7.808198779821395874e-02 2.783838808536529541e-01 4.456524550914764404e-01 5.842820182442665100e-02 -6.449638307094573975e-02 8.095578849315643311e-02 2.571904361248016357e-01 -3.115786910057067871e-01 2.677279114723205566e-01 -1.127222459763288498e-02 1.598491817712783813e-01 7.229609787464141846e-02 -3.672175481915473938e-02 -1.193341091275215149e-01 -7.143694162368774414e-02 6.804942339658737183e-02 1.314198076725006104e-01 -1.256335824728012085e-01 -3.302972391247749329e-02 -2.827440798282623291e-01 7.816573977470397949e-02 2.952845580875873566e-02 2.325348556041717529e-01
1.403433233499526978e-01 1.081853583455085754e-01 -3.520577400922775269e-02 1.706869006156921387e-01 -9.890282899141311646e-02 8.141841739416122437e-03 -1.249923408031463623e-01 1.304983198642730713e-01 -2.174048870801925659e-02 2.300632894039154053e-01 -1.659027487039566040e-01 3.186249434947967529e-01 -5.162687599658966064e-02 -2.177129387855529785e-01 -1.124638617038726807e-01 1.327803432941436768e-01 -3.590641915798187256e-02 2.876774370670318604e-01 -5.615573003888130188e-02 5.486841499805450439e-02 1.871690452098846436e-01 -3.796170353889465332e-01 9.172534197568893433e-02 -4.690414294600486755e-02 1.417934149503707886e-01 1.385996397584676743e-02 6.681284308433532715e-02 1.815167814493179321e-01 -2.902458310127258301e-01 -1.325860619544982910e-01 -3.562871515750885010e-01 2.578692138195037842e-01
1.124823093414306641e-01 2.533594071865081787e-01 -9.903108328580856323e-02 -5.474411696195602417e-02 -1.272540390491485596e-01 -1.443717628717422485e-01 -2.515704333782196045e-01 3.642414510250091553e-02 3.171778321266174316e-01 -1.833571679890155792e-02 -1.396847795695066452e-02 -9.954026900231838226e-03 3.020189106464385986e-01 1.511345244944095612e-02 -1.581872552633285522e-01 2.901706099510192871e-01 -6.171686574816703796e-02 -3.099911101162433624e-02 7.730460166931152344e-02 2.139388620853424072e-01 2.014816403388977051e-01 -1.774633079767227173e-01 2.758090794086456299e-01 1.303595900535583496e-01 -1.885454803705215454e-01 -1.987331211566925049e-01 -3.125556558370590210e-02 3.247017860412597656e-01 -1.153151541948318481e-01 -1.449227682314813137e-03 -1.729311496019363403e-01 2.459226399660110474e-01
2.025653421878814697e-02 1.639190018177032471e-01 -2.361221909523010254e-01 2.242689430713653564e-01 -7.610020041465759277e-02 -3.253793120384216309e-01 1.010962203145027161e-02 1.664141118526458740e-01 2.449392676353454590e-01 -1.583187133073806763e-01 -1.334367543458938599e-01 2.749253213405609131e-01 2.944999337196350098e-01 5.819823965430259705e-02 4.128482192754745483e-02 -4.912950098514556885e-02 -1.847407817840576172e-01 2.691507041454315186e-01 -2.202880829572677612e-01 3.596638515591621399e-02 3.179323971271514893e-01 -2.154775559902191162e-01 -2.570269070565700531e-02 1.389523618854582310e-03 1.992747560143470764e-02 -8.119463920593261719e-03 -2.114338576793670654e-01 -1.697300821542739868e-01 -6.353094428777694702e-02 -1.390590518712997437e-01 -9.642416983842849731e-02 2.081202715635299683e-01
2.596777975559234619e-01 -5.963555350899696350e-02 1.441058143973350525e-02 -1.387585401535034180e-01 4.977899044752120972e-02 -5.733324587345123291e-02 8.071156591176986694e-02 -1.737674474716186523e-01 -1.698257625102996826e-01 -8.313516154885292053e-03 3.140886127948760986e-01 2.972734272480010986e-01 6.167257577180862427e-02 -1.559250056743621826e-01 -3.040275275707244873e-01 -4.708099644631147385e-03 -5.688069760799407959e-02 2.552895843982696533e-01 -2.156083881855010986e-01 -1.235012337565422058e-01 2.099111303687095642e-02 -3.757764697074890137e-01 -4.163087531924247742e-02 2.673489749431610107e-01 -8.750136196613311768e-02 2.871408872306346893e-02 -1.703848838806152344e-01 1.968529969453811646e-01 -2.881544232368469238e-01 8.676252514123916626e-02 3.786872327327728271e-02 1.315605491399765015e-01
2.811564207077026367e-01 -5.204437300562858582e-02 -1.420577168464660645e-01 -1.946551650762557983e-01 -2.128331065177917480e-01 -6.948693096637725830e-02 2.019512653350830078e-02 -5.239984020590782166e-03 -7.061215490102767944e-02 3.991008922457695007e-02 1.205016672611236572e-01 5.139945745468139648e-01 1.319678276777267456e-01 -1.253801733255386353e-01 -2.765098214149475098e-02 -5.136166140437126160e-02 1.669470220804214478e-02 3.434973955154418945e-01 -9.935183823108673096e-02 -1.043861284852027893e-01 8.040479570627212524e-02 -3.550672531127929688e-01 -8.497736603021621704e-02 1.438820958137512207e-01 -6.129523739218711853e-02 -4.607238341122865677e-03 -3.091589175164699554e-02 5.483687669038772583e-02 -1.492252945899963379e-01 3.112888634204864502e-01 1.673922538757324219e-01 1.826301217079162598e-01
4.204607382416725159e-02 1.976755708456039429e-01 -3.424776494503021240e-01 -5.574831156991422176e-04 -9.026927500963211060e-02 -1.659664511680603027e-01 -5.577353760600090027e-03 -2.289474904537200928e-01 -5.712265148758888245e-02 -2.323204651474952698e-03 1.173612922430038452e-01 2.335016429424285889e-01 -2.511326409876346588e-02 7.377456407994031906e-03 -2.055097222328186035e-01 2.945000529289245605e-01 3.062316216528415680e-02 3.923142850399017334e-01 -9.092868864536285400e-02 -1.036487445235252380e-01 -9.182650595903396606e-02 -2.049370110034942627e-01 -1.250148266553878784e-01 1.724038869142532349e-01 1.619110107421875000e-01 -4.816683754324913025e-02 2.029778361320495605e-01 4.061196744441986084e-01 -1.168328672647476196e-01 9.021822363138198853e-03 1.855131834745407104e-01 -7.189041469246149063e-03
-5.144584178924560547e-02 9.209345281124114990e-02 6.289157085120677948e-03 2.249367386102676392e-01 -1.223761886358261108e-01 -1.247532144188880920e-01 -1.543309539556503296e-01 -3.289115130901336670e-01 -1.122517734766006470e-01 -1.173557043075561523e-01 -9.866906702518463135e-02 3.588851392269134521e-01 2.726435363292694092e-01 -5.176654458045959473e-02 -2.323926240205764771e-01 1.531538367271423340e-01 -3.222287297248840332e-01 3.837352991104125977e-02 2.281798422336578369e-02 1.410120818763971329e-02 4.497814923524856567e-02 -1.719036251306533813e-01 2.614503502845764160e-01 2.430866658687591553e-01 2.505595982074737549e-01 -5.432990565896034241e-02 2.553389668464660645e-01 1.451317816972732544e-01 1.797541975975036621e-01 2.214005775749683380e-02 2.838176116347312927e-02 7.528095692396163940e-02
8.042594045400619507e-02 -6.928032264113426208e-03 -1.940245777368545532e-01 -2.296233363449573517e-02 -1.189598888158798218e-01 -4.393589124083518982e-02 2.211835533380508423e-01 8.122222125530242920e-02 1.159530729055404663e-01 3.865714743733406067e-02 2.321919053792953491e-01 5.150132775306701660e-01 1.741766482591629028e-01 -1.135443449020385742e-01 1.458308398723602295e-01 2.065797150135040283e-01 -4.233076870441436768e-01 1.860484480857849121e-01 -1.340147554874420166e-01 8.119015023112297058e-03 -1.161499097943305969e-01 -1.949229538440704346e-01 1.111528798937797546e-01 -8.911709487438201904e-02 8.550317585468292236e-02 2.786161564290523529e-02 -9.523025155067443848e-02 2.950379848480224609e-01 1.173212528228759766e-01 6.050798296928405762e-02 -8.988988399505615234e-02 -9.553052484989166260e-02
2.481178045272827148e-01 2.363610640168190002e-02 -7.665956765413284302e-02 -2.088665068149566650e-01 8.564173243939876556e-03 -9.032817184925079346e-02 -1.693032979965209961e-01 -1.265236735343933105e-01 -4.127480462193489075e-02 3.326299786567687988e-01 5.205884948372840881e-02 3.605599999427795410e-01 2.220085859298706055e-01 -1.321929097175598145e-01 -7.319300621747970581e-02 2.940767705440521240e-01 -1.277041584253311157e-01 2.754932641983032227e-01 -2.762445211410522461e-01 2.256900770589709282e-03 2.407382242381572723e-02 -3.682682812213897705e-01 -5.893193185329437256e-02 7.331336289644241333e-02 1.328611671924591064e-01 -1.326629519462585449e-02 2.581771910190582275e-01 -1.109640672802925110e-02 -2.845291048288345337e-02 1.054023578763008118e-01 1.352864801883697510e-01 5.842232704162597656e-02
2.083385735750198364e-02 -1.926888152956962585e-02 -2.145339995622634888e-01 6.956455111503601074e-02 -1.957903355360031128e-01 9.081682562828063965e-02 -3.364600539207458496e-01 -7.055857032537460327e-02 1.051640417426824570e-02 4.240021854639053345e-02 -1.503212302923202515e-01 3.365205824375152588e-01 -9.785549342632293701e-02 -1.828085631132125854e-01 9.269774705171585083e-02 -9.896902740001678467e-02 -4.120978415012359619e-01 7.545533031225204468e-02 -1.326356083154678345e-01 4.601417854428291321e-02 -5.243574082851409912e-02 -2.418828010559082031e-01 1.756884306669235229e-01 -2.537830732762813568e-02 4.864960536360740662e-02 1.201022863388061523e-01 4.977658763527870178e-02 2.555325031280517578e-01 -2.601754665374755859e-01 -8.465830981731414795e-02 -1.664454489946365356e-01 3.306182324886322021e-01
1.856933683156967163e-01 2.448496669530868530e-01 -1.143369749188423157e-01 9.911055117845535278e-02 1.061920002102851868e-01 6.678850948810577393e-02 1.432049870491027832e-01 -4.848475009202957153e-02 -1.872654259204864502e-02 -3.419436141848564148e-02 8.801184594631195068e-02 -3.043499961495399475e-02 4.051565229892730713e-01 -2.766626477241516113e-01 -1.488493680953979492e-01 1.461081653833389282e-01 -3.003090322017669678e-01 1.746690124273300171e-01 -4.458277672529220581e-02 6.480450183153152466e-02 -5.418558046221733093e-02 1.355616003274917603e-01 3.809405267238616943e-01 2.722830139100551605e-02 1.457669436931610107e-01 3.520393744111061096e-02 -2.873666286468505859e-01 1.990725249052047729e-01 5.944500491023063660e-02 4.314700607210397720e-03 2.299920171499252319e-01 2.334249615669250488e-01
2.719938158988952637e-01 1.941709816455841064e-01 5.060019344091415405e-02 -2.701818048954010010e-01 -2.020074874162673950e-01 9.696920961141586304e-02 1.609837412834167480e-01 1.684291660785675049e-01 -1.988727450370788574e-01 -1.077025290578603745e-02 -3.175092637538909912e-01 1.165022253990173340e-01 2.626694142818450928e-01 -1.169248595833778381e-01 -2.374341338872909546e-01 4.210579395294189453e-02 -9.824064373970031738e-02 -9.480667300522327423e-03 7.486151903867721558e-02 -1.831822842359542847e-01 -5.992848426103591919e-02 -1.998438835144042969e-01 1.851755976676940918e-01 9.059247374534606934e-02 2.697099745273590088e-01 2.043635547161102295e-01 1.164767518639564514e-02 -4.239823296666145325e-02 -1.824623644351959229e-01 -3.886822983622550964e-02 2.191195338964462280e-01 2.814490795135498047e-01
2.149157673120498657e-01 6.986378878355026245e-02 -5.763964354991912842e-02 -3.617605566978454590e-01 -2.328919433057308197e-02 -2.189175188541412354e-01 5.198757722973823547e-02 -1.069527938961982727e-01 -1.633346974849700928e-01 3.071581125259399414e-01 1.271107494831085205e-01 3.118585646152496338e-01 6.042968109250068665e-02 7.274115830659866333e-02 -3.824347257614135742e-02 1.827066987752914429e-01 -1.202595159411430359e-01 2.601140141487121582e-01 -1.644640713930130005e-01 7.520443201065063477e-02 1.044116094708442688e-01 -3.274495899677276611e-01 6.554443971253931522e-04 2.385606020689010620e-01 3.868940100073814392e-02 -2.985958196222782135e-02 1.156435757875442505e-01 5.788038671016693115e-02 -1.712834388017654419e-01 2.275320440530776978e-01 1.646342426538467407e-01 2.381516546010971069e-01
-4.887742176651954651e-02 -9.610212594270706177e-02 -1.957876384258270264e-01 -9.614020586013793945e-03 -1.327972412109375000e-01 -5.876174569129943848e-02 2.310271412134170532e-01 1.138074398040771484e-01 -4.012762103229761124e-03 3.164562284946441650e-01 2.652771957218647003e-02 2.140479981899261475e-01 -1.517811119556427002e-01 -2.774923443794250488e-01 -1.490560173988342285e-01 5.458523333072662354e-02 -3.558842539787292480e-01 2.622141838073730469e-01 -1.447028368711471558e-01 -1.121474429965019226e-02 1.719122081995010376e-01 -4.317409098148345947e-01 1.575392037630081177e-01 1.858004331588745117e-01 4.131559282541275024e-02 -3.039374202489852905e-02 7.532424479722976685e-02 2.595015764236450195e-01 -1.115542575716972351e-01 -7.237378507852554321e-02 -3.448271006345748901e-02 6.582404673099517822e-02
2.530119940638542175e-02 6.896148622035980225e-02 1.039009392261505127e-01 -6.571682542562484741e-02 5.226012319326400757e-02 1.877337843179702759e-01 -7.200741767883300781e-02 1.537795513868331909e-01 -7.359795272350311279e-03 1.884590275585651398e-02 -2.320766896009445190e-01 1.136121004819869995e-01 -1.470898836851119995e-01 -4.581395909190177917e-02 -1.956810504198074341e-01 3.052287399768829346e-01 -3.639883100986480713e-01 -6.677693873643875122e-02 -1.512282192707061768e-01 6.393733620643615723e-02 4.826997965574264526e-02 -2.310905158519744873e-01 1.171341165900230408e-01 -1.023230925202369690e-01 -7.835080474615097046e-02 -2.621886730194091797e-01 1.187251359224319458e-01 3.925765752792358398e-01 -3.618776500225067139e-01 -1.226442307233810425e-01 1.779734939336776733e-01 1.603802740573883057e-01
-3.034538328647613525e-01 2.185597866773605347e-01 2.129526995122432709e-02 -7.677209097892045975e-03 -3.099310398101806641e-01 4.646967723965644836e-02 8.461549878120422363e-02 -1.686245203018188477e-02 -1.948830634355545044e-01 -6.694513373076915741e-03 -9.301938116550445557e-02 -2.879511192440986633e-02 2.017192989587783813e-01 -7.845629006624221802e-02 1.231875270605087280e-01 3.995483815670013428e-01 -3.344003558158874512e-01 9.063730388879776001e-02 7.608430087566375732e-02 2.119650542736053467e-01 4.386824741959571838e-02 -2.189721316099166870e-01 3.623323142528533936e-01 9.439394623041152954e-02 1.640507280826568604e-01 -2.921741083264350891e-02 7.665383815765380859e-02 -4.407714586704969406e-03 -2.139308005571365356e-01 9.309838712215423584e-02 7.236285135149955750e-03 1.893024146556854248e-01
-5.850481986999511719e-02 -5.856116302311420441e-03 -3.267688453197479248e-01 1.440147031098604202e-02 8.487045764923095703e-02 -1.625333875417709351e-01 -2.095720916986465454e-02 -7.065856456756591797e-02 6.558656692504882812e-02 -1.401793211698532104e-02 6.085801869630813599e-02 4.890058338642120361e-01 1.029352247714996338e-01 6.029688194394111633e-02 -1.948731392621994019e-01 1.764217913150787354e-01 -4.914982244372367859e-02 2.746911160647869110e-02 -2.336325049400329590e-01 -1.377181857824325562e-01 2.091370522975921631e-01 -2.826143801212310791e-01 -2.416062541306018829e-02 -4.132420569658279419e-02 2.730405330657958984e-01 7.878767699003219604e-02 1.307589709758758545e-01 4.387168586254119873e-01 1.463742405176162720e-01 -4.978273808956146240e-02 -1.696229097433388233e-03 5.466794595122337341e-02
1.873763501644134521e-01 2.965494096279144287e-01 -4.293200373649597168e-02 -1.108624115586280823e-01 -1.435977518558502197e-01 3.707160055637359619e-02 1.311312988400459290e-02 5.345745757222175598e-02 1.994176357984542847e-01 8.220180869102478027e-02 2.347075939178466797e-02 2.268038243055343628e-01 3.829041123390197754e-01 -8.617723733186721802e-02 -3.849166929721832275e-01 2.225957438349723816e-02 -2.282077074050903320e-01 7.963541895151138306e-02 1.537635177373886108e-01 1.478458195924758911e-01 -2.634863555431365967e-02 -3.474304378032684326e-01 2.005496025085449219e-01 -1.204388886690139771e-01 -1.557179689407348633e-01 2.013879083096981049e-02 -2.707658112049102783e-01 -5.153588950634002686e-02 -2.031022682785987854e-02 7.026460766792297363e-02 1.640363782644271851e-01 1.537717133760452271e-01
9.847256354987621307e-03 -1.864570826292037964e-01 -7.518411427736282349e-02 -4.630967229604721069e-02 -1.637023240327835083e-01 -2.276120334863662720e-01 3.794994950294494629e-01 -9.964842349290847778e-02 5.387103185057640076e-02 1.491974145174026489e-01 -1.766007207334041595e-02 2.731778025627136230e-01 2.837883234024047852e-01 -1.322104483842849731e-01 -2.264179289340972900e-01 2.444362789392471313e-01 -3.195935487747192383e-01 -2.371710985898971558e-01 -2.065404653549194336e-01 -1.143065467476844788e-01 1.507543474435806274e-01 -8.833078294992446899e-02 -2.715166658163070679e-02 4.399388656020164490e-02 9.384795278310775757e-02 9.190270677208900452e-03 8.963006734848022461e-02 4.459541290998458862e-02 -1.255691945552825928e-01 1.625268757343292236e-01 2.967244386672973633e-01 1.385485976934432983e-01
1.262922883033752441e-01 -2.084269076585769653e-01 -2.784952707588672638e-02 -8.634082973003387451e-02 -2.381624430418014526e-01 5.109519697725772858e-03 3.720609098672866821e-02 -1.044135391712188721e-01 -7.776594161987304688e-02 -3.603209555149078369e-02 2.134520933032035828e-02 1.229146867990493774e-01 2.301120758056640625e-01 -2.097144424915313721e-01 -2.401809096336364746e-01 1.131108328700065613e-01 -2.332386523485183716e-01 1.163893267512321472e-01 -1.182818636298179626e-01 -2.460686266422271729e-01 -2.277955263853073120e-01 -2.194182276725769043e-01 2.017305493354797363e-01 2.225230485200881958e-01 4.919128492474555969e-02 -3.174050748348236084e-01 6.432411819696426392e-02 2.964672446250915527e-01 -2.316078096628189087e-01 1.659277230501174927e-01 -2.450773417949676514e-01 -6.208796799182891846e-02
2.460477054119110107e-01 5.456399917602539062e-02 1.068180203437805176e-01 1.297571808099746704e-01 -3.946696519851684570e-01 -7.323906570672988892e-02 -4.013483598828315735e-02 -1.813958212733268738e-02 -7.761293649673461914e-02 1.209798455238342285e-01 2.609687447547912598e-01 4.441055655479431152e-01 4.527692198753356934e-01 -4.003857076168060303e-02 1.009968947619199753e-02 1.913897134363651276e-02 -1.420907676219940186e-01 -1.529655009508132935e-01 9.907645173370838165e-03 -1.018739491701126099e-01 -1.162316948175430298e-01 -3.709745034575462341e-02 1.861709505319595337e-01 1.272081285715103149e-01 5.818482488393783569e-02 -2.517135813832283020e-02 6.392887007677927613e-05 2.399751096963882446e-01 -2.220353186130523682e-01 7.685975730419158936e-02 -1.238486096262931824e-01 -1.255403179675340652e-02
4.858214855194091797e-01 2.341075092554092407e-01 -1.996257752180099487e-01 3.830227628350257874e-02 -1.080678552389144897e-01 -3.298291191458702087e-02 4.500717669725418091e-02 1.240383386611938477e-01 4.685729369521141052e-02 1.328897029161453247e-01 -2.930658161640167236e-01 -4.766241833567619324e-02 2.061910182237625122e-01 -5.707112327218055725e-02 6.105754896998405457e-02 1.892881840467453003e-01 -3.314293920993804932e-01 3.902748227119445801e-02 -2.122970819473266602e-01 7.759306579828262329e-03 -5.879398062825202942e-02 -2.170696109533309937e-01 2.436482459306716919e-01 -1.919132918119430542e-01 8.056154847145080566e-02 1.352320760488510132e-01 -2.149532586336135864e-01 -2.079650759696960449e-01 3.845277056097984314e-02 1.161320582032203674e-01 -9.578208625316619873e-02 5.186433717608451843e-02
-9.838843718171119690e-03 -9.984756261110305786e-02 4.378115385770797729e-02 1.478016823530197144e-01 -2.944605946540832520e-01 4.603013396263122559e-02 -9.780503809452056885e-02 1.752446442842483521e-01 -5.256646499037742615e-02 -2.802045643329620361e-01 1.503993198275566101e-02 9.312042593955993652e-02 3.703857064247131348e-01 8.824732899665832520e-02 -1.053271740674972534e-01 1.533321291208267212e-01 -1.225148513913154602e-01 -1.005711033940315247e-02 1.670161038637161255e-01 2.046853005886077881e-01 6.912778317928314209e-02 -4.722861945629119873e-01 2.630395293235778809e-01 -7.626891881227493286e-02 -7.734246551990509033e-02 6.797924637794494629e-02 3.639842197299003601e-02 2.137818783521652222e-01 -2.354307174682617188e-01 2.421439439058303833e-01 6.493991613388061523e-02 6.054778769612312317e-02
2.244500257074832916e-02 -2.229675836861133575e-02 -1.198031753301620483e-01 1.278460174798965454e-01 1.105312928557395935e-01 -5.429600179195404053e-02 1.626560539007186890e-01 -6.500491499900817871e-02 -4.011502489447593689e-02 4.536630585789680481e-02 -1.982560753822326660e-01 1.447071135044097900e-01 2.759261727333068848e-01 1.591897904872894287e-01 2.862592339515686035e-01 8.260302990674972534e-02 7.262110244482755661e-03 1.667501777410507202e-01 -5.242579430341720581e-02 -3.893013298511505127e-02 1.671352982521057129e-01 -3.601644337177276611e-01 2.114539891481399536e-01 -1.906042248010635376e-01 1.126371473073959351e-01 -1.492694318294525146e-01 -1.874086558818817139e-01 5.024510994553565979e-02 -2.053773999214172363e-01 -2.667583823204040527e-01 1.914967894554138184e-01 4.181541502475738525e-01
2.327098101377487183e-01 2.698010504245758057e-01 -1.747160553932189941e-01 2.691205963492393494e-02 -1.407091971486806870e-02 -4.679363220930099487e-02 -1.718272268772125244e-01 1.798172667622566223e-02 1.901345402002334595e-01 -1.315820366144180298e-01 -1.105949878692626953e-01 1.271513551473617554e-01 -4.600747302174568176e-02 -1.576331853866577148e-01 -1.487328261137008667e-01 -1.710399538278579712e-01 -2.711979746818542480e-01 3.771732747554779053e-01 -2.463775128126144409e-01 1.314511150121688843e-01 6.358113884925842285e-02 -3.243184089660644531e-01 5.492144078016281128e-02 -5.455985292792320251e-02 1.898261532187461853e-02 -9.906568378210067749e-02 2.111419439315795898e-01 2.354224920272827148e-01 -1.406187862157821655e-01 -4.565880075097084045e-02 -2.276614755392074585e-01 2.376734316349029541e-01
3.672823905944824219e-01 2.990604043006896973e-01 -3.137025833129882812e-01 1.501738131046295166e-01 -1.201289072632789612e-01 -1.026172321871854365e-04 1.291072368621826172e-01 -3.118389286100864410e-02 -4.101481661200523376e-02 -1.111286208033561707e-01 -4.940892755985260010e-02 1.187267079949378967e-01 -8.290230482816696167e-02 -1.534691154956817627e-01 -1.415446847677230835e-01 -1.792042255401611328e-01 -1.913193911314010620e-01 3.910728991031646729e-01 -2.149726301431655884e-01 1.140342429280281067e-01 1.699989885091781616e-01 -2.431195974349975586e-01 6.308458000421524048e-02 1.023614546284079552e-03 8.053822815418243408e-02 -1.339824125170707703e-02 1.619458496570587158e-01 2.476067245006561279e-01 -2.398733943700790405e-01 -8.999434113502502441e-02 -6.954552233219146729e-02 6.377528607845306396e-02
4.555041342973709106e-02 -2.183935493230819702e-01 -2.614306509494781494e-01 -1.654113680124282837e-01 -2.001340985298156738e-01 5.659677833318710327e-02 7.832073420286178589e-02 -3.468827158212661743e-02 1.704989671707153320e-01 1.084771603345870972e-01 -4.271168634295463562e-02 1.007935330271720886e-01 3.319195210933685303e-01 -1.910752356052398682e-01 -3.169448077678680420e-01 2.034218162298202515e-01 -1.292703673243522644e-02 -1.711001843214035034e-01 1.269972696900367737e-02 -1.667162179946899414e-01 3.467542827129364014e-01 -1.875558346509933472e-01 6.437827646732330322e-02 5.120004992932081223e-03 2.740113623440265656e-02 -1.692762039601802826e-02 -5.813212320208549500e-02 7.583431154489517212e-02 -1.967798471450805664e-01 2.179007232189178467e-01 1.099321171641349792e-01 3.703410923480987549e-01
5.603200569748878479e-02 2.558513879776000977e-01 -2.334304451942443848e-01 -1.691597253084182739e-01 -3.915710374712944031e-03 1.842695176601409912e-01 -2.584627866744995117e-01 3.203620389103889465e-02 1.351459510624408722e-02 -1.097693890333175659e-01 -5.556024983525276184e-02 -2.293881773948669434e-02 6.743210554122924805e-02 -8.970490097999572754e-02 3.438966348767280579e-02 3.553373813629150391e-01 -4.778009653091430664e-01 -1.152467951178550720e-01 -6.301914155483245850e-02 5.737150460481643677e-02 -1.619254611432552338e-02 -3.142113983631134033e-01 6.149688363075256348e-02 -9.706360101699829102e-02 9.468234330415725708e-02 1.386454701423645020e-01 3.222178667783737183e-02 -5.610008910298347473e-02 -3.626432716846466064e-01 -8.006329089403152466e-02 2.434777915477752686e-01 1.480360981076955795e-03
9.029499441385269165e-02 4.580711945891380310e-02 2.526931837201118469e-02 1.582055091857910156e-01 -3.331655636429786682e-02 -1.098815128207206726e-01 7.237955927848815918e-02 7.679023593664169312e-02 1.553878188133239746e-01 3.593619912862777710e-02 6.688136607408523560e-02 5.315981060266494751e-02 4.009260833263397217e-01 -3.919173479080200195e-01 -8.802160620689392090e-02 4.245745763182640076e-02 -1.640848666429519653e-01 -2.597653269767761230e-01 9.617365896701812744e-02 -1.143694967031478882e-01 3.001304268836975098e-01 -1.789129897952079773e-02 1.043137609958648682e-01 -3.615580871701240540e-02 -1.386059075593948364e-01 7.511706650257110596e-02 -1.501024663448333740e-01 1.926912367343902588e-01 -3.159224092960357666e-01 -6.928705424070358276e-02 2.726803719997406006e-01 3.167627155780792236e-01
5.024389922618865967e-02 1.048506274819374084e-01 -1.868446767330169678e-01 -7.148356735706329346e-02 -1.696995049715042114e-01 6.255701929330825806e-02 -2.878707647323608398e-01 -1.019588783383369446e-01 1.472526192665100098e-01 -8.096363395452499390e-02 6.533275544643402100e-02 5.465057864785194397e-02 3.651453852653503418e-01 -8.032035082578659058e-02 -2.952438220381736755e-02 6.252919137477874756e-02 -2.723264992237091064e-01 -1.034604385495185852e-02 -2.071721404790878296e-01 -4.044621437788009644e-02 4.343536198139190674e-01 -1.924447715282440186e-01 1.098688244819641113e-01 7.779843360185623169e-02 -3.939541578292846680e-01 1.422104425728321075e-02 -2.454864382743835449e-01 -3.417472168803215027e-02 -9.009359031915664673e-02 3.211329877376556396e-02 -1.058305576443672180e-01 2.014904320240020752e-01
3.239330649375915527e-01 2.336071431636810303e-01 -3.269816935062408447e-01 1.728573292493820190e-01 -1.421785950660705566e-01 -1.605017930269241333e-01 2.248245328664779663e-01 7.135098427534103394e-02 -1.340465620160102844e-02 -2.214822471141815186e-01 6.426732242107391357e-02 3.622378036379814148e-02 -3.552283346652984619e-02 -2.946014702320098877e-01 -2.157747000455856323e-01 -3.619800880551338196e-02 -3.537926822900772095e-02 2.649995982646942139e-01 -2.456864267587661743e-01 -3.127318993210792542e-02 9.896601736545562744e-02 -1.563357710838317871e-01 1.193522363901138306e-01 2.696280553936958313e-02 1.375385820865631104e-01 1.409661769866943359e-01 -2.942074323073029518e-03 2.203037291765213013e-01 -3.454954326152801514e-01 1.456146035343408585e-02 -9.020145237445831299e-02 1.200776919722557068e-01
1.654099971055984497e-01 1.907241344451904297e-01 -1.932171434164047241e-01 -2.388671040534973145e-01 -1.447833776473999023e-01 1.182643044739961624e-02 -1.013083830475807190e-01 -2.021209448575973511e-01 1.133409291505813599e-01 -6.873763352632522583e-02 -1.619957983493804932e-01 1.495992839336395264e-01 4.764473531395196915e-03 5.284477397799491882e-02 -1.692233979701995850e-01 2.021197378635406494e-01 -2.891679108142852783e-01 3.097982108592987061e-01 2.215085476636886597e-01 -1.054665539413690567e-02 -3.289787769317626953e-01 -1.858007907867431641e-01 8.982177078723907471e-02 6.859332323074340820e-02 8.968769758939743042e-02 -1.668068617582321167e-01 1.035596653819084167e-01 -5.974360182881355286e-02 -1.213152185082435608e-01 1.041506975889205933e-01 1.299187242984771729e-01 3.927584588527679443e-01
-2.540416121482849121e-01 3.644014894962310791e-02 -2.414524853229522705e-01 1.910158991813659668e-01 -4.155714511871337891e-01 -1.011990308761596680e-01 -1.528766006231307983e-01 -3.419885337352752686e-01 -2.058686912059783936e-01 -1.697664558887481689e-01 -8.073339611291885376e-02 2.796583771705627441e-01 2.321976870298385620e-01 1.470780521631240845e-01 -4.193910211324691772e-02 4.175276681780815125e-02 -2.359765470027923584e-01 1.016903370618820190e-01 -1.502696722745895386e-01 -3.362013399600982666e-02 4.818509891629219055e-02 -3.037918210029602051e-01 9.022355079650878906e-02 -6.081739068031311035e-02 1.583631522953510284e-02 1.887477561831474304e-02 1.356907933950424194e-01 4.931622371077537537e-02 -1.199415102601051331e-01 -7.870295643806457520e-02 1.188091039657592773e-01 -1.696085631847381592e-01
9.620407968759536743e-02 3.230439722537994385e-01 -1.753848493099212646e-01 1.142601072788238525e-01 -9.785808622837066650e-02 -1.296055614948272705e-01 -1.832399219274520874e-01 -2.061939239501953125e-02 6.906310468912124634e-02 -5.780080333352088928e-03 -1.743345148861408234e-02 1.426581740379333496e-01 -2.226454317569732666e-01 -5.829184129834175110e-02 -1.719569414854049683e-01 -2.333735376596450806e-01 -2.979054152965545654e-01 1.736015528440475464e-01 -2.607914209365844727e-01 2.381940558552742004e-02 1.857522577047348022e-01 -3.385105133056640625e-01 1.384111642837524414e-01 -1.039512604475021362e-01 -5.250486731529235840e-02 1.179191749542951584e-02 1.725061833858489990e-01 2.590085864067077637e-01 -2.862954735755920410e-01 -6.851756572723388672e-02 -1.451947838068008423e-01 2.138554602861404419e-01
2.090930491685867310e-01 2.090447545051574707e-01 -5.712962523102760315e-02 1.537704616785049438e-01 -2.298430502414703369e-01 1.461663655936717987e-02 -1.425501406192779541e-01 2.454634457826614380e-01 -5.281996913254261017e-03 -5.839757248759269714e-02 -1.325738523155450821e-02 -9.413488954305648804e-02 2.777310013771057129e-01 -5.731657519936561584e-02 -2.587489411234855652e-02 -2.444046549499034882e-03 -4.492714703083038330e-01 1.381398737430572510e-01 -9.315840899944305420e-02 -2.027726620435714722e-01 -3.099680840969085693e-01 -2.845095098018646240e-01 2.668537795543670654e-01 7.526409812271595001e-03 7.340519875288009644e-02 1.496836394071578979e-01 -1.290296912193298340e-01 2.629574537277221680e-01 -1.392629146575927734e-01 2.191710099577903748e-02 7.074080407619476318e-03 7.718080282211303711e-02
6.438721716403961182e-02 6.351268291473388672e-02 -1.385120749473571777e-01 -1.385570764541625977e-01 8.867098018527030945e-03 -1.398659944534301758e-01 -8.651585131883621216e-02 -1.640021353960037231e-01 -2.030555009841918945e-01 3.503028154373168945e-01 -4.491050494834780693e-04 4.015852808952331543e-01 3.069963455200195312e-01 6.933967582881450653e-03 -5.228298902511596680e-02 1.687162220478057861e-01 -2.520089745521545410e-01 3.096657693386077881e-01 -2.229178100824356079e-01 2.395228482782840729e-02 -1.005699858069419861e-01 -3.420846164226531982e-01 -1.074585691094398499e-01 1.995238661766052246e-02 8.305091410875320435e-02 -7.913250476121902466e-03 1.774515211582183838e-01 1.573530137538909912e-01 7.757045328617095947e-02 4.130825772881507874e-02 7.079991698265075684e-02 1.549571305513381958e-01
1.759063154458999634e-01 2.899482846260070801e-03 -2.474597841501235962e-01 -1.319915652275085449e-01 -8.965738862752914429e-02 2.668566768988966942e-03 8.610197901725769043e-02 -2.279447764158248901e-01 -1.011594310402870178e-01 1.213973835110664368e-01 2.548265159130096436e-01 4.291637837886810303e-01 1.820085346698760986e-01 -2.862710878252983093e-02 -1.218902990221977234e-01 -2.812767587602138519e-02 -7.869598269462585449e-02 2.090019732713699341e-01 -1.151682138442993164e-01 -1.496083587408065796e-01 9.351927787065505981e-02 -4.138017892837524414e-01 1.101608052849769592e-01 2.431413233280181885e-01 -1.716246753931045532e-01 -1.397615373134613037e-01 -3.700777888298034668e-02 1.028486415743827820e-01 -1.981556229293346405e-02 1.539277732372283936e-01 1.767832487821578979e-01 2.150864899158477783e-01
2.273027300834655762e-01 -1.616380512714385986e-01 7.475499063730239868e-02 -5.062260851263999939e-02 -1.365880072116851807e-01 -1.397278755903244019e-01 1.550275832414627075e-01 5.446307733654975891e-02 1.684663593769073486e-01 -6.292312592267990112e-02 -9.785055182874202728e-03 1.774170547723770142e-01 2.413463592529296875e-01 2.122290581464767456e-01 2.594484761357307434e-02 2.517274394631385803e-02 -3.240890204906463623e-01 1.110337078571319580e-01 7.841575890779495239e-02 -7.471983879804611206e-02 1.202891916036605835e-01 -1.335708200931549072e-01 1.747147440910339355e-01 -7.722884416580200195e-02 -2.635155022144317627e-01 4.149423539638519287e-01 1.288750767707824707e-01 1.548809111118316650e-01 -2.262567132711410522e-01 -6.298357248306274414e-02 3.577522337436676025e-01 1.308139115571975708e-01
2.468796074390411377e-02 3.084226883947849274e-02 -1.619841456413269043e-01 7.893774658441543579e-02 1.496340036392211914e-01 -1.999231874942779541e-01 4.901157692074775696e-02 9.269890934228897095e-02 -1.550612747669219971e-01 8.010778576135635376e-02 -1.936884596943855286e-02 5.251258611679077148e-01 1.268866360187530518e-01 -1.170852854847908020e-01 -2.490068227052688599e-02 3.153842389583587646e-01 -2.900581061840057373e-01 1.522729396820068359e-01 -8.597476780414581299e-02 7.050874829292297363e-02 1.894623786211013794e-01 -2.774980962276458740e-01 1.911375820636749268e-01 -1.433049608021974564e-02 -6.609886884689331055e-03 -8.502720296382904053e-02 2.107484638690948486e-01 1.138619482517242432e-01 -1.397412270307540894e-03 3.158842027187347412e-01 -1.393422931432723999e-01 5.428275093436241150e-02
1.914146356284618378e-02 2.155679762363433838e-01 1.652706600725650787e-02 -1.613055616617202759e-01 -3.124992847442626953e-01 2.006164379417896271e-02 5.857420619577169418e-03 -2.187530696392059326e-01 1.020654221065342426e-03 -2.569991648197174072e-01 -5.043969303369522095e-02 -8.132460061460733414e-04 1.453157365322113037e-01 -5.879620835185050964e-02 -1.568199098110198975e-01 -2.171942265704274178e-03 -3.770815432071685791e-01 -8.273564279079437256e-03 -5.594985187053680420e-02 4.052303731441497803e-03 8.187747001647949219e-02 -1.536303013563156128e-01 7.492525875568389893e-02 3.691705763339996338e-01 3.268030583858489990e-01 5.587171297520399094e-03 4.437956027686595917e-03 2.178751826286315918e-01 5.819008126854896545e-02 9.038028120994567871e-02 3.200764656066894531e-01 2.778915762901306152e-01
8.759719878435134888e-02 5.278347060084342957e-02 -1.688275486230850220e-01 9.481254965066909790e-02 2.404491230845451355e-02 4.228775575757026672e-02 7.346160709857940674e-02 -1.302323937416076660e-01 -3.503720089793205261e-02 -1.839413493871688843e-01 -6.898379325866699219e-02 4.413328468799591064e-01 7.298785448074340820e-02 9.432867169380187988e-02 -1.151095237582921982e-02 5.035198107361793518e-02 1.510803867131471634e-02 4.360183328390121460e-02 -8.839426189661026001e-02 -1.879038661718368530e-01 1.429467052221298218e-01 -3.138949871063232422e-01 3.916523158550262451e-01 -1.029789820313453674e-02 2.622681558132171631e-01 1.249170154333114624e-01 1.443609446287155151e-01 4.643408358097076416e-01 -9.186126291751861572e-02 -2.570264972746372223e-02 -1.663544476032257080e-01 2.258733473718166351e-02
1.670849025249481201e-01 3.973240405321121216e-02 -2.536386847496032715e-01 -8.228531479835510254e-02 8.472498506307601929e-02 -7.471527904272079468e-02 -2.426793426275253296e-01 1.177061498165130615e-01 -1.674067378044128418e-01 1.740163862705230713e-01 -1.578750610351562500e-01 2.284616418182849884e-02 2.027016319334506989e-02 -3.615532815456390381e-01 -1.559601165354251862e-02 -7.435180246829986572e-02 -1.812792122364044189e-01 -2.082511484622955322e-01 -1.349574653431773186e-03 1.032204255461692810e-01 1.636192649602890015e-01 -2.629375457763671875e-01 1.425067782402038574e-01 2.056178450584411621e-01 1.835715323686599731e-01 5.700360052287578583e-03 -1.485168486833572388e-01 3.031556010246276855e-01 -4.443485140800476074e-01 3.461691364645957947e-02 2.587364427745342255e-02 2.914397977292537689e-02
-9.515328705310821533e-02 6.590165942907333374e-02 -8.464185148477554321e-02 1.646414548158645630e-01 -1.750071942806243896e-01 -2.973685264587402344e-01 2.566560804843902588e-01 -3.626014292240142822e-01 -1.743645220994949341e-01 -8.132225275039672852e-02 8.045761287212371826e-02 -9.361933171749114990e-02 2.874762285500764847e-03 -8.637082576751708984e-02 7.768448442220687866e-02 -3.052523359656333923e-02 -2.075954675674438477e-01 1.639930605888366699e-01 -7.742118835449218750e-02 3.981431573629379272e-02 1.556849777698516846e-01 -3.823791444301605225e-01 1.422223001718521118e-01 -6.962484866380691528e-02 6.076756119728088379e-02 -1.017640754580497742e-01 -5.253276973962783813e-02 3.821465671062469482e-01 -1.158859133720397949e-01 -1.689076721668243408e-01 9.149439632892608643e-02 2.880361378192901611e-01
-5.852726101875305176e-02 1.372541636228561401e-01 3.207135573029518127e-02 -1.617197841405868530e-01 -2.098975628614425659e-01 -4.141327738761901855e-02 -2.782075703144073486e-01 8.049454540014266968e-02 9.268715232610702515e-02 -1.920289844274520874e-01 1.037914678454399109e-01 3.176511079072952271e-02 3.547099530696868896e-01 8.965332061052322388e-02 -1.237839087843894958e-01 3.036484122276306152e-01 -2.289013564586639404e-01 -5.191975459456443787e-02 7.042843848466873169e-02 1.054574623703956604e-01 1.414228975772857666e-01 -2.852394282817840576e-01 1.222644150257110596e-01 3.167171031236648560e-02 -6.454443186521530151e-02 1.458725482225418091e-01 -8.052825182676315308e-02 -1.654305011034011841e-01 -2.291154265403747559e-01 1.017960309982299805e-01 9.419605880975723267e-02 4.502901136875152588e-01
3.086006045341491699e-01 -5.615174770355224609e-02 -1.830262714065611362e-03 -8.210223913192749023e-02 -1.317251771688461304e-01 -3.376451730728149414e-01 1.255854815244674683e-01 -1.418560892343521118e-01 3.499698592349886894e-03 -2.469205111265182495e-01 -2.510412409901618958e-02 2.043265104293823242e-01 5.248461663722991943e-02 -1.476467251777648926e-01 2.595040500164031982e-01 -1.436856687068939209e-01 -2.298706918954849243e-01 -2.146912366151809692e-02 1.181013658642768860e-01 -4.119275137782096863e-02 1.592109650373458862e-01 -3.934816122055053711e-01 3.524241596460342407e-02 -4.109015315771102905e-02 7.146628946065902710e-02 3.717874288558959961e-01 1.143475901335477829e-02 7.673643529415130615e-02 -1.764912903308868408e-01 -5.870573967695236206e-02 2.540544271469116211e-01 1.056882217526435852e-01
2.106860727071762085e-01 1.500989049673080444e-01 4.659777879714965820e-02 -3.504675626754760742e-01 -9.906468540430068970e-02 6.595306843519210815e-02 -1.418856531381607056e-01 -7.954693585634231567e-02 9.138346067629754543e-04 -1.116524077951908112e-02 1.704088971018791199e-02 1.263776868581771851e-01 4.241276904940605164e-02 -9.631448239088058472e-02 3.189106658101081848e-02 -5.324614420533180237e-02 -1.313680559396743774e-01 -6.264571845531463623e-02 -1.467755585908889771e-01 -1.342992205172777176e-02 9.533139318227767944e-02 -2.080487608909606934e-01 3.083736002445220947e-01 -5.358749628067016602e-02 9.312462061643600464e-02 1.627672463655471802e-01 4.545253515243530273e-01 2.295368909835815430e-01 -1.441781967878341675e-01 -2.920564711093902588e-01 2.465931475162506104e-01 2.855924665927886963e-01
1.945408061146736145e-02 2.735879272222518921e-02 -2.036036998033523560e-01 -2.008553408086299896e-02 -1.012081932276487350e-02 -5.509253591299057007e-02 -1.615880429744720459e-02 1.367315649986267090e-01 1.117661446332931519e-01 2.730559110641479492e-01 -1.026569306850433350e-01 2.296488583087921143e-01 4.302886500954627991e-02 -2.675350904464721680e-01 -2.877374291419982910e-01 2.227678894996643066e-01 -3.545272648334503174e-01 2.547332346439361572e-01 -1.108694300055503845e-01 -6.368441879749298096e-02 1.749123483896255493e-01 -4.248667955398559570e-01 1.630649715662002563e-02 1.747212409973144531e-01 2.164179682731628418e-01 -1.609229892492294312e-01 1.739884614944458008e-01 7.800201326608657837e-02 -9.017664939165115356e-03 3.360387682914733887e-02 -1.395528614521026611e-01 -1.212650816887617111e-02
8.596023172140121460e-02 3.816806972026824951e-01 3.319237008690834045e-02 -6.987048685550689697e-02 -7.016151398420333862e-02 1.526461988687515259e-01 -2.481221035122871399e-02 1.015774682164192200e-01 2.298385500907897949e-01 -6.620354205369949341e-02 -1.514054983854293823e-01 1.615370810031890869e-01 1.460159868001937866e-01 3.450966626405715942e-02 -4.533292949199676514e-01 -2.991466224193572998e-02 -2.564430832862854004e-01 6.242788955569267273e-02 3.402527794241905212e-02 -5.091127008199691772e-02 -1.434907764196395874e-01 -2.568933665752410889e-01 -6.038806959986686707e-02 -1.937576569616794586e-02 1.913137435913085938e-01 9.080398082733154297e-02 -1.088411137461662292e-01 3.439495339989662170e-02 -3.452657163143157959e-01 3.962310776114463806e-02 2.699344158172607422e-01 2.260861843824386597e-01
-7.603466510772705078e-02 1.663558334112167358e-01 -2.359426468610763550e-01 4.756437614560127258e-02 1.941342093050479889e-02 -2.813267111778259277e-01 9.337125718593597412e-02 -9.063836187124252319e-02 5.419201031327247620e-02 -1.245257630944252014e-01 -1.296530365943908691e-01 1.664751581847667694e-02 2.538622915744781494e-01 -2.259778231382369995e-02 7.726208865642547607e-02 1.379102170467376709e-01 -5.172261595726013184e-01 -9.942133724689483643e-02 1.543595045804977417e-01 9.248455613851547241e-02 3.610817492008209229e-01 -2.166707068681716919e-01 1.250143051147460938e-01 7.747079432010650635e-02 1.223814934492111206e-01 1.306327525526285172e-02 2.306895256042480469e-01 6.382221728563308716e-02 -2.209568470716476440e-01 7.648475468158721924e-02 5.121598392724990845e-02 2.195546478033065796e-01
1.725950092077255249e-01 -1.190056055784225464e-01 -2.873804569244384766e-01 -4.828154668211936951e-02 4.714077338576316833e-02 -3.139244019985198975e-02 -2.917536795139312744e-01 8.599898777902126312e-03 -2.602877318859100342e-01 7.112640887498855591e-02 -1.527464836835861206e-01 6.714301556348800659e-02 -9.241691976785659790e-02 -2.716580927371978760e-01 -6.562715768814086914e-02 2.356492578983306885e-01 -2.599450647830963135e-01 -1.789405345916748047e-01 7.404336240142583847e-03 1.213026195764541626e-01 8.157146722078323364e-02 -2.916686236858367920e-01 5.965353548526763916e-02 6.535494327545166016e-02 7.389283925294876099e-02 1.006651297211647034e-01 -2.299934178590774536e-01 2.397576719522476196e-01 -4.324668943881988525e-01 3.177031874656677246e-02 7.031159847974777222e-02 8.386630564928054810e-02
1.032396480441093445e-01 1.738829612731933594e-01 -1.806885004043579102e-01 -1.253876537084579468e-01 -1.607410013675689697e-01 2.086602896451950073e-01 -1.895132660865783691e-02 1.486951559782028198e-01 7.049514353275299072e-02 -1.840524077415466309e-01 3.946778178215026855e-02 -1.180356293916702271e-01 3.377370238304138184e-01 -9.424170106649398804e-02 2.528159320354461670e-02 2.667527496814727783e-01 -5.095602869987487793e-01 -1.213190555572509766e-01 -2.893958091735839844e-01 -1.694793999195098877e-02 1.611337661743164062e-01 -1.214765161275863647e-01 1.269211024045944214e-01 -1.595833301544189453e-01 2.969496697187423706e-02 1.331789791584014893e-01 -5.837666988372802734e-02 1.214740797877311707e-02 -2.263804078102111816e-01 -3.213771060109138489e-02 1.604247689247131348e-01 1.700481772422790527e-01
8.077614754438400269e-02 5.186118930578231812e-02 -1.611852347850799561e-01 2.570446133613586426e-01 7.337512075901031494e-02 -9.895745664834976196e-02 1.052769348025321960e-01 -1.753645390272140503e-02 1.241762042045593262e-01 -8.060477674007415771e-02 -2.831311821937561035e-01 -2.738596126437187195e-02 4.565112888813018799e-01 -3.625653625931590796e-04 2.279871851205825806e-01 3.396108373999595642e-02 2.141403034329414368e-02 2.269020378589630127e-01 -5.139203369617462158e-02 -1.069565042853355408e-01 -9.756138175725936890e-02 -4.308242201805114746e-01 1.519902050495147705e-01 1.564718186855316162e-01 1.139780208468437195e-01 -6.200215220451354980e-02 -5.345707014203071594e-02 1.764426827430725098e-01 -1.015076413750648499e-01 -2.629759609699249268e-01 1.704970002174377441e-01 1.992768496274948120e-01
2.768548429012298584e-01 -1.530676633119583130e-01 -1.795183271169662476e-01 3.459855914115905762e-02 -3.189370632171630859e-01 -2.774867415428161621e-01 -1.602824926376342773e-01 -2.919531464576721191e-01 -1.185014098882675171e-02 -1.211039572954177856e-01 1.488349437713623047e-01 1.408457607030868530e-01 1.592455655336380005e-01 -1.574853807687759399e-02 7.000323385000228882e-02 1.158569306135177612e-01 -2.030795812606811523e-02 2.207845449447631836e-01 -3.085284531116485596e-01 -8.574622124433517456e-02 2.716894075274467468e-02 -2.328015863895416260e-01 -3.282098844647407532e-02 4.792591184377670288e-02 1.798558533191680908e-01 -3.565336018800735474e-02 2.463545799255371094e-01 2.395389527082443237e-01 -2.613646984100341797e-01 -1.975793540477752686e-01 1.110290735960006714e-02 -8.339130133390426636e-02
4.118766635656356812e-02 1.503516882658004761e-01 2.035467885434627533e-02 -3.545836806297302246e-01 -2.902078032493591309e-01 1.657906472682952881e-01 3.177885711193084717e-02 -1.538873463869094849e-01 -3.199722170829772949e-01 -1.433784663677215576e-01 -3.246332108974456787e-01 2.054100781679153442e-01 2.077748179435729980e-01 -1.479639410972595215e-01 -2.116258740425109863e-01 1.116080433130264282e-01 -1.558485478162765503e-01 1.295416504144668579e-01 6.369491666555404663e-02 -2.473157495260238647e-01 8.127590268850326538e-02 -2.020768374204635620e-01 -1.361474394798278809e-02 -1.015014275908470154e-01 9.722194075584411621e-02 1.398677229881286621e-01 -3.884726017713546753e-02 4.770215600728988647e-02 -1.873657554388046265e-01 -1.709229350090026855e-01 2.353956401348114014e-01 5.982043221592903137e-02
7.221249397844076157e-03 -1.179048232734203339e-02 1.682906299829483032e-01 3.903461396694183350e-01 -1.964766085147857666e-01 -4.569553956389427185e-02 -2.177249826490879059e-02 -1.857797503471374512e-01 1.189550831913948059e-01 9.564474970102310181e-02 -6.574226915836334229e-02 1.837314516305923462e-01 9.518443793058395386e-02 2.368149533867835999e-02 -2.274869084358215332e-01 1.742080450057983398e-01 -3.620043098926544189e-01 2.881971299648284912e-01 -2.239698767662048340e-01 -2.878512442111968994e-02 -7.808139082044363022e-03 7.226972840726375580e-03 -1.116061303764581680e-02 1.029406934976577759e-01 -9.349102526903152466e-02 5.728134140372276306e-02 -5.744251608848571777e-02 4.203615188598632812e-01 -1.677400618791580200e-01 1.743450462818145752e-01 2.159144878387451172e-01 1.312749981880187988e-01
1.421287208795547485e-01 -1.571485400199890137e-01 1.814066767692565918e-01 2.252981811761856079e-01 -1.377838701009750366e-01 -9.521570801734924316e-02 -1.891223490238189697e-01 -3.257432281970977783e-01 6.902491301298141479e-02 9.318055957555770874e-02 -2.597502171993255615e-01 1.966923773288726807e-01 7.764229923486709595e-02 7.191698253154754639e-02 -2.010026015341281891e-02 9.843116253614425659e-02 -3.837416172027587891e-01 2.173342853784561157e-01 -1.092416942119598389e-01 5.094316322356462479e-03 4.300973936915397644e-02 -5.722914263606071472e-02 4.109854251146316528e-02 1.337517648935317993e-01 2.763746678829193115e-01 -3.165461355820298195e-03 -1.062908545136451721e-01 4.596052765846252441e-01 -6.716606765985488892e-02 1.211311370134353638e-01 -1.090169418603181839e-02 1.059530451893806458e-01
7.379818707704544067e-02 2.339227795600891113e-01 -3.196044266223907471e-01 2.349893003702163696e-01 8.770731091499328613e-02 7.840242236852645874e-02 -2.880357764661312103e-02 9.902954101562500000e-02 -7.737074047327041626e-02 -3.756138309836387634e-02 -2.452868819236755371e-01 2.545225322246551514e-01 -4.913679882884025574e-02 -8.597186207771301270e-02 1.756942868232727051e-01 1.445547491312026978e-01 -1.953765004873275757e-01 1.911543905735015869e-01 -9.218656271696090698e-02 -1.751297414302825928e-01 2.101160585880279541e-01 -1.997511237859725952e-01 1.612958163022994995e-01 9.108540415763854980e-02 7.773756980895996094e-02 9.238277375698089600e-02 1.725456267595291138e-01 3.016542494297027588e-01 -3.343656361103057861e-01 -1.084020435810089111e-01 -1.707468181848526001e-01 2.092435359954833984e-01
1.905273348093032837e-01 -4.969850927591323853e-02 -2.306510359048843384e-01 1.190557479858398438e-01 -1.998264938592910767e-01 -9.238091856241226196e-02 5.917364731431007385e-02 -5.235743895173072815e-02 2.102722823619842529e-01 -2.666190862655639648e-01 -8.075562119483947754e-02 1.122330948710441589e-01 4.271451234817504883e-01 2.866720855236053467e-01 -9.484522044658660889e-02 1.455658078193664551e-01 -1.481321305036544800e-01 8.866676688194274902e-02 5.567695200443267822e-02 8.134278655052185059e-02 7.345642894506454468e-02 -2.298205047845840454e-01 1.172428652644157410e-01 -1.184673085808753967e-01 -3.291673362255096436e-01 -3.315288573503494263e-02 -1.283868849277496338e-01 1.369573175907135010e-01 -2.881917357444763184e-01 -9.286990016698837280e-02 -1.021394133567810059e-01 1.938894689083099365e-01
-1.803339868783950806e-01 1.110118776559829712e-01 -2.532718479633331299e-01 3.357585147023200989e-02 -3.065090999007225037e-02 -1.272629573941230774e-02 2.722416818141937256e-02 3.124963492155075073e-02 1.460256576538085938e-01 2.339681237936019897e-01 1.549740880727767944e-01 9.771908633410930634e-03 1.737190932035446167e-01 6.051230430603027344e-02 -1.847911477088928223e-01 2.281288802623748779e-01 -2.298890501260757446e-01 8.912133425474166870e-02 -6.204652786254882812e-02 2.248138636350631714e-01 2.288395315408706665e-01 -2.928168773651123047e-01 4.453323781490325928e-02 3.934402391314506531e-02 1.359365880489349365e-01 8.985479176044464111e-02 -1.967984624207019806e-02 1.413030773401260376e-01 -5.746192932128906250e-01 8.238478004932403564e-02 2.053775591775774956e-03 1.617002636194229126e-01
1.495212763547897339e-01 2.234902977943420410e-02 -1.575754731893539429e-01 -3.202384337782859802e-02 -2.464749366044998169e-01 4.359816387295722961e-02 2.877278625965118408e-01 -8.034110069274902344e-02 5.685396119952201843e-02 -1.891397535800933838e-01 2.380281835794448853e-01 3.366191387176513672e-01 1.144960448145866394e-01 -7.742918282747268677e-02 -9.292248287238180637e-04 4.383910819888114929e-02 -1.845528930425643921e-01 -1.142650693655014038e-01 4.036571085453033447e-02 -2.004156410694122314e-01 3.133492171764373779e-01 -3.186777234077453613e-01 9.220868349075317383e-02 1.571130007505416870e-01 -2.872912883758544922e-01 9.979601204395294189e-02 -1.778288483619689941e-01 -6.519889086484909058e-02 -2.931194305419921875e-01 1.465708017349243164e-01 -5.075821280479431152e-02 9.592659026384353638e-02
2.956671826541423798e-02 -1.156336516141891479e-01 -4.675155878067016602e-02 -2.464445233345031738e-01 -2.410848438739776611e-01 -8.996734023094177246e-02 1.164356246590614319e-01 -3.327330946922302246e-02 -1.109687890857458115e-02 -4.349851515144109726e-03 1.066497643478214741e-03 1.233254149556159973e-01 2.565829157829284668e-01 -5.000557005405426025e-02 9.403049945831298828e-02 3.753812015056610107e-01 -1.238443106412887573e-01 -1.657341271638870239e-01 4.059018939733505249e-02 -8.922315388917922974e-02 3.471925854682922363e-01 -2.461441010236740112e-01 8.962603658437728882e-02 -9.078181535005569458e-02 3.570089116692543030e-02 4.703050851821899414e-02 -1.612111628055572510e-01 -9.325788915157318115e-02 -2.059670686721801758e-01 3.056517839431762695e-01 3.592882677912712097e-02 4.282371997833251953e-01
8.302465081214904785e-02 2.985797822475433350e-01 9.682704508304595947e-02 -3.597052395343780518e-01 -2.403755635023117065e-01 -8.138184249401092529e-02 3.891557455062866211e-02 5.238259583711624146e-02 -1.681988835334777832e-01 -1.185817867517471313e-01 1.050973236560821533e-01 2.251030206680297852e-01 4.248566329479217529e-01 -3.940330445766448975e-02 1.295742392539978027e-02 -5.176186095923185349e-03 -3.034834861755371094e-01 8.769156038761138916e-02 5.217566713690757751e-02 -1.170897856354713440e-01 -6.328069139271974564e-03 -2.558963298797607422e-01 2.133647203445434570e-01 -1.149750724434852600e-01 -1.536245644092559814e-01 5.990390479564666748e-02 -8.103428035974502563e-02 -3.527787700295448303e-02 -1.514121294021606445e-01 -2.134937979280948639e-02 3.196948766708374023e-01 9.557575732469558716e-02
-1.833247840404510498e-01 4.552334249019622803e-01 -9.569801390171051025e-02 2.390785515308380127e-01 -2.824925780296325684e-01 -3.310713544487953186e-02 4.913096316158771515e-03 -1.194770354777574539e-02 5.733320862054824829e-02 3.281459584832191467e-02 -2.742829024791717529e-01 1.971711963415145874e-02 1.145231053233146667e-01 -5.811701714992523193e-02 2.184610366821289062e-01 8.986686356365680695e-03 -8.863425254821777344e-02 -9.470183402299880981e-03 2.354439795017242432e-01 -1.771196722984313965e-01 7.643849402666091919e-02 -3.632684350013732910e-01 1.427112817764282227e-01 1.244774535298347473e-01 -2.944108471274375916e-02 1.303151547908782959e-01 -1.309061497449874878e-01 2.696792185306549072e-01 -2.039965391159057617e-01 3.482074290513992310e-02 1.747568398714065552e-01 1.341346353292465210e-01
-8.693103492259979248e-02 3.737516403198242188e-01 -1.493441034108400345e-02 -5.980188772082328796e-02 -9.237045049667358398e-02 -4.650645423680543900e-03 -1.727254129946231842e-02 -2.026738822460174561e-01 -2.600437402725219727e-01 -2.556594610214233398e-01 3.206570446491241455e-02 7.579228281974792480e-02 2.468879967927932739e-01 5.747675895690917969e-02 -5.392166599631309509e-02 2.981747984886169434e-01 -1.709937155246734619e-01 -8.493747562170028687e-03 -1.385634690523147583e-01 -8.606240153312683105e-02 7.616060972213745117e-02 -3.990094959735870361e-01 -3.528330028057098389e-01 8.313065022230148315e-02 1.816615164279937744e-01 -8.119480311870574951e-02 3.880010917782783508e-02 4.751280322670936584e-02 -2.481220960617065430e-01 -1.038134768605232239e-01 -1.416266802698373795e-02 1.869949698448181152e-01
2.991371154785156250e-01 2.232654951512813568e-02 -1.211657747626304626e-01 6.493499875068664551e-02 -4.467130079865455627e-02 3.252235949039459229e-01 4.361909255385398865e-02 -2.091732472181320190e-01 1.191083267331123352e-01 -4.412874206900596619e-02 -2.115006744861602783e-01 -3.983077406883239746e-02 1.236120387911796570e-01 -2.349884957075119019e-01 -8.515411615371704102e-02 1.812201738357543945e-01 -1.655767709016799927e-01 -1.517312824726104736e-01 -1.770710647106170654e-01 2.370304465293884277e-01 1.692610681056976318e-01 -2.982507944107055664e-01 3.075935132801532745e-02 -1.906519830226898193e-01 -8.515852689743041992e-02 7.947085052728652954e-02 -1.476694494485855103e-01 7.399643212556838989e-02 -2.896526157855987549e-01 1.109506487846374512e-01 7.746559381484985352e-02 3.587794899940490723e-01
3.941777944564819336e-01 -1.368630826473236084e-01 -6.125889346003532410e-02 -2.618231773376464844e-01 -1.505698263645172119e-01 -1.360220611095428467e-01 4.562542960047721863e-02 -7.502902299165725708e-02 -4.195668548345565796e-02 -9.314451366662979126e-03 7.645723223686218262e-02 3.036246895790100098e-01 1.150394827127456665e-01 -8.986860513687133789e-02 -1.630758941173553467e-01 7.370348274707794189e-02 -4.680091887712478638e-02 1.508054435253143311e-01 -3.338158428668975830e-01 -1.451257467269897461e-01 -1.310263276100158691e-01 -3.002950549125671387e-01 1.341447979211807251e-01 2.264284491539001465e-01 -8.558834344148635864e-02 -1.465294510126113892e-01 3.458933904767036438e-02 2.528246045112609863e-01 -2.928426265716552734e-01 1.418932527303695679e-01 7.165647298097610474e-02 -1.118568703532218933e-01
2.438631802797317505e-01 3.579984009265899658e-01 1.437128335237503052e-01 -2.878357470035552979e-01 -2.751335203647613525e-01 -6.620573997497558594e-02 6.287921965122222900e-02 1.149774789810180664e-01 -1.482562422752380371e-01 -1.348296105861663818e-01 -1.044804379343986511e-01 3.109383210539817810e-02 9.984779357910156250e-02 1.479828059673309326e-01 -1.693118810653686523e-01 -3.430296480655670166e-02 -1.204428300261497498e-01 1.357594728469848633e-01 -4.624261520802974701e-03 -7.262792438268661499e-02 7.285594940185546875e-02 -4.786136448383331299e-01 1.081767603754997253e-01 -1.462713629007339478e-01 1.863228678703308105e-01 1.597930192947387695e-01 3.880025446414947510e-02 2.603061795234680176e-01 -1.307034492492675781e-01 -7.284269481897354126e-02 1.114558205008506775e-01 -1.667923331260681152e-01
2.699487842619419098e-03 4.432818293571472168e-01 -5.365456454455852509e-03 -1.013384386897087097e-01 -2.703815102577209473e-01 -2.001362890005111694e-01 3.689867630600929260e-02 1.544802486896514893e-01 -3.369968235492706299e-01 -2.487543597817420959e-02 -2.556618452072143555e-01 6.926840543746948242e-02 2.339104115962982178e-01 6.888640671968460083e-02 -1.413813382387161255e-01 -2.247694134712219238e-02 -2.599087059497833252e-01 1.013066619634628296e-01 9.018322080373764038e-02 -2.084598243236541748e-01 -8.490350842475891113e-02 -3.113666474819183350e-01 2.923646941781044006e-02 -4.183870926499366760e-02 1.376081556081771851e-01 4.231195896863937378e-02 -5.175920575857162476e-02 3.002085089683532715e-01 -6.267042458057403564e-02 1.060111820697784424e-01 1.225012317299842834e-01 -1.031453385949134827e-01
2.748342752456665039e-01 -1.571086794137954712e-01 -1.242459863424301147e-01 1.398475281894207001e-02 -3.460097908973693848e-01 -9.667973220348358154e-02 2.403824925422668457e-01 -4.464009031653404236e-02 -1.092677414417266846e-01 -6.713061034679412842e-02 -9.434077143669128418e-02 1.609468162059783936e-01 2.234528213739395142e-02 -3.132042884826660156e-01 -4.701233655214309692e-02 -8.633617311716079712e-02 -5.697218701243400574e-02 1.201856229454278946e-02 6.978273391723632812e-02 3.596133366227149963e-02 1.302627325057983398e-01 -3.081627190113067627e-01 -9.509526193141937256e-02 1.166222840547561646e-01 -3.567812591791152954e-02 4.401324093341827393e-01 -1.668499112129211426e-01 2.379121780395507812e-01 -1.733419485390186310e-02 -1.529355198144912720e-01 1.370144784450531006e-01 2.641418576240539551e-01
2.936114370822906494e-01 -8.202846348285675049e-02 -1.934422105550765991e-01 1.230890229344367981e-01 -2.419212013483047485e-01 -1.069754585623741150e-01 7.023957371711730957e-02 -9.759350121021270752e-02 3.340269625186920166e-01 -1.078219190239906311e-01 -1.741115003824234009e-01 1.952394545078277588e-01 3.111371994018554688e-01 2.922182083129882812e-01 -8.666872233152389526e-02 1.474235951900482178e-01 5.034302175045013428e-02 -2.687520161271095276e-02 5.565781146287918091e-02 -8.637435734272003174e-02 1.492029726505279541e-01 -2.572618424892425537e-01 1.221842393279075623e-01 -9.887760132551193237e-02 -1.519068032503128052e-01 1.136259362101554871e-02 -2.145929783582687378e-01 1.408538520336151123e-01 -2.978443205356597900e-01 -1.658916771411895752e-01 6.484266370534896851e-02 1.746217906475067139e-01
2.568741440773010254e-01 1.980836987495422363e-01 -3.206339180469512939e-01 2.117339521646499634e-01 -7.871185243129730225e-02 -6.461653858423233032e-02 1.243002116680145264e-01 4.227283596992492676e-02 -1.381816864013671875e-01 -1.403973847627639771e-01 -4.702473804354667664e-02 2.317942380905151367e-01 -1.058242842555046082e-01 -4.031639993190765381e-01 -7.226987928152084351e-02 1.098287180066108704e-01 5.916357971727848053e-03 2.657710611820220947e-01 -2.404993027448654175e-01 -7.533854991197586060e-02 9.022670239210128784e-02 -2.539116442203521729e-01 1.140210628509521484e-01 1.919068545103073120e-01 1.356382071971893311e-01 3.793131792917847633e-03 -7.331673800945281982e-02 2.188686430454254150e-01 -1.622491925954818726e-01 -1.374750584363937378e-01 -1.909556090831756592e-01 1.541315317153930664e-01
7.769030332565307617e-02 1.162935346364974976e-01 -3.466354906558990479e-01 -4.052610695362091064e-02 -7.845564931631088257e-02 1.493193488568067551e-02 -1.574063301086425781e-01 -5.239506065845489502e-02 1.120753288269042969e-01 -1.425319164991378784e-01 -1.061633154749870300e-01 2.399258911609649658e-01 1.319052372127771378e-02 -1.470043137669563293e-02 -4.216774404048919678e-01 -2.929866127669811249e-02 -2.073336690664291382e-01 9.365242719650268555e-02 -1.927429884672164917e-01 -2.284681983292102814e-02 2.458349019289016724e-01 -1.244848743081092834e-01 -5.914714559912681580e-02 2.410710155963897705e-01 -1.519166827201843262e-01 -1.638660877943038940e-01 -1.230474114418029785e-01 -5.508863553404808044e-02 -4.809472560882568359e-01 -7.598228286951780319e-03 -1.071991398930549622e-01 -7.764545828104019165e-02
1.410265564918518066e-01 2.928916513919830322e-01 -5.733026936650276184e-02 5.502894893288612366e-02 7.473233342170715332e-02 1.135749816894531250e-01 -2.644550800323486328e-01 -1.777114160358905792e-02 1.369364112615585327e-01 -8.191884309053421021e-02 -9.272198379039764404e-02 -4.292763024568557739e-02 1.728947013616561890e-01 -3.411308676004409790e-02 -1.915705800056457520e-01 2.364192008972167969e-01 -3.834279179573059082e-01 -1.332044601440429688e-01 -1.372653990983963013e-01 -3.902051830664277077e-03 8.980374038219451904e-02 -2.576941847801208496e-01 7.366967946290969849e-02 -5.707691609859466553e-02 4.672396183013916016e-02 5.595881119370460510e-02 1.748386919498443604e-01 1.682541072368621826e-01 -4.278952479362487793e-01 -1.027546357363462448e-02 2.985251843929290771e-01 -1.908909827470779419e-01
8.133576251566410065e-03 3.864303976297378540e-02 -2.497730702161788940e-01 -8.444220572710037231e-02 -2.650285065174102783e-01 -2.165290117263793945e-01 -4.016057401895523071e-02 -4.071552678942680359e-02 -1.116335764527320862e-02 2.837228178977966309e-01 -6.877370644360780716e-03 4.141745269298553467e-01 1.618547290563583374e-01 -1.607876569032669067e-01 2.840649187564849854e-01 7.819093763828277588e-02 -4.030061364173889160e-01 2.425429821014404297e-01 -1.627875305712223053e-02 -8.169694920070469379e-04 -1.209884658455848694e-01 -1.131609156727790833e-01 9.959089010953903198e-02 9.506476670503616333e-02 1.066550612449645996e-01 -7.485599815845489502e-02 4.209779202938079834e-02 6.584481149911880493e-02 -1.507395058870315552e-01 -2.083307355642318726e-01 -1.922167241573333740e-01 1.529600769281387329e-01
-5.514830350875854492e-02 5.219331979751586914e-01 -6.940561532974243164e-02 -6.163255497813224792e-02 -9.320583939552307129e-02 -1.806913502514362335e-02 8.390730619430541992e-02 -4.883363470435142517e-02 -1.447981782257556915e-02 -1.222280114889144897e-01 -1.019467860460281372e-01 1.058367863297462463e-01 -6.651967018842697144e-02 -4.002903122454881668e-03 2.297637984156608582e-02 1.970793679356575012e-02 -2.072893232107162476e-01 -4.797875508666038513e-02 1.240290179848670959e-01 -1.335167586803436279e-01 1.398843973875045776e-01 -4.069617390632629395e-01 4.483998417854309082e-01 1.554335057735443115e-01 1.654215753078460693e-01 3.762884438037872314e-02 -1.916680298745632172e-02 5.022292584180831909e-02 -1.814083755016326904e-02 3.157215565443038940e-02 9.434156864881515503e-02 3.529935479164123535e-01
1.406481415033340454e-01 -7.181902974843978882e-02 -2.972961869090795517e-03 1.084931790828704834e-01 -3.095014989376068115e-01 -2.021876424551010132e-01 1.025199219584465027e-01 -1.956573575735092163e-01 2.051620930433273315e-01 1.337409317493438721e-01 1.429740935564041138e-01 2.403278201818466187e-01 3.859659433364868164e-01 -2.228934317827224731e-01 -9.883361309766769409e-02 7.044348865747451782e-02 -7.346288859844207764e-02 9.532265365123748779e-02 -2.738479077816009521e-01 1.146711483597755432e-01 -1.765538901090621948e-01 2.476456202566623688e-02 2.260562777519226074e-01 6.250247359275817871e-02 2.657680399715900421e-02 -1.688732579350471497e-02 2.923444099724292755e-02 3.069715797901153564e-01 -3.446543514728546143e-01 -6.798719614744186401e-02 1.310472935438156128e-01 1.344973780214786530e-02
1.667309701442718506e-01 -3.940922208130359650e-03 -2.363444268703460693e-01 -4.671332612633705139e-02 5.869228765368461609e-02 -1.063164398074150085e-01 -4.786425083875656128e-02 1.268141269683837891e-01 -9.125118143856525421e-03 -3.816197393462061882e-03 -2.298340350389480591e-01 4.757054150104522705e-01 8.078325539827346802e-02 9.299869090318679810e-02 -1.869285702705383301e-01 1.110961660742759705e-01 2.733251750469207764e-01 -6.904224306344985962e-02 -2.256690859794616699e-01 -3.697006404399871826e-02 1.047502383589744568e-01 -3.477571904659271240e-01 2.576770782470703125e-01 -1.548322588205337524e-01 1.614346653223037720e-01 1.852784156799316406e-01 4.253057390451431274e-02 2.639770209789276123e-01 -8.548843860626220703e-02 -1.475180834531784058e-01 -8.311711251735687256e-03 1.558247357606887817e-01
-3.749055787920951843e-02 -8.748991787433624268e-02 -1.133966725319623947e-02 -1.514853239059448242e-01 2.774975635111331940e-02 -1.767560839653015137e-01 -1.565047539770603180e-02 -4.318018257617950439e-02 9.144996106624603271e-02 5.180810764431953430e-02 -2.769379019737243652e-01 3.762921690940856934e-01 3.043222725391387939e-01 1.345207393169403076e-01 -4.729216918349266052e-02 -9.466969221830368042e-02 -2.725844681262969971e-01 -6.683222204446792603e-02 1.662296056747436523e-01 2.673037648200988770e-01 2.998249828815460205e-01 -2.185707539319992065e-01 -1.234015971422195435e-01 -3.084882861003279686e-03 -3.491119295358657837e-02 1.794848144054412842e-01 -4.784865677356719971e-02 3.097708821296691895e-01 -1.239716187119483948e-01 -2.296964079141616821e-02 -1.491397619247436523e-01 2.862142622470855713e-01
7.020891457796096802e-02 -2.789547108113765717e-02 -1.408176124095916748e-01 -6.547768414020538330e-02 -1.404985636472702026e-01 -1.678459197282791138e-01 1.664828062057495117e-01 -1.553047746419906616e-01 2.409346848726272583e-01 1.448919624090194702e-02 -1.914765238761901855e-01 2.422907650470733643e-01 2.892943322658538818e-01 -1.431676596403121948e-01 -2.702292799949645996e-01 5.695298686623573303e-02 -3.238150775432586670e-01 -4.332644119858741760e-02 -2.009760290384292603e-01 4.758877679705619812e-02 3.992268145084381104e-01 4.916715994477272034e-02 -1.765695363283157349e-01 1.495269834995269775e-01 -1.780109852552413940e-02 -2.264329940080642700e-01 1.363313347101211548e-01 5.397184565663337708e-02 -2.021746337413787842e-01 1.372535973787307739e-01 1.344224512577056885e-01 1.440476179122924805e-01
-9.253539144992828369e-02 3.187770023941993713e-02 -1.003960222005844116e-01 6.330838892608880997e-03 1.260134577751159668e-01 -1.292181313037872314e-01 -1.950951218605041504e-01 -1.272947341203689575e-02 1.519211828708648682e-01 -1.284565627574920654e-01 2.369731217622756958e-01 4.167230427265167236e-01 1.818776130676269531e-01 -6.829879432916641235e-02 -2.081554979085922241e-01 1.610016226768493652e-01 -2.910113930702209473e-01 1.857207566499710083e-01 -3.030816614627838135e-01 -1.678465008735656738e-01 2.334202677011489868e-01 -2.926593124866485596e-01 -8.731188625097274780e-02 6.451722979545593262e-02 -1.177120301872491837e-02 1.854829639196395874e-01 1.760711073875427246e-01 1.523255109786987305e-01 -7.801445573568344116e-02 1.714903861284255981e-01 1.012823358178138733e-01 -8.648560941219329834e-02
3.953650295734405518e-01 1.248182579874992371e-01 -2.783356234431266785e-02 -1.449978500604629517e-01 3.466676454991102219e-03 1.287800520658493042e-01 1.121392995119094849e-01 -1.453677415847778320e-01 3.422283381223678589e-02 -2.568543888628482819e-02 5.654580891132354736e-02 6.924333423376083374e-02 1.960277110338211060e-01 -1.637170016765594482e-01 -1.159489080309867859e-01 -2.683842554688453674e-02 -4.523938596248626709e-01 -8.473238348960876465e-02 8.539335429668426514e-02 -1.195560321211814880e-01 -1.354563236236572266e-01 1.019555330276489258e-02 3.874143362045288086e-01 -1.141440868377685547e-02 1.086826547980308533e-01 -2.371693700551986694e-01 -2.289888858795166016e-01 1.341152042150497437e-01 -2.417574971914291382e-01 -8.977955579757690430e-02 2.023243159055709839e-01 1.369770467281341553e-01
1.480022668838500977e-01 3.410423174500465393e-02 -6.917982548475265503e-02 -5.238462984561920166e-02 -1.533339917659759521e-01 -7.809513062238693237e-02 3.356094658374786377e-02 1.642941311001777649e-02 -1.950981169939041138e-01 -4.091962799429893494e-02 -3.991382122039794922e-01 4.124416410923004150e-01 -6.819325964897871017e-03 -1.267317235469818115e-01 -2.433729320764541626e-01 1.303634196519851685e-01 -2.683945894241333008e-01 -2.455176860094070435e-01 -1.702553778886795044e-01 -1.951004117727279663e-01 1.458185017108917236e-01 -2.457506954669952393e-01 -6.268848478794097900e-02 2.796800434589385986e-01 4.303755238652229309e-02 7.255929708480834961e-02 1.704677790403366089e-01 -1.203743740916252136e-01 -3.183203935623168945e-02 -9.483912587165832520e-02 1.898232549428939819e-01 1.304852068424224854e-01
1.555427461862564087e-01 7.637682557106018066e-02 -1.626116335391998291e-01 1.118382737040519714e-01 -1.318294107913970947e-01 -2.036074995994567871e-01 -9.297201177105307579e-05 -1.132310554385185242e-01 2.818977236747741699e-01 -1.418994665145874023e-01 -1.345556229352951050e-01 5.596315860748291016e-02 1.858927011489868164e-01 2.012722045183181763e-01 1.234686598181724548e-01 1.545035988092422485e-01 8.222406357526779175e-02 1.924210414290428162e-02 1.617184281349182129e-02 1.808754503726959229e-01 2.238707691431045532e-01 -4.041122198104858398e-01 2.392477542161941528e-01 -1.325983554124832153e-01 -1.405404508113861084e-01 3.233194723725318909e-02 -2.481978572905063629e-02 4.281911626458168030e-02 -3.646775782108306885e-01 -1.393761932849884033e-01 -4.280242323875427246e-02 3.442326486110687256e-01
-9.994421154260635376e-02 3.074971139430999756e-01 -9.308159351348876953e-03 -5.233674868941307068e-02 -1.794948577880859375e-01 -2.497369423508644104e-02 -8.636901527643203735e-02 -1.700716763734817505e-01 1.781968772411346436e-01 1.031867116689682007e-01 -9.972225874662399292e-02 -3.590604290366172791e-02 2.787945568561553955e-01 4.380520433187484741e-02 -3.570702970027923584e-01 -1.185698658227920532e-01 -4.856424927711486816e-01 2.266319468617439270e-02 -7.510514557361602783e-02 -1.846162378787994385e-01 1.014893222600221634e-02 -3.414356708526611328e-02 9.587663412094116211e-02 -8.703262358903884888e-02 -5.578927323222160339e-02 -1.135548502206802368e-01 8.624592795968055725e-03 3.759850189089775085e-02 -2.455704212188720703e-01 -3.836694732308387756e-02 2.551711797714233398e-01 3.317527770996093750e-01
1.671360284090042114e-01 -1.779069751501083374e-01 -4.023659825325012207e-01 -1.098370328545570374e-01 -2.202918231487274170e-01 1.287628263235092163e-01 -7.820047438144683838e-02 -1.907310485839843750e-01 -2.384423976764082909e-03 -5.250260233879089355e-02 -9.671200066804885864e-03 -6.766510754823684692e-02 2.738341391086578369e-01 -5.367057397961616516e-02 1.463954001665115356e-01 1.734717488288879395e-01 -1.763845831155776978e-01 2.675707638263702393e-01 -1.820071190595626831e-01 2.514429762959480286e-02 -1.004393696784973145e-01 -2.722691893577575684e-01 1.972162574529647827e-01 1.045721024274826050e-01 2.554006278514862061e-01 -1.032163426280021667e-01 2.882063761353492737e-02 2.005910724401473999e-01 -2.998901009559631348e-01 -6.525602191686630249e-02 -1.565305590629577637e-01 -1.259708255529403687e-01
5.987041071057319641e-02 1.527142524719238281e-01 -7.767663151025772095e-02 -1.333250254392623901e-01 -4.247166961431503296e-02 -2.521445453166961670e-01 1.450112089514732361e-02 -2.453242540359497070e-01 -1.102010607719421387e-01 3.017702102661132812e-01 1.144914887845516205e-02 5.440313816070556641e-01 1.937479078769683838e-01 -7.318620383739471436e-02 -1.457241326570510864e-01 3.579970449209213257e-02 -1.484741568565368652e-01 2.234285473823547363e-01 -8.678224682807922363e-02 -5.154641717672348022e-02 1.406582891941070557e-01 -1.912389993667602539e-01 -3.558333218097686768e-02 1.200867667794227600e-01 -8.601309359073638916e-02 -5.004593171179294586e-03 -1.202737838029861450e-01 2.074036300182342529e-01 6.738420575857162476e-02 1.643446236848831177e-01 2.306744605302810669e-01 2.343595176935195923e-01
4.233512654900550842e-02 9.489097446203231812e-02 8.196532726287841797e-02 -1.572936922311782837e-01 -2.461562305688858032e-01 -1.073354482650756836e-01 2.566772513091564178e-02 3.705847635865211487e-02 -7.929631322622299194e-02 1.814801841974258423e-01 -2.438558079302310944e-02 5.615645051002502441e-01 2.431948482990264893e-01 -1.369250863790512085e-01 -3.021583855152130127e-01 -2.712765010073781013e-03 -1.356109678745269775e-01 1.170354709029197693e-01 -1.517678499221801758e-01 1.454069614410400391e-01 1.828600466251373291e-01 -2.309307307004928589e-01 -7.636456936597824097e-02 -7.343147695064544678e-02 -1.017825528979301453e-01 -7.473813742399215698e-02 -6.069000065326690674e-02 3.223975598812103271e-01 8.933436870574951172e-02 1.756092607975006104e-01 1.500709950923919678e-01 7.873178459703922272e-03
1.253037303686141968e-01 -1.279883682727813721e-01 -3.016056120395660400e-01 -4.064458608627319336e-02 -1.358209401369094849e-01 -7.807191926985979080e-03 -6.366951018571853638e-02 -4.288627207279205322e-02 1.127723380923271179e-01 5.369685590267181396e-02 2.946887351572513580e-02 -2.507285960018634796e-02 3.928562402725219727e-01 -1.176463291049003601e-01 -3.627369403839111328e-01 2.387832403182983398e-01 -5.235366895794868469e-02 -1.707707047462463379e-01 -5.512301623821258545e-02 9.013934433460235596e-02 1.875154376029968262e-01 -2.530045509338378906e-01 3.509349003434181213e-02 5.774186551570892334e-02 -7.841605693101882935e-02 -2.550314068794250488e-01 -1.420610696077346802e-01 1.971380114555358887e-01 -4.165265560150146484e-01 -3.350082784891128540e-02 -6.255003809928894043e-02 1.464861035346984863e-01
1.877534538507461548e-01 9.073517471551895142e-02 2.353724464774131775e-02 5.535148456692695618e-02 7.322593778371810913e-02 -3.375589475035667419e-02 2.939312718808650970e-02 1.198210790753364563e-01 -5.489195138216018677e-02 3.052208125591278076e-01 -4.341336190700531006e-01 2.552758753299713135e-01 1.215027496218681335e-01 -4.019185900688171387e-02 2.361534629017114639e-03 1.614311933517456055e-01 -2.408556491136550903e-01 -1.277620941400527954e-01 -1.576634347438812256e-01 -3.488427698612213135e-01 -3.222046047449111938e-02 -1.131154298782348633e-01 -3.006128780543804169e-02 1.648181229829788208e-01 5.425370112061500549e-02 -1.638506725430488586e-02 9.371738135814666748e-02 1.413913220167160034e-01 -3.048623204231262207e-01 1.235079467296600342e-01 3.009884357452392578e-01 2.129780054092407227e-01
2.269205078482627869e-02 2.541250586509704590e-01 -2.930846065282821655e-02 -1.839803606271743774e-01 -6.975124031305313110e-02 -1.204922273755073547e-01 1.485926285386085510e-02 -2.273186147212982178e-01 -7.822448760271072388e-02 2.594552338123321533e-01 -1.180997490882873535e-01 3.494072854518890381e-01 1.940102726221084595e-01 -4.396171495318412781e-02 -7.825665175914764404e-02 1.104770153760910034e-01 -9.434812515974044800e-02 1.072812154889106750e-01 -2.786506116390228271e-01 5.281094089150428772e-02 1.110352948307991028e-01 -4.110198318958282471e-01 -6.788457185029983521e-02 1.505206227302551270e-01 -8.660231716930866241e-03 -6.321755051612854004e-02 -2.049946933984756470e-01 3.083281815052032471e-01 2.248855829238891602e-01 1.728078275918960571e-01 7.775311172008514404e-02 1.566187292337417603e-01
4.445708915591239929e-02 1.977270692586898804e-01 -1.099283322691917419e-01 2.449193783104419708e-02 7.148417085409164429e-02 1.452123094350099564e-02 1.811728328466415405e-01 -1.294999718666076660e-01 -1.207794621586799622e-01 -1.298027187585830688e-01 -1.408498436212539673e-01 1.097125485539436340e-01 3.076461255550384521e-01 1.992895752191543579e-01 1.381756961345672607e-01 1.158410385251045227e-01 -3.751991782337427139e-03 -1.679259724915027618e-02 -5.865421891212463379e-02 -1.996286958456039429e-02 -3.610748331993818283e-03 -3.247619867324829102e-01 7.042504101991653442e-02 -2.049441188573837280e-01 -1.027170047163963318e-01 -3.335620090365409851e-02 -2.280465215444564819e-01 1.897078603506088257e-01 -1.787059754133224487e-01 -2.665980160236358643e-01 1.241414174437522888e-01 5.352416038513183594e-01
3.312904536724090576e-01 3.727073594927787781e-02 -2.672000825405120850e-01 -4.033943638205528259e-02 -3.274579718708992004e-02 2.786066234111785889e-01 -1.358432620763778687e-01 -3.356434404850006104e-02 -2.283645607531070709e-02 -1.838108408264815807e-03 -6.575358659029006958e-02 -1.055291518568992615e-01 5.776168406009674072e-02 -2.670356333255767822e-01 -1.772508770227432251e-01 2.890330553054809570e-01 -3.849245905876159668e-01 -4.139497503638267517e-02 -1.997442841529846191e-01 8.149214833974838257e-02 1.226560771465301514e-01 -2.302722483873367310e-01 -1.285366117954254150e-01 -1.790435165166854858e-01 5.171397328376770020e-02 1.025978922843933105e-01 6.793743371963500977e-02 1.212982833385467529e-02 -2.656610310077667236e-01 -6.696973741054534912e-02 2.882017195224761963e-01 1.510683000087738037e-01
6.472562998533248901e-02 1.329415738582611084e-01 -1.428142338991165161e-01 -2.518341839313507080e-01 -3.749443292617797852e-01 -4.569626972079277039e-02 1.201974451541900635e-01 -3.017438054084777832e-01 2.134455293416976929e-01 6.195406243205070496e-02 -8.607952296733856201e-02 3.921865671873092651e-02 1.948810368776321411e-01 -8.242621272802352905e-02 1.230049431324005127e-01 4.917530119419097900e-01 -2.949449419975280762e-02 -2.477591484785079956e-02 1.719188243150711060e-01 -1.010289937257766724e-01 3.043613135814666748e-01 -2.100015133619308472e-01 5.479065328836441040e-02 6.343264877796173096e-02 6.119076907634735107e-02 5.747891962528228760e-02 -1.231642719358205795e-02 2.179483771324157715e-01 -5.009868741035461426e-02 7.704977691173553467e-02 -6.133710220456123352e-02 1.848361641168594360e-01
4.510807048063725233e-04 4.560818150639533997e-02 -2.705522775650024414e-01 8.680879324674606323e-02 1.759325712919235229e-02 -6.988344248384237289e-03 -6.610499322414398193e-02 1.409773826599121094e-01 8.852142095565795898e-02 1.960709095001220703e-01 3.693043813109397888e-02 2.809828519821166992e-01 -1.380396187305450439e-01 -1.668919771909713745e-01 -2.747696638107299805e-01 4.766881465911865234e-02 -2.844348251819610596e-01 7.256575673818588257e-02 9.642422199249267578e-02 -6.237548589706420898e-02 6.079313158988952637e-02 -5.559714436531066895e-01 1.777502298355102539e-01 1.536884009838104248e-01 2.250603139400482178e-01 1.279765218496322632e-01 -1.579948700964450836e-02 2.411854118108749390e-01 1.171030923724174500e-01 5.162157118320465088e-02 1.205824762582778931e-01 1.325445920228958130e-01
-2.302076667547225952e-02 -1.570339798927307129e-01 -3.190821036696434021e-02 1.164124384522438049e-01 -1.236194297671318054e-01 -3.368441462516784668e-01 1.692024171352386475e-01 1.436921656131744385e-01 -3.732157126069068909e-02 -5.001200363039970398e-02 -1.386816501617431641e-01 -3.884339239448308945e-03 1.296021342277526855e-01 -1.184604316949844360e-02 -1.896710991859436035e-01 -1.693454384803771973e-02 -3.270475864410400391e-01 1.629144400358200073e-01 2.437883056700229645e-02 -2.910506725311279297e-01 2.752252668142318726e-02 -2.900126576423645020e-01 1.428364515304565430e-01 8.276172727346420288e-02 -2.408456653356552124e-01 2.201820611953735352e-01 4.888644069433212280e-02 2.738659083843231201e-01 -3.547279536724090576e-01 -1.283571422100067139e-01 2.059652209281921387e-01 -7.966289669275283813e-02
4.638075456023216248e-02 7.498967926949262619e-03 -1.497800350189208984e-01 -8.987101912498474121e-02 -4.374087974429130554e-02 1.019700542092323303e-01 2.163749337196350098e-01 -2.461687177419662476e-01 8.665601909160614014e-02 -3.176310956478118896e-01 -8.358479291200637817e-02 -1.896782591938972473e-02 2.515299022197723389e-01 -1.733999401330947876e-01 -2.336331829428672791e-02 -1.457581967115402222e-01 -3.108176589012145996e-01 3.226599097251892090e-01 -1.884510219097137451e-01 -1.040345057845115662e-01 1.816854774951934814e-01 -1.553518176078796387e-01 2.671681940555572510e-01 -5.899992585182189941e-02 -8.564582094550132751e-03 -3.338452056050300598e-02 -3.061996102333068848e-01 2.372032701969146729e-01 6.105418503284454346e-02 -1.038287300616502762e-03 1.161821335554122925e-01 2.630327343940734863e-01
2.900289595127105713e-01 -4.463679715991020203e-02 -1.282676458358764648e-01 -2.106323540210723877e-01 -1.087269708514213562e-01 -1.385893523693084717e-01 6.580515205860137939e-02 -9.601517766714096069e-02 -7.771173864603042603e-02 4.602168872952461243e-02 8.432790637016296387e-02 5.785065889358520508e-01 2.246975004673004150e-01 -1.689005196094512939e-01 -1.966680400073528290e-02 4.279381409287452698e-02 3.641148656606674194e-02 1.607677191495895386e-01 -8.087281137704849243e-02 -4.674913361668586731e-02 2.070774883031845093e-01 -2.736542522907257080e-01 8.267679810523986816e-02 2.752666473388671875e-01 -1.136391684412956238e-01 4.701950121670961380e-03 -2.665106207132339478e-02 5.421454086899757385e-02 -5.714363232254981995e-02 1.755417883396148682e-01 2.840930521488189697e-01 9.835807979106903076e-02
1.349401473999023438e-01 1.784539520740509033e-01 -2.607072591781616211e-01 2.679488956928253174e-01 3.496136143803596497e-02 -1.635839194059371948e-01 4.108969122171401978e-02 8.223217725753784180e-02 2.269560396671295166e-01 -5.627560243010520935e-02 -2.355189435184001923e-02 6.277655810117721558e-02 4.485791176557540894e-02 -7.147491723299026489e-02 3.791307331994175911e-03 1.453755199909210205e-01 -8.515322953462600708e-02 2.883141040802001953e-01 -1.349776834249496460e-01 7.879661768674850464e-02 3.083842396736145020e-01 -3.787583112716674805e-01 2.304197400808334351e-01 -1.201091632246971130e-01 2.726797461509704590e-01 1.848328858613967896e-02 9.182889945805072784e-03 -5.736021790653467178e-03 -3.883964717388153076e-01 -8.854863792657852173e-02 -1.786052286624908447e-01 -4.399673547595739365e-03
-2.715323567390441895e-01 4.172937572002410889e-02 -6.278834491968154907e-02 3.344845771789550781e-01 -6.156791001558303833e-02 2.502120435237884521e-01 -4.496635496616363525e-02 -1.472352594137191772e-01 -1.418543457984924316e-01 3.507592901587486267e-02 -4.429331719875335693e-01 2.966108322143554688e-01 1.405556946992874146e-01 1.592056360095739365e-03 -5.769103392958641052e-02 1.111324429512023926e-01 -3.193386793136596680e-01 2.104293406009674072e-01 -8.918911218643188477e-02 -8.442034013569355011e-03 1.492218971252441406e-01 -1.836764663457870483e-01 1.601023674011230469e-01 1.950400881469249725e-02 3.584164008498191833e-02 -1.013631150126457214e-01 1.060221716761589050e-02 2.240666151046752930e-01 -1.674109250307083130e-01 -1.462405174970626831e-01 1.733605414628982544e-01 2.636813791468739510e-03
1.470997929573059082e-01 1.620709523558616638e-02 4.729665070772171021e-02 -1.182210817933082581e-01 -2.889831066131591797e-01 -1.630212664604187012e-01 2.409077435731887817e-01 -1.517618000507354736e-01 -3.197852056473493576e-03 -1.199805736541748047e-01 -3.482552245259284973e-02 1.338730007410049438e-01 1.574747413396835327e-01 1.334749758243560791e-01 -3.945001959800720215e-02 2.284224182367324829e-01 -1.610268950462341309e-01 -3.454658761620521545e-02 1.630227454006671906e-02 -8.838300406932830811e-02 3.472250998020172119e-01 -1.344106793403625488e-01 2.384622022509574890e-02 1.210815086960792542e-02 1.751146093010902405e-02 -1.340511590242385864e-01 2.926704287528991699e-01 1.394228935241699219e-01 -1.440528184175491333e-01 2.405460029840469360e-01 -1.135075911879539490e-01 5.014254450798034668e-01
1.075892895460128784e-02 2.407710105180740356e-01 -2.328979521989822388e-01 -2.233023941516876221e-01 -9.336499124765396118e-02 -1.332460343837738037e-01 -1.133891195058822632e-01 -1.702516376972198486e-01 1.551136225461959839e-01 2.447403371334075928e-01 5.872299894690513611e-02 4.237412810325622559e-01 3.089430332183837891e-01 -1.362286806106567383e-01 -7.276470214128494263e-02 1.169648766517639160e-01 -2.086060196161270142e-01 2.692587971687316895e-01 -1.952532082796096802e-01 6.860825419425964355e-02 2.032806873321533203e-01 -2.588481903076171875e-01 2.429100126028060913e-02 -7.229151576757431030e-02 1.027715951204299927e-01 -1.328774988651275635e-01 -4.111011326313018799e-02 6.559829413890838623e-02 1.781986206769943237e-01 1.499808728694915771e-01 8.881877362728118896e-02 1.457952521741390228e-02
8.502545207738876343e-02 1.959998309612274170e-01 1.644768863916397095e-01 1.206283643841743469e-01 -5.267072841525077820e-02 -3.849653154611587524e-02 6.652634590864181519e-02 -2.354352027177810669e-01 -1.088487822562456131e-02 -2.829931378364562988e-01 -8.965796232223510742e-02 3.259588181972503662e-01 1.973342597484588623e-01 1.220486359670758247e-03 -1.566702574491500854e-01 8.438602834939956665e-02 -1.325746476650238037e-01 6.162129342555999756e-02 4.966626409441232681e-03 -6.692597270011901855e-02 5.791323632001876831e-02 -2.408045977354049683e-01 2.845694422721862793e-01 1.287500001490116119e-02 7.467648386955261230e-02 1.915942877531051636e-01 2.277823835611343384e-01 4.871264100074768066e-01 -8.916690200567245483e-02 -1.756094247102737427e-01 -1.379910111427307129e-01 -1.608821451663970947e-01
5.490614101290702820e-02 2.331679873168468475e-02 -6.638220697641372681e-02 -4.172828514128923416e-03 -6.612327694892883301e-02 -1.225334480404853821e-01 2.529955804347991943e-01 -9.551148861646652222e-02 -5.895355716347694397e-02 -6.858296692371368408e-02 -1.576620787382125854e-01 1.717255264520645142e-01 2.610444426536560059e-01 -1.313765812665224075e-02 2.348008006811141968e-01 -1.503257751464843750e-01 -7.783941109664738178e-04 -6.394194811582565308e-02 -7.998780906200408936e-02 -2.136908471584320068e-01 8.691708743572235107e-02 -4.817981421947479248e-01 1.595661193132400513e-01 -5.482740700244903564e-02 2.697618305683135986e-02 -9.994745254516601562e-02 -2.429368197917938232e-01 3.194772303104400635e-01 -1.996489912271499634e-01 -3.028316795825958252e-01 -1.084091439843177795e-01 2.269504815340042114e-01
-4.323080927133560181e-02 1.077900156378746033e-01 -1.713898777961730957e-01 8.467463403940200806e-02 -6.992549449205398560e-02 5.299842357635498047e-02 -1.556450724601745605e-01 1.265383362770080566e-01 -2.285150587558746338e-01 2.203659862279891968e-01 -1.771734356880187988e-01 1.470104455947875977e-01 -1.331373676657676697e-02 -1.890071779489517212e-01 3.414218500256538391e-02 1.408022344112396240e-01 -3.716916590929031372e-02 -8.266289532184600830e-02 -5.798133090138435364e-02 7.923813536763191223e-03 9.028583019971847534e-02 -2.597160935401916504e-01 2.081500552594661713e-02 -3.604790940880775452e-02 1.128170490264892578e-01 4.371422156691551208e-02 -2.367043644189834595e-01 1.034253090620040894e-01 -4.440922141075134277e-01 1.876694560050964355e-01 8.894912898540496826e-02 5.297806859016418457e-01
3.184487819671630859e-01 1.025300845503807068e-01 -2.697724848985671997e-02 1.218834593892097473e-01 -2.197298705577850342e-01 -2.182212322950363159e-01 1.725196987390518188e-01 1.013836488127708435e-01 -2.461446374654769897e-01 7.962567359209060669e-02 -1.564526855945587158e-01 6.409133225679397583e-02 3.461104035377502441e-01 -8.687059581279754639e-02 -5.156042426824569702e-02 2.287681996822357178e-01 -3.552267849445343018e-01 -2.080042660236358643e-01 3.748250752687454224e-02 1.647753864526748657e-01 2.865451574325561523e-01 -2.538168430328369141e-01 4.148202762007713318e-02 -1.407335996627807617e-01 -3.554283827543258667e-02 -9.806250035762786865e-02 -2.884532511234283447e-02 8.021718822419643402e-03 -1.039148494601249695e-01 1.245172023773193359e-01 -1.890116930007934570e-01 1.372469067573547363e-01
7.561917603015899658e-02 3.570300340652465820e-02 -1.028691604733467102e-01 -3.385218679904937744e-01 -1.647291779518127441e-01 -2.570945024490356445e-01 -5.337980389595031738e-02 -7.072861492633819580e-02 2.377034425735473633e-01 7.749594748020172119e-03 -1.776694059371948242e-01 1.604117155075073242e-01 8.489617705345153809e-02 -1.629680991172790527e-01 -9.808035194873809814e-02 4.217526316642761230e-01 -1.463567018508911133e-01 7.325809448957443237e-02 1.864181905984878540e-01 -3.889400511980056763e-03 2.662782073020935059e-01 -1.263373047113418579e-01 -5.960144847631454468e-02 4.560964927077293396e-02 -1.532898843288421631e-01 6.643193215131759644e-02 9.393453598022460938e-02 4.815929383039474487e-02 -2.624487578868865967e-01 2.644644081592559814e-01 -9.857708215713500977e-02 2.999607026576995850e-01
1.007194072008132935e-01 1.755377650260925293e-02 -1.114248111844062805e-01 -1.796468496322631836e-01 1.664510965347290039e-01 -2.010811492800712585e-02 -8.407712727785110474e-02 2.010980546474456787e-01 -1.884326040744781494e-01 -1.138732135295867920e-01 -1.684245467185974121e-01 6.008907780051231384e-02 1.237782370299100876e-02 -8.431280404329299927e-02 -1.571352481842041016e-01 3.328558206558227539e-01 -3.352951407432556152e-01 -2.322096377611160278e-01 -1.311808824539184570e-01 -9.091863781213760376e-02 -1.267339289188385010e-02 -2.134274393320083618e-01 1.982973664999008179e-01 -1.920233368873596191e-01 2.419253140687942505e-01 -8.837148547172546387e-02 1.917702704668045044e-01 2.388947159051895142e-01 -3.730100393295288086e-01 -1.979746669530868530e-02 1.523820161819458008e-01 9.686805307865142822e-02
-2.015206664800643921e-01 3.763407766819000244e-01 -5.390560254454612732e-02 -1.224328577518463135e-01 -3.079865574836730957e-01 -1.939215958118438721e-01 -8.120483160018920898e-02 -2.919822037220001221e-01 -2.878878824412822723e-02 1.658370159566402435e-02 -3.220820426940917969e-02 1.930004209280014038e-01 3.571628332138061523e-01 -2.259393036365509033e-01 3.682175884023308754e-03 1.474662423133850098e-01 -1.265725493431091309e-01 2.648240700364112854e-02 -9.000261314213275909e-03 1.128960475325584412e-01 -4.958627372980117798e-02 -2.935136854648590088e-01 2.007024362683296204e-02 3.718530060723423958e-03 2.642483077943325043e-02 1.296509057283401489e-01 1.425471995025873184e-02 3.626319766044616699e-01 8.383353054523468018e-02 2.325750142335891724e-01 7.832691818475723267e-02 -2.733042091131210327e-02
2.081604599952697754e-01 5.227049067616462708e-02 1.703838109970092773e-01 1.191553547978401184e-01 -4.764678180217742920e-01 -2.380917035043239594e-02 2.438500225543975830e-01 8.654126524925231934e-02 -3.272200934588909149e-03 -7.998538762331008911e-02 -1.206727102398872375e-01 -1.974889449775218964e-02 1.811461597681045532e-01 4.143497720360755920e-02 -6.050065532326698303e-02 4.619210213422775269e-02 -2.930038571357727051e-01 1.149534285068511963e-01 -6.287198513746261597e-02 1.213233619928359985e-01 1.138659790158271790e-01 -7.813563197851181030e-02 3.013127148151397705e-01 -9.966070204973220825e-02 2.335286233574151993e-03 2.311975359916687012e-01 8.565560914576053619e-03 1.226240694522857666e-01 -3.920157551765441895e-01 2.550593912601470947e-01 -3.813705220818519592e-02 1.679243147373199463e-01
1.324246376752853394e-01 4.759851992130279541e-01 3.430588170886039734e-02 -5.299345403909683228e-02 -2.591289877891540527e-01 -5.427388474345207214e-03 9.167063981294631958e-02 2.346137538552284241e-03 -8.099245280027389526e-02 -8.395390957593917847e-02 -1.712658405303955078e-01 9.004575759172439575e-02 3.064194321632385254e-01 -2.933254837989807129e-02 -2.362732887268066406e-01 1.021480113267898560e-01 -7.739390432834625244e-02 1.441265344619750977e-01 2.518768012523651123e-01 -1.936601251363754272e-01 -3.364741057157516479e-02 -3.795077204704284668e-01 2.875358164310455322e-01 3.684567753225564957e-03 7.603080570697784424e-02 1.586352437734603882e-01 -9.691879898309707642e-02 -6.881920993328094482e-02 -2.095179110765457153e-01 -1.300715804100036621e-01 -1.189510989934206009e-02 5.176327005028724670e-02
1.861676871776580811e-01 -3.532286584377288818e-01 -8.055010437965393066e-02 -2.692427337169647217e-01 -2.402654141187667847e-01 -1.965162903070449829e-01 2.037226967513561249e-02 2.336612157523632050e-02 -1.381073892116546631e-01 -1.756416819989681244e-02 -4.247257858514785767e-02 8.595351129770278931e-02 3.011290729045867920e-01 -4.692777618765830994e-02 1.012654975056648254e-01 3.569081425666809082e-01 -6.440296024084091187e-02 2.911650538444519043e-01 -8.274391293525695801e-03 -2.069925144314765930e-02 4.916578158736228943e-02 -2.061820626258850098e-01 1.467507481575012207e-01 1.860043704509735107e-01 2.653076052665710449e-01 7.967102527618408203e-02 1.322686970233917236e-01 1.583299487829208374e-01 -2.012714147567749023e-01 2.208121307194232941e-02 -2.277486920356750488e-01 5.041098594665527344e-02
1.180451884865760803e-01 1.815912276506423950e-01 -1.168306916952133179e-01 -2.264975942671298981e-02 -4.340736195445060730e-03 4.072815477848052979e-01 1.190162301063537598e-01 -4.980955272912979126e-02 -6.649080663919448853e-02 4.174090549349784851e-02 1.123073790222406387e-02 -2.215835005044937134e-01 1.720711141824722290e-01 -2.580145895481109619e-01 8.135352283716201782e-02 1.252318322658538818e-01 -2.739823758602142334e-01 9.831063449382781982e-02 -3.760611116886138916e-01 -8.847673423588275909e-03 2.161281555891036987e-02 -3.859324157238006592e-01 2.041618376970291138e-01 -3.374939411878585815e-02 2.075760662555694580e-01 -1.120163872838020325e-01 -1.289470046758651733e-01 1.710658520460128784e-01 -1.035559698939323425e-01 -1.972379535436630249e-02 1.282858103513717651e-01 1.869613081216812134e-01
1.105192229151725769e-01 1.690430194139480591e-01 -3.738577365875244141e-01 -1.427609771490097046e-01 1.877896115183830261e-02 1.565413773059844971e-01 1.180448308587074280e-01 -1.186530813574790955e-01 -1.929588019847869873e-01 1.763433218002319336e-01 -2.438080161809921265e-01 3.151426091790199280e-02 6.988860666751861572e-02 -8.992583304643630981e-02 -3.154725134372711182e-01 1.199570894241333008e-01 -7.580719143152236938e-02 1.192068532109260559e-01 -1.230442672967910767e-01 2.960051596164703369e-01 2.202531993389129639e-01 -2.162782549858093262e-01 5.435777828097343445e-02 4.508261010050773621e-02 1.810991913080215454e-01 1.171590685844421387e-01 -2.126459032297134399e-01 1.215057373046875000e-01 -3.204460740089416504e-01 1.612278670072555542e-01 1.128675974905490875e-02 1.795439720153808594e-01
1.185374632477760315e-01 3.073216974735260010e-01 -7.468560338020324707e-02 -3.496504575014114380e-02 -3.325405716896057129e-01 1.780635267496109009e-01 -2.400149852037429810e-01 1.749294549226760864e-01 -8.162090182304382324e-02 -8.948761969804763794e-02 -1.731400489807128906e-01 1.257010847330093384e-01 2.213129550218582153e-01 1.195659935474395752e-01 6.227853707969188690e-03 2.128017097711563110e-01 -1.660982370376586914e-01 -2.050534486770629883e-01 -3.111239373683929443e-01 8.886398375034332275e-02 3.532198816537857056e-02 -2.441993355751037598e-01 2.361551523208618164e-01 -8.127459138631820679e-02 8.081036619842052460e-03 5.013275891542434692e-02 -9.276348352432250977e-02 2.109032310545444489e-02 -3.858696222305297852e-01 -7.109135389328002930e-02 8.534746617078781128e-02 1.212813556194305420e-01
9.713381528854370117e-02 2.162248492240905762e-01 1.909876614809036255e-02 -1.211915165185928345e-01 -1.782988011837005615e-01 3.294630348682403564e-02 -2.235917598009109497e-01 -1.603253744542598724e-02 2.405350059270858765e-01 1.284372061491012573e-01 1.110659018158912659e-01 5.647287517786026001e-02 3.261140584945678711e-01 2.740524010732769966e-03 -3.338285386562347412e-01 -8.258757740259170532e-02 -4.010747969150543213e-01 -4.094689618796110153e-03 -1.165227144956588745e-01 -1.828245073556900024e-01 2.638056278228759766e-01 -1.423292756080627441e-01 2.097488641738891602e-01 6.602443754673004150e-02 -1.554951965808868408e-01 -3.566548973321914673e-02 -2.352867089211940765e-02 -4.830644279718399048e-02 1.374261640012264252e-02 -2.267004400491714478e-01 2.436583191156387329e-01 2.139186561107635498e-01
-4.690660163760185242e-02 -7.890415936708450317e-02 -2.631253004074096680e-01 1.464046835899353027e-01 -1.999418586492538452e-01 -7.287450134754180908e-02 1.676166355609893799e-01 -7.238493859767913818e-02 4.073326587677001953e-01 2.220183424651622772e-02 -7.961947470903396606e-02 8.826078474521636963e-02 1.533002257347106934e-01 -2.155271172523498535e-01 -2.734061777591705322e-01 1.732002496719360352e-01 -8.369616419076919556e-02 -1.131607368588447571e-01 -6.147667882032692432e-04 -9.813490509986877441e-02 3.559582829475402832e-01 -3.587316870689392090e-01 -1.271126233041286469e-02 -6.115294992923736572e-02 4.721262305974960327e-02 -1.170185878872871399e-01 -6.106323748826980591e-02 9.165053814649581909e-02 -2.693490386009216309e-01 1.422493606805801392e-01 2.254331111907958984e-01 8.152262866497039795e-02
2.802975662052631378e-02 -9.070754796266555786e-02 -1.840702891349792480e-01 1.946815289556980133e-02 -3.707736134529113770e-01 1.504345089197158813e-01 2.635554373264312744e-01 -9.064608067274093628e-02 2.698082923889160156e-01 -2.412008345127105713e-01 1.665475666522979736e-01 2.012996375560760498e-01 9.138848632574081421e-02 -6.995017826557159424e-02 -1.697174645960330963e-02 3.822048380970954895e-02 -2.170270234346389771e-01 1.389882713556289673e-01 9.916369803249835968e-03 -2.313207685947418213e-01 3.159796297550201416e-01 -2.427042722702026367e-01 1.421391367912292480e-01 2.543623149394989014e-01 -1.371539682149887085e-01 -4.275843128561973572e-02 -1.480647325515747070e-01 1.932353340089321136e-02 -2.599958777427673340e-01 2.334420941770076752e-02 -1.236968338489532471e-01 1.210708469152450562e-01
8.457955718040466309e-02 -8.711589127779006958e-02 -2.739423513412475586e-01 2.191873788833618164e-01 -1.888728141784667969e-01 1.450551003217697144e-01 -1.166810095310211182e-01 2.250409126281738281e-01 -5.709359049797058105e-02 -1.473844051361083984e-01 -1.003206595778465271e-01 4.192261397838592529e-01 1.177653744816780090e-01 -2.560656964778900146e-01 1.001083925366401672e-01 1.281079053878784180e-01 -1.592899113893508911e-01 9.109178930521011353e-02 4.345986247062683105e-02 2.102768421173095703e-01 1.338485181331634521e-01 -3.277385607361793518e-03 1.326034814119338989e-01 -2.648580670356750488e-01 4.083062335848808289e-02 1.835194081068038940e-01 1.422355771064758301e-01 2.306629568338394165e-01 -2.412987947463989258e-01 1.399092227220535278e-01 1.770760267972946167e-01 1.454481333494186401e-01
-5.163689702749252319e-02 -1.021941304206848145e-01 -6.828025728464126587e-02 8.342329412698745728e-02 -2.841331958770751953e-01 -1.295783817768096924e-01 -5.329178646206855774e-02 2.794497609138488770e-01 1.223408952355384827e-01 -3.660206198692321777e-01 -1.393357068300247192e-01 1.967563927173614502e-01 1.734964549541473389e-01 -2.030499577522277832e-01 7.565683871507644653e-02 -1.192746963351964951e-02 -1.669403910636901855e-02 4.022043570876121521e-02 -1.237042248249053955e-01 -1.188999339938163757e-01 6.130720302462577820e-02 -2.393029034137725830e-01 2.572908103466033936e-01 -8.979733288288116455e-02 4.696500301361083984e-02 1.365176588296890259e-01 2.389401048421859741e-01 2.688033282756805420e-01 -3.889998495578765869e-01 -8.729702793061733246e-03 2.074915021657943726e-01 3.589443117380142212e-02
3.969750553369522095e-02 -1.963621526956558228e-01 -6.613059341907501221e-02 1.782723963260650635e-01 -3.720815181732177734e-01 -5.633197259157896042e-03 1.761835813522338867e-01 -2.092535234987735748e-02 -2.084729075431823730e-01 -6.204340141266584396e-03 1.334359049797058105e-01 3.905196487903594971e-01 8.288018405437469482e-02 -7.599732279777526855e-02 3.547469899058341980e-02 2.035328149795532227e-01 -2.270035296678543091e-01 2.653676569461822510e-01 -2.461685091257095337e-01 7.845104485750198364e-02 1.374290585517883301e-01 3.706429526209831238e-02 -5.928711034357547760e-03 1.498481035232543945e-01 9.903626888990402222e-02 1.911006122827529907e-01 -3.090179339051246643e-02 3.695731610059738159e-02 -3.031187355518341064e-01 6.611981242895126343e-02 -1.731570810079574585e-01 2.797839343547821045e-01
1.516972333192825317e-01 -1.050009671598672867e-02 -2.395301014184951782e-01 5.321825668215751648e-02 -1.829474121332168579e-01 2.988545596599578857e-01 1.084094122052192688e-02 -2.000417709350585938e-01 9.062094241380691528e-02 3.434323519468307495e-02 3.974925726652145386e-03 -2.567816153168678284e-02 2.456631064414978027e-01 -2.041210681200027466e-01 -1.408445239067077637e-01 2.577282786369323730e-01 -1.878890693187713623e-01 -2.025595456361770630e-01 -8.195622265338897705e-02 7.950233668088912964e-02 3.999688327312469482e-01 -1.734702289104461670e-01 1.464237719774246216e-01 -2.768275141716003418e-01 7.463350892066955566e-02 -1.619413495063781738e-01 -2.086376249790191650e-01 2.497006654739379883e-01 -1.360187977552413940e-01 -3.253176808357238770e-02 3.292081505060195923e-02 1.399299800395965576e-01
-6.107907742261886597e-02 -7.925111055374145508e-02 -7.289037108421325684e-02 -2.846290543675422668e-02 -1.932873949408531189e-02 -4.639647156000137329e-02 1.308003216981887817e-01 -3.559783473610877991e-02 1.911723911762237549e-01 1.949139684438705444e-01 -1.356680989265441895e-01 3.499161303043365479e-01 3.432295918464660645e-01 2.253890037536621094e-01 -1.516004353761672974e-01 2.192896902561187744e-01 -1.396006941795349121e-01 -1.494620274752378464e-02 -1.511489041149616241e-02 -7.714285701513290405e-02 2.230851203203201294e-01 -2.415130138397216797e-01 -3.003856725990772247e-02 1.048970967531204224e-02 -3.945712372660636902e-02 4.868980497121810913e-02 -6.499229930341243744e-03 -8.389919996261596680e-02 -5.508242249488830566e-01 1.482617557048797607e-01 -6.177759543061256409e-02 1.807961463928222656e-01
7.497961819171905518e-02 3.642264008522033691e-01 -2.369181960821151733e-01 1.523316092789173126e-02 -1.709181368350982666e-01 6.772027164697647095e-02 2.240329384803771973e-01 4.733282700181007385e-02 -8.210430294275283813e-02 -1.937582790851593018e-01 -2.118920385837554932e-01 4.117334485054016113e-01 4.221102595329284668e-02 -8.738278411328792572e-03 1.784253716468811035e-01 2.475612163543701172e-01 -2.934355139732360840e-01 -1.156555116176605225e-01 -3.118458986282348633e-01 -1.258688718080520630e-01 1.053602024912834167e-01 -6.178898736834526062e-02 5.489874631166458130e-02 2.529636397957801819e-02 2.942293509840965271e-02 -1.510751806199550629e-02 2.577290832996368408e-01 1.134841069579124451e-01 4.663979262113571167e-02 6.554390490055084229e-02 6.893739849328994751e-02 2.065766006708145142e-01
2.150248587131500244e-01 2.022931277751922607e-01 6.387954205274581909e-02 4.253061711788177490e-01 -6.807708740234375000e-02 1.461408138275146484e-01 1.103957816958427429e-01 9.046120941638946533e-02 -8.959361910820007324e-02 -2.307322807610034943e-02 -1.917796880006790161e-01 9.192231297492980957e-02 2.966918945312500000e-01 -1.653605401515960693e-01 1.791239716112613678e-02 4.161401465535163879e-02 -2.892553433775901794e-02 2.695319950580596924e-01 -4.172402992844581604e-02 -2.183047384023666382e-01 2.677381634712219238e-01 -2.840906083583831787e-01 6.511564552783966064e-02 8.096435666084289551e-02 -6.765604019165039062e-02 -2.191203646361827850e-02 -3.756590485572814941e-01 1.953821480274200439e-01 -1.674278229475021362e-01 -2.846250683069229126e-02 1.039882674813270569e-01 -1.506379246711730957e-02
-6.243961397558450699e-03 1.564618498086929321e-01 -1.212067157030105591e-01 3.238027393817901611e-01 -1.401913911104202271e-01 -7.690286636352539062e-02 1.235580146312713623e-01 -1.322262138128280640e-01 2.682713866233825684e-01 -4.412590339779853821e-02 9.013104438781738281e-02 4.787310957908630371e-01 3.175577521324157715e-02 -1.411358267068862915e-01 -4.592974856495857239e-02 1.870701014995574951e-01 -1.724134087562561035e-01 2.528002262115478516e-01 -9.881718456745147705e-02 6.257913261651992798e-02 -5.944697558879852295e-02 -4.142664074897766113e-01 -1.043161451816558838e-01 3.209652844816446304e-03 1.090510189533233643e-01 1.605851352214813232e-01 2.384123951196670532e-01 -4.065008834004402161e-02 -8.282911777496337891e-02 -1.166153885424137115e-02 1.517353504896163940e-01 9.389435499906539917e-02
-9.396538138389587402e-02 -9.660419821739196777e-02 -1.805782318115234375e-01 -1.789574474096298218e-01 -6.892663985490798950e-02 -1.312516480684280396e-01 2.950285673141479492e-01 -1.617670804262161255e-01 2.960546612739562988e-01 1.185164451599121094e-01 -1.662868112325668335e-01 1.735375076532363892e-01 2.384211570024490356e-01 -3.406202048063278198e-02 -1.807655692100524902e-01 2.786240279674530029e-01 -1.622598618268966675e-01 -7.216031849384307861e-02 -7.554224878549575806e-02 -5.865551065653562546e-03 3.546221852302551270e-01 -1.289572268724441528e-01 1.240777224302291870e-01 2.354291034862399101e-03 1.358106136322021484e-01 -8.512206375598907471e-02 2.659127414226531982e-01 1.189611926674842834e-01 -3.428044617176055908e-01 8.011738210916519165e-02 4.989333823323249817e-02 1.490077525377273560e-01
-9.345185011625289917e-03 3.479333594441413879e-02 1.533093005418777466e-01 1.717103123664855957e-01 -3.028160631656646729e-01 -1.626078635454177856e-01 -2.233837358653545380e-02 -1.664030551910400391e-01 -1.936162635684013367e-02 4.036539699882268906e-03 8.560147881507873535e-02 2.459493875503540039e-01 2.487727701663970947e-01 -2.217562049627304077e-01 -2.623846530914306641e-01 1.575478613376617432e-01 -1.518751084804534912e-01 2.114564031362533569e-01 -3.814749121665954590e-01 3.799106553196907043e-02 1.699986159801483154e-01 -2.296869903802871704e-01 1.939267814159393311e-01 -3.233596310019493103e-02 -1.164980009198188782e-01 -1.298843473196029663e-01 6.557723134756088257e-02 2.881799638271331787e-01 -1.584693342447280884e-01 1.114188060164451599e-01 -1.338599473237991333e-01 -1.347415149211883545e-01
-1.142247468233108521e-01 -1.569303683936595917e-02 -1.773568540811538696e-01 -2.549234628677368164e-01 -4.619195312261581421e-02 -6.623081117868423462e-02 7.560188323259353638e-02 -9.960924834012985229e-02 3.856412172317504883e-01 1.003771200776100159e-01 -9.957172721624374390e-02 2.487141937017440796e-01 2.639574706554412842e-01 5.500785261392593384e-02 1.579616963863372803e-01 3.205957412719726562e-01 -1.851123571395874023e-02 1.135846227407455444e-01 -1.819506138563156128e-01 -2.688135206699371338e-01 6.569088995456695557e-02 -7.411231845617294312e-02 1.463384628295898438e-01 -7.233398966491222382e-03 -2.795341983437538147e-02 1.258003562688827515e-01 -1.150402352213859558e-01 1.024345457553863525e-01 -3.186768293380737305e-01 1.125208064913749695e-01 2.024984173476696014e-02 3.636757433414459229e-01
7.140294462442398071e-02 1.158433631062507629e-01 4.474849253892898560e-02 -7.678967714309692383e-02 -2.432852089405059814e-01 8.766452223062515259e-02 1.658065617084503174e-01 1.066081374883651733e-01 8.061675727367401123e-02 -1.700361073017120361e-01 1.980574429035186768e-01 -1.142558306455612183e-01 3.577732145786285400e-01 1.605613902211189270e-02 -1.466883569955825806e-01 1.416096985340118408e-01 -4.131061434745788574e-01 5.119866505265235901e-02 7.528696954250335693e-02 -4.118746891617774963e-02 1.145418034866452217e-03 -1.018756628036499023e-01 3.878530859947204590e-02 2.071626484394073486e-01 1.891492307186126709e-02 -1.565432995557785034e-01 1.374440453946590424e-02 3.915375769138336182e-01 -1.725185215473175049e-01 8.647030591964721680e-02 3.867667317390441895e-01 9.851311147212982178e-02
8.893299102783203125e-02 -2.549898624420166016e-02 3.814452327787876129e-03 8.335124701261520386e-02 -2.403542250394821167e-01 -2.677744030952453613e-01 2.543393075466156006e-01 -2.227284610271453857e-01 8.287169039249420166e-02 -2.040993124246597290e-01 -2.002114653587341309e-01 1.157435178756713867e-01 2.718567848205566406e-01 -2.297707134857773781e-03 1.437636911869049072e-01 7.593334466218948364e-02 -1.591623723506927490e-01 -5.772100389003753662e-02 4.153711348772048950e-02 1.263461560010910034e-01 -2.836307696998119354e-02 -1.755010783672332764e-01 4.355703294277191162e-01 1.633050888776779175e-01 5.845467373728752136e-02 2.203497141599655151e-01 1.787981763482093811e-02 -1.384763419628143311e-02 -2.944666147232055664e-01 1.042661741375923157e-01 -1.211006119847297668e-01 2.815674543380737305e-01
5.953285098075866699e-02 2.240258604288101196e-01 -1.706850677728652954e-01 -1.612221449613571167e-01 -2.236625403165817261e-01 1.283769495785236359e-03 -4.938190802931785583e-02 -6.811444461345672607e-02 3.616262972354888916e-01 -8.712089061737060547e-02 6.660833954811096191e-02 1.707130521535873413e-01 3.885632157325744629e-01 -7.144873589277267456e-02 -6.843676418066024780e-02 -7.262983173131942749e-02 -2.003036439418792725e-01 1.563715399242937565e-03 4.922632873058319092e-02 4.432079941034317017e-02 -3.394719213247299194e-02 -2.516607046127319336e-01 3.222438097000122070e-01 -2.257465720176696777e-01 -3.386492133140563965e-01 9.100315719842910767e-02 -1.928011327981948853e-01 4.073762521147727966e-02 -1.471145898103713989e-01 1.193139329552650452e-01 8.963280916213989258e-02 1.629121154546737671e-01
1.099559962749481201e-01 5.964776128530502319e-02 1.384431421756744385e-01 -2.197793573141098022e-01 -5.504984036087989807e-02 -1.296896338462829590e-01 -3.916508331894874573e-02 1.341469585895538330e-01 1.766550987958908081e-01 4.748938977718353271e-02 -1.029946431517601013e-01 1.966372430324554443e-01 1.063108667731285095e-01 -3.142175078392028809e-01 -1.164415404200553894e-01 4.355328977108001709e-01 -1.384866237640380859e-01 1.725587248802185059e-01 -1.939358562231063843e-01 1.400782819837331772e-02 9.590344130992889404e-02 -4.017864763736724854e-01 -1.412435024976730347e-01 5.158024653792381287e-02 2.252832353115081787e-01 1.084494986571371555e-03 8.025534451007843018e-02 1.277676224708557129e-01 1.820350587368011475e-01 -8.023497462272644043e-02 2.548080980777740479e-01 1.531706452369689941e-01
-5.463875830173492432e-02 4.105613753199577332e-02 -3.000499010086059570e-01 3.345342725515365601e-02 1.596538871526718140e-01 1.156873535364866257e-02 4.549833387136459351e-02 -7.361129671335220337e-02 1.172431856393814087e-01 2.903491556644439697e-01 -4.523755237460136414e-02 1.209469661116600037e-01 -3.003359958529472351e-02 -2.749646008014678955e-01 -5.068343132734298706e-02 3.238140642642974854e-01 -2.436312437057495117e-01 3.133962154388427734e-01 -1.905515789985656738e-01 -1.827025562524795532e-01 9.374825283885002136e-03 -3.632821738719940186e-01 2.136705666780471802e-01 -6.672491133213043213e-02 1.134816035628318787e-01 -4.822762217372655869e-03 1.642734259366989136e-01 3.230630457401275635e-01 -1.357417553663253784e-02 3.577325493097305298e-02 1.941978745162487030e-02 1.299320161342620850e-01
3.518590927124023438e-01 8.231915533542633057e-02 -2.600748240947723389e-01 1.290088593959808350e-01 5.785601586103439331e-02 2.106930017471313477e-01 1.999519206583499908e-02 -1.857270598411560059e-01 6.729820370674133301e-02 -2.018400132656097412e-01 -2.598320841789245605e-01 6.381297111511230469e-02 2.278412319719791412e-02 -1.850982755422592163e-01 -3.909255564212799072e-02 1.114382892847061157e-01 -8.613379299640655518e-02 1.147609278559684753e-01 -3.716888725757598877e-01 1.503468453884124756e-01 1.011090874671936035e-01 -2.798288762569427490e-01 -1.514754295349121094e-01 -1.100117862224578857e-01 -8.236609399318695068e-02 1.504221856594085693e-01 -8.625064790248870850e-02 1.416547410190105438e-02 -2.076522111892700195e-01 1.444064974784851074e-01 2.552967369556427002e-01 2.565200924873352051e-01
2.391176968812942505e-01 -2.611950635910034180e-01 -1.615211367607116699e-01 -6.240936368703842163e-02 -2.451951056718826294e-01 -4.724622890353202820e-02 -1.743212789297103882e-01 -1.743986010551452637e-01 2.826526761054992676e-02 -7.672601938247680664e-02 -5.776623636484146118e-02 -1.026679426431655884e-01 1.897442042827606201e-01 -2.171217799186706543e-01 -1.644685566425323486e-01 5.519619584083557129e-02 -2.274938672780990601e-01 1.627709567546844482e-01 8.270895481109619141e-02 -4.903833940625190735e-02 -7.635794579982757568e-02 -3.924452960491180420e-01 1.773790717124938965e-01 6.304301321506500244e-02 1.249801218509674072e-01 -3.737903237342834473e-01 5.858143419027328491e-02 1.874960213899612427e-01 -2.708685398101806641e-01 5.960811860859394073e-03 -1.926959455013275146e-01 2.044102549552917480e-02
[truncated: 3,271,004 more chars]
