# Supplementary material for: The Language of Innovation
Source: PLoS One. 2020 Apr 30;15(4):e0230107. doi: 10.1371/journal.pone.0230107 (PMC7194493; doi:10.1371/journal.pone.0230107)
Supplement: S10 File — (GZ) [file pone.0230107.s010.tar.gz › 1988-1992/V2Run_7_VS_4500_embeddings1988-1992ED32.txt]

2.201289236545562744e-01 -4.124513640999794006e-02 -9.214968234300613403e-02 3.017880618572235107e-01 -2.577607631683349609e-01 3.067362606525421143e-01 -4.701974987983703613e-02 -1.569325029850006104e-01 1.947989910840988159e-01 -1.469657868146896362e-01 -2.445947825908660889e-01 -2.808745764195919037e-02 1.390952020883560181e-01 5.388849601149559021e-02 3.524254858493804932e-01 4.156371578574180603e-02 1.182824894785881042e-01 -8.110537379980087280e-02 -5.898303911089897156e-02 -2.033194713294506073e-02 3.552378341555595398e-02 -7.156185060739517212e-02 -3.234984576702117920e-01 5.486409738659858704e-02 -9.984064847230911255e-02 7.968793064355850220e-02 -3.382669761776924133e-02 -4.077658802270889282e-02 -1.890670061111450195e-01 3.629788756370544434e-01 -1.283338665962219238e-01 2.301383614540100098e-01
1.450417190790176392e-01 -7.281676679849624634e-02 -1.815979778766632080e-01 5.697484314441680908e-02 2.264648792333900928e-04 8.204065263271331787e-02 -1.302832365036010742e-01 -3.450171351432800293e-01 1.027861423790454865e-02 9.516061097383499146e-02 -8.886127918958663940e-02 -2.438311129808425903e-01 8.428560942411422729e-02 2.471994757652282715e-01 2.166695892810821533e-01 1.160452738404273987e-01 -1.098931301385164261e-02 -3.609349578619003296e-02 -1.271513197571039200e-02 6.838190369307994843e-03 1.213354542851448059e-01 -1.261817812919616699e-01 -1.603983640670776367e-01 2.923494279384613037e-01 2.476342171430587769e-01 8.250009268522262573e-02 -5.632983520627021790e-02 -3.492667898535728455e-02 3.035470657050609589e-02 5.939892530441284180e-01 8.929849416017532349e-02 1.088475435972213745e-01
-6.133194267749786377e-02 -6.919872015714645386e-02 -1.810900717973709106e-01 -7.741911709308624268e-02 -1.708469986915588379e-01 -3.822533180937170982e-03 1.010821238160133362e-01 -1.183238029479980469e-01 1.770602464675903320e-01 2.400140315294265747e-01 2.227862365543842316e-02 -1.020263135433197021e-01 1.878826618194580078e-01 2.919618785381317139e-01 -6.661770399659872055e-03 -7.537106424570083618e-02 3.070973455905914307e-01 -2.092624306678771973e-01 -2.985019087791442871e-01 -3.358627259731292725e-01 7.716479245573282242e-03 -2.466769516468048096e-01 -2.872191965579986572e-01 3.838744461536407471e-01 1.579932682216167450e-02 1.402547508478164673e-01 -4.995026439428329468e-02 6.612070649862289429e-02 5.733371898531913757e-02 8.673455566167831421e-02 -3.882120177149772644e-02 5.689007043838500977e-02
-1.129339039325714111e-01 4.656168073415756226e-02 -1.217958629131317139e-01 1.486769467592239380e-01 -2.080605477094650269e-01 7.704286277294158936e-02 1.891356855630874634e-01 -3.847472071647644043e-01 1.241448074579238892e-01 2.452440708875656128e-01 1.750551462173461914e-01 -2.726020663976669312e-02 3.137134015560150146e-01 1.712899953126907349e-01 5.542434379458427429e-02 2.543259412050247192e-02 1.005078032612800598e-01 -3.120726644992828369e-01 5.614916235208511353e-02 -2.019378244876861572e-01 5.866270884871482849e-02 -9.092818200588226318e-02 -1.725853383541107178e-01 1.154727041721343994e-01 -6.185617297887802124e-03 1.656455993652343750e-01 -2.406666800379753113e-02 -2.643682658672332764e-01 -8.139757066965103149e-02 1.668394953012466431e-01 -1.387650519609451294e-01 3.446411490440368652e-01
2.356141954660415649e-01 5.446621403098106384e-02 -4.012507796287536621e-01 -4.295736923813819885e-02 -2.804522514343261719e-01 2.740940824151039124e-02 -7.305527478456497192e-02 -2.225904315710067749e-01 8.507202565670013428e-02 3.009445369243621826e-01 -4.179819673299789429e-02 3.740871325135231018e-02 2.802602015435695648e-02 3.212151229381561279e-01 6.026536226272583008e-02 -1.367965489625930786e-01 -1.024950072169303894e-01 -1.726705133914947510e-01 1.068757176399230957e-01 -2.511309087276458740e-01 5.366691946983337402e-02 6.096480414271354675e-02 -2.895345985889434814e-01 -1.002274360507726669e-02 1.782310158014297485e-01 6.335592269897460938e-02 9.412474185228347778e-02 -2.568097710609436035e-01 -8.255952596664428711e-02 1.664976924657821655e-01 -9.944240003824234009e-02 2.382602542638778687e-01
-7.479620724916458130e-02 -9.777259081602096558e-02 -2.207015007734298706e-01 2.690736763179302216e-02 -2.131284922361373901e-01 3.059394955635070801e-01 1.748335510492324829e-01 -2.333500534296035767e-01 -6.430524587631225586e-02 8.895806223154067993e-02 -1.203122287988662720e-01 -1.333247423171997070e-01 1.188106462359428406e-01 3.807345628738403320e-01 3.161008358001708984e-01 1.077306047081947327e-01 -1.393269151449203491e-01 -8.232579380273818970e-02 -1.946098171174526215e-02 -2.213218361139297485e-01 1.120673120021820068e-01 -1.189006865024566650e-01 7.690160418860614300e-04 7.657813280820846558e-02 2.753289639949798584e-01 1.399453431367874146e-01 -1.578391492366790771e-01 -1.098568551242351532e-02 -4.397427197545766830e-03 -2.685340680181980133e-02 3.405897617340087891e-01 2.262569814920425415e-01
2.848860621452331543e-01 1.765780337154865265e-02 -3.270759880542755127e-01 4.980745911598205566e-02 -1.032440438866615295e-01 -5.646587908267974854e-02 2.130010873079299927e-01 -2.413760125637054443e-01 2.871101498603820801e-01 1.463693082332611084e-01 -2.414302527904510498e-02 1.145801916718482971e-01 2.046581357717514038e-01 3.260779976844787598e-01 2.358452677726745605e-01 2.396044433116912842e-01 2.554281242191791534e-02 1.095199491828680038e-03 1.614260226488113403e-01 -2.362373322248458862e-01 -1.492060814052820206e-02 5.295466631650924683e-02 -2.596463263034820557e-01 5.371742695569992065e-02 7.298308424651622772e-03 1.050015985965728760e-01 -2.463761717081069946e-01 -5.964489281177520752e-02 2.831377834081649780e-02 6.856075674295425415e-02 1.828043162822723389e-01 2.065685391426086426e-01
1.147506982088088989e-01 -8.671123534440994263e-02 -3.716704621911048889e-02 -2.057952731847763062e-01 -1.453571617603302002e-01 -1.676862686872482300e-01 -2.980209290981292725e-01 -1.573742628097534180e-01 -1.109212357550859451e-02 7.185147702693939209e-02 -6.488832086324691772e-02 -8.552888035774230957e-02 -1.357876658439636230e-01 3.584948778152465820e-01 2.485169470310211182e-01 -5.892615765333175659e-03 2.177344113588333130e-01 -1.047340482473373413e-01 -7.448431104421615601e-02 -2.078587859869003296e-01 8.161424100399017334e-02 -8.774808794260025024e-02 -1.010178625583648682e-01 1.334166377782821655e-01 1.721025556325912476e-01 9.586138650774955750e-03 -3.828333914279937744e-01 -5.288422107696533203e-02 -3.179450705647468567e-02 2.369313836097717285e-01 2.578906416893005371e-01 3.081657588481903076e-01
-4.583984985947608948e-02 1.274544466286897659e-02 -2.220316827297210693e-01 -6.156152859330177307e-02 -2.654605507850646973e-01 2.873519659042358398e-01 1.226601600646972656e-01 -4.139481484889984131e-02 -8.121211081743240356e-02 -2.010551467537879944e-02 1.695469208061695099e-02 -2.124762833118438721e-01 -8.789631538093090057e-03 4.727724492549896240e-01 3.050508201122283936e-01 -1.760857738554477692e-02 -6.123849004507064819e-02 -8.752688020467758179e-02 2.048920243978500366e-01 -1.226721107959747314e-01 -1.181119680404663086e-01 -5.321172252297401428e-02 -3.928341716527938843e-02 2.693876624107360840e-01 7.388295978307723999e-02 -1.882111094892024994e-02 -1.930196955800056458e-02 -2.519312128424644470e-02 -1.417361646890640259e-01 2.448985278606414795e-01 3.938561975955963135e-01 6.415610015392303467e-02
3.098094165325164795e-01 -9.493831545114517212e-02 -1.915972530841827393e-01 2.688811123371124268e-01 -5.557868480682373047e-01 -1.511417031288146973e-01 9.940551966428756714e-02 -7.326976209878921509e-02 -7.401454448699951172e-02 -1.587129831314086914e-01 1.359042078256607056e-01 -7.156272977590560913e-02 8.423338085412979126e-02 2.283255457878112793e-01 6.698735803365707397e-02 -9.519347548484802246e-02 2.962072789669036865e-01 1.934992820024490356e-01 2.178420871496200562e-02 2.489264681935310364e-02 5.662465095520019531e-02 -1.134406477212905884e-01 -6.993507593870162964e-02 6.130654364824295044e-02 3.126284107565879822e-02 -1.617802530527114868e-01 6.634882092475891113e-02 -2.463135421276092529e-01 9.712505154311656952e-03 -1.448700428009033203e-01 1.665346622467041016e-01 1.411799490451812744e-01
-6.802586466073989868e-02 -3.173939287662506104e-01 1.295006722211837769e-01 6.823663413524627686e-02 -1.805994212627410889e-01 -1.248992606997489929e-01 2.153620123863220215e-02 -2.184477448463439941e-01 -3.555071726441383362e-02 2.108963727951049805e-01 1.256112903356552124e-01 -1.801171600818634033e-01 -2.321609063073992729e-03 4.298035204410552979e-01 4.025254249572753906e-01 -1.087797135114669800e-01 3.767879679799079895e-02 -1.317302882671356201e-01 -2.159455791115760803e-02 -9.448335622437298298e-04 -2.494060248136520386e-02 -8.122527599334716797e-02 8.170548826456069946e-02 1.887592673301696777e-01 8.714725822210311890e-02 2.607371509075164795e-01 -2.964668571949005127e-01 -4.189552366733551025e-02 -3.923979401588439941e-02 2.666065990924835205e-01 8.358451724052429199e-02 1.032150238752365112e-01
-4.335957579314708710e-03 -1.534644514322280884e-01 -1.220828369259834290e-01 6.892511993646621704e-02 -3.645502626895904541e-01 1.315045356750488281e-01 3.242322430014610291e-02 -3.414599895477294922e-01 2.451592683792114258e-01 7.640210539102554321e-02 1.484234333038330078e-01 9.561356157064437866e-02 1.028074696660041809e-01 1.984082758426666260e-01 2.987673282623291016e-01 -1.455806046724319458e-01 -5.047948658466339111e-02 -2.188385836780071259e-02 -1.270474940538406372e-01 -1.781747341156005859e-01 -8.866927772760391235e-02 1.744494587182998657e-02 8.342479169368743896e-02 1.609652936458587646e-01 1.450612992048263550e-01 2.145263366401195526e-02 2.573107779026031494e-01 1.244489699602127075e-01 -1.262499988079071045e-01 2.101553976535797119e-01 3.468659520149230957e-01 2.363593429327011108e-01
1.908863149583339691e-02 3.353054821491241455e-02 -1.719306260347366333e-01 -1.934068277478218079e-02 -2.046015113592147827e-01 2.255067974328994751e-01 2.593017220497131348e-01 -4.598695933818817139e-01 7.350786775350570679e-02 4.506523162126541138e-02 -1.082579866051673889e-01 -1.572587788105010986e-01 1.318488866090774536e-01 1.737162321805953979e-01 5.939774960279464722e-02 5.435612425208091736e-02 2.176228314638137817e-01 -5.156467203050851822e-03 -1.079688966274261475e-01 4.039899259805679321e-02 -1.338803768157958984e-01 -3.092122450470924377e-02 -2.753475606441497803e-01 3.902045786380767822e-01 1.480595320463180542e-01 1.172445937991142273e-01 -2.081135809421539307e-01 -1.295508146286010742e-01 1.394432634115219116e-01 -8.898755908012390137e-02 9.972133487462997437e-02 2.418973296880722046e-01
2.074572890996932983e-01 -5.961308721452951431e-03 -2.528476119041442871e-01 1.424836963415145874e-01 -6.598426401615142822e-02 7.360832393169403076e-02 1.928661465644836426e-01 -1.673923730850219727e-01 2.843703329563140869e-01 1.620460301637649536e-01 2.877835035324096680e-01 -9.973365068435668945e-02 2.183260768651962280e-02 4.185424149036407471e-01 2.792775630950927734e-01 3.611261025071144104e-02 -3.413266316056251526e-02 1.881899684667587280e-02 1.137875318527221680e-01 6.215364858508110046e-02 -1.639921367168426514e-01 -2.371777780354022980e-02 -1.360782086849212646e-01 1.554268300533294678e-01 1.799876540899276733e-01 2.049630135297775269e-01 2.653743140399456024e-02 -1.934591382741928101e-01 -7.097179442644119263e-02 -1.429343074560165405e-01 9.640096873044967651e-02 3.272610306739807129e-01
8.830804377794265747e-02 -1.008895784616470337e-01 9.138397127389907837e-02 -2.084524631500244141e-01 -2.012846916913986206e-01 -1.027636155486106873e-01 -1.918981666676700115e-03 -2.157223522663116455e-01 -4.230928793549537659e-02 1.637040674686431885e-01 -1.013652831315994263e-01 -3.889330476522445679e-02 2.805693820118904114e-02 4.300331473350524902e-01 4.417454302310943604e-01 -9.251781553030014038e-02 -2.045420987997204065e-04 5.300778895616531372e-02 4.277910571545362473e-03 8.121840655803680420e-02 -8.060093969106674194e-02 9.004172682762145996e-02 -1.208364367485046387e-01 1.436946541070938110e-01 2.189972102642059326e-01 2.212500870227813721e-01 -3.903685510158538818e-02 1.731698065996170044e-01 -2.181062251329421997e-01 1.642863154411315918e-01 1.848513185977935791e-01 3.261615037918090820e-01
1.693580299615859985e-01 2.142732590436935425e-01 -2.830135226249694824e-01 1.491182744503021240e-01 -1.639961749315261841e-01 1.994671374559402466e-01 7.980406284332275391e-02 -3.593134880065917969e-01 1.530533879995346069e-01 -1.437566149979829788e-02 9.145571291446685791e-02 2.960322238504886627e-02 1.199412867426872253e-01 3.354127407073974609e-01 1.392562389373779297e-01 -1.741552650928497314e-01 -9.154631942510604858e-02 -7.971051335334777832e-02 -8.667828142642974854e-02 -3.635060787200927734e-01 2.559154331684112549e-01 2.270327508449554443e-02 -1.896825134754180908e-01 9.167306870222091675e-02 -1.858355291187763214e-02 2.264401167631149292e-01 -6.791040301322937012e-02 -1.326702684164047241e-01 -2.467611283063888550e-01 -4.058413952589035034e-02 -9.199839085340499878e-02 -4.267891123890876770e-02
3.124281167984008789e-01 8.871870487928390503e-02 -1.051456481218338013e-01 1.913349330425262451e-02 -1.354888379573822021e-01 2.067315764725208282e-02 2.600818872451782227e-01 -1.153328642249107361e-01 2.122972160577774048e-01 2.480532228946685791e-01 1.744372248649597168e-01 -7.017875462770462036e-02 -3.228520229458808899e-02 3.827249407768249512e-01 2.553206682205200195e-01 4.826892539858818054e-02 2.433522837236523628e-03 -1.963493525981903076e-01 2.601596117019653320e-01 -1.434193998575210571e-01 1.511043161153793335e-01 -1.143434792757034302e-01 -8.533415198326110840e-02 2.754550576210021973e-01 4.381258040666580200e-02 2.340827584266662598e-01 3.756650537252426147e-02 4.773491993546485901e-02 -1.629634201526641846e-01 -3.390917927026748657e-02 1.409415453672409058e-01 2.693010866641998291e-01
2.347065508365631104e-01 -6.525593250989913940e-02 -3.422136604785919189e-02 1.244688555598258972e-01 -2.958530187606811523e-01 -5.450057983398437500e-02 -1.873389631509780884e-01 -2.635293006896972656e-01 6.079533696174621582e-02 1.497128307819366455e-01 -1.922466158866882324e-01 -2.600020468235015869e-01 -2.490398287773132324e-02 2.985846102237701416e-01 5.806133151054382324e-02 -9.148421138525009155e-02 -1.241632029414176941e-01 -7.774046063423156738e-02 -1.420819014310836792e-02 -7.183325290679931641e-02 -1.842985004186630249e-01 -1.702581495046615601e-01 3.189857117831707001e-03 -1.073437780141830444e-01 -1.439312100410461426e-02 -1.358491778373718262e-01 -3.168831765651702881e-01 3.489165008068084717e-01 -1.826127804815769196e-02 8.373737335205078125e-02 3.107595145702362061e-01 2.252098023891448975e-01
1.644767820835113525e-01 1.612947583198547363e-01 -1.990828812122344971e-01 2.982055544853210449e-01 -1.666712015867233276e-01 -1.834814697504043579e-01 -1.290202289819717407e-01 1.342055201530456543e-01 1.045287996530532837e-01 -1.530181169509887695e-01 4.397046566009521484e-02 -1.690971851348876953e-01 9.106933325529098511e-02 4.618982374668121338e-01 1.231057345867156982e-01 -2.676401659846305847e-02 1.303198784589767456e-01 -1.258403658866882324e-01 -4.104395210742950439e-01 -2.606676518917083740e-01 3.418128192424774170e-02 -1.692537814378738403e-01 -5.712779238820075989e-02 6.389485299587249756e-02 3.555001318454742432e-02 -2.215073257684707642e-01 6.538861244916915894e-02 -7.502729445695877075e-02 -1.073715686798095703e-01 5.865394324064254761e-02 1.770588606595993042e-01 8.333290368318557739e-02
4.502617716789245605e-01 -1.874410063028335571e-01 -8.749820291996002197e-02 8.612089604139328003e-02 -3.873887658119201660e-02 2.335017770528793335e-01 1.277377307415008545e-01 -5.635296925902366638e-02 3.955931961536407471e-01 1.528912782669067383e-01 2.297414094209671021e-02 -1.206157356500625610e-01 1.903783679008483887e-01 3.107402622699737549e-01 2.166108042001724243e-01 2.509565055370330811e-01 -2.680447697639465332e-02 -1.078179329633712769e-01 1.145380139350891113e-01 -7.546800374984741211e-02 5.477733537554740906e-02 -1.924197971820831299e-01 -3.881280496716499329e-02 2.297195345163345337e-01 -2.217955142259597778e-02 1.678603440523147583e-01 -1.000132225453853607e-02 -1.430376172065734863e-01 -2.615806460380554199e-02 -5.251382663846015930e-02 4.829768463969230652e-02 2.311450242996215820e-01
6.405803561210632324e-02 -4.454078152775764465e-02 -1.949507296085357666e-01 -6.022366881370544434e-02 -1.429459601640701294e-01 1.058723703026771545e-01 -1.022689510136842728e-02 -2.799740731716156006e-01 1.289904862642288208e-02 1.916998624801635742e-01 -4.886363446712493896e-02 -1.612754352390766144e-02 2.748518586158752441e-01 3.109017014503479004e-01 9.957903623580932617e-02 1.730925291776657104e-01 3.584813475608825684e-01 -3.372004032135009766e-01 -9.422926604747772217e-02 5.049418192356824875e-03 1.269807852804660797e-02 -4.117448255419731140e-02 -3.460586369037628174e-01 2.124646008014678955e-01 8.377445489168167114e-02 -2.419188152998685837e-03 1.710030883550643921e-01 1.783858537673950195e-01 -2.289866469800472260e-02 2.597058191895484924e-02 -7.207106053829193115e-02 3.132915794849395752e-01
2.245925068855285645e-01 -6.133671849966049194e-02 -3.013164699077606201e-01 1.106298267841339111e-01 8.748669922351837158e-02 5.662725120782852173e-02 8.210209757089614868e-02 -3.209352791309356689e-01 6.546775251626968384e-02 -6.840693205595016479e-02 7.429958134889602661e-02 7.994853705167770386e-02 1.855446398258209229e-01 4.023403823375701904e-01 3.259891569614410400e-01 -9.009833633899688721e-02 7.388330996036529541e-02 -1.917373687028884888e-01 1.020570471882820129e-01 -1.491315960884094238e-01 2.035642117261886597e-01 6.098467111587524414e-02 2.110936045646667480e-01 1.250429004430770874e-01 4.408994689583778381e-02 3.760551214218139648e-01 -1.937326043844223022e-02 -5.302347615361213684e-02 -8.598600327968597412e-02 9.317772835493087769e-02 2.150419503450393677e-01 -3.869554027915000916e-02
6.850451976060867310e-02 1.448338478803634644e-01 -1.625789850950241089e-01 -2.580145560204982758e-02 -4.582385718822479248e-01 -7.687413692474365234e-02 2.354451455175876617e-03 -8.020333945751190186e-02 3.123978525400161743e-02 5.821810290217399597e-02 -9.348855353891849518e-03 -3.381411731243133545e-01 3.910547122359275818e-02 1.048923283815383911e-01 2.440256774425506592e-01 1.801148205995559692e-01 6.150471791625022888e-02 -2.162762135267257690e-01 -2.239241898059844971e-01 -2.298100739717483521e-01 -3.984298184514045715e-02 1.507491320371627808e-01 -2.011332213878631592e-01 8.519723266363143921e-02 1.365081965923309326e-01 2.648540735244750977e-01 -2.100755274295806885e-01 -2.748272754251956940e-02 -9.377757459878921509e-02 3.121881186962127686e-01 1.676025539636611938e-01 -8.963504433631896973e-02
2.966984808444976807e-01 2.536693215370178223e-02 -2.465721219778060913e-01 3.197359442710876465e-01 -1.704873591661453247e-01 2.275722622871398926e-01 1.511321961879730225e-01 -1.519933491945266724e-01 2.728665769100189209e-01 1.303445100784301758e-01 1.307014077901840210e-01 8.113107085227966309e-02 3.617849200963973999e-02 2.803232073783874512e-01 2.867993116378784180e-01 1.236444190144538879e-01 1.235351637005805969e-01 -1.811192482709884644e-01 -2.768924087285995483e-02 -7.681465148925781250e-02 -5.871466174721717834e-02 -2.098215818405151367e-01 -1.262471228837966919e-01 1.900231391191482544e-01 1.403405666351318359e-01 2.000100910663604736e-01 -1.901534050703048706e-01 9.234070032835006714e-02 -4.061100631952285767e-02 1.314685195684432983e-01 -1.558731198310852051e-01 1.645921915769577026e-01
1.451606452465057373e-01 -9.850437194108963013e-02 1.153440331108868122e-03 3.709310889244079590e-01 -3.627217411994934082e-01 3.527421504259109497e-02 -1.193782761693000793e-01 -2.921007275581359863e-01 1.018416881561279297e-01 2.353855967521667480e-01 -3.563607111573219299e-02 -1.236452832818031311e-01 6.213907524943351746e-02 1.096126064658164978e-01 -8.591394871473312378e-02 7.395838946104049683e-02 -1.150684896856546402e-02 -3.097863122820854187e-02 -5.515785515308380127e-02 -3.400722444057464600e-01 -2.205444574356079102e-01 -6.677673757076263428e-02 -1.129342522472143173e-02 -4.356865957379341125e-02 3.261735737323760986e-01 1.395499520003795624e-02 -2.291297167539596558e-01 -7.524613291025161743e-02 3.172237798571586609e-02 1.917233765125274658e-01 2.357168495655059814e-01 2.349552512168884277e-01
3.651022315025329590e-01 -2.038100361824035645e-01 -1.946822106838226318e-01 4.060071334242820740e-02 -4.733104258775711060e-02 1.953005343675613403e-01 2.001145929098129272e-01 -2.039524018764495850e-01 2.033202648162841797e-01 7.620885968208312988e-02 2.907792627811431885e-01 -5.080724880099296570e-02 6.048389524221420288e-02 1.944807320833206177e-01 3.588715493679046631e-01 1.406497955322265625e-01 4.078210517764091492e-02 -1.626896262168884277e-01 2.277808189392089844e-01 -1.290143877267837524e-01 3.591261804103851318e-02 -8.318663388490676880e-02 -2.305295616388320923e-01 6.659096479415893555e-02 2.971301674842834473e-01 8.769864588975906372e-02 -2.016482353210449219e-01 -4.583528265357017517e-02 -1.811099946498870850e-01 4.241642355918884277e-02 1.212837174534797668e-02 5.761170387268066406e-02
-2.278484553098678589e-01 -2.480605840682983398e-01 -1.544934064149856567e-01 5.952794477343559265e-02 -1.726866662502288818e-01 -3.471096605062484741e-02 1.005021855235099792e-01 -4.069797396659851074e-01 -7.150565087795257568e-02 8.899193257093429565e-02 1.865225583314895630e-01 -2.074985206127166748e-01 1.717437990009784698e-02 3.663780689239501953e-01 9.582132101058959961e-02 -1.881661564111709595e-01 1.914761066436767578e-01 1.350456178188323975e-01 -1.563851535320281982e-01 -1.135326325893402100e-01 -1.358744651079177856e-01 -5.842712521553039551e-02 -6.404995918273925781e-02 6.972731649875640869e-02 1.283350735902786255e-01 -1.281485408544540405e-01 -1.100289449095726013e-02 -1.669680029153823853e-01 -6.931938230991363525e-02 1.594085097312927246e-01 2.665145695209503174e-01 3.117075264453887939e-01
3.276723325252532959e-01 1.751847416162490845e-01 -1.277367621660232544e-01 1.487804949283599854e-01 -1.998015940189361572e-01 1.798039227724075317e-01 1.406385600566864014e-01 -1.975211203098297119e-01 1.819670051336288452e-01 9.230691194534301758e-02 -3.699216619133949280e-02 -1.419317126274108887e-01 -3.193972259759902954e-02 2.646380960941314697e-01 2.136163860559463501e-01 2.169159203767776489e-01 1.437430977821350098e-01 -5.988014861941337585e-02 1.787811815738677979e-01 -1.998234689235687256e-01 5.653353780508041382e-02 -1.290564835071563721e-01 -3.649535030126571655e-02 2.796445190906524658e-01 2.603506147861480713e-01 1.370070725679397583e-01 -3.101821541786193848e-01 -8.060697466135025024e-02 -6.341259181499481201e-02 -8.086635172367095947e-02 2.991534397006034851e-02 2.632824778556823730e-01
1.753148138523101807e-01 5.110760778188705444e-02 -2.545012235641479492e-01 -1.955232769250869751e-02 1.092746704816818237e-01 1.754406690597534180e-01 1.498434543609619141e-01 -3.585717380046844482e-01 3.364152312278747559e-01 7.274509221315383911e-02 8.337165415287017822e-02 -1.472955942153930664e-01 1.410536374896764755e-02 4.130013883113861084e-01 1.567617505788803101e-01 -1.566183008253574371e-02 -1.394012272357940674e-01 1.052286010235548019e-02 -2.047699540853500366e-01 -2.289163023233413696e-01 8.219387382268905640e-03 -1.023002862930297852e-01 -2.629215121269226074e-01 2.947351895272731781e-02 6.247335579246282578e-03 9.721532464027404785e-02 6.402841210365295410e-02 -7.669501006603240967e-02 -2.741683423519134521e-01 5.070742964744567871e-02 1.307446956634521484e-01 2.373568415641784668e-01
6.568285822868347168e-02 -1.460184603929519653e-01 -2.445727437734603882e-01 2.906889319419860840e-01 2.248750440776348114e-02 1.742997467517852783e-01 -1.433960199356079102e-01 -3.798940777778625488e-02 3.419577479362487793e-01 -7.900282740592956543e-02 1.685082763433456421e-01 -1.466225236654281616e-01 2.007212042808532715e-01 3.021803200244903564e-01 2.177523374557495117e-01 -7.837214320898056030e-02 3.741563856601715088e-02 -1.041844412684440613e-01 -3.092853724956512451e-01 -1.871448196470737457e-02 2.069982886314392090e-02 1.633849143981933594e-01 7.905702106654644012e-03 -2.176314592361450195e-02 1.083270087838172913e-01 4.822961241006851196e-02 5.374166741967201233e-02 -3.023859560489654541e-01 -1.634322106838226318e-02 1.243467554450035095e-01 1.833666563034057617e-01 3.539303243160247803e-01
2.377878874540328979e-01 -2.025047242641448975e-01 6.695492565631866455e-02 1.765277981758117676e-01 -9.449407458305358887e-02 -1.288534253835678101e-01 1.712510436773300171e-01 -1.026436313986778259e-01 -2.817206084728240967e-01 -5.647784471511840820e-02 -2.220069766044616699e-01 9.833292663097381592e-02 2.230521664023399353e-02 2.441624253988265991e-01 2.580586075782775879e-01 -2.012455090880393982e-02 -2.651384274940937757e-04 -2.797838486731052399e-02 1.428874135017395020e-01 -1.885221451520919800e-01 9.763733297586441040e-02 9.572202712297439575e-02 5.314643681049346924e-02 2.551047131419181824e-02 -2.171027809381484985e-01 2.470786720514297485e-01 2.550711929798126221e-01 -1.278686523437500000e-01 -3.433384895324707031e-01 2.296891212463378906e-01 -1.532898843288421631e-01 2.648459672927856445e-01
-5.078923329710960388e-02 -1.454916298389434814e-01 -1.292735934257507324e-01 1.590416282415390015e-01 -3.741568624973297119e-01 -2.253640294075012207e-01 2.136794030666351318e-01 -2.704413235187530518e-01 -3.867972642183303833e-02 -2.814006060361862183e-02 -2.030618041753768921e-01 1.830656081438064575e-02 6.611176580190658569e-02 1.983321309089660645e-01 6.761796027421951294e-02 -2.677239775657653809e-01 3.834461569786071777e-01 -3.289277851581573486e-02 -3.372200205922126770e-02 -1.095388159155845642e-01 7.959272712469100952e-02 -2.540410757064819336e-01 -3.549166023731231689e-02 8.645310997962951660e-02 1.714455336332321167e-01 9.305863082408905029e-02 -2.959723956882953644e-02 1.493879854679107666e-01 -1.379277110099792480e-01 2.378365397453308105e-01 2.106441408395767212e-01 1.969599574804306030e-01
1.837358325719833374e-01 -7.161021232604980469e-02 -5.471256375312805176e-02 1.190968453884124756e-01 -1.096482202410697937e-01 -5.962625145912170410e-02 1.449741721153259277e-01 -1.383710801601409912e-01 -2.487574964761734009e-01 1.867083162069320679e-01 -1.854882091283798218e-01 -2.564474940299987793e-01 -2.346881292760372162e-02 3.704691827297210693e-01 2.109188884496688843e-01 7.514586672186851501e-03 1.004227623343467712e-01 1.558584272861480713e-01 9.274914860725402832e-02 -1.587828546762466431e-01 4.206317067146301270e-01 2.701290138065814972e-02 -2.693382203578948975e-01 -1.930641569197177887e-02 3.311051428318023682e-02 -3.829484879970550537e-01 1.483581215143203735e-01 -6.312689278274774551e-03 -1.539341546595096588e-02 -7.828741520643234253e-02 1.126391738653182983e-01 3.638733550906181335e-02
2.936261007562279701e-03 -1.598411053419113159e-01 1.625424996018409729e-02 3.973392397165298462e-02 -1.501963138580322266e-01 -9.922328591346740723e-02 2.924050986766815186e-01 -1.779417395591735840e-01 1.447452902793884277e-01 -4.264252781867980957e-01 -2.375142276287078857e-01 -2.175438404083251953e-01 -5.074003338813781738e-02 3.660270199179649353e-02 3.721386194229125977e-01 -2.420201152563095093e-01 -1.025932654738426208e-01 -1.248541623353958130e-01 -5.742074921727180481e-03 -3.070919215679168701e-01 1.447767317295074463e-01 -8.792059123516082764e-02 -2.205009758472442627e-01 1.487980782985687256e-01 1.079451516270637512e-01 1.615725755691528320e-01 -1.490843109786510468e-02 -1.147928759455680847e-01 -1.851187497377395630e-01 5.263943225145339966e-02 6.405869871377944946e-02 5.764211714267730713e-02
4.086076281964778900e-03 -1.685954332351684570e-01 -1.253563258796930313e-02 1.787051707506179810e-01 -3.050591945648193359e-01 -1.755651272833347321e-02 1.661365032196044922e-01 -3.347875773906707764e-01 6.487677991390228271e-02 5.159454047679901123e-02 -2.322067469358444214e-01 -1.477262675762176514e-01 -2.845367491245269775e-01 3.223699927330017090e-01 1.853217035531997681e-01 2.439058851450681686e-03 2.270077615976333618e-01 2.337512075901031494e-01 -1.959480047225952148e-01 -2.160460948944091797e-01 5.741205811500549316e-02 -8.135605603456497192e-02 5.862236395478248596e-02 1.532883048057556152e-01 1.178134381771087646e-01 2.137040793895721436e-01 5.897027999162673950e-02 2.370182983577251434e-02 -1.225073933601379395e-01 5.710182338953018188e-02 -1.121709719300270081e-01 2.864140272140502930e-01
6.979590654373168945e-02 -3.896397352218627930e-01 -1.391880512237548828e-01 5.267591774463653564e-02 8.008066564798355103e-03 -2.328281551599502563e-01 3.557091653347015381e-01 -1.529672592878341675e-01 1.842034310102462769e-01 1.711459159851074219e-01 -1.624252647161483765e-01 -2.682877182960510254e-01 -3.749933093786239624e-02 2.195804268121719360e-01 -4.642426595091819763e-02 -6.213495135307312012e-02 2.392589300870895386e-02 1.266565918922424316e-02 4.710033908486366272e-02 -1.903891265392303467e-01 3.920013085007667542e-02 1.534872949123382568e-01 -1.129501536488533020e-01 -9.812360256910324097e-02 1.486535519361495972e-01 3.678694963455200195e-01 -1.755529940128326416e-01 -1.068260967731475830e-01 -2.052911669015884399e-01 1.507502943277359009e-01 1.374493390321731567e-01 1.721657216548919678e-01
1.315129399299621582e-01 -1.761524826288223267e-01 -9.895481914281845093e-02 7.891084253787994385e-02 -9.848398715257644653e-02 -2.330391705036163330e-01 1.460014730691909790e-01 1.594365946948528290e-02 1.801232993602752686e-01 4.446726292371749878e-02 -2.206235677003860474e-01 -3.129208385944366455e-01 1.043101847171783447e-01 2.015523016452789307e-01 1.635196506977081299e-01 -3.972170501947402954e-02 1.348244547843933105e-01 9.903675317764282227e-02 -1.611567884683609009e-01 -1.005619168281555176e-01 2.091647684574127197e-02 -1.157829165458679199e-01 3.521891683340072632e-02 -1.687238365411758423e-01 2.774516344070434570e-01 3.283533453941345215e-01 5.718376860022544861e-02 2.027293480932712555e-02 -3.000214397907257080e-01 3.322101831436157227e-01 -2.271551080048084259e-02 3.037305474281311035e-01
1.688810437917709351e-01 6.733772158622741699e-02 -2.017931640148162842e-01 -3.586816787719726562e-02 -3.420591056346893311e-01 1.707177311182022095e-01 1.775921881198883057e-01 -1.462392210960388184e-01 5.252516269683837891e-01 2.078545242547988892e-01 -5.282409116625785828e-02 2.204829826951026917e-02 5.731322243809700012e-02 3.351959884166717529e-01 1.886493116617202759e-01 -6.536339223384857178e-02 2.225384814664721489e-03 -1.755854338407516479e-01 -1.939745806157588959e-02 6.018929928541183472e-02 9.130017459392547607e-02 -5.702956765890121460e-02 -2.135690748691558838e-01 4.721457883715629578e-02 -1.371571212075650692e-03 1.839689165353775024e-01 -1.767530590295791626e-01 -8.393637835979461670e-02 -1.048281267285346985e-01 -8.142516016960144043e-03 1.199343279004096985e-01 2.369735538959503174e-01
2.440848201513290405e-02 -2.338525354862213135e-01 1.175341159105300903e-01 1.687615215778350830e-01 1.170239672064781189e-01 1.693962961435317993e-01 1.505555212497711182e-01 -2.130414247512817383e-01 2.515387833118438721e-01 6.372039933921769261e-05 -3.353163897991180420e-01 -2.168897390365600586e-01 2.211811393499374390e-01 1.897937506437301636e-01 3.783843517303466797e-01 -4.458476603031158447e-02 -1.314716972410678864e-02 1.767312884330749512e-01 -4.009304102510213852e-03 -7.097667455673217773e-02 2.498597800731658936e-01 -1.216612942516803741e-02 -1.007389128208160400e-01 1.243842244148254395e-01 -1.054082512855529785e-01 -1.109655946493148804e-01 1.464376598596572876e-01 -2.814655900001525879e-01 -2.137554436922073364e-01 2.007695138454437256e-01 -5.323663353919982910e-02 3.925042599439620972e-02
3.332072198390960693e-01 -1.283269971609115601e-01 -1.937619149684906006e-01 1.611091494560241699e-01 1.617391407489776611e-01 2.290378361940383911e-01 -1.324122250080108643e-01 2.427310310304164886e-02 5.993800982832908630e-02 -1.863976242020726204e-03 3.205967247486114502e-01 -2.702398598194122314e-01 -1.915568709373474121e-01 3.267552256584167480e-01 -3.474472835659980774e-02 -2.438469678163528442e-01 3.051962256431579590e-01 -7.179065793752670288e-02 1.197213008999824524e-01 -1.905854940414428711e-01 -6.346106529235839844e-02 -1.478933449834585190e-02 -1.745419800281524658e-01 1.031997874379158020e-01 9.111020714044570923e-02 1.526727378368377686e-01 1.475521028041839600e-01 -1.109366491436958313e-01 -1.306841820478439331e-01 1.512307524681091309e-01 2.370625175535678864e-02 1.679597944021224976e-01
3.988886475563049316e-01 6.579237431287765503e-02 1.434352993965148926e-01 1.655472069978713989e-01 -3.085375130176544189e-01 1.990499645471572876e-01 -2.999875880777835846e-02 7.860724627971649170e-02 2.599193155765533447e-01 2.767966091632843018e-01 -2.386822700500488281e-01 -1.723164319992065430e-01 -5.913954973220825195e-02 2.065885514020919800e-01 1.750945746898651123e-01 -1.105912998318672180e-01 2.664251029491424561e-01 -4.067855328321456909e-02 -6.926400959491729736e-02 1.147644966840744019e-02 -8.869630843400955200e-02 -3.673602938652038574e-01 -1.154411882162094116e-01 -1.560023128986358643e-01 2.506407909095287323e-02 -9.471467882394790649e-02 1.567688398063182831e-02 -1.272603422403335571e-01 5.455484241247177124e-02 4.498468711972236633e-02 1.854016184806823730e-01 5.760980024933815002e-02
7.464362680912017822e-02 4.271475970745086670e-02 -1.553497314453125000e-01 1.067150011658668518e-01 -4.846592843532562256e-01 1.191356964409351349e-02 2.145999073982238770e-01 -7.524479925632476807e-02 -4.391016438603401184e-02 -1.287131011486053467e-01 -1.017408743500709534e-01 -2.170420736074447632e-01 2.662649452686309814e-01 1.767065823078155518e-01 -7.138874381780624390e-02 -4.906946793198585510e-02 2.545551359653472900e-01 1.618528515100479126e-01 4.750150069594383240e-02 -2.734311819076538086e-01 1.507856994867324829e-01 -3.829527497291564941e-01 -1.736566424369812012e-01 -8.251492865383625031e-03 1.641701757907867432e-01 -4.254532605409622192e-02 1.199834141880273819e-02 -8.888889849185943604e-02 3.035447560250759125e-02 2.399026602506637573e-01 7.585710287094116211e-02 -1.268273890018463135e-01
1.247401311993598938e-01 -1.571404631249606609e-03 -1.148357391357421875e-01 -2.011213004589080811e-01 3.497759997844696045e-02 2.636368572711944580e-01 1.145685687661170959e-01 -2.531588673591613770e-01 -6.321608275175094604e-02 -2.329421229660511017e-02 -1.472050100564956665e-01 -6.596226245164871216e-02 5.516523122787475586e-02 1.507297903299331665e-01 3.142856061458587646e-01 -1.666815429925918579e-01 9.616218507289886475e-02 -2.050999999046325684e-01 1.002194546163082123e-02 -2.980662286281585693e-01 6.399147212505340576e-02 1.481569260358810425e-01 -5.986213311553001404e-02 3.031796216964721680e-01 -2.172497287392616272e-02 2.837221324443817139e-01 -2.125080525875091553e-01 4.319246485829353333e-02 -1.538579016923904419e-01 2.533261179924011230e-01 -1.350545138120651245e-01 3.226326406002044678e-01
2.974728345870971680e-01 1.271015852689743042e-01 -7.780322432518005371e-02 3.859463036060333252e-01 -3.264321386814117432e-01 -4.932554066181182861e-02 1.067239716649055481e-01 9.947381168603897095e-02 7.663600146770477295e-02 -9.311746805906295776e-02 -8.319848030805587769e-02 4.002831410616636276e-03 9.035764634609222412e-02 2.190143615007400513e-01 -2.111194469034671783e-02 -2.059161514043807983e-01 3.880171775817871094e-01 -1.247747018933296204e-01 -1.056468561291694641e-01 8.538005501031875610e-02 3.086048960685729980e-01 -6.069919839501380920e-02 -3.177002072334289551e-01 1.411198079586029053e-01 -7.856786251068115234e-02 -2.531168423593044281e-02 -1.810135841369628906e-01 -1.638145446777343750e-01 3.144172579050064087e-02 1.231558844447135925e-01 5.041237920522689819e-02 1.230675540864467621e-02
2.768310718238353729e-02 -4.099540412425994873e-02 -2.500029504299163818e-01 5.888549983501434326e-02 -4.078733026981353760e-01 3.017519414424896240e-01 1.299785375595092773e-01 -3.505099713802337646e-01 1.018630415201187134e-01 1.581998318433761597e-01 4.554654285311698914e-02 7.129984349012374878e-02 -5.677938461303710938e-02 1.893409341573715210e-01 2.875463366508483887e-01 -1.145776808261871338e-01 1.025761738419532776e-01 3.149489685893058777e-02 7.771243900060653687e-02 -5.464211478829383850e-02 1.027134880423545837e-01 3.420913517475128174e-01 -8.109407871961593628e-02 1.722202897071838379e-01 8.747838437557220459e-02 2.665952146053314209e-01 -1.310952007770538330e-01 -1.818619370460510254e-01 5.259710550308227539e-02 1.199525743722915649e-01 8.017121255397796631e-02 1.416054666042327881e-01
2.837271094322204590e-01 1.122966874390840530e-02 -1.527450531721115112e-01 2.606738805770874023e-01 -3.965952694416046143e-01 1.617234945297241211e-01 1.161696240305900574e-01 -4.367283582687377930e-01 1.262495815753936768e-01 2.727965824306011200e-02 2.123038098216056824e-02 -1.162322759628295898e-01 3.584532067179679871e-02 4.178683161735534668e-01 -1.798094511032104492e-01 -7.298988103866577148e-02 -1.202277392148971558e-01 -1.307037472724914551e-01 2.432059645652770996e-01 -1.103705242276191711e-01 -5.535773187875747681e-02 -1.336656659841537476e-01 3.333986550569534302e-02 1.144989579916000366e-01 5.882363766431808472e-02 1.309384219348430634e-02 8.936327695846557617e-02 1.457719206809997559e-01 -5.505456402897834778e-02 9.102822281420230865e-03 -2.661409601569175720e-02 1.466614902019500732e-01
2.161071896553039551e-01 -1.438333839178085327e-02 2.362772449851036072e-02 -2.274950444698333740e-01 -1.985429078340530396e-01 1.024392917752265930e-01 1.474121659994125366e-01 -3.013921082019805908e-01 2.424854487180709839e-01 1.395741850137710571e-01 -1.575030200183391571e-02 7.636412978172302246e-02 2.542479038238525391e-01 2.284218370914459229e-01 1.854192018508911133e-01 -1.137285083532333374e-01 2.432540953159332275e-01 -2.026310265064239502e-01 2.641621977090835571e-02 -8.319779485464096069e-02 -1.382647007703781128e-01 -1.461753547191619873e-01 -4.016166925430297852e-01 2.213787585496902466e-01 -6.493070162832736969e-03 1.791794896125793457e-01 -2.005378752946853638e-01 -1.641023308038711548e-01 -4.675398394465446472e-02 9.700120240449905396e-02 -1.021477133035659790e-01 9.921243041753768921e-02
1.633059531450271606e-01 -1.669072955846786499e-01 -1.744368672370910645e-01 1.287141591310501099e-01 -3.526912033557891846e-01 2.579089105129241943e-01 -6.074122712016105652e-02 -2.479702830314636230e-01 -1.504688058048486710e-02 -3.120372816920280457e-02 1.932953000068664551e-01 7.042193412780761719e-02 2.286696135997772217e-01 3.531146049499511719e-01 2.841023504734039307e-01 1.185538768768310547e-01 -1.439497619867324829e-01 6.837227195501327515e-02 -1.462730113416910172e-02 -8.167962729930877686e-02 4.314482957124710083e-02 -4.778772592544555664e-03 -6.236695498228073120e-02 9.942246228456497192e-02 5.057685822248458862e-02 9.128931909799575806e-02 2.912982925772666931e-02 1.386964917182922363e-01 -4.363037943840026855e-01 -2.414049021899700165e-02 -2.333303689956665039e-01 5.305776745080947876e-02
3.974540531635284424e-01 -1.837167739868164062e-01 -2.475698441267013550e-01 1.800377108156681061e-02 -1.754615455865859985e-02 4.603030160069465637e-02 7.314376533031463623e-02 -2.812924981117248535e-01 9.954471886157989502e-02 3.402451574802398682e-01 9.884127415716648102e-03 -3.072421550750732422e-01 -2.285933345556259155e-01 2.487313002347946167e-01 6.980034057050943375e-03 8.501749485731124878e-02 3.410922363400459290e-02 -2.175346761941909790e-01 9.551800042390823364e-02 4.598743095993995667e-02 1.159912254661321640e-02 8.057063817977905273e-02 -8.607011288404464722e-02 3.401140868663787842e-01 -6.445086002349853516e-02 7.294643670320510864e-02 1.401233952492475510e-02 5.468003451824188232e-02 -2.890644669532775879e-01 3.570798039436340332e-02 1.363578736782073975e-01 1.125516891479492188e-01
2.179833799600601196e-01 -8.610278367996215820e-02 -1.430873125791549683e-01 -7.040394097566604614e-02 -1.521839052438735962e-01 7.391451299190521240e-02 1.278035342693328857e-01 -2.535991370677947998e-01 2.612126171588897705e-01 3.271512687206268311e-01 -7.260409742593765259e-02 -9.155591577291488647e-02 6.476966291666030884e-02 3.983556330204010010e-01 3.294791877269744873e-01 -3.272671997547149658e-02 1.844999492168426514e-01 -1.755239069461822510e-01 5.133564025163650513e-02 -3.089766204357147217e-01 -5.796997249126434326e-02 -7.635076344013214111e-02 1.102449595928192139e-01 2.392720729112625122e-01 1.640577018260955811e-01 9.927621483802795410e-02 -1.122893020510673523e-01 1.126529723405838013e-01 -1.194449439644813538e-01 -9.854353964328765869e-02 -1.052169054746627808e-01 1.013956591486930847e-01
2.246674150228500366e-01 1.767077594995498657e-01 -1.645222902297973633e-01 8.605994284152984619e-02 2.662067674100399017e-02 3.066789172589778900e-02 -1.193363312631845474e-02 -2.487722486257553101e-01 2.193192020058631897e-02 -3.483224287629127502e-02 1.995618641376495361e-01 -1.442601531744003296e-01 4.769006744027137756e-02 3.459194004535675049e-01 -8.187148720026016235e-02 -1.856542974710464478e-01 -6.596824526786804199e-02 -1.879693269729614258e-01 -8.658616244792938232e-02 -6.806547939777374268e-02 9.953815490007400513e-02 2.228161543607711792e-01 -2.143088281154632568e-01 1.126198098063468933e-01 9.361501783132553101e-02 1.758553087711334229e-01 -2.797928452491760254e-02 -2.369558215141296387e-01 -2.798809409141540527e-01 1.128334999084472656e-01 3.897229135036468506e-01 2.918246686458587646e-01
9.359676390886306763e-02 -9.294239431619644165e-02 -2.259482443332672119e-01 2.571983039379119873e-01 -3.688925206661224365e-01 1.561332643032073975e-01 -1.395411789417266846e-01 -1.825939267873764038e-01 4.280580580234527588e-02 8.979536592960357666e-02 -1.552760899066925049e-01 7.522273063659667969e-02 3.183637261390686035e-01 3.750002384185791016e-01 1.717979907989501953e-01 1.250543296337127686e-01 -1.715346276760101318e-01 -7.750915735960006714e-02 8.467109501361846924e-02 -1.522654443979263306e-01 1.330165117979049683e-01 6.481396406888961792e-02 -8.611010015010833740e-02 1.230600029230117798e-01 5.098197236657142639e-02 1.746719777584075928e-01 -2.531407475471496582e-01 9.752094745635986328e-02 -1.848907470703125000e-01 3.785778954625129700e-02 -2.130385041236877441e-01 1.654868572950363159e-01
3.429484665393829346e-01 -1.451174467802047729e-01 -3.112685084342956543e-01 1.704222559928894043e-01 -3.474505543708801270e-01 2.498882263898849487e-01 -1.146072447299957275e-01 -4.301213845610618591e-02 1.342172473669052124e-01 8.990500122308731079e-02 8.052511513233184814e-02 -1.754033863544464111e-01 4.385218396782875061e-02 1.178807094693183899e-01 2.396407127380371094e-01 2.311266064643859863e-01 -2.005599066615104675e-02 -9.531829506158828735e-02 3.805588558316230774e-02 -2.367511838674545288e-01 1.024216227233409882e-02 -1.267287880182266235e-01 -1.963924765586853027e-01 1.675658971071243286e-01 5.712435021996498108e-02 2.780015766620635986e-01 -2.948132157325744629e-02 -1.949113979935646057e-02 -1.694649904966354370e-01 -2.436634004116058350e-01 -1.165725588798522949e-01 1.181253641843795776e-01
-1.809946447610855103e-02 -2.335567325353622437e-01 -8.370216004550457001e-03 2.018489837646484375e-01 -2.530932724475860596e-01 -1.146660149097442627e-01 4.929778352379798889e-02 -2.204766571521759033e-01 9.861993044614791870e-02 1.038394272327423096e-01 -3.209031820297241211e-01 -2.343967258930206299e-01 -2.021252959966659546e-01 3.395514562726020813e-03 1.756271272897720337e-01 -1.390720009803771973e-01 3.465856909751892090e-01 1.438631117343902588e-01 -6.777128670364618301e-03 -2.559379041194915771e-01 1.212646439671516418e-01 -1.071598678827285767e-01 -1.284711658954620361e-01 1.251463443040847778e-01 2.261049598455429077e-01 1.391496956348419189e-01 -1.808497160673141479e-01 4.921082779765129089e-02 -2.248933017253875732e-01 1.866157948970794678e-01 1.156736239790916443e-01 1.935565918684005737e-01
2.484189718961715698e-01 1.002351641654968262e-01 -3.054187297821044922e-01 4.612618684768676758e-01 -1.974509954452514648e-01 9.487529285252094269e-03 -4.800524190068244934e-02 7.607141882181167603e-02 2.340729683637619019e-01 -1.778337359428405762e-01 -1.410225033760070801e-01 -1.283186674118041992e-01 1.506328769028186798e-02 2.539415955543518066e-01 -3.031592629849910736e-02 -1.526660323143005371e-01 3.610090017318725586e-01 4.442737996578216553e-02 -1.157312616705894470e-01 6.786540150642395020e-02 4.328941926360130310e-02 1.181257609277963638e-02 -8.599902689456939697e-02 1.471825987100601196e-01 -1.595605611801147461e-01 2.352558448910713196e-02 -1.097340881824493408e-01 -2.402501851320266724e-01 -2.436262667179107666e-01 -2.666497603058815002e-02 1.063843965530395508e-01 1.216233447194099426e-01
-3.246352076530456543e-02 -1.880366504192352295e-01 -7.743562012910842896e-02 8.395757526159286499e-02 -3.253958523273468018e-01 -2.587862126529216766e-02 3.156272768974304199e-01 -2.207073122262954712e-01 1.279540359973907471e-01 -3.767455369234085083e-02 -4.171772599220275879e-01 8.572475612163543701e-02 -4.627288505434989929e-02 1.606787890195846558e-01 2.870145440101623535e-01 -5.960740894079208374e-02 2.028521895408630371e-01 -5.506654083728790283e-02 -2.216373942792415619e-02 1.115549728274345398e-01 7.652312517166137695e-02 -1.770526021718978882e-01 -2.111372500658035278e-01 -4.847004264593124390e-02 2.074296623468399048e-01 2.028290629386901855e-01 -9.608358144760131836e-02 3.076030500233173370e-02 -2.113237231969833374e-01 2.201773226261138916e-01 1.588606536388397217e-01 1.691928058862686157e-01
3.398001790046691895e-01 1.961286962032318115e-01 -1.885163187980651855e-01 3.306270539760589600e-01 -4.128298163414001465e-01 -9.994586557149887085e-02 1.985000520944595337e-01 1.660783886909484863e-01 1.760619282722473145e-01 -1.514887213706970215e-01 -1.703336685895919800e-01 -1.086293458938598633e-01 2.233807742595672607e-02 2.532144188880920410e-01 1.043033599853515625e-01 -8.600205928087234497e-02 2.369204461574554443e-01 -1.145337447524070740e-01 -5.661836639046669006e-02 1.064121723175048828e-01 1.084051728248596191e-01 -2.325857523828744888e-03 4.513843730092048645e-02 5.315848067402839661e-02 7.722460478544235229e-02 8.872086554765701294e-02 8.161637932062149048e-02 -2.773384451866149902e-01 -1.368729174137115479e-01 3.521840646862983704e-02 2.035977393388748169e-01 1.300919950008392334e-01
6.382609903812408447e-02 -6.212754547595977783e-02 -6.402807682752609253e-02 2.608433067798614502e-01 -2.149585932493209839e-01 -8.765889704227447510e-02 1.748054921627044678e-01 -2.018574476242065430e-01 8.314119279384613037e-02 -2.884186506271362305e-01 -2.604379057884216309e-01 6.893380731344223022e-02 -2.195207476615905762e-01 3.223761022090911865e-01 1.607233136892318726e-01 -2.096878886222839355e-01 1.272748112678527832e-01 1.411559283733367920e-01 -8.681580424308776855e-02 -7.753328979015350342e-02 1.132494360208511353e-01 5.385510623455047607e-02 -2.515200674533843994e-01 1.131914407014846802e-01 1.396727412939071655e-01 1.369584053754806519e-01 -2.593144774436950684e-01 1.913072913885116577e-01 1.839210391044616699e-01 7.845801115036010742e-02 2.106084525585174561e-01 2.054722458124160767e-01
2.532891333103179932e-01 -1.159128695726394653e-01 -3.130384385585784912e-01 -2.273161336779594421e-02 -4.697907567024230957e-01 5.250680819153785706e-02 -4.213355854153633118e-02 -5.041024833917617798e-02 1.171616166830062866e-01 -1.181068941950798035e-01 1.251116842031478882e-01 2.093743346631526947e-02 1.992344856262207031e-01 2.676386535167694092e-01 1.832232475280761719e-01 -2.122434601187705994e-02 -2.698575332760810852e-02 8.795984089374542236e-02 2.029635477811098099e-03 -1.058182716369628906e-01 1.396173983812332153e-01 -6.406987458467483521e-02 -2.105575501918792725e-01 1.541751772165298462e-01 1.280255019664764404e-01 2.616244554519653320e-01 -1.789433658123016357e-01 4.984957352280616760e-02 1.020467206835746765e-01 -2.471209689974784851e-02 -3.444031774997711182e-01 2.160050421953201294e-01
3.195435106754302979e-01 1.755828559398651123e-01 -1.825124770402908325e-01 2.528133988380432129e-01 -3.689624071121215820e-01 -1.030219867825508118e-01 -8.647842705249786377e-02 9.205891750752925873e-03 -2.326150983572006226e-02 -1.127337142825126648e-01 -2.010743021965026855e-01 -1.819566041231155396e-01 1.356219351291656494e-01 1.931343674659729004e-01 6.177111342549324036e-02 9.588322602212429047e-03 2.801884412765502930e-01 1.528518926352262497e-02 -1.717305928468704224e-01 3.519402816891670227e-02 2.237778902053833008e-01 -2.308664321899414062e-01 -1.334395259618759155e-01 6.646765023469924927e-02 -9.537461400032043457e-02 7.037310302257537842e-02 1.449830532073974609e-01 -3.145687878131866455e-01 -5.274740979075431824e-02 -2.762243337929248810e-02 1.844612807035446167e-01 2.499468922615051270e-01
-3.838173300027847290e-02 1.333444267511367798e-01 -2.710217237472534180e-01 2.410884797573089600e-01 -2.818376123905181885e-01 2.129946649074554443e-01 1.290117800235748291e-01 -2.145107984542846680e-01 1.889400929212570190e-01 2.061910331249237061e-01 -4.649794474244117737e-02 1.512812376022338867e-01 4.204410314559936523e-02 4.724143147468566895e-01 1.569747775793075562e-01 -1.844850182533264160e-01 -2.523375116288661957e-02 -1.761517971754074097e-01 -8.815219998359680176e-02 -1.530621051788330078e-01 -1.451830267906188965e-01 5.838336423039436340e-02 -2.120003253221511841e-01 -1.366605162620544434e-01 1.805951595306396484e-01 -4.181194235570728779e-04 -6.713759154081344604e-02 -1.317458301782608032e-01 -7.927866280078887939e-02 2.017599344253540039e-01 -1.160629466176033020e-02 1.491760313510894775e-01
2.808463573455810547e-01 2.921469323337078094e-02 -2.881515920162200928e-01 1.571951657533645630e-01 -3.379103243350982666e-01 2.290047109127044678e-01 1.979098655283451080e-02 -1.189809367060661316e-01 -3.122046031057834625e-02 3.856946155428886414e-02 9.594856202602386475e-02 1.286435127258300781e-01 1.099809408187866211e-01 2.135354727506637573e-01 2.412423640489578247e-01 2.009112983942031860e-01 -6.742258369922637939e-02 -1.737760454416275024e-01 -1.922989934682846069e-01 -1.994668245315551758e-01 3.112616017460823059e-02 -3.208070248365402222e-02 -3.446694910526275635e-01 3.083379752933979034e-02 -9.911005944013595581e-02 1.613266319036483765e-01 -8.461949229240417480e-02 1.029368862509727478e-01 -1.558003276586532593e-01 -2.188063859939575195e-01 -4.712674766778945923e-02 2.926594913005828857e-01
2.282864302396774292e-01 1.292532980442047119e-01 -3.427461087703704834e-01 4.492723196744918823e-02 -1.881731301546096802e-01 -3.661338239908218384e-02 1.404600739479064941e-01 -3.491774201393127441e-01 2.429754734039306641e-01 -2.686975896358489990e-01 7.479513436555862427e-02 -2.170053869485855103e-01 1.860556006431579590e-01 1.315124183893203735e-01 2.444366067647933960e-01 4.223190248012542725e-03 6.281038373708724976e-02 -1.510777920484542847e-01 -1.802682131528854370e-01 1.338431891053915024e-02 2.167245298624038696e-01 3.613782301545143127e-02 7.077385485172271729e-02 3.321076184511184692e-02 -1.054260283708572388e-01 -2.129673957824707031e-01 -8.834397047758102417e-02 7.799227535724639893e-02 -5.903112143278121948e-02 2.718222141265869141e-01 -6.724715977907180786e-02 2.675769329071044922e-01
2.842361629009246826e-01 1.857349852798506618e-04 -4.159361496567726135e-02 4.631584044545888901e-03 -9.071509540081024170e-02 -3.258391469717025757e-02 2.293734252452850342e-02 -2.726492881774902344e-01 -2.048598527908325195e-01 -2.159616723656654358e-02 1.197820380330085754e-01 8.545795828104019165e-02 1.930005848407745361e-01 1.086259037256240845e-01 4.283621609210968018e-01 -8.093286305665969849e-02 6.203846633434295654e-02 -1.838098019361495972e-01 -1.154530271887779236e-01 -1.831639111042022705e-01 1.086532995104789734e-01 1.714594215154647827e-01 7.273699622601270676e-03 6.273347139358520508e-02 1.777488291263580322e-01 1.370070129632949829e-01 -1.589463353157043457e-01 1.790384054183959961e-01 -7.369051873683929443e-02 2.040606588125228882e-01 -5.921002011746168137e-03 4.956105649471282959e-01
1.410500262863934040e-03 -3.478396236896514893e-01 -2.200060710310935974e-02 1.229764744639396667e-01 -2.118664830923080444e-01 2.001774497330188751e-03 -6.307431310415267944e-02 -1.968953311443328857e-01 -5.890346691012382507e-02 -2.119277417659759521e-01 -1.539618372917175293e-01 -3.392288684844970703e-01 -3.545251861214637756e-02 3.629301190376281738e-01 6.173156574368476868e-02 -2.064360380172729492e-01 -1.939718574285507202e-01 -1.126846298575401306e-02 -1.273395568132400513e-01 -2.931876182556152344e-01 3.539084270596504211e-02 1.926195248961448669e-02 -1.964395940303802490e-01 1.993111521005630493e-01 2.664024233818054199e-01 1.826760768890380859e-01 8.190195262432098389e-02 -1.320125609636306763e-01 1.430003046989440918e-01 -4.315982107073068619e-03 1.488700360059738159e-01 1.350039988756179810e-01
1.923429593443870544e-02 -5.429640784859657288e-02 -2.020701766014099121e-01 8.284867554903030396e-02 -1.082162186503410339e-01 2.896471321582794189e-01 -1.186290904879570007e-01 -2.530547678470611572e-01 1.308664977550506592e-01 4.089163616299629211e-02 -8.220933377742767334e-03 -1.399740427732467651e-01 3.542541265487670898e-01 1.759703755378723145e-01 -6.076418235898017883e-02 -2.795580923557281494e-01 2.741918861865997314e-01 -9.191165864467620850e-02 -4.474952816963195801e-02 -2.055003046989440918e-01 6.936652120202779770e-03 1.275844871997833252e-01 -3.022692501544952393e-01 1.383095830678939819e-01 9.967985004186630249e-02 2.220591753721237183e-01 3.854518011212348938e-02 -1.555577814579010010e-01 1.823603063821792603e-01 -1.946287415921688080e-02 1.070205196738243103e-01 3.373471498489379883e-01
5.869863554835319519e-02 -2.773760259151458740e-01 4.194283112883567810e-02 3.400580585002899170e-01 -2.666698992252349854e-01 3.616272285580635071e-02 -3.906456381082534790e-02 -7.830293476581573486e-02 -5.512950569391250610e-02 5.528829246759414673e-02 2.101058885455131531e-02 -1.324522867798805237e-02 1.605449765920639038e-01 4.030554592609405518e-01 8.212695270776748657e-02 -2.239962220191955566e-01 8.741260319948196411e-02 1.515971124172210693e-01 1.705704480409622192e-01 3.062546439468860626e-02 1.434644963592290878e-02 -3.233212232589721680e-01 -1.005021929740905762e-01 2.389079183340072632e-01 1.151773035526275635e-01 -1.341626495122909546e-01 6.167303398251533508e-02 -1.838651597499847412e-01 -2.544581890106201172e-01 -3.482893574982881546e-03 3.219913542270660400e-01 -1.975032687187194824e-02
7.689923048019409180e-02 -2.545862197875976562e-01 -1.283968705683946609e-02 9.489709138870239258e-02 -1.890638470649719238e-01 5.964176729321479797e-02 2.558682262897491455e-01 5.685045942664146423e-02 1.598133295774459839e-01 3.019598126411437988e-02 -1.893096417188644409e-01 -3.242451846599578857e-01 -3.153293207287788391e-02 1.554319411516189575e-01 5.735884979367256165e-02 -1.827202737331390381e-01 1.664662063121795654e-01 -6.334450095891952515e-02 7.161882705986499786e-03 -3.253218904137611389e-02 -1.647491157054901123e-01 1.419597715139389038e-01 1.537107080221176147e-01 -1.654469370841979980e-01 1.719555258750915527e-01 3.196403086185455322e-01 -4.175842553377151489e-02 3.599996492266654968e-02 -1.958505958318710327e-01 1.102758198976516724e-01 1.862685009837150574e-02 5.158224105834960938e-01
2.344963848590850830e-01 -1.567795276641845703e-01 -2.999356985092163086e-01 8.375886827707290649e-02 -4.538393914699554443e-01 3.682623058557510376e-02 1.249167323112487793e-02 -6.757499277591705322e-02 1.082599395886063576e-03 4.011516273021697998e-02 2.429178804159164429e-01 9.838240593671798706e-02 1.663647145032882690e-01 3.456488847732543945e-01 9.742732346057891846e-02 1.767866909503936768e-01 -5.041346698999404907e-02 -1.579964905977249146e-01 -4.782731086015701294e-02 -1.378476023674011230e-01 -2.279169112443923950e-02 -1.406052857637405396e-01 -1.050679311156272888e-01 2.804204821586608887e-01 8.227194659411907196e-03 6.365992128849029541e-02 -1.069968007504940033e-02 1.379345953464508057e-01 -1.901632100343704224e-01 -1.516099721193313599e-01 -8.493331074714660645e-02 3.237767517566680908e-01
2.544464766979217529e-01 4.765432327985763550e-02 -1.109302267432212830e-01 4.568695649504661560e-02 -8.965191245079040527e-02 1.301007866859436035e-01 1.120770946145057678e-01 -2.599930167198181152e-01 -8.171937614679336548e-02 7.334039360284805298e-02 -2.587603032588958740e-01 -3.516622781753540039e-01 -1.958307772874832153e-01 2.441665977239608765e-01 1.611054390668869019e-01 -3.227172493934631348e-01 2.222997397184371948e-01 1.894524544477462769e-01 1.877241432666778564e-01 -1.637959033250808716e-01 -1.050518900156021118e-01 -1.105511188507080078e-01 2.822117693722248077e-02 3.619911521673202515e-02 -8.781830966472625732e-02 3.733944296836853027e-01 -7.107223849743604660e-03 -2.030440568923950195e-01 6.503959745168685913e-02 -2.083477750420570374e-02 8.847620338201522827e-02 9.526325017213821411e-02
1.270232200622558594e-01 -1.361791640520095825e-01 -2.269748747348785400e-01 -7.255965471267700195e-02 -3.551523387432098389e-01 -1.610957533121109009e-01 2.419697642326354980e-01 9.139710664749145508e-02 1.433608978986740112e-01 -7.400459796190261841e-02 -7.134844362735748291e-02 -1.790360361337661743e-01 1.267758905887603760e-01 1.986338049173355103e-01 1.249378696084022522e-01 -3.767331130802631378e-03 4.742349386215209961e-01 -1.831867918372154236e-02 -1.182222366333007812e-01 -3.803285583853721619e-02 5.062375590205192566e-02 -2.456150650978088379e-01 -2.112091779708862305e-01 -6.133289262652397156e-02 -9.555526077747344971e-02 -1.216529980301856995e-01 2.390794157981872559e-01 -1.284063905477523804e-01 -1.550529450178146362e-01 2.449695207178592682e-02 2.713751196861267090e-01 8.627881109714508057e-02
1.709091067314147949e-01 -3.587463870644569397e-02 -8.923228085041046143e-02 -1.240164116024971008e-01 -2.532361149787902832e-01 1.960157901048660278e-01 1.360367536544799805e-01 -3.383756577968597412e-01 1.990125924348831177e-01 1.292410790920257568e-01 -3.986201772931963205e-04 -2.675045430660247803e-01 2.276841402053833008e-01 2.854447662830352783e-01 -1.545220017433166504e-01 -3.507314622402191162e-01 -9.665286168456077576e-03 -1.423017680644989014e-01 -1.178469434380531311e-01 -1.596624702215194702e-01 2.976662106812000275e-02 2.303671985864639282e-01 -1.958389282226562500e-01 -3.200402134098112583e-04 1.146862059831619263e-01 1.360443830490112305e-01 9.350933879613876343e-02 1.022975519299507141e-01 -1.690766513347625732e-01 1.693476140499114990e-01 2.014338374137878418e-01 -4.227341711521148682e-02
2.800838649272918701e-01 -8.305525034666061401e-02 -1.482671201229095459e-01 2.214111834764480591e-01 7.408148795366287231e-02 5.429182946681976318e-02 2.660934813320636749e-02 -4.843511804938316345e-02 1.744801849126815796e-01 -3.149495124816894531e-01 -3.892640769481658936e-02 -1.481578778475522995e-02 3.322169184684753418e-01 3.461344242095947266e-01 3.115197122097015381e-01 -1.593745686113834381e-02 -1.118606701493263245e-01 -1.023391783237457275e-01 -2.446245253086090088e-01 1.033988520503044128e-01 1.265756040811538696e-01 2.001537680625915527e-01 -1.144770011305809021e-01 4.995919764041900635e-02 1.082303225994110107e-01 -6.164657697081565857e-02 -5.837745219469070435e-02 -1.413294523954391479e-01 1.728732883930206299e-01 1.941308826208114624e-01 2.977144420146942139e-01 1.140513494610786438e-01
5.436946824193000793e-02 -1.723628342151641846e-01 -4.310471117496490479e-01 3.781637549400329590e-01 4.115396738052368164e-02 1.666627824306488037e-01 1.311175823211669922e-01 -2.680552750825881958e-02 -7.945415377616882324e-02 1.304657161235809326e-01 9.794958680868148804e-02 8.094133436679840088e-02 1.575859189033508301e-01 2.879146337509155273e-01 1.100941002368927002e-01 -3.164932727813720703e-01 1.378710865974426270e-01 1.062659639865159988e-02 1.705286204814910889e-01 1.852724254131317139e-01 2.108515501022338867e-01 3.150005638599395752e-02 -1.784099936485290527e-01 3.386265337467193604e-01 3.007947094738483429e-02 -1.033075079321861267e-01 -1.119589507579803467e-01 4.467955324798822403e-03 -4.408911243081092834e-02 7.298393547534942627e-02 -2.158100716769695282e-02 1.590732485055923462e-01
2.557922601699829102e-01 -1.782428324222564697e-01 1.222910173237323761e-02 1.057149842381477356e-01 -1.972988545894622803e-01 -3.078458309173583984e-01 1.640537381172180176e-01 8.691033720970153809e-02 2.072853893041610718e-01 6.234248727560043335e-02 -8.953797817230224609e-02 -3.405970036983489990e-01 -2.067519724369049072e-02 1.728179305791854858e-01 -1.307467222213745117e-01 -6.260897964239120483e-02 1.869142204523086548e-01 -9.464760869741439819e-02 7.095434702932834625e-04 -2.107476256787776947e-02 -3.055079653859138489e-02 1.106541454792022705e-01 -1.394663155078887939e-01 -5.890976171940565109e-03 4.940728098154067993e-02 3.476254045963287354e-01 -1.165382713079452515e-01 -9.654729813337326050e-02 -6.418991088867187500e-02 3.273529708385467529e-01 2.152304053306579590e-01 3.468889594078063965e-01
1.599630564451217651e-01 -2.131193578243255615e-01 5.039699841290712357e-03 -1.213858183473348618e-02 -2.349298894405364990e-01 -1.801588237285614014e-01 9.946286678314208984e-02 -2.842349410057067871e-01 2.518287599086761475e-01 7.351116091012954712e-02 9.568747878074645996e-02 -3.463405370712280273e-02 1.332679986953735352e-01 3.165336847305297852e-01 4.872777312994003296e-02 -5.170138552784919739e-02 2.674452066421508789e-01 1.706236302852630615e-01 1.087572053074836731e-01 -1.047212332487106323e-01 9.147322177886962891e-02 6.778334826231002808e-02 -4.016017019748687744e-01 3.603055374696850777e-04 2.945227026939392090e-01 6.507387757301330566e-02 1.287420541048049927e-01 1.254603415727615356e-01 2.515040040016174316e-01 8.717887103557586670e-02 1.984628587961196899e-01 1.307442337274551392e-01
8.335646986961364746e-02 -2.650174871087074280e-02 1.402792241424322128e-02 1.593852937221527100e-01 -3.746696114540100098e-01 -1.883578300476074219e-01 2.951244115829467773e-01 -2.501507103443145752e-01 -1.786046624183654785e-01 2.847097516059875488e-01 -2.772057652473449707e-01 -2.066340297460556030e-02 -1.654178649187088013e-01 9.623214602470397949e-02 1.842125803232192993e-01 -1.155624762177467346e-01 1.713918596506118774e-01 8.063904196023941040e-02 6.938517093658447266e-02 8.639643900096416473e-03 2.653026022017002106e-02 -1.739940941333770752e-01 -3.079005777835845947e-01 -9.405566006898880005e-02 2.169592380523681641e-01 7.448126375675201416e-02 6.522317230701446533e-02 -5.860633216798305511e-03 -2.060305029153823853e-01 2.053060829639434814e-01 9.171342849731445312e-02 2.043665945529937744e-01
1.161366626620292664e-01 -3.754681348800659180e-01 2.370759285986423492e-02 7.911236584186553955e-02 -1.038648560643196106e-01 -2.523322403430938721e-02 4.008682444691658020e-02 -2.703813314437866211e-01 6.924237310886383057e-02 -7.993115484714508057e-02 -3.688288927078247070e-01 -3.724529221653938293e-02 -2.404278218746185303e-01 1.011919155716896057e-01 3.314518928527832031e-01 -1.714497357606887817e-01 8.818593621253967285e-02 1.390313953161239624e-01 -2.147896885871887207e-01 -6.374672800302505493e-02 8.624725788831710815e-02 1.338779088109731674e-02 -9.723635762929916382e-02 1.330913603305816650e-01 -1.301296893507242203e-02 1.764758527278900146e-01 -1.317632198333740234e-01 -1.377335637807846069e-01 -8.183140307664871216e-02 1.366645842790603638e-01 -1.499474048614501953e-01 4.111904799938201904e-01
3.805918395519256592e-01 -6.795892119407653809e-02 -2.513859868049621582e-01 2.043475061655044556e-01 -2.210992425680160522e-01 3.011140525341033936e-01 3.094562590122222900e-01 6.992264837026596069e-02 -1.359729319810867310e-01 6.478383392095565796e-02 -1.006289720535278320e-01 -9.958809614181518555e-02 -4.253857769072055817e-03 9.527185559272766113e-02 8.403966575860977173e-02 -9.319729357957839966e-02 5.732745677232742310e-02 7.690659910440444946e-02 1.369951963424682617e-01 3.118426203727722168e-01 -8.342069387435913086e-02 -8.394233009312301874e-05 -2.540872097015380859e-01 2.458567321300506592e-01 -3.185834735631942749e-02 4.226980730891227722e-02 -2.451423257589340210e-01 1.943717002868652344e-01 -1.315345317125320435e-01 -3.349433653056621552e-03 7.131269574165344238e-02 2.398845106363296509e-01
4.621198773384094238e-02 8.841243386268615723e-02 -1.585933864116668701e-01 1.515682339668273926e-01 -3.402147591114044189e-01 3.441157341003417969e-01 1.976590603590011597e-01 -1.900855004787445068e-01 7.010024785995483398e-02 2.984052002429962158e-01 2.947456203401088715e-02 5.580270290374755859e-02 -1.126127094030380249e-01 2.937213182449340820e-01 2.860489785671234131e-01 -1.531094908714294434e-01 -8.022971451282501221e-03 -8.984994888305664062e-02 4.906583949923515320e-02 -4.583849385380744934e-02 9.148404747247695923e-02 2.269176095724105835e-01 -2.307322174310684204e-01 2.429891526699066162e-01 1.982399970293045044e-01 6.600382179021835327e-02 -1.912262588739395142e-01 -9.074964374303817749e-02 6.491928547620773315e-02 -2.644499577581882477e-02 1.613811105489730835e-01 1.618406921625137329e-01
4.256052076816558838e-01 3.507426381111145020e-02 -2.565751373767852783e-01 1.986717134714126587e-01 -2.459781616926193237e-01 2.382050752639770508e-01 8.379481732845306396e-02 -8.333920687437057495e-02 2.026737779378890991e-01 1.198054030537605286e-01 2.172744832932949066e-02 -8.606050908565521240e-02 1.454409807920455933e-01 2.128233462572097778e-01 1.904618740081787109e-01 1.244940981268882751e-02 -6.729485094547271729e-02 -3.479179739952087402e-01 2.944442629814147949e-02 -1.822611987590789795e-01 1.410860270261764526e-01 1.868964582681655884e-01 7.171692792326211929e-03 1.526049673557281494e-01 -2.150617390871047974e-01 1.277370601892471313e-01 -1.353943049907684326e-01 1.807748079299926758e-01 -9.393451362848281860e-02 1.786385625600814819e-01 -1.432375460863113403e-01 4.754021763801574707e-02
2.030708789825439453e-01 -1.343336850404739380e-01 -6.065697595477104187e-02 1.781072467565536499e-01 -1.196092963218688965e-01 2.259966880083084106e-01 2.952235639095306396e-01 -1.867418289184570312e-01 6.398011744022369385e-02 4.837442934513092041e-02 1.133673079311847687e-02 -1.550771594047546387e-01 3.185626566410064697e-01 2.462001889944076538e-01 3.725347518920898438e-01 2.969605615362524986e-03 -2.275899350643157959e-01 -2.948800623416900635e-01 1.005353480577468872e-01 -1.009452491998672485e-01 -1.957762092351913452e-01 6.016852706670761108e-02 5.273704603314399719e-02 2.243596464395523071e-01 1.575259715318679810e-01 2.427136451005935669e-01 2.514177188277244568e-02 -1.173480302095413208e-01 5.037205666303634644e-02 1.155576184391975403e-01 6.771535426378250122e-02 1.169921904802322388e-01
2.680315673351287842e-01 -3.625085353851318359e-01 -1.155315786600112915e-01 5.074592307209968567e-02 -1.278180480003356934e-01 1.138452142477035522e-01 3.815079033374786377e-01 -5.397918447852134705e-02 4.190829396247863770e-02 3.368021547794342041e-02 -2.581692039966583252e-01 2.849333882331848145e-01 -3.279856964945793152e-02 -3.195621818304061890e-02 1.069642044603824615e-02 -1.326247900724411011e-01 8.797052502632141113e-02 -1.485198736190795898e-01 -2.090456709265708923e-02 -1.981537491083145142e-01 -2.519749663770198822e-02 -1.437922269105911255e-01 -1.590887755155563354e-01 1.558032184839248657e-01 2.278224974870681763e-01 6.728802621364593506e-02 -5.563118681311607361e-02 -6.557730585336685181e-02 -1.460218429565429688e-01 2.960126101970672607e-01 -2.099418640136718750e-01 2.743949890136718750e-01
7.246437668800354004e-02 1.120833829045295715e-01 -3.681505098938941956e-02 2.158152870833873749e-02 -4.060272574424743652e-01 9.256215393543243408e-02 -1.220384538173675537e-01 -2.817165255546569824e-01 1.583403497934341431e-01 1.276321709156036377e-01 -8.624058216810226440e-02 -1.333438009023666382e-01 1.226474158465862274e-02 2.457361221313476562e-01 7.170858234167098999e-02 -1.361674070358276367e-01 5.708157084882259369e-03 1.264794915914535522e-01 -1.293487250804901123e-01 -2.145029008388519287e-01 -1.235082838684320450e-02 2.897037565708160400e-01 -2.263430356979370117e-01 2.073984444141387939e-01 2.518922388553619385e-01 2.349171489477157593e-01 1.742748469114303589e-01 -5.567022413015365601e-02 -6.404466927051544189e-02 2.609085440635681152e-01 2.327845841646194458e-01 1.622125506401062012e-01
1.095839813351631165e-01 -3.028069436550140381e-01 -8.597443997859954834e-02 -1.037658080458641052e-01 -2.826347351074218750e-01 1.051211804151535034e-01 7.258265465497970581e-02 -3.721622228622436523e-01 -4.312650859355926514e-02 -2.257202984765172005e-03 -3.769291341304779053e-01 -8.585433661937713623e-02 -2.188090831041336060e-01 2.204939574003219604e-01 2.136237472295761108e-01 -6.040037609636783600e-03 1.486714631319046021e-01 1.865167766809463501e-01 -1.017603054642677307e-01 -2.355366498231887817e-01 -1.060106046497821808e-02 5.829410627484321594e-02 -1.538050621747970581e-01 4.706225544214248657e-02 9.022214263677597046e-02 1.077774465084075928e-01 5.398658290505409241e-02 6.253138184547424316e-03 -1.495589464902877808e-01 1.734316051006317139e-01 -1.073004305362701416e-01 3.334387242794036865e-01
-1.029669493436813354e-01 -1.046037077903747559e-01 -2.070144265890121460e-01 1.898238086141645908e-03 -2.192386686801910400e-01 2.327443063259124756e-01 -2.595610357820987701e-02 -2.595666050910949707e-01 7.199223339557647705e-02 5.080617591738700867e-02 -1.095872148871421814e-01 -3.005795776844024658e-01 1.967230439186096191e-01 3.617944717407226562e-01 2.094009220600128174e-01 1.121559366583824158e-02 8.746120147407054901e-03 -1.733386963605880737e-01 2.337442897260189056e-02 -1.770498007535934448e-01 1.605853289365768433e-01 1.897714138031005859e-01 4.597727581858634949e-02 2.628652453422546387e-01 1.170377805829048157e-01 3.541665971279144287e-01 2.494531273841857910e-01 -3.380308300256729126e-02 -6.467084586620330811e-02 1.259100884199142456e-01 1.030826270580291748e-01 1.158892363309860229e-01
1.688367873430252075e-01 -8.407118916511535645e-02 1.774787306785583496e-01 -4.332716390490531921e-02 -2.383756488561630249e-01 2.065394371747970581e-01 2.317397594451904297e-01 -2.610891163349151611e-01 -1.214194223284721375e-01 9.337628632783889771e-02 -2.693816125392913818e-01 -1.637425869703292847e-01 -5.519919097423553467e-02 4.228041172027587891e-01 1.718812733888626099e-01 -3.192290365695953369e-01 3.444025218486785889e-01 6.615957617759704590e-02 -1.168736368417739868e-01 5.113183334469795227e-02 -3.448297828435897827e-02 3.556462703272700310e-03 -9.727392345666885376e-02 -1.367363184690475464e-01 9.305597096681594849e-02 4.865039885044097900e-02 1.772579252719879150e-01 -6.937803328037261963e-02 8.638306707143783569e-02 1.226706206798553467e-01 -1.803731322288513184e-01 5.165278911590576172e-02
2.497248649597167969e-01 -1.326658427715301514e-01 1.921117454767227173e-01 1.462630033493041992e-01 -8.670616894960403442e-02 -3.023018501698970795e-02 7.734693586826324463e-02 -9.322936832904815674e-02 3.994769975543022156e-02 -1.301055550575256348e-01 -2.803351879119873047e-01 7.671353220939636230e-02 1.727337986230850220e-01 2.207872122526168823e-01 -4.686565697193145752e-02 -4.377927482128143311e-01 -1.269576102495193481e-01 -1.649324893951416016e-01 -3.407889306545257568e-01 3.471701405942440033e-03 6.987302005290985107e-02 -6.680855900049209595e-02 -2.449692189693450928e-01 2.848596274852752686e-01 2.227018326520919800e-01 6.695184111595153809e-02 -2.484989538788795471e-02 -9.175597876310348511e-02 -7.003584504127502441e-02 1.020839996635913849e-02 5.472354963421821594e-02 2.865355610847473145e-01
3.366382420063018799e-01 -2.666939049959182739e-02 -3.386935293674468994e-01 2.689066343009471893e-02 -2.671674191951751709e-01 1.815047860145568848e-01 1.514795720577239990e-01 -3.985037654638290405e-02 4.543745517730712891e-02 -2.179917506873607635e-02 1.281588524580001831e-01 -1.408011317253112793e-01 5.629012361168861389e-02 3.604120016098022461e-01 1.252583712339401245e-01 2.742084860801696777e-01 1.126069575548171997e-02 -1.653548628091812134e-01 -6.309786438941955566e-02 -3.270394802093505859e-01 5.078450310975313187e-03 -4.495373368263244629e-02 -1.859268844127655029e-01 2.100319266319274902e-01 1.499176174402236938e-01 1.313686072826385498e-01 -1.207459121942520142e-01 5.511112138628959656e-02 -1.997237652540206909e-01 -6.747704744338989258e-02 -2.401525676250457764e-01 1.832960173487663269e-02
1.222611963748931885e-01 -5.809745937585830688e-02 1.094049438834190369e-01 1.165927499532699585e-01 -2.754306793212890625e-01 -2.081842273473739624e-01 2.333476543426513672e-01 -4.392030462622642517e-02 -1.768754422664642334e-01 -3.709400445222854614e-02 -2.610186636447906494e-01 -1.268570423126220703e-01 -6.243370845913887024e-02 1.897704452276229858e-01 3.449741601943969727e-01 -9.342248737812042236e-02 1.991772055625915527e-01 1.781682372093200684e-01 1.387446746230125427e-02 -2.464720457792282104e-01 -5.374752357602119446e-02 -4.964974150061607361e-02 -2.275498397648334503e-02 1.609929054975509644e-01 1.609767079353332520e-01 -8.882585167884826660e-02 3.266362473368644714e-02 -3.996309358626604080e-03 -1.070199068635702133e-02 3.837963938713073730e-01 3.629399538040161133e-01 1.335213333368301392e-01
9.638966619968414307e-02 -1.159542649984359741e-01 -2.221170067787170410e-01 2.234911359846591949e-02 9.868103265762329102e-02 1.274790316820144653e-01 -3.245285153388977051e-01 -3.113865256309509277e-01 -1.427605748176574707e-01 1.851294073276221752e-03 1.074492111802101135e-01 -1.491969972848892212e-01 4.755632951855659485e-02 4.030478298664093018e-01 2.113329321146011353e-01 -5.266063287854194641e-02 2.879946529865264893e-01 -1.400474905967712402e-01 -1.066396832466125488e-01 -6.085823476314544678e-02 3.011144697666168213e-02 -2.391009591519832611e-02 -7.182898372411727905e-02 8.443012833595275879e-03 1.496725678443908691e-01 1.127075180411338806e-01 -2.582981884479522705e-01 -1.656280755996704102e-01 -2.499586194753646851e-01 2.605078220367431641e-01 -1.639156341552734375e-01 1.483899056911468506e-01
1.270627677440643311e-01 -1.055762842297554016e-01 -6.541859358549118042e-02 -5.289159249514341354e-03 -1.329509764909744263e-01 -1.343656182289123535e-01 1.658613234758377075e-02 -4.711221754550933838e-01 3.262830525636672974e-02 1.460660845041275024e-01 1.302515268325805664e-01 -2.049752473831176758e-01 -9.503334015607833862e-02 4.020534753799438477e-01 1.993922144174575806e-01 -1.062506809830665588e-01 3.428794071078300476e-02 2.860170304775238037e-01 2.041726708412170410e-01 -3.066312074661254883e-01 -8.308813720941543579e-02 -5.365890637040138245e-02 -2.442221641540527344e-01 1.526621878147125244e-01 -1.600167155265808105e-02 7.112804800271987915e-02 -1.309051215648651123e-01 1.370752453804016113e-01 1.168707758188247681e-02 3.746303915977478027e-02 -1.001106426119804382e-01 2.076244503259658813e-01
2.510651648044586182e-01 -1.303596496582031250e-01 -2.041210681200027466e-01 -1.222474128007888794e-02 -2.685056924819946289e-01 -1.722878515720367432e-01 -1.798634827136993408e-01 -5.593577772378921509e-02 -1.072536334395408630e-01 -9.183949232101440430e-02 -1.481735557317733765e-01 -3.876574635505676270e-01 -1.548389643430709839e-01 -3.036578372120857239e-02 4.776302874088287354e-01 6.226565316319465637e-02 -8.987020701169967651e-02 -9.141746163368225098e-02 -1.583031415939331055e-01 -3.724569454789161682e-02 1.358218491077423096e-01 -8.680685609579086304e-02 -1.905735582113265991e-01 3.372926265001296997e-02 1.441250294446945190e-01 2.098445743322372437e-01 8.253914117813110352e-02 1.160170286893844604e-01 -1.101796627044677734e-01 4.161016270518302917e-02 1.903702616691589355e-01 2.243034541606903076e-01
2.569808661937713623e-01 2.237774878740310669e-01 -2.509638965129852295e-01 2.635707855224609375e-01 -2.988519072532653809e-01 3.023155592381954193e-02 -9.193894267082214355e-02 2.044379413127899170e-01 1.114946082234382629e-01 -1.455944031476974487e-01 -1.587539613246917725e-01 -1.589938648976385593e-03 -7.413369137793779373e-03 4.492768049240112305e-01 5.893982946872711182e-02 -1.862671971321105957e-01 3.557022809982299805e-01 -4.971320182085037231e-02 3.743388876318931580e-02 -4.621745645999908447e-02 2.057557106018066406e-01 -1.320507079362869263e-01 -2.701847255229949951e-01 -5.506270099431276321e-03 -4.271405190229415894e-02 -1.031017825007438660e-01 1.871315576136112213e-02 -1.033159089274704456e-03 -1.165974736213684082e-01 1.209324151277542114e-01 2.047500386834144592e-02 7.259145379066467285e-02
2.754939496517181396e-01 -1.534276306629180908e-01 -2.759061157703399658e-01 3.260055482387542725e-01 -1.120716929435729980e-01 1.634717434644699097e-01 6.713549047708511353e-02 -4.784932732582092285e-01 6.373402476310729980e-02 1.076886653900146484e-01 -6.985044479370117188e-02 -1.251908950507640839e-02 2.796564437448978424e-02 1.345877349376678467e-01 -5.762211233377456665e-02 -3.138700127601623535e-01 -1.212349832057952881e-01 -1.127996146678924561e-01 1.714348196983337402e-01 -1.897447854280471802e-01 -8.684225380420684814e-02 6.416658288799226284e-04 -1.368299126625061035e-01 2.468225918710231781e-02 -6.431501358747482300e-02 1.756038367748260498e-01 -2.824784219264984131e-01 -9.210067242383956909e-02 -4.974428936839103699e-02 -1.141454204916954041e-01 -5.850211530923843384e-02 2.052405923604965210e-01
4.342010244727134705e-02 -1.324065774679183960e-01 -2.081216871738433838e-01 2.068499624729156494e-01 -1.265424042940139771e-01 6.420639157295227051e-02 1.463952362537384033e-01 -1.266805827617645264e-01 1.725388765335083008e-01 1.209305971860885620e-01 -4.900926258414983749e-03 -2.242215424776077271e-01 5.260453373193740845e-02 3.726055026054382324e-01 3.420355618000030518e-01 6.086688488721847534e-02 5.645352974534034729e-02 -3.358993828296661377e-01 3.474847972393035889e-01 -1.218307763338088989e-01 -7.764194905757904053e-02 -2.122858464717864990e-01 -2.926143631339073181e-02 1.113141179084777832e-01 1.865615248680114746e-01 4.777028039097785950e-02 -4.120256751775741577e-02 -2.414812892675399780e-02 9.556914865970611572e-02 7.287103682756423950e-02 1.062370911240577698e-01 3.143820464611053467e-01
-4.623176157474517822e-02 7.886223495006561279e-03 -1.948995739221572876e-01 5.566659383475780487e-03 -3.323141336441040039e-01 2.788776159286499023e-01 4.226610064506530762e-02 -2.641032338142395020e-01 2.953744828701019287e-01 2.484114281833171844e-02 4.224735125899314880e-02 -2.616280913352966309e-01 -1.625586999580264091e-03 2.331366986036300659e-01 -3.035795502364635468e-02 -1.698191314935684204e-01 -7.465720176696777344e-03 -1.069595143198966980e-01 -1.065074950456619263e-01 -1.520150899887084961e-01 8.495557121932506561e-03 3.405388295650482178e-01 -3.797302246093750000e-01 1.622169017791748047e-01 8.104737102985382080e-02 6.851813197135925293e-02 1.515253782272338867e-01 6.166803836822509766e-02 -1.336748450994491577e-01 1.348040252923965454e-01 1.650886833667755127e-01 1.549518108367919922e-01
1.455195993185043335e-01 -2.530031204223632812e-01 -1.193589642643928528e-01 3.991978988051414490e-02 5.768864415585994720e-03 -1.549354791641235352e-01 1.778984963893890381e-01 -2.518700063228607178e-01 1.313434727489948273e-02 -2.826336538419127464e-03 -1.488196998834609985e-01 -3.544591069221496582e-01 -8.232505619525909424e-02 2.375743985176086426e-01 -7.732938975095748901e-02 -8.060188591480255127e-02 3.654667437076568604e-01 4.016843438148498535e-02 -1.143590882420539856e-01 -2.409171760082244873e-01 1.140256971120834351e-01 9.202440083026885986e-02 -6.256991624832153320e-02 2.585956081748008728e-02 2.421145737171173096e-01 2.628179788589477539e-01 -1.054858863353729248e-01 -4.174701869487762451e-02 -1.067745238542556763e-01 1.687855422496795654e-01 -1.869029998779296875e-01 3.293123245239257812e-01
1.614121943712234497e-01 -1.195587962865829468e-01 -4.787110686302185059e-01 2.114711701869964600e-01 5.183155834674835205e-02 2.990287840366363525e-01 2.662705779075622559e-01 -2.524978518486022949e-01 -1.312782764434814453e-01 9.677595645189285278e-02 -7.114063482731580734e-03 -1.014065463095903397e-02 1.133794635534286499e-01 1.526078730821609497e-01 2.585284113883972168e-01 -2.521812021732330322e-01 -4.150548949837684631e-02 3.849940374493598938e-02 -7.614757865667343140e-02 1.648458987474441528e-01 1.861815005540847778e-01 -1.528475880622863770e-01 -1.708648949861526489e-01 2.580644190311431885e-01 -1.363592687994241714e-02 -1.635590791702270508e-01 5.055296421051025391e-02 3.481617569923400879e-02 -1.344851404428482056e-01 7.544030994176864624e-02 -5.009268224239349365e-02 1.367143988609313965e-01
1.968465298414230347e-01 2.500141561031341553e-01 -1.934423446655273438e-01 3.905736505985260010e-01 -3.314647078514099121e-01 5.395852774381637573e-02 1.629690080881118774e-01 1.726370900869369507e-01 4.326125234365463257e-02 -1.455453783273696899e-01 -7.311830669641494751e-02 -1.131519004702568054e-01 9.640804491937160492e-03 3.339502215385437012e-01 1.012922525405883789e-01 1.975958608090877533e-02 1.903702467679977417e-01 5.237599369138479233e-03 -5.684976279735565186e-02 1.333257704973220825e-01 3.894408047199249268e-02 1.309969928115606308e-02 -2.040353417396545410e-01 1.938018649816513062e-01 -1.994634568691253662e-01 5.536651611328125000e-02 8.019885420799255371e-02 -2.862473428249359131e-01 -8.612851053476333618e-02 7.525680959224700928e-02 2.132779210805892944e-01 2.195894718170166016e-01
8.100654184818267822e-02 5.140428617596626282e-02 -4.469059780240058899e-02 1.657078266143798828e-01 -4.884287416934967041e-01 1.687308996915817261e-01 8.561377972364425659e-02 -9.602560102939605713e-02 -1.787128597497940063e-01 2.401140630245208740e-01 1.570786237716674805e-01 -1.149704903364181519e-01 5.344501137733459473e-02 2.694759368896484375e-01 8.421826362609863281e-02 1.662129163742065430e-01 -1.052623987197875977e-01 -3.220211267471313477e-01 -4.859850183129310608e-02 -1.534079946577548981e-02 4.691739752888679504e-02 2.334747314453125000e-01 -1.950195729732513428e-01 1.363480836153030396e-01 2.863749861717224121e-01 2.581976354122161865e-01 -2.669513039290904999e-02 3.875996917486190796e-02 -2.048671245574951172e-01 1.941577717661857605e-02 2.553683333098888397e-02 1.244048401713371277e-01
5.594943463802337646e-02 -1.811029016971588135e-02 -1.056417897343635559e-01 1.747859418392181396e-01 -4.336877539753913879e-02 -2.223293781280517578e-01 -9.332181885838508606e-03 -2.764933705329895020e-01 1.439053118228912354e-01 1.338535845279693604e-01 -1.178417131304740906e-01 -1.062724292278289795e-01 1.266271620988845825e-01 1.947485506534576416e-01 1.592996120452880859e-01 -2.984209060668945312e-01 2.323071956634521484e-01 2.500885426998138428e-01 7.767808437347412109e-02 -3.200060129165649414e-01 -1.097727846354246140e-02 1.470046211034059525e-02 -3.014813959598541260e-01 -3.311588615179061890e-02 1.651781052350997925e-01 5.157895386219024658e-02 2.770590186119079590e-01 -8.194386214017868042e-02 9.512738138437271118e-02 2.010140120983123779e-01 1.968671381473541260e-01 2.754623889923095703e-01
4.238567650318145752e-01 5.710291489958763123e-02 -8.371496945619583130e-02 9.107127785682678223e-02 -3.494691252708435059e-01 -2.259165421128273010e-02 1.526777297258377075e-01 -3.295248150825500488e-01 2.665368616580963135e-01 7.891225814819335938e-02 -1.718425005674362183e-02 4.779531061649322510e-02 1.136541962623596191e-01 4.685496091842651367e-01 -1.150951236486434937e-01 -1.438854932785034180e-01 -1.345419287681579590e-01 -1.033600196242332458e-01 1.862575709819793701e-01 -1.803375035524368286e-01 2.092563547194004059e-02 -3.478961810469627380e-02 -2.160105705261230469e-01 -3.580203652381896973e-02 -6.119875982403755188e-02 2.346079796552658081e-02 -1.837446093559265137e-01 8.530900627374649048e-02 -3.723552450537681580e-02 7.129970192909240723e-02 5.944161117076873779e-02 -8.020776323974132538e-03
2.868467271327972412e-01 -2.812795937061309814e-01 -2.651549177244305611e-03 2.714437991380691528e-02 -1.992569416761398315e-01 -1.072687655687332153e-01 1.349030286073684692e-01 -1.601743251085281372e-01 1.313064992427825928e-01 -2.663245983421802521e-02 -4.382717609405517578e-01 -8.704321086406707764e-02 -2.144626677036285400e-01 1.586170047521591187e-01 2.151421904563903809e-01 -4.442059621214866638e-02 2.372350543737411499e-01 2.243763655424118042e-01 -4.457529261708259583e-02 -2.896683514118194580e-01 1.167173148132860661e-03 1.524352580308914185e-01 -5.836623162031173706e-02 1.017065718770027161e-03 1.802859157323837280e-01 8.085700869560241699e-02 3.693887218832969666e-02 -4.010200873017311096e-02 -2.447869926691055298e-01 9.223840385675430298e-02 -8.174313604831695557e-02 2.635916471481323242e-01
-1.155278757214546204e-01 -2.179324924945831299e-01 1.383566558361053467e-01 8.251446485519409180e-02 -1.588860303163528442e-01 4.596602171659469604e-02 1.873877495527267456e-01 -1.755685359239578247e-01 -7.515235990285873413e-02 -2.487819939851760864e-01 -1.102556362748146057e-01 -3.225321769714355469e-01 4.096724465489387512e-02 2.534296810626983643e-01 1.721902936697006226e-01 -2.537488006055355072e-02 -1.890451759099960327e-01 -9.945718944072723389e-02 -2.184864133596420288e-02 -2.874921858310699463e-01 -4.545752308331429958e-04 -2.723613940179347992e-02 -1.701478809118270874e-01 2.623047828674316406e-01 9.765306115150451660e-02 2.795902453362941742e-02 9.889885038137435913e-02 -3.035992383956909180e-01 7.085758447647094727e-02 1.872614026069641113e-01 2.940371930599212646e-01 2.718777656555175781e-01
7.246167212724685669e-02 -5.633680894970893860e-02 -5.848250910639762878e-02 -1.059691980481147766e-01 -2.815470658242702484e-02 3.010738492012023926e-01 9.765136986970901489e-02 -3.404707312583923340e-01 -6.744522601366043091e-02 6.040012091398239136e-02 2.083671540021896362e-01 6.335653364658355713e-02 8.527726680040359497e-02 3.037264645099639893e-01 -1.507297456264495850e-01 -2.320941239595413208e-01 3.877362310886383057e-01 -1.130397170782089233e-01 -9.165631234645843506e-02 -1.146903336048126221e-01 -1.151108741760253906e-01 -9.531930088996887207e-02 -3.013934791088104248e-01 1.032694056630134583e-01 3.668673709034919739e-02 1.369532346725463867e-01 -5.831577628850936890e-02 1.269676834344863892e-01 -1.710097342729568481e-01 1.360741257667541504e-01 2.236272841691970825e-01 2.870368361473083496e-01
-1.129690185189247131e-01 -1.686921566724777222e-01 1.238367613404989243e-02 3.487273454666137695e-01 -2.480503320693969727e-01 -3.788572177290916443e-02 6.179405376315116882e-02 -2.029307335615158081e-01 -7.644289731979370117e-02 1.534165162593126297e-02 -7.663694769144058228e-02 -1.487161368131637573e-01 7.511666417121887207e-02 2.379615455865859985e-01 1.161784455180168152e-01 -1.070269942283630371e-01 2.073529511690139771e-01 1.626218706369400024e-01 -1.602165251970291138e-01 -1.146530266851186752e-02 2.138745188713073730e-01 -5.921250581741333008e-02 -2.512964308261871338e-01 -4.322084784507751465e-02 -8.808200806379318237e-02 2.427756041288375854e-01 1.527825295925140381e-01 1.563747525215148926e-01 -9.936602413654327393e-02 1.963478028774261475e-01 4.577372670173645020e-01 1.606619805097579956e-01
-8.756779879331588745e-02 -1.259683519601821899e-01 -7.257137447595596313e-02 2.780502438545227051e-01 -3.761659860610961914e-01 -1.773627698421478271e-01 1.182864978909492493e-02 -8.656661957502365112e-03 2.551721967756748199e-02 -1.025738269090652466e-01 -1.932498067617416382e-01 1.011506393551826477e-01 1.080268993973731995e-03 3.793109357357025146e-01 9.669782221317291260e-02 -2.982532419264316559e-02 1.728882938623428345e-01 2.121638208627700806e-01 -1.108937636017799377e-01 -1.410636603832244873e-01 -2.875393033027648926e-01 4.453624412417411804e-02 -1.071397513151168823e-01 -7.907741516828536987e-02 2.490390986204147339e-01 -6.759199500083923340e-02 -1.362136155366897583e-01 -1.047112420201301575e-01 -2.879169285297393799e-01 1.115806251764297485e-01 1.906046271324157715e-01 2.656418681144714355e-01
-9.040284156799316406e-02 -1.345649957656860352e-01 -1.812200248241424561e-01 3.488000854849815369e-02 -2.506287097930908203e-01 -1.165565475821495056e-01 -1.062449589371681213e-01 -1.079254075884819031e-01 -9.187427163124084473e-02 -6.257620453834533691e-02 -1.058723628520965576e-01 1.730251461267471313e-01 2.019201964139938354e-02 3.191876411437988281e-01 6.525675952434539795e-02 -2.229527682065963745e-01 1.110373213887214661e-01 1.274652183055877686e-01 1.306869834661483765e-01 -1.591962277889251709e-01 6.632769852876663208e-02 -1.730822622776031494e-01 -8.528933674097061157e-02 1.135205999016761780e-01 1.442456692457199097e-01 8.306264877319335938e-02 -6.961692124605178833e-02 6.252610683441162109e-02 -2.566491961479187012e-01 4.619268476963043213e-01 2.773488759994506836e-01 3.352921605110168457e-01
-1.599923893809318542e-02 -2.960619330406188965e-01 1.529081761837005615e-01 2.880922555923461914e-01 -1.677095592021942139e-01 1.286948472261428833e-01 -1.699690371751785278e-01 -1.162325590848922729e-01 1.506543066352605820e-02 -3.099863827228546143e-01 -1.152362376451492310e-01 -5.064525455236434937e-02 3.562113046646118164e-01 3.166543245315551758e-01 2.844050228595733643e-01 -2.866984605789184570e-01 1.428093612194061279e-01 -4.687700420618057251e-02 1.897380650043487549e-01 -5.323121324181556702e-02 1.261994540691375732e-01 -7.928000390529632568e-02 -1.665129065513610840e-01 8.688765764236450195e-02 9.581472724676132202e-03 -1.450210958719253540e-01 -3.213349357247352600e-02 -5.677693337202072144e-02 -2.253412753343582153e-01 3.329111263155937195e-03 1.405687183141708374e-01 3.716671839356422424e-02
1.504298448562622070e-01 -5.650273337960243225e-02 -2.017413526773452759e-01 4.562769457697868347e-02 -4.061245173215866089e-02 2.346344739198684692e-01 4.200549423694610596e-02 -3.124053478240966797e-01 -1.421033442020416260e-01 3.375107422471046448e-03 1.399799287319183350e-01 -9.967473335564136505e-03 1.557956784963607788e-01 3.406221270561218262e-01 -1.540411859750747681e-01 -1.085424870252609253e-01 3.791139721870422363e-01 1.354766543954610825e-02 -5.725022032856941223e-02 -7.882384210824966431e-02 -3.011413514614105225e-01 -4.615714773535728455e-02 -3.515588045120239258e-01 6.819473952054977417e-02 -1.251827627420425415e-01 1.454910039901733398e-01 -2.475547045469284058e-02 -1.681596785783767700e-01 -3.067718818783760071e-02 3.118870034813880920e-02 1.927710771560668945e-01 2.834823131561279297e-01
3.678595125675201416e-01 -1.173947229981422424e-01 -1.643507629632949829e-01 1.640073508024215698e-01 -1.428719907999038696e-01 -7.637620717287063599e-02 1.860442161560058594e-01 -4.067379832267761230e-01 2.110437154769897461e-01 1.151558309793472290e-01 -5.295606330037117004e-02 -3.101795613765716553e-01 6.197689846158027649e-02 1.863009631633758545e-01 -3.970675170421600342e-02 -2.237681299448013306e-01 1.110750527004711330e-04 -1.716779172420501709e-01 2.295861691236495972e-01 -2.304700016975402832e-01 -2.094998955726623535e-01 -5.484209954738616943e-02 -8.169329166412353516e-02 -6.023121066391468048e-03 -1.477905362844467163e-02 1.161272898316383362e-01 -1.714074015617370605e-01 1.310182958841323853e-01 -1.145983412861824036e-01 -1.917612552642822266e-01 9.613050520420074463e-02 1.240010038018226624e-01
6.791660189628601074e-02 -1.743577420711517334e-01 -1.312147527933120728e-01 7.778652757406234741e-02 -7.894156873226165771e-02 7.533358782529830933e-02 -6.613931059837341309e-02 -2.169748246669769287e-01 2.461844310164451599e-02 1.005045622587203979e-01 -1.864748895168304443e-01 -5.095702409744262695e-01 1.572517305612564087e-01 3.430788516998291016e-01 1.562776416540145874e-01 -1.926278322935104370e-01 -1.082446500658988953e-01 -1.541368961334228516e-01 -1.027449592947959900e-01 9.129270911216735840e-02 -3.542235866189002991e-02 -2.324342429637908936e-01 -3.754512965679168701e-02 1.223987936973571777e-01 -1.052660644054412842e-01 4.091892018914222717e-02 -1.439968198537826538e-01 -2.470605671405792236e-01 7.700122147798538208e-02 -1.239367481321096420e-02 3.771406114101409912e-01 1.932198926806449890e-02
1.561774462461471558e-01 -2.013134658336639404e-01 -2.856780588626861572e-01 3.099555373191833496e-01 5.361700057983398438e-02 1.994818150997161865e-01 3.352473378181457520e-01 4.355685412883758545e-02 -2.040492594242095947e-01 -1.224063932895660400e-01 -1.414410769939422607e-01 -1.826860904693603516e-01 1.366960406303405762e-01 1.919010579586029053e-01 -4.930241033434867859e-02 -1.055746674537658691e-01 8.304280042648315430e-02 -1.956055164337158203e-01 1.366563737392425537e-01 -1.858103722333908081e-01 1.483781039714813232e-01 -2.311947941780090332e-02 1.099877059459686279e-02 2.848845720291137695e-01 -1.841386556625366211e-01 4.239772260189056396e-02 -1.098165810108184814e-01 1.027778387069702148e-01 2.352982610464096069e-01 2.868138253688812256e-01 8.496318012475967407e-02 1.264550387859344482e-01
-1.266578771173954010e-02 -6.392962485551834106e-02 -4.283614754676818848e-01 2.923997342586517334e-01 -2.931121587753295898e-01 4.210653156042098999e-02 7.333862781524658203e-02 -1.441244333982467651e-01 -8.864945918321609497e-02 2.764594368636608124e-02 2.259415835142135620e-01 -4.949875175952911377e-02 -2.957654744386672974e-02 2.168983072042465210e-01 3.349337279796600342e-01 1.259029358625411987e-01 5.197777971625328064e-02 -1.089607626199722290e-01 7.557889912277460098e-03 -3.318993151187896729e-01 1.202004849910736084e-01 -6.227514520287513733e-02 -1.236734837293624878e-01 2.912827730178833008e-01 1.379539370536804199e-01 1.362935304641723633e-01 -3.207575529813766479e-02 8.130066096782684326e-02 -1.193240508437156677e-01 -9.916894137859344482e-02 -1.462363600730895996e-01 2.022119611501693726e-01
-9.838265180587768555e-02 -7.406935840845108032e-02 -3.505282104015350342e-01 6.187244504690170288e-02 -2.939821183681488037e-01 -5.180101096630096436e-02 2.143227756023406982e-01 -1.913071125745773315e-01 3.625249862670898438e-02 6.752756237983703613e-02 -2.187322825193405151e-02 -3.590185940265655518e-01 1.626872122287750244e-01 1.763572245836257935e-01 2.139136195182800293e-01 6.818171590566635132e-02 -3.814017027616500854e-02 -2.387662976980209351e-01 -1.033431664109230042e-01 -1.304468214511871338e-01 4.016709700226783752e-02 1.678038686513900757e-01 -2.355538159608840942e-01 1.523596048355102539e-01 2.051129788160324097e-01 3.540411591529846191e-01 1.422506719827651978e-01 -4.038810147903859615e-04 -1.037384048104286194e-01 6.685122102499008179e-02 1.834931969642639160e-01 1.099450290203094482e-01
9.378352016210556030e-02 -1.273845434188842773e-01 3.180476371198892593e-03 3.923101723194122314e-01 -2.299211621284484863e-01 2.227358818054199219e-01 2.411301806569099426e-02 -1.456548273563385010e-01 1.602260470390319824e-01 -7.761812955141067505e-02 -5.026749894022941589e-02 -3.037264756858348846e-02 2.356068491935729980e-01 1.747601181268692017e-01 1.740755587816238403e-01 -1.799121499061584473e-01 2.615770101547241211e-01 2.075933218002319336e-01 1.654112786054611206e-01 9.131917357444763184e-02 5.553056951612234116e-03 -1.928455382585525513e-01 1.707052998244762421e-02 1.324968934059143066e-01 1.605061888694763184e-01 -4.133600369095802307e-02 7.899813354015350342e-02 -1.360949426889419556e-01 -3.409393429756164551e-01 -2.700720727443695068e-02 3.729275763034820557e-01 4.855939000844955444e-02
1.918808668851852417e-01 -4.207128286361694336e-02 -8.244296163320541382e-02 1.094505712389945984e-01 -1.094261780381202698e-01 -9.768998250365257263e-03 -7.524574175477027893e-04 -4.060665369033813477e-01 1.930301636457443237e-01 5.042455624788999557e-03 1.906375586986541748e-02 -1.332575231790542603e-01 7.094493508338928223e-02 4.357276558876037598e-01 2.173304706811904907e-01 1.374494731426239014e-01 3.752249479293823242e-02 -1.061818283051252365e-02 1.687945574522018433e-01 -1.899713873863220215e-01 -1.047664955258369446e-01 -5.696326494216918945e-02 -5.078181996941566467e-02 -4.719473421573638916e-02 -1.347245424985885620e-01 2.705395817756652832e-01 -1.231032460927963257e-01 2.772529125213623047e-01 -8.084531873464584351e-03 1.480160653591156006e-01 1.857415772974491119e-02 3.980428278446197510e-01
1.957215964794158936e-01 2.218680456280708313e-03 -3.080649673938751221e-01 -1.520817130804061890e-01 -3.789083659648895264e-01 -5.197726190090179443e-02 1.417813599109649658e-01 -2.352363318204879761e-01 4.839961417019367218e-03 -2.743155062198638916e-01 -8.230239897966384888e-02 -3.101218044757843018e-01 -2.313514985144138336e-02 1.707994937896728516e-01 1.431926190853118896e-01 -1.205397024750709534e-02 2.823903262615203857e-01 -2.019809484481811523e-01 -1.582957953214645386e-01 -3.096297010779380798e-02 -8.008996397256851196e-02 1.350959837436676025e-01 -6.344585865736007690e-02 -2.032537609338760376e-01 -1.290807574987411499e-01 -7.635440677404403687e-02 -7.197923958301544189e-02 -1.356495320796966553e-01 -3.357836604118347168e-01 -8.992382884025573730e-02 3.298881277441978455e-02 9.384437650442123413e-02
1.948347836732864380e-01 -4.200574755668640137e-02 2.127350121736526489e-02 -5.830192472785711288e-03 -1.785587072372436523e-01 7.538972049951553345e-02 1.396767050027847290e-01 -2.676063179969787598e-01 3.465238586068153381e-02 3.834638372063636780e-02 6.959868967533111572e-02 -1.639409363269805908e-01 2.819899618625640869e-01 1.784308254718780518e-01 -1.056788861751556396e-01 4.462717473506927490e-02 2.926785647869110107e-01 -1.977267712354660034e-01 -1.528355777263641357e-01 -7.576309144496917725e-02 4.434496909379959106e-02 -6.747365742921829224e-02 -4.085562527179718018e-01 2.707624733448028564e-01 -2.044876962900161743e-01 2.581829130649566650e-01 -2.436371743679046631e-01 -9.571870323270559311e-04 1.188319399952888489e-01 6.360436975955963135e-02 -1.094177830964326859e-02 2.923465073108673096e-01
2.780754566192626953e-01 1.020306050777435303e-01 -1.463176608085632324e-01 -4.112125188112258911e-02 -7.994484901428222656e-02 3.059294074773788452e-02 7.118477672338485718e-02 -2.605020403861999512e-01 -2.604539394378662109e-01 1.085767894983291626e-01 -1.768906265497207642e-01 -1.570660620927810669e-01 2.248411625623703003e-01 3.016896545886993408e-01 3.095279037952423096e-01 -2.219939529895782471e-01 5.123986676335334778e-02 -3.095853030681610107e-01 1.307634562253952026e-01 -7.573321461677551270e-02 8.833059668540954590e-02 -7.104523479938507080e-02 -1.328147649765014648e-01 4.056245684623718262e-01 1.250149011611938477e-01 8.741387724876403809e-02 1.159703806042671204e-01 4.203145951032638550e-02 5.496110022068023682e-02 -1.136632487177848816e-01 -4.653425887227058411e-02 1.172556355595588684e-01
4.590424895286560059e-02 -2.924388051033020020e-01 2.488187886774539948e-02 1.561950296163558960e-01 -9.695206582546234131e-02 1.500423252582550049e-01 5.093196034431457520e-01 -4.869789257645606995e-02 -1.597568243741989136e-01 -9.136570990085601807e-02 -1.415887176990509033e-01 -5.980260320939123631e-04 8.009161055088043213e-02 2.535377629101276398e-02 8.249408751726150513e-02 -1.260396689176559448e-01 1.214226260781288147e-01 -1.095323171466588974e-02 -2.865707278251647949e-01 -2.184267193078994751e-01 -1.710630655288696289e-01 8.959820121526718140e-02 -1.413837913423776627e-02 1.160597130656242371e-01 2.578207552433013916e-01 -7.993769645690917969e-02 -1.961265802383422852e-01 -5.586601048707962036e-02 -7.576964050531387329e-02 3.463622331619262695e-01 1.002817377448081970e-01 2.532404065132141113e-01
1.812876313924789429e-01 -2.315802425146102905e-01 -1.285907924175262451e-01 1.473737955093383789e-01 -1.684044003486633301e-01 -1.287610828876495361e-01 8.247423171997070312e-02 -1.722040176391601562e-01 5.135305970907211304e-02 8.722127974033355713e-02 -2.061647027730941772e-01 -3.341684341430664062e-01 -9.587089717388153076e-02 7.116992026567459106e-02 3.176185488700866699e-02 -3.225092291831970215e-01 2.600352466106414795e-01 -5.170266609638929367e-03 -1.920702010393142700e-01 -2.649247460067272186e-02 2.119952738285064697e-01 -9.719956666231155396e-03 -9.358190000057220459e-02 -1.048435941338539124e-01 2.000345587730407715e-01 1.930014342069625854e-01 6.925898790359497070e-02 1.917765885591506958e-01 -2.352794110774993896e-01 3.771181404590606689e-01 -1.541379932314157486e-02 1.532513946294784546e-01
2.318733334541320801e-01 7.938849925994873047e-02 -1.479657143354415894e-01 3.245087340474128723e-02 -1.294092088937759399e-01 1.081599667668342590e-01 2.250253409147262573e-01 -3.881196975708007812e-01 3.852197825908660889e-01 8.092571049928665161e-02 5.076248198747634888e-02 -3.923737257719039917e-02 1.220108345150947571e-01 2.509227991104125977e-01 1.551331728696823120e-01 -3.490237891674041748e-02 -1.425480190664529800e-02 5.502482876181602478e-02 -1.011281833052635193e-01 5.587887763977050781e-02 2.257494032382965088e-01 -8.863931894302368164e-02 -3.015669286251068115e-01 2.851731777191162109e-01 1.414542049169540405e-01 -5.788916721940040588e-02 -6.179135665297508240e-02 -7.055015861988067627e-02 -5.209466069936752319e-02 -1.854103989899158478e-02 -5.541652441024780273e-02 3.729915618896484375e-01
2.493469044566154480e-02 -7.611370831727981567e-02 -1.831084638833999634e-01 3.059186600148677826e-02 -2.192868292331695557e-01 1.590524166822433472e-01 8.284385502338409424e-02 -2.800880670547485352e-01 1.821221858263015747e-01 -2.997289784252643585e-02 -4.352386295795440674e-02 -1.370202302932739258e-01 1.999540328979492188e-01 6.782475113868713379e-02 1.393166035413742065e-01 1.776507869362831116e-02 -1.875905320048332214e-03 -2.832497060298919678e-01 -2.374975681304931641e-01 -2.732877731323242188e-01 -2.050197571516036987e-01 2.398115396499633789e-01 -4.600972831249237061e-01 -9.058967977762222290e-02 1.233511343598365784e-01 7.230764627456665039e-02 -3.963355720043182373e-02 9.004492312669754028e-02 -1.162747070193290710e-01 4.360163211822509766e-02 2.664240002632141113e-01 1.846396774053573608e-01
1.365478038787841797e-01 -2.180939763784408569e-01 9.183042496442794800e-02 -1.820683330297470093e-01 -8.495979011058807373e-02 1.799768805503845215e-01 2.582127153873443604e-01 -4.823786392807960510e-02 2.023219615221023560e-01 -1.130948588252067566e-01 -3.584009706974029541e-01 -6.033253297209739685e-02 1.754277795553207397e-01 1.317135691642761230e-01 2.456832528114318848e-01 -1.092134192585945129e-01 2.324337661266326904e-01 -2.951882779598236084e-01 -5.636230111122131348e-02 1.176071260124444962e-02 1.344123780727386475e-01 3.285396695137023926e-01 -1.068057715892791748e-01 7.120692729949951172e-02 1.485046446323394775e-01 1.395490616559982300e-01 1.060734018683433533e-01 8.972374349832534790e-02 7.589619606733322144e-02 1.406124979257583618e-01 1.025285646319389343e-01 3.058387041091918945e-01
1.754132360219955444e-01 2.540597319602966309e-01 -2.410354167222976685e-01 4.515790939331054688e-01 -3.684181869029998779e-01 -5.055509391240775585e-04 1.077995821833610535e-01 2.587769739329814911e-02 1.331290155649185181e-01 -1.142928898334503174e-01 -1.800304055213928223e-01 -9.800314903259277344e-02 1.732100844383239746e-01 2.911117374897003174e-01 1.892066746950149536e-01 -4.937940835952758789e-02 3.827123641967773438e-01 -8.692080527544021606e-02 8.030509203672409058e-02 2.033157348632812500e-01 2.732826583087444305e-02 -1.166758779436349869e-02 -1.867795288562774658e-01 5.960684642195701599e-02 -9.205307066440582275e-02 3.434020653367042542e-02 1.879737712442874908e-02 -7.727251946926116943e-02 -6.139314919710159302e-02 6.375436484813690186e-02 6.197668239474296570e-02 8.217886090278625488e-03
2.528676092624664307e-01 1.082535609602928162e-01 -4.011859595775604248e-01 1.314542442560195923e-02 -3.117701411247253418e-01 -1.861036419868469238e-01 1.098890528082847595e-01 -4.174970835447311401e-02 1.109926104545593262e-01 -2.118728011846542358e-01 5.616527050733566284e-02 -2.143456637859344482e-01 -1.398268342018127441e-01 3.435470461845397949e-01 2.485000044107437134e-01 -1.766954958438873291e-01 -1.934980452060699463e-01 -2.955308854579925537e-01 -9.545528888702392578e-02 -1.741926372051239014e-02 -7.190506905317306519e-02 -1.094008460640907288e-01 -9.385544806718826294e-02 1.199988275766372681e-01 -1.234822720289230347e-01 -6.842038035392761230e-02 -4.531319066882133484e-02 -7.495441287755966187e-02 -4.364562220871448517e-03 -9.134565480053424835e-03 1.923513710498809814e-01 2.036168873310089111e-01
2.727344930171966553e-01 1.155831292271614075e-01 -1.016457229852676392e-01 2.743117511272430420e-01 -4.431090950965881348e-01 -1.785857379436492920e-01 5.617316346615552902e-03 1.512094121426343918e-02 4.407608415931463242e-03 3.258118778467178345e-02 -2.068062545731663704e-03 1.825434714555740356e-02 2.763163149356842041e-01 2.410808801651000977e-01 2.100455760955810547e-01 -6.349810957908630371e-02 3.255369365215301514e-01 9.854957461357116699e-02 -8.086107671260833740e-02 1.377880573272705078e-01 7.178649306297302246e-02 -6.888579577207565308e-02 -4.299023747444152832e-02 -2.404752187430858612e-02 -1.911199837923049927e-01 -1.417433917522430420e-01 1.466321852058172226e-02 -2.768166363239288330e-01 -1.873345524072647095e-01 2.530384659767150879e-01 -3.764282539486885071e-02 1.631047278642654419e-01
1.814566552639007568e-02 -2.783831655979156494e-01 2.178252674639225006e-02 3.352050781250000000e-01 -4.451073408126831055e-01 -1.471524387598037720e-01 -1.732488162815570831e-02 -2.482631355524063110e-01 1.723013073205947876e-01 1.320667862892150879e-01 -3.340084254741668701e-01 1.248717084527015686e-01 -4.559240117669105530e-02 2.205836325883865356e-01 -3.987851366400718689e-02 -1.159972697496414185e-01 1.748042404651641846e-01 2.654658816754817963e-02 -1.126192584633827209e-01 -3.785783797502517700e-02 1.161171942949295044e-01 -1.116816997528076172e-01 -1.953569650650024414e-01 3.380159288644790649e-02 1.105797812342643738e-01 2.602895200252532959e-01 -8.983168005943298340e-02 2.819252200424671173e-02 -2.209424674510955811e-01 1.600507050752639771e-01 4.614303633570671082e-02 1.073202639818191528e-01
2.835731022059917450e-02 -3.419627845287322998e-01 9.570287168025970459e-02 8.437222987413406372e-02 -2.158997952938079834e-01 8.787588775157928467e-02 2.767838165163993835e-02 -8.714270591735839844e-02 2.035555988550186157e-02 -3.344260156154632568e-01 -2.237248420715332031e-01 -1.341363787651062012e-01 -1.755870431661605835e-01 9.420441836118698120e-02 4.484272599220275879e-01 -6.044327095150947571e-02 4.407113417983055115e-02 -1.729928553104400635e-01 -4.641615226864814758e-02 -3.046243190765380859e-01 1.074325814843177795e-01 4.500418528914451599e-02 -1.233221217989921570e-01 1.363152265548706055e-01 7.634437829256057739e-02 2.115325629711151123e-02 5.209033406572416425e-05 9.157418273389339447e-03 1.708810566924512386e-03 2.334483712911605835e-01 2.103260755538940430e-01 3.150617480278015137e-01
1.827193498611450195e-01 -2.683520019054412842e-01 -3.057680130004882812e-01 2.542178332805633545e-02 -1.529162973165512085e-01 -1.001240983605384827e-01 2.406195551156997681e-01 -2.897359728813171387e-01 1.018136516213417053e-01 -1.757092587649822235e-02 2.205125391483306885e-01 -1.172443404793739319e-01 2.379270642995834351e-01 2.443191111087799072e-01 -7.874000817537307739e-02 -1.590758860111236572e-01 -2.012799233198165894e-01 -1.376628875732421875e-01 -9.534525871276855469e-02 -1.663107424974441528e-01 1.011623665690422058e-01 6.227202713489532471e-02 -1.026185601949691772e-01 2.699557244777679443e-01 5.410140380263328552e-02 -9.700302034616470337e-02 -2.261958569288253784e-01 1.028917208313941956e-01 -1.947802305221557617e-01 1.635484844446182251e-01 2.677558362483978271e-01 1.236884761601686478e-02
1.215933263301849365e-01 -1.094689965248107910e-01 -3.102604746818542480e-01 3.882189095020294189e-02 -2.665441930294036865e-01 2.402641922235488892e-01 -8.847378939390182495e-02 -3.167994022369384766e-01 9.722059965133666992e-02 3.979397714138031006e-01 -3.678235039114952087e-02 -3.230906426906585693e-01 1.681379675865173340e-01 1.476997733116149902e-01 1.020528003573417664e-01 -3.751330971717834473e-01 1.449544578790664673e-01 3.751544654369354248e-02 2.912466786801815033e-02 -2.011417448520660400e-01 -9.549708664417266846e-02 1.770716160535812378e-01 -8.732423931360244751e-02 -3.882446885108947754e-02 -9.666732512414455414e-03 -1.036618500947952271e-01 -3.487290814518928528e-02 -1.043623834848403931e-01 -1.192100495100021362e-01 -6.894920766353607178e-02 -3.265677392482757568e-02 8.611842244863510132e-02
2.960250675678253174e-01 6.042414903640747070e-02 -2.812618762254714966e-02 1.775086224079132080e-01 -5.749008655548095703e-01 -3.343333676457405090e-02 7.964354753494262695e-02 -1.221221238374710083e-01 1.547741144895553589e-01 -1.700491756200790405e-01 -1.126687079668045044e-01 -1.332544088363647461e-01 6.501672416925430298e-02 1.655028164386749268e-01 2.030081301927566528e-02 3.916103020310401917e-02 2.921724021434783936e-01 5.227187275886535645e-02 -2.266775220632553101e-01 -1.672435924410820007e-02 1.209441050887107849e-01 -2.304465770721435547e-01 -7.588840276002883911e-02 -6.405963358702138066e-05 -1.925148516893386841e-01 -2.512691542506217957e-02 3.408161178231239319e-02 -9.533156454563140869e-02 -1.141534820199012756e-01 2.783558666706085205e-01 2.339935898780822754e-01 1.358878333121538162e-02
4.101611971855163574e-01 9.302068501710891724e-02 -1.919642984867095947e-01 1.772713065147399902e-01 -4.288104474544525146e-01 -1.607091575860977173e-01 4.815319553017616272e-02 -2.432870119810104370e-02 -1.607029139995574951e-02 -6.437083333730697632e-02 -1.415462885051965714e-02 5.159744620323181152e-02 1.461747437715530396e-01 1.216084808111190796e-01 9.406286478042602539e-02 -2.458470761775970459e-01 2.901586294174194336e-01 7.920913398265838623e-02 -9.244650602340698242e-02 -9.893366135656833649e-03 1.055260449647903442e-01 -1.949982196092605591e-01 -1.378450393676757812e-01 1.400670558214187622e-01 -1.122851520776748657e-01 -2.081406563520431519e-01 2.129449397325515747e-01 -1.674145013093948364e-01 -1.477804183959960938e-01 1.010613739490509033e-01 2.525215744972229004e-01 1.322901993989944458e-01
-8.596679568290710449e-02 -4.085696116089820862e-02 -1.602145433425903320e-01 1.637817919254302979e-01 -3.826606273651123047e-01 1.870877146720886230e-01 -7.875620573759078979e-02 -2.136846035718917847e-01 5.643724650144577026e-02 -5.057744309306144714e-02 -7.341816276311874390e-02 -4.334887862205505371e-01 1.589186489582061768e-01 1.272587180137634277e-01 1.462434828281402588e-01 1.208649761974811554e-02 6.525275856256484985e-02 -3.119577467441558838e-01 -1.277914196252822876e-01 -1.127853989601135254e-01 -6.563904136419296265e-02 2.375501394271850586e-01 -1.961356699466705322e-01 2.043820917606353760e-01 2.607871890068054199e-01 1.565026789903640747e-01 -1.143728271126747131e-01 -1.262106597423553467e-01 -3.341339156031608582e-02 -1.112404763698577881e-01 1.835901886224746704e-01 5.298471823334693909e-02
1.064808294177055359e-01 -3.446532785892486572e-01 -1.180617734789848328e-01 6.318081915378570557e-02 -1.361767351627349854e-01 6.052530929446220398e-02 8.892340585589408875e-03 -1.827716827392578125e-01 -6.178316473960876465e-02 2.592661082744598389e-01 -5.046702921390533447e-02 -1.071249693632125854e-01 1.525372564792633057e-01 4.384600371122360229e-02 3.856767714023590088e-01 -2.704612016677856445e-01 -4.933096840977668762e-02 1.549154520034790039e-01 -3.733062418177723885e-03 -2.185029834508895874e-01 3.422262966632843018e-01 -1.378104090690612793e-01 -1.780425459146499634e-01 2.875326434150338173e-03 2.778221070766448975e-01 1.518157869577407837e-01 -1.540936082601547241e-01 2.319048047065734863e-01 -7.666968554258346558e-02 -1.164901331067085266e-01 1.187127083539962769e-01 -1.039339527487754822e-01
2.164426594972610474e-01 -6.132613867521286011e-02 -1.250376701354980469e-01 -1.087237428873777390e-02 -1.669044345617294312e-01 1.357720494270324707e-01 1.477860063314437866e-01 -2.921442128717899323e-02 -6.002155318856239319e-02 8.033431321382522583e-02 2.966469153761863708e-02 -2.340936064720153809e-01 -2.597017772495746613e-02 5.528416037559509277e-01 1.814318895339965820e-01 8.222215622663497925e-02 -2.819042280316352844e-02 -3.408821225166320801e-01 1.374060213565826416e-01 -1.955718994140625000e-01 3.166355937719345093e-02 -7.543562352657318115e-02 2.945898659527301788e-02 2.486226111650466919e-01 3.909055590629577637e-01 2.166883647441864014e-02 -4.500690475106239319e-02 5.855059996247291565e-02 -1.748152635991573334e-02 5.879844073206186295e-03 -1.618227572180330753e-03 2.244103550910949707e-01
2.559353113174438477e-01 -3.412511572241783142e-02 2.054789513349533081e-01 2.878262102603912354e-01 3.092940524220466614e-02 -2.167670242488384247e-02 1.986510679125785828e-02 -3.007179200649261475e-01 -7.745137065649032593e-02 -1.036834567785263062e-01 -8.482735604047775269e-02 -1.085820123553276062e-01 8.001703768968582153e-02 -1.069682613015174866e-01 6.970038264989852905e-02 -2.625103890895843506e-01 -3.364745154976844788e-02 -3.050205707550048828e-01 -1.071145534515380859e-01 -4.291762784123420715e-02 1.365927159786224365e-01 -1.104915067553520203e-01 -1.988724917173385620e-01 2.084556370973587036e-01 1.029587462544441223e-01 -1.657972228713333607e-03 -9.869638830423355103e-02 -2.395245581865310669e-01 -5.501108244061470032e-02 3.221519887447357178e-01 -1.453134268522262573e-01 4.020817577838897705e-01
1.645077913999557495e-01 -5.567704886198043823e-02 -1.355361491441726685e-01 -2.541781067848205566e-01 -1.104714497923851013e-01 1.999814510345458984e-01 1.587045043706893921e-01 -2.023808658123016357e-01 -5.153074860572814941e-02 1.527692079544067383e-01 -1.329314112663269043e-01 3.810951113700866699e-02 1.258420199155807495e-01 3.540544509887695312e-01 3.125325143337249756e-01 -1.994355022907257080e-01 1.141364965587854385e-02 -3.702564537525177002e-02 9.712590835988521576e-03 -2.529728114604949951e-01 -1.198088377714157104e-01 9.017896652221679688e-02 2.736869640648365021e-02 1.113824993371963501e-01 -2.943893522024154663e-02 2.806297242641448975e-01 -2.178745865821838379e-01 1.272305101156234741e-02 -1.231572255492210388e-01 1.015253141522407532e-01 -1.302748620510101318e-01 4.169298410415649414e-01
2.199560254812240601e-01 -1.770409792661666870e-01 8.836624771356582642e-02 -8.888509869575500488e-02 -3.039165139198303223e-01 1.505712419748306274e-01 5.882973596453666687e-02 -1.188331320881843567e-01 2.749222703278064728e-02 -2.643395066261291504e-01 -1.130581274628639221e-01 -3.423353433609008789e-01 1.705313324928283691e-01 1.985507905483245850e-01 4.454091787338256836e-01 -1.416855454444885254e-01 -1.884364038705825806e-01 -1.315218359231948853e-01 -3.254046291112899780e-02 -2.614242769777774811e-02 -9.461500495672225952e-02 -1.551347821950912476e-01 1.435799151659011841e-01 9.847405552864074707e-02 1.429247111082077026e-01 6.239286810159683228e-02 1.269776225090026855e-01 1.267641037702560425e-01 -4.342141747474670410e-02 2.386714667081832886e-01 1.395258009433746338e-01 1.779434680938720703e-01
1.632268279790878296e-01 -1.516756713390350342e-01 -3.457386493682861328e-01 2.257651686668395996e-01 -9.645241498947143555e-02 6.141513586044311523e-02 1.943564563989639282e-01 -1.946779042482376099e-01 5.481494590640068054e-02 -1.292483508586883545e-01 1.665609776973724365e-01 -8.609531074762344360e-02 6.997986882925033569e-02 2.825592458248138428e-01 -6.713810563087463379e-02 -2.318360656499862671e-01 -1.028176769614219666e-01 -2.992105782032012939e-01 -2.085123062133789062e-01 2.409292384982109070e-02 3.592556342482566833e-03 -4.052121937274932861e-02 3.331513435114175081e-04 1.120443493127822876e-01 6.849379837512969971e-02 -2.866969071328639984e-02 -3.265567123889923096e-01 -1.913689076900482178e-01 -8.255873620510101318e-02 2.425803244113922119e-01 2.259752452373504639e-01 2.633903324604034424e-01
1.763459295034408569e-01 -5.394973605871200562e-02 -1.015088334679603577e-01 3.381504714488983154e-01 1.394308656454086304e-01 1.167771741747856140e-01 2.053343206644058228e-01 -4.133976623415946960e-02 3.116577267646789551e-01 -2.230150252580642700e-01 4.983932524919509888e-02 -2.365409731864929199e-01 -6.875655800104141235e-02 4.418555200099945068e-01 8.498201519250869751e-02 -1.461183428764343262e-01 1.152418088167905807e-02 -6.319626420736312866e-02 -2.665375173091888428e-01 -1.692761480808258057e-01 1.674762219190597534e-01 8.548425137996673584e-02 -4.097294062376022339e-02 6.721901893615722656e-02 2.644594572484493256e-02 -1.609683334827423096e-01 -1.368009764701128006e-02 -2.822903692722320557e-01 6.748966127634048462e-02 1.915696710348129272e-01 1.599869430065155029e-01 1.088285073637962341e-01
-8.910193294286727905e-02 -3.377432823181152344e-01 -9.592097252607345581e-03 2.614506520330905914e-02 -3.513562083244323730e-01 1.386829614639282227e-01 8.840519934892654419e-02 -1.019492894411087036e-01 6.263234466314315796e-02 -1.905366182327270508e-01 2.759336726740002632e-03 -4.091404974460601807e-01 7.121437788009643555e-02 1.793989837169647217e-01 9.340074658393859863e-02 -1.541976928710937500e-01 -1.125157698988914490e-01 -5.695054680109024048e-02 9.428549557924270630e-02 -3.231549561023712158e-01 1.827950216829776764e-02 -8.888177573680877686e-02 -6.389984488487243652e-02 3.383355140686035156e-01 2.770542204380035400e-01 1.565222814679145813e-02 1.889422386884689331e-01 -1.307621300220489502e-01 -5.348125845193862915e-02 7.566266506910324097e-02 2.021645307540893555e-01 6.055573374032974243e-02
2.654528021812438965e-01 -1.054692640900611877e-01 -2.995245456695556641e-01 2.931286096572875977e-01 -7.203529030084609985e-02 -5.046920850872993469e-02 2.058348506689071655e-01 -3.364147543907165527e-01 1.088925451040267944e-01 5.314276739954948425e-02 -1.569096744060516357e-01 -2.663830816745758057e-01 -3.240287676453590393e-02 2.266115695238113403e-01 -2.324899882078170776e-01 -1.690122187137603760e-01 3.159918263554573059e-02 -1.935827136039733887e-01 2.186800390481948853e-01 -2.584094107151031494e-01 -4.572748020291328430e-02 6.305363029241561890e-02 -2.472165226936340332e-01 1.240539997816085815e-01 6.193228065967559814e-02 4.661372303962707520e-02 -2.419155836105346680e-01 1.353267878293991089e-01 2.390067838132381439e-02 9.270958602428436279e-03 2.287872508168220520e-02 1.205987557768821716e-01
3.572680056095123291e-01 -1.371583640575408936e-01 -2.344954758882522583e-01 1.158142834901809692e-01 -2.597486972808837891e-01 -8.927114307880401611e-02 1.073667928576469421e-01 -5.027139186859130859e-01 8.195773512125015259e-02 7.375553250312805176e-02 -1.276603937149047852e-01 -8.468903601169586182e-03 1.647982001304626465e-01 2.094696611166000366e-01 5.085310339927673340e-02 -1.534868180751800537e-01 -5.016451701521873474e-02 -1.440475787967443466e-02 1.325133144855499268e-01 -2.198112457990646362e-01 -1.742287427186965942e-01 4.787211865186691284e-02 6.573522090911865234e-02 -4.939390718936920166e-02 -7.064423710107803345e-02 1.285075545310974121e-01 -1.826090216636657715e-01 -3.369044512510299683e-02 2.883479557931423187e-02 3.028824627399444580e-01 -2.183537185192108154e-01 1.245385780930519104e-01
2.919921875000000000e-01 1.057454422116279602e-01 -7.858350127935409546e-02 1.937014162540435791e-01 -4.930585920810699463e-01 -8.844517916440963745e-02 4.327912628650665283e-02 -1.498757153749465942e-01 1.099471077322959900e-01 4.494500905275344849e-02 -5.790041759610176086e-02 1.709919869899749756e-01 2.892572283744812012e-01 1.286594867706298828e-01 1.583129316568374634e-01 -1.557436138391494751e-01 2.868987917900085449e-01 2.437550574541091919e-02 -8.220640569925308228e-02 -1.296608615666627884e-02 1.861577332019805908e-01 -1.433533281087875366e-01 -1.554716527462005615e-01 1.697484403848648071e-01 -7.213092595338821411e-02 -1.545889377593994141e-01 2.092229276895523071e-01 -1.706928461790084839e-01 -1.941630691289901733e-01 4.238093970343470573e-05 1.056625917553901672e-01 1.986449211835861206e-01
1.535167098045349121e-01 1.115568056702613831e-01 -2.773752510547637939e-01 1.587052792310714722e-01 8.741924911737442017e-02 1.587944328784942627e-01 5.717701744288206100e-03 -2.116381525993347168e-01 3.965712189674377441e-01 1.307182852178812027e-02 6.004283577203750610e-02 -1.482837051153182983e-01 5.459702387452125549e-02 3.631303906440734863e-01 6.951366364955902100e-02 1.779435761272907257e-02 -7.915375381708145142e-02 -4.920509830117225647e-02 -1.149351149797439575e-01 -2.003009319305419922e-01 1.368850618600845337e-01 2.001977153122425079e-02 -1.976649612188339233e-01 9.907210618257522583e-02 -5.117268487811088562e-02 2.051297575235366821e-01 -4.028705880045890808e-02 -7.093577086925506592e-02 -2.296108007431030273e-01 -6.214651465415954590e-02 1.973825097084045410e-01 4.292074739933013916e-01
4.052007198333740234e-01 -3.188564777374267578e-01 -5.388543009757995605e-02 6.236364319920539856e-02 -2.381048500537872314e-01 -6.540561467409133911e-02 3.007007017731666565e-02 -4.075810685753822327e-02 -9.837817400693893433e-02 -1.182383075356483459e-01 -8.797132968902587891e-02 8.141936361789703369e-02 -1.103782374411821365e-02 2.291391193866729736e-01 1.565545201301574707e-01 -1.902891136705875397e-02 -8.128487318754196167e-02 8.896604180335998535e-02 3.091667080298066139e-03 -4.025285840034484863e-01 3.518921136856079102e-01 1.284316927194595337e-01 1.734775304794311523e-02 8.036244660615921021e-02 -3.152626752853393555e-01 1.656028330326080322e-01 4.458465427160263062e-02 -8.379320055246353149e-02 -1.209372729063034058e-01 2.433707863092422485e-01 -6.262824684381484985e-02 1.050900220870971680e-01
2.799248695373535156e-01 2.147919237613677979e-01 -2.371637821197509766e-01 3.985635042190551758e-01 -7.829698920249938965e-02 -1.932760775089263916e-01 8.074191212654113770e-02 -9.836050122976303101e-02 8.648697286844253540e-02 -9.383638971485197544e-04 -4.386986792087554932e-02 -3.005488775670528412e-02 -3.770091012120246887e-02 5.186978578567504883e-01 1.787869781255722046e-01 -8.118628710508346558e-02 1.107026636600494385e-01 6.389050185680389404e-02 -2.274387031793594360e-01 4.742411524057388306e-02 1.247748732566833496e-01 3.274900466203689575e-02 -9.952355921268463135e-02 6.935807317495346069e-02 -6.714832782745361328e-02 -1.692704558372497559e-01 3.221452236175537109e-02 -2.492329329252243042e-01 -2.212348394095897675e-02 1.026547625660896301e-01 2.269514203071594238e-01 1.444691717624664307e-01
2.647670209407806396e-01 -1.300413012504577637e-01 -1.539551913738250732e-01 2.253706604242324829e-01 -2.961530685424804688e-01 -2.266949415206909180e-01 1.224103644490242004e-01 -1.893314570188522339e-01 5.908064544200897217e-02 -4.859459400177001953e-02 -7.738909125328063965e-02 2.549585402011871338e-01 1.623196601867675781e-01 4.439495801925659180e-01 3.294896185398101807e-01 -1.202644109725952148e-01 3.110740780830383301e-01 1.332389656454324722e-02 5.014023184776306152e-02 1.394150499254465103e-02 1.156204193830490112e-01 -1.332633644342422485e-01 -6.232227385044097900e-02 5.783320963382720947e-02 -7.086978852748870850e-02 -7.270195335149765015e-02 3.315740823745727539e-02 -1.540240645408630371e-01 7.928899675607681274e-02 1.820033639669418335e-01 -8.534761518239974976e-02 -7.361358404159545898e-02
2.007174491882324219e-01 -1.373981684446334839e-01 -2.181913554668426514e-01 -1.429593414068222046e-01 -1.543633341789245605e-01 -2.416145652532577515e-01 3.352207690477371216e-02 -1.788499653339385986e-01 -1.236301213502883911e-01 -8.114473521709442139e-02 1.324468404054641724e-01 -1.871072947978973389e-01 6.608588993549346924e-02 1.092007085680961609e-01 4.441824555397033691e-01 -2.372862696647644043e-01 1.761183887720108032e-01 -1.102264449000358582e-01 2.431494928896427155e-02 -1.637017428874969482e-01 9.227807074785232544e-02 1.918900758028030396e-01 -8.920732885599136353e-03 2.549393475055694580e-01 5.457975715398788452e-02 2.237229049205780029e-01 -1.864171028137207031e-01 1.340856999158859253e-01 -1.840821206569671631e-01 1.328269988298416138e-01 5.657626781612634659e-03 2.736192941665649414e-01
1.606137603521347046e-01 -1.279626786708831787e-01 1.299830824136734009e-01 2.687826454639434814e-01 -4.696236848831176758e-01 1.995542645454406738e-01 -1.370779611170291901e-02 -1.068775877356529236e-01 4.660621285438537598e-02 -5.654555931687355042e-02 2.535330317914485931e-02 1.142467781901359558e-01 -7.090257853269577026e-02 2.094222009181976318e-01 1.938607394695281982e-01 -4.619908519089221954e-03 2.307043522596359253e-01 5.264090001583099365e-02 -9.578285366296768188e-02 7.202138006687164307e-02 3.082797117531299591e-02 -1.538376361131668091e-01 -2.438147813081741333e-01 1.050063669681549072e-01 1.452366262674331665e-01 -3.733081684913486242e-04 -1.249189823865890503e-01 -2.255170941352844238e-01 -4.681826382875442505e-02 6.787886470556259155e-02 4.585469365119934082e-01 -1.452255994081497192e-01
1.734705865383148193e-01 -1.935727596282958984e-01 -1.958518177270889282e-01 -2.998145110905170441e-02 -8.919253945350646973e-02 -4.529995098710060120e-02 1.894117444753646851e-01 -2.430701162666082382e-03 -2.359874546527862549e-01 -8.708587288856506348e-02 -2.153019011020660400e-01 -1.252178698778152466e-01 1.179307252168655396e-01 2.850810885429382324e-01 2.971061132848262787e-02 -6.428242474794387817e-02 2.021161615848541260e-01 -4.574632272124290466e-02 2.262406749650835991e-03 -2.668185234069824219e-01 7.192799448966979980e-02 4.569118916988372803e-01 -1.703552901744842529e-01 2.907778620719909668e-01 -6.344492733478546143e-02 -6.349544972181320190e-02 8.622089773416519165e-02 -2.448286861181259155e-01 -1.865916252136230469e-01 1.639369577169418335e-01 -2.021740227937698364e-01 4.620160534977912903e-02
5.517596751451492310e-02 -5.411980673670768738e-02 3.404468670487403870e-02 1.065595671534538269e-01 -3.836215436458587646e-01 -2.281265854835510254e-01 1.746819019317626953e-01 -1.674450635910034180e-01 5.884640291333198547e-02 4.743463173508644104e-02 -4.138672351837158203e-01 2.134527312591671944e-03 -1.594300009310245514e-02 2.380754798650741577e-01 2.624728977680206299e-01 -1.363329887390136719e-01 3.205089271068572998e-01 3.199980035424232483e-02 -6.535606086254119873e-02 -1.786510348320007324e-01 1.223668977618217468e-01 -1.482837349176406860e-01 -1.861510723829269409e-01 -1.636120607145130634e-03 1.388812363147735596e-01 2.585037350654602051e-01 7.258092984557151794e-03 -1.070567220449447632e-02 -9.370949864387512207e-02 2.108990252017974854e-01 1.929572969675064087e-01 1.183691248297691345e-01
9.856065362691879272e-02 -2.623305618762969971e-01 -3.463666439056396484e-01 2.836790084838867188e-01 -7.774279266595840454e-02 4.799631983041763306e-02 8.629649132490158081e-02 -7.447505049640312791e-05 -6.582465767860412598e-02 1.416903734207153320e-01 -6.990813463926315308e-02 -6.933674216270446777e-03 1.518733501434326172e-01 1.949599683284759521e-01 2.426839172840118408e-01 -1.786637157201766968e-01 -7.244893163442611694e-02 2.035759575664997101e-02 -1.288839578628540039e-01 1.431763265281915665e-02 -9.922494739294052124e-02 -2.013606280088424683e-01 -2.933266460895538330e-01 1.707782149314880371e-01 -9.350930154323577881e-02 -3.153214454650878906e-01 1.010168939828872681e-01 6.704506278038024902e-02 -8.945251256227493286e-02 -1.591088026762008667e-01 1.437159907072782516e-02 4.237016141414642334e-01
3.960090577602386475e-01 -1.980561614036560059e-01 3.728624060750007629e-02 -1.969669014215469360e-01 -2.127276211977005005e-01 1.529099941253662109e-01 7.514442503452301025e-02 1.474025696516036987e-01 -3.209890723228454590e-01 -1.550984978675842285e-01 1.191146448254585266e-01 -6.191224325448274612e-03 -4.528025910258293152e-02 3.420386612415313721e-01 1.087969020009040833e-01 -1.122441049665212631e-02 1.484221071004867554e-01 3.465200215578079224e-02 -1.919119507074356079e-01 -1.660210937261581421e-01 8.725636452436447144e-02 8.572963625192642212e-02 -1.571568548679351807e-01 -5.211349949240684509e-02 -8.686099201440811157e-02 2.690181434154510498e-01 7.887741923332214355e-02 -9.313343465328216553e-02 -3.533346951007843018e-01 1.092328429222106934e-01 1.352542936801910400e-01 -1.247143298387527466e-01
1.557469367980957031e-01 3.395915403962135315e-02 2.377270907163619995e-02 2.649703621864318848e-01 -3.565343916416168213e-01 -1.654022485017776489e-01 5.049680173397064209e-02 -3.758528530597686768e-01 -6.537134200334548950e-02 1.153422445058822632e-01 -1.385041624307632446e-01 -2.434729933738708496e-01 4.567354544997215271e-02 2.676622867584228516e-01 -4.481172561645507812e-02 -9.709102660417556763e-02 -1.190420240163803101e-01 -2.047819793224334717e-01 1.704099029302597046e-01 -7.120057940483093262e-02 -2.034172713756561279e-01 1.582457572221755981e-01 -2.568738460540771484e-01 -3.178947791457176208e-02 7.025849819183349609e-02 2.176328934729099274e-02 -2.232050001621246338e-01 -1.001391857862472534e-01 7.980220019817352295e-02 1.691927313804626465e-01 2.059834748506546021e-01 2.408502399921417236e-01
-1.567591726779937744e-01 -1.888853162527084351e-01 -1.134825870394706726e-01 -2.986421994864940643e-02 -2.612050473690032959e-01 2.667740285396575928e-01 9.010783978737890720e-04 -3.927560150623321533e-02 -3.042581677436828613e-02 1.214504837989807129e-01 1.487725526094436646e-01 -5.358314514160156250e-02 2.226902842521667480e-01 2.034877389669418335e-01 2.929462492465972900e-01 1.541224215179681778e-02 -9.180060029029846191e-02 -1.391590684652328491e-01 -6.836684048175811768e-02 -3.151554465293884277e-01 -8.042191714048385620e-02 7.977797836065292358e-02 -1.584969460964202881e-01 2.329761683940887451e-01 1.234020963311195374e-01 2.327685058116912842e-01 7.219747453927993774e-02 9.819421917200088501e-02 -3.802026435732841492e-02 2.013668417930603027e-01 2.531123459339141846e-01 3.911016881465911865e-01
1.208118945360183716e-01 -8.479209989309310913e-02 -1.010596975684165955e-01 1.543439030647277832e-01 -5.151246786117553711e-01 3.625402599573135376e-02 1.421163529157638550e-01 1.103661879897117615e-01 5.221903324127197266e-03 1.852079033851623535e-01 1.835844963788986206e-01 -1.831115931272506714e-01 3.660567477345466614e-02 1.138649974018335342e-02 8.524933457374572754e-02 -3.058456480503082275e-01 8.860810101032257080e-02 9.464794857194647193e-05 -7.744022179394960403e-03 -1.886037588119506836e-01 1.882662028074264526e-01 3.080359399318695068e-01 4.056063666939735413e-02 1.625574380159378052e-01 -1.477266009896993637e-02 2.337312549352645874e-01 3.754346445202827454e-02 -5.027457699179649353e-02 6.869218498468399048e-02 1.508301049470901489e-01 1.338088065385818481e-01 3.677650988101959229e-01
4.124116599559783936e-01 -1.384181343019008636e-02 -3.585345149040222168e-01 2.481035590171813965e-01 -1.687472015619277954e-01 1.256210356950759888e-01 2.395003885030746460e-01 1.055330410599708557e-01 -2.222860753536224365e-01 1.272937208414077759e-01 1.128863617777824402e-01 8.471029996871948242e-02 2.466298192739486694e-01 1.904898583889007568e-01 8.011887222528457642e-02 2.682867646217346191e-02 3.497288003563880920e-02 7.408987730741500854e-02 -5.853717401623725891e-02 1.502083390951156616e-01 -3.037044033408164978e-02 -8.314281702041625977e-03 -1.721923798322677612e-01 7.304888963699340820e-02 -3.523183241486549377e-02 4.784414917230606079e-02 -5.162883317098021507e-04 2.908216118812561035e-01 -1.035884767770767212e-01 2.444829940795898438e-01 3.706049919128417969e-02 3.292721509933471680e-01
2.938912212848663330e-01 -1.660987734794616699e-01 3.796579316258430481e-02 1.515877097845077515e-01 -2.024449855089187622e-01 -2.318463921546936035e-01 -1.760625243186950684e-01 -9.719529747962951660e-02 -4.241278767585754395e-02 -2.302905619144439697e-01 -3.486381471157073975e-01 -5.667456891387701035e-03 1.624266505241394043e-01 2.465781569480895996e-01 2.276489138603210449e-02 -3.418775200843811035e-01 -1.690900176763534546e-01 -1.923096030950546265e-01 -1.092212796211242676e-01 -4.838027805089950562e-02 8.129894733428955078e-02 -1.010125502943992615e-01 -3.251979947090148926e-01 2.840089239180088043e-02 -1.484278440475463867e-01 1.097751483321189880e-01 -4.014052823185920715e-02 1.656296700239181519e-01 -2.960848063230514526e-02 2.361778914928436279e-01 9.673801809549331665e-02 1.143846437335014343e-01
1.949013918638229370e-01 -3.423914015293121338e-01 1.896109431982040405e-02 5.903965979814529419e-02 -2.263767421245574951e-01 -8.616213500499725342e-02 1.062672212719917297e-01 -3.371520340442657471e-02 1.077823042869567871e-01 1.288086920976638794e-01 -1.833628416061401367e-01 -1.863343417644500732e-01 1.847033202648162842e-02 4.111417382955551147e-02 2.710627764463424683e-02 6.586325168609619141e-02 1.563587486743927002e-01 7.728751003742218018e-02 -7.527679204940795898e-02 -7.897371798753738403e-02 1.505988985300064087e-01 6.764318794012069702e-02 -4.180591925978660583e-02 -1.737172342836856842e-02 1.501156091690063477e-01 1.457332670688629150e-01 -1.525969710201025009e-02 3.977575153112411499e-02 -3.906581997871398926e-01 3.219231367111206055e-01 2.447259612381458282e-02 5.404776930809020996e-01
7.667062431573867798e-02 4.514080658555030823e-02 -3.699944019317626953e-01 3.084629587829113007e-02 -1.963257193565368652e-01 -6.451483815908432007e-02 1.799779385328292847e-01 -1.998680680990219116e-01 -9.031432121992111206e-02 5.295621231198310852e-02 4.049056023359298706e-02 -2.048684209585189819e-01 3.014298975467681885e-01 4.443871974945068359e-01 4.584519192576408386e-02 -6.459212396293878555e-03 -6.374143064022064209e-02 -4.636981710791587830e-02 2.707002870738506317e-02 1.876055896282196045e-01 1.262997537851333618e-01 3.011394143104553223e-01 -1.600425094366073608e-01 -9.440265595912933350e-02 2.190514206886291504e-01 2.043780311942100525e-02 -1.446423213928937912e-02 -4.770713672041893005e-02 -3.622301220893859863e-01 5.451754108071327209e-02 -1.235401034355163574e-01 1.024745926260948181e-01
2.946644276380538940e-02 -8.491516113281250000e-02 -1.541644930839538574e-01 9.031194448471069336e-02 -1.862533241510391235e-01 -1.823137328028678894e-02 2.263860851526260376e-01 2.509924396872520447e-02 5.146685242652893066e-02 -4.136921465396881104e-02 -1.126121655106544495e-01 -6.853552162647247314e-02 4.602093622088432312e-02 1.444410234689712524e-01 1.047990098595619202e-02 -8.156244456768035889e-02 3.094853088259696960e-02 2.610823214054107666e-01 -2.372329384088516235e-01 -2.130457013845443726e-01 -5.213158950209617615e-02 1.918399631977081299e-01 -2.559593617916107178e-01 1.973030716180801392e-01 6.451949477195739746e-02 3.289337456226348877e-01 1.427863389253616333e-01 3.342103958129882812e-02 -2.096627801656723022e-01 3.514117896556854248e-01 -2.844744622707366943e-01 3.530146181583404541e-01
1.557479947805404663e-01 8.635884523391723633e-02 -2.684725224971771240e-01 2.682951986789703369e-01 -4.370017349720001221e-01 2.083351314067840576e-01 1.310109198093414307e-01 1.099865660071372986e-01 1.392522603273391724e-01 -3.300218284130096436e-02 7.307547330856323242e-02 -1.557671427726745605e-01 1.007578372955322266e-01 3.474896550178527832e-01 1.642003655433654785e-01 1.427031159400939941e-01 -1.090441346168518066e-01 -2.406119704246520996e-01 4.674654826521873474e-02 -1.693142652511596680e-01 7.346820086240768433e-02 -1.375345587730407715e-01 -2.873283922672271729e-01 1.478897631168365479e-01 7.567074149847030640e-02 1.797086745500564575e-01 -9.560757130384445190e-02 1.215414255857467651e-01 -7.954891026020050049e-02 -8.526772260665893555e-02 -1.627455204725265503e-01 2.967141754925251007e-02
4.827483743429183960e-02 -1.347335129976272583e-01 -1.594848698005080223e-03 -7.458508014678955078e-02 -1.548350602388381958e-01 3.755294159054756165e-02 -4.803167190402746201e-03 -2.213804721832275391e-01 -2.171026542782783508e-03 1.509576663374900818e-02 -5.659695714712142944e-02 -1.824571937322616577e-01 -4.705228656530380249e-02 2.574870884418487549e-01 1.141097024083137512e-01 1.264665722846984863e-01 -7.517362013459205627e-03 -2.395704239606857300e-01 -4.197939634323120117e-01 -2.344365417957305908e-02 -1.443539410829544067e-01 1.547325551509857178e-01 -3.140215575695037842e-01 2.356726825237274170e-01 2.243169844150543213e-01 1.784208416938781738e-01 8.991916663944721222e-03 -2.814176082611083984e-01 -2.206397652626037598e-01 2.867709845304489136e-02 1.640251874923706055e-01 3.070567548274993896e-01
1.226255595684051514e-01 -3.290666937828063965e-01 -1.226994022727012634e-02 3.336149081587791443e-02 -2.025730162858963013e-01 -1.404939591884613037e-01 -2.919200435280799866e-02 6.330773234367370605e-02 -1.310012042522430420e-01 -1.213852092623710632e-01 -1.582491993904113770e-01 -1.598663330078125000e-01 -1.768984496593475342e-01 4.181417822837829590e-01 1.683565378189086914e-01 -8.765562623739242554e-02 1.681333929300308228e-01 1.469406038522720337e-01 -3.273412287235260010e-01 -1.366617828607559204e-01 -6.313144415616989136e-02 3.484353050589561462e-02 -2.191113233566284180e-01 -6.018582731485366821e-03 3.673080354928970337e-02 -4.461330547928810120e-02 -1.040989160537719727e-01 1.428718268871307373e-01 1.399078518152236938e-01 2.681493163108825684e-01 1.357987076044082642e-01 3.341835737228393555e-01
2.152083665132522583e-01 2.248447090387344360e-01 -2.977532148361206055e-01 4.203057885169982910e-01 -4.136700034141540527e-01 -1.581214815378189087e-01 1.120410263538360596e-01 -6.898220162838697433e-04 4.233698919415473938e-02 -1.368217915296554565e-01 -4.100967198610305786e-03 -2.123931646347045898e-01 5.593774840235710144e-02 7.143621891736984253e-02 1.023721769452095032e-01 -5.062353797256946564e-03 1.767722666263580322e-01 -5.084288492798805237e-02 -1.184182912111282349e-01 1.178961023688316345e-01 1.339885145425796509e-01 -1.699955314397811890e-01 -1.587459146976470947e-01 1.515503600239753723e-02 -1.431162953376770020e-01 -5.162639543414115906e-03 -4.318084567785263062e-02 -2.599518597126007080e-01 -1.325215697288513184e-01 1.115436553955078125e-01 1.312822848558425903e-01 2.711722850799560547e-01
4.757416844367980957e-01 3.585360944271087646e-02 -1.410028338432312012e-01 -2.330433204770088196e-02 -3.480732440948486328e-02 8.153656125068664551e-02 9.877768158912658691e-02 -5.461288243532180786e-02 2.668435573577880859e-01 1.601526699960231781e-02 2.352295070886611938e-01 4.824110865592956543e-02 -1.224810332059860229e-01 5.953803062438964844e-01 1.500987410545349121e-01 1.440484523773193359e-01 8.814189583063125610e-02 1.718421094119548798e-02 -1.341194957494735718e-01 -1.136747596319764853e-04 7.551116496324539185e-02 1.594420671463012695e-01 -1.337678730487823486e-01 -4.232448339462280273e-02 -5.359132215380668640e-02 2.037254571914672852e-01 -7.779606431722640991e-02 -2.454371377825737000e-02 -1.617517024278640747e-01 -5.685851350426673889e-02 3.466197848320007324e-02 1.760373562574386597e-01
2.561591565608978271e-02 -8.111610263586044312e-02 -2.553206384181976318e-01 1.095002815127372742e-01 -3.963024914264678955e-01 9.710236452519893646e-03 7.330256700515747070e-02 3.540017828345298767e-02 -8.384007378481328487e-04 8.575631678104400635e-02 7.262277603149414062e-02 -8.160629123449325562e-02 2.366405576467514038e-01 3.220251798629760742e-01 2.418504953384399414e-01 2.678553201258182526e-02 -9.369549900293350220e-02 -6.713528931140899658e-02 1.610432378947734833e-02 -1.679810732603073120e-01 1.106618419289588928e-01 -2.663393504917621613e-02 -2.940346896648406982e-01 1.523423939943313599e-01 -1.678975075483322144e-01 2.235125601291656494e-01 -3.142971098423004150e-01 2.462381422519683838e-01 -2.354040741920471191e-01 -5.284168198704719543e-02 -2.068653702735900879e-01 1.032713130116462708e-01
2.402648329734802246e-01 -2.352116554975509644e-01 -1.791849173605442047e-02 -1.466706693172454834e-01 -3.435564339160919189e-01 1.250948160886764526e-01 -9.355298429727554321e-02 -1.793796271085739136e-01 -1.465524733066558838e-01 -3.324462473392486572e-01 -2.909358218312263489e-02 -2.458126395940780640e-01 1.366108469665050507e-02 1.218378320336341858e-01 3.452310562133789062e-01 -1.910417228937149048e-01 -1.734524071216583252e-01 -1.497205644845962524e-01 -8.290238678455352783e-02 -9.421550482511520386e-02 9.535625576972961426e-03 -1.881164014339447021e-01 -2.320096045732498169e-01 1.337772011756896973e-01 8.464235067367553711e-02 1.169301196932792664e-02 2.427316755056381226e-01 6.467675417661666870e-02 -2.206323444843292236e-01 1.396558582782745361e-01 1.762177236378192902e-02 1.103380620479583740e-01
2.890053391456604004e-01 -7.654710207134485245e-03 -1.812556236982345581e-01 -1.868616975843906403e-02 -2.847191877663135529e-02 3.371959924697875977e-02 2.151177674531936646e-01 -4.279812425374984741e-02 2.751436643302440643e-02 1.802264004945755005e-01 2.066828124225139618e-02 7.710142433643341064e-02 1.806881278753280640e-01 1.470039188861846924e-01 2.620022594928741455e-01 -2.076767832040786743e-01 -7.294584810733795166e-02 2.800230681896209717e-02 -7.000714540481567383e-02 -1.164079457521438599e-01 2.413920313119888306e-01 1.529822051525115967e-01 -1.180114895105361938e-01 3.122025430202484131e-01 2.445560246706008911e-01 2.951728403568267822e-01 -1.336589157581329346e-01 2.651212215423583984e-01 -2.008889317512512207e-01 2.148449718952178955e-01 -2.161519080400466919e-01 2.038704901933670044e-01
1.754521727561950684e-01 9.844462573528289795e-02 -1.064116656780242920e-01 2.154639214277267456e-01 -1.008962616324424744e-01 -1.590322256088256836e-01 -1.219895556569099426e-01 -3.646903112530708313e-02 -8.961458504199981689e-02 -6.744723767042160034e-02 -2.160143703222274780e-01 -9.574201703071594238e-02 1.472513824701309204e-01 3.609638810157775879e-01 4.543619751930236816e-01 -4.048622250556945801e-01 3.875217959284782410e-02 -1.743744015693664551e-01 -1.637243032455444336e-01 4.956272616982460022e-02 -1.792203783988952637e-01 2.430741488933563232e-02 -6.930197030305862427e-02 1.165137290954589844e-01 1.694212108850479126e-01 1.994546651840209961e-01 -1.641307920217514038e-01 2.102450467646121979e-02 -1.118902340531349182e-01 6.298545747995376587e-02 -1.196378692984580994e-01 1.429126560688018799e-01
1.756449788808822632e-01 -2.602803111076354980e-01 -1.186169758439064026e-01 6.291453540325164795e-02 -2.545930258929729462e-02 2.110020667314529419e-01 -1.257013902068138123e-02 -3.253534734249114990e-01 1.319407578557729721e-02 2.279876731336116791e-02 3.136453032493591309e-01 -4.836172610521316528e-02 1.598016619682312012e-01 2.495677769184112549e-01 2.708098106086254120e-02 -8.062530308961868286e-02 4.393876791000366211e-01 -9.729229658842086792e-02 -9.807353839278221130e-03 -9.235923737287521362e-02 -1.421911418437957764e-01 -1.187001913785934448e-01 -3.504742085933685303e-01 -2.259438484907150269e-02 -1.809160411357879639e-01 1.829981505870819092e-01 1.443241685628890991e-01 4.797462373971939087e-02 -4.614815115928649902e-02 -7.505772169679403305e-03 9.512038528919219971e-02 2.575711309909820557e-01
2.144943624734878540e-01 -4.438037574291229248e-01 1.889166086912155151e-01 -6.802380830049514771e-02 -3.381203711032867432e-01 -3.562662377953529358e-02 5.327138304710388184e-02 1.398576609790325165e-02 -2.063032388687133789e-01 -1.080585494637489319e-01 -9.777231514453887939e-02 -1.143266558647155762e-01 -8.816926181316375732e-02 1.899718195199966431e-01 1.693663746118545532e-01 -1.194186806678771973e-01 2.345606386661529541e-01 5.067986622452735901e-02 -5.857239663600921631e-02 -3.696745038032531738e-01 8.960369974374771118e-02 9.173873066902160645e-02 -5.377428606152534485e-02 -2.761645428836345673e-02 -2.343367040157318115e-01 2.791960537433624268e-01 5.597961694002151489e-02 -5.742273479700088501e-02 -6.911671906709671021e-02 1.501172184944152832e-01 7.737068086862564087e-02 2.098553329706192017e-01
1.907333433628082275e-01 6.810022890567779541e-02 -2.524223923683166504e-01 1.333172619342803955e-01 -4.384852573275566101e-02 5.418664589524269104e-02 2.429919540882110596e-01 -4.182705283164978027e-02 1.887417584657669067e-01 -2.400523424148559570e-01 1.592884212732315063e-02 -6.545577198266983032e-02 -8.967795968055725098e-02 3.824622631072998047e-01 8.219410479068756104e-02 -5.904123932123184204e-02 -1.368964761495590210e-01 -2.802966907620429993e-02 -3.253414630889892578e-01 6.300675123929977417e-02 8.573942631483078003e-02 9.369680285453796387e-02 -2.825465798377990723e-01 9.838832169771194458e-02 3.297755718231201172e-01 -8.894934505224227905e-02 -7.694772630929946899e-02 -2.234908938407897949e-01 -3.008102178573608398e-01 1.565951108932495117e-01 -1.359038352966308594e-01 9.215706586837768555e-02
1.641359627246856689e-01 -2.398840636014938354e-01 -1.576513946056365967e-01 2.828140854835510254e-01 -9.285978972911834717e-02 2.601869404315948486e-01 6.785142421722412109e-02 2.280879318714141846e-01 5.784196406602859497e-02 1.807171404361724854e-01 -2.525814771652221680e-01 8.378308266401290894e-02 6.783977895975112915e-02 2.082780450582504272e-01 5.910390987992286682e-02 -3.696905076503753662e-01 -3.889766708016395569e-02 1.891891807317733765e-01 -1.094827577471733093e-01 -1.824527680873870850e-01 -9.927115589380264282e-02 7.893159240484237671e-02 9.332434833049774170e-02 1.796077638864517212e-01 9.928905218839645386e-02 2.904181480407714844e-01 3.242725506424903870e-02 -1.718301326036453247e-02 -2.712637186050415039e-01 1.176683455705642700e-01 -3.931042551994323730e-02 2.420832216739654541e-01
4.806573390960693359e-01 3.795497491955757141e-02 5.048707500100135803e-02 1.241247281432151794e-01 2.129502361640334129e-03 2.068049609661102295e-01 -2.008757740259170532e-01 -5.709143355488777161e-02 -7.488834857940673828e-02 2.290272116661071777e-01 1.175855994224548340e-01 -2.328710854053497314e-01 7.633440941572189331e-02 2.954382896423339844e-01 7.110165059566497803e-02 -2.115136571228504181e-02 1.282776445150375366e-01 -1.294039934873580933e-01 9.707384556531906128e-02 -1.653452813625335693e-01 -1.914366632699966431e-01 1.050540357828140259e-01 -7.063920050859451294e-02 1.838210597634315491e-02 -2.838727533817291260e-01 2.742004692554473877e-01 1.646820083260536194e-02 -2.277322560548782349e-01 -9.501472860574722290e-02 1.746876388788223267e-01 2.253969907760620117e-01 1.312739253044128418e-01
7.444864511489868164e-02 -3.539348840713500977e-01 -1.574527323246002197e-01 3.866972625255584717e-01 1.933914572000503540e-01 1.220742240548133850e-01 1.952802389860153198e-01 -1.242980957031250000e-01 -1.312936097383499146e-01 2.211776748299598694e-02 -1.544080525636672974e-01 -7.250460982322692871e-02 3.534518778324127197e-01 1.808116734027862549e-01 2.870880663394927979e-01 -3.336174786090850830e-01 5.755458027124404907e-02 5.860200617462396622e-03 -2.566103450953960419e-02 7.198578864336013794e-02 9.996809810400009155e-02 -1.371262818574905396e-01 -2.927804291248321533e-01 2.246918529272079468e-01 -2.912460267543792725e-02 -3.534656390547752380e-02 5.566430836915969849e-02 3.312395513057708740e-02 2.634523436427116394e-02 9.207290410995483398e-02 1.095063053071498871e-02 3.211262822151184082e-02
2.723299562931060791e-01 -1.063209474086761475e-01 -1.078853383660316467e-02 -2.481710761785507202e-01 -2.774805128574371338e-01 -1.323411613702774048e-01 -2.165595628321170807e-02 -1.565165817737579346e-01 1.531076580286026001e-01 -8.121859282255172729e-03 -1.741788834333419800e-01 -7.943968474864959717e-02 3.213079646229743958e-02 3.555981516838073730e-01 4.541205465793609619e-01 -2.070365101099014282e-01 -1.306781917810440063e-01 -1.747749000787734985e-02 -7.653234899044036865e-02 -9.486141800880432129e-02 4.919748380780220032e-02 -2.287821378558874130e-03 1.023895815014839172e-01 4.611441493034362793e-02 7.276481389999389648e-02 3.106075227260589600e-01 -1.111996769905090332e-01 -1.431057974696159363e-02 -8.541096001863479614e-02 2.127234637737274170e-01 -7.705084234476089478e-02 2.766280770301818848e-01
-1.351312398910522461e-01 -2.514709159731864929e-02 2.289096452295780182e-02 9.207682311534881592e-02 -1.947241425514221191e-01 -1.818200200796127319e-01 5.936203524470329285e-02 -1.289196908473968506e-01 -9.188841283321380615e-02 -4.034286737442016602e-02 -2.860071957111358643e-01 5.797280743718147278e-02 1.296149492263793945e-01 3.045890629291534424e-01 1.428146809339523315e-01 -2.571067214012145996e-01 2.538205087184906006e-01 -2.213405817747116089e-02 1.408099830150604248e-01 2.386929281055927277e-02 -4.376801475882530212e-02 -9.437256306409835815e-02 -4.831192642450332642e-02 6.266202032566070557e-02 5.604828894138336182e-02 1.656380742788314819e-01 -1.756604909896850586e-01 -5.510313808917999268e-02 -2.613296508789062500e-01 2.962895035743713379e-01 2.970590889453887939e-01 4.224795401096343994e-01
7.234578579664230347e-02 1.145276427268981934e-02 -1.618751883506774902e-01 2.015969157218933105e-01 -1.046099662780761719e-01 8.280819654464721680e-02 1.239603608846664429e-01 -3.355804979801177979e-01 5.531909316778182983e-02 1.281812191009521484e-01 1.267277896404266357e-01 -2.041443884372711182e-01 2.978742718696594238e-01 2.486990839242935181e-01 3.213755488395690918e-01 -1.489478349685668945e-01 -2.392793446779251099e-01 -2.220007777214050293e-01 -1.952500194311141968e-01 -8.005513995885848999e-02 6.679057329893112183e-02 3.147922754287719727e-01 -1.989557445049285889e-01 -7.687682285904884338e-03 -3.876608982682228088e-02 3.811710327863693237e-02 1.525638848543167114e-01 -1.823751926422119141e-01 -5.336094647645950317e-02 2.474555224180221558e-01 1.032216474413871765e-01 1.546266768127679825e-02
2.642973661422729492e-01 9.770616143941879272e-02 -1.755483597517013550e-01 -7.356417924165725708e-02 1.786253042519092560e-02 -2.893579378724098206e-02 2.831547558307647705e-01 -1.482624411582946777e-01 -1.512476652860641479e-01 -7.459202408790588379e-02 -1.761894375085830688e-01 1.501543968915939331e-01 1.172630265355110168e-01 1.629709303379058838e-01 1.800583899021148682e-01 -1.835748255252838135e-01 1.614114046096801758e-01 -1.950690001249313354e-01 -7.285570260137319565e-03 -2.848594486713409424e-01 -2.679360806941986084e-01 7.439588010311126709e-02 -1.423876285552978516e-01 1.885123550891876221e-01 1.613848060369491577e-01 -1.983361691236495972e-01 -6.942959874868392944e-02 1.003518700599670410e-01 -3.345873057842254639e-01 1.973732411861419678e-01 8.369989693164825439e-02 2.756339311599731445e-01
1.093932390213012695e-01 -3.357509672641754150e-01 -1.458680331707000732e-01 -5.356791988015174866e-02 -2.310620397329330444e-01 -5.732537060976028442e-02 -1.257763952016830444e-01 4.026090353727340698e-02 4.160404205322265625e-02 -6.617184728384017944e-02 -1.761150807142257690e-01 3.010007552802562714e-02 5.031133815646171570e-02 2.634803056716918945e-01 3.821180164813995361e-01 -2.189817428588867188e-01 7.302723079919815063e-02 -1.599447876214981079e-01 2.914289534091949463e-01 7.603526115417480469e-02 -1.513217836618423462e-01 4.818199668079614639e-03 -2.018655091524124146e-01 3.168011084198951721e-02 3.756603896617889404e-01 1.248323470354080200e-01 -7.616140693426132202e-02 -5.393276456743478775e-03 -3.002244234085083008e-02 1.858796477317810059e-01 6.024837121367454529e-02 2.918391823768615723e-01
3.302011489868164062e-01 1.429367065429687500e-01 -2.607110440731048584e-01 3.573178946971893311e-01 -1.530332118272781372e-01 -2.430057376623153687e-01 7.858185470104217529e-02 4.174291342496871948e-02 2.695293128490447998e-01 -5.723354965448379517e-02 -2.300846576690673828e-01 4.043323919177055359e-03 6.059583649039268494e-02 4.399771094322204590e-01 -4.757864028215408325e-02 -2.637870796024799347e-02 3.160676658153533936e-01 -3.083442151546478271e-02 -9.610849618911743164e-02 4.724940285086631775e-02 1.706329584121704102e-01 -9.445772320032119751e-02 -1.203228384256362915e-01 -6.271383166313171387e-02 -1.114889755845069885e-01 -4.963858798146247864e-02 4.441412910819053650e-02 -1.902798749506473541e-02 -1.456838995218276978e-01 3.857499361038208008e-02 1.272149085998535156e-01 1.747048497200012207e-01
2.351499348878860474e-01 -4.201037585735321045e-01 1.374770607799291611e-02 5.270500853657722473e-02 -1.006023287773132324e-01 -1.354196667671203613e-01 1.443454325199127197e-01 -1.856936514377593994e-01 2.490139007568359375e-01 4.986996203660964966e-02 -1.702088713645935059e-01 -2.737966477870941162e-01 -7.842247188091278076e-02 2.204071581363677979e-01 -5.557731539011001587e-02 -9.561432152986526489e-02 1.471400707960128784e-01 4.459385946393013000e-02 -5.763699859380722046e-02 -1.099679023027420044e-01 8.421895653009414673e-02 2.349534770473837852e-03 -1.727924682199954987e-02 -1.291500180959701538e-01 1.891169399023056030e-01 2.618820965290069580e-01 4.956940561532974243e-02 2.131452970206737518e-02 -2.742569148540496826e-01 2.496877759695053101e-01 1.444417536258697510e-01 3.424457907676696777e-01
3.059699535369873047e-01 1.026860903948545456e-02 -2.198665589094161987e-01 2.439388185739517212e-01 -6.125019490718841553e-02 3.143901228904724121e-01 3.017744123935699463e-01 8.799137920141220093e-02 -2.233205139636993408e-01 4.636540543287992477e-03 -4.338455945253372192e-02 -1.301027834415435791e-01 1.206446737051010132e-01 1.835274510085582733e-02 1.230295449495315552e-01 -2.622781395912170410e-01 1.421222835779190063e-01 -4.694605991244316101e-02 -1.094904541969299316e-02 2.136252634227275848e-02 -1.010238453745841980e-01 -2.753986716270446777e-01 2.267242223024368286e-02 -5.812947452068328857e-02 6.091146916151046753e-02 1.491831392049789429e-01 -1.330107599496841431e-01 2.426854521036148071e-01 -3.270052969455718994e-01 -1.360048260539770126e-02 7.639408111572265625e-03 3.268852829933166504e-01
2.530247569084167480e-01 -2.705943286418914795e-01 3.110252693295478821e-02 2.400859445333480835e-02 -1.934942156076431274e-01 -6.962879747152328491e-02 5.085332319140434265e-02 1.544840335845947266e-01 -2.710308507084846497e-02 2.172376262024044991e-03 -1.933342665433883667e-01 -2.508238554000854492e-01 2.389848083257675171e-01 3.390264511108398438e-01 3.210518658161163330e-01 4.825952276587486267e-02 1.983079016208648682e-01 -1.022095307707786560e-01 -1.136395633220672607e-01 -1.818266510963439941e-01 -6.830192357301712036e-02 1.567803323268890381e-01 -7.350447773933410645e-02 1.795862615108489990e-01 -1.178873181343078613e-01 -7.524002343416213989e-02 -8.018465340137481689e-02 -1.887827366590499878e-01 -1.248654499650001526e-01 3.905788436532020569e-02 -4.018177092075347900e-01 -1.055435538291931152e-01
3.621941208839416504e-01 -3.542492911219596863e-02 -1.308057904243469238e-01 -3.066762536764144897e-02 -2.149000316858291626e-01 -3.341929614543914795e-02 2.359251827001571655e-01 -7.992511242628097534e-02 -2.725547254085540771e-01 1.958776731044054031e-03 -1.039432138204574585e-01 2.500501088798046112e-02 2.850707620382308960e-02 6.141882389783859253e-02 3.496973812580108643e-01 -1.987919025123119354e-02 3.404171764850616455e-01 -1.457181274890899658e-01 9.613510966300964355e-02 -8.310379087924957275e-02 7.797433435916900635e-02 2.869364023208618164e-01 8.943561464548110962e-02 1.151994019746780396e-01 2.202563732862472534e-01 3.651068508625030518e-01 -4.785037040710449219e-02 -1.981895649805665016e-03 -1.057330891489982605e-01 3.924755379557609558e-02 -1.712156981229782104e-01 1.951471716165542603e-01
3.926096558570861816e-01 9.174311906099319458e-02 -1.768951863050460815e-01 1.624549329280853271e-01 -2.689235210418701172e-01 -9.513442963361740112e-02 2.023918554186820984e-02 -3.686647415161132812e-01 -6.077261175960302353e-03 1.476551741361618042e-01 -5.064933001995086670e-02 -2.549506425857543945e-01 -3.088696300983428955e-02 2.071206867694854736e-01 -9.607715904712677002e-02 -1.369056403636932373e-01 6.794974207878112793e-02 1.782463863492012024e-03 9.277384728193283081e-02 -1.779087185859680176e-01 -1.662884652614593506e-01 -8.556891232728958130e-03 -1.524390429258346558e-01 -1.401867717504501343e-01 4.123741015791893005e-02 1.749270558357238770e-01 -1.447206288576126099e-01 1.227748245000839233e-01 1.781517267227172852e-01 3.883590400218963623e-01 -8.987836539745330811e-02 1.624256819486618042e-01
3.597622513771057129e-01 -1.245790533721446991e-02 -1.829280890524387360e-02 1.949591785669326782e-01 -5.202179551124572754e-01 -1.385978162288665771e-01 -8.427372085861861706e-04 -5.752085521817207336e-02 3.139138966798782349e-02 5.773383006453514099e-02 8.064295165240764618e-03 8.710932731628417969e-02 3.184846043586730957e-01 1.570309400558471680e-01 2.031776905059814453e-01 -6.016001477837562561e-02 3.225535452365875244e-01 3.820273093879222870e-03 -1.291446089744567871e-01 -1.079195737838745117e-01 1.002625152468681335e-01 -6.825622171163558960e-02 -6.618876010179519653e-02 1.404719054698944092e-01 -1.321896910667419434e-01 -1.884977519512176514e-01 1.973674446344375610e-01 -1.992009431123733521e-01 -1.089800819754600525e-01 6.411871872842311859e-03 1.710739880800247192e-01 1.092423051595687866e-01
1.070402562618255615e-01 -2.751102447509765625e-01 2.701806128025054932e-01 2.430764436721801758e-01 -2.422591149806976318e-01 1.178605109453201294e-01 4.256014153361320496e-02 -2.710681855678558350e-01 -1.501460671424865723e-01 2.009520083665847778e-01 -1.704598367214202881e-01 -1.251548342406749725e-02 1.539427638053894043e-01 -1.201882064342498779e-01 2.451055645942687988e-01 -2.687808275222778320e-01 -1.507311910390853882e-01 4.890896379947662354e-02 8.394961804151535034e-02 -1.739981621503829956e-01 3.348087370395660400e-01 2.153057977557182312e-02 -1.350901424884796143e-01 1.240332499146461487e-01 5.341200157999992371e-02 1.653771400451660156e-01 -5.009349063038825989e-02 -1.543153822422027588e-02 -1.157160475850105286e-01 -3.640273585915565491e-02 2.525196373462677002e-01 2.241442352533340454e-01
2.158609181642532349e-01 -1.788423806428909302e-01 1.365472078323364258e-01 1.025939285755157471e-01 -1.087674051523208618e-01 -1.140189468860626221e-01 2.365181893110275269e-01 -7.008107006549835205e-02 -1.743913441896438599e-01 1.239624023437500000e-01 -1.002710908651351929e-01 -1.835961490869522095e-01 2.019223384559154510e-02 1.585061699151992798e-01 1.348575856536626816e-02 -5.487605184316635132e-02 -7.791553437709808350e-02 -2.062017023563385010e-01 -2.673826813697814941e-01 -2.111421972513198853e-01 -2.592681944370269775e-01 -1.527927219867706299e-01 -1.744768321514129639e-01 9.999950975179672241e-02 1.240121647715568542e-01 -1.683871299028396606e-01 -2.726831138134002686e-01 2.584933638572692871e-01 -1.751481443643569946e-01 1.065283417701721191e-01 1.912635564804077148e-01 3.593226671218872070e-01
3.225843906402587891e-01 -2.924930676817893982e-02 -2.411263883113861084e-01 -2.188643068075180054e-02 -2.416400611400604248e-02 8.065516501665115356e-02 1.749348789453506470e-01 1.679932326078414917e-01 1.233111098408699036e-01 1.480489671230316162e-01 -3.558898866176605225e-01 -1.990666538476943970e-01 1.979956924915313721e-01 1.429984867572784424e-01 3.012120425701141357e-01 -1.554663926362991333e-01 1.727440506219863892e-01 -9.873293340206146240e-03 -2.249017506837844849e-01 3.072013705968856812e-02 3.951216116547584534e-02 2.602932453155517578e-01 -1.914528571069240570e-02 2.784928977489471436e-01 2.205308154225349426e-02 -1.102929934859275818e-01 -4.657898098230361938e-02 1.323083043098449707e-01 -1.457166224718093872e-01 2.447199523448944092e-01 -1.970929652452468872e-01 1.076900213956832886e-01
9.409742057323455811e-02 1.370488703250885010e-01 -1.972589939832687378e-01 -1.223692446947097778e-01 -4.501692354679107666e-01 2.210966199636459351e-01 -1.078504994511604309e-01 -3.805708140134811401e-02 1.916303336620330811e-01 -2.204894125461578369e-01 3.654399514198303223e-02 -2.513702511787414551e-01 2.332955002784729004e-01 1.798342019319534302e-01 2.721037529408931732e-02 -1.281460672616958618e-01 9.708170592784881592e-02 -8.061509579420089722e-02 -2.163271903991699219e-01 -2.137024104595184326e-01 2.536911070346832275e-01 7.091490179300308228e-02 -7.536805421113967896e-02 -2.087519466876983643e-01 9.194503724575042725e-02 -1.337432768195867538e-02 -8.821906894445419312e-02 -8.762242645025253296e-02 -8.483196049928665161e-02 1.479700654745101929e-01 -2.534000761806964874e-02 3.452683091163635254e-01
3.200213983654975891e-02 -1.704527586698532104e-01 -4.810224473476409912e-02 -3.935993835330009460e-02 -3.475901782512664795e-01 9.693264961242675781e-02 7.462596893310546875e-02 -9.832762181758880615e-02 -2.066574543714523315e-01 -6.270532310009002686e-02 -1.356663852930068970e-01 -1.024499833583831787e-01 1.195189263671636581e-02 3.344818651676177979e-01 -4.656780138611793518e-02 -6.871092319488525391e-02 1.645918935537338257e-01 3.683415427803993225e-02 -7.297752797603607178e-02 -3.605288267135620117e-01 -5.406334251165390015e-02 5.244392156600952148e-02 1.810639947652816772e-01 3.502297699451446533e-01 -3.498816490173339844e-01 1.979618668556213379e-01 1.577350348234176636e-01 -8.061644434928894043e-02 -1.978025585412979126e-01 1.751081347465515137e-01 -3.140619397163391113e-02 1.937067508697509766e-01
2.144800871610641479e-01 -4.343878012150526047e-03 -2.535070478916168213e-01 2.808585166931152344e-01 -1.803022623062133789e-01 3.504097759723663330e-01 3.434254229068756104e-02 -1.252185404300689697e-01 -4.024794697761535645e-02 -2.400577627122402191e-02 -4.443959891796112061e-02 -2.231436520814895630e-01 -8.902721852064132690e-02 2.894104421138763428e-01 1.650522947311401367e-01 7.641272246837615967e-02 -1.891518980264663696e-01 -2.601125240325927734e-01 1.090229377150535583e-01 -1.989476680755615234e-01 -4.683776292949914932e-03 -2.191727310419082642e-01 -1.545265614986419678e-01 1.994658410549163818e-01 6.329547613859176636e-02 2.383039295673370361e-01 -1.523964256048202515e-01 9.879621118307113647e-02 -2.347522825002670288e-01 2.052607759833335876e-02 -1.873597353696823120e-01 9.437520802021026611e-02
-1.594993844628334045e-02 -9.034792333841323853e-02 4.347530007362365723e-02 2.437170296907424927e-01 -2.205690890550613403e-01 -2.029156833887100220e-01 2.819073796272277832e-01 -2.518396377563476562e-01 9.530662745237350464e-02 -9.025290608406066895e-02 -2.724663913249969482e-01 -1.517984718084335327e-01 -8.267851173877716064e-02 1.583594232797622681e-01 8.096525073051452637e-02 -1.378251910209655762e-01 3.182554543018341064e-01 1.124208346009254456e-01 -2.147221118211746216e-01 -2.445249818265438080e-02 7.613516598939895630e-02 2.549622952938079834e-02 -1.250460743904113770e-01 6.656446307897567749e-02 5.350075289607048035e-02 -1.444659382104873657e-01 -2.791738323867321014e-02 9.812009334564208984e-02 -3.684944510459899902e-01 3.627561032772064209e-01 -6.619559228420257568e-02 1.804320514202117920e-01
6.389702111482620239e-02 -2.853171825408935547e-01 1.113716065883636475e-01 3.651114106178283691e-01 -3.704760670661926270e-01 1.401552110910415649e-01 1.383515889756381512e-03 -2.659229338169097900e-01 -4.556177183985710144e-02 -1.486234068870544434e-01 1.533183157444000244e-01 -3.888492658734321594e-02 1.836875677108764648e-01 2.141572684049606323e-01 2.562602460384368896e-01 -1.669740825891494751e-01 1.760398000478744507e-01 9.210839122533798218e-02 1.936507076025009155e-01 6.086732447147369385e-02 1.130912974476814270e-01 -1.418272554874420166e-01 -1.684414595365524292e-01 2.314096689224243164e-02 -1.838018186390399933e-02 -4.859607294201850891e-02 -1.127677112817764282e-01 -1.983675360679626465e-01 -2.673480510711669922e-01 1.950771175324916840e-02 2.224584221839904785e-01 1.581249199807643890e-02
5.591955780982971191e-02 -1.056081801652908325e-01 -7.908184826374053955e-02 1.835362166166305542e-01 -1.621851474046707153e-01 -3.157573565840721130e-02 1.504160091280937195e-02 -1.176819205284118652e-01 2.013395726680755615e-01 4.689342901110649109e-02 -3.866372108459472656e-01 -3.800161182880401611e-02 1.101938337087631226e-01 1.188116222620010376e-01 1.458513140678405762e-01 1.871105730533599854e-01 3.516349792480468750e-01 1.155323758721351624e-01 -3.751367330551147461e-02 -2.035149037837982178e-01 3.055044710636138916e-01 1.168460771441459656e-02 -2.634965777397155762e-01 8.004453033208847046e-02 2.179715633392333984e-01 1.301298737525939941e-01 -7.571564614772796631e-02 1.948702782392501831e-01 -3.540711104869842529e-01 -1.408895552158355713e-01 1.483748257160186768e-01 6.067704409360885620e-02
2.960988581180572510e-01 -1.808925122022628784e-01 -3.935311436653137207e-01 1.556259244680404663e-01 1.868827342987060547e-01 1.281833797693252563e-01 -5.925761908292770386e-02 -8.413997292518615723e-02 -1.629442870616912842e-01 -9.332363493740558624e-03 3.167093545198440552e-02 7.805213332176208496e-03 -1.697236895561218262e-01 1.400658339262008667e-01 1.170492097735404968e-01 -5.202449858188629150e-02 2.762772738933563232e-01 -2.956274524331092834e-02 -2.359037548303604126e-01 -9.790917485952377319e-02 -1.204401403665542603e-01 5.999246612191200256e-03 -1.455340087413787842e-01 2.691482901573181152e-01 -5.859446898102760315e-02 1.729312986135482788e-01 -5.799861624836921692e-02 -1.278616487979888916e-01 -2.176704108715057373e-01 2.637979984283447266e-01 1.505601108074188232e-01 3.205381631851196289e-01
-7.616855949163436890e-02 -1.994941979646682739e-01 1.346911042928695679e-01 4.914520680904388428e-01 -3.101555109024047852e-01 1.019790768623352051e-02 9.594745934009552002e-02 -4.012924805283546448e-02 -4.871700331568717957e-02 -1.739287674427032471e-01 -4.091193974018096924e-01 -1.682193726301193237e-01 1.639952808618545532e-01 2.665527462959289551e-01 1.164147630333900452e-02 5.046514794230461121e-03 1.621689349412918091e-01 -1.684731990098953247e-02 -1.207151114940643311e-01 -2.397425323724746704e-01 1.714546978473663330e-01 -8.133453316986560822e-03 -1.197794303297996521e-01 -3.996215760707855225e-02 1.380046308040618896e-01 -8.356133103370666504e-02 3.304290771484375000e-02 -2.950369417667388916e-01 -4.310631752014160156e-02 -2.439216710627079010e-02 -1.271166279911994934e-02 -1.976794004440307617e-02
1.751729398965835571e-01 -1.777966171503067017e-01 2.131140977144241333e-02 2.385429479181766510e-02 1.057002395391464233e-01 -1.531313657760620117e-01 2.409835606813430786e-01 7.045385241508483887e-02 -4.984593391418457031e-02 2.617036104202270508e-01 -2.071803510189056396e-01 -2.370128929615020752e-01 2.889844179153442383e-01 1.426585912704467773e-01 2.284115999937057495e-01 -6.419368088245391846e-03 -3.650468587875366211e-02 2.823157049715518951e-02 -1.025362983345985413e-01 -2.988542318344116211e-01 -2.919422686100006104e-01 1.145692318677902222e-01 -2.251997590065002441e-01 1.367340534925460815e-01 -5.263427272439002991e-02 -2.200478464365005493e-01 1.445436757057905197e-02 -1.407700777053833008e-01 -3.347288072109222412e-01 1.385366618633270264e-01 6.261050701141357422e-02 1.917686611413955688e-01
2.569102346897125244e-01 4.148529097437858582e-02 -1.453665047883987427e-01 3.620497584342956543e-01 -5.260452628135681152e-01 -1.592825055122375488e-01 2.867611870169639587e-02 -2.946114400401711464e-03 7.281666249036788940e-02 -7.668569684028625488e-03 -1.791654340922832489e-02 5.198856070637702942e-02 2.722519934177398682e-01 1.136420518159866333e-01 1.354994475841522217e-01 -1.000394225120544434e-01 1.965311914682388306e-01 1.766460482031106949e-03 7.424376159906387329e-02 -6.878770887851715088e-02 8.965901285409927368e-02 -3.030250407755374908e-02 -1.631930470466613770e-01 -8.260899782180786133e-02 -1.804113686084747314e-01 -1.186263710260391235e-01 7.002395391464233398e-02 -2.942115664482116699e-01 -1.833216995000839233e-01 1.692904978990554810e-01 1.931234300136566162e-01 1.562650352716445923e-01
4.097773134708404541e-02 4.819258674979209900e-02 4.430272802710533142e-02 4.192557334899902344e-01 -1.767432242631912231e-01 -5.413908511400222778e-02 1.159186139702796936e-01 1.698912084102630615e-01 8.273923397064208984e-02 2.909751534461975098e-01 -4.335622116923332214e-02 -3.632017970085144043e-01 1.878253929316997528e-02 4.072254300117492676e-01 2.534772455692291260e-01 3.008732199668884277e-02 1.337787210941314697e-01 8.425202965736389160e-02 1.259059160947799683e-01 -1.848325878381729126e-01 2.001377642154693604e-01 1.893183737993240356e-01 -2.108102887868881226e-01 2.588753215968608856e-02 -1.552656441926956177e-01 -1.111822649836540222e-01 1.283122450113296509e-01 -2.456214278936386108e-02 -1.388105601072311401e-01 4.264605790376663208e-02 1.203931868076324463e-01 2.392770024016499519e-03
2.776139676570892334e-01 -8.653002232313156128e-02 2.724008820950984955e-02 -4.665058478713035583e-02 5.025767534971237183e-02 3.144223392009735107e-01 3.145478665828704834e-02 -3.734437525272369385e-01 -3.027208149433135986e-02 3.333051921799778938e-03 1.598923355340957642e-01 7.386408001184463501e-02 1.624841392040252686e-01 2.457287907600402832e-01 -1.527035981416702271e-01 -1.200058087706565857e-01 3.163369894027709961e-01 -2.111203037202358246e-02 -5.193889141082763672e-02 -2.518805265426635742e-01 -2.815709263086318970e-02 2.428443543612957001e-02 -3.270319402217864990e-01 8.250094950199127197e-02 -1.020579189062118530e-01 1.495171934366226196e-01 6.479992717504501343e-02 -1.649010181427001953e-01 -8.510953933000564575e-02 6.534068845212459564e-03 2.713956832885742188e-01 2.955262362957000732e-01
-6.130342558026313782e-02 -1.419032961130142212e-01 -1.121744215488433838e-01 1.365128904581069946e-01 -2.294105589389801025e-01 -1.357333213090896606e-01 -3.373235836625099182e-02 -1.220626756548881531e-01 -6.405798345804214478e-02 -3.907034918665885925e-02 -3.026996850967407227e-01 -1.421195566654205322e-01 -5.465286225080490112e-02 2.060788571834564209e-01 5.225157737731933594e-01 -1.049744561314582825e-01 1.331959217786788940e-01 -2.734715938568115234e-01 1.929655298590660095e-02 2.270256169140338898e-02 -1.178593188524246216e-01 -9.851803071796894073e-03 -1.893219500780105591e-01 2.946591377258300781e-02 1.363880038261413574e-01 1.055506393313407898e-01 -1.432454306632280350e-02 3.010539412498474121e-01 -2.144955247640609741e-01 2.661702930927276611e-01 1.479636430740356445e-01 8.602197468280792236e-02
4.017155468463897705e-01 -9.021224826574325562e-02 -2.741331756114959717e-01 2.154600024223327637e-01 -8.913605660200119019e-02 2.510544843971729279e-02 4.110635817050933838e-01 2.974359095096588135e-01 -1.389457732439041138e-01 3.783470019698143005e-02 1.096526756882667542e-01 -3.304611518979072571e-02 -8.788201212882995605e-02 2.837112247943878174e-01 4.365832358598709106e-02 -3.195895254611968994e-01 -4.357666894793510437e-02 7.883201539516448975e-02 -6.484152376651763916e-02 -8.489799499511718750e-02 -5.262270942330360413e-02 1.921294927597045898e-01 -2.011137753725051880e-01 -4.570197686553001404e-02 1.430445350706577301e-02 1.293130666017532349e-01 -1.842777580022811890e-01 1.624684184789657593e-01 -1.424890905618667603e-01 1.051386743783950806e-01 7.881540805101394653e-02 1.384609844535589218e-02
3.315711915493011475e-01 -1.690841466188430786e-01 -1.116457879543304443e-01 -1.907140947878360748e-03 -1.550563424825668335e-01 -2.119060307741165161e-01 -2.059154510498046875e-01 -1.786463707685470581e-01 2.276967167854309082e-01 -1.316247582435607910e-01 -1.749256849288940430e-01 -1.386028528213500977e-01 1.050353888422250748e-02 2.461859285831451416e-01 1.732266247272491455e-01 -3.664542138576507568e-01 -6.925497949123382568e-02 -1.112548559904098511e-01 -6.387507915496826172e-02 1.129906326532363892e-01 -2.233719974756240845e-01 -4.967005550861358643e-02 -3.305324614048004150e-01 1.730731725692749023e-01 3.478790866211056709e-03 6.672786921262741089e-02 4.305158928036689758e-02 1.359140127897262573e-01 -3.301180526614189148e-02 3.105008304119110107e-01 -8.426859974861145020e-03 1.174493134021759033e-01
3.632325530052185059e-01 -4.028471186757087708e-02 -3.575455248355865479e-01 6.153350695967674255e-03 -1.691323965787887573e-01 -1.117600724101066589e-01 3.902411758899688721e-01 2.418460249900817871e-01 7.227008789777755737e-02 -4.305185005068778992e-02 -2.240508496761322021e-01 -1.377394795417785645e-01 3.827380761504173279e-02 1.454268693923950195e-01 -4.783514887094497681e-02 8.489836938679218292e-03 -2.321047522127628326e-02 -6.034839898347854614e-02 -2.166218124330043793e-02 -2.167143076658248901e-01 -2.637916430830955505e-02 -2.604180276393890381e-01 7.207254529930651188e-04 1.844340115785598755e-01 5.202799662947654724e-02 5.103177577257156372e-02 -2.201078981161117554e-01 -5.670049414038658142e-02 -5.976489186286926270e-02 2.700556516647338867e-01 1.619483530521392822e-02 3.123854100704193115e-01
1.514555662870407104e-01 1.074158549308776855e-01 1.195063963532447815e-01 -1.148864775896072388e-01 -1.838447153568267822e-01 -5.869210138916969299e-02 2.975307703018188477e-01 2.600516080856323242e-01 -2.063391208648681641e-01 1.834943294525146484e-01 1.289029885083436966e-02 -3.583459854125976562e-01 -5.026251450181007385e-02 3.135869204998016357e-01 4.342243820428848267e-02 1.274192929267883301e-01 1.745796948671340942e-01 -6.973753217607736588e-03 1.265273839235305786e-01 -2.478382289409637451e-01 2.941287159919738770e-01 -3.400304540991783142e-02 -8.028273284435272217e-02 1.952311843633651733e-01 -1.364827305078506470e-01 4.414233565330505371e-02 -1.527840793132781982e-01 -7.537095993757247925e-02 5.788831040263175964e-02 1.921372562646865845e-01 4.853770136833190918e-02 2.973673045635223389e-01
-1.085589751601219177e-01 -1.353086233139038086e-01 -7.239919155836105347e-02 2.273578047752380371e-01 -3.154218494892120361e-01 -1.877677589654922485e-01 1.732427179813385010e-01 -1.526870280504226685e-01 5.052172392606735229e-02 1.681774668395519257e-02 -2.971955239772796631e-01 -1.204369813203811646e-01 7.210743427276611328e-02 2.129094302654266357e-01 2.259453535079956055e-01 -2.470131590962409973e-02 2.982905507087707520e-01 7.073348388075828552e-03 -1.455610990524291992e-01 -2.428488992154598236e-02 1.141881719231605530e-01 -1.827133148908615112e-01 -2.441337406635284424e-01 -1.026980727910995483e-01 9.653124958276748657e-02 6.164178252220153809e-02 5.092829465866088867e-02 1.862205713987350464e-01 -1.544660329818725586e-01 3.221917152404785156e-01 2.524417638778686523e-01 2.188195735216140747e-01
4.643928259611129761e-02 -1.258086562156677246e-01 -5.256345495581626892e-02 -1.740089803934097290e-02 -7.777649909257888794e-02 -7.313782814890146255e-03 -6.452342867851257324e-02 -4.630417227745056152e-01 1.000542491674423218e-01 1.523589491844177246e-01 -2.859244495630264282e-02 -2.152230292558670044e-01 3.843551874160766602e-02 5.142203569412231445e-01 1.177082955837249756e-01 5.780433490872383118e-02 1.050974056124687195e-01 3.077753819525241852e-02 -1.923105865716934204e-01 -1.143494322896003723e-01 1.751501411199569702e-01 -3.325127810239791870e-02 -1.571024656295776367e-01 8.452311158180236816e-02 1.395563483238220215e-01 7.051260769367218018e-02 -9.473818540573120117e-02 -2.159548550844192505e-01 4.695589467883110046e-02 -6.019038334488868713e-02 3.727149665355682373e-01 2.008802443742752075e-01
2.239123880863189697e-01 -2.468986660242080688e-01 -3.339279592037200928e-01 7.351082563400268555e-02 7.529900223016738892e-02 9.670455008745193481e-02 8.359546959400177002e-02 -2.465213388204574585e-01 1.068963110446929932e-01 -1.106088533997535706e-01 2.316112369298934937e-01 -6.425787508487701416e-02 1.373191624879837036e-01 2.914595007896423340e-01 -1.449183970689773560e-01 -1.481671780347824097e-01 -9.323858469724655151e-02 -2.024511396884918213e-01 -2.406492829322814941e-01 -4.984048008918762207e-02 1.222322806715965271e-01 -8.422612398862838745e-02 -1.669352799654006958e-01 6.335429847240447998e-02 -1.858754642307758331e-02 1.533665060997009277e-01 -2.330278158187866211e-01 -1.339336186647415161e-01 -2.259610891342163086e-01 2.029106765985488892e-01 2.634103298187255859e-01 1.982441395521163940e-01
-5.835956707596778870e-02 -2.502590715885162354e-01 -5.886191129684448242e-02 1.734415143728256226e-01 -6.511422246694564819e-02 -1.005296185612678528e-01 -6.149157136678695679e-02 -2.818495966494083405e-02 -7.573857903480529785e-02 -1.447796672582626343e-01 -2.543145120143890381e-01 -1.210802346467971802e-01 -4.842359572649002075e-02 4.763833880424499512e-01 8.740673959255218506e-02 1.541555859148502350e-02 1.473119109869003296e-01 2.532766200602054596e-02 -1.495093107223510742e-01 -1.141558364033699036e-01 6.358422338962554932e-02 1.344791203737258911e-01 -3.083890378475189209e-01 3.657279536128044128e-02 3.224160149693489075e-02 6.589318066835403442e-02 1.639174371957778931e-01 6.356358528137207031e-02 1.600689738988876343e-01 8.279556781053543091e-02 2.092021107673645020e-01 4.994697868824005127e-01
3.228432238101959229e-01 -3.867843374609947205e-02 -1.377052664756774902e-01 6.609792262315750122e-02 -1.306974291801452637e-01 6.371348351240158081e-02 -7.160330656915903091e-03 -3.452971577644348145e-01 1.569502800703048706e-01 4.926101118326187134e-02 2.045720070600509644e-01 -1.205104589462280273e-01 1.090995520353317261e-01 3.896301984786987305e-01 9.996996074914932251e-02 1.228025089949369431e-02 1.324434727430343628e-01 -3.942828625440597534e-02 1.790154427289962769e-01 -1.953692436218261719e-01 -6.313564628362655640e-02 -2.234899811446666718e-02 -7.567758858203887939e-02 1.273073852062225342e-01 -5.178356170654296875e-02 2.680717110633850098e-01 -2.603254914283752441e-01 2.864924073219299316e-01 -7.993670552968978882e-02 5.609973520040512085e-02 -9.068669751286506653e-03 3.514091372489929199e-01
5.236555337905883789e-01 -6.890362501144409180e-02 -3.802413120865821838e-02 6.117109581828117371e-02 8.337556570768356323e-02 1.827983558177947998e-01 2.947418689727783203e-01 1.008957251906394958e-01 4.420222248882055283e-03 2.182493172585964203e-02 1.687903255224227905e-01 -8.392225950956344604e-02 5.365753918886184692e-02 2.312158048152923584e-01 2.334962040185928345e-02 -1.916688233613967896e-01 1.707142740488052368e-01 2.053748667240142822e-01 -6.507290899753570557e-02 -7.507876306772232056e-02 3.728923946619033813e-02 1.577908545732498169e-01 -2.323693931102752686e-01 1.835265010595321655e-01 1.284812688827514648e-01 3.218830525875091553e-01 -7.850196212530136108e-02 4.126562853343784809e-04 -2.434138208627700806e-01 2.292406111955642700e-01 -5.672735627740621567e-03 -1.245265454053878784e-01
1.232199370861053467e-01 -3.459481596946716309e-01 6.029166281223297119e-02 1.986211240291595459e-01 1.126609891653060913e-01 1.991116404533386230e-01 1.336174756288528442e-01 3.725124523043632507e-02 5.548004060983657837e-02 -2.461336851119995117e-01 -1.104646474123001099e-01 -1.020661816000938416e-01 3.286076486110687256e-01 1.909032315015792847e-01 2.988732159137725830e-01 -1.426972597837448120e-01 1.236883699893951416e-01 -9.672744572162628174e-02 9.622825682163238525e-02 -3.844516584649682045e-03 1.371177285909652710e-01 -4.885820671916007996e-02 -8.322408050298690796e-02 3.155866861343383789e-01 5.168472230434417725e-02 -2.266819626092910767e-01 1.844659745693206787e-01 1.398973017930984497e-01 -1.492591947317123413e-01 9.269291162490844727e-02 -1.140843853354454041e-01 3.112840652465820312e-01
3.654963970184326172e-01 -9.135124087333679199e-02 -1.386325620114803314e-02 2.724633738398551941e-02 -2.218085825443267822e-01 -4.067721590399742126e-02 1.620730608701705933e-01 -2.507078051567077637e-01 9.575702995061874390e-02 3.231058716773986816e-01 1.603770256042480469e-01 7.267499808222055435e-03 1.960589587688446045e-01 2.046376466751098633e-02 1.318596675992012024e-02 7.117518689483404160e-03 3.337261378765106201e-01 -2.074597626924514771e-01 -1.735091954469680786e-01 -1.306515932083129883e-01 -2.035980345681309700e-03 -2.190901488065719604e-01 -3.873036503791809082e-01 8.708856999874114990e-02 -5.461876094341278076e-02 8.719624578952789307e-02 -1.008054688572883606e-01 1.684327609837055206e-02 2.214768230915069580e-01 5.112233012914657593e-02 1.125562041997909546e-01 2.149117439985275269e-01
1.340007930994033813e-01 -2.471902072429656982e-01 1.250235084444284439e-02 2.386464923620223999e-02 -1.086873710155487061e-01 1.639986634254455566e-01 5.846582725644111633e-02 1.120449304580688477e-01 -5.389171838760375977e-02 -1.555102318525314331e-01 -6.939550489187240601e-02 -1.412340253591537476e-01 2.098818272352218628e-01 3.471652269363403320e-01 3.210010230541229248e-01 3.028054907917976379e-02 1.702035218477249146e-01 -1.658959090709686279e-01 -7.255899906158447266e-02 -4.022905826568603516e-01 2.121975086629390717e-02 2.820276021957397461e-01 6.323286145925521851e-02 1.341248750686645508e-01 -2.359756827354431152e-01 2.130976505577564240e-02 -1.515737175941467285e-01 -3.118011355400085449e-01 -1.253029704093933105e-01 -4.984183982014656067e-02 -1.579218506813049316e-01 -1.106492523103952408e-02
1.513592451810836792e-01 -2.694759704172611237e-02 5.923070013523101807e-02 -1.105305850505828857e-01 -4.185858964920043945e-01 1.022584214806556702e-01 -5.821456387639045715e-02 -2.939881756901741028e-02 -7.668504118919372559e-02 -2.225059866905212402e-01 -9.935147315263748169e-02 -4.471070468425750732e-01 -2.317359857261180878e-02 8.805517852306365967e-02 3.191177546977996826e-01 -2.567201554775238037e-01 -1.510015875101089478e-01 -3.036670619621872902e-03 7.719215750694274902e-02 -2.314657121896743774e-01 2.399611845612525940e-02 -1.491013318300247192e-01 -2.076132893562316895e-01 1.303236633539199829e-01 1.215914040803909302e-01 -1.288120001554489136e-01 8.871112763881683350e-02 8.430937677621841431e-02 -1.700445413589477539e-01 1.143027842044830322e-01 2.083583325147628784e-01 1.803586781024932861e-01
2.984685599803924561e-01 -2.505222558975219727e-01 -2.219832241535186768e-01 2.558732926845550537e-01 7.928533852100372314e-02 1.372925844043493271e-02 -4.025202617049217224e-02 -9.911079704761505127e-02 -1.043015439063310623e-02 1.484323143959045410e-01 7.286739069968461990e-03 -8.320322632789611816e-02 6.361315399408340454e-02 4.379400014877319336e-01 -8.332369476556777954e-02 3.689793497323989868e-02 1.244881004095077515e-01 -2.423913180828094482e-01 -1.365965306758880615e-01 8.311837911605834961e-02 -1.667553484439849854e-01 1.963613182306289673e-01 -2.946871221065521240e-01 1.382360458374023438e-01 1.257482469081878662e-01 2.827430963516235352e-01 -1.200886219739913940e-01 -1.706004142761230469e-01 -2.019004374742507935e-01 1.427698880434036255e-01 9.699604660272598267e-02 -1.612533442676067352e-02
1.659248024225234985e-01 -1.008120551705360413e-01 1.082142665982246399e-01 5.840098857879638672e-02 -3.763091564178466797e-01 -1.552915852516889572e-02 2.062464207410812378e-01 1.463904744014143944e-03 -1.305803656578063965e-01 -2.275104671716690063e-01 -1.522206366062164307e-01 2.848422341048717499e-02 -1.751395463943481445e-01 3.979471921920776367e-01 1.825498342514038086e-01 -7.808732986450195312e-02 2.565365098416805267e-02 -1.603417545557022095e-01 5.453189462423324585e-02 -2.368845343589782715e-01 3.710151016712188721e-01 9.534695744514465332e-02 8.587242104113101959e-03 -2.497275024652481079e-01 1.046464145183563232e-01 -7.543711364269256592e-02 3.662480274215340614e-03 1.260250210762023926e-01 -2.143856883049011230e-01 5.354572832584381104e-02 1.966529488563537598e-01 1.639154702425003052e-01
2.841251790523529053e-01 -1.717373579740524292e-01 1.853214949369430542e-01 1.372804641723632812e-01 -1.495511382818222046e-01 -4.237042367458343506e-02 -2.912512794137001038e-02 -1.823471933603286743e-01 -5.066158995032310486e-02 3.000832349061965942e-02 -1.482109576463699341e-01 -2.033861130475997925e-01 4.807826504111289978e-02 1.157221347093582153e-01 1.226710602641105652e-01 -4.774048030376434326e-01 -1.122091636061668396e-01 -1.619058102369308472e-01 -3.053921759128570557e-01 1.408312022686004639e-01 1.249242722988128662e-01 -1.018663421273231506e-01 -1.934552341699600220e-01 7.951138168573379517e-02 1.530500221997499466e-02 6.646612659096717834e-03 -2.926477491855621338e-01 -1.621058434247970581e-01 -1.856791675090789795e-01 1.751231700181961060e-01 -1.639258265495300293e-01 1.643645316362380981e-01
1.175673976540565491e-01 -2.989341616630554199e-01 -8.013150840997695923e-02 9.508909285068511963e-02 -2.390476316213607788e-01 -1.190025806427001953e-01 2.543967776000499725e-02 -9.903138875961303711e-02 1.269447505474090576e-01 4.217153042554855347e-02 -2.413438856601715088e-01 -2.554612159729003906e-01 -1.590262055397033691e-01 2.294891029596328735e-01 -1.328891515731811523e-02 -7.949901372194290161e-02 2.260226756334304810e-01 1.075096428394317627e-01 -7.162964344024658203e-02 -1.218359842896461487e-01 1.360890269279479980e-01 1.088686101138591766e-02 -1.343278586864471436e-01 -7.371264696121215820e-02 1.651560068130493164e-01 2.560212910175323486e-01 1.308931503444910049e-02 -4.674816504120826721e-02 -2.341157943010330200e-01 2.751904428005218506e-01 -2.136642187833786011e-01 4.214658737182617188e-01
7.690683007240295410e-02 2.513881921768188477e-01 -1.400518119335174561e-01 -2.616012468934059143e-02 -3.871994018554687500e-01 2.261117696762084961e-01 -1.030108258128166199e-01 -2.496134489774703979e-01 1.870084740221500397e-02 5.239540338516235352e-02 8.001362904906272888e-03 -1.941335797309875488e-01 -4.510318394750356674e-03 2.008463740348815918e-01 7.152573764324188232e-02 -2.645042538642883301e-01 2.788951061666011810e-02 -1.130458340048789978e-01 -2.782635986804962158e-01 -9.437850862741470337e-02 8.822509646415710449e-02 1.968738287687301636e-01 -1.730399876832962036e-01 6.807161867618560791e-02 4.566865414381027222e-02 -1.304249018430709839e-01 -1.155872344970703125e-01 -2.393112480640411377e-01 -3.746331930160522461e-01 1.309608966112136841e-01 -1.328297257423400879e-01 1.856120526790618896e-01
4.488013088703155518e-01 -3.408054709434509277e-01 2.519109547138214111e-01 4.501103982329368591e-02 3.206056728959083557e-02 -1.237328797578811646e-01 -1.682802662253379822e-02 4.507573693990707397e-02 1.470599025487899780e-01 -8.043628185987472534e-02 -2.268602252006530762e-01 -1.123062744736671448e-01 4.585913568735122681e-02 1.674894690513610840e-01 2.138901352882385254e-01 -2.000254094600677490e-01 -1.484293937683105469e-01 -7.495731860399246216e-02 -7.173963636159896851e-02 -8.853604644536972046e-02 -9.303969144821166992e-02 -5.324359238147735596e-02 -4.091051220893859863e-01 -2.222721464931964874e-02 2.895105779170989990e-01 2.926615811884403229e-02 1.455107703804969788e-02 -7.893038541078567505e-02 -1.252896338701248169e-01 9.940272569656372070e-02 1.768086701631546021e-01 1.491972804069519043e-01
-1.687026172876358032e-01 -1.702812761068344116e-01 1.942913420498371124e-02 1.937429159879684448e-01 -1.435480266809463501e-01 1.398504823446273804e-01 -8.471497893333435059e-02 -6.236666440963745117e-02 4.757320135831832886e-02 -1.392864882946014404e-01 -2.580869793891906738e-01 -3.797935843467712402e-01 -3.451002016663551331e-02 3.995699286460876465e-01 2.170848548412322998e-01 -1.838204711675643921e-01 9.805504232645034790e-02 -7.878915965557098389e-02 -6.840205937623977661e-02 -5.286858230829238892e-02 1.425577849149703979e-01 2.506638132035732269e-02 -2.110818177461624146e-01 1.798786222934722900e-01 3.920414671301841736e-02 -1.396550238132476807e-01 2.100343257188796997e-01 -1.374644488096237183e-01 -1.023606657981872559e-01 2.465440928936004639e-01 3.064428567886352539e-01 9.349346160888671875e-02
1.633999049663543701e-01 1.272648293524980545e-02 -1.451797187328338623e-01 6.723400950431823730e-02 -3.976765871047973633e-01 6.776641309261322021e-02 2.195986360311508179e-01 -4.044968634843826294e-02 1.149400975555181503e-02 -1.158089861273765564e-01 -2.275659590959548950e-01 -5.483753234148025513e-02 2.484520822763442993e-01 2.373773753643035889e-01 -2.614052966237068176e-02 -2.119552530348300934e-02 3.064813017845153809e-01 3.028630316257476807e-01 -2.827014774084091187e-02 6.831614300608634949e-03 1.636384576559066772e-01 -2.994131445884704590e-01 -1.717460751533508301e-01 1.445488929748535156e-01 -1.179458573460578918e-01 -1.792903989553451538e-01 -7.798443734645843506e-02 -1.540699899196624756e-01 2.391689270734786987e-02 2.564924657344818115e-01 1.907079517841339111e-01 1.243828758597373962e-01
2.999876737594604492e-01 8.375256508588790894e-02 -6.663653999567031860e-02 -2.644287236034870148e-02 -4.839083552360534668e-02 4.240220785140991211e-02 6.640151143074035645e-02 -2.035251855850219727e-01 3.606393635272979736e-01 2.328238077461719513e-02 2.482117116451263428e-01 1.389119867235422134e-02 1.431940644979476929e-01 4.451863169670104980e-01 -1.834174618124961853e-02 -3.100203350186347961e-02 8.407892286777496338e-02 -3.664856404066085815e-02 -1.126919463276863098e-01 -2.864990830421447754e-01 1.091463491320610046e-01 1.029749121516942978e-02 -1.147377043962478638e-01 6.531333178281784058e-02 1.418782025575637817e-01 1.390975862741470337e-01 -1.223168671131134033e-01 -3.239121660590171814e-02 -2.286499589681625366e-01 -2.122637033462524414e-01 1.994746625423431396e-01 3.320031762123107910e-01
1.074625253677368164e-01 -1.151006594300270081e-01 4.602575302124023438e-02 1.096668653190135956e-02 1.430535018444061279e-01 4.106621071696281433e-02 -6.514398753643035889e-02 -6.945572048425674438e-02 9.154858998954296112e-03 -1.216462999582290649e-01 -7.875472307205200195e-02 -2.084111124277114868e-01 4.149017482995986938e-02 5.254163593053817749e-02 4.787882268428802490e-01 -1.256664842367172241e-01 2.025393843650817871e-01 -1.892858743667602539e-02 -2.173122614622116089e-01 1.587064564228057861e-02 2.968432568013668060e-02 1.319622844457626343e-01 -1.497693359851837158e-01 3.563267290592193604e-01 1.824554651975631714e-01 7.583758234977722168e-02 -5.157016217708587646e-02 -2.671638727188110352e-01 -1.448175311088562012e-01 1.333045959472656250e-01 1.041091307997703552e-01 4.566232562065124512e-01
-7.313961535692214966e-02 -2.496870011091232300e-01 -1.188740581274032593e-01 1.022311449050903320e-01 -3.237389624118804932e-01 -6.200694944709539413e-03 3.592616692185401917e-02 -3.215325772762298584e-01 6.499259267002344131e-03 -6.257078796625137329e-02 -4.370841681957244873e-01 -2.678541243076324463e-01 -9.378828853368759155e-02 1.368809342384338379e-01 2.189653813838958740e-01 -9.563230723142623901e-02 2.295891493558883667e-01 1.943454295396804810e-01 -1.533035784959793091e-01 -4.906925931572914124e-02 3.155024722218513489e-02 3.466117382049560547e-02 -2.119106203317642212e-01 -2.846729941666126251e-02 1.207790374755859375e-01 -2.825047634541988373e-02 2.043192833662033081e-02 5.114804953336715698e-02 -3.984280303120613098e-02 2.387666702270507812e-01 1.504406332969665527e-01 2.878935933113098145e-01
1.587310284376144409e-01 1.454086899757385254e-01 -1.078223139047622681e-01 6.928722560405731201e-02 -2.449347227811813354e-01 2.065440639853477478e-02 7.967791706323623657e-02 -1.026324853301048279e-01 -1.071346923708915710e-01 -2.478737831115722656e-01 -1.733650118112564087e-01 -1.830071061849594116e-01 8.772505819797515869e-02 2.743911445140838623e-01 1.250321418046951294e-01 -4.965579137206077576e-02 2.782744467258453369e-01 4.471368491649627686e-01 -3.620969876646995544e-02 -1.276667695492506027e-02 3.164058923721313477e-01 -1.810956150293350220e-01 -2.608629465103149414e-01 1.490945518016815186e-01 1.959803849458694458e-01 5.887981876730918884e-02 -1.363503336906433105e-01 -6.294734030961990356e-02 2.984182164072990417e-02 -7.790739089250564575e-02 2.141519635915756226e-01 -5.570022016763687134e-02
1.603182852268218994e-01 -5.106525495648384094e-02 -1.886383593082427979e-01 4.062497988343238831e-02 6.073072925209999084e-02 2.863610386848449707e-01 1.939928829669952393e-01 -3.413385152816772461e-01 8.529639989137649536e-02 -3.914183750748634338e-02 2.535738945007324219e-01 -1.037200763821601868e-01 2.900878190994262695e-01 2.260012030601501465e-01 -1.015087440609931946e-01 2.816645056009292603e-02 2.764261960983276367e-01 -1.055050492286682129e-01 -1.551480889320373535e-01 -1.589516252279281616e-01 -1.047675404697656631e-02 -3.196765854954719543e-02 -2.911213636398315430e-01 1.475328654050827026e-01 -1.872968375682830811e-01 2.410988360643386841e-01 -1.088363379240036011e-01 -6.937557458877563477e-02 -1.021851226687431335e-02 1.239171177148818970e-01 1.931408047676086426e-01 2.393126189708709717e-01
7.261673361063003540e-02 -3.972265720367431641e-01 -1.179968416690826416e-01 1.404025591909885406e-03 -2.123677432537078857e-01 -7.570663839578628540e-02 -2.269496954977512360e-02 -2.269369065761566162e-01 -9.874939918518066406e-02 6.264507770538330078e-02 -3.824271634221076965e-02 1.479325890541076660e-01 3.626319766044616699e-01 2.712635397911071777e-01 1.027085259556770325e-02 6.057360023260116577e-02 5.723554641008377075e-02 9.868954867124557495e-02 -2.701416909694671631e-01 -1.089828833937644958e-01 -9.061326086521148682e-02 -8.789192885160446167e-02 -3.145180046558380127e-01 2.886105515062808990e-02 2.454701960086822510e-01 -3.031156584620475769e-02 1.975131332874298096e-01 -9.239489585161209106e-02 1.686767786741256714e-01 -1.033777277916669846e-02 3.505083024501800537e-01 2.420396730303764343e-02
9.647300094366073608e-02 -4.540106654167175293e-01 1.760441064834594727e-02 -2.157155126333236694e-01 -2.340506762266159058e-01 7.070592790842056274e-02 2.033392488956451416e-01 -1.229656487703323364e-02 -8.258501067757606506e-03 -1.867736130952835083e-01 -4.595607891678810120e-02 -3.719197213649749756e-02 1.082283481955528259e-01 1.890886574983596802e-01 2.348050773143768311e-01 1.475385129451751709e-01 8.182856440544128418e-02 1.224381700158119202e-01 -2.496926486492156982e-02 -2.333412170410156250e-01 1.971095055341720581e-01 -7.233181595802307129e-02 -4.043889045715332031e-02 5.920923128724098206e-02 -2.096089273691177368e-01 1.988066136837005615e-01 1.950158737599849701e-02 8.936682343482971191e-02 -2.428008317947387695e-01 3.957255184650421143e-01 -1.707019656896591187e-01 1.054987087845802307e-01
1.111580207943916321e-01 -7.330302149057388306e-02 1.547559946775436401e-01 3.877594694495201111e-02 -4.666863381862640381e-01 1.337782889604568481e-01 9.581454098224639893e-02 -9.519731998443603516e-02 -5.454581603407859802e-02 -1.421244740486145020e-01 -2.386758029460906982e-01 -2.002391517162322998e-01 4.754173755645751953e-02 1.753135025501251221e-01 2.024515867233276367e-01 2.369450181722640991e-01 2.947182059288024902e-01 2.591148912906646729e-01 9.024738520383834839e-02 -1.291641891002655029e-01 1.482692062854766846e-01 -4.446863010525703430e-02 -1.393895149230957031e-01 1.400553882122039795e-01 2.942996025085449219e-01 9.293519705533981323e-02 -4.928683117032051086e-02 1.825307458639144897e-01 -1.520662158727645874e-01 -8.548346161842346191e-02 1.179921552538871765e-01 1.879832744598388672e-01
3.800180852413177490e-01 1.139589548110961914e-01 -2.058851346373558044e-02 2.129126936197280884e-01 -9.002389013767242432e-02 -1.204609032720327377e-02 2.379696443676948547e-02 -1.599957235157489777e-02 -9.691841900348663330e-02 4.923829063773155212e-02 -6.267167627811431885e-02 8.279411494731903076e-02 2.287352830171585083e-01 3.223851025104522705e-01 1.691128127276897430e-02 -1.251145154237747192e-01 -4.198415204882621765e-02 1.720762699842453003e-01 -2.238599658012390137e-01 -2.129108011722564697e-01 -2.012058906257152557e-02 5.349769815802574158e-02 -2.047955244779586792e-01 3.943155705928802490e-01 -1.224228739738464355e-01 1.988988965749740601e-01 5.802765861153602600e-02 1.961967796087265015e-01 7.974896579980850220e-03 3.932676091790199280e-02 -2.613409757614135742e-01 3.148848712444305420e-01
1.052732989192008972e-01 -3.053105175495147705e-01 -5.465421453118324280e-02 -1.214670687913894653e-01 1.156589761376380920e-01 2.920382022857666016e-01 3.471053838729858398e-01 -5.047018826007843018e-02 1.315268427133560181e-01 1.828466057777404785e-01 -2.170743793249130249e-01 -5.444555357098579407e-02 2.485860288143157959e-01 4.580575525760650635e-01 1.222624778747558594e-01 1.171162445098161697e-02 1.994922459125518799e-01 -3.488138914108276367e-01 -1.005264446139335632e-01 1.056038867682218552e-02 1.831185370683670044e-01 1.245643869042396545e-01 -4.327097162604331970e-02 1.253925710916519165e-01 6.263387948274612427e-02 2.517761476337909698e-02 1.352042518556118011e-02 5.249851942062377930e-02 4.538351297378540039e-02 1.371391117572784424e-01 3.990990109741687775e-03 4.523234069347381592e-02
3.476874902844429016e-02 5.220454186201095581e-02 1.207659542560577393e-01 -2.966212108731269836e-02 -1.463945060968399048e-01 -4.819869063794612885e-03 3.449082672595977783e-01 1.325326226651668549e-02 -1.762210279703140259e-01 -4.479061067104339600e-02 -1.335069537162780762e-01 -2.502787113189697266e-01 2.009399682283401489e-01 3.967750668525695801e-01 2.973078191280364990e-02 2.529735267162322998e-01 7.090987265110015869e-02 1.193833053112030029e-01 3.486463427543640137e-02 -9.290295094251632690e-02 2.909366190433502197e-01 1.961732506752014160e-01 -6.873089820146560669e-02 1.765263527631759644e-01 -2.660030722618103027e-01 1.705326884984970093e-02 8.558823168277740479e-02 5.839008092880249023e-02 -6.285560876131057739e-02 5.160093680024147034e-02 3.119722753763198853e-02 4.316118061542510986e-01
7.896602898836135864e-02 -5.228661000728607178e-02 1.097408160567283630e-01 -7.775686681270599365e-02 -3.768160939216613770e-01 -2.161700427532196045e-01 3.018568158149719238e-01 -5.834135785698890686e-02 -1.665515266358852386e-02 -1.276578903198242188e-01 -2.417033612728118896e-01 -3.073443286120891571e-02 6.223797798156738281e-02 2.323435842990875244e-01 1.269649565219879150e-01 1.151713654398918152e-01 1.899985224008560181e-01 1.212320402264595032e-01 -7.338925451040267944e-02 -1.406785249710083008e-01 -3.404106479138135910e-03 -1.627467721700668335e-01 -1.769991517066955566e-01 1.017992123961448669e-01 1.066610664129257202e-01 2.524964809417724609e-01 -9.106260538101196289e-02 -8.441472053527832031e-02 1.791732618585228920e-03 2.477115690708160400e-01 4.599281549453735352e-01 1.375102996826171875e-01
4.181413650512695312e-01 -2.335824221372604370e-01 -1.827513724565505981e-01 8.936565369367599487e-02 -8.829011768102645874e-02 1.235303357243537903e-01 6.988512724637985229e-02 -3.171193599700927734e-02 1.426746398210525513e-01 1.958019286394119263e-01 -1.859017312526702881e-01 -1.875674426555633545e-01 1.307388842105865479e-01 1.622590273618698120e-01 2.496381998062133789e-01 9.635188430547714233e-02 -6.799253076314926147e-02 -1.297008544206619263e-01 -2.374525554478168488e-02 -2.175804227590560913e-01 1.808583438396453857e-01 1.816372871398925781e-01 -1.678492575883865356e-01 4.314596056938171387e-01 -4.427409265190362930e-03 -1.525606215000152588e-01 1.153962016105651855e-01 -9.643224626779556274e-02 -5.792785435914993286e-02 7.541970908641815186e-02 -1.575905680656433105e-01 -1.662465631961822510e-01
1.233157292008399963e-01 -2.228114455938339233e-01 6.097835302352905273e-02 6.558652967214584351e-02 1.587419956922531128e-01 1.036258339881896973e-01 -2.678024116903543472e-03 -1.490060240030288696e-02 4.222947731614112854e-02 1.132103800773620605e-01 -2.882574796676635742e-01 -1.308414041996002197e-01 2.285919189453125000e-01 3.026500344276428223e-01 3.739550709724426270e-01 -1.218314394354820251e-01 1.193594336509704590e-01 7.097612321376800537e-02 -7.487055845558643341e-03 -2.610590457916259766e-01 1.866254359483718872e-01 3.550640642642974854e-01 -2.098695784807205200e-01 5.509518552571535110e-03 -8.597275242209434509e-03 -2.234153598546981812e-01 -7.911954820156097412e-02 -1.503353863954544067e-01 -2.289347499608993530e-01 -1.240998506546020508e-02 -1.359271109104156494e-01 1.877658814191818237e-01
1.429632771760225296e-02 -1.570157855749130249e-01 -4.755705595016479492e-02 1.703896820545196533e-01 -3.240388631820678711e-01 -1.318142712116241455e-01 1.904803514480590820e-01 -1.955341100692749023e-01 -1.032670736312866211e-01 3.290619701147079468e-02 -2.607266306877136230e-01 6.992738693952560425e-02 -6.227944791316986084e-02 3.750343620777130127e-01 4.190639778971672058e-02 -4.821927845478057861e-02 3.454497456550598145e-01 1.726702600717544556e-02 -1.899132430553436279e-01 -1.021640822291374207e-01 8.927699178457260132e-02 -4.973897337913513184e-02 -1.530567407608032227e-01 -7.290390878915786743e-02 1.499138921499252319e-01 1.071635633707046509e-01 -1.349330600351095200e-02 1.509743779897689819e-01 -4.097684845328330994e-02 2.422453463077545166e-01 3.966873884201049805e-01 1.837085187435150146e-01
-5.931145697832107544e-02 -1.397068500518798828e-01 5.661417171359062195e-02 6.800440698862075806e-02 -2.943343222141265869e-01 -1.481045186519622803e-01 -3.972087055444717407e-02 -2.713155448436737061e-01 -5.620010942220687866e-02 -1.031719222664833069e-01 -2.847767174243927002e-01 -2.197678387165069580e-02 1.412169486284255981e-01 5.951732024550437927e-02 4.616477489471435547e-01 -2.835526764392852783e-01 8.633413910865783691e-02 -4.515168722718954086e-03 -3.493439778685569763e-02 -1.800739616155624390e-01 1.185551285743713379e-01 -5.331062898039817810e-02 -1.690849512815475464e-01 1.383057981729507446e-01 9.280098229646682739e-02 3.130871951580047607e-01 -1.206033006310462952e-01 9.099536389112472534e-02 -1.273006051778793335e-01 -3.982907906174659729e-02 2.455545514822006226e-01 2.443387657403945923e-01
2.814356684684753418e-01 -2.815835773944854736e-01 -3.125960826873779297e-01 1.107755005359649658e-01 7.546437531709671021e-02 1.501684635877609253e-01 5.718042701482772827e-02 -1.924144625663757324e-01 2.242981791496276855e-01 1.185659170150756836e-01 -1.519302874803543091e-01 -1.725645363330841064e-01 6.496789306402206421e-02 3.816564977169036865e-01 -2.345829904079437256e-01 -1.660017967224121094e-01 -9.982881136238574982e-03 -2.620657682418823242e-01 5.490659922361373901e-02 5.171548575162887573e-02 -1.009964123368263245e-01 1.508788764476776123e-01 -1.142553538084030151e-01 2.130115479230880737e-01 -4.705389495939016342e-03 2.036947309970855713e-01 -1.231878921389579773e-01 -5.110879242420196533e-02 -2.089258283376693726e-01 1.403003185987472534e-01 1.511535346508026123e-01 4.403167590498924255e-02
1.807575672864913940e-01 4.024299234151840210e-02 -1.717911511659622192e-01 3.131298348307609558e-02 -3.266791105270385742e-01 1.169105246663093567e-01 2.216013967990875244e-01 -1.026251316070556641e-01 1.877598091959953308e-02 -1.136269792914390564e-01 -2.468109726905822754e-01 -9.908658266067504883e-02 2.932070381939411163e-02 1.640477776527404785e-01 2.885239422321319580e-01 -1.969284415245056152e-01 -1.544518321752548218e-01 -3.400124609470367432e-02 6.048122048377990723e-02 -2.807928621768951416e-01 7.469666749238967896e-02 3.048667013645172119e-01 -4.719639196991920471e-02 -2.245132774114608765e-01 7.969079911708831787e-02 3.374180197715759277e-02 -2.029985636472702026e-01 3.418058156967163086e-02 -2.029026299715042114e-01 -1.699009239673614502e-01 -1.835541278123855591e-01 3.303448259830474854e-01
2.166671603918075562e-01 4.529203847050666809e-02 -2.884536683559417725e-01 1.337940990924835205e-01 -1.708028018474578857e-01 2.363435477018356323e-01 2.946787476539611816e-01 -2.278586775064468384e-01 -5.520986765623092651e-02 2.445475943386554718e-02 -1.775087416172027588e-02 -2.217920571565628052e-01 1.141921058297157288e-01 4.668552875518798828e-01 2.789448499679565430e-01 3.185275197029113770e-02 -1.681180000305175781e-01 -2.342998683452606201e-01 1.991617828607559204e-01 4.167337715625762939e-02 -1.213043034076690674e-01 -1.879384368658065796e-02 -1.099003106355667114e-01 2.598425000905990601e-02 2.317931801080703735e-01 1.714428365230560303e-01 -2.585796080529689789e-02 1.578596681356430054e-01 3.256605938076972961e-03 -5.754595622420310974e-03 4.472949355840682983e-02 1.450219308026134968e-03
1.577625125646591187e-01 1.340102055110037327e-03 -2.742798924446105957e-01 2.449415065348148346e-02 -1.337901502847671509e-01 2.962627410888671875e-01 2.586870687082409859e-03 -2.459509372711181641e-01 -8.195320516824722290e-02 1.117177400738000870e-02 -2.847708165645599365e-01 -1.670655608177185059e-01 2.697922885417938232e-01 2.879103422164916992e-01 3.583691418170928955e-01 -1.123977750539779663e-01 4.506026953458786011e-02 -3.245592713356018066e-01 1.557738184928894043e-01 -3.499408438801765442e-02 9.584773331880569458e-03 -3.656607586890459061e-03 3.935417905449867249e-02 2.756873369216918945e-01 4.742264747619628906e-02 1.329558640718460083e-01 3.575940430164337158e-02 4.900111630558967590e-02 6.927489489316940308e-02 -1.643229722976684570e-01 3.000471368432044983e-02 2.317266613245010376e-01
2.513998150825500488e-01 -1.700341254472732544e-01 -2.599470019340515137e-01 2.571830451488494873e-01 -1.607919782400131226e-01 2.572736740112304688e-01 1.928454451262950897e-02 -7.590081542730331421e-02 2.452231012284755707e-02 3.206341713666915894e-02 -2.397838830947875977e-01 -3.936326876282691956e-02 -2.129070460796356201e-03 1.139013990759849548e-01 -8.285503089427947998e-02 -1.309120953083038330e-01 1.149328723549842834e-01 1.487085819244384766e-01 -1.309829205274581909e-01 -1.154418811202049255e-01 -9.702673554420471191e-02 1.445641070604324341e-01 8.636704087257385254e-02 4.042311310768127441e-01 5.887912958860397339e-02 3.597639501094818115e-01 1.671721041202545166e-01 5.423554405570030212e-02 -9.347545355558395386e-02 8.777054399251937866e-02 -1.605109721422195435e-01 3.246014416217803955e-01
3.202479183673858643e-01 -2.972570061683654785e-01 -3.178576007485389709e-02 -3.989698737859725952e-02 -9.216806292533874512e-02 5.417154729366302490e-02 -2.003819942474365234e-01 9.052202105522155762e-02 -6.402444094419479370e-02 -1.043319469317793846e-03 -6.167513132095336914e-02 -2.771358489990234375e-01 2.385010011494159698e-02 1.227102130651473999e-01 2.341416627168655396e-01 -4.188096895813941956e-02 2.412722818553447723e-02 -2.280156314373016357e-01 -3.224756419658660889e-01 2.299915812909603119e-02 8.438116870820522308e-03 1.688777357339859009e-01 -2.866424322128295898e-01 2.857605814933776855e-01 9.843121469020843506e-02 1.535829603672027588e-01 -2.285740524530410767e-01 -3.055255115032196045e-01 -1.626000404357910156e-01 -2.289034798741340637e-02 -7.997570931911468506e-02 1.674981564283370972e-01
1.612727046012878418e-01 -5.541111156344413757e-02 -3.304198384284973145e-02 6.588540971279144287e-02 -1.304548829793930054e-01 3.036548793315887451e-01 1.931450217962265015e-01 -1.959535628557205200e-01 -1.269808709621429443e-01 2.935749590396881104e-01 -1.387028843164443970e-01 -3.014334738254547119e-01 1.290011277887970209e-05 3.601432442665100098e-01 1.399035453796386719e-01 -1.481493413448333740e-01 1.198574081063270569e-01 2.447798401117324829e-01 -1.972910463809967041e-01 3.022059053182601929e-02 1.245132908225059509e-01 -4.035419970750808716e-02 -4.717919230461120605e-02 -4.558990523219108582e-02 -6.557464599609375000e-02 2.948511838912963867e-01 -3.518079221248626709e-02 -2.034615874290466309e-01 1.250210553407669067e-01 1.785390675067901611e-01 -1.793234050273895264e-01 2.187098264694213867e-01
2.191555202007293701e-01 -1.706799417734146118e-01 1.151933744549751282e-01 1.300948560237884521e-01 -5.069803446531295776e-02 3.045810461044311523e-01 -3.245519474148750305e-02 -2.009714990854263306e-01 -1.603400101885199547e-03 1.882051974534988403e-01 -2.163700014352798462e-01 2.298023365437984467e-02 7.135259360074996948e-02 8.725313842296600342e-02 3.608312606811523438e-01 -2.269187867641448975e-01 7.483717054128646851e-02 5.125356838107109070e-02 1.657306849956512451e-01 -6.311186403036117554e-02 2.303298413753509521e-01 1.323940902948379517e-01 -5.695707723498344421e-02 6.606172025203704834e-02 6.958495080471038818e-02 4.432969987392425537e-01 -2.351738065481185913e-01 2.026589959859848022e-01 -1.126444041728973389e-01 -9.766651690006256104e-02 7.433661073446273804e-02 1.880115270614624023e-01
2.923400104045867920e-01 1.811480373144149780e-01 -3.651216924190521240e-01 1.214375123381614685e-01 -2.157256156206130981e-01 2.527231350541114807e-02 3.466086462140083313e-02 -7.168449461460113525e-02 1.181428804993629456e-01 2.027109712362289429e-01 2.269763946533203125e-01 -1.214350908994674683e-01 1.191443130373954773e-01 1.745123416185379028e-01 1.349330693483352661e-01 -3.750059753656387329e-02 8.748483844101428986e-03 2.266387492418289185e-01 1.018893942236900330e-01 -1.788928359746932983e-02 3.127533495426177979e-01 2.441010326147079468e-01 -1.307230293750762939e-01 7.996635884046554565e-02 -8.270079642534255981e-02 1.690798699855804443e-01 -1.122009307146072388e-01 1.694314926862716675e-01 -3.188703954219818115e-01 1.640773564577102661e-01 5.344901606440544128e-02 2.082357108592987061e-01
1.610963046550750732e-01 1.878834962844848633e-01 -2.286159694194793701e-01 4.456023871898651123e-01 -3.255350589752197266e-01 -2.745293825864791870e-02 9.815584123134613037e-02 -1.055604871362447739e-02 1.155288368463516235e-01 -1.902527362108230591e-01 -1.035206988453865051e-01 -8.960732817649841309e-02 1.304128766059875488e-01 2.239667177200317383e-01 -1.224267669022083282e-02 -4.143047332763671875e-02 2.027980536222457886e-01 -7.965428382158279419e-02 -7.424274832010269165e-02 2.360648475587368011e-02 1.051643565297126770e-01 -8.029367774724960327e-02 -1.384505033493041992e-01 -8.923605829477310181e-02 4.892159625887870789e-02 -4.520498961210250854e-02 9.958065301179885864e-02 -3.539257645606994629e-01 -2.251361161470413208e-01 1.692605465650558472e-01 1.740965992212295532e-01 2.944202721118927002e-01
1.530340611934661865e-01 -5.302271246910095215e-02 4.134842753410339355e-02 1.110427826642990112e-01 -4.134587347507476807e-01 -1.028620153665542603e-01 6.946440041065216064e-02 -3.280377984046936035e-01 -1.735807210206985474e-01 -1.541367322206497192e-01 -3.787592053413391113e-02 -1.163902580738067627e-01 1.649638563394546509e-01 -5.605482682585716248e-02 3.732976615428924561e-01 -1.079643517732620239e-01 4.854457825422286987e-02 -1.097617521882057190e-01 -2.095742970705032349e-01 4.466863721609115601e-02 -4.547028988599777222e-02 3.691165894269943237e-02 -3.504133597016334534e-02 -3.367821127176284790e-02 3.143470585346221924e-01 2.846813499927520752e-01 -2.222761809825897217e-01 6.554134190082550049e-02 -9.012524783611297607e-02 2.641266584396362305e-01 -9.667406976222991943e-02 1.692028194665908813e-01
3.675773739814758301e-01 -2.528235912322998047e-01 -2.938854694366455078e-01 9.261855483055114746e-02 -1.378316134214401245e-01 2.624378502368927002e-01 1.422326825559139252e-02 -2.131884098052978516e-01 -1.633916944265365601e-01 8.421830832958221436e-02 -9.569683670997619629e-02 3.506607189774513245e-02 3.572598397731781006e-01 1.994217485189437866e-01 2.571988403797149658e-01 -1.160836517810821533e-01 7.569763064384460449e-02 -3.322449326515197754e-01 5.617170780897140503e-02 -1.347273141145706177e-01 6.228489428758621216e-02 -2.177748084068298340e-02 2.122333832085132599e-02 2.627031803131103516e-01 2.023972868919372559e-01 4.886572062969207764e-02 5.843663588166236877e-02 8.852788805961608887e-02 6.418916583061218262e-02 6.665045395493507385e-03 1.044025346636772156e-01 1.950082927942276001e-02
3.103816509246826172e-01 -3.820678964257240295e-02 -6.842201203107833862e-02 3.227905137464404106e-03 -7.591765373945236206e-02 2.706750929355621338e-01 8.037699013948440552e-02 -2.496172487735748291e-01 -2.182450741529464722e-01 1.995370835065841675e-01 1.332818996161222458e-02 -1.085214018821716309e-01 3.547375500202178955e-01 -2.013714751228690147e-03 5.406749844551086426e-01 -1.314084231853485107e-01 -1.181890964508056641e-01 -5.231197923421859741e-02 1.457116454839706421e-01 -1.463305503129959106e-01 1.913822591304779053e-01 6.548111885786056519e-02 -1.099362820386886597e-01 -1.419050619006156921e-02 7.559528946876525879e-02 1.245289668440818787e-01 -1.564231216907501221e-01 2.943699061870574951e-02 -8.258996903896331787e-02 -7.590641826391220093e-02 1.130500882863998413e-01 1.743576079607009888e-01
1.545350998640060425e-01 -2.785173617303371429e-02 5.839288607239723206e-02 4.513072073459625244e-01 1.437922269105911255e-01 -1.670723408460617065e-02 3.369050621986389160e-01 3.305413201451301575e-02 -4.939612746238708496e-02 7.724967598915100098e-02 -1.569384634494781494e-01 -5.218625068664550781e-01 2.059133797883987427e-01 1.899057030677795410e-01 2.045137137174606323e-01 -1.996300416067242622e-03 1.139673814177513123e-01 -1.468344591557979584e-02 -6.232659518718719482e-02 -1.870327591896057129e-01 1.705068647861480713e-01 8.520665764808654785e-02 -1.696626096963882446e-01 -9.203884750604629517e-02 -1.662889122962951660e-02 -3.705253452062606812e-02 -5.226006358861923218e-02 1.685655415058135986e-01 1.036628708243370056e-01 -5.918138474225997925e-02 3.048050776124000549e-02 1.827524155378341675e-01
2.641169428825378418e-01 -6.045471504330635071e-02 1.793922036886215210e-01 -2.185234427452087402e-02 -1.342561990022659302e-01 1.230154484510421753e-01 -1.040852162986993790e-02 4.870917648077011108e-03 8.781750500202178955e-02 8.700343221426010132e-02 -3.439033031463623047e-01 -1.034163609147071838e-01 9.491010755300521851e-02 2.449681609869003296e-01 3.503780961036682129e-01 -2.867877297103404999e-02 1.421352922916412354e-01 -5.290569067001342773e-01 -9.907184541225433350e-02 8.029564470052719116e-02 6.854774802923202515e-02 3.280827030539512634e-02 -6.939817219972610474e-02 -9.597526490688323975e-02 1.331370472908020020e-01 6.892373412847518921e-02 -3.759535774588584900e-02 -1.638526916503906250e-01 1.217209398746490479e-01 9.277530014514923096e-02 4.730773717164993286e-02 3.334985077381134033e-01
1.791517287492752075e-01 -2.722651958465576172e-01 -5.186676234006881714e-02 2.910789661109447479e-02 -2.483480870723724365e-01 -1.640555262565612793e-01 3.514238297939300537e-01 -8.936484158039093018e-02 1.796915084123611450e-01 -5.650884122587740421e-04 -1.061442792415618896e-01 -3.263048529624938965e-01 -2.002429030835628510e-02 2.277894020080566406e-01 -1.524144262075424194e-01 -9.168801456689834595e-02 1.223973780870437622e-01 1.474415659904479980e-01 -2.045195549726486206e-02 -1.566908210515975952e-01 3.748280182480812073e-02 2.039201706647872925e-01 5.459741503000259399e-02 -9.887343645095825195e-02 7.943060249090194702e-02 1.424981951713562012e-01 -5.883070826530456543e-02 4.629347473382949829e-02 -2.402181178331375122e-01 3.768241405487060547e-01 1.449907720088958740e-01 2.565695941448211670e-01
4.560863226652145386e-02 -6.290438119322061539e-03 1.785156317055225372e-02 1.086156442761421204e-02 -4.218080639839172363e-01 4.301643371582031250e-02 8.822075091302394867e-03 -3.131512403488159180e-01 -7.964286953210830688e-02 1.714583337306976318e-01 -5.824773758649826050e-02 4.761536791920661926e-02 -4.832036793231964111e-04 3.635240495204925537e-01 1.526209861040115356e-01 -3.503811359405517578e-01 -2.950954139232635498e-01 -4.285081848502159119e-02 -2.020028382539749146e-01 9.176859259605407715e-02 1.190581470727920532e-01 -1.330667138099670410e-01 -1.660258471965789795e-01 2.590949833393096924e-01 -1.274225413799285889e-01 2.034779042005538940e-01 8.083908818662166595e-03 -1.204113438725471497e-01 -1.707299239933490753e-02 4.055368714034557343e-03 1.523014456033706665e-01 1.987222582101821899e-01
-3.726368024945259094e-02 5.370980501174926758e-02 8.009348064661026001e-03 3.950437307357788086e-01 -2.877144217491149902e-01 -2.837586402893066406e-02 1.207473725080490112e-01 -2.052996754646301270e-01 -1.319410651922225952e-01 1.788673922419548035e-02 -1.701229065656661987e-01 -2.094943970441818237e-01 -1.186459884047508240e-01 1.741584241390228271e-01 1.135256364941596985e-01 -6.396927684545516968e-02 2.595947086811065674e-01 1.759190708398818970e-01 -6.454485934227705002e-03 6.804246455430984497e-02 8.584100008010864258e-02 -8.889629691839218140e-02 -2.950080335140228271e-01 6.094386056065559387e-02 2.514740265905857086e-02 1.837283223867416382e-01 7.550353556871414185e-02 1.195280104875564575e-01 -1.778677254915237427e-01 1.847435086965560913e-01 4.456771910190582275e-01 1.398185342550277710e-01
4.322257339954376221e-01 -1.262389868497848511e-01 -2.368452101945877075e-01 1.736116856336593628e-01 -1.708502471446990967e-01 -3.355441614985466003e-02 2.419635504484176636e-01 1.132225096225738525e-01 5.414132773876190186e-02 5.706217139959335327e-02 -1.810993701219558716e-01 -1.226136758923530579e-01 2.599349915981292725e-01 2.458755820989608765e-01 -2.831482589244842529e-01 -2.244279086589813232e-01 2.272013388574123383e-02 1.411328315734863281e-01 -1.477435529232025146e-01 -2.010675370693206787e-01 8.988429605960845947e-02 1.777685582637786865e-01 -3.995279222726821899e-02 1.201154217123985291e-01 2.034480273723602295e-01 2.076836526393890381e-01 1.642066612839698792e-02 3.636329993605613708e-02 -1.177949532866477966e-01 -1.782949864864349365e-01 -1.000984087586402893e-01 1.286486387252807617e-01
1.774086952209472656e-01 3.008123636245727539e-01 -1.962709277868270874e-01 7.330634444952011108e-02 -1.394687891006469727e-01 7.877666503190994263e-02 1.200419589877128601e-01 -2.887904047966003418e-01 1.710316836833953857e-01 -7.410041987895965576e-02 8.464382588863372803e-02 -3.569576442241668701e-01 2.544285655021667480e-01 1.686084866523742676e-01 2.045879811048507690e-01 -2.499255836009979248e-01 -5.478010978549718857e-03 5.396192148327827454e-02 -1.494895666837692261e-01 -1.288855373859405518e-01 -2.689233049750328064e-02 -7.624924927949905396e-02 6.238584872335195541e-03 1.003361716866493225e-01 -2.056306786835193634e-02 1.649759858846664429e-01 -4.979785159230232239e-02 -3.697891235351562500e-01 -1.154237911105155945e-01 -1.799850612878799438e-01 -1.760460063815116882e-02 2.691321969032287598e-01
2.471750378608703613e-01 -6.658243387937545776e-02 -7.359320670366287231e-02 7.670301198959350586e-02 -5.502562224864959717e-02 2.551060020923614502e-01 1.501215100288391113e-01 -2.528838217258453369e-01 -1.701078712940216064e-01 6.169621646404266357e-02 -1.519428640604019165e-01 -2.674569748342037201e-02 3.754841089248657227e-01 3.363414406776428223e-01 2.905818819999694824e-01 -7.744666188955307007e-02 -8.804137259721755981e-02 -3.575429320335388184e-01 1.128233000636100769e-01 -1.119527146220207214e-01 9.251186251640319824e-02 -2.490149997174739838e-02 -1.026728227734565735e-01 2.538353204727172852e-01 9.917913377285003662e-02 1.751743555068969727e-01 1.481578499078750610e-01 1.457339972257614136e-01 1.244894415140151978e-01 1.904203183948993683e-02 8.129192888736724854e-02 1.276712119579315186e-01
2.540627419948577881e-01 -1.958557590842247009e-02 -2.487310022115707397e-01 2.235733717679977417e-01 2.084541022777557373e-01 5.559340119361877441e-02 9.267386049032211304e-02 -3.687677159905433655e-02 5.528840795159339905e-02 -3.446941822767257690e-02 1.200362220406532288e-01 -8.019381016492843628e-02 -1.917449533939361572e-01 3.135479986667633057e-01 1.400772184133529663e-01 -9.480691701173782349e-02 8.935199677944183350e-02 -8.075910806655883789e-02 -2.772492170333862305e-01 -1.704771816730499268e-01 -2.563601434230804443e-01 1.620594784617424011e-02 -1.633652448654174805e-01 2.046469897031784058e-01 -1.558170560747385025e-02 3.352888524532318115e-01 -1.398342549800872803e-01 -1.028210371732711792e-01 -1.992973089218139648e-01 2.027162313461303711e-01 -1.823921687901020050e-02 3.146919012069702148e-01
2.523981630802154541e-01 6.671027839183807373e-02 -8.150385320186614990e-02 1.302392184734344482e-01 -2.692994289100170135e-02 5.207215994596481323e-02 1.146864295005798340e-01 8.977359533309936523e-02 2.040640711784362793e-01 6.114818528294563293e-02 -8.197219669818878174e-02 -3.571029901504516602e-01 1.407120227813720703e-01 2.054896801710128784e-01 8.944183588027954102e-02 -1.666864156723022461e-01 -9.179656952619552612e-02 2.547217905521392822e-01 -1.311644166707992554e-01 2.145998552441596985e-02 7.782021909952163696e-02 2.071275264024734497e-01 8.159505203366279602e-03 3.213227987289428711e-01 2.301750481128692627e-01 1.558813601732254028e-01 -9.869349747896194458e-02 3.419393897056579590e-01 -3.185813724994659424e-01 5.286872759461402893e-02 -3.326511010527610779e-02 2.314564138650894165e-01
1.589084863662719727e-01 -4.287129268050193787e-02 -2.290175706148147583e-01 -8.426447957754135132e-02 -1.843485981225967407e-01 2.380400151014328003e-01 9.286902099847793579e-02 -1.064018532633781433e-01 2.101283222436904907e-01 2.469929158687591553e-01 -2.798326909542083740e-01 -2.589215636253356934e-01 1.059280186891555786e-01 1.375305801630020142e-01 -8.634728938341140747e-02 -2.884817421436309814e-01 -1.497039478272199631e-02 -9.023579210042953491e-02 -3.023314662277698517e-02 -3.898363113403320312e-01 1.913938075304031372e-01 1.482785791158676147e-01 -2.068126648664474487e-01 -5.849394574761390686e-02 -4.610477387905120850e-02 -6.984974443912506104e-02 -1.131210625171661377e-01 -1.416558474302291870e-01 -1.771838814020156860e-01 -5.292121320962905884e-02 2.854181826114654541e-01 9.928898513317108154e-02
2.708517909049987793e-01 -1.215827763080596924e-01 1.488246321678161621e-01 5.209860578179359436e-02 -4.824707284569740295e-02 1.948605030775070190e-01 -3.842630656436085701e-03 -3.171339631080627441e-01 -6.589262932538986206e-02 2.011587619781494141e-01 -1.810026466846466064e-01 -1.332315504550933838e-01 3.007940948009490967e-02 4.151443839073181152e-01 1.527925431728363037e-01 -1.013317331671714783e-01 1.810399740934371948e-01 1.495155990123748779e-01 -1.228193193674087524e-01 -1.419938355684280396e-01 2.433941327035427094e-02 -1.200447380542755127e-01 -1.425178945064544678e-01 -2.916444540023803711e-01 -1.542817503213882446e-01 1.567595005035400391e-01 -5.228734761476516724e-02 -2.954455018043518066e-01 -6.320288777351379395e-02 1.064473669975996017e-02 -2.211059927940368652e-01 2.044058591127395630e-01
3.615956008434295654e-01 -2.352413237094879150e-01 -1.335713863372802734e-01 3.245853632688522339e-02 -2.610007226467132568e-01 1.686991192400455475e-02 1.700700968503952026e-01 2.550238929688930511e-02 4.426269233226776123e-02 1.064650267362594604e-01 1.035313978791236877e-01 -2.040423080325126648e-02 2.683641016483306885e-01 3.135942816734313965e-01 2.834405601024627686e-01 -1.942009776830673218e-01 -3.170569613575935364e-02 1.878296956419944763e-02 -9.599595516920089722e-02 -3.382048904895782471e-01 -1.711854934692382812e-01 2.300099134445190430e-01 8.665995672345161438e-03 2.244847714900970459e-01 2.316430807113647461e-01 1.739708036184310913e-01 -1.645025312900543213e-01 6.466890126466751099e-02 9.156279265880584717e-02 5.143418535590171814e-02 -1.889618486166000366e-02 2.392534399405121803e-03
3.814912587404251099e-02 -3.779760748147964478e-02 -1.930577605962753296e-01 1.412067562341690063e-01 -2.295353561639785767e-01 7.214441150426864624e-02 6.942890584468841553e-02 -1.386383473873138428e-01 -1.123326569795608521e-01 9.826199710369110107e-02 -7.841077446937561035e-02 -2.017210423946380615e-01 3.027720451354980469e-01 3.864572942256927490e-01 2.813853323459625244e-01 -5.545248463749885559e-02 -2.884277999401092529e-01 -9.405663609504699707e-02 2.552972435951232910e-01 -1.513847410678863525e-01 1.377765368670225143e-02 -8.447787165641784668e-02 1.327110975980758667e-01 1.796668469905853271e-01 2.219742685556411743e-01 6.503741443157196045e-02 2.464135410264134407e-03 6.169055029749870300e-02 -2.391622662544250488e-01 5.523031949996948242e-02 8.874383568763732910e-02 3.206214308738708496e-01
1.007570698857307434e-01 1.066000908613204956e-01 -1.357504576444625854e-01 7.017973065376281738e-02 -2.677752077579498291e-01 -8.183414489030838013e-02 1.814647614955902100e-01 -1.718524694442749023e-01 -1.443663388490676880e-01 -2.462631314992904663e-01 -2.613587081432342529e-01 -6.393259763717651367e-02 3.466041684150695801e-01 1.283469200134277344e-01 8.863249421119689941e-02 -1.316100805997848511e-01 3.527345061302185059e-01 2.907861471176147461e-01 8.075216412544250488e-02 -2.215859293937683105e-01 -1.713318377733230591e-02 -2.364285439252853394e-01 -2.085076421499252319e-01 6.852503865957260132e-02 -8.679046481847763062e-02 -1.022120050038211048e-04 -1.492721289396286011e-01 -2.185121476650238037e-01 -1.486331783235073090e-02 9.761320054531097412e-02 1.753839105367660522e-01 1.075498163700103760e-01
-5.966519005596637726e-03 -8.062373101711273193e-02 -1.966535858809947968e-02 2.778123617172241211e-01 -3.634890317916870117e-01 -2.462187558412551880e-01 3.738523423671722412e-01 -2.379682660102844238e-01 -1.428198367357254028e-01 1.322100162506103516e-01 -3.616993725299835205e-01 1.193331256508827209e-01 -8.298718184232711792e-02 2.272290885448455811e-01 1.953660994768142700e-01 -3.053258918225765228e-02 1.009424030780792236e-01 6.304306536912918091e-02 -1.885627657175064087e-01 -6.325867772102355957e-02 -1.639093644917011261e-02 -6.003685295581817627e-02 -1.365033388137817383e-01 -1.104094907641410828e-01 1.486498266458511353e-01 1.449203938245773315e-01 5.735854618251323700e-03 3.828279441222548485e-03 -8.301409333944320679e-02 1.654933094978332520e-01 1.519592553377151489e-01 2.392828613519668579e-01
-8.981109410524368286e-02 -2.135655879974365234e-01 1.975936256349086761e-02 2.918280065059661865e-01 -2.812044024467468262e-01 1.463003158569335938e-01 1.479804813861846924e-01 -2.637713551521301270e-01 -1.660613864660263062e-01 7.053036987781524658e-02 -5.617830157279968262e-02 -2.934115231037139893e-01 -5.195936560630798340e-02 8.114436268806457520e-02 9.548542648553848267e-02 -1.089691221714019775e-01 2.912524044513702393e-01 2.521825209259986877e-02 1.307057440280914307e-01 1.524426341056823730e-01 1.248902752995491028e-01 -1.866464018821716309e-01 -2.572651207447052002e-01 9.916833788156509399e-02 -6.515276432037353516e-02 2.186604738235473633e-01 -1.399276778101921082e-02 7.733625173568725586e-02 -1.836522221565246582e-01 6.447065621614456177e-02 4.091590940952301025e-01 -3.118913993239402771e-02
3.941994607448577881e-01 -8.727300167083740234e-02 -2.476409375667572021e-01 1.115711703896522522e-01 -1.163785229437053204e-03 3.216918408870697021e-01 2.938023507595062256e-01 3.189217532053589821e-03 -1.309217214584350586e-01 2.354595437645912170e-02 -5.647276341915130615e-02 -6.720779091119766235e-02 3.878642618656158447e-01 7.557598501443862915e-02 4.968916624784469604e-02 -2.117377966642379761e-01 9.771342575550079346e-02 9.732293337583541870e-02 7.348472625017166138e-02 2.597372531890869141e-01 1.918688416481018066e-01 -1.305409707129001617e-02 -1.661029905080795288e-01 2.486018389463424683e-01 4.877628013491630554e-02 4.702946171164512634e-02 -8.983564376831054688e-02 5.968884751200675964e-02 -1.716055870056152344e-01 -7.796547375619411469e-03 1.474049240350723267e-01 2.425365746021270752e-01
2.602895200252532959e-01 -1.330474019050598145e-01 -2.492666840553283691e-01 -2.497581578791141510e-02 -1.786660552024841309e-01 1.675828360021114349e-02 2.195923030376434326e-01 2.501916897017508745e-04 5.859840661287307739e-02 -4.129870608448982239e-02 -2.290924042463302612e-01 -3.763359412550926208e-02 -9.124572388827800751e-03 1.960932165384292603e-01 2.050554603338241577e-01 -1.527787931263446808e-02 -2.735372483730316162e-01 2.892682515084743500e-02 -1.500132679939270020e-01 -3.280499875545501709e-01 1.421336829662322998e-01 1.636543720960617065e-01 -1.422693878412246704e-01 -6.112881377339363098e-02 2.540628015995025635e-01 -1.994481533765792847e-01 -3.230156376957893372e-02 -1.814488880336284637e-02 -2.953433394432067871e-01 8.625064790248870850e-02 -3.223547339439392090e-01 2.246978580951690674e-01
3.035779595375061035e-01 -2.138145826756954193e-02 -1.131708994507789612e-01 -1.534888744354248047e-01 -1.274428516626358032e-01 -8.730925619602203369e-02 7.503193337470293045e-03 -8.331959694623947144e-02 -1.197327300906181335e-01 -2.658093273639678955e-01 1.527844220399856567e-01 -1.351385265588760376e-01 -1.396786049008369446e-02 8.452396839857101440e-02 2.076406329870223999e-01 -2.078420668840408325e-01 2.596502602100372314e-01 -1.626042872667312622e-01 9.313864633440971375e-03 -7.985610514879226685e-02 -1.178445573896169662e-02 3.762989863753318787e-02 -5.949718132615089417e-02 2.448824495077133179e-01 3.359244167804718018e-01 3.538600206375122070e-01 -2.430543750524520874e-01 -2.825194410979747772e-02 -1.172156259417533875e-01 1.631291061639785767e-01 1.149639040231704712e-01 3.209639489650726318e-01
2.420151531696319580e-01 1.313182711601257324e-01 -3.496235907077789307e-01 3.346180319786071777e-01 -3.541552126407623291e-01 1.420883387327194214e-01 -2.031508833169937134e-02 -1.278678625822067261e-01 -1.449433863162994385e-01 3.872155398130416870e-02 7.023761421442031860e-02 -9.231032803654670715e-03 9.234760701656341553e-02 3.336568176746368408e-01 2.959852814674377441e-01 2.702327631413936615e-02 -7.129354774951934814e-02 -2.418813854455947876e-01 -2.178161405026912689e-02 -3.805890679359436035e-02 9.137820452451705933e-02 6.000790745019912720e-02 -4.842307791113853455e-02 -4.009425640106201172e-02 2.154002487659454346e-01 2.009060531854629517e-01 -1.123204156756401062e-01 1.711289435625076294e-01 -1.204437986016273499e-01 -3.561634570360183716e-02 -1.556727439165115356e-01 2.044382691383361816e-01
3.818962350487709045e-02 -3.170043826103210449e-01 1.542646139860153198e-01 3.165870904922485352e-01 -2.259780019521713257e-01 1.779126971960067749e-01 -5.819492787122726440e-02 -1.212772876024246216e-01 -2.614024467766284943e-02 -2.618374526500701904e-01 -5.383890867233276367e-02 8.470649272203445435e-02 2.199024707078933716e-01 2.858250737190246582e-01 2.569509446620941162e-01 -1.578284651041030884e-01 1.476480066776275635e-01 2.478390000760555267e-02 2.062250524759292603e-01 -1.091388612985610962e-01 9.923467412590980530e-03 -2.087454795837402344e-01 -1.924608647823333740e-01 9.546324610710144043e-02 8.827895671129226685e-02 -1.308833062648773193e-01 8.472754061222076416e-02 -1.695130020380020142e-01 -3.022633790969848633e-01 5.980753153562545776e-02 2.138475626707077026e-01 6.869284808635711670e-02
2.310804724693298340e-01 5.642345547676086426e-02 -7.087881118059158325e-02 6.984330713748931885e-02 -8.426515758037567139e-02 3.224421143531799316e-01 2.125540971755981445e-01 -4.459654912352561951e-02 -4.539118707180023193e-02 -4.187676683068275452e-02 -2.477322667837142944e-01 -1.528825759887695312e-01 -2.241522371768951416e-01 1.892894357442855835e-01 3.008959591388702393e-01 -1.207419186830520630e-01 2.617962062358856201e-01 -1.640096902847290039e-01 -9.028064459562301636e-02 1.100598555058240891e-02 2.220590263605117798e-01 1.009398400783538818e-01 -2.999458312988281250e-01 2.647370100021362305e-01 -2.854927815496921539e-02 1.564812809228897095e-01 5.565968155860900879e-02 -9.921582043170928955e-02 3.003422021865844727e-01 -7.330648601055145264e-02 -1.461297124624252319e-01 1.307357400655746460e-01
3.160369992256164551e-01 1.892642378807067871e-01 -1.140994504094123840e-01 3.156667202711105347e-02 7.634032517671585083e-02 2.428660541772842407e-01 -9.492848068475723267e-02 5.979963764548301697e-02 1.404468528926372528e-02 2.072950601577758789e-01 -9.948595613241195679e-02 -7.630546391010284424e-02 2.205274105072021484e-01 3.520852923393249512e-01 1.616712063550949097e-01 2.054464444518089294e-02 -4.678728803992271423e-02 2.511618286371231079e-02 -9.836688637733459473e-02 1.331094950437545776e-01 5.637464672327041626e-02 7.481011003255844116e-02 -2.286189049482345581e-01 6.447751820087432861e-02 -6.396344304084777832e-02 2.033046633005142212e-01 -2.851456999778747559e-01 1.066477224230766296e-02 -4.844199717044830322e-01 1.120744571089744568e-01 1.248332709074020386e-01 1.725558042526245117e-01
2.836070954799652100e-01 1.272376626729965210e-01 9.026149660348892212e-02 1.863864064216613770e-01 -1.664130240678787231e-01 7.465268671512603760e-02 1.916243135929107666e-02 -2.570818960666656494e-01 1.339828521013259888e-01 7.894961535930633545e-02 2.436064928770065308e-01 -6.045178323984146118e-02 -8.643154054880142212e-02 4.769967198371887207e-01 3.813590854406356812e-02 7.684021443128585815e-02 1.880714148283004761e-01 -1.004262194037437439e-01 1.416074782609939575e-01 -3.626077175140380859e-01 5.691527202725410461e-02 -5.650211870670318604e-02 -1.979153007268905640e-01 1.563938409090042114e-01 -1.734917312860488892e-01 1.559380590915679932e-01 -1.373743861913681030e-01 1.763213276863098145e-01 6.999821960926055908e-02 8.999335020780563354e-02 -3.964594379067420959e-02 2.126634567975997925e-01
2.789559364318847656e-01 -9.886322170495986938e-02 -2.682451903820037842e-01 9.156891703605651855e-02 -2.621800601482391357e-01 1.197904944419860840e-01 1.062469035387039185e-01 -2.115063965320587158e-01 -7.360166311264038086e-02 1.427937299013137817e-01 1.312385499477386475e-01 -3.916158527135848999e-02 3.149467408657073975e-01 3.230257630348205566e-01 3.410794436931610107e-01 -1.320035457611083984e-01 -5.975777655839920044e-02 -3.069254457950592041e-01 2.582433866336941719e-03 1.012854836881160736e-02 7.186385244131088257e-02 -1.016925573348999023e-01 1.521429866552352905e-01 5.334170162677764893e-02 2.662192583084106445e-01 9.633012115955352783e-02 -1.044856235384941101e-01 -2.924014627933502197e-02 -1.616265438497066498e-02 -9.125386923551559448e-02 2.511304914951324463e-01 9.019131958484649658e-02
1.678307205438613892e-01 1.728974282741546631e-01 -2.123930901288986206e-01 4.538637101650238037e-01 -3.560300171375274658e-01 3.769147396087646484e-02 2.305419556796550751e-02 -5.382854491472244263e-02 1.119439229369163513e-01 -4.950859770178794861e-02 -1.441413760185241699e-01 -5.795037373900413513e-02 -2.843285538256168365e-02 2.732357680797576904e-01 5.339627712965011597e-02 4.526623710989952087e-02 2.316103279590606689e-01 -1.226150244474411011e-01 -2.239920385181903839e-02 -3.881624713540077209e-02 2.177926748991012573e-01 -2.162147164344787598e-01 1.769327372312545776e-02 1.796935200691223145e-01 -7.251590490341186523e-03 -1.652858257293701172e-01 1.015072911977767944e-01 -2.803799211978912354e-01 -9.559905529022216797e-02 4.841521382331848145e-02 2.600886523723602295e-01 2.164619714021682739e-01
2.820590138435363770e-01 -1.664433628320693970e-01 1.505375057458877563e-01 2.019617110490798950e-01 3.673677146434783936e-02 5.733895301818847656e-02 6.213691458106040955e-02 -1.758909076452255249e-01 -1.083800643682479858e-01 -8.202045410871505737e-02 -5.919561907649040222e-02 -3.331621289253234863e-01 8.936183899641036987e-02 1.293354034423828125e-01 5.946607887744903564e-02 -3.578338325023651123e-01 3.542253375053405762e-02 -3.265893161296844482e-01 -2.293942123651504517e-01 5.018932744860649109e-02 2.289515733718872070e-01 -4.786247014999389648e-02 -2.947713434696197510e-01 1.021283492445945740e-01 2.959059476852416992e-01 -5.947760865092277527e-02 -4.165638703852891922e-03 5.277356505393981934e-02 1.575348712503910065e-02 1.218864992260932922e-01 -8.219508081674575806e-02 2.640783488750457764e-01
3.476827740669250488e-01 -1.044605821371078491e-01 -3.323037549853324890e-02 -6.294067134149372578e-04 -3.765945136547088623e-01 -5.723536945879459381e-03 4.037767350673675537e-01 -6.678228825330734253e-02 -3.670490905642509460e-02 8.294650912284851074e-02 -1.900493949651718140e-01 -2.247908115386962891e-01 1.615457683801651001e-01 2.224504053592681885e-01 -2.558629512786865234e-01 -7.079677283763885498e-02 -2.022631280124187469e-02 8.167142421007156372e-02 -3.406726568937301636e-02 2.170024067163467407e-02 1.086304038763046265e-01 2.027352750301361084e-01 2.870519645512104034e-02 2.144379168748855591e-01 2.075351476669311523e-01 1.122947111725807190e-01 2.591250836849212646e-01 9.305822663009166718e-03 -1.266159415245056152e-01 -6.446190923452377319e-02 -9.895941615104675293e-02 2.355802953243255615e-01
1.621790379285812378e-01 1.203514859080314636e-01 -3.139879107475280762e-01 -2.505449391901493073e-02 -2.274783104658126831e-01 -9.452463686466217041e-02 8.611308783292770386e-02 -7.739024609327316284e-02 7.614374905824661255e-02 -2.721910178661346436e-01 -9.596881456673145294e-03 -2.829724848270416260e-01 2.181221842765808105e-01 2.189067155122756958e-01 1.149674355983734131e-01 5.384740978479385376e-02 -3.695237264037132263e-02 -1.208408623933792114e-01 -3.445689380168914795e-02 5.288025364279747009e-02 1.615149229764938354e-01 9.827873110771179199e-02 -2.811162173748016357e-01 6.683656014502048492e-03 2.229556590318679810e-01 -1.626432090997695923e-01 -1.371586769819259644e-01 -2.387461960315704346e-01 -2.094027251005172729e-01 -1.657184362411499023e-01 -9.374344348907470703e-02 3.839310109615325928e-01
1.467445045709609985e-01 -1.611644029617309570e-01 -1.101965680718421936e-01 1.326378285884857178e-01 -1.225866302847862244e-01 9.492871165275573730e-02 3.089534342288970947e-01 2.325796708464622498e-02 -9.896299988031387329e-02 1.519070714712142944e-01 -1.351075172424316406e-01 -4.312438070774078369e-01 1.464280039072036743e-01 1.232086718082427979e-01 2.519302070140838623e-01 1.036418154835700989e-01 1.577865034341812134e-01 -2.992589473724365234e-01 1.190834417939186096e-01 -3.373516350984573364e-02 4.118236899375915527e-01 3.457617387175559998e-02 -1.811052262783050537e-01 1.972786784172058105e-01 -1.192705109715461731e-01 1.007345095276832581e-01 4.625550657510757446e-02 -2.688833512365818024e-02 1.009663417935371399e-01 -9.648498892784118652e-02 -1.651004850864410400e-01 9.228453785181045532e-02
1.126889809966087341e-01 6.739939004182815552e-02 -1.338937431573867798e-01 -8.823209255933761597e-02 -4.343722164630889893e-01 6.120112538337707520e-02 8.100099861621856689e-02 -9.674345701932907104e-02 1.415327042341232300e-01 -2.792918086051940918e-01 -2.025960236787796021e-01 -2.087548673152923584e-01 -4.772454872727394104e-02 1.683257333934307098e-02 6.115847826004028320e-02 -4.942834749817848206e-02 1.837301552295684814e-01 3.193267807364463806e-02 -3.367599248886108398e-01 6.949445232748985291e-04 1.283323466777801514e-01 4.768061265349388123e-02 -1.372555941343307495e-01 -7.868567481637001038e-03 -2.062594331800937653e-02 -9.988984465599060059e-02 -1.142032444477081299e-01 -1.292733699083328247e-01 -2.720146477222442627e-01 2.246274240314960480e-02 2.085676640272140503e-01 4.618602395057678223e-01
-1.920585520565509796e-02 -1.082351654767990112e-01 -6.071410328149795532e-02 1.623913049697875977e-01 -2.902278602123260498e-01 -1.988601237535476685e-01 -1.507237404584884644e-01 -1.506549417972564697e-01 1.174044236540794373e-01 2.430046349763870239e-01 -1.630551069974899292e-01 -2.242998480796813965e-01 -2.117567062377929688e-01 2.608651518821716309e-01 1.774682896211743355e-03 -3.858365863561630249e-02 1.824797689914703369e-01 -7.134771347045898438e-02 -4.785729944705963135e-02 -8.480389416217803955e-02 1.457383781671524048e-01 -4.458420723676681519e-02 -3.239415585994720459e-01 -1.411347687244415283e-01 1.020195111632347107e-01 1.554245501756668091e-01 1.243867203593254089e-01 3.664886578917503357e-02 -3.470827043056488037e-01 1.057069599628448486e-01 -5.750545114278793335e-02 3.771842718124389648e-01
2.675859928131103516e-01 -1.962952762842178345e-01 -2.349634468555450439e-01 7.314797490835189819e-02 -9.318976849317550659e-02 4.433802887797355652e-02 1.598363369703292847e-01 5.223160237073898315e-02 -2.152679115533828735e-01 1.245695501565933228e-01 -1.720719486474990845e-01 -2.143235877156257629e-02 2.455963008105754852e-02 1.069280803203582764e-01 1.612066030502319336e-01 -2.222207486629486084e-01 4.576980322599411011e-02 -6.043239962309598923e-03 -2.283488959074020386e-01 -4.363207817077636719e-01 2.178908698260784149e-02 1.608591526746749878e-01 -4.067769274115562439e-02 3.342260792851448059e-02 -4.021073132753372192e-02 4.151287376880645752e-01 -4.187586531043052673e-02 -9.835233911871910095e-03 -4.490481805987656116e-04 1.950727552175521851e-01 -1.295334696769714355e-01 3.265653252601623535e-01
2.649078369140625000e-01 -1.341920495033264160e-01 -9.640694409608840942e-02 1.269396543502807617e-01 -3.705323934555053711e-01 -2.005482763051986694e-01 -1.087881848216056824e-01 -1.228182464838027954e-01 2.279706895351409912e-01 -1.079308018088340759e-01 8.238304406404495239e-03 2.744712680578231812e-02 7.037048786878585815e-02 7.699067890644073486e-02 3.152807056903839111e-01 -1.865012943744659424e-01 3.475181758403778076e-01 6.320638954639434814e-02 3.049060702323913574e-03 -1.102914102375507355e-02 2.658362267538905144e-03 -1.651391983032226562e-01 -1.452061235904693604e-01 4.019365310668945312e-01 6.652798503637313843e-02 -9.993519634008407593e-03 2.282810360193252563e-01 -1.785727441310882568e-01 -5.547829717397689819e-02 1.465465426445007324e-01 5.543826147913932800e-02 1.466493010520935059e-01
2.078873217105865479e-01 -7.942440360784530640e-02 -1.853534430265426636e-01 -1.097862720489501953e-01 -1.387015879154205322e-01 1.770341396331787109e-01 1.188926696777343750e-01 1.340023521333932877e-02 -2.526534795761108398e-01 5.837828665971755981e-02 -1.014002338051795959e-01 -2.218637317419052124e-01 5.173007398843765259e-02 5.526829361915588379e-01 8.253414183855056763e-02 4.582302644848823547e-03 3.240056335926055908e-01 1.397019773721694946e-01 -1.645472794771194458e-01 7.338990271091461182e-02 1.745560765266418457e-02 -2.445058226585388184e-01 -1.058084070682525635e-01 -2.613431811332702637e-01 -9.063534438610076904e-02 9.641801007091999054e-03 -1.324025243520736694e-01 -1.075942814350128174e-02 1.631187051534652710e-01 3.291630884632468224e-03 -2.576913684606552124e-02 2.183541506528854370e-01
3.500125110149383545e-01 -4.349021241068840027e-02 8.818560838699340820e-02 8.592759072780609131e-02 -1.601760685443878174e-01 6.676559150218963623e-02 1.111529991030693054e-01 -1.392954289913177490e-01 1.027669534087181091e-01 -2.765375748276710510e-02 -4.194503426551818848e-01 -2.184852808713912964e-01 -7.308214902877807617e-02 3.284173011779785156e-01 2.194528430700302124e-01 -2.252238541841506958e-01 3.307093679904937744e-01 -6.603001803159713745e-02 -4.703886806964874268e-02 5.641482770442962646e-02 5.656912550330162048e-02 -1.683035194873809814e-01 -3.278248757123947144e-02 2.403952181339263916e-02 -7.992435246706008911e-02 -2.057960033416748047e-01 1.981846988201141357e-01 -1.412087678909301758e-01 1.089481785893440247e-01 2.783614099025726318e-01 1.344052981585264206e-02 4.108275845646858215e-02
3.887154757976531982e-01 -2.348678857088088989e-01 1.663301438093185425e-01 7.823988050222396851e-02 -2.037653475999832153e-01 -1.782685965299606323e-01 -3.051128238439559937e-02 2.972164191305637360e-02 -6.713553518056869507e-02 6.193449720740318298e-02 -8.182018995285034180e-02 -1.935515552759170532e-01 1.643541604280471802e-01 9.491894394159317017e-02 5.134380608797073364e-02 -2.110265381634235382e-02 -1.274689733982086182e-01 -4.059214890003204346e-01 -3.490756452083587646e-01 5.042956210672855377e-03 2.761237621307373047e-01 -1.787117496132850647e-02 -3.399525284767150879e-01 1.050406172871589661e-01 1.197340805083513260e-02 6.463095545768737793e-02 -5.719770491123199463e-02 3.203380107879638672e-02 -8.265646547079086304e-02 5.497171729803085327e-02 2.600060105323791504e-01 3.305288031697273254e-02
8.192839473485946655e-02 -4.285750910639762878e-03 -5.082999169826507568e-02 -1.696950756013393402e-02 -2.796999812126159668e-01 2.419206351041793823e-01 -1.376174688339233398e-01 -1.407181322574615479e-01 7.390659302473068237e-02 7.859617471694946289e-02 -1.395207047462463379e-01 -8.810715377330780029e-02 -1.230041980743408203e-01 3.951984941959381104e-01 1.239269599318504333e-01 -3.286874890327453613e-01 -6.839529424905776978e-02 -2.514730095863342285e-01 -2.371082454919815063e-01 2.236799448728561401e-01 1.263315528631210327e-01 -1.057476922869682312e-01 -8.948178589344024658e-02 1.841693371534347534e-01 -2.706763148307800293e-02 2.146561294794082642e-01 1.085841506719589233e-01 -8.495193719863891602e-02 3.798681870102882385e-02 1.755262166261672974e-01 3.077287077903747559e-01 2.128903865814208984e-01
2.078965008258819580e-01 -3.902242332696914673e-02 1.754180341958999634e-02 1.415237337350845337e-01 -2.190274596214294434e-01 3.787773251533508301e-01 1.648337393999099731e-01 -1.843911781907081604e-02 1.438502669334411621e-01 -6.297741830348968506e-02 -1.635298579931259155e-01 1.208480447530746460e-02 6.950003653764724731e-02 1.646984964609146118e-01 2.433865964412689209e-01 3.878588229417800903e-02 2.233238071203231812e-01 -3.405468761920928955e-01 -2.723233401775360107e-02 -6.365045905113220215e-02 3.223666250705718994e-01 -5.722703412175178528e-02 -3.536703065037727356e-02 1.093157455325126648e-01 1.488423794507980347e-01 2.270445078611373901e-01 8.298068493604660034e-02 -1.578101068735122681e-01 3.031813502311706543e-01 8.741018176078796387e-02 -2.076197862625122070e-01 1.803516894578933716e-01
-1.007723584771156311e-01 -1.438446342945098877e-01 -8.267985284328460693e-02 1.554937660694122314e-01 -3.446686565876007080e-01 -9.800412505865097046e-02 -6.119586899876594543e-02 -1.466738730669021606e-01 1.468507293611764908e-02 -1.220311969518661499e-01 -5.628234520554542542e-02 -6.631697714328765869e-02 1.102028116583824158e-01 2.918589115142822266e-01 1.126526147127151489e-01 -2.541337013244628906e-01 2.243834435939788818e-01 1.998575329780578613e-01 -1.855583935976028442e-01 -4.812007769942283630e-02 5.479982122778892517e-02 9.044490009546279907e-02 -2.610852420330047607e-01 -8.289429545402526855e-02 6.833431776612997055e-03 3.030611872673034668e-01 -1.576545089483261108e-01 1.602719277143478394e-01 -1.695977151393890381e-01 1.674946844577789307e-01 4.088669121265411377e-01 8.673401921987533569e-02
2.969309687614440918e-01 1.204983983188867569e-02 -6.956422701478004456e-03 -1.258818618953227997e-02 -2.109935581684112549e-01 -1.926551572978496552e-02 2.947369515895843506e-01 -2.642653584480285645e-01 3.647339940071105957e-01 2.444014102220535278e-01 3.642077371478080750e-02 -1.076771467924118042e-01 8.621443808078765869e-02 2.019538432359695435e-01 1.791405677795410156e-01 5.756822973489761353e-02 1.736173182725906372e-01 -4.197374731302261353e-02 -4.974402487277984619e-02 -1.561272293329238892e-01 4.767736792564392090e-02 -1.057784352451562881e-02 -3.485023975372314453e-01 1.994278728961944580e-01 3.973926231265068054e-02 5.995405837893486023e-02 -9.456215798854827881e-02 -8.417259156703948975e-02 1.754394918680191040e-01 -1.552529335021972656e-01 4.689807444810867310e-02 3.463078737258911133e-01
3.460598289966583252e-01 -3.846529722213745117e-01 -8.257159031927585602e-03 2.485476620495319366e-02 -1.469574868679046631e-01 -4.149962961673736572e-02 4.529814794659614563e-02 -1.786635965108871460e-01 5.305740237236022949e-02 -7.640420924872159958e-03 -4.063374102115631104e-01 -1.685706079006195068e-01 -2.463281750679016113e-01 2.588649690151214600e-01 2.252697795629501343e-01 -9.068921208381652832e-03 1.792792081832885742e-01 1.294708549976348877e-01 -6.776215136051177979e-02 -1.567977368831634521e-01 9.678939357399940491e-03 1.776237227022647858e-02 2.288097515702247620e-02 3.143262118101119995e-02 8.444463834166526794e-03 8.700945973396301270e-02 1.030167713761329651e-01 1.685059629380702972e-02 -2.061394453048706055e-01 1.062634810805320740e-01 -1.893756538629531860e-01 3.334696292877197266e-01
1.501777954399585724e-02 -1.348569691181182861e-01 -1.015559583902359009e-02 3.647828847169876099e-02 -2.897953093051910400e-01 6.291005015373229980e-02 1.228550523519515991e-01 -8.721413463354110718e-02 -1.881070621311664581e-02 -2.303043007850646973e-01 -2.158422470092773438e-01 -1.855408251285552979e-01 5.592866986989974976e-02 2.369689047336578369e-01 1.592054367065429688e-01 1.639319956302642822e-01 4.190368950366973877e-01 3.363856673240661621e-01 7.406957447528839111e-02 -2.395105212926864624e-01 -4.160517361015081406e-03 -4.017096757888793945e-02 -1.050295978784561157e-01 1.046431437134742737e-01 1.962524056434631348e-01 8.868235349655151367e-02 3.700161352753639221e-03 2.505396604537963867e-01 -2.610872685909271240e-01 1.411924064159393311e-01 1.457952558994293213e-01 1.728387773036956787e-01
1.654606014490127563e-01 2.054476290941238403e-01 -1.247068867087364197e-01 2.094125449657440186e-01 -1.685693562030792236e-01 1.550118327140808105e-01 1.008171811699867249e-01 -2.027275413274765015e-01 8.213143050670623779e-02 4.518576338887214661e-02 6.869127601385116577e-02 1.008799597620964050e-01 2.172893732786178589e-01 5.014282464981079102e-01 -3.276249766349792480e-02 5.013563483953475952e-02 -1.051923781633377075e-01 -5.023665726184844971e-02 -2.226533442735671997e-01 -1.906566172838211060e-01 -4.854048893321305513e-04 -2.775265574455261230e-01 -1.914805918931961060e-01 6.717070937156677246e-02 1.528032720088958740e-01 4.091416671872138977e-02 -1.069532483816146851e-01 -6.411083042621612549e-02 -1.458109617233276367e-01 -8.015230298042297363e-02 -4.345483332872390747e-02 3.918292224407196045e-01
2.565824389457702637e-01 -1.303006410598754883e-01 -2.771674990653991699e-01 -1.889687776565551758e-02 -1.341314762830734253e-01 2.662510275840759277e-01 2.544266879558563232e-01 3.034841120243072510e-01 1.365261673927307129e-01 -2.328288555145263672e-01 3.141147270798683167e-02 -6.817568838596343994e-02 1.417436599731445312e-01 1.803407669067382812e-01 -1.493489146232604980e-01 -1.727965921163558960e-01 6.086501851677894592e-02 -6.886571645736694336e-02 6.079765036702156067e-02 -1.535986661911010742e-01 1.796613335609436035e-01 -1.921908110380172729e-01 -2.081952430307865143e-02 2.578805983066558838e-01 3.663834929466247559e-02 1.121580526232719421e-01 -1.995802223682403564e-01 8.338543772697448730e-02 -3.551984429359436035e-01 1.197176426649093628e-01 1.234049648046493530e-01 1.506957411766052246e-01
-7.111624628305435181e-02 7.605832815170288086e-02 -9.574071317911148071e-02 -2.963550155982375145e-03 -4.026207327842712402e-01 4.025981426239013672e-01 -4.620611667633056641e-02 -3.541978895664215088e-01 1.011834740638732910e-01 3.437754809856414795e-01 -1.550549082458019257e-02 1.830086298286914825e-02 -1.212559174746274948e-02 1.433052271604537964e-01 7.803381979465484619e-02 -1.116143092513084412e-01 1.876737922430038452e-01 -2.448629774153232574e-02 6.424542050808668137e-03 -1.906364113092422485e-01 6.597816944122314453e-02 1.822987943887710571e-01 -2.485472261905670166e-01 9.715017676353454590e-02 -4.507122933864593506e-02 5.033831298351287842e-02 -1.452485322952270508e-01 -5.378219485282897949e-02 -1.376736164093017578e-01 1.507642120122909546e-01 1.678832322359085083e-01 2.838116288185119629e-01
1.775448918342590332e-01 -4.062227308750152588e-01 2.741487324237823486e-01 -1.246777027845382690e-01 -2.949005961418151855e-01 -5.510608851909637451e-02 1.913495659828186035e-01 -6.416102498769760132e-02 -1.318945735692977905e-01 -5.691896751523017883e-02 -4.454822465777397156e-02 -1.389804035425186157e-01 -4.532723873853683472e-02 2.828405201435089111e-01 1.851271837949752808e-01 -9.580708295106887817e-02 9.911332279443740845e-02 -1.499521266669034958e-02 -3.892773017287254333e-02 -3.194702565670013428e-01 1.479334384202957153e-01 2.700339816510677338e-02 -9.027105756103992462e-03 4.552986845374107361e-02 -2.069962471723556519e-01 2.174089401960372925e-01 1.901013553142547607e-01 7.515134755522012711e-03 -2.551496326923370361e-01 2.173503637313842773e-01 -9.260851889848709106e-02 1.701868921518325806e-01
3.715645372867584229e-01 6.933093070983886719e-02 -3.847760558128356934e-01 1.985644102096557617e-01 -3.125470578670501709e-01 2.589964568614959717e-01 9.527221322059631348e-03 -1.083985995501279831e-02 1.202731858938932419e-02 -5.787631124258041382e-02 1.650683581829071045e-01 -5.841596424579620361e-02 1.070355996489524841e-01 3.478497266769409180e-01 2.324429005384445190e-01 7.065702229738235474e-02 -8.464924991130828857e-02 -8.320887386798858643e-02 1.393811106681823730e-01 -1.022790223360061646e-01 -2.360307238996028900e-02 -1.776783466339111328e-01 -1.773005723953247070e-01 1.013010516762733459e-01 1.118598729372024536e-01 2.724897265434265137e-01 -2.714880183339118958e-02 2.938438020646572113e-02 -2.017730921506881714e-01 -4.704019799828529358e-02 -1.573333740234375000e-01 -7.213225960731506348e-02
3.950083851814270020e-01 -3.467890322208404541e-01 -5.010844767093658447e-02 3.070389032363891602e-01 7.646347396075725555e-03 1.361178159713745117e-01 5.531841889023780823e-02 -7.431241869926452637e-02 -1.303845196962356567e-01 7.948981225490570068e-02 -1.463594436645507812e-01 -1.055384054780006409e-01 1.394690573215484619e-01 -1.163915768265724182e-01 3.548658490180969238e-01 2.211194336414337158e-01 1.212738454341888428e-01 8.668290823698043823e-02 -2.264035493135452271e-01 -1.796796321868896484e-01 -9.420403093099594116e-02 6.624080240726470947e-03 -7.977764308452606201e-02 1.311354041099548340e-01 6.769251823425292969e-02 -1.327772587537765503e-01 -2.090363800525665283e-01 -8.174433559179306030e-02 -1.031979024410247803e-01 -1.685163527727127075e-01 2.612456977367401123e-01 1.338711977005004883e-01
3.126393556594848633e-01 -2.259455621242523193e-01 -5.340078845620155334e-03 3.438002988696098328e-02 -2.940853238105773926e-01 1.605506688356399536e-01 2.458316087722778320e-01 -1.297395974397659302e-01 2.057434022426605225e-01 8.732199668884277344e-02 1.199436932802200317e-01 3.129531443119049072e-02 1.011988446116447449e-01 1.488862931728363037e-01 2.608028948307037354e-01 -9.202250838279724121e-02 8.021944016218185425e-02 -1.115370243787765503e-01 -7.785468362271785736e-03 -4.011026397347450256e-02 -2.754386365413665771e-01 3.836184144020080566e-01 7.298874109983444214e-02 1.614416986703872681e-01 1.569600850343704224e-01 1.920186565257608891e-03 -2.963119149208068848e-01 2.731354907155036926e-02 -3.791909664869308472e-02 1.147392168641090393e-01 2.147004194557666779e-02 2.881564795970916748e-01
1.570003926753997803e-01 1.490739881992340088e-01 -1.743999719619750977e-01 2.077391594648361206e-01 -2.171445935964584351e-01 8.612493984401226044e-03 2.117514014244079590e-01 6.930343061685562134e-02 -5.131730064749717712e-02 2.329975068569183350e-01 4.737864434719085693e-02 -8.189599961042404175e-02 2.445222288370132446e-01 9.768855571746826172e-02 1.421852111816406250e-01 -2.736608088016510010e-01 -1.369215995073318481e-01 8.396268635988235474e-02 -2.422778606414794922e-01 -1.299132406711578369e-01 7.256295531988143921e-02 3.478817343711853027e-01 -2.166372090578079224e-01 1.174254193902015686e-01 1.709891706705093384e-01 2.538723051548004150e-01 1.017757058143615723e-01 2.401553541421890259e-01 -7.699725031852722168e-02 2.295413017272949219e-01 4.249399527907371521e-02 2.045717239379882812e-01
2.864228487014770508e-01 -8.264210075139999390e-02 -2.363017648458480835e-01 4.213991761207580566e-02 -1.917230337858200073e-02 1.193741187453269958e-01 3.146835863590240479e-01 -2.300931960344314575e-01 -1.996637731790542603e-01 -1.134785562753677368e-01 -1.878601759672164917e-01 -1.263262331485748291e-01 2.835857570171356201e-01 1.499406397342681885e-01 4.997263848781585693e-02 -1.467412263154983521e-01 1.359997540712356567e-01 -1.391153782606124878e-01 -2.221304923295974731e-02 -2.097008824348449707e-01 -3.543817102909088135e-01 1.181847229599952698e-01 -2.364664226770401001e-01 1.549962759017944336e-01 1.107794344425201416e-01 -1.278705149888992310e-01 -4.526270180940628052e-02 1.923707574605941772e-01 -2.581492066383361816e-01 1.079862192273139954e-01 3.954305779188871384e-03 9.054630249738693237e-02
4.642139375209808350e-02 -1.650622189044952393e-01 -1.293731331825256348e-01 2.691928148269653320e-01 1.069363858550786972e-02 -4.026440903544425964e-02 2.939067035913467407e-02 -1.103325858712196350e-01 1.966799795627593994e-02 2.635355293750762939e-01 -2.800564765930175781e-01 1.926851123571395874e-01 5.057783424854278564e-02 2.470996826887130737e-01 1.915923058986663818e-01 1.900235563516616821e-02 2.162899523973464966e-01 4.531304165720939636e-02 -1.328206807374954224e-01 -2.891256213188171387e-01 1.335346400737762451e-01 3.666191548109054565e-02 -2.102993428707122803e-01 -4.206290841102600098e-02 -2.560309767723083496e-01 2.572539448738098145e-01 1.250376850366592407e-01 -2.491070181131362915e-01 -2.075629830360412598e-01 2.917268574237823486e-01 -1.616117358207702637e-01 -3.971181437373161316e-02
4.271394312381744385e-01 -1.471298187971115112e-01 -3.689902722835540771e-01 1.482946425676345825e-01 -2.213829308748245239e-01 1.677705794572830200e-01 1.671489328145980835e-01 5.513981729745864868e-02 -2.085375040769577026e-01 1.717614829540252686e-01 8.487199246883392334e-02 -1.766569614410400391e-01 1.429748833179473877e-01 -3.132958710193634033e-02 3.412090614438056946e-02 -1.913343071937561035e-01 2.777961641550064087e-02 1.864136308431625366e-01 7.524073868989944458e-02 1.652933508157730103e-01 -1.015378311276435852e-01 -1.183395758271217346e-01 -3.284552991390228271e-01 7.784735411405563354e-02 8.344560116529464722e-02 1.337253581732511520e-02 -2.153962105512619019e-02 2.029821425676345825e-01 -1.869196258485317230e-02 1.002181693911552429e-01 2.607908286154270172e-02 3.039455711841583252e-01
1.124905124306678772e-01 -1.630828082561492920e-01 7.703933119773864746e-02 3.920608758926391602e-01 -3.572737872600555420e-01 -5.755679681897163391e-02 4.144626483321189880e-02 -3.308387100696563721e-01 3.755835816264152527e-02 -3.012833297252655029e-01 -1.310406029224395752e-01 1.603148877620697021e-01 1.284200232475996017e-02 3.010700643062591553e-01 1.473349481821060181e-01 -5.348532646894454956e-02 7.127808779478073120e-02 1.067244783043861389e-01 -2.334637343883514404e-01 9.641801565885543823e-02 -4.672313481569290161e-02 1.826170384883880615e-01 -1.719010323286056519e-01 -3.041554614901542664e-02 1.882990822196006775e-02 2.165759727358818054e-02 -1.677165925502777100e-01 2.097068578004837036e-01 4.401260986924171448e-02 1.552218794822692871e-01 2.118799462914466858e-02 2.507064342498779297e-01
3.913890123367309570e-01 6.389417499303817749e-02 -1.376768946647644043e-01 2.485728561878204346e-01 -3.976882696151733398e-01 -1.346842199563980103e-01 5.246547609567642212e-02 -1.179967224597930908e-01 3.824350237846374512e-02 -8.820293098688125610e-02 -9.944382123649120331e-03 3.908829018473625183e-02 2.429995387792587280e-01 2.825012505054473877e-01 9.993333369493484497e-02 -4.687598720192909241e-02 4.061958193778991699e-01 -1.156760528683662415e-01 3.923184052109718323e-02 -2.252029255032539368e-03 5.781978368759155273e-02 -1.041723936796188354e-01 -9.738259017467498779e-02 2.641331218183040619e-02 -1.976112276315689087e-01 -7.530750334262847900e-02 1.547224372625350952e-01 -2.505323886871337891e-01 -1.707575917243957520e-01 5.104814469814300537e-02 1.976706832647323608e-01 2.339746057987213135e-02
-6.118705496191978455e-02 -1.177063658833503723e-01 -1.964713782072067261e-01 3.763607237488031387e-03 -2.783064544200897217e-01 5.682234466075897217e-02 -5.807026103138923645e-02 2.302081324160099030e-02 -4.719870910048484802e-02 -2.188606113195419312e-01 -9.816253930330276489e-02 -7.414831966161727905e-02 2.185178399085998535e-01 4.125353991985321045e-01 2.559368014335632324e-01 -9.338037669658660889e-02 -8.778418600559234619e-02 -3.154589533805847168e-01 6.811572611331939697e-02 -8.980377018451690674e-02 -8.069475740194320679e-02 2.736587822437286377e-02 5.263863876461982727e-02 1.343810409307479858e-01 5.105281248688697815e-02 1.537165939807891846e-01 -1.904273927211761475e-01 -7.958218455314636230e-03 -2.771410942077636719e-01 3.181654214859008789e-01 -6.165616959333419800e-02 3.307062089443206787e-01
2.223197221755981445e-01 1.165236928500235081e-03 -1.359229385852813721e-01 -1.020189672708511353e-01 -8.340685814619064331e-02 -1.210853904485702515e-01 -4.399295523762702942e-02 -1.556493341922760010e-01 2.162849530577659607e-02 -8.917969465255737305e-02 9.160868823528289795e-02 -1.914890483021736145e-02 1.212410628795623779e-01 2.538794279098510742e-01 4.249179065227508545e-01 -1.404869705438613892e-01 2.135129272937774658e-01 -1.066370382905006409e-01 4.488103557378053665e-03 -1.866643726825714111e-01 1.182947978377342224e-01 1.924412995576858521e-01 -1.568916141986846924e-01 7.748753577470779419e-02 1.447849124670028687e-01 3.734632432460784912e-01 -2.572466433048248291e-01 9.914389252662658691e-02 -3.711012750864028931e-02 1.674159318208694458e-01 -8.869339525699615479e-02 3.606930077075958252e-01
2.671661376953125000e-01 8.026729524135589600e-02 6.420610845088958740e-02 9.837758541107177734e-02 -1.084673255681991577e-01 2.361064702272415161e-01 -7.444187253713607788e-02 -1.608505994081497192e-01 -1.010503247380256653e-02 7.073339074850082397e-02 2.376203536987304688e-01 -2.371616847813129425e-02 1.164016425609588623e-01 4.031501710414886475e-01 8.056821674108505249e-02 6.809132546186447144e-02 3.151115775108337402e-01 -1.838368922472000122e-01 -5.126283690333366394e-02 -1.678167432546615601e-01 -9.036076813936233521e-02 -2.251673936843872070e-01 -5.653092265129089355e-02 3.210560083389282227e-01 -2.802573144435882568e-01 8.910712599754333496e-02 -1.674331575632095337e-01 4.028467833995819092e-02 1.912819221615791321e-02 -7.257449626922607422e-02 9.618336707353591919e-02 3.163378238677978516e-01
3.533082902431488037e-01 -1.556574553251266479e-01 -3.860665857791900635e-02 -9.656576067209243774e-02 -2.861861884593963623e-01 9.528389573097229004e-02 2.747597098350524902e-01 1.080406159162521362e-01 -1.137398928403854370e-01 -4.546561464667320251e-02 2.527185901999473572e-02 -1.254763603210449219e-01 3.921099379658699036e-02 3.156646490097045898e-01 1.218444406986236572e-01 -3.619189932942390442e-02 2.355571649968624115e-02 -4.862056300044059753e-02 1.278601437807083130e-01 -5.079622268676757812e-01 2.363929897546768188e-01 1.442966610193252563e-01 1.668310910463333130e-02 -1.331721898168325424e-02 -3.501448631286621094e-01 6.733457744121551514e-02 4.401532933115959167e-03 -2.436421625316143036e-02 -1.241648793220520020e-01 4.703114926815032959e-02 -5.829447135329246521e-02 1.001495867967605591e-01
2.932034730911254883e-01 -2.383832819759845734e-02 -2.326462045311927795e-02 3.268020451068878174e-01 -5.016868710517883301e-01 -9.682870469987392426e-03 1.193171367049217224e-01 -8.609639853239059448e-02 8.108013868331909180e-02 -4.732604324817657471e-02 -7.702988572418689728e-03 -4.970803856849670410e-02 1.764411181211471558e-01 3.071293421089649200e-02 1.825546175241470337e-01 -2.790773510932922363e-01 3.629566431045532227e-01 6.276349723339080811e-02 3.695055842399597168e-02 -8.977724611759185791e-02 5.611485242843627930e-02 -8.214890211820602417e-02 -5.019713565707206726e-02 4.179193079471588135e-02 -1.765189915895462036e-01 -1.136577725410461426e-01 2.372036129236221313e-01 -2.493715137243270874e-01 -6.470172852277755737e-02 6.828428804874420166e-02 1.669146269559860229e-01 1.398461908102035522e-01
2.720498666167259216e-02 -2.464151084423065186e-01 -1.842172443866729736e-01 -9.062281250953674316e-02 -1.629468202590942383e-01 -1.320252567529678345e-01 -3.558826446533203125e-02 -3.726717829704284668e-01 -1.405763924121856689e-01 -9.989956021308898926e-02 -1.951280981302261353e-01 -3.422706201672554016e-02 -9.130821377038955688e-02 3.606830537319183350e-01 1.937964409589767456e-01 -3.087770566344261169e-02 2.991066277027130127e-01 2.916757464408874512e-01 -1.249504536390304565e-01 -3.076913952827453613e-01 1.510064676403999329e-02 -1.844521611928939819e-02 -2.291299849748611450e-01 -4.423593729734420776e-02 -3.297523409128189087e-02 2.631084024906158447e-01 -3.996652737259864807e-02 3.878895565867424011e-02 -1.569689214229583740e-01 -1.965497620403766632e-02 7.494644075632095337e-02 1.497338861227035522e-01
3.968933522701263428e-01 -1.177309677004814148e-01 -1.503703296184539795e-01 1.313049942255020142e-01 -2.654230892658233643e-01 -8.870035409927368164e-02 2.736113779246807098e-02 -3.600124418735504150e-01 3.463329374790191650e-02 3.645671904087066650e-02 1.056388989090919495e-01 -5.535766109824180603e-02 3.184167901054024696e-03 3.361375033855438232e-01 -2.925073504447937012e-01 -2.375302016735076904e-01 4.432190582156181335e-02 -4.358163103461265564e-03 1.619055867195129395e-01 -3.299411237239837646e-01 -1.817836314439773560e-01 -4.301235824823379517e-02 -6.062436476349830627e-02 1.007052958011627197e-01 1.867469027638435364e-02 8.087590336799621582e-02 -2.085359543561935425e-01 -3.005537949502468109e-02 -5.290831252932548523e-02 1.308999955654144287e-01 -3.105791658163070679e-02 2.245144695043563843e-01
2.816976010799407959e-01 -1.110636815428733826e-01 -2.842584252357482910e-02 -2.115965634584426880e-01 -6.797772645950317383e-02 9.212139248847961426e-02 4.143927246332168579e-02 4.644683748483657837e-02 3.723300993442535400e-02 -2.094655781984329224e-01 -9.821273386478424072e-03 -3.135053515434265137e-01 2.693939507007598877e-01 4.125910103321075439e-01 -7.065220177173614502e-02 -4.062056541442871094e-01 -3.191014751791954041e-02 -5.400856584310531616e-02 -6.711745262145996094e-02 -8.718545734882354736e-02 -2.542451024055480957e-01 -5.191468074917793274e-02 -2.007093280553817749e-01 1.171756386756896973e-01 1.222609207034111023e-01 -4.318999871611595154e-02 -9.845736622810363770e-02 1.756770163774490356e-01 1.925938129425048828e-01 3.859742358326911926e-02 -2.122564986348152161e-02 2.356089353561401367e-01
-5.584156885743141174e-02 -2.219936437904834747e-02 -6.024458259344100952e-02 2.931516468524932861e-01 -4.461201131343841553e-01 2.980839647352695465e-02 -1.839443482458591461e-02 -1.982648968696594238e-01 -1.580748856067657471e-01 -8.191073685884475708e-02 -8.477952331304550171e-02 -4.815382510423660278e-02 9.455989301204681396e-02 3.031758964061737061e-01 5.944089964032173157e-02 -1.182268485426902771e-01 3.224805295467376709e-01 1.765376180410385132e-01 -7.588595151901245117e-02 -2.469552680850028992e-02 5.579408258199691772e-02 1.929992735385894775e-01 -2.042530626058578491e-01 -1.659160256385803223e-01 8.953948318958282471e-02 8.379279077053070068e-02 1.231320872902870178e-01 6.411965191364288330e-02 -1.202770471572875977e-01 1.885951310396194458e-01 4.039978384971618652e-01 9.483629465103149414e-02
-3.284463658928871155e-02 -2.924624979496002197e-01 -2.000798285007476807e-01 -1.501118391752243042e-01 -1.513132303953170776e-01 -1.117215231060981750e-01 6.259350571781396866e-03 1.001197174191474915e-01 9.406277537345886230e-02 -2.638320438563823700e-02 -1.485473960638046265e-01 1.604122221469879150e-01 4.288547113537788391e-02 3.900615870952606201e-01 4.300886392593383789e-01 -1.563517004251480103e-01 7.948815822601318359e-02 -2.114829272031784058e-01 -1.949535608291625977e-01 -1.042068749666213989e-01 1.550755351781845093e-01 -6.111833825707435608e-02 -3.018614351749420166e-01 1.829858869314193726e-01 3.224525153636932373e-01 3.298741765320301056e-03 1.006519198417663574e-01 9.721633046865463257e-02 -3.214963153004646301e-02 4.571329057216644287e-02 -5.718244239687919617e-03 7.488410174846649170e-02
2.456195503473281860e-01 5.618339031934738159e-02 -3.115182816982269287e-01 2.658491134643554688e-01 -2.003584951162338257e-01 1.138457655906677246e-01 1.173088699579238892e-01 -1.847878843545913696e-01 -6.494972854852676392e-02 6.213798001408576965e-02 7.470183819532394409e-02 -2.432783991098403931e-01 2.216023206710815430e-01 3.100773692131042480e-01 2.215690463781356812e-01 3.603848069906234741e-02 -1.469331681728363037e-01 -2.270821481943130493e-01 1.312568038702011108e-01 -2.074819505214691162e-01 -2.496325410902500153e-02 -1.290494650602340698e-01 -1.833105683326721191e-01 7.632342725992202759e-02 2.837101817131042480e-01 2.027899771928787231e-01 4.202586784958839417e-02 9.350082278251647949e-02 -2.107318490743637085e-01 1.105422805994749069e-02 -1.769107729196548462e-01 -3.467275202274322510e-02
1.623622477054595947e-01 5.710745975375175476e-02 -8.199753612279891968e-02 -7.326346635818481445e-02 -3.587757349014282227e-01 7.213217020034790039e-02 2.620227336883544922e-01 -2.861007153987884521e-01 2.436378896236419678e-01 2.899446487426757812e-01 1.299307793378829956e-01 -1.020983681082725525e-01 1.583371460437774658e-01 3.250770866870880127e-01 8.209101110696792603e-02 3.923742845654487610e-02 2.087407410144805908e-01 -1.921859234571456909e-01 -6.366442143917083740e-02 3.185987705364823341e-03 -9.889084100723266602e-02 -8.068787306547164917e-02 -3.455523252487182617e-01 2.167826145887374878e-01 8.381969481706619263e-02 1.105364039540290833e-01 -6.733317673206329346e-02 -1.286072656512260437e-02 7.047142833471298218e-02 1.902133785188198090e-02 7.067912817001342773e-02 2.501331567764282227e-01
2.504727840423583984e-01 -2.676976919174194336e-01 -6.772407889366149902e-02 1.182142645120620728e-01 3.176141530275344849e-02 3.182166069746017456e-02 -1.240030974149703979e-01 -3.057847358286380768e-02 -6.775003671646118164e-02 5.639422312378883362e-02 1.104514226317405701e-01 -2.112126946449279785e-01 -3.428129851818084717e-02 3.335325717926025391e-01 -1.189012825489044189e-01 -5.045650526881217957e-02 1.889924108982086182e-01 -1.506484597921371460e-01 -5.404043942689895630e-02 -2.682206630706787109e-01 -2.097726762294769287e-01 1.612935811281204224e-01 -2.999442517757415771e-01 1.304783225059509277e-01 1.928973197937011719e-02 3.405781090259552002e-01 -2.121109217405319214e-01 -1.589837968349456787e-01 -1.481976360082626343e-01 2.459924519062042236e-01 2.332975268363952637e-01 -3.466451913118362427e-02
1.103912591934204102e-01 -2.117168456315994263e-01 9.935096651315689087e-02 4.640580713748931885e-01 1.893955469131469727e-01 1.442596167325973511e-01 2.455055713653564453e-01 -1.274213045835494995e-01 -2.412081812508404255e-05 2.523766644299030304e-02 -7.533637434244155884e-02 -4.454532265663146973e-01 3.724705800414085388e-02 2.131670713424682617e-01 1.848346292972564697e-01 1.035469546914100647e-01 2.127474248409271240e-01 8.101442828774452209e-03 -1.481209993362426758e-01 -2.590292990207672119e-01 1.917020231485366821e-01 3.635540232062339783e-02 -1.684031039476394653e-01 -1.381701827049255371e-01 -3.722640126943588257e-02 -1.168843358755111694e-01 3.026291914284229279e-02 4.823930561542510986e-02 -1.488012969493865967e-01 -1.095240712165832520e-01 -2.902775816619396210e-02 1.223457604646682739e-01
1.326121091842651367e-01 -2.777195572853088379e-01 -2.174444496631622314e-01 -7.482525892555713654e-03 -3.666715025901794434e-01 -1.556699723005294800e-02 1.059916540980339050e-01 -7.565962523221969604e-02 2.781105041503906250e-02 -4.208733141422271729e-02 -8.967898786067962646e-03 -6.138445436954498291e-02 2.635981738567352295e-01 2.633002400398254395e-01 2.300357222557067871e-01 -5.875895172357559204e-02 -9.998724609613418579e-02 -3.559107333421707153e-02 1.236075237393379211e-01 6.020901352167129517e-02 -1.020225360989570618e-01 2.122468948364257812e-01 5.701332539319992065e-02 -1.362008857540786266e-03 -1.410872787237167358e-01 3.620121181011199951e-01 -5.206866189837455750e-02 -6.041222065687179565e-02 -4.388442933559417725e-01 8.533617854118347168e-02 -1.593165248632431030e-01 1.824290901422500610e-01
2.590272426605224609e-01 -1.230031996965408325e-01 7.101497799158096313e-02 5.701373815536499023e-01 -1.735272556543350220e-01 -1.789935380220413208e-01 2.365655899047851562e-01 -2.677539885044097900e-01 -1.102671772241592407e-01 -2.360560745000839233e-01 -7.285250723361968994e-02 -6.083091720938682556e-02 -2.093036472797393799e-02 2.500153779983520508e-01 1.864597499370574951e-01 -2.796613145619630814e-03 3.211116790771484375e-02 -3.658084943890571594e-02 6.374888867139816284e-02 -9.451564401388168335e-03 -1.537105441093444824e-01 -2.280973196029663086e-01 -1.017005816102027893e-01 5.962417647242546082e-02 1.387561112642288208e-01 -2.225984446704387665e-02 -1.604479700326919556e-01 1.272927969694137573e-01 7.986250519752502441e-02 -1.299361698329448700e-02 1.362492889165878296e-01 2.009403109550476074e-01
2.650583088397979736e-01 2.059302031993865967e-01 -1.302575618028640747e-01 1.202369406819343567e-01 -1.675480455160140991e-01 -1.855731196701526642e-02 -1.719156838953495026e-02 -3.482731282711029053e-01 1.879792213439941406e-01 2.180396392941474915e-02 1.741077750921249390e-01 -2.107534855604171753e-01 6.074672192335128784e-02 4.313739538192749023e-01 4.225246608257293701e-02 3.391190990805625916e-02 1.729967445135116577e-01 -6.979992240667343140e-02 1.846331357955932617e-02 -2.684667706489562988e-01 -1.560467928647994995e-01 1.716546565294265747e-01 -1.560587137937545776e-01 1.284066736698150635e-01 1.523858159780502319e-01 1.559101790189743042e-01 -2.015204131603240967e-01 1.954911202192306519e-01 -5.027854070067405701e-02 6.545631587505340576e-02 8.570568170398473740e-04 2.600224912166595459e-01
4.683158695697784424e-01 -3.020485639572143555e-01 -3.481463491916656494e-01 -2.616639435291290283e-02 -1.312757283449172974e-01 -1.212753471918404102e-03 1.312868297100067139e-01 -4.165431484580039978e-02 -1.614932529628276825e-02 5.784101411700248718e-02 7.049088180065155029e-02 -7.648519426584243774e-02 2.822212874889373779e-01 2.341834902763366699e-01 3.935861885547637939e-01 -1.153231412172317505e-01 9.188681840896606445e-03 -2.548718452453613281e-01 1.014284230768680573e-02 -1.578530669212341309e-01 -1.504918374121189117e-02 -3.798353672027587891e-02 -6.315160542726516724e-02 5.722349137067794800e-02 1.725435405969619751e-01 1.335525661706924438e-01 1.239119321107864380e-01 3.483134880661964417e-02 1.683844774961471558e-01 -1.330087929964065552e-01 -6.956718862056732178e-02 -1.300023961812257767e-02
1.025477796792984009e-01 -2.276202738285064697e-01 -1.534175425767898560e-01 1.479148864746093750e-01 -3.143023699522018433e-02 1.942574828863143921e-01 2.194867730140686035e-01 -5.290625244379043579e-02 2.415225058794021606e-01 -3.480907529592514038e-02 2.752582728862762451e-02 -1.947880536317825317e-01 4.241281747817993164e-02 4.585665762424468994e-01 3.018670678138732910e-01 9.993007779121398926e-02 6.893121451139450073e-02 -4.678182676434516907e-02 3.366598188877105713e-01 -9.799215942621231079e-02 1.355369687080383301e-01 -3.564646840095520020e-02 1.085656136274337769e-01 2.020275294780731201e-01 1.834559738636016846e-01 9.873494505882263184e-02 -8.353812992572784424e-02 2.156559564173221588e-02 6.026050820946693420e-02 2.561700642108917236e-01 -8.358252234756946564e-03 2.623462378978729248e-01
2.031053602695465088e-01 9.263189136981964111e-02 -1.672054678201675415e-01 6.600766628980636597e-02 -1.027529016137123108e-01 2.223045751452445984e-02 1.230875477194786072e-01 -3.792259693145751953e-01 3.749441802501678467e-01 1.854108273983001709e-01 1.472007110714912415e-02 -9.109821915626525879e-02 2.491209954023361206e-01 3.994029760360717773e-01 2.040401846170425415e-01 -8.113874495029449463e-02 -3.330289572477340698e-02 3.401791444048285484e-03 -1.180772781372070312e-01 -6.876988336443901062e-03 2.362695895135402679e-02 -7.707538455724716187e-02 -2.693447470664978027e-01 1.342670023441314697e-01 2.942186407744884491e-02 9.932065755128860474e-02 1.055196486413478851e-02 -1.088324561715126038e-01 -1.496705114841461182e-01 -1.616216897964477539e-01 3.508321940898895264e-02 3.315701782703399658e-01
1.602684408426284790e-01 -8.240505307912826538e-02 -5.654634162783622742e-02 2.323818951845169067e-01 -4.556012153625488281e-01 2.343229018151760101e-02 -7.322206348180770874e-02 -1.631793379783630371e-02 4.441903904080390930e-02 -3.218649700284004211e-02 1.199819594621658325e-01 7.926356047391891479e-02 6.366423517465591431e-02 2.231382876634597778e-01 4.152229726314544678e-01 -9.839005768299102783e-02 3.507696688175201416e-01 1.319003701210021973e-01 5.531303584575653076e-02 -2.944236807525157928e-02 -1.914613530971109867e-03 -6.097899377346038818e-02 -2.321438193321228027e-01 2.713738083839416504e-01 7.259200513362884521e-02 1.406465843319892883e-02 9.827906638383865356e-02 -1.559564024209976196e-01 -1.389436274766921997e-01 9.836433827877044678e-02 2.983256578445434570e-01 -6.249606981873512268e-02
-3.727127984166145325e-02 -2.170350998640060425e-01 -6.326705217361450195e-03 8.594507724046707153e-02 -3.504498600959777832e-01 -1.902495324611663818e-01 2.055899947881698608e-01 -1.413312405347824097e-01 6.034778431057929993e-02 9.637917578220367432e-02 -4.259159564971923828e-01 3.963847085833549500e-02 4.444545134902000427e-02 2.820495367050170898e-01 1.034091189503669739e-01 -1.550700813531875610e-01 1.602467894554138184e-01 -7.578482478857040405e-02 5.410940386354923248e-03 -8.866189420223236084e-02 1.717484146356582642e-01 -2.060807645320892334e-01 -1.727943718433380127e-01 4.873894527554512024e-02 1.831560432910919189e-01 1.315851360559463501e-01 -8.825107663869857788e-02 1.593890637159347534e-01 -2.283731848001480103e-01 2.378365844488143921e-01 1.330040395259857178e-01 2.380689978599548340e-01
1.324895471334457397e-01 1.846835464239120483e-01 -1.855014562606811523e-01 1.031552851200103760e-01 -7.717002183198928833e-02 8.376514911651611328e-02 4.736822843551635742e-02 -2.852886617183685303e-01 3.549859821796417236e-01 6.634175777435302734e-02 4.928214941173791885e-03 -9.482459723949432373e-02 2.909420430660247803e-01 4.568235576152801514e-01 1.340098679065704346e-01 -1.102473959326744080e-01 -1.941542513668537140e-02 -7.255125045776367188e-02 -1.670761257410049438e-01 -9.276320785284042358e-02 2.495425939559936523e-02 -1.827568709850311279e-01 -2.700707614421844482e-01 8.005017787218093872e-02 9.812154620885848999e-02 -2.683328697457909584e-03 5.737096071243286133e-03 -2.503428235650062561e-02 -1.085710823535919189e-01 -1.502981930971145630e-01 1.193311214447021484e-01 3.596665561199188232e-01
2.909276401624083519e-03 -1.916524618864059448e-01 -2.370381355285644531e-01 2.490391880273818970e-01 -4.464743733406066895e-01 5.462785437703132629e-02 5.201924964785575867e-02 -2.202508598566055298e-01 1.059379056096076965e-01 1.703588515520095825e-01 -4.775648936629295349e-02 1.837908029556274414e-01 -4.557599499821662903e-02 1.400636136531829834e-01 1.831753998994827271e-01 -1.839334219694137573e-01 1.930887252092361450e-01 -7.192120887339115143e-03 2.562630772590637207e-01 2.677166648209095001e-02 -1.863597333431243896e-02 1.571563482284545898e-01 -2.811930775642395020e-01 5.115249752998352051e-02 1.363198310136795044e-01 -1.843760311603546143e-01 3.509006649255752563e-02 -1.256264746189117432e-01 -8.249276876449584961e-02 2.014472335577011108e-01 3.123554587364196777e-01 3.364263102412223816e-02
6.607960164546966553e-02 2.457349188625812531e-02 -2.100404351949691772e-02 8.931820775615051389e-05 1.467736363410949707e-01 1.095447093248367310e-01 -2.481998875737190247e-02 -1.094560176134109497e-01 -2.498771846294403076e-01 -3.242336809635162354e-01 3.692915663123130798e-02 -2.897848784923553467e-01 4.677094519138336182e-02 4.448703229427337646e-01 3.105680942535400391e-01 1.701319403946399689e-02 1.932007819414138794e-01 9.237106144428253174e-02 -3.363737091422080994e-02 -1.656598448753356934e-01 3.211281821131706238e-02 2.450077384710311890e-01 -2.677666246891021729e-01 -2.394982054829597473e-02 1.725160479545593262e-01 -7.636640220880508423e-03 4.231486842036247253e-02 -2.130461931228637695e-01 -3.979811444878578186e-02 1.374419331550598145e-01 1.553754210472106934e-01 2.632940709590911865e-01
2.463565915822982788e-01 -7.319498062133789062e-02 -7.457320578396320343e-03 3.003314509987831116e-02 -2.084487229585647583e-01 -1.495162844657897949e-01 1.090747267007827759e-01 -3.579197824001312256e-01 9.931334108114242554e-02 -2.372781038284301758e-01 -1.841465234756469727e-01 -1.640578955411911011e-01 1.824323982000350952e-01 2.588998675346374512e-01 1.239787861704826355e-01 1.589823961257934570e-01 3.697004914283752441e-01 2.237542569637298584e-01 -1.511991322040557861e-01 -1.143267601728439331e-01 -5.200015753507614136e-02 -4.026351124048233032e-02 -4.918745532631874084e-02 -2.388630658388137817e-01 -1.068696454167366028e-01 -6.720393896102905273e-02 8.360859751701354980e-02 2.785959653556346893e-02 -2.332799136638641357e-01 -3.300593420863151550e-02 -2.061345241963863373e-02 3.051611781120300293e-01
2.387009561061859131e-01 1.061524823307991028e-01 -2.727305889129638672e-01 6.557685136795043945e-02 -3.006424605846405029e-01 9.527017921209335327e-02 1.229347288608551025e-01 -1.352271717041730881e-02 6.589966267347335815e-02 9.195423871278762817e-02 -2.220599651336669922e-01 8.315391838550567627e-02 1.831151545047760010e-01 2.038564980030059814e-01 9.260752052068710327e-02 -2.347416728734970093e-01 -7.023271918296813965e-02 3.901748731732368469e-02 9.027162939310073853e-02 -2.899788320064544678e-01 8.091650158166885376e-02 2.317479401826858521e-01 -1.180920377373695374e-01 5.474025383591651917e-02 1.513200849294662476e-01 1.425729840993881226e-01 -1.077358275651931763e-01 6.470647454261779785e-02 -2.314347624778747559e-01 5.662699043750762939e-02 -3.745068907737731934e-01 3.139902651309967041e-01
-2.645493485033512115e-03 8.504528086632490158e-04 -7.627103943377733231e-03 1.272904574871063232e-01 -4.020819067955017090e-01 -3.729338943958282471e-02 1.844485849142074585e-01 -1.662227213382720947e-01 -1.962767839431762695e-01 1.111589297652244568e-01 -2.563435733318328857e-01 1.335701197385787964e-01 -5.029220506548881531e-02 2.648475170135498047e-01 -4.433321580290794373e-02 -1.125070974230766296e-01 3.241669833660125732e-01 -3.378602862358093262e-02 -2.511874437332153320e-01 4.695887118577957153e-02 8.781332522630691528e-02 -1.826670169830322266e-01 -2.838521897792816162e-01 4.623380303382873535e-02 5.299062281847000122e-02 2.526459991931915283e-01 -2.011329233646392822e-01 1.069459542632102966e-01 -2.598561346530914307e-01 8.921726793050765991e-02 1.901275962591171265e-01 1.086803227663040161e-01
-6.885324418544769287e-02 -2.044962793588638306e-01 9.893622994422912598e-02 1.716155409812927246e-01 -5.540527105331420898e-01 -1.528114080429077148e-01 -5.702937766909599304e-02 -7.402592897415161133e-02 2.284196466207504272e-01 7.947193831205368042e-02 -3.800941631197929382e-02 -8.486083894968032837e-02 -6.244945153594017029e-02 4.115853607654571533e-01 4.239214956760406494e-02 -7.714557647705078125e-02 3.527971208095550537e-01 8.584567904472351074e-02 -3.145886957645416260e-02 1.399898231029510498e-01 1.746978163719177246e-01 4.531209357082843781e-03 -2.255771309137344360e-01 3.281180560588836670e-02 1.429467052221298218e-01 1.252933740615844727e-01 -4.044122621417045593e-02 1.052989438176155090e-01 -1.548899263143539429e-01 6.437037955038249493e-04 1.374854743480682373e-01 1.677096448838710785e-02
-1.016674265265464783e-01 -9.400530904531478882e-02 -3.440602868795394897e-02 1.950701475143432617e-01 -3.727802038192749023e-01 -1.919590085744857788e-01 1.042157858610153198e-01 -1.609676145017147064e-02 8.951981551945209503e-03 2.857457101345062256e-01 -3.892909884452819824e-01 2.245050109922885895e-02 5.906127765774726868e-02 1.616086065769195557e-01 1.273737400770187378e-01 -2.210740000009536743e-01 3.066857755184173584e-01 -3.578444197773933411e-02 -1.277851015329360962e-01 -3.242163453251123428e-03 7.716239243745803833e-02 -5.456068739295005798e-02 -3.011334240436553955e-01 1.853119581937789917e-01 1.692329645156860352e-01 1.918777674436569214e-01 -4.973668232560157776e-02 1.207577735185623169e-01 -2.032635360956192017e-01 2.003754228353500366e-01 1.481447834521532059e-02 1.278426349163055420e-01
-8.145391196012496948e-02 -2.205620706081390381e-01 -7.937162369489669800e-02 2.143377959728240967e-01 -3.458594679832458496e-01 -3.026415780186653137e-02 -6.637988146394491196e-03 -2.672686576843261719e-01 -5.882826074957847595e-02 -1.025165393948554993e-01 -2.355132251977920532e-01 -4.333987087011337280e-02 1.648133546113967896e-01 3.087919950485229492e-01 4.540289565920829773e-02 -1.583445966243743896e-01 3.088671863079071045e-01 1.293273717164993286e-01 -9.408873319625854492e-02 1.129782013595104218e-02 -2.194977551698684692e-02 1.694235056638717651e-01 -1.228025406599044800e-01 -2.158137597143650055e-02 -2.676466479897499084e-02 2.003780007362365723e-01 -5.727507174015045166e-02 6.862860172986984253e-02 -1.760741025209426880e-01 1.824833899736404419e-01 4.331324696540832520e-01 1.135734096169471741e-01
2.139198035001754761e-01 -3.460246622562408447e-01 -1.263139992952346802e-01 1.352593004703521729e-01 -9.094002097845077515e-02 9.165456146001815796e-02 1.011395603418350220e-01 -1.809366792440414429e-01 -1.348616927862167358e-01 -1.608399897813796997e-01 1.351948827505111694e-01 -8.392057567834854126e-02 -2.266845554113388062e-01 3.359461426734924316e-01 -9.588516503572463989e-02 1.147388666868209839e-01 6.015305593609809875e-02 -1.463429331779479980e-01 4.377502202987670898e-02 -5.160609632730484009e-02 -2.341138869524002075e-01 8.914318680763244629e-02 -2.550965547561645508e-01 2.516164779663085938e-01 3.667372465133666992e-02 2.586814463138580322e-01 -5.413024127483367920e-02 -2.584379613399505615e-01 -1.508249193429946899e-01 1.545871347188949585e-01 1.635643988847732544e-01 2.291283607482910156e-01
1.999506503343582153e-01 -1.000513583421707153e-01 -1.886947304010391235e-01 2.105347514152526855e-01 -3.148654401302337646e-01 5.291590839624404907e-02 1.565663493238389492e-03 -3.006460331380367279e-02 -3.350250050425529480e-02 1.712396293878555298e-01 -3.833794891834259033e-01 -3.895386680960655212e-02 2.067099139094352722e-02 1.791025251150131226e-01 -6.292948871850967407e-02 1.902731880545616150e-02 -3.136775270104408264e-02 -7.024525199085474014e-03 -2.254045009613037109e-01 -1.445159912109375000e-01 -2.071944773197174072e-01 1.832299381494522095e-01 -1.015418767929077148e-01 3.021678626537322998e-01 -4.586521536111831665e-02 2.438603639602661133e-01 1.542411148548126221e-01 9.653591364622116089e-02 -1.993399262428283691e-01 3.374853730201721191e-01 -5.310177057981491089e-02 2.224507778882980347e-01
2.462501823902130127e-01 1.133344098925590515e-01 -2.950825691223144531e-01 3.098248541355133057e-01 -2.391520515084266663e-02 3.181270360946655273e-01 2.301396429538726807e-01 -7.940620929002761841e-02 -6.568495929241180420e-02 -9.353555738925933838e-02 -9.064371883869171143e-02 -6.224234122782945633e-03 1.875122189521789551e-01 6.313751637935638428e-02 3.490342572331428528e-02 -2.189447730779647827e-02 -3.609093278646469116e-02 1.980463862419128418e-01 -5.941467732191085815e-02 -1.108459606766700745e-01 1.544318944215774536e-01 -6.318242847919464111e-02 -1.564224213361740112e-01 3.556413948535919189e-01 2.457584887742996216e-01 -7.181850075721740723e-02 -4.057466983795166016e-01 4.254537448287010193e-02 -1.361726969480514526e-01 1.398528963327407837e-01 2.725380472838878632e-02 1.194540336728096008e-01
1.149584129452705383e-01 -1.408399492502212524e-01 -4.511741548776626587e-02 -6.684141606092453003e-02 -2.540864646434783936e-01 3.874424099922180176e-02 5.635096132755279541e-02 -1.034497097134590149e-01 1.722347363829612732e-02 -1.474988460540771484e-01 -4.130635857582092285e-01 -1.365289241075515747e-01 2.762234210968017578e-01 4.183702170848846436e-01 2.512123286724090576e-01 8.433043956756591797e-02 1.621408015489578247e-01 1.672094315290451050e-01 9.631016850471496582e-02 -3.082981407642364502e-01 1.473936811089515686e-02 3.732664510607719421e-02 -1.460072994232177734e-01 7.072459906339645386e-03 -1.453986912965774536e-01 -2.271945774555206299e-01 1.779855638742446899e-01 -1.080900058150291443e-01 -2.448324486613273621e-02 1.205856576561927795e-01 -1.693879067897796631e-01 -7.833731174468994141e-02
2.260047793388366699e-01 1.126947999000549316e-01 -2.807610332965850830e-01 2.046014517545700073e-01 -1.513440608978271484e-01 2.799016237258911133e-01 9.434932470321655273e-02 -4.268213734030723572e-02 1.350785195827484131e-01 2.858370542526245117e-02 -3.002701513469219208e-02 -6.131210550665855408e-02 2.578341960906982422e-01 3.564962446689605713e-01 4.034625738859176636e-02 9.825476258993148804e-02 -2.305462062358856201e-01 -4.050850123167037964e-02 7.933444529771804810e-02 -2.446493357419967651e-01 6.693372875452041626e-02 -2.869338989257812500e-01 -2.806330919265747070e-01 -9.083135053515434265e-03 2.581455409526824951e-01 2.025406211614608765e-01 -3.710385784506797791e-02 -1.272406876087188721e-01 -3.567668795585632324e-02 -8.552495390176773071e-03 -1.895897649228572845e-02 2.479182630777359009e-01
1.540846377611160278e-01 -5.139806889928877354e-04 -2.167477160692214966e-01 1.968472599983215332e-01 -3.767435550689697266e-01 1.597741432487964630e-02 1.431826055049896240e-01 6.177664268761873245e-03 -8.781930804252624512e-02 4.249979928135871887e-02 2.419542819261550903e-01 -9.366352856159210205e-02 1.246247091330587864e-03 3.478732109069824219e-01 2.775127291679382324e-01 2.082263976335525513e-01 -2.227849811315536499e-01 -9.221918135881423950e-02 -1.370539367198944092e-01 -2.346321493387222290e-01 8.231810294091701508e-03 -1.664037555456161499e-01 -2.384032607078552246e-01 2.690989375114440918e-01 7.203661836683750153e-03 2.604882121086120605e-01 1.032903697341680527e-02 1.366598755121231079e-01 -1.117320880293846130e-01 2.386929653584957123e-02 -8.577728271484375000e-02 1.161665990948677063e-01
2.228912711143493652e-01 -2.961329519748687744e-01 1.946722716093063354e-01 2.175961434841156006e-01 -1.475711017847061157e-01 -1.302853524684906006e-01 6.209525279700756073e-03 3.672404959797859192e-02 2.773302420973777771e-02 -2.046186923980712891e-01 -1.612927764654159546e-01 -2.828691601753234863e-01 1.546168625354766846e-01 1.466094516217708588e-02 1.737313419580459595e-01 -3.447931706905364990e-01 -1.256597638130187988e-01 -7.938999682664871216e-02 -1.450690031051635742e-01 -1.141034215688705444e-01 5.903002992272377014e-02 1.573779433965682983e-01 -3.076094388961791992e-01 1.614525765180587769e-01 1.570033878087997437e-01 1.006222590804100037e-01 -1.622153818607330322e-01 -9.794159978628158569e-02 -1.430829018354415894e-01 -1.591972857713699341e-01 2.632498145103454590e-01 1.564842611551284790e-01
1.285648196935653687e-01 -1.190388649702072144e-01 -1.575868427753448486e-01 2.045252472162246704e-01 -2.740932404994964600e-01 -1.021965667605400085e-01 -1.555790454149246216e-01 -2.989376187324523926e-01 -1.201554760336875916e-01 2.446032613515853882e-01 7.675755023956298828e-02 -7.534868270158767700e-02 1.054764315485954285e-01 1.293224990367889404e-01 1.845936626195907593e-01 -1.189618706703186035e-01 2.682058215141296387e-01 9.515941143035888672e-02 -1.474859565496444702e-01 -2.166890501976013184e-01 8.645404130220413208e-02 -1.112114861607551575e-01 -2.389357686042785645e-01 -2.260652399854734540e-04 2.907910346984863281e-01 -3.590046465396881104e-01 1.307968944311141968e-01 -5.973613634705543518e-02 1.324833482503890991e-01 4.234476760029792786e-02 7.026175037026405334e-03 2.478712350130081177e-01
9.888409078121185303e-02 -2.606051862239837646e-01 -1.590009778738021851e-01 1.549738943576812744e-01 -2.453375458717346191e-01 -2.143357396125793457e-01 -6.078211963176727295e-02 -3.853978216648101807e-01 9.931720793247222900e-02 2.845615446567535400e-01 -2.148116677999496460e-01 -1.242389902472496033e-01 -1.611877828836441040e-01 2.337636798620223999e-01 2.496832795441150665e-02 -5.829537287354469299e-02 1.929983496665954590e-01 3.626074269413948059e-02 -1.505953967571258545e-01 -4.618540033698081970e-02 3.012768328189849854e-01 -2.482333034276962280e-02 -2.330256849527359009e-01 -8.289574086666107178e-02 1.617954373359680176e-01 8.375098332180641592e-06 8.553779125213623047e-02 9.424816071987152100e-02 -2.843708395957946777e-01 1.009552031755447388e-01 -3.524256497621536255e-02 1.642415970563888550e-01
1.940783262252807617e-01 6.230752542614936829e-02 -1.682000458240509033e-01 2.267380505800247192e-01 -7.778679579496383667e-02 6.563054025173187256e-02 1.211967915296554565e-01 -4.572008550167083740e-02 1.344422399997711182e-01 -6.668832153081893921e-02 2.124260179698467255e-02 -1.757113933563232422e-01 2.597817480564117432e-01 4.696668982505798340e-01 1.220351755619049072e-01 1.225270777940750122e-01 -1.555739343166351318e-01 3.366131708025932312e-02 7.478777319192886353e-02 2.546663396060466766e-02 3.190793842077255249e-02 3.024278283119201660e-01 -4.079442098736763000e-02 2.065505832433700562e-02 -4.365993291139602661e-02 2.308515608310699463e-01 -1.276317536830902100e-01 1.612744629383087158e-01 -4.351170957088470459e-01 -8.838255703449249268e-02 1.483909934759140015e-01 1.923027783632278442e-01
9.252364933490753174e-02 -1.585775911808013916e-01 -1.493163406848907471e-01 8.692925423383712769e-02 -4.665051698684692383e-01 1.817359775304794312e-01 2.503779232501983643e-01 -1.199358254671096802e-01 3.087972477078437805e-02 2.443535029888153076e-01 7.121036201715469360e-02 7.526063174009323120e-02 -9.418802708387374878e-02 1.196360439062118530e-01 2.255216836929321289e-01 -2.071803994476795197e-02 2.061819657683372498e-03 1.441599875688552856e-01 -1.673879623413085938e-01 -1.810608804225921631e-01 1.669632643461227417e-01 3.711147904396057129e-01 -1.848557442426681519e-01 1.581681221723556519e-01 9.216578304767608643e-02 1.615902781486511230e-01 -5.116249620914459229e-02 1.361583769321441650e-01 1.350249797105789185e-01 1.737703233957290649e-01 6.631351262331008911e-02 2.187992036342620850e-01
4.427878558635711670e-01 4.045293107628822327e-02 -1.683481484651565552e-01 8.408465981483459473e-02 -4.354685544967651367e-01 2.475464344024658203e-02 1.441849023103713989e-01 1.615202575922012329e-01 9.034561924636363983e-03 -1.044360846281051636e-01 -4.444638267159461975e-02 -2.685481309890747070e-01 7.287395745515823364e-02 6.110005453228950500e-02 9.615879505872726440e-02 -2.157104387879371643e-02 3.487315177917480469e-01 1.479269564151763916e-01 -2.340300008654594421e-02 -7.568332552909851074e-02 8.211246877908706665e-02 -2.854693531990051270e-01 -2.201727777719497681e-01 1.464836001396179199e-01 -1.220500394701957703e-01 -6.824924796819686890e-02 1.239826977252960205e-01 -1.041447892785072327e-01 3.872600942850112915e-02 -3.361304104328155518e-02 2.636244595050811768e-01 9.492498822510242462e-03
3.512275218963623047e-01 -9.207429736852645874e-02 -1.798475980758666992e-01 1.820303648710250854e-01 -4.837861359119415283e-01 -7.522031664848327637e-02 1.005968078970909119e-01 -1.007607653737068176e-01 3.781642764806747437e-02 6.429971195757389069e-03 -8.261552453041076660e-02 5.314155947417020798e-03 2.679577767848968506e-01 1.567087620496749878e-01 8.027991652488708496e-02 -1.430129706859588623e-01 3.651553094387054443e-01 4.483238980174064636e-02 -4.678726196289062500e-02 5.152631923556327820e-02 1.047003865242004395e-01 -6.266070157289505005e-02 -1.610324531793594360e-01 -3.913210332393646240e-02 -1.584309488534927368e-01 -1.798305064439773560e-01 2.603096067905426025e-01 -2.510881125926971436e-01 -4.105613380670547485e-02 9.490086138248443604e-02 1.718659251928329468e-01 -1.006206776946783066e-02
1.756002008914947510e-01 -2.646027207374572754e-01 -1.478490233421325684e-01 1.154712215065956116e-01 -3.538574874401092529e-01 -1.129424870014190674e-01 6.914854049682617188e-02 -2.063521370291709900e-02 1.310991048812866211e-01 -1.280497163534164429e-01 -2.484772205352783203e-01 -4.725458472967147827e-02 2.580392546951770782e-02 3.261173367500305176e-01 4.203694164752960205e-01 1.081328168511390686e-01 3.093759417533874512e-01 2.056133896112442017e-01 -1.724608242511749268e-01 -1.127449870109558105e-01 1.270522624254226685e-01 -1.976711750030517578e-01 -1.246294528245925903e-01 -3.947864472866058350e-02 -1.712476834654808044e-02 -1.329501532018184662e-02 -1.437857598066329956e-01 -4.723423346877098083e-02 6.578808277845382690e-02 8.986489474773406982e-02 4.936145851388573647e-04 -1.981625407934188843e-01
6.377042084932327271e-02 -2.249944359064102173e-01 2.042297720909118652e-01 1.292314678430557251e-01 2.149860002100467682e-02 4.532698914408683777e-02 5.465490370988845825e-02 -2.133628427982330322e-01 -1.448511611670255661e-02 -1.310145109891891479e-01 -3.918915688991546631e-01 -2.494775503873825073e-01 2.623305022716522217e-01 3.585911393165588379e-01 2.745793759822845459e-01 -8.066264539957046509e-02 -4.557860642671585083e-02 -1.383384969085454941e-02 7.237318158149719238e-02 -9.626088291406631470e-02 1.552756726741790771e-01 9.041656553745269775e-02 -1.985402703285217285e-01 3.521998599171638489e-02 9.982521086931228638e-02 -7.055949419736862183e-02 1.288816928863525391e-01 1.323721706867218018e-01 -1.716866940259933472e-01 2.025434374809265137e-01 3.254541158676147461e-01 -9.033482521772384644e-02
3.231932222843170166e-02 -3.861610591411590576e-02 -7.104377448558807373e-02 3.698638081550598145e-01 -3.269782662391662598e-01 -6.292103976011276245e-02 5.656301975250244141e-02 -1.674016118049621582e-01 -2.333616465330123901e-01 -4.966991394758224487e-02 -1.007113531231880188e-01 -1.804944127798080444e-01 2.992017380893230438e-02 2.621662914752960205e-01 5.466546490788459778e-02 -1.538520753383636475e-01 2.821314930915832520e-01 3.096737265586853027e-01 -1.227589696645736694e-01 -1.305529475212097168e-01 -7.847144268453121185e-03 1.240569353103637695e-01 -2.082123309373855591e-01 -4.648553207516670227e-02 1.000684425234794617e-01 9.987153112888336182e-02 5.977417528629302979e-02 1.438585221767425537e-01 -7.357687503099441528e-02 9.742749482393264771e-02 4.356967806816101074e-01 4.705708473920822144e-03
1.531938165426254272e-01 -2.759593538939952850e-02 1.730163814499974251e-03 3.744965493679046631e-01 -4.790027439594268799e-01 -1.151530966162681580e-01 -3.422161191701889038e-02 -7.337774615734815598e-03 -2.475967630743980408e-02 -1.614322513341903687e-01 2.200147695839405060e-02 -5.052799358963966370e-02 7.265046238899230957e-02 1.721452027559280396e-01 3.245145380496978760e-01 3.497643023729324341e-02 1.399579197168350220e-01 1.024373322725296021e-01 -9.760153293609619141e-02 4.451639577746391296e-02 1.115377619862556458e-01 -2.979189455509185791e-01 -1.491744071245193481e-01 1.672705560922622681e-01 2.255868725478649139e-02 2.360793799161911011e-01 1.198323965072631836e-01 -1.404746621847152710e-01 -5.903178825974464417e-02 2.257057577371597290e-01 2.778932750225067139e-01 -7.368287444114685059e-02
7.172109186649322510e-02 -1.797109842300415039e-01 -8.758655190467834473e-02 8.352673053741455078e-02 -9.773800522089004517e-02 -1.642494052648544312e-01 1.286498904228210449e-01 -1.573226042091846466e-02 2.561490237712860107e-01 4.483233764767646790e-02 -3.742624074220657349e-02 -3.740958869457244873e-01 -3.599105030298233032e-02 9.660270065069198608e-02 -1.355375256389379501e-02 -4.146234598010778427e-03 2.298702597618103027e-01 -4.626043140888214111e-02 -1.586218327283859253e-01 -1.794929951429367065e-01 2.510102987289428711e-01 5.887259170413017273e-02 -2.112058848142623901e-01 -4.426582902669906616e-02 2.344604581594467163e-01 2.449091374874114990e-01 2.169789746403694153e-02 -2.721100300550460815e-02 -1.684815436601638794e-01 2.897109091281890869e-01 1.521270126104354858e-01 4.447032511234283447e-01
3.214086294174194336e-01 1.610097847878932953e-02 8.728883415460586548e-02 2.779614552855491638e-02 -9.452121704816818237e-02 1.126025840640068054e-01 2.531103789806365967e-01 4.397497475147247314e-01 -9.909995645284652710e-02 2.120959311723709106e-01 5.524914339184761047e-02 -3.492511808872222900e-02 -9.470274299383163452e-02 2.803963720798492432e-01 1.478247344493865967e-01 -1.572032570838928223e-01 -5.199620127677917480e-02 9.671238064765930176e-02 -6.581999361515045166e-02 1.855273172259330750e-02 -5.903691425919532776e-02 8.174563199281692505e-02 -4.208651483058929443e-01 3.105725906789302826e-02 -8.937108330428600311e-03 1.572446338832378387e-02 -8.466795831918716431e-02 8.233825792558491230e-04 -2.973213791847229004e-01 1.965253502130508423e-01 2.748985290527343750e-01 2.593420073390007019e-02
1.512373983860015869e-01 -6.041325330734252930e-01 -1.858610361814498901e-01 2.517503499984741211e-01 -8.136734366416931152e-02 5.057905241847038269e-02 1.456836313009262085e-01 -1.134146302938461304e-01 -1.378481388092041016e-01 1.040726155042648315e-01 3.898601746186614037e-03 2.983238920569419861e-02 1.720936596393585205e-01 1.919392123818397522e-02 6.812604516744613647e-02 -1.228696778416633606e-01 2.348600141704082489e-02 -4.031338915228843689e-02 -2.352545112371444702e-01 -1.693228632211685181e-02 -8.081597834825515747e-02 -2.543296813964843750e-01 -2.241052687168121338e-01 3.229238986968994141e-01 -5.023615062236785889e-02 -5.148319527506828308e-02 -1.649589091539382935e-01 -2.585868537425994873e-02 -2.609411813318729401e-02 -2.895817859098315239e-03 -3.128284215927124023e-02 2.688003778457641602e-01
2.371009141206741333e-01 -6.046289950609207153e-02 -1.604141891002655029e-01 2.654351890087127686e-01 -5.206602215766906738e-01 -6.676154583692550659e-02 -1.301514059305191040e-01 -1.122174039483070374e-01 -3.186891973018646240e-02 1.184950489550828934e-02 1.418576240539550781e-01 1.118903532624244690e-01 8.970582485198974609e-02 1.083338409662246704e-01 2.493567764759063721e-01 -6.128701195120811462e-02 3.711692690849304199e-01 4.559859260916709900e-02 5.523273348808288574e-02 -8.237104117870330811e-02 1.148590147495269775e-01 -1.458411067724227905e-01 -1.499476134777069092e-01 2.840681076049804688e-01 8.375893533229827881e-02 -2.218907698988914490e-02 1.529625505208969116e-01 -2.065313160419464111e-01 -1.504921466112136841e-01 1.840452402830123901e-01 2.513092709705233574e-03 4.399061203002929688e-02
-2.248369157314300537e-02 -9.680050611495971680e-02 5.992739647626876831e-02 1.006084755063056946e-01 -3.783449828624725342e-01 -8.039418607950210571e-02 2.619248628616333008e-01 -2.887068130075931549e-02 -6.780578196048736572e-02 2.542399168014526367e-01 -2.591810524463653564e-01 1.491561252623796463e-02 3.257558867335319519e-02 1.912128776311874390e-01 1.119292080402374268e-01 -2.357262969017028809e-01 3.511686325073242188e-01 -8.246442675590515137e-02 -2.530462443828582764e-01 -4.582995176315307617e-02 -3.181421384215354919e-02 -1.568031162023544312e-01 -2.511286139488220215e-01 -9.569377452135086060e-02 2.496599406003952026e-01 2.007008194923400879e-01 -3.200434520840644836e-02 4.116344079375267029e-02 -1.680632978677749634e-01 7.149887084960937500e-02 2.823284268379211426e-01 5.041875690221786499e-02
3.434651494026184082e-01 -3.032447397708892822e-01 3.701262548565864563e-02 6.886740773916244507e-02 9.830165654420852661e-03 -9.767971187829971313e-02 9.592898935079574585e-02 2.828554809093475342e-02 1.093574017286300659e-01 -4.771252721548080444e-02 6.932301074266433716e-02 -3.808693885803222656e-01 -1.304177641868591309e-01 3.550903201103210449e-01 -1.080303639173507690e-01 -8.092653751373291016e-02 -4.113969206809997559e-02 -9.301702678203582764e-02 3.920136392116546631e-02 3.590416535735130310e-02 -1.977202147245407104e-01 -2.970598340034484863e-01 -2.346497923135757446e-01 3.100504726171493530e-02 9.252762794494628906e-02 1.963867992162704468e-01 3.603120148181915283e-02 -8.484678715467453003e-02 -3.983775079250335693e-01 2.949514426290988922e-02 6.088418886065483093e-02 1.531764864921569824e-01
-5.124136805534362793e-02 -2.987010478973388672e-01 -1.960012912750244141e-01 -2.028482854366302490e-01 -2.593041062355041504e-01 3.522873669862747192e-02 9.020008146762847900e-02 -9.769088029861450195e-02 -7.381568104028701782e-02 -5.845090001821517944e-02 -3.369434922933578491e-02 -1.496784538030624390e-01 1.067796275019645691e-01 3.486042916774749756e-01 -2.903099637478590012e-03 -2.041757404804229736e-01 -1.181583255529403687e-01 -2.421141713857650757e-01 -8.954036980867385864e-02 -3.083858825266361237e-02 -6.439416110515594482e-02 2.069314755499362946e-02 -4.570796191692352295e-01 5.278731230646371841e-03 3.128670156002044678e-01 -2.138226181268692017e-01 -1.725044846534729004e-01 1.238078996539115906e-01 -5.753412377089262009e-03 2.110579013824462891e-01 6.492958962917327881e-02 5.330588668584823608e-02
3.476212173700332642e-02 -2.347443811595439911e-02 6.910297274589538574e-02 1.314079016447067261e-01 -3.453235626220703125e-01 4.923862963914871216e-02 5.555658042430877686e-02 -3.230812773108482361e-02 -5.338615551590919495e-02 -2.027433663606643677e-01 -2.632922828197479248e-01 -1.738658994436264038e-01 1.671249419450759888e-01 2.471340298652648926e-01 1.946334540843963623e-01 2.275709807872772217e-01 3.919457793235778809e-01 3.055772185325622559e-01 5.088811367750167847e-02 -1.517142206430435181e-01 8.517757803201675415e-02 -1.304674595594406128e-01 -8.322183787822723389e-02 1.887228935956954956e-01 1.250208020210266113e-01 1.810462623834609985e-01 -8.313100039958953857e-02 2.211666703224182129e-01 -2.371220588684082031e-01 3.403047099709510803e-02 1.432138532400131226e-01 8.159034699201583862e-02
4.196377992630004883e-01 -1.375282108783721924e-01 -2.562706172466278076e-01 1.253477931022644043e-01 -6.409596651792526245e-02 3.206824362277984619e-01 1.395336687564849854e-01 4.297867044806480408e-02 -4.908537864685058594e-02 -1.726126531139016151e-03 1.029400080442428589e-01 -4.885207489132881165e-02 3.062340319156646729e-01 4.857027530670166016e-02 1.699865013360977173e-01 -1.850484460592269897e-01 5.592215433716773987e-02 2.323905974626541138e-01 2.306861281394958496e-01 1.699231266975402832e-01 5.645857378840446472e-02 -1.091906726360321045e-01 -1.504925787448883057e-01 1.690477430820465088e-01 -4.453143477439880371e-02 5.446238815784454346e-02 -1.008295938372612000e-01 2.083890438079833984e-01 -2.818564772605895996e-01 1.659162193536758423e-01 4.784455895423889160e-02 2.175057679414749146e-01
2.863917946815490723e-01 -6.321454793214797974e-02 -2.786752283573150635e-01 3.784322366118431091e-02 -1.090168058872222900e-01 1.213370114564895630e-01 2.201603204011917114e-01 -7.708743959665298462e-02 3.737166151404380798e-02 5.601048097014427185e-02 1.230630576610565186e-01 -2.280031144618988037e-01 -9.748879820108413696e-02 4.071826338768005371e-01 3.374398350715637207e-01 7.193687558174133301e-02 2.346027083694934845e-02 1.016170382499694824e-01 9.330426901578903198e-02 -2.678256928920745850e-01 -9.066510200500488281e-02 -1.996420025825500488e-01 1.042048186063766479e-01 1.976195126771926880e-01 3.125805854797363281e-01 -1.211175322532653809e-02 -1.180178672075271606e-01 -6.043764203786849976e-02 1.400544196367263794e-01 2.098533958196640015e-01 2.267470583319664001e-02 1.376995742321014404e-01
7.041437178850173950e-02 9.818435460329055786e-02 -1.252170205116271973e-01 3.546291217207908630e-02 -2.000763714313507080e-01 5.055309087038040161e-02 2.547123432159423828e-01 9.180938825011253357e-03 1.851679235696792603e-01 -6.544826179742813110e-02 -1.525661647319793701e-01 -3.635144829750061035e-01 -8.427007123827934265e-03 1.803685575723648071e-01 2.509224116802215576e-01 1.431190222501754761e-01 2.301509529352188110e-01 6.348074972629547119e-02 -2.494016736745834351e-01 -8.157438039779663086e-02 4.587511997669935226e-03 1.034782268106937408e-02 -3.987252712249755859e-03 6.317018717527389526e-02 3.120838478207588196e-02 -4.471964240074157715e-01 6.955130491405725479e-03 -1.196542829275131226e-01 -2.659549415111541748e-01 -1.857031835243105888e-03 1.566752791404724121e-01 3.320856988430023193e-01
1.286403387784957886e-01 6.821126490831375122e-02 -2.376538664102554321e-01 5.039938688278198242e-01 -2.006427757441997528e-02 -9.578342735767364502e-02 8.492927253246307373e-02 -1.490372419357299805e-01 -3.539118543267250061e-02 -8.781771361827850342e-02 -1.420766413211822510e-01 -2.304401546716690063e-01 1.140274852514266968e-01 2.687882483005523682e-01 1.952429413795471191e-01 3.608875721693038940e-02 2.919855713844299316e-02 -7.434043288230895996e-02 -1.452830284833908081e-01 -1.816043108701705933e-01 3.862494602799415588e-02 -3.822629526257514954e-02 9.347461909055709839e-02 -1.594104059040546417e-02 1.425830125808715820e-01 -3.038422763347625732e-01 8.962831646203994751e-02 -1.937112808227539062e-01 -2.097488790750503540e-01 1.847398281097412109e-01 3.344435989856719971e-01 4.229409992694854736e-02
3.082163333892822266e-01 8.163373917341232300e-02 -6.811065971851348877e-02 9.396816045045852661e-02 -1.676214188337326050e-01 -4.585891216993331909e-02 -2.370410831645131111e-03 -8.547387272119522095e-02 -3.570018112659454346e-01 -5.445677042007446289e-02 2.545794844627380371e-01 -1.629851907491683960e-01 1.607048809528350830e-01 1.346544474363327026e-01 1.492339223623275757e-01 -1.377632003277540207e-02 1.581265181303024292e-01 -1.510691940784454346e-01 -3.434931337833404541e-01 -9.339929372072219849e-02 1.454821974039077759e-01 1.820446252822875977e-01 -5.952587723731994629e-02 -5.539241805672645569e-02 3.372221291065216064e-01 3.056866824626922607e-01 -1.962074041366577148e-01 7.200821489095687866e-02 -2.320722937583923340e-01 1.199747696518898010e-01 6.671007722616195679e-02 1.215590257197618484e-02
4.030896350741386414e-02 -2.257243990898132324e-01 -3.905108571052551270e-01 -3.318435326218605042e-02 -1.091985777020454407e-02 1.083678975701332092e-01 3.766187727451324463e-01 1.188173741102218628e-01 1.086401025531813502e-04 1.585569977760314941e-02 7.555612921714782715e-02 -1.021095886826515198e-01 1.921436935663223267e-01 4.017608761787414551e-01 1.237575784325599670e-01 9.085927903652191162e-02 -4.770732298493385315e-02 -4.522310197353363037e-02 -1.163158118724822998e-01 -2.611875347793102264e-02 2.389733344316482544e-01 6.414341181516647339e-02 -1.152971088886260986e-01 8.335082978010177612e-02 2.466825954616069794e-02 -2.775817513465881348e-01 1.089341491460800171e-01 1.387942116707563400e-02 -1.536000072956085205e-01 4.129337891936302185e-02 3.789431452751159668e-01 1.705912053585052490e-01
1.784008145332336426e-01 -1.367877721786499023e-01 -2.569716870784759521e-01 1.970090121030807495e-01 -3.559668362140655518e-01 2.926147310063242912e-03 -4.313556477427482605e-02 -1.081517264246940613e-01 -8.079025149345397949e-02 1.060044765472412109e-01 -2.173765599727630615e-01 2.344337478280067444e-02 -1.560604125261306763e-01 2.777980864048004150e-01 3.848853707313537598e-02 1.194691359996795654e-01 8.883860707283020020e-02 6.635093688964843750e-02 -8.250156044960021973e-02 -3.623894751071929932e-01 -6.981129758059978485e-03 3.351554870605468750e-01 3.359133377671241760e-02 3.261128365993499756e-01 -1.914899349212646484e-01 1.630811244249343872e-01 1.546694152057170868e-02 -1.841801553964614868e-01 -2.063639909029006958e-01 -3.766394220292568207e-03 -1.351076830178499222e-02 1.048728674650192261e-01
-2.700521051883697510e-02 -3.548873662948608398e-01 -1.268659979104995728e-01 1.081948280334472656e-01 -3.124196231365203857e-01 -6.840265356004238129e-03 2.597988843917846680e-01 -8.869668096303939819e-02 5.042866617441177368e-02 3.558638095855712891e-01 -1.298430413007736206e-01 -4.327765703201293945e-01 5.200195312500000000e-02 5.067658051848411560e-02 6.781010329723358154e-02 -9.123832732439041138e-02 1.550695151090621948e-01 7.594557851552963257e-02 -1.179922670125961304e-01 9.530189633369445801e-02 6.738405674695968628e-02 -8.738163858652114868e-02 -8.185156434774398804e-02 -1.520411372184753418e-01 6.822768598794937134e-02 3.056549429893493652e-01 -1.974608004093170166e-02 -1.566076874732971191e-01 -1.401333659887313843e-01 2.088695168495178223e-01 -1.197140216827392578e-01 1.599222868680953979e-01
1.608626246452331543e-01 -7.948334515094757080e-02 1.485590189695358276e-01 -8.805853314697742462e-03 -2.134616225957870483e-01 9.171924740076065063e-02 1.802616715431213379e-01 -8.733117580413818359e-02 2.419599145650863647e-02 2.502380311489105225e-01 -2.353294938802719116e-01 -1.654090136289596558e-01 -2.697519399225711823e-02 4.245166778564453125e-01 9.824399650096893311e-02 -1.761796623468399048e-01 1.610879749059677124e-01 2.335998117923736572e-01 -1.168897002935409546e-01 2.213879227638244629e-01 7.884411513805389404e-02 -1.132518872618675232e-01 -1.834524869918823242e-01 -1.516770273447036743e-01 4.049628227949142456e-02 2.765859067440032959e-01 2.817317657172679901e-02 -2.772138118743896484e-01 -3.623438253998756409e-02 2.452732026576995850e-01 -1.180828511714935303e-01 1.840861886739730835e-01
2.269292473793029785e-01 4.561706632375717163e-02 -2.328193187713623047e-01 2.380374073982238770e-01 -3.141489252448081970e-02 2.401961088180541992e-01 2.638692557811737061e-01 -3.516608178615570068e-01 1.644888520240783691e-01 6.100782752037048340e-02 1.082594096660614014e-01 -6.152991950511932373e-02 7.860720157623291016e-02 3.822185695171356201e-01 1.512124091386795044e-01 2.183771282434463501e-01 -7.836605608463287354e-02 -1.330942958593368530e-01 1.304890960454940796e-01 -9.148321300745010376e-02 9.460060298442840576e-02 -1.775459498167037964e-01 -2.836989797651767731e-02 8.339827507734298706e-02 2.078398466110229492e-01 8.842894434928894043e-02 -4.867161437869071960e-02 6.971810013055801392e-02 -2.439550459384918213e-01 1.875636167824268341e-02 1.034593433141708374e-01 2.969402372837066650e-01
2.451967447996139526e-01 -3.701132535934448242e-01 -2.166083604097366333e-01 3.997859731316566467e-02 -1.230335161089897156e-01 1.203584223985671997e-01 1.689838469028472900e-01 -1.893760114908218384e-01 -2.125702649354934692e-01 -6.645173579454421997e-02 -3.333964198827743530e-02 -1.367796808481216431e-01 -1.824136674404144287e-01 2.756036221981048584e-01 -1.791141182184219360e-01 7.100990414619445801e-02 6.403739750385284424e-02 -3.206626474857330322e-01 4.733129963278770447e-02 -1.145036742091178894e-01 -2.282798290252685547e-01 1.184893250465393066e-01 -1.895688474178314209e-01 4.199321940541267395e-02 -5.968026816844940186e-02 1.073418334126472473e-01 -1.295409053564071655e-01 -1.540794074535369873e-01 -2.447580993175506592e-01 1.084231883287429810e-01 2.187941521406173706e-01 2.080635130405426025e-01
3.570137619972229004e-01 9.105678647756576538e-03 -8.205982297658920288e-02 2.462756335735321045e-01 2.207865566015243530e-01 2.039379775524139404e-01 2.121337652206420898e-01 -1.449066251516342163e-01 1.326738744974136353e-01 3.782635033130645752e-01 -1.146256774663925171e-01 6.471775472164154053e-03 8.738180249929428101e-02 2.632806003093719482e-01 3.000933304429054260e-02 8.654016256332397461e-02 -6.365846842527389526e-03 -2.701745629310607910e-01 3.574368730187416077e-02 1.359503567218780518e-01 1.481495052576065063e-01 3.683203458786010742e-02 -1.344806849956512451e-01 2.607427239418029785e-01 7.895906269550323486e-02 -8.719874173402786255e-02 1.434542611241340637e-02 9.804496914148330688e-02 -3.057151734828948975e-01 8.727093040943145752e-02 1.353664398193359375e-01 2.104701101779937744e-01
2.096324712038040161e-01 -1.307471003383398056e-02 -3.714878112077713013e-02 5.760022252798080444e-02 -2.782304883003234863e-01 1.998930424451828003e-01 1.272616088390350342e-01 -1.482934951782226562e-01 1.747541576623916626e-01 2.128253430128097534e-01 9.428849816322326660e-02 -8.876290172338485718e-02 2.235579043626785278e-01 2.492748051881790161e-01 4.913528636097908020e-02 2.364787086844444275e-02 -1.474858671426773071e-01 1.931103318929672241e-01 -1.059775203466415405e-01 2.836845219135284424e-01 2.349098026752471924e-01 1.210215091705322266e-01 -9.531589597463607788e-02 2.282850146293640137e-01 -3.147666156291961670e-02 1.695846617221832275e-01 -2.188295722007751465e-01 1.126826042309403419e-03 -4.332897365093231201e-01 7.698319852352142334e-02 1.263164281845092773e-01 1.374689489603042603e-01
2.142819315195083618e-01 -5.335631594061851501e-02 1.197355240583419800e-02 -3.231581673026084900e-02 -2.334480285644531250e-01 3.502695262432098389e-01 4.629871249198913574e-02 -1.884755790233612061e-01 -2.692878246307373047e-01 2.394038140773773193e-01 -1.923755258321762085e-01 -3.081794977188110352e-01 -1.944906860589981079e-01 3.629260361194610596e-01 1.354782283306121826e-01 -1.979919224977493286e-01 3.410910069942474365e-01 1.861859858036041260e-01 -4.101232811808586121e-02 3.302415832877159119e-03 6.568876653909683228e-02 -6.262740492820739746e-02 -6.160901486873626709e-02 -1.798836886882781982e-01 -2.335332892835140228e-02 9.007232636213302612e-02 4.744463041424751282e-02 -8.392793685197830200e-02 -1.406158972531557083e-02 2.160926908254623413e-02 -4.692052677273750305e-02 1.684440821409225464e-01
5.004451274871826172e-01 -2.950784564018249512e-01 -1.440364271402359009e-01 2.289922684431076050e-01 -1.295158267021179199e-01 1.403889060020446777e-01 7.307905703783035278e-02 7.275912910699844360e-02 -1.195541918277740479e-01 -2.313704490661621094e-01 -2.869969308376312256e-01 1.261294633150100708e-01 7.045882940292358398e-02 9.979256242513656616e-02 -5.290994420647621155e-03 1.640200056135654449e-02 5.049763992428779602e-02 -7.005109637975692749e-02 3.232458233833312988e-02 1.369891688227653503e-02 -1.293239146471023560e-01 -1.445399224758148193e-01 -4.459212720394134521e-02 -3.887563652824610472e-04 3.178359568119049072e-01 -1.536612361669540405e-01 -1.478203237056732178e-01 1.208128258585929871e-01 -5.772432312369346619e-02 2.403242886066436768e-01 1.619430929422378540e-01 2.533258795738220215e-01
1.642654463648796082e-02 -7.025322318077087402e-02 1.405781805515289307e-01 4.680195450782775879e-02 -3.734766542911529541e-01 2.823482640087604523e-02 4.588009789586067200e-03 -6.827867031097412109e-02 7.536173332482576370e-03 -3.080202639102935791e-01 -1.947068423032760620e-01 -5.384333133697509766e-01 6.590694934129714966e-02 1.727171242237091064e-01 3.337611556053161621e-01 -2.124123722314834595e-01 3.573309222701936960e-04 3.264128044247627258e-02 7.806136459112167358e-02 -2.688648700714111328e-01 2.856009453535079956e-02 3.461168706417083740e-02 -2.269375622272491455e-01 1.555149406194686890e-01 6.034893542528152466e-02 -1.374566406011581421e-01 7.997567951679229736e-02 -8.882867544889450073e-02 2.649438939988613129e-02 1.377713978290557861e-01 -2.772532775998115540e-02 -3.300196491181850433e-03
8.942099660634994507e-02 -3.599331676959991455e-01 2.901653060689568520e-03 7.585030049085617065e-02 -3.097150921821594238e-01 -5.647446960210800171e-02 1.661098450422286987e-01 5.802486836910247803e-02 1.806620657444000244e-01 2.816191613674163818e-01 -7.838517427444458008e-02 -2.995649576187133789e-01 8.976737968623638153e-03 2.994160652160644531e-01 -9.674859046936035156e-02 -8.822337538003921509e-02 2.674330174922943115e-01 4.919109866023063660e-02 -1.379317939281463623e-01 6.805414706468582153e-02 1.799583435058593750e-01 -9.765964746475219727e-02 -6.758116185665130615e-02 -1.800477653741836548e-01 7.523557543754577637e-02 3.105370104312896729e-01 -1.273456960916519165e-01 -1.070480123162269592e-01 -5.329237133264541626e-02 1.962947398424148560e-01 -6.155605241656303406e-02 2.459230571985244751e-01
1.465686410665512085e-01 -1.735355406999588013e-01 -2.457629889249801636e-01 2.741959393024444580e-01 2.651426475495100021e-03 1.628322154283523560e-01 1.290178894996643066e-01 1.797335147857666016e-01 -3.029590547084808350e-01 -8.819296211004257202e-02 -5.573845282196998596e-02 -2.902346253395080566e-01 -1.042771264910697937e-01 1.188942417502403259e-01 1.447629779577255249e-01 4.308867827057838440e-02 1.215864866971969604e-01 -4.377319663763046265e-02 2.144074440002441406e-02 -8.698444813489913940e-02 2.613472938537597656e-01 1.026344373822212219e-01 6.263449788093566895e-02 -4.416289180517196655e-02 2.289013117551803589e-01 -5.368172004818916321e-02 -1.938258707523345947e-01 -7.120911031961441040e-02 -2.018451988697052002e-01 2.537260651588439941e-01 -5.912956595420837402e-02 4.320359826087951660e-01
-1.812091656029224396e-02 -1.690225750207901001e-01 6.415636278688907623e-03 2.651917040348052979e-01 -4.809733629226684570e-01 -1.225713118910789490e-01 4.041591286659240723e-02 -2.122568041086196899e-01 -4.628652706742286682e-02 -2.742370367050170898e-01 -1.371787581592798233e-02 -6.153669953346252441e-02 9.146909415721893311e-02 1.294298470020294189e-01 2.174830436706542969e-01 -6.877237558364868164e-02 1.420955061912536621e-01 1.265100091695785522e-01 1.337782740592956543e-01 -2.399574592709541321e-02 1.334750354290008545e-01 -1.065801829099655151e-01 -2.983344197273254395e-01 2.113151699304580688e-01 -3.945680707693099976e-02 1.812137812376022339e-01 3.636502847075462341e-02 -2.168394178152084351e-01 -1.034634858369827271e-01 2.747605144977569580e-01 2.320296764373779297e-01 -9.458106011152267456e-02
3.613074123859405518e-01 8.579460531473159790e-02 -6.479281932115554810e-02 1.359419971704483032e-01 -4.594855010509490967e-01 -2.243119925260543823e-01 1.356167942285537720e-01 -1.082992181181907654e-01 6.917928904294967651e-02 -1.131477206945419312e-01 2.173272706568241119e-02 -1.430650055408477783e-02 2.361825704574584961e-01 2.335775196552276611e-01 1.514064669609069824e-01 -1.748632937669754028e-01 2.921839952468872070e-01 9.159537404775619507e-02 -1.265705283731222153e-02 -5.980139225721359253e-02 5.435277149081230164e-02 -7.280579954385757446e-02 -1.645091772079467773e-01 1.915300488471984863e-01 -1.519183367490768433e-01 -2.308036573231220245e-02 1.688279062509536743e-01 -2.268897593021392822e-01 -2.053374201059341431e-01 -1.312309689819812775e-02 2.147670984268188477e-01 6.475891172885894775e-02
1.228582859039306641e-01 -8.125532418489456177e-02 -8.158820122480392456e-02 1.625744253396987915e-01 -9.447401762008666992e-02 2.815488576889038086e-01 3.162641823291778564e-01 1.209498122334480286e-01 -1.292156726121902466e-01 1.397155411541461945e-02 -3.262371942400932312e-02 -9.446228295564651489e-02 1.783490478992462158e-01 2.949966788291931152e-01 2.619149982929229736e-01 1.621560007333755493e-01 -2.423505671322345734e-02 -3.564310967922210693e-01 -4.781833663582801819e-02 1.441638916730880737e-01 3.337849974632263184e-01 1.797797232866287231e-01 -3.938466012477874756e-01 1.438167393207550049e-01 3.307484835386276245e-02 3.810516744852066040e-02 1.632089167833328247e-02 5.308543890714645386e-02 3.303124755620956421e-02 4.426133632659912109e-02 -1.465418785810470581e-01 3.711564093828201294e-02
-1.025548279285430908e-01 -2.571601271629333496e-01 -1.961351931095123291e-01 1.289350688457489014e-01 -2.444186210632324219e-01 -1.918893605470657349e-01 -1.650335341691970825e-01 -1.867187619209289551e-01 -9.706940501928329468e-03 -9.796241065487265587e-04 -2.789954245090484619e-01 2.776237204670906067e-02 8.015238493680953979e-02 1.941394358873367310e-01 2.785655558109283447e-01 -5.963318422436714172e-02 2.961809933185577393e-01 1.076785027980804443e-01 3.703358024358749390e-02 -5.740995332598686218e-02 1.628222912549972534e-01 1.194113567471504211e-01 -1.652951687574386597e-01 1.158773154020309448e-01 2.681544423103332520e-01 1.899841614067554474e-02 -1.942213065922260284e-02 -1.522979582659900188e-03 -1.987636685371398926e-01 1.129957586526870728e-01 3.725534975528717041e-01 2.374830693006515503e-01
4.030410647392272949e-01 -1.231007948517799377e-01 -1.472905576229095459e-01 3.453626632690429688e-01 -3.593293949961662292e-02 -1.251049805432558060e-02 1.307050436735153198e-01 7.861108332872390747e-02 -2.490414232015609741e-01 1.354561150074005127e-01 -3.171890377998352051e-01 -2.398193776607513428e-01 9.990061819553375244e-02 -3.738631308078765869e-02 3.652809858322143555e-01 1.779967844486236572e-01 3.638609498739242554e-02 3.705155476927757263e-02 -2.107832431793212891e-01 2.534429542720317841e-02 -9.664190560579299927e-02 1.241771653294563293e-01 -2.440126836299896240e-01 1.686421185731887817e-01 1.484623998403549194e-01 -1.363435685634613037e-01 -4.948342591524124146e-02 4.218990914523601532e-03 -1.247687190771102905e-01 -1.087915971875190735e-01 6.734577473253011703e-03 1.033641248941421509e-01
1.076308861374855042e-01 -2.717446684837341309e-01 1.203172579407691956e-01 1.742703616619110107e-01 -9.440053254365921021e-02 5.386113002896308899e-02 9.142643958330154419e-02 -1.419353634119033813e-01 1.191417574882507324e-01 -1.075886096805334091e-02 -4.363568425178527832e-01 -2.087313383817672729e-01 7.669384777545928955e-02 2.221440076828002930e-01 9.932995587587356567e-02 -1.250664587132632732e-03 3.581209182739257812e-01 1.260057836771011353e-01 -5.271391943097114563e-02 -3.606065809726715088e-01 7.111541181802749634e-02 -2.535565197467803955e-02 -1.827630773186683655e-02 -1.787239685654640198e-02 8.450274914503097534e-02 1.480794996023178101e-01 1.144037470221519470e-01 1.303700059652328491e-01 -3.086135387420654297e-01 -1.872320771217346191e-01 3.535932302474975586e-02 2.049966454505920410e-01
2.497515082359313965e-01 -1.591424942016601562e-01 -1.362806260585784912e-01 -4.575107246637344360e-02 -1.993786171078681946e-02 1.752372980117797852e-01 1.437709927558898926e-01 -2.833749353885650635e-01 9.993016719818115234e-03 -1.654371768236160278e-01 1.094746738672256470e-01 -1.020859926939010620e-01 -1.681019365787506104e-01 3.127623721957206726e-02 1.524102687835693359e-01 -2.165502123534679413e-02 2.818283438682556152e-01 -1.909878551959991455e-01 -1.535147130489349365e-01 -1.018227562308311462e-01 2.163242697715759277e-01 -3.264653384685516357e-01 -3.859879076480865479e-01 -1.706375777721405029e-01 1.063967123627662659e-01 2.767635583877563477e-01 7.940910011529922485e-02 -7.704248651862144470e-03 6.068853288888931274e-02 1.006274819374084473e-01 8.824272081255912781e-03 2.593396008014678955e-01
2.399944365024566650e-01 -6.003031134605407715e-02 2.719316817820072174e-02 1.013580635190010071e-01 -2.871527075767517090e-01 5.484601110219955444e-02 4.343242943286895752e-02 1.602819375693798065e-02 -3.011428564786911011e-02 1.734299808740615845e-01 -4.401828944683074951e-01 -1.048056408762931824e-01 -2.448210120201110840e-02 4.889292716979980469e-01 5.347345769405364990e-02 -1.324443370103836060e-01 1.484040766954421997e-01 -1.495337933301925659e-01 -1.855829656124114990e-01 -1.169275343418121338e-01 1.457188278436660767e-02 3.071888722479343414e-02 1.376686543226242065e-01 1.320394575595855713e-01 -1.886062026023864746e-01 -1.595246791839599609e-01 -3.026068210601806641e-02 5.417930334806442261e-02 -5.247822776436805725e-02 2.847270965576171875e-01 -1.707185506820678711e-01 1.910911351442337036e-01
2.239030748605728149e-01 -5.701083317399024963e-02 -3.750586807727813721e-01 6.385832279920578003e-02 -1.002046987414360046e-01 1.443593651056289673e-01 1.908778846263885498e-01 -2.013529390096664429e-01 5.484971916303038597e-04 8.158434927463531494e-02 4.516921192407608032e-02 -1.431687623262405396e-01 3.422277271747589111e-01 1.818970292806625366e-01 -3.086285106837749481e-02 -1.876300573348999023e-01 -9.611415117979049683e-02 -1.331088989973068237e-01 -1.522853374481201172e-01 -7.110471837222576141e-03 -8.901334553956985474e-02 -7.678697258234024048e-02 -5.393592640757560730e-02 8.374316990375518799e-02 1.781160086393356323e-01 -1.678734123706817627e-01 -2.687411606311798096e-01 7.242903113365173340e-02 -3.562032580375671387e-01 -3.742104023694992065e-02 2.881695628166198730e-01 2.362585216760635376e-01
2.589868009090423584e-01 -9.055788069963455200e-02 1.002031564712524414e-01 1.390984654426574707e-01 -1.568365693092346191e-01 3.534718453884124756e-01 6.184444203972816467e-02 6.452573835849761963e-02 7.051680982112884521e-02 -1.209588795900344849e-01 -3.268025815486907959e-01 2.796566486358642578e-02 9.249231964349746704e-02 3.247397392988204956e-02 3.257580995559692383e-01 4.454569146037101746e-02 1.458636969327926636e-01 -2.542358338832855225e-01 -7.580772042274475098e-02 -2.303586602210998535e-01 1.572409570217132568e-01 2.124327421188354492e-01 -2.305277585983276367e-01 6.171673908829689026e-02 -5.297102034091949463e-02 1.261528432369232178e-01 -3.750332165509462357e-03 -1.749984323978424072e-01 2.875306606292724609e-01 2.133861929178237915e-01 -1.188088133931159973e-01 1.723356693983078003e-01
2.673199176788330078e-01 -4.126968085765838623e-01 -4.870117083191871643e-02 2.967902421951293945e-01 -1.327777802944183350e-01 -1.201136335730552673e-01 1.414564102888107300e-01 2.419496625661849976e-01 1.961238533258438110e-01 1.587336063385009766e-01 2.712225727736949921e-02 -3.107506036758422852e-01 7.091014087200164795e-02 1.427295356988906860e-01 4.295758530497550964e-02 -1.361476909369230270e-02 -2.156800478696823120e-01 -2.126112729310989380e-01 -1.649671047925949097e-01 1.053558737039566040e-01 -8.706263452768325806e-02 -6.626793742179870605e-02 -2.480850219726562500e-01 -1.166503056883811951e-01 9.271131455898284912e-02 1.497151553630828857e-01 1.071941480040550232e-01 4.306880012154579163e-02 5.305247753858566284e-02 2.630358338356018066e-01 9.662615507841110229e-02 1.609671711921691895e-01
-1.438918616622686386e-02 2.938108704984188080e-02 -7.278751581907272339e-03 1.939635127782821655e-01 -2.676888108253479004e-01 -9.223864972591400146e-02 1.849293112754821777e-01 -1.887332350015640259e-01 -1.089521050453186035e-01 9.864937514066696167e-02 -3.591192066669464111e-01 1.208247914910316467e-01 9.545020875521004200e-04 2.578345537185668945e-01 1.303218752145767212e-01 -1.918154805898666382e-01 1.872952878475189209e-01 1.077866628766059875e-01 -1.110361218452453613e-01 7.290709763765335083e-03 1.805373579263687134e-01 -2.152097523212432861e-01 -2.404267638921737671e-01 1.194705590605735779e-01 2.117462456226348877e-01 1.306054443120956421e-01 -2.802213728427886963e-01 6.451845169067382812e-02 -2.686163187026977539e-01 2.025033235549926758e-01 2.254697978496551514e-01 8.485104888677597046e-02
2.370336204767227173e-01 -2.395623624324798584e-01 -1.125556156039237976e-01 1.338797658681869507e-01 -1.171825379133224487e-01 3.512513041496276855e-01 3.089624941349029541e-01 1.130052134394645691e-01 -2.753788828849792480e-01 4.608576186001300812e-03 -4.662522301077842712e-02 -6.965293735265731812e-02 7.737055420875549316e-02 1.272059530019760132e-01 -4.733432724606245756e-04 1.636992208659648895e-02 1.055086627602577209e-01 -1.503004282712936401e-01 -2.809736132621765137e-01 -3.911103680729866028e-02 -2.189785540103912354e-01 -1.261724233627319336e-01 -2.561991214752197266e-01 5.674177035689353943e-02 -2.140760794281959534e-02 -8.257786184549331665e-02 -8.231889456510543823e-02 2.974995374679565430e-01 -2.992396354675292969e-01 -5.278744921088218689e-02 -7.363593578338623047e-02 2.407065331935882568e-01
-8.585710823535919189e-02 -1.012855768203735352e-01 -2.394257336854934692e-01 1.978854462504386902e-02 -4.629050195217132568e-02 1.930010169744491577e-01 -2.473557554185390472e-02 -2.293694615364074707e-01 -1.169146373867988586e-01 1.894046552479267120e-02 -1.933191716670989990e-01 -1.186037436127662659e-01 1.603185534477233887e-01 3.263227045536041260e-01 4.154925048351287842e-01 3.113271109759807587e-02 6.329009681940078735e-02 -2.427984476089477539e-01 -1.092272531241178513e-02 -1.916888952255249023e-01 -1.937285065650939941e-03 6.189817562699317932e-02 -3.122535161674022675e-02 1.679991334676742554e-01 1.233506351709365845e-01 2.687832713127136230e-01 -8.710388839244842529e-02 2.731854794546961784e-03 -9.718345850706100464e-02 2.935119569301605225e-01 -5.376573652029037476e-03 3.704708516597747803e-01
3.044073879718780518e-01 -1.636242270469665527e-01 -6.817676126956939697e-02 -3.673220798373222351e-02 2.453283220529556274e-02 1.309083998203277588e-01 1.121453866362571716e-01 -2.296450138092041016e-01 2.790824323892593384e-02 -1.370227336883544922e-01 1.532611399888992310e-01 -1.462249755859375000e-01 -1.835687607526779175e-01 1.513986587524414062e-01 1.510332077741622925e-01 8.809538930654525757e-02 3.751655220985412598e-01 -1.521295458078384399e-01 -1.580351442098617554e-01 -2.214867807924747467e-02 1.720532178878784180e-01 -3.005141913890838623e-01 -3.382808268070220947e-01 -3.440693393349647522e-02 1.688245832920074463e-01 3.101507425308227539e-01 1.728809326887130737e-01 -6.827376782894134521e-02 -2.489802427589893341e-02 -1.979066655621863902e-05 1.749054901301860809e-02 2.341816723346710205e-01
1.981619894504547119e-01 -2.544374167919158936e-01 -1.911369413137435913e-01 2.484544664621353149e-01 7.041617482900619507e-02 2.278080135583877563e-01 5.688158795237541199e-03 -1.940615922212600708e-01 9.811380505561828613e-02 1.727467328310012817e-01 -5.241923499852418900e-03 -9.538995474576950073e-02 1.960616186261177063e-02 2.610656023025512695e-01 -2.887459658086299896e-02 -1.226283535361289978e-01 1.164076030254364014e-01 -2.274879217147827148e-01 -1.630594730377197266e-01 6.076306849718093872e-02 -8.631294965744018555e-02 1.671730726957321167e-01 -1.377262175083160400e-01 2.391558289527893066e-01 1.133357807993888855e-01 2.442135512828826904e-01 -2.873663604259490967e-01 -1.485152244567871094e-01 -2.869188487529754639e-01 2.503539323806762695e-01 1.619882136583328247e-01 -1.211351826786994934e-01
1.150020658969879150e-01 -2.085038125514984131e-01 -7.266352325677871704e-02 2.306206226348876953e-01 -2.175496667623519897e-01 1.157254427671432495e-01 1.356683373451232910e-01 -8.769619464874267578e-02 -2.104608416557312012e-01 1.105811670422554016e-01 -9.961610287427902222e-02 -5.179276317358016968e-02 -1.311813592910766602e-01 4.193904623389244080e-02 2.907241582870483398e-01 7.774867117404937744e-02 9.304437041282653809e-02 -7.215939927846193314e-03 3.408084064722061157e-02 -4.508648216724395752e-01 1.079481169581413269e-01 1.341260671615600586e-01 1.678541898727416992e-01 2.661699056625366211e-01 -1.328183263540267944e-01 1.902792900800704956e-01 2.084379345178604126e-01 -2.975695133209228516e-01 -2.331677526235580444e-01 1.672779023647308350e-01 1.908193901181221008e-02 9.481285512447357178e-02
1.223997473716735840e-01 1.686296612024307251e-01 1.097765937447547913e-01 -4.649119451642036438e-02 -3.338094949722290039e-01 -7.121596951037645340e-03 1.529773324728012085e-01 -2.957107499241828918e-02 1.528599560260772705e-01 -7.303775101900100708e-02 -1.758230477571487427e-01 -3.343293666839599609e-01 6.308341771364212036e-02 4.188084006309509277e-01 2.175113558769226074e-01 -4.459255188703536987e-02 4.265759289264678955e-01 1.020595356822013855e-01 -1.926309615373611450e-01 -1.569468230009078979e-01 2.130045741796493530e-01 1.068077236413955688e-01 -3.826296329498291016e-02 1.145696341991424561e-01 -3.155229985713958740e-02 -1.281171590089797974e-01 1.407353673130273819e-03 -1.908502578735351562e-01 1.338939815759658813e-01 8.143512904644012451e-02 -3.842848120257258415e-03 5.141141638159751892e-02
1.089895591139793396e-01 -6.059980392456054688e-01 -1.675983518362045288e-01 2.441115081310272217e-01 1.338961999863386154e-03 -1.629541069269180298e-01 8.942673355340957642e-02 9.774091839790344238e-02 -6.599946320056915283e-02 -4.813114926218986511e-02 -2.444669790565967560e-02 -4.984863474965095520e-02 1.771234869956970215e-01 2.440204769372940063e-01 1.000371575355529785e-01 -2.653277218341827393e-01 8.863944560289382935e-02 -1.190098673105239868e-01 -8.799753338098526001e-02 -8.994095027446746826e-02 -6.661647465080022812e-03 -1.004229113459587097e-01 -8.580166101455688477e-02 1.341561675071716309e-01 -1.426141262054443359e-01 -1.138308346271514893e-01 -1.219317987561225891e-01 4.156326875090599060e-02 -8.663747459650039673e-02 -1.851275861263275146e-01 3.821145370602607727e-02 3.762309849262237549e-01
3.130102902650833130e-02 5.105871334671974182e-02 7.236166298389434814e-02 3.466240465641021729e-01 -4.715513437986373901e-02 -5.119556933641433716e-02 9.380251169204711914e-02 3.571858629584312439e-02 7.145085837692022324e-03 -1.091922447085380554e-01 6.026348099112510681e-02 -3.654153943061828613e-01 -7.592064142227172852e-02 3.910172879695892334e-01 2.679868042469024658e-01 -1.990333795547485352e-01 1.744801551103591919e-01 8.144337683916091919e-02 1.659815460443496704e-01 -2.392948120832443237e-01 2.293102145195007324e-01 1.647354289889335632e-02 -2.832063734531402588e-01 -1.155207455158233643e-01 -6.514117866754531860e-02 -1.748263239860534668e-01 -1.225093752145767212e-01 1.506741158664226532e-02 -2.126876562833786011e-01 2.493505924940109253e-01 -1.054259315133094788e-01 -4.753046669065952301e-03
5.973018705844879150e-02 9.624620527029037476e-02 3.012448549270629883e-01 9.266701340675354004e-02 -2.059809118509292603e-01 1.116918995976448059e-01 1.638446748256683350e-01 -9.099750220775604248e-02 7.910589873790740967e-02 -4.978441074490547180e-02 -2.111259289085865021e-02 -2.672559618949890137e-01 -2.212596088647842407e-01 3.234973251819610596e-01 1.892782598733901978e-01 -7.998508960008621216e-02 1.625846326351165771e-01 -8.436100184917449951e-02 1.086502522230148315e-01 -1.142040193080902100e-01 3.913652002811431885e-01 -7.020911574363708496e-02 -1.748225092887878418e-01 -4.684388265013694763e-02 4.949684813618659973e-02 -9.452659636735916138e-02 -3.229289082810282707e-03 -3.742166608572006226e-02 -3.599336743354797363e-01 3.144175708293914795e-01 -1.102900356054306030e-01 1.369116753339767456e-01
1.264071315526962280e-01 -4.181726872920989990e-01 -7.400356233119964600e-03 -4.054952040314674377e-02 -1.583515256643295288e-01 -9.841073304414749146e-02 -9.664000570774078369e-02 -2.530308663845062256e-01 1.174992173910140991e-01 -8.787661045789718628e-02 -1.586937010288238525e-01 -1.810491830110549927e-01 -1.779761165380477905e-01 2.687173187732696533e-01 6.385372579097747803e-02 -1.300992518663406372e-01 2.690483033657073975e-01 1.297065466642379761e-01 -1.070984974503517151e-01 -1.861533373594284058e-01 6.998361647129058838e-02 -1.752625592052936554e-02 4.376059398055076599e-03 7.044304162263870239e-02 6.988178938627243042e-02 1.515937745571136475e-01 9.396065026521682739e-02 -5.713629350066184998e-02 -2.536156177520751953e-01 1.768501847982406616e-01 -7.685260474681854248e-02 4.560382068157196045e-01
3.276188671588897705e-01 -5.905156582593917847e-02 -4.292790293693542480e-01 1.638377904891967773e-01 -1.526545584201812744e-01 1.531023681163787842e-01 1.676515191793441772e-01 -8.860444650053977966e-03 1.905171014368534088e-02 1.510226875543594360e-01 1.149636460468173027e-03 -1.272071301937103271e-01 1.006547138094902039e-01 3.553003072738647461e-01 3.083657026290893555e-01 -1.233939379453659058e-01 -1.361853182315826416e-01 -3.318205475807189941e-02 -2.238984704017639160e-01 -5.607706680893898010e-02 3.010578453540802002e-01 2.780835926532745361e-01 9.782304614782333374e-02 9.132646024227142334e-02 -5.905667319893836975e-02 5.038746073842048645e-02 -8.400599658489227295e-02 1.240795385092496872e-02 -5.009042844176292419e-02 -8.847749233245849609e-02 -1.220677440869621933e-04 1.863155514001846313e-01
1.659332066774368286e-01 -1.430511847138404846e-02 2.473994903266429901e-02 -1.062557399272918701e-01 -2.688884139060974121e-01 9.717889875173568726e-02 2.255958169698715210e-01 -2.768011391162872314e-01 2.229926884174346924e-01 2.237928956747055054e-01 1.455364078283309937e-01 -7.131577283143997192e-02 1.817901879549026489e-01 3.003945648670196533e-01 9.378791600465774536e-02 3.231811570003628731e-03 2.478157132863998413e-01 -8.193185925483703613e-02 1.504849921911954880e-02 -5.824588984251022339e-02 -3.776561468839645386e-02 -9.887574613094329834e-02 -3.850898444652557373e-01 9.069634974002838135e-02 7.844622433185577393e-02 2.420547902584075928e-01 -1.682286262512207031e-01 -5.940585210919380188e-02 1.162253171205520630e-01 -1.094118431210517883e-01 1.207910701632499695e-01 3.417954444885253906e-01
3.648591041564941406e-01 -2.388547658920288086e-01 -3.805833309888839722e-02 1.052983254194259644e-01 -4.591239392757415771e-01 1.539387702941894531e-01 1.549284011125564575e-01 -7.723641395568847656e-02 2.149910032749176025e-01 -2.615639939904212952e-02 1.003497093915939331e-01 3.057346679270267487e-02 1.656922996044158936e-01 2.835650444030761719e-01 1.024254113435745239e-01 -4.387913644313812256e-02 -1.385296434164047241e-01 -1.041940823197364807e-01 1.962160766124725342e-01 -1.845554262399673462e-01 -8.809070289134979248e-02 7.696005981415510178e-03 -7.393104489892721176e-03 -4.466907121241092682e-03 2.182492166757583618e-01 -2.655813395977020264e-01 -2.242044359445571899e-01 -1.154677346348762512e-01 1.000326573848724365e-01 -3.526818752288818359e-02 2.293264120817184448e-02 2.249341011047363281e-01
2.292574793100357056e-01 -1.049409583210945129e-01 -3.669533133506774902e-01 1.612171828746795654e-01 -1.774923950433731079e-01 3.327840566635131836e-01 1.635393351316452026e-01 -1.149671971797943115e-01 1.354751288890838623e-01 -4.309542849659919739e-02 1.249067336320877075e-01 -5.359529331326484680e-02 1.744823604822158813e-01 4.010512530803680420e-01 3.756863623857498169e-02 -1.790376752614974976e-01 -1.655317097902297974e-01 -3.328455388545989990e-01 1.276073455810546875e-01 -5.326589941978454590e-02 -2.337978035211563110e-02 -1.153599992394447327e-01 -3.154669702053070068e-02 8.010735362768173218e-02 2.646751999855041504e-01 6.364295631647109985e-02 -9.203036129474639893e-02 -7.349709421396255493e-02 -6.086415052413940430e-02 -1.075686663389205933e-01 1.276773065328598022e-01 1.789079457521438599e-01
2.008629888296127319e-01 -2.016640156507492065e-01 -3.877556324005126953e-01 1.562269479036331177e-01 -3.812246397137641907e-02 1.841991841793060303e-01 9.878331422805786133e-02 -8.962564170360565186e-02 -1.779733151197433472e-01 2.927630208432674408e-02 -6.669043004512786865e-02 -7.775253057479858398e-02 2.037062495946884155e-01 1.421508342027664185e-01 -3.560696169734001160e-02 -3.546781539916992188e-01 6.965100765228271484e-02 2.417097687721252441e-01 5.578205361962318420e-02 7.433807104825973511e-02 6.763952970504760742e-02 2.223858609795570374e-02 -1.027297303080558777e-01 2.416454851627349854e-01 -6.961074471473693848e-02 -2.689750790596008301e-01 -1.606389880180358887e-01 -1.706795953214168549e-02 -2.311539836227893829e-02 1.685466468334197998e-01 8.790744096040725708e-02 4.163783490657806396e-01
4.044150412082672119e-01 -1.786186397075653076e-01 -1.264970898628234863e-01 -2.243095338344573975e-01 -1.234525665640830994e-01 4.889747872948646545e-02 3.236463665962219238e-01 1.073381900787353516e-01 -7.977414131164550781e-02 3.510490432381629944e-02 -1.305669099092483521e-01 -2.592929452657699585e-02 -1.992675848305225372e-02 1.651566475629806519e-01 2.422102242708206177e-01 -3.122723661363124847e-02 -1.189549360424280167e-02 -1.359553784132003784e-01 -2.206709384918212891e-01 -1.739823669195175171e-01 1.314722150564193726e-01 -2.444912493228912354e-01 1.321587115526199341e-01 1.646100431680679321e-01 -1.764059960842132568e-01 1.040771007537841797e-01 1.698160767555236816e-01 -1.540120691061019897e-01 -3.441151976585388184e-01 1.271294355392456055e-01 3.605249151587486267e-02 2.051759958267211914e-01
3.118606507778167725e-01 -5.206581950187683105e-02 -1.801525354385375977e-01 1.545899063348770142e-01 4.241418465971946716e-02 -1.251301169395446777e-01 2.064626663923263550e-01 -2.457958459854125977e-01 -1.095901727676391602e-01 -2.792079150676727295e-01 -1.239073872566223145e-01 -8.125261217355728149e-02 2.700831890106201172e-01 1.941912919282913208e-01 1.157254129648208618e-01 -2.503187060356140137e-01 1.207388713955879211e-01 -3.009102344512939453e-01 1.738853603601455688e-01 -1.384391039609909058e-01 -2.492442578077316284e-01 -7.776390016078948975e-02 -2.247591763734817505e-01 -1.548294257372617722e-02 2.230675332248210907e-02 -4.826046526432037354e-02 1.973897032439708710e-02 1.175374984741210938e-01 -3.382369577884674072e-01 9.592670202255249023e-02 -9.946422278881072998e-02 2.382879145443439484e-02
4.347407221794128418e-01 -7.230440527200698853e-02 -1.173990592360496521e-01 8.293303102254867554e-02 1.985598653554916382e-01 3.131228685379028320e-01 -1.389572322368621826e-01 -7.059510052204132080e-02 7.128375768661499023e-02 6.853215396404266357e-02 2.257099598646163940e-01 -1.565910130739212036e-01 1.234806030988693237e-01 4.421804845333099365e-01 9.734865278005599976e-02 -5.012466758489608765e-02 2.117222100496292114e-01 -1.342698335647583008e-01 -9.920487552881240845e-02 -9.646423161029815674e-02 -2.725546360015869141e-01 -6.852007471024990082e-03 -1.294879913330078125e-01 1.219616550952196121e-02 6.224145181477069855e-03 1.375379860401153564e-01 7.839596271514892578e-02 -1.086993236094713211e-02 -2.450193315744400024e-01 1.661882996559143066e-01 9.788494557142257690e-02 1.401389390230178833e-01
3.013139665126800537e-01 2.344994805753231049e-02 -2.000117152929306030e-01 2.120871394872665405e-01 -4.695890545845031738e-01 7.828755676746368408e-02 1.349446475505828857e-01 5.281956121325492859e-02 2.188634127378463745e-02 -2.497748434543609619e-01 -1.829382181167602539e-01 -1.528284847736358643e-01 8.410693705081939697e-02 8.788918703794479370e-02 1.183426752686500549e-01 -2.006414532661437988e-02 3.803351223468780518e-01 7.981145754456520081e-03 -1.925365477800369263e-01 7.285340875387191772e-02 2.208527475595474243e-01 -1.069482564926147461e-01 -7.578323036432266235e-02 -9.863727539777755737e-02 -2.046817243099212646e-01 -1.083305999636650085e-01 1.472196821123361588e-02 -1.806329190731048584e-01 -2.107916325330734253e-01 9.969998151063919067e-03 1.328801810741424561e-01 1.252551227807998657e-01
-3.098101727664470673e-02 -3.324814736843109131e-01 -2.410221397876739502e-01 2.445608228445053101e-01 1.099126413464546204e-02 1.705212146043777466e-01 1.914424002170562744e-01 5.949886515736579895e-02 -8.212436921894550323e-03 -1.798472702503204346e-01 -1.831536442041397095e-01 -1.342715471982955933e-01 3.087765276432037354e-01 1.859625615179538727e-02 1.413210034370422363e-01 -2.733721435070037842e-01 2.432164400815963745e-01 1.001869887113571167e-02 -1.054358333349227905e-01 -1.698218286037445068e-01 1.682291924953460693e-01 8.812377229332923889e-03 -4.923889413475990295e-02 2.167401760816574097e-01 -1.720467805862426758e-01 3.504955396056175232e-02 -8.216741681098937988e-02 1.112817674875259399e-01 8.751373738050460815e-03 2.751965541392564774e-03 -1.386320590972900391e-01 4.249352514743804932e-01
-5.337592586874961853e-02 -4.375348389148712158e-01 -1.870831102132797241e-01 2.602635622024536133e-01 -8.118642121553421021e-02 5.585745442658662796e-03 2.035596519708633423e-01 7.942251861095428467e-02 -1.535942405462265015e-01 -1.402779221534729004e-01 -1.086336001753807068e-01 -8.293710649013519287e-02 2.908246219158172607e-01 2.547736838459968567e-02 -1.209507416933774948e-02 -5.199806392192840576e-02 3.882696479558944702e-02 3.909314423799514771e-02 -1.101219505071640015e-01 -5.740509927272796631e-02 2.913907766342163086e-01 -5.668232217431068420e-02 -1.604461669921875000e-01 3.280221521854400635e-01 4.127051308751106262e-02 7.628028281033039093e-03 1.008867621421813965e-01 6.530411774292588234e-04 -2.190833240747451782e-01 1.477009505033493042e-01 -2.966767847537994385e-01 2.981472909450531006e-01
2.995403110980987549e-01 -2.621029131114482880e-02 1.143903434276580811e-01 2.035606056451797485e-01 -1.261334717273712158e-01 4.149650037288665771e-01 3.130500912666320801e-01 1.583936437964439392e-02 4.527301713824272156e-02 -1.309588700532913208e-01 -1.246999651193618774e-01 5.015677958726882935e-02 -1.266434192657470703e-01 1.383259594440460205e-01 3.592292368412017822e-01 6.208831816911697388e-02 2.523557841777801514e-01 -1.865328103303909302e-01 -1.299911588430404663e-01 -4.953594133257865906e-02 1.847281455993652344e-01 2.266407944262027740e-02 -1.530719548463821411e-01 8.579390496015548706e-02 3.028416261076927185e-02 1.089693009853363037e-01 3.303759917616844177e-02 -1.305451542139053345e-01 3.293138742446899414e-01 7.464004307985305786e-02 -3.996070846915245056e-02 1.832244247198104858e-01
4.473680853843688965e-01 -9.789149463176727295e-02 -2.466093748807907104e-01 1.598632633686065674e-01 -3.519315719604492188e-01 -3.788629174232482910e-02 -4.115564748644828796e-02 2.377259545028209686e-02 1.215678453445434570e-01 2.769489884376525879e-01 1.171932592988014221e-01 -1.299480944871902466e-01 2.148534208536148071e-01 2.507730126380920410e-01 1.576389819383621216e-01 4.649758711457252502e-02 -1.732316315174102783e-01 -4.649397730827331543e-02 -2.202065438032150269e-01 -1.336948126554489136e-01 2.658995985984802246e-01 1.243586093187332153e-01 -1.452083736658096313e-01 1.460786610841751099e-01 -1.505693495273590088e-01 3.353176265954971313e-02 -1.165577843785285950e-01 3.186967223882675171e-02 -2.376402914524078369e-02 -1.725022643804550171e-01 -6.382775306701660156e-02 1.351823210716247559e-01
1.970335841178894043e-01 -1.749040335416793823e-01 -2.293054573237895966e-02 -2.692830935120582581e-02 -2.441943287849426270e-01 5.744394659996032715e-02 -2.308171987533569336e-02 -2.897801995277404785e-01 -8.764438331127166748e-02 8.761704713106155396e-02 -3.679690062999725342e-01 -1.948887407779693604e-01 -2.414373606443405151e-01 2.747962176799774170e-01 1.915421187877655029e-01 -2.367650121450424194e-01 2.927594184875488281e-01 2.612641453742980957e-01 -1.265272870659828186e-02 -1.845947653055191040e-02 8.294370956718921661e-03 -2.424624115228652954e-01 -1.617729067802429199e-01 -7.806173712015151978e-02 -1.419936399906873703e-02 9.268849343061447144e-02 1.706181317567825317e-01 -4.344682767987251282e-02 -8.135422319173812866e-02 9.914063662290573120e-02 -1.582662165164947510e-01 1.993287354707717896e-01
1.518873274326324463e-01 6.837230920791625977e-02 -1.238371282815933228e-01 -5.297854542732238770e-02 -2.889651656150817871e-01 1.487113088369369507e-01 1.546941399574279785e-01 -1.803059875965118408e-01 -2.520063519477844238e-02 -1.586086004972457886e-01 3.016477823257446289e-01 1.092376932501792908e-01 -1.760593615472316742e-02 4.824998974800109863e-01 6.861717253923416138e-02 -3.996318206191062927e-02 2.507611215114593506e-01 2.741380780935287476e-02 2.540484964847564697e-01 -2.507304251194000244e-01 1.567928493022918701e-01 6.296535581350326538e-02 -3.069393932819366455e-01 -4.842571541666984558e-02 -1.194717213511466980e-01 -9.553623199462890625e-02 -1.053344458341598511e-01 1.337830871343612671e-01 -2.900279685854911804e-02 7.821010798215866089e-02 -3.262088820338249207e-02 2.176205366849899292e-01
2.495727241039276123e-01 -1.987337768077850342e-01 -1.359221152961254120e-02 1.548597514629364014e-01 2.648692578077316284e-02 8.558082580566406250e-02 2.007472217082977295e-01 -2.048498541116714478e-01 -2.533626854419708252e-01 -1.766200363636016846e-01 -8.109514415264129639e-02 -2.906191349029541016e-01 -2.174919545650482178e-01 3.373378217220306396e-01 -6.710046529769897461e-02 2.442075759172439575e-01 1.284281611442565918e-01 -2.388907819986343384e-01 -6.156487017869949341e-02 -3.594982624053955078e-02 -1.646378487348556519e-01 1.516857892274856567e-01 -1.716827750205993652e-01 7.063340395689010620e-02 -1.387804448604583740e-01 -6.778785586357116699e-02 -2.182343304157257080e-01 -2.112173289060592651e-02 -2.816868126392364502e-01 1.160194426774978638e-01 6.656943261623382568e-02 1.992747485637664795e-01
-9.956572204828262329e-02 -1.384219974279403687e-01 -6.465215235948562622e-02 1.324712783098220825e-01 -5.089014768600463867e-01 -4.204527474939823151e-03 6.430339813232421875e-02 -3.478670716285705566e-01 3.435716405510902405e-02 9.428635239601135254e-02 -1.237999349832534790e-01 -1.796101331710815430e-01 9.622161835432052612e-02 1.730742752552032471e-01 6.355855613946914673e-02 -1.789496690034866333e-01 5.438837781548500061e-02 1.323052942752838135e-01 -2.105399668216705322e-01 -1.178481951355934143e-01 -9.914079308509826660e-02 2.050391435623168945e-01 -1.148118749260902405e-01 1.884089782834053040e-02 9.833857417106628418e-03 1.317740976810455322e-02 3.070115670561790466e-02 -4.018924385309219360e-02 -1.099992245435714722e-01 3.854190409183502197e-01 3.490716516971588135e-01 5.204343423247337341e-02
3.458189666271209717e-01 -3.035666048526763916e-01 -1.857417076826095581e-01 -1.869715005159378052e-02 -2.223717719316482544e-01 3.223048523068428040e-02 3.366123139858245850e-01 6.907580047845840454e-02 9.813384711742401123e-02 2.368084527552127838e-02 -1.225157603621482849e-01 7.179179787635803223e-02 4.075109958648681641e-02 -3.551981225609779358e-02 -9.037223644554615021e-03 -1.861828565597534180e-01 -8.228278160095214844e-02 -8.762475103139877319e-03 -1.732184141874313354e-01 -1.650950759649276733e-01 3.180808573961257935e-02 -3.009638488292694092e-01 -9.216557256877422333e-03 9.001931548118591309e-02 1.284653395414352417e-01 1.653538495302200317e-01 -7.989057898521423340e-02 -5.237233266234397888e-02 -1.644427180290222168e-01 2.835215032100677490e-01 8.670283481478691101e-03 4.386993348598480225e-01
2.347644120454788208e-01 1.830537915229797363e-01 -2.488624006509780884e-01 4.270947575569152832e-01 -7.871602475643157959e-02 4.657304286956787109e-02 7.775367051362991333e-02 -7.243577390909194946e-02 1.757522970438003540e-01 -1.365246474742889404e-01 -2.478644549846649170e-01 -2.133192420005798340e-01 -6.299711018800735474e-02 3.680670559406280518e-01 7.831750065088272095e-02 -5.889442935585975647e-02 2.573523521423339844e-01 -1.904473155736923218e-01 -1.798183619976043701e-01 -1.316176950931549072e-01 1.697551012039184570e-01 2.073210924863815308e-01 -1.454853564500808716e-01 2.424794994294643402e-02 1.441948302090167999e-02 -2.224947959184646606e-01 9.440101683139801025e-02 5.119112879037857056e-02 -2.619584091007709503e-02 1.454392224550247192e-01 1.094485148787498474e-01 -3.301279246807098389e-02
1.896295398473739624e-01 -2.291758358478546143e-01 -4.846754297614097595e-02 6.693577766418457031e-02 -2.341956198215484619e-01 1.250550299882888794e-01 -7.157365232706069946e-02 -6.671902537345886230e-02 1.553876101970672607e-01 -1.646141335368156433e-02 -2.177338302135467529e-01 -1.364078670740127563e-01 9.273077547550201416e-02 -1.965679973363876343e-02 1.317343860864639282e-01 1.091835424304008484e-01 3.756495714187622070e-01 4.655196145176887512e-02 1.317943036556243896e-01 -1.525782197713851929e-01 8.217223733663558960e-02 3.285553306341171265e-02 -2.090643197298049927e-01 1.547149121761322021e-01 3.005259037017822266e-01 1.338082104921340942e-01 1.881232857704162598e-01 2.820548415184020996e-01 -4.128095507621765137e-01 -3.265884146094322205e-02 3.709543496370315552e-02 2.012736350297927856e-01
1.557283699512481689e-01 3.473282232880592346e-02 -3.267118334770202637e-01 8.103799819946289062e-02 -2.214878350496292114e-01 2.229070514440536499e-01 -7.353287935256958008e-02 5.198155529797077179e-03 -1.029637642204761505e-02 1.513017266988754272e-01 -1.660008132457733154e-01 -3.548701852560043335e-02 2.723970413208007812e-01 9.205637872219085693e-02 4.263136088848114014e-01 -2.657427191734313965e-01 1.439951509237289429e-01 -2.974490523338317871e-01 -7.550970651209354401e-03 -1.629457473754882812e-01 -1.337500214576721191e-01 2.181820720434188843e-01 -1.259366422891616821e-01 3.106986172497272491e-02 -3.211627155542373657e-02 9.816406667232513428e-02 1.703714579343795776e-01 1.112623419612646103e-02 1.402837336063385010e-01 3.440068662166595459e-02 2.736854851245880127e-01 1.283902674913406372e-01
6.543751806020736694e-02 -1.921601146459579468e-01 -1.607572846114635468e-02 3.172961005475372076e-04 -1.722467094659805298e-01 2.049975991249084473e-01 2.099152505397796631e-01 -5.529263615608215332e-02 1.864701658487319946e-01 1.655115336179733276e-01 1.629210859537124634e-01 -2.632081508636474609e-01 1.024339422583580017e-01 3.001538217067718506e-01 3.989875316619873047e-01 9.599516540765762329e-02 9.735772013664245605e-02 -1.400483846664428711e-01 2.050148844718933105e-01 -1.691364049911499023e-01 7.480363547801971436e-02 -2.751824557781219482e-01 1.741704195737838745e-01 9.103415906429290771e-02 1.437666565179824829e-01 1.314059346914291382e-01 -1.251044422388076782e-01 -3.433348610997200012e-02 4.835068807005882263e-02 2.963601946830749512e-01 8.662793040275573730e-02 2.015675455331802368e-01
1.399365961551666260e-01 1.421044617891311646e-01 1.282417476177215576e-01 2.460445463657379150e-02 -2.099449485540390015e-01 1.218522936105728149e-01 2.543294131755828857e-01 -9.872833639383316040e-02 -1.553716659545898438e-01 -2.515282034873962402e-01 -1.094348076730966568e-02 -2.243149876594543457e-01 2.823275029659271240e-01 1.557721197605133057e-01 2.575028538703918457e-01 -1.060175821185112000e-01 3.221085369586944580e-01 2.708120346069335938e-01 -2.258913218975067139e-02 -7.030878216028213501e-02 1.533252149820327759e-01 -2.048276066780090332e-01 -2.797365561127662659e-02 7.053564488887786865e-02 2.094541788101196289e-01 -3.822814300656318665e-02 -1.648533940315246582e-01 1.067271362990140915e-02 2.357782237231731415e-02 1.481374353170394897e-01 3.562541604042053223e-01 1.210123971104621887e-01
3.968445956707000732e-01 -1.931124627590179443e-01 -2.122305631637573242e-01 1.796028316020965576e-01 5.843322351574897766e-02 2.319749295711517334e-01 2.218790352344512939e-01 2.319315522909164429e-01 -1.019571274518966675e-01 1.897343546152114868e-01 -1.011451333761215210e-01 -1.694299578666687012e-01 -4.374672472476959229e-02 9.421921521425247192e-02 -9.607653319835662842e-02 -1.159821152687072754e-01 -1.521750818938016891e-02 -4.416154231876134872e-03 2.297278791666030884e-01 -1.447459310293197632e-01 7.221140712499618530e-02 -8.430109359323978424e-03 -2.950791418552398682e-01 1.255385130643844604e-01 -2.715129777789115906e-02 3.400153294205665588e-02 -1.999021917581558228e-01 -1.106677725911140442e-01 -5.953417718410491943e-02 2.949141860008239746e-01 3.356059789657592773e-01 9.758460521697998047e-02
2.040003985166549683e-01 -2.124107778072357178e-01 5.469025298953056335e-02 -4.695576056838035583e-02 -1.879835277795791626e-01 -1.861254721879959106e-01 5.689088255167007446e-02 -2.672598324716091156e-02 -1.432830542325973511e-01 -1.266447901725769043e-01 -9.180141985416412354e-02 -2.089198231697082520e-01 1.419818103313446045e-01 -4.092339891940355301e-03 1.578185409307479858e-01 -5.201218128204345703e-01 -1.237708851695060730e-01 -8.182196319103240967e-02 -9.340056031942367554e-02 8.671773970127105713e-02 9.581664949655532837e-02 1.445117872208356857e-02 -2.443015426397323608e-01 7.170233130455017090e-02 1.677955836057662964e-01 4.880876839160919189e-02 -8.264901489019393921e-02 -2.988924682140350342e-01 -1.568993628025054932e-01 3.430876880884170532e-02 2.413361668586730957e-01 3.266047239303588867e-01
2.739492952823638916e-01 -8.847595006227493286e-02 -1.811639815568923950e-01 1.290761679410934448e-01 -1.478219479322433472e-01 -4.901982471346855164e-02 -8.054688572883605957e-02 -5.035986378788948059e-02 1.764387339353561401e-01 1.522863060235977173e-01 9.670428931713104248e-02 -1.054892018437385559e-01 2.911342978477478027e-01 5.308763980865478516e-01 8.162864297628402710e-02 -1.522808969020843506e-01 -1.226312890648841858e-01 -8.211174607276916504e-02 -2.350631803274154663e-01 -6.627298891544342041e-02 9.437771141529083252e-02 3.365264236927032471e-01 2.498654089868068695e-02 6.892237812280654907e-02 -1.449433416128158569e-01 8.083060383796691895e-02 3.849326819181442261e-02 4.901704937219619751e-02 -7.936113327741622925e-02 -4.139451310038566589e-02 -9.186654537916183472e-02 3.260126709938049316e-01
2.093404680490493774e-01 -6.868119537830352783e-02 -1.664957553148269653e-01 1.258879005908966064e-01 7.645022124052047729e-02 2.026669830083847046e-01 2.642750144004821777e-01 5.799308046698570251e-02 -1.791978627443313599e-01 -1.358103007078170776e-01 4.553900286555290222e-02 -2.742037475109100342e-01 1.306564807891845703e-01 8.732637763023376465e-02 3.734629601240158081e-02 -1.627746969461441040e-01 8.783017843961715698e-02 3.790609538555145264e-02 -2.100297659635543823e-01 -1.388356387615203857e-01 1.654318422079086304e-01 -5.800096318125724792e-02 -1.686775535345077515e-01 2.760829031467437744e-01 -1.573625057935714722e-01 1.485307365655899048e-01 -4.680103361606597900e-01 2.099126279354095459e-01 -2.650758326053619385e-01 -1.277332901954650879e-01 4.619395732879638672e-02 2.796618454158306122e-02
2.510877251625061035e-01 1.892540007829666138e-01 -4.587897565215826035e-03 -1.604498624801635742e-01 -3.064832389354705811e-01 1.847135573625564575e-01 7.740263640880584717e-02 -2.009021788835525513e-01 4.015121981501579285e-02 -1.137333065271377563e-01 -1.260360628366470337e-01 -2.404303550720214844e-01 6.854312121868133545e-02 2.625328600406646729e-01 1.271066963672637939e-01 -9.245076798833906651e-04 1.473947763442993164e-01 6.797569245100021362e-02 -4.565606117248535156e-01 -2.205994874238967896e-01 6.359480321407318115e-02 8.967157453298568726e-02 -2.861220203340053558e-02 -2.073203921318054199e-01 -5.407335981726646423e-02 -9.610767662525177002e-02 -4.263380169868469238e-02 -1.626051962375640869e-01 -2.524430751800537109e-01 3.746927483007311821e-03 6.925660371780395508e-02 2.732231914997100830e-01
8.134090900421142578e-02 -1.615282893180847168e-01 4.396082460880279541e-02 3.166617751121520996e-01 -4.565332829952239990e-01 1.050540618598461151e-02 1.000547409057617188e-02 -4.285829141736030579e-03 1.559386700391769409e-01 -1.067625209689140320e-01 2.538781799376010895e-02 4.936170298606157303e-03 1.227378025650978088e-01 1.216862499713897705e-01 3.740231692790985107e-01 -2.108145654201507568e-01 3.531973361968994141e-01 1.025722250342369080e-01 1.797066777944564819e-01 -5.187344178557395935e-02 8.619305491447448730e-02 -1.103818193078041077e-01 -1.715775877237319946e-01 1.641492992639541626e-01 1.171809211373329163e-01 6.341309100389480591e-02 9.002621471881866455e-02 -2.862943410873413086e-01 -1.210836470127105713e-01 1.450816355645656586e-02 1.802540570497512817e-01 6.636546552181243896e-02
2.779996991157531738e-01 -1.817290782928466797e-01 1.046526059508323669e-01 4.603590071201324463e-01 -1.719316393136978149e-01 2.260533422231674194e-01 -1.151939556002616882e-01 -1.775129586458206177e-01 8.372595533728599548e-03 -1.772594600915908813e-01 -6.874433252960443497e-03 1.389650851488113403e-01 4.897923022508621216e-02 1.913283318281173706e-01 5.234314873814582825e-02 -4.746942222118377686e-02 2.149987518787384033e-01 1.091543934307992458e-03 9.085536748170852661e-02 -1.251944154500961304e-01 2.566661238670349121e-01 -2.754410505294799805e-01 -9.598870575428009033e-02 7.126468420028686523e-02 6.143918633460998535e-02 -7.388972491025924683e-02 7.919668406248092651e-02 -9.300988912582397461e-02 -9.634297341108322144e-02 3.615378960967063904e-02 4.307059943675994873e-01 8.545031771063804626e-03
4.537911713123321533e-01 1.158754304051399231e-01 -1.472709327936172485e-01 4.866750910878181458e-02 2.824697410687804222e-03 2.047214359045028687e-01 1.349969655275344849e-01 -2.962326705455780029e-01 2.584190368652343750e-01 -6.648118793964385986e-02 2.030489146709442139e-01 -1.443016529083251953e-01 8.265890181064605713e-02 4.015221595764160156e-01 1.576654314994812012e-01 2.602419555187225342e-01 1.329662203788757324e-01 -5.025726556777954102e-02 -9.355846792459487915e-03 1.293190382421016693e-02 1.529147326946258545e-01 1.658359356224536896e-02 -1.085191369056701660e-01 1.305284351110458374e-01 -1.283967494964599609e-01 5.817148461937904358e-02 -1.350231170654296875e-01 7.369292434304952621e-03 -1.803334951400756836e-01 -1.289607882499694824e-01 1.818052232265472412e-01 1.466684639453887939e-01
3.531921803951263428e-01 -1.764126420021057129e-01 2.796500027179718018e-01 1.901553869247436523e-01 -9.737645089626312256e-02 -1.948595196008682251e-01 3.101483918726444244e-02 -3.393091559410095215e-01 -2.689119875431060791e-01 1.482498366385698318e-02 2.067619562149047852e-02 -2.439261525869369507e-01 7.918129861354827881e-02 1.347089260816574097e-01 1.006796211004257202e-01 -2.196439355611801147e-01 -6.476417649537324905e-03 -1.535521894693374634e-01 -3.247439861297607422e-01 1.565607450902462006e-02 2.076883912086486816e-01 -7.891826331615447998e-02 -4.053466767072677612e-02 1.597165316343307495e-01 7.055868208408355713e-02 8.651355281472206116e-03 -8.327998965978622437e-02 -8.885268121957778931e-02 -2.518724799156188965e-01 -9.196985512971878052e-02 1.050034686923027039e-01 2.057232260704040527e-01
5.468735471367835999e-02 -2.410256266593933105e-01 1.427613198757171631e-01 1.463527083396911621e-01 -3.327879309654235840e-01 1.666988581418991089e-01 1.316063553094863892e-01 -2.398288808763027191e-02 7.050160318613052368e-02 -2.339464873075485229e-01 6.631370633840560913e-02 1.364718675613403320e-01 2.160035371780395508e-01 3.474959731101989746e-01 1.935195922851562500e-01 -2.318884134292602539e-01 9.994017332792282104e-02 1.805786192417144775e-01 7.084712386131286621e-02 -6.687027961015701294e-02 1.686818450689315796e-01 -1.648780554533004761e-01 -1.269194036722183228e-01 9.057207405567169189e-02 2.364439703524112701e-02 -9.550357353873550892e-04 1.599153578281402588e-01 -2.908805310726165771e-01 -2.055723816156387329e-01 6.568603217601776123e-02 3.300220668315887451e-01 -3.250233456492424011e-02
3.078260421752929688e-01 -3.514692559838294983e-02 -2.780724465847015381e-01 6.543218344449996948e-02 -1.263170391321182251e-01 -5.801267176866531372e-02 2.202661633491516113e-01 -4.100612178444862366e-02 -1.126885227859020233e-02 7.030254602432250977e-02 -1.387207955121994019e-01 5.409445147961378098e-03 7.863935828208923340e-02 3.559531569480895996e-01 -2.060466073453426361e-02 -4.250411316752433777e-02 -3.271143138408660889e-02 -3.218402341008186340e-02 -2.418333142995834351e-01 -2.697208821773529053e-01 -1.779781877994537354e-01 1.346517205238342285e-01 -7.222984731197357178e-02 4.336011409759521484e-01 -3.051389753818511963e-01 1.351668983697891235e-01 1.615024916827678680e-02 1.867281198501586914e-01 -2.453207820653915405e-01 1.307558175176382065e-02 -2.376709505915641785e-02 9.809494763612747192e-02
3.311497271060943604e-01 -2.374478429555892944e-01 -1.363755911588668823e-01 1.788699179887771606e-01 3.692407533526420593e-02 1.664507538080215454e-01 -1.269546803086996078e-02 -2.137418985366821289e-01 -2.043754309415817261e-01 -4.637512192130088806e-02 1.680539399385452271e-01 -1.887771487236022949e-01 -1.163023263216018677e-01 3.680518269538879395e-01 5.198687687516212463e-02 1.192806214094161987e-01 1.747895479202270508e-01 -1.386332958936691284e-01 1.498509757220745087e-02 3.085509687662124634e-02 -2.700677514076232910e-01 9.042075835168361664e-03 -2.849597930908203125e-01 7.762264460325241089e-02 1.036211252212524414e-01 2.297059297561645508e-01 7.360137067735195160e-03 -1.758972406387329102e-01 -2.475710213184356689e-01 2.594420611858367920e-01 1.312169060111045837e-02 1.640277728438377380e-02
8.707743883132934570e-02 -2.890338748693466187e-02 -2.017201334238052368e-01 1.590738296508789062e-01 -3.209544420242309570e-01 2.725223004817962646e-01 5.143207032233476639e-03 -1.734997779130935669e-01 -3.709997236728668213e-02 -3.986557945609092712e-03 1.648348867893218994e-01 -1.772356033325195312e-01 1.965902000665664673e-01 4.471889138221740723e-01 1.413341313600540161e-01 4.001147672533988953e-02 -1.389699131250381470e-01 -1.868555694818496704e-01 1.811112612485885620e-01 -9.531249105930328369e-02 8.212970942258834839e-02 -1.286185085773468018e-01 -3.116906285285949707e-01 4.722182080149650574e-02 1.791203916072845459e-01 1.628891527652740479e-01 -1.734361425042152405e-02 1.624745130538940430e-01 -2.539366185665130615e-01 6.598998326808214188e-03 -1.711547970771789551e-01 9.020914323627948761e-03
-2.706626430153846741e-02 -2.656115405261516571e-02 6.264033168554306030e-02 1.397146284580230713e-01 -3.185205459594726562e-01 -7.744279503822326660e-02 2.608948349952697754e-01 -6.214829906821250916e-02 1.465264521539211273e-02 6.261895596981048584e-02 -1.959210336208343506e-01 1.855424642562866211e-01 2.203670702874660492e-02 6.573189049959182739e-02 1.947963237762451172e-01 -6.978487223386764526e-02 1.659448146820068359e-01 -1.297364104539155960e-02 -7.335173338651657104e-02 -1.116516590118408203e-01 -8.656773134134709835e-04 -3.321205973625183105e-01 -3.073319792747497559e-01 3.057731501758098602e-02 8.798430860042572021e-02 1.641190052032470703e-01 1.326982676982879639e-01 1.496620327234268188e-01 -3.360942900180816650e-01 3.188942074775695801e-01 1.725430190563201904e-01 3.175136446952819824e-01
1.199024692177772522e-01 -1.439740657806396484e-01 8.597828447818756104e-02 7.664490491151809692e-02 -2.209440618753433228e-01 9.143106639385223389e-02 2.491679489612579346e-01 1.605429053306579590e-01 -1.811597794294357300e-01 1.032829359173774719e-01 -1.074298173189163208e-01 -3.338753581047058105e-01 4.459365271031856537e-03 2.718799412250518799e-01 1.877081841230392456e-01 1.848514974117279053e-01 1.673478186130523682e-01 -2.223156392574310303e-01 2.569841779768466949e-02 -5.036104097962379456e-02 2.970529198646545410e-01 2.156112641096115112e-01 -2.362285107374191284e-01 2.760304808616638184e-01 -2.475385069847106934e-01 -3.668257221579551697e-02 -3.163908049464225769e-02 9.865456074476242065e-02 5.290838330984115601e-02 -1.532718166708946228e-02 -1.224375516176223755e-01 2.408714294433593750e-01
3.030759096145629883e-01 4.217679053544998169e-02 -7.739266008138656616e-02 3.321822285652160645e-01 -2.978972159326076508e-02 3.452568352222442627e-01 1.712680906057357788e-01 8.265821635723114014e-02 1.541550457477569580e-02 -5.458640679717063904e-02 -1.332954913377761841e-01 -1.420087218284606934e-01 1.230894625186920166e-01 2.118327766656875610e-01 3.350434824824333191e-02 -2.381100207567214966e-01 3.100779652595520020e-02 -5.180270876735448837e-03 -2.587794363498687744e-01 -2.560411691665649414e-01 8.761636912822723389e-02 6.581652909517288208e-02 -4.754726309329271317e-03 -2.433009445667266846e-02 -2.000157386064529419e-01 3.103927969932556152e-01 7.420983165502548218e-02 6.655348092317581177e-02 -2.781010866165161133e-01 3.009381592273712158e-01 -8.266446739435195923e-02 -8.731040358543395996e-02
2.013558745384216309e-01 1.108289211988449097e-01 -1.024275943636894226e-01 2.980048954486846924e-01 -4.679484069347381592e-01 -1.731103062629699707e-01 1.085629388689994812e-01 -9.766562283039093018e-02 -8.782021701335906982e-03 9.227621369063854218e-03 3.315419703722000122e-02 -5.299017205834388733e-02 1.770447641611099243e-01 1.976277977228164673e-01 1.453145891427993774e-01 -2.861797213554382324e-01 2.884886860847473145e-01 2.706403471529483795e-02 -1.450574547052383423e-01 -7.512743771076202393e-02 1.887717694044113159e-01 -1.585449427366256714e-01 -1.478400677442550659e-01 1.287955939769744873e-01 -5.102483183145523071e-02 -1.371894031763076782e-01 2.566044628620147705e-01 -1.942482590675354004e-01 -2.369271665811538696e-01 -2.033381722867488861e-03 9.371551871299743652e-02 -1.835029572248458862e-02
1.703142225742340088e-01 -2.761915512382984161e-02 -1.133725047111511230e-01 -1.063694432377815247e-01 -2.253365367650985718e-01 2.395263127982616425e-02 4.277545213699340820e-02 -2.686247825622558594e-01 1.355165541172027588e-01 1.173423081636428833e-01 -9.616912901401519775e-02 -1.211958602070808411e-01 -2.761803269386291504e-01 3.163899481296539307e-01 2.159100025892257690e-01 -1.680748164653778076e-02 1.562140285968780518e-01 2.909961342811584473e-01 5.779295787215232849e-02 -3.009103536605834961e-01 -7.617750018835067749e-02 9.254054725170135498e-02 -3.530973494052886963e-01 -8.408221602439880371e-02 -2.709575742483139038e-02 2.680059075355529785e-01 -1.503350436687469482e-01 -2.634539268910884857e-02 -3.853044239804148674e-03 1.227880939841270447e-01 -1.703222543001174927e-01 2.287664562463760376e-01
2.887561917304992676e-01 -3.421441614627838135e-01 1.342998743057250977e-01 6.109201163053512573e-02 -2.114340960979461670e-01 -1.118289753794670105e-01 2.102742530405521393e-02 3.358320891857147217e-02 9.522310644388198853e-02 -1.622252315282821655e-01 -5.334561318159103394e-02 -2.463860958814620972e-01 -1.822082251310348511e-01 1.292062699794769287e-01 4.173111915588378906e-01 -2.686737775802612305e-01 1.661727577447891235e-02 -1.558614224195480347e-01 -1.383993960916996002e-02 -2.022117227315902710e-01 6.161864474415779114e-02 8.909781277179718018e-02 -6.648512929677963257e-02 -1.868939995765686035e-01 -2.232128195464611053e-02 1.347049772739410400e-01 1.887504905462265015e-01 1.204111129045486450e-01 -1.793608218431472778e-01 2.163592725992202759e-01 1.417138129472732544e-01 1.981796771287918091e-01
1.259322166442871094e-01 -1.050925925374031067e-01 -3.999650478363037109e-01 1.122262924909591675e-01 -3.075257837772369385e-01 2.061002701520919800e-01 8.262870460748672485e-02 4.228612408041954041e-02 -4.724441096186637878e-02 1.080092415213584900e-01 -9.641254693269729614e-02 -9.702873229980468750e-02 1.888167262077331543e-01 3.570876419544219971e-01 2.302956730127334595e-01 -1.058490276336669922e-01 -1.205055266618728638e-01 -2.501188218593597412e-01 2.846543192863464355e-01 -6.181420758366584778e-02 6.556637585163116455e-02 -6.432847678661346436e-02 1.059639081358909607e-01 -1.534851938486099243e-01 2.586385011672973633e-01 1.645723581314086914e-01 1.040419787168502808e-01 1.305564194917678833e-01 -1.332622617483139038e-01 1.227806806564331055e-01 1.173783317208290100e-01 1.457425951957702637e-01
8.090461045503616333e-02 -7.317344844341278076e-02 6.330678611993789673e-02 2.066658884286880493e-01 -3.691088557243347168e-01 2.370234429836273193e-01 1.060838252305984497e-01 -3.059373497962951660e-01 1.059592589735984802e-01 -7.244167476892471313e-02 -1.191260591149330139e-01 8.261707425117492676e-02 1.415205448865890503e-01 2.718626260757446289e-01 1.714059263467788696e-01 -2.432958185672760010e-01 2.514705955982208252e-01 1.037690415978431702e-01 -2.544975467026233673e-02 1.379092633724212646e-01 9.296531975269317627e-02 -1.143267005681991577e-01 -1.452287584543228149e-01 1.592629849910736084e-01 2.804463207721710205e-01 3.813643380999565125e-02 8.511920273303985596e-02 -2.078861445188522339e-01 -1.781643629074096680e-01 6.777296215295791626e-02 2.752941548824310303e-01 -1.399147510528564453e-01
8.362206071615219116e-02 -2.844046950340270996e-01 1.442391127347946167e-01 3.320438861846923828e-01 8.779557794332504272e-02 -7.202880829572677612e-02 4.044641740620136261e-03 -4.276935756206512451e-02 1.527613252401351929e-01 -7.697939872741699219e-02 -2.900379598140716553e-01 -2.961411476135253906e-01 1.137364134192466736e-01 1.117040142416954041e-01 3.764238059520721436e-01 -6.554363667964935303e-02 1.164291650056838989e-01 1.457238793373107910e-01 -7.853441685438156128e-02 -3.206928074359893799e-01 1.295286715030670166e-01 2.315453290939331055e-01 -2.037517577409744263e-01 -6.715743988752365112e-02 -4.604959115386009216e-02 -1.869083195924758911e-01 -4.014135897159576416e-02 1.401725038886070251e-02 -2.290375977754592896e-01 -1.567504741251468658e-02 -1.048997715115547180e-01 1.761927306652069092e-01
2.072734534740447998e-01 -2.689053416252136230e-01 -5.506816878914833069e-02 9.340876340866088867e-02 -2.277108281850814819e-01 5.825395509600639343e-02 7.528996467590332031e-02 -2.307860367000102997e-02 2.200844883918762207e-02 9.468745440244674683e-02 -1.949990391731262207e-01 -8.548983931541442871e-02 7.779227197170257568e-02 1.874768286943435669e-01 1.648694574832916260e-01 -2.509307675063610077e-02 2.046700194478034973e-02 8.995493501424789429e-02 -1.461090445518493652e-01 -3.656083643436431885e-01 -3.349746763706207275e-02 2.960128188133239746e-01 -2.076597511768341064e-02 2.642300724983215332e-01 -4.319246709346771240e-01 2.339071929454803467e-01 1.170902773737907410e-01 -8.824335411190986633e-03 -8.873715996742248535e-02 1.791966706514358521e-01 -1.284516602754592896e-01 2.316492199897766113e-01
2.611083388328552246e-01 -2.489109784364700317e-01 -9.224211424589157104e-02 9.436022490262985229e-03 -7.783957570791244507e-02 8.569113910198211670e-02 -8.576546609401702881e-02 -4.931966364383697510e-01 1.067663431167602539e-01 1.652419120073318481e-01 8.170483261346817017e-02 -2.005746513605117798e-01 2.936850786209106445e-01 2.189329452812671661e-02 4.047065600752830505e-02 -2.220157533884048462e-01 2.555218935012817383e-01 -1.603891700506210327e-01 -1.647746413946151733e-01 5.304291844367980957e-02 1.224379893392324448e-02 -2.207204699516296387e-01 -3.245142698287963867e-01 -9.644436091184616089e-02 6.943596154451370239e-02 1.950676143169403076e-01 -5.447730794548988342e-02 3.609590977430343628e-02 -7.479725778102874756e-02 1.483097076416015625e-01 -6.880584172904491425e-03 1.214854419231414795e-01
2.970918715000152588e-01 -1.649495065212249756e-01 -3.364495038986206055e-01 -1.708816587924957275e-01 -1.480980068445205688e-01 6.815513223409652710e-02 8.244936913251876831e-02 -1.090384181588888168e-02 -8.871685713529586792e-02 -2.544001862406730652e-02 2.437686324119567871e-01 -7.131869345903396606e-02 1.348208338022232056e-01 3.089323043823242188e-01 3.699775934219360352e-01 -2.464862018823623657e-01 -1.241540815681219101e-02 -6.357830017805099487e-02 -1.036882400512695312e-02 -3.778533264994621277e-02 1.120331585407257080e-01 -2.990316413342952728e-02 4.539430886507034302e-02 1.202268376946449280e-01 2.277502417564392090e-01 2.358051836490631104e-01 -1.325214654207229614e-01 1.667584292590618134e-03 4.549418017268180847e-02 2.992511168122291565e-02 3.226321041584014893e-01 2.378326207399368286e-01
1.118472740054130554e-01 9.935029596090316772e-02 -1.480404883623123169e-01 3.252425044775009155e-02 -2.522662878036499023e-01 1.925601512193679810e-01 7.612415403127670288e-02 -2.874093055725097656e-01 -2.567424252629280090e-02 1.267274320125579834e-01 -1.137405857443809509e-01 -2.892229259014129639e-01 1.422349810600280762e-01 4.910938143730163574e-01 2.571386396884918213e-01 -4.070214554667472839e-02 -1.551387161016464233e-01 -2.464763671159744263e-01 2.559279501438140869e-01 -4.250542074441909790e-02 -3.144346177577972412e-02 -1.461259126663208008e-01 -2.173981070518493652e-01 -4.363164678215980530e-02 3.655284643173217773e-02 1.219731643795967102e-01 -1.240570321679115295e-01 5.340284854173660278e-02 -2.268712669610977173e-01 -8.754108846187591553e-02 -3.136401623487472534e-02 -6.955204159021377563e-02
1.902998238801956177e-01 -2.362179607152938843e-01 -1.465122699737548828e-01 -1.089093014597892761e-01 5.768330395221710205e-02 -1.339498758316040039e-01 4.763516411185264587e-02 -2.004229575395584106e-01 -1.547327488660812378e-01 -9.009830537252128124e-04 -1.248745545744895935e-01 -3.048332929611206055e-01 -1.171345170587301254e-02 2.356316745281219482e-01 6.906246393918991089e-02 7.693584263324737549e-02 3.005404770374298096e-02 -2.715664207935333252e-01 1.012774091213941574e-02 6.067934632301330566e-02 -1.189507916569709778e-01 -3.095222413539886475e-01 -3.427645266056060791e-01 8.979801833629608154e-02 1.182218343019485474e-01 2.920760214328765869e-01 1.391542851924896240e-01 -2.295143008232116699e-01 -3.078563809394836426e-01 -7.317057345062494278e-03 3.802136285230517387e-03 1.789793819189071655e-01
1.964465342462062836e-02 -3.425502479076385498e-01 -3.127794712781906128e-02 2.797823548316955566e-01 -2.094160914421081543e-01 1.255508363246917725e-01 -5.829950794577598572e-02 -2.464500516653060913e-01 -1.390305012464523315e-01 -2.838480770587921143e-01 -1.606788188219070435e-01 6.071788072586059570e-02 3.263227045536041260e-01 2.900577783584594727e-01 1.117730364203453064e-01 -2.803290029987692833e-03 2.449104376137256622e-02 -3.798713907599449158e-02 1.791606545448303223e-01 -6.523711234331130981e-02 1.708736866712570190e-01 -5.076099187135696411e-02 -2.015836387872695923e-01 -8.021284639835357666e-02 7.431922107934951782e-02 -2.917192578315734863e-01 2.793999761343002319e-02 -8.726100623607635498e-02 -3.536463379859924316e-01 -3.116052411496639252e-02 6.567737460136413574e-02 -1.127679273486137390e-02
1.398893445730209351e-01 -1.772330701351165771e-01 -1.715524196624755859e-01 9.666119515895843506e-02 6.260305643081665039e-02 1.434206664562225342e-01 4.522983729839324951e-01 7.869759202003479004e-02 9.461059421300888062e-02 1.010522246360778809e-01 3.200489282608032227e-02 -2.446239441633224487e-01 2.495936602354049683e-01 3.919793963432312012e-01 1.260317414999008179e-01 -5.767830833792686462e-02 -3.437276184558868408e-02 -2.084305733442306519e-01 -2.841035127639770508e-01 1.588906906545162201e-02 1.577667742967605591e-01 2.691259682178497314e-01 -1.716221421957015991e-01 -1.377413123846054077e-01 1.393968462944030762e-01 -7.359204441308975220e-02 5.111578851938247681e-02 -5.978912580758333206e-03 3.593420237302780151e-02 1.103548556566238403e-01 1.778166294097900391e-01 1.260327100753784180e-01
2.591648697853088379e-01 -3.428264260292053223e-01 -3.646495044231414795e-01 1.649366617202758789e-01 9.294702857732772827e-02 1.709383539855480194e-02 3.142717182636260986e-01 3.040826134383678436e-02 -4.749766737222671509e-02 1.658198237419128418e-01 -3.723663091659545898e-02 -9.407867491245269775e-02 1.833755522966384888e-01 5.574163794517517090e-02 3.248807191848754883e-01 -3.580826818943023682e-01 -1.193943768739700317e-01 5.703631788492202759e-02 -1.176469773054122925e-01 9.451632387936115265e-03 -5.774906836450099945e-03 -1.646937429904937744e-01 -8.539844304323196411e-02 1.046362966299057007e-01 -1.807280443608760834e-02 -8.061928302049636841e-02 -7.148154545575380325e-03 -1.036728397011756897e-01 -1.168403476476669312e-01 1.288312673568725586e-01 -5.850068107247352600e-02 3.284501135349273682e-01
1.288363039493560791e-01 4.152511805295944214e-02 -1.067900285124778748e-01 -1.881083101034164429e-01 -5.138734579086303711e-01 -5.655797198414802551e-02 1.195768341422080994e-01 -1.862616539001464844e-01 1.290262788534164429e-01 -9.797646105289459229e-02 -1.042322218418121338e-01 -3.421738147735595703e-01 3.079530000686645508e-01 2.099935859441757202e-01 1.493812650442123413e-01 4.248963203281164169e-03 1.021749526262283325e-01 -1.331279873847961426e-01 -2.694834768772125244e-01 -7.606729865074157715e-02 1.760680526494979858e-01 -7.007048279047012329e-02 4.286381229758262634e-02 9.270984679460525513e-02 1.188689544796943665e-01 1.472711656242609024e-02 2.765411138534545898e-01 -1.419756263494491577e-01 -6.397408992052078247e-02 -9.930238872766494751e-02 -1.881671324372291565e-02 1.580269187688827515e-01
4.218377470970153809e-01 -8.879132568836212158e-02 1.355337649583816528e-01 2.331368625164031982e-01 9.933713823556900024e-02 1.218031570315361023e-01 6.361817568540573120e-02 -1.083963364362716675e-01 -1.657693982124328613e-01 2.555894553661346436e-01 1.411182582378387451e-01 -7.155807316303253174e-02 -1.245061829686164856e-01 4.627362638711929321e-02 9.970011562108993530e-02 -2.188222259283065796e-01 1.772860139608383179e-01 -5.601022765040397644e-02 2.829412370920181274e-02 -2.921283245086669922e-01 -1.063530519604682922e-01 5.786850675940513611e-02 -3.173827528953552246e-01 5.257546156644821167e-02 2.140660211443901062e-02 2.628457844257354736e-01 -4.851792380213737488e-02 -2.042240202426910400e-01 -2.221268266439437866e-01 3.053901791572570801e-01 8.327466994524002075e-02 -7.503854483366012573e-02
1.722664088010787964e-01 3.998062387108802795e-02 -1.200915127992630005e-01 4.872768651694059372e-03 -1.217927634716033936e-01 2.594915628433227539e-01 1.280716359615325928e-01 -3.202165663242340088e-01 -4.595666751265525818e-02 -9.454343467950820923e-03 1.694172024726867676e-01 -1.503939181566238403e-01 1.004341244697570801e-01 2.050111293792724609e-01 -1.066040545701980591e-01 6.334310770034790039e-02 4.571647047996520996e-01 -1.286462843418121338e-01 -1.086664497852325439e-01 -1.461768597364425659e-01 -1.473693400621414185e-01 -9.298186004161834717e-02 -2.811931073665618896e-01 1.849097199738025665e-02 -2.260573655366897583e-01 2.733477056026458740e-01 1.141096651554107666e-01 -3.170624375343322754e-02 -2.121508866548538208e-01 -8.668577671051025391e-02 1.588312685489654541e-01 2.146097570657730103e-01
2.766970098018646240e-01 -3.228588700294494629e-01 -3.449876904487609863e-01 -5.118425004184246063e-03 -3.308129683136940002e-02 8.564564585685729980e-02 1.197670698165893555e-01 -1.533612310886383057e-01 6.413167715072631836e-02 -1.359127461910247803e-01 2.708026766777038574e-01 -1.709345579147338867e-01 -2.403558231890201569e-03 1.093336418271064758e-01 -1.920981891453266144e-02 -9.858349710702896118e-02 -8.409927831962704659e-04 -1.495661735534667969e-01 -1.296509206295013428e-01 -7.222832739353179932e-02 1.271553337574005127e-01 -1.461794786155223846e-02 -9.220139682292938232e-02 -6.065735593438148499e-02 -1.839223653078079224e-01 8.584827184677124023e-02 -2.483063191175460815e-01 -3.609784245491027832e-01 -2.929442226886749268e-01 1.441141963005065918e-01 2.438258826732635498e-01 1.858087182044982910e-01
1.737905144691467285e-01 -1.586882025003433228e-01 -1.954668611288070679e-01 1.663332581520080566e-01 2.809063531458377838e-02 3.759000897407531738e-01 1.336862891912460327e-01 -6.940830498933792114e-02 -8.297160267829895020e-02 -6.770961731672286987e-02 1.773454993963241577e-02 -2.991845607757568359e-01 3.302433192729949951e-01 -2.493098191916942596e-02 1.100410521030426025e-01 -9.206739068031311035e-02 -8.648750185966491699e-02 1.355950534343719482e-01 -3.201244771480560303e-02 -1.205819472670555115e-01 2.437343746423721313e-01 -2.289178371429443359e-01 -1.609095633029937744e-01 1.332468986511230469e-01 -7.929133623838424683e-02 2.215507179498672485e-01 -3.501161932945251465e-01 -9.198937565088272095e-03 -3.162908554077148438e-01 -3.062438219785690308e-02 3.713725507259368896e-02 7.153310626745223999e-02
3.449043631553649902e-01 -4.112153500318527222e-02 -9.977033734321594238e-02 1.310721337795257568e-01 -5.968378484249114990e-02 1.486243158578872681e-01 1.020394861698150635e-01 -1.919312775135040283e-01 1.979278028011322021e-01 1.379111409187316895e-01 2.044355273246765137e-01 -5.172972381114959717e-02 -3.222145512700080872e-02 3.256777226924896240e-01 2.893172800540924072e-01 7.902758568525314331e-02 -4.826684482395648956e-03 4.225368425250053406e-02 2.360727787017822266e-01 -3.424749076366424561e-01 -6.287455558776855469e-02 -2.205603569746017456e-01 -1.027791574597358704e-01 1.948063373565673828e-01 -2.845700830221176147e-02 1.722703501582145691e-02 -2.668149471282958984e-01 2.386092841625213623e-01 -1.418966054916381836e-01 1.180515363812446594e-01 3.378613665699958801e-02 1.980187147855758667e-01
3.932911157608032227e-01 4.914363846182823181e-02 -1.757348328828811646e-01 5.291413515806198120e-02 -3.126430511474609375e-01 7.672981172800064087e-02 1.875331699848175049e-01 -2.328199446201324463e-01 1.258506327867507935e-01 -1.615276001393795013e-02 -3.906767442822456360e-02 -1.020616888999938965e-01 9.006945416331291199e-03 3.335113525390625000e-01 1.561322808265686035e-01 -7.047521322965621948e-02 -1.392885148525238037e-01 -1.067526638507843018e-01 3.136030137538909912e-01 -3.072658777236938477e-01 1.769779920578002930e-01 1.779970377683639526e-01 -7.407962530851364136e-02 -7.412734627723693848e-02 3.195011615753173828e-02 -2.114082574844360352e-01 -1.133537068963050842e-01 -3.553180769085884094e-02 -9.312160313129425049e-03 -3.596582263708114624e-02 -1.640689969062805176e-01 2.487009018659591675e-01
-6.604924798011779785e-02 -2.753202915191650391e-01 -1.942093968391418457e-01 1.756168156862258911e-01 1.854754388332366943e-01 4.129686951637268066e-02 -1.052793860435485840e-01 -1.810223795473575592e-02 -1.392462942749261856e-02 -2.718173712491989136e-02 -6.624105572700500488e-02 -2.501429915428161621e-01 8.940802514553070068e-02 4.850920736789703369e-01 3.579791262745857239e-02 -8.506909012794494629e-02 2.555555105209350586e-01 -4.461802169680595398e-02 -1.474005728960037231e-01 -2.076630294322967529e-01 1.259507387876510620e-01 1.524391621351242065e-01 -2.416152656078338623e-01 -6.244570389389991760e-02 2.487279102206230164e-02 1.737276464700698853e-01 9.687244892120361328e-02 1.425919830799102783e-01 1.394466310739517212e-01 1.620725542306900024e-01 2.094266414642333984e-01 3.168961107730865479e-01
2.965818159282207489e-03 -2.589398622512817383e-01 -1.546634584665298462e-01 -1.156166195869445801e-01 6.747479736804962158e-02 6.072051078081130981e-02 7.104324549436569214e-02 1.454918235540390015e-01 -1.484165191650390625e-01 -2.676995471119880676e-02 -1.717764884233474731e-01 -3.755602538585662842e-01 2.862444519996643066e-01 3.200461864471435547e-01 1.718566715717315674e-01 1.134417951107025146e-01 4.542996734380722046e-02 -8.165915310382843018e-02 -1.057384535670280457e-01 -2.381820380687713623e-01 1.427797675132751465e-01 -3.767374157905578613e-02 -3.399809300899505615e-01 -2.485219091176986694e-01 -1.093112006783485413e-01 8.916144073009490967e-02 2.160522714257240295e-02 2.195952273905277252e-02 1.178007498383522034e-01 2.450132668018341064e-01 7.599741220474243164e-02 2.545622289180755615e-01
-1.011464893817901611e-01 1.204554811120033264e-01 -3.917296603322029114e-02 2.727047801017761230e-01 -1.988430470228195190e-01 7.137304544448852539e-02 -6.293173134326934814e-02 -3.445963263511657715e-01 3.784237056970596313e-02 1.791232675313949585e-01 1.602984406054019928e-02 -3.084983527660369873e-01 1.310694515705108643e-01 2.993383705615997314e-01 1.693230122327804565e-01 -2.465034276247024536e-01 2.641396820545196533e-01 -6.340140849351882935e-02 2.960229059681296349e-03 -2.435395419597625732e-01 1.194501519203186035e-01 -8.752248436212539673e-02 -1.267916411161422729e-01 -4.638147726655006409e-02 1.631270498037338257e-01 -3.510009869933128357e-02 1.675480902194976807e-01 3.455692529678344727e-02 1.761685311794281006e-01 -4.466194286942481995e-02 8.497736603021621704e-02 3.690930902957916260e-01
4.196210801601409912e-01 6.364490371197462082e-03 2.498436905443668365e-02 2.800900936126708984e-01 4.510972648859024048e-03 2.191646695137023926e-01 -1.687313802540302277e-02 -1.953417062759399414e-01 5.372301861643791199e-02 2.375867664813995361e-01 2.951906919479370117e-01 -3.460460156202316284e-02 -8.056260645389556885e-02 4.408321976661682129e-01 1.020190790295600891e-01 1.505102962255477905e-01 9.025780111551284790e-02 2.872929326258599758e-04 -5.143379420042037964e-02 1.609688997268676758e-01 -8.512399345636367798e-02 1.640860438346862793e-01 -1.321634054183959961e-01 7.693737000226974487e-02 -7.046081870794296265e-02 2.443000823259353638e-01 8.306644856929779053e-03 -5.192606151103973389e-02 -2.542426884174346924e-01 4.263099282979965210e-02 1.046221479773521423e-01 1.941092610359191895e-01
1.922313272953033447e-01 2.051159143447875977e-01 -6.589562445878982544e-02 5.574213340878486633e-02 -3.134494423866271973e-01 1.746934652328491211e-01 2.207364439964294434e-01 -3.267178833484649658e-01 1.878205090761184692e-01 1.708383411169052124e-01 -1.396103054285049438e-01 8.227586746215820312e-02 1.996721476316452026e-01 2.798404395580291748e-01 3.094545602798461914e-01 -1.349876075983047485e-01 -1.738746613264083862e-01 -1.120144128799438477e-01 -2.018684707581996918e-02 1.045764461159706116e-01 -7.988279312849044800e-02 -9.900553524494171143e-02 -2.420675903558731079e-01 2.361055016517639160e-01 7.257807999849319458e-02 -1.328746043145656586e-02 -4.777723178267478943e-02 -2.426822036504745483e-01 -1.018935292959213257e-01 -4.577914997935295105e-02 2.108789235353469849e-02 2.054463326930999756e-01
7.030227035284042358e-02 -2.627524435520172119e-01 9.809538722038269043e-02 2.213421091437339783e-02 -9.169868379831314087e-02 -3.068026714026927948e-02 -7.290525734424591064e-02 -1.852929592132568359e-01 -1.929031759500503540e-01 -5.651232227683067322e-02 5.910328030586242676e-02 -2.246459573507308960e-01 -7.323996722698211670e-02 1.945912688970565796e-01 2.278904020786285400e-01 -2.058251202106475830e-01 -2.286462336778640747e-01 1.894058287143707275e-01 -2.319378852844238281e-01 -1.110061481595039368e-01 1.330361068248748779e-01 -1.576602905988693237e-01 -1.823473572731018066e-01 1.486930102109909058e-01 -2.799956360831856728e-03 1.570632457733154297e-01 -2.673879265785217285e-01 -4.130512475967407227e-02 -1.218921318650245667e-01 1.986082196235656738e-01 2.162620872259140015e-01 4.288092851638793945e-01
2.041228562593460083e-01 -1.962296962738037109e-01 2.815477848052978516e-01 2.252030968666076660e-01 -1.987765729427337646e-01 6.436103582382202148e-02 2.278893142938613892e-01 1.570241749286651611e-01 -2.923097014427185059e-01 2.994661927223205566e-01 2.120054811239242554e-01 1.073823198676109314e-01 -6.313690543174743652e-02 2.404338866472244263e-01 2.768526673316955566e-01 -2.005640044808387756e-02 7.976042479276657104e-02 -8.234690874814987183e-02 -3.205502033233642578e-02 -3.129490017890930176e-01 1.431720405817031860e-01 -4.816500470042228699e-02 -6.675732135772705078e-02 -1.251431554555892944e-02 -6.616188585758209229e-02 1.430425047874450684e-01 1.342328339815139771e-01 -1.845313757658004761e-01 -1.075451523065567017e-01 2.019552439451217651e-01 4.723126068711280823e-03 1.741531938314437866e-01
3.475522249937057495e-02 -1.261948943138122559e-01 1.130326390266418457e-01 3.671930432319641113e-01 -3.188693821430206299e-01 -7.696191966533660889e-02 -8.128050714731216431e-02 -1.899814903736114502e-01 4.469790309667587280e-02 -2.317004948854446411e-01 -2.393969744443893433e-01 5.674137175083160400e-02 3.691066056489944458e-02 4.060496389865875244e-01 1.948669701814651489e-01 -9.724735468626022339e-02 3.541185334324836731e-02 3.161209076642990112e-02 -3.382391110062599182e-02 -1.301555037498474121e-01 -2.292726375162601471e-02 -1.203256696462631226e-01 -3.419526517391204834e-01 -1.835072785615921021e-01 9.450481086969375610e-02 8.476693928241729736e-02 -1.545100212097167969e-01 1.219115927815437317e-01 2.504865825176239014e-01 6.671986728906631470e-02 5.167217180132865906e-02 2.107403725385665894e-01
9.998756647109985352e-02 8.472061157226562500e-02 -9.926116466522216797e-02 1.344698369503021240e-01 -1.206527873873710632e-01 2.107529044151306152e-01 2.832601070404052734e-01 -2.162078768014907837e-01 1.878173053264617920e-01 5.239876359701156616e-02 -2.449816465377807617e-02 -2.367753237485885620e-01 -3.794257715344429016e-02 4.325760006904602051e-01 2.755585908889770508e-01 2.439077645540237427e-01 -2.101063355803489685e-02 -1.288165301084518433e-01 1.121479198336601257e-01 -3.336979150772094727e-01 -4.650540277361869812e-02 -5.767946690320968628e-02 1.839309930801391602e-02 1.154745519161224365e-01 2.321208268404006958e-01 2.240202017128467560e-02 -2.696381323039531708e-02 1.335207722149789333e-03 2.140112407505512238e-02 1.968165040016174316e-01 -5.107520520687103271e-02 3.053229153156280518e-01
1.415371745824813843e-01 7.346735894680023193e-02 1.480194628238677979e-01 4.197382926940917969e-01 -2.057004570960998535e-01 1.532018333673477173e-01 -5.320964008569717407e-02 -1.291700303554534912e-01 9.293476492166519165e-02 -1.325775962322950363e-02 -1.229090839624404907e-01 -3.844042420387268066e-01 -6.906685419380664825e-03 1.888549625873565674e-01 1.829213351011276245e-01 -7.062298059463500977e-02 2.792947888374328613e-01 1.097918525338172913e-01 -1.467089951038360596e-01 -1.332145333290100098e-01 1.777800917625427246e-01 2.949386835098266602e-02 -1.065922901034355164e-01 1.675426363945007324e-01 4.481513053178787231e-02 -4.137151241302490234e-01 -8.757203072309494019e-02 3.946883231401443481e-02 -9.454578161239624023e-02 2.797606028616428375e-02 2.049411237239837646e-01 9.988662600517272949e-02
2.062633782625198364e-01 2.289575040340423584e-01 -1.314339488744735718e-01 1.878084838390350342e-01 -3.705303370952606201e-01 1.528027653694152832e-01 -3.379617258906364441e-02 -1.970589905977249146e-01 4.222973436117172241e-02 1.880831271409988403e-01 -6.447255611419677734e-02 -5.895242094993591309e-02 1.306967586278915405e-01 4.678681492805480957e-01 3.135933727025985718e-02 -6.956432759761810303e-02 -3.178442418575286865e-01 5.677138268947601318e-02 -4.348154366016387939e-02 -1.248067393898963928e-01 1.279732435941696167e-01 -2.170051336288452148e-01 -1.669023782014846802e-01 9.825461357831954956e-02 1.637104004621505737e-01 1.344604045152664185e-01 6.866616755723953247e-02 -1.526133269071578979e-01 -1.593952924013137817e-01 -2.750263921916484833e-02 5.842589307576417923e-03 2.085606753826141357e-01
3.243407905101776123e-01 -1.639384031295776367e-01 -3.019394278526306152e-01 3.207688033580780029e-01 -6.336527876555919647e-03 1.751175969839096069e-01 3.300935029983520508e-01 5.225802958011627197e-02 -9.737069904804229736e-02 2.493905872106552124e-01 -7.084377110004425049e-02 -2.972934842109680176e-01 1.564800739288330078e-01 1.404322385787963867e-01 1.493505984544754028e-01 1.488169282674789429e-01 3.002697415649890900e-02 -2.691991068422794342e-02 1.540851686149835587e-02 -1.342768222093582153e-01 -8.294028043746948242e-02 8.173859864473342896e-02 -1.894406378269195557e-01 2.040233463048934937e-01 5.466211587190628052e-02 -2.470205724239349365e-01 -1.529942899942398071e-01 -5.126010254025459290e-02 -1.658545434474945068e-01 1.269871443510055542e-01 5.171424522995948792e-02 -1.743921041488647461e-01
7.978162169456481934e-02 4.479799792170524597e-02 5.457450449466705322e-02 -2.447564853355288506e-03 -1.652016639709472656e-01 2.282280474901199341e-01 2.017394900321960449e-01 -4.240294173359870911e-02 1.466244310140609741e-01 7.790538948029279709e-03 -1.367751508951187134e-03 -2.208839207887649536e-01 1.987805962562561035e-01 4.214299917221069336e-01 2.344571948051452637e-01 -9.649878740310668945e-02 -1.917497068643569946e-01 -3.261039555072784424e-01 -3.456723392009735107e-01 -4.476596042513847351e-02 1.745237410068511963e-01 2.641231119632720947e-01 -1.128054484724998474e-01 1.540734022855758667e-01 8.912411332130432129e-02 5.608984827995300293e-02 8.833460509777069092e-02 -2.385613769292831421e-01 -7.984703034162521362e-02 9.664098918437957764e-02 1.139450445771217346e-01 9.605395793914794922e-02
2.135389000177383423e-01 -3.156525641679763794e-02 -2.528804838657379150e-01 2.156476490199565887e-02 -1.101953685283660889e-01 3.124749958515167236e-01 1.826022714376449585e-01 -1.169584318995475769e-01 -6.864143908023834229e-02 2.117259800434112549e-02 1.858394891023635864e-01 -1.647345572710037231e-01 3.901932239532470703e-01 1.117983534932136536e-01 -5.839209631085395813e-02 -1.182722598314285278e-01 -4.219239205121994019e-02 3.117939531803131104e-01 -1.236668229103088379e-02 6.580301374197006226e-02 8.536409586668014526e-02 1.184853911399841309e-01 -2.587413489818572998e-01 1.990633159875869751e-01 1.293127685785293579e-01 -2.586552686989307404e-02 2.476218901574611664e-02 4.823472350835800171e-02 -4.030019044876098633e-01 -3.382179141044616699e-02 -1.663453504443168640e-02 2.601227462291717529e-01
3.294138908386230469e-01 -6.879991292953491211e-02 1.106906309723854065e-01 4.585133492946624756e-01 -1.499298810958862305e-01 -1.648195087909698486e-01 3.123378157615661621e-01 -2.597435116767883301e-01 -4.792618751525878906e-02 -2.491326630115509033e-01 -1.685685068368911743e-01 -1.723252087831497192e-01 3.891813755035400391e-02 1.690187752246856689e-01 2.461238950490951538e-01 -3.885313495993614197e-02 9.189038723707199097e-02 -7.113816589117050171e-02 5.001991987228393555e-02 8.929486572742462158e-02 -8.077704906463623047e-02 -2.167819142341613770e-01 -3.431053087115287781e-02 1.758851259946823120e-01 -7.639419287443161011e-02 9.909170866012573242e-02 -1.428594738245010376e-01 1.404046565294265747e-01 -7.982452213764190674e-02 4.324144870042800903e-02 2.238206118345260620e-01 1.059670299291610718e-01
-3.671920672059059143e-02 -1.676463484764099121e-01 6.604757905006408691e-02 2.871457338333129883e-01 -3.816103637218475342e-01 -2.773759663105010986e-01 3.682466745376586914e-01 -9.179723262786865234e-02 5.085038393735885620e-02 -7.811497151851654053e-02 -2.000088542699813843e-01 5.610553920269012451e-02 -1.191321238875389099e-01 2.497356086969375610e-01 5.453516915440559387e-02 -8.238383382558822632e-02 2.433631867170333862e-01 1.549060642719268799e-01 -6.964336335659027100e-02 -4.179280623793601990e-02 -1.376381814479827881e-01 1.839958578348159790e-01 -1.791559159755706787e-01 8.419158309698104858e-02 1.286216918379068375e-02 3.781518712639808655e-02 -1.615319848060607910e-01 3.621035441756248474e-02 -3.029935657978057861e-01 1.503023803234100342e-01 1.280746459960937500e-01 1.933240443468093872e-01
3.512580096721649170e-01 8.485892415046691895e-02 2.028993517160415649e-02 -5.679666996002197266e-03 1.022784337401390076e-01 2.532200217247009277e-01 -7.068323343992233276e-02 8.852012455463409424e-02 -8.628173172473907471e-02 2.408473566174507141e-02 1.842185407876968384e-01 -1.724867969751358032e-01 -1.078587174415588379e-01 3.681001365184783936e-01 1.507192999124526978e-01 -7.596257328987121582e-02 3.341183364391326904e-01 -1.666024513542652130e-02 -2.822406031191349030e-02 -2.031353861093521118e-01 -2.799699306488037109e-01 -1.604445278644561768e-01 -1.957536190748214722e-01 1.332638263702392578e-01 1.850933767855167389e-02 -1.121864095330238342e-02 4.527090862393379211e-02 -1.189244464039802551e-01 -2.565254271030426025e-01 2.518932521343231201e-01 1.013437807559967041e-01 2.527141571044921875e-01
2.260578572750091553e-01 6.092764809727668762e-02 -3.293058574199676514e-01 -1.634221076965332031e-01 -1.989592015743255615e-01 9.783377870917320251e-03 3.295583128929138184e-01 -2.571455435827374458e-03 1.021292582154273987e-01 -2.543044462800025940e-02 1.065682694315910339e-01 -4.106457233428955078e-01 -7.980776578187942505e-02 2.511626183986663818e-01 1.624984592199325562e-01 -1.623302549123764038e-01 3.380039334297180176e-01 9.470272809267044067e-02 -1.663063913583755493e-01 -5.249593779444694519e-02 2.061697095632553101e-01 1.467582583427429199e-01 -4.062497243285179138e-02 -9.101305156946182251e-02 -9.930770844221115112e-02 -1.468201428651809692e-01 -1.808113902807235718e-01 -4.347569122910499573e-02 -8.429351449012756348e-02 -8.217964321374893188e-02 8.223434910178184509e-03 2.023219317197799683e-01
[truncated: 3,269,262 more chars]
