# Supplementary material for: The Language of Innovation
Source: PLoS One. 2020 Apr 30;15(4):e0230107. doi: 10.1371/journal.pone.0230107 (PMC7194493; doi:10.1371/journal.pone.0230107)
Supplement: S10 File — (GZ) [file pone.0230107.s010.tar.gz › 1988-1992/V2Run_19_VS_4500_embeddings1988-1992ED32.txt]

1.165739148855209351e-01 -5.453408509492874146e-02 3.755116462707519531e-02 4.829552397131919861e-02 -1.479996591806411743e-01 3.119983337819576263e-02 -1.617573052644729614e-01 5.469319820404052734e-01 -3.754993155598640442e-02 1.816971041262149811e-02 1.162660941481590271e-01 -4.190784320235252380e-02 5.403633415699005127e-02 -3.502773046493530273e-01 7.578197866678237915e-02 3.123704530298709869e-02 -3.039279580116271973e-01 2.128868103027343750e-01 2.323820441961288452e-01 2.622267603874206543e-02 -4.623659886419773102e-03 7.345138583332300186e-03 2.898782491683959961e-01 -1.742648333311080933e-02 9.344657510519027710e-02 3.090046159923076630e-02 -5.497939884662628174e-02 -3.046225905418395996e-01 2.359235733747482300e-01 -4.498451575636863708e-02 4.201684612780809402e-03 2.053608894348144531e-01
2.993497811257839203e-02 -2.046498805284500122e-01 -1.307491660118103027e-01 -3.997354805469512939e-01 -1.011688187718391418e-01 1.669881343841552734e-01 -1.831299364566802979e-01 3.486763834953308105e-01 -1.309005636721849442e-02 7.675895839929580688e-02 -2.931615710258483887e-02 -3.606269881129264832e-02 -1.258305907249450684e-01 -2.551449239253997803e-01 9.355659037828445435e-02 2.328480593860149384e-02 -1.952018737792968750e-01 2.029271610081195831e-02 -6.946282833814620972e-02 -4.460592940449714661e-02 1.320732980966567993e-01 2.406608499586582184e-02 -1.035693138837814331e-01 -1.509920060634613037e-01 4.721544384956359863e-01 2.962392270565032959e-01 -1.431515365839004517e-01 -1.143258363008499146e-01 2.842760458588600159e-02 1.922883987426757812e-01 -5.620432645082473755e-02 -8.115303516387939453e-02
1.823746412992477417e-01 -1.793011426925659180e-01 6.817360967397689819e-02 -1.552472114562988281e-01 -1.156900450587272644e-01 -1.065196543931961060e-01 -1.091278344392776489e-01 2.500488460063934326e-01 -2.887588143348693848e-01 1.055368259549140930e-01 2.113920301198959351e-01 -8.889691531658172607e-02 -2.766375541687011719e-01 -1.697725951671600342e-01 4.524507522583007812e-01 -9.044843167066574097e-02 -7.218755036592483521e-02 2.330541759729385376e-01 -1.731733232736587524e-01 2.195774614810943604e-01 -6.551006436347961426e-02 2.237050794064998627e-03 -6.789745390415191650e-02 -5.135435983538627625e-02 3.519532084465026855e-01 4.197517037391662598e-02 1.386276483535766602e-01 1.152636781334877014e-01 1.506662219762802124e-01 6.214655563235282898e-02 4.916586726903915405e-02 7.025790959596633911e-02
2.654931843280792236e-01 -1.094639077782630920e-01 1.781044751405715942e-01 -1.323071122169494629e-01 -1.922898143529891968e-01 2.604789733886718750e-01 1.286990046501159668e-01 2.038978040218353271e-01 9.749928489327430725e-03 4.053677991032600403e-02 -9.570353478193283081e-02 -2.447426617145538330e-01 -2.614636719226837158e-01 -3.095034062862396240e-01 3.573416471481323242e-01 -2.624998688697814941e-01 7.301047444343566895e-02 9.726841002702713013e-02 1.428855508565902710e-01 1.502253711223602295e-01 1.437936872243881226e-01 1.167521700263023376e-01 -9.100281447172164917e-02 -1.754137575626373291e-01 1.713323295116424561e-01 -4.993104189634323120e-02 7.096501067280769348e-04 -8.461078256368637085e-02 1.830689311027526855e-01 2.493541538715362549e-01 -6.008014827966690063e-02 6.593506783246994019e-02
3.268001079559326172e-01 -2.578955590724945068e-01 -1.998398154973983765e-01 8.338534086942672729e-02 -1.313441693782806396e-01 2.063262313604354858e-01 -1.661010682582855225e-01 2.734129428863525391e-01 -1.812707073986530304e-02 2.401509135961532593e-02 -1.690049022436141968e-01 5.944137647747993469e-02 -1.893583238124847412e-01 -4.648347795009613037e-01 2.866734862327575684e-01 -1.626510322093963623e-01 9.716746956110000610e-02 -9.695964306592941284e-02 9.880521893501281738e-02 -1.902718991041183472e-01 -1.230940222740173340e-01 4.026123881340026855e-02 -2.136868797242641449e-02 -1.556981205940246582e-01 3.886752575635910034e-02 -4.124387353658676147e-02 1.723656356334686279e-01 -1.298212725669145584e-02 1.106407940387725830e-01 2.348792552947998047e-02 -2.153825610876083374e-01 1.597407013177871704e-01
6.345273554325103760e-02 -1.810770928859710693e-01 4.073473438620567322e-02 -5.439758673310279846e-02 -1.497469991445541382e-01 -5.923366174101829529e-02 -1.036116257309913635e-01 4.774606525897979736e-01 -1.403854042291641235e-01 4.061172902584075928e-01 -1.537414640188217163e-01 1.908680051565170288e-01 3.874681517481803894e-02 -3.233496546745300293e-01 7.953923940658569336e-02 -1.720342189073562622e-01 -2.038461267948150635e-01 7.829709351062774658e-02 -1.970466598868370056e-02 -1.556998193264007568e-01 -1.343812346458435059e-01 -9.228709340095520020e-02 -2.370101660490036011e-01 -1.273615211248397827e-01 9.019574150443077087e-03 1.821539252996444702e-01 1.157738640904426575e-01 -2.690135538578033447e-01 5.279451981186866760e-02 9.243463724851608276e-02 -3.153591603040695190e-02 -6.783147156238555908e-02
3.349928855895996094e-01 -4.629913717508316040e-02 3.801670670509338379e-02 -3.092398047447204590e-01 -9.337049722671508789e-02 -4.269516095519065857e-02 2.331910878419876099e-01 2.950495481491088867e-01 -9.506490826606750488e-02 1.714917123317718506e-01 -1.552351713180541992e-01 6.946079432964324951e-02 -1.514419317245483398e-01 -3.917795419692993164e-01 3.570922017097473145e-01 -3.380049392580986023e-02 3.039873763918876648e-02 4.095584526658058167e-02 5.472281482070684433e-03 -2.630626782774925232e-02 -1.067334190011024475e-01 1.765882074832916260e-01 -6.580217927694320679e-02 -5.661709234118461609e-02 -9.036979638040065765e-03 -2.195297274738550186e-03 2.258430123329162598e-01 -2.138134986162185669e-01 -1.311245374381542206e-02 2.007726132869720459e-01 -3.140595182776451111e-02 2.691206037998199463e-01
2.067376375198364258e-01 6.250489503145217896e-02 -4.470929130911827087e-02 -1.297384798526763916e-01 1.242303987964987755e-03 5.049490835517644882e-03 -7.120791822671890259e-02 5.201882123947143555e-01 -5.185741931200027466e-02 -2.341825962066650391e-01 -9.511899948120117188e-02 5.650300532579421997e-02 -1.587937921285629272e-01 -2.637729942798614502e-01 1.358713721856474876e-03 -2.459654398262500763e-02 -3.654408156871795654e-01 -5.530869960784912109e-02 -1.652996391057968140e-01 4.681424424052238464e-02 1.049287766218185425e-01 -1.822547167539596558e-01 -2.879579067230224609e-01 -8.443769812583923340e-02 3.316197395324707031e-01 7.898654788732528687e-02 5.334796756505966187e-02 -1.579644232988357544e-01 1.178695857524871826e-01 -1.155334860086441040e-01 -1.412004828453063965e-01 -4.552859440445899963e-02
-7.943353056907653809e-02 5.489692464470863342e-02 -9.018974751234054565e-02 -2.148608118295669556e-01 -3.078033626079559326e-01 9.702098369598388672e-02 -1.232093498110771179e-01 5.901005268096923828e-01 2.748424559831619263e-02 2.395985722541809082e-01 -6.474674493074417114e-02 1.435845494270324707e-01 -1.379023790359497070e-01 -1.709140539169311523e-01 4.414515569806098938e-02 -2.758545242249965668e-02 -3.462420776486396790e-02 1.086978912353515625e-01 1.188547313213348389e-01 -8.905889838933944702e-02 -3.093301355838775635e-01 6.253767758607864380e-02 -2.047601789236068726e-01 3.998674079775810242e-02 -3.725332021713256836e-02 5.305724963545799255e-02 1.603535413742065430e-01 -2.177951335906982422e-01 1.550158299505710602e-02 2.226710468530654907e-01 -1.514607220888137817e-01 -8.126814663410186768e-02
9.376380592584609985e-02 -1.277814432978630066e-02 1.543077826499938965e-01 -1.125003099441528320e-01 -1.698105484247207642e-01 1.300980616360902786e-02 -2.042584419250488281e-01 2.086168229579925537e-01 -9.319128468632698059e-03 -9.438112378120422363e-02 -5.456819757819175720e-02 1.890498101711273193e-01 -1.367402672767639160e-01 -4.361369013786315918e-01 7.469815760850906372e-02 -1.994620114564895630e-01 6.071523576974868774e-02 1.695158779621124268e-01 1.781470328569412231e-01 -1.128364130854606628e-01 1.247640699148178101e-01 -2.458830028772354126e-01 -8.794670552015304565e-02 1.340766549110412598e-01 1.927530393004417419e-02 5.942131206393241882e-02 -8.874017745256423950e-02 -2.480346262454986572e-01 1.465656012296676636e-01 3.348530828952789307e-01 3.751382529735565186e-01 1.099032312631607056e-01
6.387635320425033569e-02 1.411795318126678467e-01 2.565793693065643311e-01 -1.747619658708572388e-01 -7.220114767551422119e-02 1.653751879930496216e-01 3.779596462845802307e-02 4.769414067268371582e-01 3.614045679569244385e-02 2.297879196703433990e-03 -1.984258592128753662e-01 1.697586774826049805e-01 9.775761282071471214e-04 -1.658917665481567383e-01 1.393404304981231689e-01 -2.104000598192214966e-01 -2.409783899784088135e-01 -1.298920363187789917e-01 -7.315354794263839722e-02 -6.158289965242147446e-03 -1.607935279607772827e-01 -6.474456936120986938e-02 -2.465357035398483276e-01 -1.611714810132980347e-01 2.634822130203247070e-01 -6.023247167468070984e-02 -2.748048305511474609e-01 -2.103822827339172363e-01 4.425408691167831421e-02 4.567402973771095276e-02 -2.511161863803863525e-01 1.936738751828670502e-02
4.539636522531509399e-02 -2.585135400295257568e-01 -3.124877065420150757e-02 -9.982634335756301880e-03 -1.337314546108245850e-01 2.818916551768779755e-02 -1.101427301764488220e-01 3.889280855655670166e-01 -2.152381688356399536e-01 1.759395897388458252e-01 2.036363184452056885e-01 -2.223391085863113403e-02 2.271715551614761353e-01 -2.714049220085144043e-01 2.595078945159912109e-01 -1.619010418653488159e-01 -2.089571058750152588e-01 1.390770822763442993e-01 1.659394502639770508e-01 5.059995502233505249e-02 -7.150769978761672974e-02 -1.777286231517791748e-01 -5.844804644584655762e-02 -8.444245159626007080e-02 1.001426205039024353e-01 -6.499658524990081787e-02 -4.571462050080299377e-02 -2.439159750938415527e-01 -3.562521934509277344e-02 1.982561051845550537e-01 -3.394929468631744385e-01 1.946102529764175415e-01
3.180372118949890137e-01 3.148601204156875610e-02 1.050245240330696106e-01 -1.217175945639610291e-01 -3.212380707263946533e-01 -3.328122943639755249e-02 -4.632927477359771729e-02 1.592906117439270020e-01 -1.081901043653488159e-01 -5.364052951335906982e-03 -1.499764174222946167e-01 -3.049389719963073730e-01 1.492898818105459213e-02 -1.442043185234069824e-01 2.926302552223205566e-01 -2.979602515697479248e-01 -1.041079834103584290e-01 1.326971501111984253e-01 -2.003499418497085571e-01 3.355212137103080750e-02 -2.143627703189849854e-01 1.174925491213798523e-01 -1.920585334300994873e-01 -1.846614629030227661e-01 7.126235961914062500e-02 2.237601578235626221e-01 1.575644463300704956e-01 -6.024354696273803711e-02 2.484685927629470825e-01 5.353903770446777344e-02 -2.042003124952316284e-01 1.648952960968017578e-01
1.317677646875381470e-01 -1.154771167784929276e-02 -5.187994986772537231e-02 -9.941203892230987549e-02 -3.474116325378417969e-01 3.428722964599728584e-03 5.510222539305686951e-02 4.156053066253662109e-01 -2.579452097415924072e-01 1.321197003126144409e-01 1.953952014446258545e-02 2.470032870769500732e-02 4.028811678290367126e-02 -1.805845648050308228e-01 4.175231158733367920e-01 1.233120262622833252e-01 1.670335680246353149e-01 -7.741352915763854980e-02 -3.990323841571807861e-02 -6.320694833993911743e-02 2.317385189235210419e-02 1.238257512450218201e-01 6.550474464893341064e-02 -1.789512336254119873e-01 1.869183331727981567e-01 -1.433902680873870850e-01 2.732489109039306641e-01 -3.039411604404449463e-01 -5.402363371104001999e-03 1.865660101175308228e-01 2.811827696859836578e-02 1.219602227210998535e-01
1.013229861855506897e-01 -6.741592288017272949e-02 1.514459103345870972e-01 -1.704857796430587769e-01 4.915942251682281494e-02 -8.020851761102676392e-02 -1.726339310407638550e-01 3.914380073547363281e-01 -1.692353188991546631e-01 1.038280054926872253e-01 2.228218596428632736e-03 1.978056132793426514e-01 -9.209844283759593964e-03 -1.443515866994857788e-01 2.331088632345199585e-01 -1.084722355008125305e-01 -2.319586575031280518e-01 -1.595552265644073486e-01 -1.917017847299575806e-01 -6.463868170976638794e-02 -1.291964650154113770e-01 1.288242787122726440e-01 -1.426341831684112549e-01 -7.935748249292373657e-02 3.057861328125000000e-01 -1.996296495199203491e-01 1.295779198408126831e-01 -3.223915994167327881e-01 2.098959237337112427e-01 1.752602756023406982e-01 -2.007589042186737061e-01 1.626339405775070190e-01
9.773205220699310303e-02 -2.296841237694025040e-03 -6.039314903318881989e-03 -6.968734413385391235e-02 -3.389177918434143066e-01 -6.345780193805694580e-02 4.644858464598655701e-02 4.804736077785491943e-01 9.944874048233032227e-02 2.878324091434478760e-01 9.741608798503875732e-02 -2.048899978399276733e-02 -1.950185000896453857e-01 -4.668421745300292969e-01 1.825023144483566284e-01 -5.682219937443733215e-02 2.077226191759109497e-01 -6.072891131043434143e-02 -2.069287002086639404e-02 9.079731255769729614e-02 -2.692581620067358017e-03 2.269947342574596405e-02 6.224795244634151459e-03 -5.955079197883605957e-02 -9.270177222788333893e-03 -2.330911308526992798e-01 -8.138998597860336304e-02 -9.313570708036422729e-02 1.852677464485168457e-01 -1.375810354948043823e-01 -2.275141924619674683e-01 6.435073912143707275e-02
1.128324940800666809e-01 -6.870424747467041016e-02 -4.509120713919401169e-03 -8.803611993789672852e-02 -2.978225648403167725e-01 -3.740050271153450012e-02 1.938466280698776245e-01 3.396008312702178955e-01 -2.175627052783966064e-01 -3.707367554306983948e-02 -2.897627055644989014e-01 1.018779873847961426e-01 -6.450265645980834961e-02 -3.629112541675567627e-01 2.552377879619598389e-01 -8.757098577916622162e-03 -1.292886864393949509e-02 6.279876083135604858e-02 1.534583419561386108e-01 1.327888853847980499e-02 -1.322913635522127151e-02 -9.313915669918060303e-02 7.140223681926727295e-02 -3.782343268394470215e-01 2.319440096616744995e-01 2.693278342485427856e-02 2.006605863571166992e-01 -1.367149204015731812e-01 5.126750841736793518e-02 2.496533691883087158e-01 1.359770298004150391e-01 7.660107314586639404e-02
3.650839328765869141e-01 2.065502852201461792e-01 1.187771931290626526e-01 -2.195944488048553467e-01 1.465191096067428589e-01 -7.301924377679824829e-02 -3.487529158592224121e-01 3.661494553089141846e-01 -2.239284515380859375e-01 1.894571483135223389e-01 -1.605706289410591125e-02 -1.506935618817806244e-02 -7.290342357009649277e-03 -2.242809534072875977e-01 -5.888516083359718323e-03 -2.524730563163757324e-01 9.838327765464782715e-03 -1.515605449676513672e-01 3.037576563656330109e-02 1.932527124881744385e-01 1.356615684926509857e-02 -2.921083196997642517e-02 1.047800555825233459e-01 -2.210493087768554688e-01 1.294819414615631104e-01 -1.534321308135986328e-01 -5.391519516706466675e-02 -1.218474134802818298e-01 2.348510175943374634e-01 -4.576981440186500549e-02 -1.947365254163742065e-01 -5.588794127106666565e-02
2.730498313903808594e-01 -2.812635898590087891e-02 -5.068673938512802124e-02 -3.105561807751655579e-02 -3.889870047569274902e-01 6.412988156080245972e-02 -1.085079275071620941e-02 4.054449796676635742e-01 -1.677351295948028564e-01 -1.367433555424213409e-02 6.751312315464019775e-02 1.239299327135086060e-01 1.628828197717666626e-01 -1.005122344940900803e-02 8.464014530181884766e-02 -1.239491328597068787e-01 2.184289395809173584e-01 1.900366693735122681e-01 -1.165989413857460022e-01 2.180723100900650024e-02 9.535142034292221069e-02 5.857137218117713928e-02 9.631188958883285522e-02 -1.436592191457748413e-01 4.149110615253448486e-02 -1.130485832691192627e-01 -3.418965935707092285e-01 -1.409782320261001587e-01 4.001694917678833008e-01 2.148508429527282715e-01 -6.556906551122665405e-02 3.995407372713088989e-02
-7.990952581167221069e-03 -9.179794043302536011e-02 9.398484975099563599e-02 -1.881025284528732300e-01 -3.325602114200592041e-01 -1.787509918212890625e-01 2.014844417572021484e-01 3.320914506912231445e-01 -7.681566476821899414e-02 -7.803919911384582520e-02 -1.791401654481887817e-01 -2.054104208946228027e-01 -2.976227179169654846e-02 -3.857662677764892578e-01 2.856939733028411865e-01 1.295280605554580688e-01 1.679466105997562408e-02 1.649661809206008911e-01 -9.818594902753829956e-02 -4.864288121461868286e-02 -8.857259899377822876e-02 -8.648314513266086578e-03 1.743528544902801514e-01 -1.594867259263992310e-01 1.599870622158050537e-01 1.458602845668792725e-01 2.324891984462738037e-01 -3.180833756923675537e-01 2.291644737124443054e-02 9.141819179058074951e-02 4.781338572502136230e-02 -5.444391071796417236e-02
3.668895363807678223e-01 4.181784577667713165e-03 2.008152604103088379e-01 4.653234034776687622e-02 -1.528302207589149475e-02 -6.482949107885360718e-02 -9.617441892623901367e-02 2.989114522933959961e-01 -9.311820566654205322e-02 -1.479804664850234985e-01 8.828280121088027954e-02 -2.344411015510559082e-01 2.382818609476089478e-02 -3.120101690292358398e-01 3.339918255805969238e-01 -1.092916354537010193e-01 -1.231200695037841797e-01 2.383643239736557007e-01 -1.683633327484130859e-01 9.019347280263900757e-02 8.244481682777404785e-02 1.776505261659622192e-01 -6.401814054697751999e-03 -1.718623787164688110e-01 3.904972076416015625e-01 -1.277732700109481812e-01 1.733929514884948730e-01 2.259602770209312439e-02 8.122370392084121704e-02 9.967027604579925537e-02 -1.126865148544311523e-01 9.917830117046833038e-03
-6.160323321819305420e-02 2.694381214678287506e-02 -6.348657608032226562e-02 -1.671084910631179810e-01 -2.312649786472320557e-01 -1.114091426134109497e-01 -8.050601929426193237e-02 5.778636932373046875e-01 -6.875487510114908218e-03 -1.818710751831531525e-02 -1.737006306648254395e-01 -7.396612316370010376e-02 8.268094062805175781e-02 -4.016375541687011719e-01 1.347322165966033936e-01 1.469657123088836670e-01 6.715597212314605713e-02 1.164742466062307358e-02 -9.653318673372268677e-02 -2.202672213315963745e-01 -2.065398544073104858e-01 -3.858395665884017944e-02 -2.981341481208801270e-01 -1.490250974893569946e-01 4.355018958449363708e-02 1.099137887358665466e-01 -5.709856748580932617e-02 2.779475972056388855e-02 5.177410319447517395e-02 1.445751488208770752e-01 4.450220987200737000e-02 2.280425876379013062e-01
-5.846458021551370621e-03 -6.610994786024093628e-02 -2.300107777118682861e-01 -8.155985176563262939e-02 -2.604006826877593994e-01 1.096258610486984253e-01 -1.670621708035469055e-02 5.113651752471923828e-01 -6.223748996853828430e-02 1.648367643356323242e-01 3.327309787273406982e-01 -1.378788948059082031e-01 -2.567696571350097656e-01 -1.386899352073669434e-01 1.335595846176147461e-01 -3.143750131130218506e-01 -1.632550209760665894e-01 -1.133421882987022400e-01 -2.943255752325057983e-02 6.062044203281402588e-02 -2.652158439159393311e-01 -9.758672118186950684e-02 -2.010090202093124390e-01 1.116388961672782898e-01 1.627010107040405273e-01 -4.616384953260421753e-02 -3.553015738725662231e-02 7.992681115865707397e-02 6.999426055699586868e-03 1.046623885631561279e-01 -4.261822998523712158e-02 7.742588222026824951e-02
4.737491905689239502e-02 -6.529163569211959839e-03 9.136305749416351318e-02 -3.526636362075805664e-01 -3.063069880008697510e-01 -7.898211479187011719e-02 5.466457456350326538e-02 4.270900189876556396e-01 -1.205862686038017273e-01 -6.059205159544944763e-02 -5.181438475847244263e-02 -1.018479317426681519e-01 -5.390116572380065918e-02 -3.917399942874908447e-01 2.776860892772674561e-01 -2.367165982723236084e-01 1.663063913583755493e-01 -1.665389090776443481e-01 -5.295890942215919495e-02 -7.378331571817398071e-02 -1.426511108875274658e-01 -1.084821373224258423e-01 3.673303872346878052e-02 -8.357562124729156494e-02 1.974489837884902954e-01 -1.290264725685119629e-01 2.143571674823760986e-01 -7.104323059320449829e-02 -9.530679881572723389e-02 1.049611195921897888e-01 1.671305149793624878e-01 1.260453951545059681e-03
5.171335935592651367e-01 -8.002053201198577881e-02 -2.817757241427898407e-02 -1.870244890451431274e-01 8.519415557384490967e-02 1.017300039529800415e-02 -1.496246457099914551e-01 2.559642493724822998e-01 -2.369632720947265625e-01 4.977696388959884644e-02 4.766171053051948547e-02 -9.943731874227523804e-02 2.015570402145385742e-01 -3.362211883068084717e-01 1.958318203687667847e-01 -1.859364844858646393e-02 -7.820501178503036499e-02 -9.811692684888839722e-02 1.044694110751152039e-01 1.015267595648765564e-01 -1.756658703088760376e-01 -1.704034358263015747e-01 -6.478038150817155838e-03 -2.479236721992492676e-01 1.994766891002655029e-01 1.796871423721313477e-01 -9.189610183238983154e-02 -1.226842477917671204e-01 2.465886026620864868e-01 -9.951984882354736328e-02 -8.551808446645736694e-02 3.076976863667368889e-03
1.568595319986343384e-01 -8.515728265047073364e-02 1.270084530115127563e-01 -2.813701033592224121e-01 -1.466922610998153687e-01 9.782361984252929688e-02 8.769058436155319214e-02 4.646772146224975586e-01 2.076998818665742874e-03 -1.315024048089981079e-01 -1.360922213643789291e-02 9.076371788978576660e-02 3.308507800102233887e-02 -4.298029541969299316e-01 2.028465569019317627e-01 9.260590741178020835e-05 2.694478072226047516e-02 8.078371733427047729e-02 2.756664063781499863e-03 4.035754874348640442e-02 -1.026034131646156311e-01 1.273536980152130127e-01 3.797542303800582886e-02 -3.861182034015655518e-01 9.096410870552062988e-02 -1.103124246001243591e-01 1.356943547725677490e-01 -2.980247735977172852e-01 -6.676260381937026978e-02 -2.172550559043884277e-02 2.108438014984130859e-01 -4.716575890779495239e-02
2.575705051422119141e-01 2.610434591770172119e-01 -4.756941273808479309e-02 -1.171401292085647583e-01 8.815971203148365021e-03 1.781859248876571655e-01 -1.325123012065887451e-01 4.965647161006927490e-01 -1.756577342748641968e-01 1.668541729450225830e-01 1.954829990863800049e-01 6.370198726654052734e-02 2.142268419265747070e-01 -1.723544895648956299e-01 3.084197342395782471e-01 -1.545012295246124268e-01 4.405135661363601685e-02 5.175818875432014465e-02 1.191803663969039917e-01 -1.394393742084503174e-01 1.839059218764305115e-02 5.288335308432579041e-02 -2.881183326244354248e-01 -1.391132920980453491e-02 2.327104508876800537e-01 5.579930171370506287e-02 1.859995909035205841e-02 -1.577872484922409058e-01 1.098530292510986328e-01 3.192741889506578445e-03 -1.631795316934585571e-01 -1.103714257478713989e-01
-3.106438368558883667e-02 6.618691235780715942e-02 8.433627896010875702e-03 -3.355899751186370850e-01 -1.273598074913024902e-01 -1.854221522808074951e-01 5.282174050807952881e-02 4.142221808433532715e-01 -9.566354006528854370e-02 7.441772520542144775e-02 -7.877334952354431152e-02 1.090955808758735657e-01 -1.365375220775604248e-01 -4.442851543426513672e-01 3.543795645236968994e-01 -1.281495541334152222e-01 6.786722689867019653e-02 3.116776421666145325e-02 7.737486809492111206e-02 1.126481741666793823e-01 -1.626044511795043945e-01 -1.051454097032546997e-01 5.533153936266899109e-02 -3.698760569095611572e-01 1.748858988285064697e-01 3.014015592634677887e-02 3.318983316421508789e-02 -1.262053251266479492e-01 9.028786420822143555e-02 -1.579372398555278778e-02 -5.464987084269523621e-02 6.800504773855209351e-02
2.096243947744369507e-01 -1.432836353778839111e-01 5.486336722970008850e-02 7.463090121746063232e-03 -4.344846606254577637e-01 -1.874145306646823883e-02 -2.818834409117698669e-02 3.765108287334442139e-01 7.045910693705081940e-03 2.160909920930862427e-01 1.072221715003252029e-02 8.149854093790054321e-02 6.929502636194229126e-02 -4.057590365409851074e-01 3.405199348926544189e-01 1.012896820902824402e-01 1.483604460954666138e-01 -7.156741619110107422e-02 -1.693300753831863403e-01 -3.524361550807952881e-02 1.282168775796890259e-01 1.602209359407424927e-01 -4.339501634240150452e-02 -1.493206918239593506e-01 1.073311045765876770e-01 1.803257763385772705e-01 6.246432662010192871e-02 -1.865974366664886475e-01 3.054699301719665527e-02 -8.941148966550827026e-02 -6.202070042490959167e-02 1.809741854667663574e-01
3.599395155906677246e-01 -5.120094865560531616e-02 -4.639413207769393921e-02 9.754911065101623535e-02 -1.842274367809295654e-01 -2.764566801488399506e-02 -1.317705363035202026e-01 6.094085574150085449e-01 -2.819441258907318115e-02 8.161953650414943695e-03 1.362356394529342651e-01 -1.059696972370147705e-01 1.782026886940002441e-01 9.436582028865814209e-02 2.749564945697784424e-01 -4.173966869711875916e-02 9.204216301441192627e-02 -4.412852227687835693e-03 -1.885063350200653076e-01 -2.968614101409912109e-01 1.432932615280151367e-01 6.452959775924682617e-02 1.773806102573871613e-02 -3.422288596630096436e-02 6.946831941604614258e-02 1.277413666248321533e-01 1.248158589005470276e-01 1.380090788006782532e-02 8.750373125076293945e-02 2.777808010578155518e-01 -1.042042020708322525e-02 6.225468218326568604e-02
9.274254739284515381e-02 -2.378299236297607422e-01 5.378410592675209045e-02 -4.448800161480903625e-02 -2.032079249620437622e-01 -7.781073451042175293e-03 -2.849620282649993896e-01 9.405476599931716919e-02 -1.910039782524108887e-02 1.307977288961410522e-01 -1.263858284801244736e-02 -9.388832375407218933e-03 1.124780699610710144e-01 -8.615121990442276001e-02 2.567058801651000977e-01 -5.529130995273590088e-02 -3.218128383159637451e-01 1.568841934204101562e-01 -6.021789088845252991e-02 -2.108265757560729980e-01 1.850284785032272339e-01 8.415680378675460815e-02 4.478609561920166016e-02 3.488753139972686768e-01 3.019025921821594238e-01 -1.980683207511901855e-01 1.947921812534332275e-01 -2.401603013277053833e-01 -1.387412399053573608e-01 5.149490013718605042e-02 3.201811611652374268e-01 1.045306213200092316e-02
4.727974161505699158e-02 5.663174763321876526e-02 7.439883425831794739e-03 -6.797466427087783813e-02 -1.430990695953369141e-01 1.306421868503093719e-02 -3.919405341148376465e-01 3.370374739170074463e-01 8.193969726562500000e-02 -1.260868161916732788e-01 3.197951614856719971e-01 1.023097634315490723e-01 -2.783574163913726807e-01 -2.343273162841796875e-01 7.018975913524627686e-02 -1.627515256404876709e-01 -6.424168497323989868e-02 7.269138842821121216e-02 2.029232382774353027e-01 -1.594465225934982300e-01 -6.246659532189369202e-02 4.187743645161390305e-03 -6.484330445528030396e-02 -2.921627089381217957e-02 1.497115939855575562e-01 -1.977123320102691650e-02 -6.363211572170257568e-02 -2.411150932312011719e-01 3.660955429077148438e-01 -1.378801017999649048e-01 -9.798471629619598389e-02 2.650450468063354492e-01
2.292812764644622803e-01 7.583476603031158447e-02 -1.173308864235877991e-01 2.597122192382812500e-01 -2.581108361482620239e-02 9.872116893529891968e-02 -1.522925943136215210e-01 2.789574265480041504e-01 8.688277006149291992e-02 -5.739669874310493469e-02 2.227823436260223389e-02 -7.200925052165985107e-02 -1.999669522047042847e-01 6.539100408554077148e-02 1.353618353605270386e-01 -2.785588502883911133e-01 -2.190811634063720703e-01 4.785947501659393311e-03 -4.007971659302711487e-02 -1.394381672143936157e-01 -5.727754905819892883e-02 1.359450817108154297e-01 1.463995575904846191e-01 1.841028481721878052e-01 2.413288354873657227e-01 -1.661514937877655029e-01 -1.891580224037170410e-01 -1.123426035046577454e-01 2.605697214603424072e-01 4.111892580986022949e-01 2.613082528114318848e-01 -8.169841021299362183e-02
1.441035419702529907e-01 -1.470036059617996216e-01 2.578867375850677490e-01 -8.340764790773391724e-02 -3.246237933635711670e-01 -1.381220389157533646e-02 -2.681766748428344727e-01 1.405753940343856812e-01 -1.605105400085449219e-01 2.126151770353317261e-01 -2.099156528711318970e-01 -1.175462678074836731e-01 -2.034121751785278320e-01 2.250116690993309021e-02 -1.702916771173477173e-01 -2.127901911735534668e-01 -6.234074383974075317e-02 7.037854194641113281e-02 6.879427284002304077e-02 -3.526193797588348389e-01 -1.894505023956298828e-01 1.207842007279396057e-01 -2.642773091793060303e-01 8.574099838733673096e-02 2.473043650388717651e-01 1.327705234289169312e-01 7.662744075059890747e-02 -2.142243236303329468e-01 8.897212892770767212e-02 -2.260764501988887787e-02 5.580816045403480530e-02 1.849808841943740845e-01
1.345099806785583496e-01 -2.298405617475509644e-01 2.446400672197341919e-01 -1.629118621349334717e-01 -1.237595379352569580e-01 6.791972368955612183e-02 -2.183270901441574097e-01 2.102080136537551880e-01 -1.303746402263641357e-01 -1.300092786550521851e-01 1.029955893754959106e-01 1.546872314065694809e-03 5.620140954852104187e-02 -2.043379545211791992e-01 2.679502367973327637e-01 -1.039471328258514404e-01 -3.675801455974578857e-01 3.579201549291610718e-02 7.833019644021987915e-02 -1.491186171770095825e-01 7.230296730995178223e-02 -1.437699198722839355e-01 2.350187627598643303e-03 1.646755337715148926e-01 1.054145693778991699e-01 1.033954992890357971e-01 -6.714450567960739136e-02 -1.639498025178909302e-01 3.796460628509521484e-01 -3.477246165275573730e-01 8.759336173534393311e-02 1.232317164540290833e-01
2.071083933115005493e-01 -7.606929633766412735e-03 7.926414906978607178e-02 -2.633978128433227539e-01 -1.476043611764907837e-01 -3.637529537081718445e-02 -1.028423458337783813e-01 3.997863233089447021e-01 -1.191702261567115784e-01 -1.411623787134885788e-02 2.446623705327510834e-02 2.559755444526672363e-01 -3.260625526309013367e-02 -6.718911975622177124e-02 2.503389716148376465e-01 -1.224443018436431885e-01 -8.810912817716598511e-02 -8.811397850513458252e-02 3.434815630316734314e-02 -1.784785538911819458e-01 -3.293700814247131348e-01 3.027510046958923340e-01 1.395376771688461304e-01 -1.389252096414566040e-01 1.081269085407257080e-01 7.915157079696655273e-02 9.444197267293930054e-02 -1.180395409464836121e-01 3.422008827328681946e-02 -3.462484478950500488e-01 -1.671776324510574341e-01 2.163716256618499756e-01
1.103483363986015320e-01 -2.511253952980041504e-01 1.341632157564163208e-01 -2.570694983005523682e-01 -2.024449110031127930e-01 -1.332538127899169922e-01 3.507322445511817932e-02 2.514951825141906738e-01 -5.105025693774223328e-02 -1.079863160848617554e-01 1.840565800666809082e-01 5.253490060567855835e-02 9.074674546718597412e-02 -1.497211605310440063e-01 7.890047132968902588e-02 -2.812162935733795166e-01 -1.776472330093383789e-01 -4.962673783302307129e-02 1.150451134890317917e-02 -2.189360409975051880e-01 -7.089630514383316040e-02 2.910615205764770508e-01 7.434980571269989014e-02 1.273813005536794662e-02 3.149156868457794189e-01 1.004585437476634979e-02 -1.858975142240524292e-01 -3.452493548393249512e-01 2.430087514221668243e-02 -2.895332872867584229e-01 -5.695558339357376099e-02 1.799432039260864258e-01
3.017935156822204590e-01 -2.070159316062927246e-01 -3.685839101672172546e-02 -1.726308166980743408e-01 -3.216830790042877197e-01 -6.212145835161209106e-02 -6.903631240129470825e-02 3.166088461875915527e-01 6.991261243820190430e-02 1.566379815340042114e-01 -1.864631474018096924e-01 6.184380501508712769e-02 7.514301687479019165e-02 -2.861392498016357422e-01 3.225172460079193115e-01 -1.388540118932723999e-01 1.112563461065292358e-01 1.772453486919403076e-01 -6.080351024866104126e-02 1.012796908617019653e-01 9.800475090742111206e-02 -3.706056997179985046e-02 -3.012425824999809265e-02 -1.409994512796401978e-01 8.474016934633255005e-02 -1.440081596374511719e-01 2.263554185628890991e-01 -3.741692602634429932e-01 -2.506558783352375031e-02 6.170912832021713257e-02 -1.747904270887374878e-01 7.781009189784526825e-03
3.997064232826232910e-01 1.030322685837745667e-01 3.175385296344757080e-01 1.798807382583618164e-01 -7.823313027620315552e-02 -7.593402266502380371e-02 -4.112291708588600159e-02 2.008513212203979492e-01 -2.093078792095184326e-01 1.684941500425338745e-01 7.254259288311004639e-02 4.272266477346420288e-02 -3.223142400383949280e-02 6.070844456553459167e-02 1.121659800410270691e-01 -1.406248509883880615e-01 -3.174634575843811035e-01 1.851616799831390381e-01 -8.623196184635162354e-02 -1.831716150045394897e-01 -1.339964568614959717e-01 1.759429574012756348e-01 2.123662084341049194e-01 1.378096640110015869e-01 2.665583491325378418e-01 8.513419330120086670e-02 -1.176441088318824768e-02 -2.095133811235427856e-02 1.142261400818824768e-01 2.767441570758819580e-01 3.635433316230773926e-02 -2.593287527561187744e-01
2.271439284086227417e-01 1.817830801010131836e-01 -1.393103301525115967e-01 -6.809376180171966553e-02 -5.595274642109870911e-02 1.049671471118927002e-01 1.045502424240112305e-01 3.194298148155212402e-01 -2.422193437814712524e-01 -1.017850115895271301e-01 -2.037099152803421021e-01 -4.599536955356597900e-02 1.458085179328918457e-01 -1.413377970457077026e-01 4.041040241718292236e-01 2.509593963623046875e-01 -1.104312762618064880e-01 1.678731292486190796e-01 3.792289644479751587e-02 -5.835587158799171448e-02 1.588315814733505249e-01 2.172998040914535522e-01 1.435010433197021484e-01 1.370302289724349976e-01 2.008185386657714844e-01 2.299789190292358398e-01 -8.301509916782379150e-02 -5.298715457320213318e-02 7.124683260917663574e-02 1.741360872983932495e-01 -4.113538563251495361e-02 2.949489653110504150e-01
-1.608755290508270264e-01 9.723163396120071411e-02 3.287295699119567871e-01 -6.330483406782150269e-02 -3.207387328147888184e-01 -1.540735214948654175e-01 3.740611299872398376e-02 2.254854887723922729e-01 5.771352350711822510e-02 -4.591220244765281677e-02 -8.880604803562164307e-02 5.705394968390464783e-02 -4.703591763973236084e-02 -5.896284803748130798e-02 2.820078432559967041e-01 -3.616383373737335205e-01 -1.009368747472763062e-01 7.719866186380386353e-02 1.247928440570831299e-01 -1.534290760755538940e-01 -1.984579712152481079e-01 -6.016672030091285706e-02 2.359863519668579102e-01 -4.649841412901878357e-02 6.548998504877090454e-02 1.865821927785873413e-01 -2.226631343364715576e-01 -1.025332044810056686e-02 1.879144459962844849e-01 3.130358457565307617e-01 -1.174309849739074707e-01 2.217234224081039429e-01
1.198811680078506470e-01 3.106988072395324707e-01 7.827092707157135010e-02 1.441947463899850845e-02 -1.898129135370254517e-01 1.814275234937667847e-01 -2.732977271080017090e-01 2.422751933336257935e-01 1.096072606742382050e-02 -1.074552088975906372e-01 -5.187322944402694702e-02 2.283285409212112427e-01 -1.979066133499145508e-01 -2.025978267192840576e-01 2.596352808177471161e-02 -4.610906839370727539e-01 4.318646341562271118e-02 9.799989312887191772e-02 8.733382076025009155e-02 -4.327274113893508911e-02 -2.248996794223785400e-01 -1.459602862596511841e-01 1.012738719582557678e-01 8.393222093582153320e-02 1.395242810249328613e-01 3.468503952026367188e-01 6.093063205480575562e-02 -1.515025198459625244e-01 1.004368811845779419e-01 1.834802031517028809e-01 6.451332475990056992e-03 7.579533848911523819e-03
2.622797898948192596e-02 -2.782383263111114502e-01 3.400897979736328125e-02 -3.640049323439598083e-02 3.276575729250907898e-02 -9.481509774923324585e-02 7.220437377691268921e-02 3.851112425327301025e-01 -3.680845722556114197e-03 1.216712519526481628e-01 -3.466502130031585693e-01 -1.734107136726379395e-01 2.243498153984546661e-02 -2.509872615337371826e-01 1.625168770551681519e-01 -6.412862986326217651e-02 -4.572997987270355225e-01 -7.566480338573455811e-02 -1.011645346879959106e-01 -1.477815508842468262e-01 -1.062777917832136154e-02 -3.205239772796630859e-02 -7.247860729694366455e-02 7.499210070818662643e-03 2.922669947147369385e-01 -1.552209723740816116e-03 2.140932083129882812e-01 6.089152768254280090e-02 1.854638159275054932e-01 1.514697670936584473e-01 8.286254107952117920e-02 2.102504670619964600e-01
-3.602384775876998901e-02 1.241150125861167908e-01 3.966876491904258728e-02 1.550885755568742752e-02 -2.367164343595504761e-01 -8.720811456441879272e-02 -1.339402794837951660e-01 3.290334641933441162e-01 1.526028215885162354e-01 4.203823581337928772e-02 -9.920980781316757202e-02 4.454974830150604248e-02 1.953734457492828369e-01 -8.797856420278549194e-02 1.674782671034336090e-02 -3.399134576320648193e-01 1.088348999619483948e-01 5.722507089376449585e-02 -4.907563328742980957e-02 -4.182074218988418579e-02 1.723186671733856201e-02 -8.105575293302536011e-02 1.957669258117675781e-01 2.007905989885330200e-01 2.206039428710937500e-01 6.870724260807037354e-02 6.761305779218673706e-02 -2.649501264095306396e-01 3.211798965930938721e-01 4.867643117904663086e-01 4.754511266946792603e-02 1.331427842378616333e-01
2.190361917018890381e-01 -2.857808768749237061e-01 -1.892422735691070557e-01 -1.875757724046707153e-01 -1.568778604269027710e-01 2.486614733934402466e-01 2.585481107234954834e-02 3.503168523311614990e-01 5.946436151862144470e-02 2.647289820015430450e-02 -3.023602068424224854e-02 -6.741864979267120361e-02 1.275769770145416260e-01 -2.205640673637390137e-01 3.908399343490600586e-01 -2.061738222837448120e-01 -1.759408563375473022e-01 -2.418291009962558746e-02 -2.724974043667316437e-02 -8.867239952087402344e-02 -1.100494787096977234e-01 6.207948550581932068e-02 -2.500071525573730469e-01 -9.626221656799316406e-02 -9.844672679901123047e-02 -1.204432919621467590e-01 1.974858343601226807e-02 -2.832531332969665527e-01 1.613909155130386353e-01 2.128222435712814331e-01 8.628804981708526611e-02 9.028137475252151489e-02
2.643001079559326172e-01 -2.477324940264225006e-02 -5.411341413855552673e-02 3.408250957727432251e-02 -2.031119614839553833e-01 -2.828730940818786621e-01 -1.943512558937072754e-01 2.006254792213439941e-01 -1.418631076812744141e-01 1.220118626952171326e-01 -1.165409609675407410e-01 -1.702296137809753418e-01 -3.729698807001113892e-02 -4.652200043201446533e-01 9.111023694276809692e-02 -2.398811429738998413e-01 8.131758123636245728e-02 -2.971936762332916260e-01 7.194934785366058350e-02 -1.193328946828842163e-01 -4.444379359483718872e-02 1.659305095672607422e-01 8.494154363870620728e-02 -2.103861719369888306e-01 -1.801076903939247131e-02 -5.024757608771324158e-02 -8.931780233979225159e-03 -3.684580326080322266e-01 1.031241342425346375e-01 9.124571084976196289e-02 1.027878969907760620e-01 -3.681297972798347473e-02
2.547181546688079834e-01 -2.036186009645462036e-01 2.078447192907333374e-01 -1.033464595675468445e-01 -1.517291814088821411e-01 2.835114020854234695e-03 -6.899023801088333130e-02 1.636455059051513672e-01 -1.467793136835098267e-01 -9.868932887911796570e-03 -2.943027317523956299e-01 -1.003088280558586121e-01 3.693550452589988708e-02 -2.478902935981750488e-01 3.612378239631652832e-01 -1.619219779968261719e-01 -1.247302517294883728e-01 1.916167587041854858e-01 -2.227720618247985840e-01 2.825140953063964844e-01 1.270338147878646851e-01 -2.481999434530735016e-02 -1.223259642720222473e-01 -1.524565964937210083e-01 1.966346949338912964e-01 6.887760758399963379e-02 2.013764530420303345e-01 -9.685754776000976562e-02 1.177842617034912109e-01 -1.413257885724306107e-02 2.020616978406906128e-01 2.498889267444610596e-01
2.062017321586608887e-01 6.671661883592605591e-02 -1.110790818929672241e-01 -8.453596383333206177e-02 -2.272554337978363037e-01 -2.246688008308410645e-01 8.700725436210632324e-02 3.349953293800354004e-01 1.176390796899795532e-01 -3.499211743474006653e-02 -1.459899451583623886e-02 -2.348756790161132812e-01 -1.513597834855318069e-02 -6.232331991195678711e-01 5.045196041464805603e-02 -1.565586030483245850e-01 -1.388089656829833984e-01 1.961572095751762390e-02 1.550092101097106934e-01 1.810618489980697632e-02 -4.028578847646713257e-02 4.222096130251884460e-02 -3.318167477846145630e-02 -3.639393299818038940e-02 6.124898791313171387e-02 -2.949319779872894287e-01 -8.859267830848693848e-02 9.557810425758361816e-02 2.084612548351287842e-01 1.518027782440185547e-01 -3.499681502580642700e-02 -1.412167027592658997e-02
1.923772245645523071e-01 1.928776130080223083e-02 -2.354242280125617981e-02 -1.506396681070327759e-01 -7.959067821502685547e-02 1.389488279819488525e-01 9.608076512813568115e-02 3.996224403381347656e-01 6.830716878175735474e-02 -1.889662742614746094e-01 -2.134899646043777466e-01 -9.712196141481399536e-02 -5.779542773962020874e-02 -4.254902899265289307e-01 3.211096525192260742e-01 1.780337989330291748e-01 1.355215311050415039e-01 4.417794756591320038e-03 -1.701555699110031128e-01 2.275223881006240845e-01 -1.610522121191024780e-01 6.933705508708953857e-02 9.621910750865936279e-02 -9.951330721378326416e-02 2.891440391540527344e-01 4.494230821728706360e-02 -1.541500836610794067e-01 -2.026771754026412964e-01 -1.668122708797454834e-01 -3.495307639241218567e-02 1.111671328544616699e-02 3.974213823676109314e-02
1.430749446153640747e-01 -4.897794127464294434e-02 6.531254947185516357e-02 -1.122522801160812378e-01 -1.804187148809432983e-01 -2.120086997747421265e-01 -1.647318005561828613e-01 2.791698873043060303e-01 1.280765421688556671e-02 -9.990522265434265137e-02 -4.095724970102310181e-02 1.003054603934288025e-01 3.198999166488647461e-02 -5.758960247039794922e-01 3.134111464023590088e-01 1.593500189483165741e-02 -2.092515975236892700e-01 -2.083553075790405273e-01 -5.360904335975646973e-02 -1.730084605515003204e-02 -1.953378170728683472e-01 -8.616515435278415680e-03 -3.737410530447959900e-02 -1.901382356882095337e-01 1.741673201322555542e-01 -1.254793554544448853e-01 2.122020274400711060e-01 -7.685615867376327515e-02 -1.357559263706207275e-01 1.857367604970932007e-01 5.865284428000450134e-02 7.151035964488983154e-02
2.696997225284576416e-01 -4.004269838333129883e-02 -1.360980421304702759e-01 -6.275825202465057373e-03 -2.966287732124328613e-01 4.700951650738716125e-02 1.116003841161727905e-01 5.475488305091857910e-01 2.731059305369853973e-02 2.709081768989562988e-01 -4.218862578272819519e-02 -2.493967860937118530e-01 1.661306247115135193e-02 1.676400005817413330e-02 2.585969567298889160e-01 2.147098071873188019e-02 7.599686831235885620e-02 -1.706249564886093140e-01 1.046560481190681458e-01 1.787588745355606079e-02 7.522567361593246460e-02 1.667614728212356567e-01 -7.469519227743148804e-02 -1.992955505847930908e-01 1.924149543046951294e-01 1.523024737834930420e-01 -3.059236146509647369e-02 -1.514256596565246582e-01 2.022233158349990845e-01 7.880003750324249268e-02 -1.444397307932376862e-02 2.056765407323837280e-01
2.535679638385772705e-01 -1.139152720570564270e-01 8.484398573637008667e-02 -2.161803841590881348e-02 -1.945994049310684204e-01 -2.089518308639526367e-01 -1.464990805834531784e-02 3.430925905704498291e-01 5.269478261470794678e-02 5.570105835795402527e-02 -1.418865025043487549e-01 -1.247295066714286804e-01 4.314439836889505386e-03 -4.174098670482635498e-01 1.035733669996261597e-01 -2.395990490913391113e-01 -1.411380767822265625e-01 -1.826211065053939819e-01 1.869241893291473389e-01 -1.791563034057617188e-01 -2.660429477691650391e-02 4.048585891723632812e-02 9.759369492530822754e-02 1.888207718729972839e-02 -8.604921400547027588e-02 -4.391523897647857666e-01 1.029511392116546631e-01 -1.140147075057029724e-01 1.495938654989004135e-02 2.433882355690002441e-01 -9.286735951900482178e-02 8.468178659677505493e-02
1.839044541120529175e-01 -4.423055425286293030e-02 7.077642530202865601e-02 -5.078251659870147705e-02 -3.299489617347717285e-01 -1.128392219543457031e-01 2.751916348934173584e-01 3.470472395420074463e-01 -4.497170820832252502e-02 -5.490428954362869263e-02 -2.461494058370590210e-01 -1.641014963388442993e-01 9.529782831668853760e-02 -5.028439760208129883e-01 2.072195261716842651e-01 -4.888071119785308838e-02 2.547322027385234833e-02 6.045315787196159363e-02 1.519184708595275879e-01 -5.273494496941566467e-02 -2.504589259624481201e-01 -1.233338564634323120e-01 -2.877668850123882294e-02 1.088333651423454285e-01 1.513170897960662842e-01 -1.817169785499572754e-01 1.819811761379241943e-01 -8.660832792520523071e-02 -1.385274827480316162e-01 -4.211483895778656006e-02 -2.437275089323520660e-02 -1.317574828863143921e-02
7.716270536184310913e-02 4.324987158179283142e-02 1.098877191543579102e-01 -1.638729572296142578e-01 -4.827296733856201172e-02 6.985142827033996582e-02 -1.644029617309570312e-01 3.344253897666931152e-01 -6.812155246734619141e-02 -1.260450854897499084e-02 2.410900890827178955e-01 8.450581878423690796e-02 -4.438567906618118286e-03 -1.534194648265838623e-01 7.007376104593276978e-02 -3.643386363983154297e-01 -2.614278793334960938e-01 6.924914568662643433e-02 -2.461254969239234924e-02 -1.900408118963241577e-01 -1.490930914878845215e-01 1.939516887068748474e-02 -9.157275408506393433e-02 2.729467302560806274e-02 2.536917030811309814e-01 -3.124607168138027191e-02 -1.681770384311676025e-01 -2.065117955207824707e-01 4.234378337860107422e-01 -2.643851637840270996e-01 -3.428519144654273987e-02 2.182991802692413330e-01
7.351347059011459351e-02 1.093404293060302734e-01 2.106940746307373047e-01 1.596920788288116455e-01 -3.685623407363891602e-01 4.105159267783164978e-02 2.003235183656215668e-02 3.910011947154998779e-01 -1.186895444989204407e-01 1.384882926940917969e-01 -8.929353952407836914e-02 8.069642633199691772e-02 1.160170808434486389e-01 -1.210820376873016357e-01 6.379254907369613647e-02 -1.330214440822601318e-01 2.925502657890319824e-01 1.350956857204437256e-01 9.826836735010147095e-02 -5.070533975958824158e-02 6.791078299283981323e-02 -1.764925569295883179e-01 1.442963480949401855e-01 1.751612424850463867e-01 2.554728090763092041e-01 -4.978778585791587830e-02 -2.805142477154731750e-02 -1.234469353221356869e-03 3.547069132328033447e-01 3.027899563312530518e-01 9.541668742895126343e-02 1.607434898614883423e-01
9.485473483800888062e-02 5.020737275481224060e-02 -2.125310013070702553e-03 -2.405829876661300659e-01 -1.382351219654083252e-01 1.641764342784881592e-01 -4.319272041320800781e-01 2.210848927497863770e-01 2.836795151233673096e-02 1.354472246021032333e-02 1.537312865257263184e-01 1.352800428867340088e-01 -2.466233223676681519e-01 -4.012331739068031311e-02 1.404011249542236328e-01 -2.218216806650161743e-01 -2.512538433074951172e-01 2.854832708835601807e-01 6.088619306683540344e-02 -2.696833312511444092e-01 1.593930646777153015e-02 1.425294280052185059e-01 -5.317544937133789062e-02 -1.167102903127670288e-02 1.051512062549591064e-01 -7.187438663095235825e-03 -1.128727942705154419e-02 -1.250373125076293945e-01 2.790408432483673096e-01 -1.028304640203714371e-02 6.156137213110923767e-03 3.540432155132293701e-01
-1.612549275159835815e-02 1.279364973306655884e-01 2.832798361778259277e-01 -1.223914027214050293e-01 -3.806236684322357178e-01 -3.272476373240351677e-03 -3.868177905678749084e-02 3.594321310520172119e-01 -5.258271098136901855e-02 -8.020988106727600098e-02 -6.479933112859725952e-02 8.800414204597473145e-02 1.421803236007690430e-01 -1.064744964241981506e-01 1.323241591453552246e-01 -1.300411075353622437e-01 2.584183514118194580e-01 1.468901634216308594e-01 -1.186381056904792786e-01 -1.019879127852618694e-04 1.049476489424705505e-01 -1.085505858063697815e-01 5.734138190746307373e-02 1.594925075769424438e-01 1.614143699407577515e-01 -4.062288627028465271e-02 -1.879985183477401733e-01 -3.003979325294494629e-01 3.759729564189910889e-01 2.234666645526885986e-01 1.635257601737976074e-01 -1.348228380084037781e-02
1.390217840671539307e-01 9.610243886709213257e-02 8.510983735322952271e-02 -2.833893895149230957e-01 -1.821285635232925415e-01 -8.435811102390289307e-02 -3.727547526359558105e-01 1.568559408187866211e-01 -3.933621942996978760e-02 8.029555529356002808e-02 -1.048461347818374634e-01 -1.802211701869964600e-01 -4.969700425863265991e-02 -1.157205402851104736e-01 1.951421350240707397e-01 -2.528345882892608643e-01 -1.557370424270629883e-01 -1.553372479975223541e-02 3.907378911972045898e-01 -1.978223770856857300e-01 1.844578534364700317e-01 -6.030318886041641235e-02 -1.174796447157859802e-01 -7.622944563627243042e-02 7.313077896833419800e-02 -2.096937149763107300e-01 -2.394302785396575928e-01 -2.259500473737716675e-01 2.227830737829208374e-01 -3.172514215111732483e-02 6.085052620619535446e-03 1.695840358734130859e-01
1.055871173739433289e-01 -2.521412968635559082e-01 1.737094367854297161e-03 -1.568513661623001099e-01 -4.219745397567749023e-01 -1.076838597655296326e-01 -2.119042165577411652e-02 1.893678605556488037e-01 -8.225757628679275513e-02 -1.234826296567916870e-01 -2.442249655723571777e-01 -2.196414470672607422e-01 -1.943083666265010834e-02 -5.024300813674926758e-01 6.019451841711997986e-02 -1.145207136869430542e-01 -8.660916239023208618e-02 -3.857437521219253540e-02 -8.800587616860866547e-03 -8.888138458132743835e-03 -1.790495663881301880e-01 5.482560396194458008e-02 4.981920495629310608e-02 1.520132273435592651e-01 -2.476456761360168457e-02 -2.061409950256347656e-01 2.260172516107559204e-01 5.063943564891815186e-02 1.874493807554244995e-01 -7.474966347217559814e-02 -1.016878038644790649e-01 2.400582134723663330e-01
-1.642263308167457581e-02 -1.941846758127212524e-01 1.117578297853469849e-01 -1.147342175245285034e-01 -3.497192859649658203e-01 -1.768319681286811829e-02 -2.017600089311599731e-01 3.128748238086700439e-01 -6.389379501342773438e-02 -4.952296614646911621e-02 -3.729385510087013245e-02 1.194577813148498535e-01 9.082201123237609863e-02 -2.480335086584091187e-01 -3.534917905926704407e-02 -1.976690888404846191e-01 2.151082307100296021e-01 2.350430786609649658e-01 1.608515530824661255e-02 5.792351067066192627e-02 -3.566794097423553467e-02 -6.859920918941497803e-02 6.839038431644439697e-02 2.741297781467437744e-01 1.155508533120155334e-01 1.000476479530334473e-01 -2.597437500953674316e-01 -1.664784848690032959e-01 3.885079324245452881e-01 2.197656333446502686e-01 1.122599616646766663e-01 1.468093246221542358e-01
3.144240081310272217e-01 -2.902655303478240967e-01 3.835900133708491921e-05 3.338374942541122437e-02 -4.425981640815734863e-02 -1.081309467554092407e-01 -6.611742824316024780e-02 3.241531252861022949e-01 9.573602676391601562e-02 1.547642499208450317e-01 -3.377619385719299316e-02 -9.108464419841766357e-02 -2.529626488685607910e-01 -2.648459374904632568e-01 5.106267929077148438e-01 -8.835131675004959106e-02 2.376155741512775421e-02 2.746792323887348175e-02 1.012056469917297363e-01 -2.166222929954528809e-01 -9.729257225990295410e-02 -1.092740893363952637e-01 -8.874211460351943970e-02 -3.773789480328559875e-02 5.842043459415435791e-02 -1.756326258182525635e-01 7.932075113058090210e-02 -2.300345301628112793e-01 1.391518861055374146e-01 6.139858812093734741e-02 -2.040226459503173828e-01 -4.327225033193826675e-03
1.160731464624404907e-01 -7.555432617664337158e-02 2.903954870998859406e-02 9.567010402679443359e-02 -2.749854922294616699e-01 -9.359309077262878418e-02 1.006593331694602966e-01 3.561853468418121338e-01 -1.844441741704940796e-01 9.570593386888504028e-02 -2.380363792181015015e-01 -1.849019825458526611e-01 7.820465415716171265e-02 -5.874383449554443359e-01 2.498412877321243286e-01 -2.146785110235214233e-01 5.912916734814643860e-02 1.274696439504623413e-01 1.241829842329025269e-01 2.802687510848045349e-02 2.394123561680316925e-02 -1.538698673248291016e-01 -3.649860247969627380e-02 1.952549070119857788e-02 -3.690868988633155823e-02 -1.223201006650924683e-01 1.369018852710723877e-01 6.538230925798416138e-02 6.274493783712387085e-02 -2.021283470094203949e-02 2.186028361320495605e-01 -4.817080870270729065e-02
1.259867995977401733e-01 -1.123079955577850342e-01 -6.894736737012863159e-02 -2.791227102279663086e-01 -4.428095519542694092e-01 1.871250197291374207e-02 -1.058348119258880615e-01 4.061338603496551514e-01 -1.620756089687347412e-01 5.838663130998611450e-02 -5.412361770868301392e-02 4.409489780664443970e-02 -2.363642603158950806e-01 -2.811198234558105469e-01 4.439490288496017456e-02 -1.319928169250488281e-01 1.228329241275787354e-01 6.096619740128517151e-02 -2.222735434770584106e-01 9.077841788530349731e-02 8.040530979633331299e-02 -3.413555026054382324e-01 1.922153681516647339e-01 -4.942860826849937439e-02 -4.959309846162796021e-02 1.287314891815185547e-01 -1.390483230352401733e-02 1.651991903781890869e-01 1.526623070240020752e-01 4.691749438643455505e-02 -4.643636196851730347e-02 1.201081350445747375e-01
8.318845182657241821e-02 -1.582393050193786621e-01 1.596090495586395264e-01 -8.534728735685348511e-02 -1.870866268873214722e-01 4.455040767788887024e-02 -1.576062291860580444e-01 2.823959589004516602e-01 -8.661799877882003784e-02 7.999721169471740723e-02 -2.524999082088470459e-01 -3.990047052502632141e-02 -3.334686043672263622e-04 -4.080392122268676758e-01 4.863910749554634094e-02 4.405361542012542486e-04 -3.566494882106781006e-01 -6.714189052581787109e-02 9.800770319998264313e-03 5.466169118881225586e-02 9.209884703159332275e-02 1.623735278844833374e-01 -2.249893397092819214e-01 -1.030790582299232483e-01 2.745982706546783447e-01 -2.334463000297546387e-01 -8.504386246204376221e-02 5.839463695883750916e-02 1.186364144086837769e-01 9.002110362052917480e-02 2.191498130559921265e-02 3.892413973808288574e-01
1.502121984958648682e-01 -9.944776445627212524e-02 2.110575884580612183e-01 -1.465954333543777466e-01 -1.178128048777580261e-01 1.263566464185714722e-01 -2.619951069355010986e-01 4.346732795238494873e-01 -3.099313080310821533e-01 1.423579305410385132e-01 2.888089418411254883e-02 -9.596624970436096191e-02 -2.438189387321472168e-01 -3.491069376468658447e-02 1.253696531057357788e-01 1.342960894107818604e-01 -2.217303067445755005e-01 -1.101221963763237000e-01 1.579399555921554565e-01 -1.691791862249374390e-01 -2.210410684347152710e-01 1.768335849046707153e-01 -1.744280904531478882e-01 1.640465557575225830e-01 -6.086212769150733948e-02 1.250133365392684937e-01 -9.098758548498153687e-02 -2.933681607246398926e-01 9.330253303050994873e-02 1.760979741811752319e-02 1.351008713245391846e-01 5.415168125182390213e-03
2.064869403839111328e-01 -1.642600893974304199e-01 -4.078992828726768494e-02 6.025172770023345947e-02 2.711012400686740875e-02 3.512163460254669189e-02 9.042723104357719421e-03 2.908143997192382812e-01 -2.249908000230789185e-01 1.875700354576110840e-01 -8.474110811948776245e-02 -1.791136711835861206e-01 4.662908986210823059e-02 -3.909635841846466064e-01 3.647581934928894043e-01 -1.545412838459014893e-01 -9.106432646512985229e-02 3.129269182682037354e-01 -8.253311365842819214e-02 -2.473870106041431427e-02 2.079385668039321899e-01 1.635390669107437134e-01 -1.923061013221740723e-01 -1.495550852268934250e-02 4.458751901984214783e-02 2.548630535602569580e-01 4.341772198677062988e-02 -5.689710378646850586e-02 3.193838298320770264e-01 6.370973587036132812e-02 -4.528664797544479370e-02 -2.073452062904834747e-02
3.317708969116210938e-01 6.971407681703567505e-02 1.847290247678756714e-01 -5.744804814457893372e-02 6.302090734243392944e-02 -2.257161289453506470e-01 -1.821102015674114227e-02 2.576330304145812988e-01 4.618613794445991516e-02 -1.441247910261154175e-01 1.819390617311000824e-02 1.763426810503005981e-01 -9.355232864618301392e-02 -2.218302488327026367e-01 1.553688198328018188e-01 -7.244246453046798706e-02 -1.072387993335723877e-01 2.263059765100479126e-01 2.506366968154907227e-01 -2.595334053039550781e-01 -1.395051032304763794e-01 -2.718633711338043213e-01 -1.107195112854242325e-02 1.000480130314826965e-01 3.392951488494873047e-01 -8.713989518582820892e-03 -2.670742385089397430e-02 -3.213988840579986572e-01 -3.500368911772966385e-03 2.255992144346237183e-01 6.183302029967308044e-02 -1.183359697461128235e-01
6.420153379440307617e-02 -3.068973124027252197e-02 7.750845700502395630e-02 -1.045656874775886536e-01 -1.781745105981826782e-01 5.153864249587059021e-02 1.126814074814319611e-02 2.844748198986053467e-01 -9.299650788307189941e-02 2.268321998417377472e-02 2.324861846864223480e-02 1.220004037022590637e-01 1.952272802591323853e-01 -2.799594700336456299e-01 8.257241547107696533e-02 -5.928157269954681396e-02 -4.033179879188537598e-01 -7.390525937080383301e-02 -2.037085779011249542e-02 -9.152255952358245850e-02 -2.361553907394409180e-01 2.136827856302261353e-01 1.313871890306472778e-01 1.008840277791023254e-01 8.543408662080764771e-02 3.683680295944213867e-02 -1.762878708541393280e-02 -3.508069813251495361e-01 1.659819483757019043e-02 -3.704535365104675293e-01 -1.261976640671491623e-02 3.682892918586730957e-01
5.372627452015876770e-02 -3.290161490440368652e-01 -2.353340759873390198e-02 -9.478665888309478760e-02 -3.443648517131805420e-01 -1.297490298748016357e-01 2.561776712536811829e-02 2.306495606899261475e-01 -4.771836474537849426e-02 2.891417592763900757e-02 -2.067607790231704712e-01 -3.100157678127288818e-01 -5.721603706479072571e-02 -5.353116989135742188e-01 1.212104558944702148e-01 -1.628062576055526733e-01 1.111307218670845032e-01 4.744365438818931580e-02 2.007058858871459961e-01 4.878716170787811279e-02 -5.656624212861061096e-02 1.663543470203876495e-02 -1.857074908912181854e-03 8.653996139764785767e-02 2.788865864276885986e-01 -9.742723405361175537e-02 7.760803401470184326e-02 7.631825655698776245e-02 -1.642348989844322205e-02 1.779528111219406128e-01 1.025277450680732727e-01 8.511067181825637817e-02
1.331785023212432861e-01 -7.151478901505470276e-03 2.364414781332015991e-01 1.354620754718780518e-01 -4.005103930830955505e-02 1.815482825040817261e-01 -1.802443414926528931e-01 3.631663918495178223e-01 5.138490814715623856e-03 -1.900861263275146484e-01 -6.997266411781311035e-02 2.789303064346313477e-01 1.083016544580459595e-01 -2.307383716106414795e-01 3.356766998767852783e-01 -4.006993491202592850e-03 -1.246888637542724609e-01 -3.278589844703674316e-01 6.608387827873229980e-02 -1.701487451791763306e-01 -5.418679118156433105e-02 1.143152564764022827e-01 1.227428093552589417e-01 5.131199583411216736e-02 7.079940289258956909e-02 2.569703757762908936e-01 1.594807654619216919e-01 -5.125727504491806030e-02 8.757907152175903320e-02 1.237165331840515137e-01 2.157716751098632812e-01 2.319351732730865479e-01
2.737744748592376709e-01 2.316801398992538452e-01 3.040711283683776855e-01 -2.997940778732299805e-01 -3.820579349994659424e-01 -5.516176111996173859e-03 -1.431537866592407227e-01 1.315058916807174683e-01 -2.247145771980285645e-02 -2.689435184001922607e-01 7.239745557308197021e-02 2.811023779213428497e-02 4.618722945451736450e-02 -1.540379524230957031e-01 1.180920600891113281e-01 -2.131682336330413818e-01 1.153241023421287537e-01 3.091975152492523193e-01 -1.891150139272212982e-02 -1.245363727211952209e-01 -1.626599282026290894e-01 -1.706099212169647217e-01 1.120666563510894775e-01 1.469229012727737427e-01 4.149498417973518372e-02 1.996451169252395630e-01 -7.215245068073272705e-02 -1.005085781216621399e-01 1.217769235372543335e-01 1.128642484545707703e-01 1.364044398069381714e-01 1.535999178886413574e-01
2.236787974834442139e-01 -3.523059189319610596e-01 4.380225762724876404e-02 -1.031717285513877869e-03 -1.462234407663345337e-01 -2.285304851830005646e-02 -1.845732629299163818e-01 3.593184053897857666e-01 1.050554886460304260e-01 3.760359287261962891e-01 1.220957711338996887e-01 -9.438697993755340576e-02 1.809514127671718597e-02 -2.720379531383514404e-01 2.202461957931518555e-01 -2.141150683164596558e-01 4.168913140892982483e-02 1.889839395880699158e-02 3.044039569795131683e-02 1.016412675380706787e-01 -3.995947167277336121e-02 2.530530691146850586e-01 -5.598086491227149963e-02 2.043631523847579956e-01 1.056789606809616089e-01 1.612524092197418213e-01 4.934174567461013794e-02 -1.242731064558029175e-01 1.542326249182224274e-02 1.156392991542816162e-01 -2.761329710483551025e-01 1.584751605987548828e-01
1.372943371534347534e-01 2.341100126504898071e-01 1.294311136007308960e-01 -7.821580022573471069e-02 -2.508069574832916260e-01 -1.515127122402191162e-01 -1.507305949926376343e-01 6.467138528823852539e-01 -1.588918417692184448e-01 2.922791242599487305e-01 9.700512886047363281e-02 7.415995001792907715e-03 4.749460145831108093e-03 6.525847315788269043e-02 5.106281489133834839e-02 4.790408909320831299e-02 -1.536040306091308594e-01 1.796018630266189575e-01 -1.188146844506263733e-01 -9.266609698534011841e-02 1.064910367131233215e-01 1.780643500387668610e-02 -3.048875182867050171e-02 -1.570976525545120239e-01 -9.329984895884990692e-03 -7.570300996303558350e-02 -1.512004733085632324e-01 9.473188966512680054e-02 2.064581066370010376e-01 1.726588755846023560e-01 1.216304376721382141e-01 -8.140246570110321045e-02
2.520977556705474854e-01 4.192261025309562683e-02 -2.167774438858032227e-01 9.778786450624465942e-03 -7.645501196384429932e-02 -3.704168274998664856e-02 -8.874986320734024048e-02 3.134105503559112549e-01 2.354486146941781044e-03 -2.547110058367252350e-02 -1.216966360807418823e-01 1.311492472887039185e-01 4.272569715976715088e-02 -2.069659531116485596e-01 -9.286917746067047119e-02 -1.322512924671173096e-01 6.380908191204071045e-02 3.526644408702850342e-01 -1.721864640712738037e-01 -2.883953228592872620e-02 -3.211742937564849854e-01 2.760066688060760498e-01 5.726899206638336182e-02 -3.036497235298156738e-01 3.622476756572723389e-01 1.112505793571472168e-01 2.063287049531936646e-01 -8.551144599914550781e-02 1.107219010591506958e-01 1.526644974946975708e-01 7.782351970672607422e-02 4.467237740755081177e-02
1.832694709300994873e-01 -1.530376821756362915e-02 4.323128238320350647e-02 -4.337585270404815674e-01 -2.253565639257431030e-01 -2.080260217189788818e-02 4.037332907319068909e-02 1.599510461091995239e-01 -8.908596634864807129e-02 3.778940811753273010e-02 -5.870330613106489182e-03 -1.010046228766441345e-01 3.668211027979850769e-02 -1.666219234466552734e-01 8.217000216245651245e-02 -3.532522544264793396e-02 -2.284291833639144897e-01 -2.233558800071477890e-03 2.776599824428558350e-01 -2.169741392135620117e-01 -2.180861383676528931e-01 2.379801422357559204e-01 1.028501167893409729e-01 6.447275727987289429e-02 3.366296291351318359e-01 2.756876945495605469e-01 1.758596301078796387e-02 -5.577708035707473755e-02 2.419069968163967133e-02 -1.871314495801925659e-01 -2.041634172201156616e-01 2.751415073871612549e-01
3.033393919467926025e-01 5.435301363468170166e-02 3.002932071685791016e-01 -3.991610929369926453e-02 -9.247125685214996338e-02 -2.269425839185714722e-01 -2.617999613285064697e-01 2.307416945695877075e-01 -4.021644964814186096e-02 5.958927050232887268e-02 9.166937321424484253e-02 7.788386940956115723e-02 -9.135661274194717407e-02 -1.889716237783432007e-01 3.533622622489929199e-01 -2.775242924690246582e-01 -9.004863351583480835e-02 1.789437606930732727e-02 3.243900537490844727e-01 -1.174112409353256226e-01 8.207819610834121704e-02 6.255085766315460205e-02 -2.094168066978454590e-01 1.147940456867218018e-01 -8.099664933979511261e-03 1.777298897504806519e-01 3.269493579864501953e-01 -5.405984073877334595e-02 7.596161216497421265e-02 1.113868430256843567e-01 -1.021207273006439209e-01 -2.539607323706150055e-02
1.966546624898910522e-01 4.600237309932708740e-02 1.704199463129043579e-01 2.478337287902832031e-02 -1.566285938024520874e-01 7.210041582584381104e-02 -2.387397438287734985e-01 2.116769105195999146e-01 1.620152033865451813e-02 -9.415190666913986206e-02 2.042903155088424683e-01 1.603767573833465576e-01 -1.886921823024749756e-01 -6.161481514573097229e-02 3.643447756767272949e-01 -1.433722972869873047e-01 -6.582234799861907959e-02 9.585785679519176483e-03 1.313052177429199219e-01 -3.280604183673858643e-01 -2.642653137445449829e-02 4.355531185865402222e-02 -6.098840758204460144e-02 1.410508900880813599e-01 3.597726821899414062e-01 2.187898196280002594e-02 -6.128373369574546814e-02 -9.033974260091781616e-02 1.695622056722640991e-01 -1.220540180802345276e-01 3.723355755209922791e-02 4.317016601562500000e-01
-8.561944589018821716e-03 -1.516346633434295654e-01 2.492559254169464111e-01 -3.600314259529113770e-01 9.515059180557727814e-03 9.576825797557830811e-02 -5.633553117513656616e-02 4.099529385566711426e-01 6.504173390567302704e-03 -3.265303000807762146e-02 -1.163574606180191040e-01 -9.918736666440963745e-02 5.020634084939956665e-02 -1.684020855464041233e-03 1.493333578109741211e-01 -6.404627859592437744e-02 -3.820918202400207520e-01 4.595145955681800842e-02 1.588730812072753906e-01 -2.016497105360031128e-01 1.416458338499069214e-01 5.461745709180831909e-02 -1.156111154705286026e-02 1.617945283651351929e-01 2.432626336812973022e-01 -1.138456612825393677e-01 -1.157458871603012085e-01 -1.530442982912063599e-01 3.306126892566680908e-01 -2.200519293546676636e-01 2.628529816865921021e-02 1.432875692844390869e-01
2.662693895399570465e-02 -4.999364167451858521e-02 -1.562912464141845703e-01 -7.238546758890151978e-02 -1.559593230485916138e-01 -1.060425043106079102e-01 -1.501192748546600342e-01 3.210302591323852539e-01 3.323091268539428711e-01 1.328276004642248154e-02 -1.343282759189605713e-01 -3.972594067454338074e-02 -1.595608443021774292e-01 -5.436167865991592407e-02 2.018713802099227905e-01 -2.219968438148498535e-01 -3.431923687458038330e-04 4.878118336200714111e-01 1.358688026666641235e-01 -4.941518977284431458e-02 -2.203231006860733032e-01 3.490298986434936523e-01 -8.045458793640136719e-02 2.798275649547576904e-02 5.571172013878822327e-02 -1.967881619930267334e-02 1.660456359386444092e-01 3.667657962068915367e-03 -9.351739659905433655e-03 1.091595068573951721e-01 2.731311917304992676e-01 5.586097389459609985e-02
1.856531798839569092e-01 -1.905282735824584961e-01 -2.454819381237030029e-01 -8.974727988243103027e-02 -2.045561373233795166e-01 4.144206643104553223e-02 -7.888872176408767700e-02 3.393942117691040039e-01 4.013312235474586487e-02 -1.420006342232227325e-02 3.461858630180358887e-02 -3.986590728163719177e-02 -1.289005726575851440e-01 -3.543203473091125488e-01 3.299254775047302246e-01 -1.747106015682220459e-01 -1.856881380081176758e-01 9.985989332199096680e-02 -2.477980554103851318e-01 -2.213463373482227325e-02 -2.456609606742858887e-01 -2.863342314958572388e-02 -1.219600886106491089e-01 -1.677744686603546143e-01 -1.415649950504302979e-01 -2.308313921093940735e-02 6.841418147087097168e-02 -3.366284966468811035e-01 1.106653138995170593e-01 2.197669744491577148e-01 9.867825545370578766e-03 7.649005390703678131e-03
5.659525841474533081e-02 -7.026465982198715210e-02 4.865278676152229309e-02 1.030023992061614990e-01 -1.590618193149566650e-01 -6.409669667482376099e-02 8.027615398168563843e-02 5.025457143783569336e-01 2.267942428588867188e-01 4.129927977919578552e-02 -2.202460467815399170e-01 -1.856813132762908936e-01 8.364503085613250732e-02 -4.334023892879486084e-01 2.409379780292510986e-01 -4.022369533777236938e-02 -1.201053895056247711e-02 -1.702137589454650879e-01 -9.249079972505569458e-03 7.372397929430007935e-02 -2.774991691112518311e-01 1.217433363199234009e-01 5.377326905727386475e-02 1.344271004199981689e-02 -1.519749127328395844e-02 -2.087970823049545288e-01 7.092528790235519409e-02 -1.731809675693511963e-01 -3.430306911468505859e-02 2.506680786609649658e-01 1.618102788925170898e-01 3.559872135519981384e-02
1.439152210950851440e-01 -1.660086363554000854e-01 1.755895763635635376e-01 -9.379206597805023193e-02 -1.014161482453346252e-01 -1.604721881449222565e-02 -4.365141503512859344e-03 4.778242707252502441e-01 -4.476324096322059631e-02 2.821214497089385986e-01 -9.779692441225051880e-02 1.952548511326313019e-02 -1.348774731159210205e-01 -2.578399777412414551e-01 2.271186560392379761e-01 -5.617424473166465759e-02 -1.676634848117828369e-01 6.532996147871017456e-02 1.763327866792678833e-01 -1.701333373785018921e-01 -2.833990156650543213e-01 8.533480018377304077e-02 -3.540173172950744629e-02 -1.613205224275588989e-01 -8.763632923364639282e-02 -4.876674711704254150e-02 3.159815818071365356e-02 -7.165011018514633179e-02 -2.406640052795410156e-01 3.725782632827758789e-01 7.060220837593078613e-02 1.306457668542861938e-01
1.967757493257522583e-01 -8.999343216419219971e-02 1.457465291023254395e-01 1.389979571104049683e-01 1.676049381494522095e-01 -2.211390584707260132e-01 -1.830944716930389404e-01 3.607437908649444580e-01 1.275708526372909546e-01 3.463358581066131592e-01 1.057087816298007965e-02 3.250636458396911621e-01 5.885009467601776123e-02 -1.940423399209976196e-01 1.279131770133972168e-01 -1.987143754959106445e-01 -1.877990178763866425e-02 -9.865528903901576996e-03 9.518616646528244019e-02 -8.234486728906631470e-02 -8.070245385169982910e-03 2.705666720867156982e-01 -1.030794829130172729e-01 3.150165453553199768e-02 2.276451289653778076e-01 -1.210774555802345276e-01 1.183752790093421936e-01 -1.730357706546783447e-01 -3.049141727387905121e-02 -1.365954130887985229e-01 2.774724662303924561e-01 1.574904173612594604e-01
3.315798342227935791e-01 -2.856927216053009033e-01 -1.138103380799293518e-01 -1.049665808677673340e-01 -2.547227442264556885e-01 7.314913719892501831e-02 -1.415565758943557739e-01 3.972927033901214600e-01 5.967996641993522644e-02 8.464559912681579590e-02 2.771047353744506836e-01 -1.072533130645751953e-01 5.308175459504127502e-02 -2.424732297658920288e-01 2.309265285730361938e-01 -1.635401248931884766e-01 -2.640218138694763184e-01 -2.964484505355358124e-02 1.493906788527965546e-02 8.161140233278274536e-02 -2.899068593978881836e-02 7.690832018852233887e-02 -1.641856282949447632e-01 7.216599583625793457e-02 7.715146988630294800e-02 -2.800934761762619019e-02 2.656079828739166260e-02 -2.283863574266433716e-01 1.804810613393783569e-01 -2.457413636147975922e-02 -2.879603803157806396e-01 -5.964871123433113098e-02
8.076840639114379883e-02 -2.230419069528579712e-01 2.267739474773406982e-01 -3.139493167400360107e-01 -1.340020000934600830e-01 -1.328062638640403748e-02 -1.360227167606353760e-01 4.049797952175140381e-01 -5.146530270576477051e-02 2.472842298448085785e-02 2.715570330619812012e-01 5.346088111400604248e-02 6.837261468172073364e-02 -5.448523908853530884e-02 2.474896311759948730e-01 -1.390737593173980713e-01 -3.587014079093933105e-01 -2.397133968770503998e-02 4.236342757940292358e-02 -2.076110690832138062e-01 4.983217641711235046e-02 6.591322273015975952e-02 -5.605028197169303894e-02 7.999300211668014526e-02 -2.138956822454929352e-02 -4.046167805790901184e-02 1.175627335906028748e-01 -1.772086024284362793e-01 3.144752085208892822e-01 -1.771397739648818970e-01 2.036658823490142822e-01 1.241721808910369873e-01
1.036476641893386841e-01 -8.265156298875808716e-02 6.206169351935386658e-02 6.259275134652853012e-03 -3.686500489711761475e-01 1.693214178085327148e-01 -2.745686173439025879e-01 4.571485817432403564e-01 -3.510213270783424377e-02 3.340912461280822754e-01 1.261616796255111694e-01 -1.355704665184020996e-01 1.174398362636566162e-01 -1.250698268413543701e-01 1.206236481666564941e-01 -1.279877722263336182e-01 -2.684908509254455566e-01 -3.004795871675014496e-02 -2.455481328070163727e-02 -9.902978688478469849e-02 -1.372202187776565552e-01 7.137642800807952881e-02 -1.136916354298591614e-01 -3.860664740204811096e-02 1.606184095144271851e-01 -3.742366656661033630e-02 2.390098422765731812e-01 -1.268058121204376221e-01 -1.135555505752563477e-01 2.460065484046936035e-01 -1.514318436384201050e-01 -5.990656837821006775e-02
1.621596962213516235e-01 -2.014300078153610229e-01 2.201945930719375610e-01 -1.465713679790496826e-01 -4.710359498858451843e-02 6.937411427497863770e-02 -1.083638519048690796e-01 3.714709579944610596e-01 1.320380717515945435e-01 -3.299933373928070068e-01 2.933486178517341614e-02 -4.125161096453666687e-02 1.483808755874633789e-01 -9.362577646970748901e-02 2.055047154426574707e-01 -1.608721166849136353e-01 -2.830617129802703857e-01 -1.156787797808647156e-01 4.872710630297660828e-02 -3.324760794639587402e-01 4.229701682925224304e-02 6.000566855072975159e-02 2.963772416114807129e-01 -2.722897939383983612e-02 1.072791293263435364e-01 1.273545473814010620e-01 5.416656658053398132e-02 -9.471192955970764160e-03 3.368975520133972168e-01 8.897863328456878662e-02 1.436050534248352051e-01 7.367317378520965576e-02
3.174381554126739502e-01 1.023051887750625610e-01 2.975413501262664795e-01 -1.586232930421829224e-01 1.553692668676376343e-02 9.923861175775527954e-02 -3.202957808971405029e-01 2.944913208484649658e-01 9.499808400869369507e-02 5.368696525692939758e-02 -2.497636973857879639e-01 -9.452531486749649048e-02 -2.886042892932891846e-01 -8.725579082965850830e-02 -2.402981743216514587e-02 1.496868282556533813e-01 -5.497622303664684296e-03 7.077112048864364624e-02 1.734637767076492310e-01 -1.033955663442611694e-01 -1.248984858393669128e-01 1.659965813159942627e-01 -1.536803394556045532e-01 2.356730997562408447e-01 2.110406607389450073e-01 -1.569520384073257446e-01 1.932842098176479340e-02 -3.197928071022033691e-01 -4.708709567785263062e-02 -5.031852424144744873e-02 3.352431580424308777e-02 1.809352338314056396e-01
3.103533945977687836e-02 -1.186662018299102783e-01 8.347247540950775146e-02 -2.407722175121307373e-02 -3.254995346069335938e-01 -1.234625354409217834e-01 2.679670751094818115e-01 3.999025225639343262e-01 -6.273501552641391754e-03 -1.377221290022134781e-02 -6.851375102996826172e-02 -1.212944760918617249e-01 -1.256769243627786636e-02 -4.682513773441314697e-01 2.387336045503616333e-01 -2.389018684625625610e-01 4.658510442823171616e-03 3.758207708597183228e-02 7.229783385992050171e-02 -1.093148812651634216e-01 -2.226345986127853394e-01 2.275664210319519043e-01 3.447048738598823547e-02 -1.520783305168151855e-01 2.349638640880584717e-01 -2.051703333854675293e-01 1.370577365159988403e-01 -1.992389373481273651e-02 -1.636810414493083954e-02 3.888530284166336060e-02 9.362906962633132935e-02 7.437975611537694931e-03
-8.554324507713317871e-02 -7.675532996654510498e-02 -1.216846778988838196e-01 5.391968786716461182e-02 -9.989725798368453979e-02 -4.975338932126760483e-03 -5.355834960937500000e-01 3.161652982234954834e-01 -9.306634962558746338e-02 2.363943308591842651e-02 1.545629650354385376e-02 1.900084465742111206e-01 -2.564960345625877380e-02 -7.151555269956588745e-02 9.882535040378570557e-02 -1.194612756371498108e-01 -2.460545450448989868e-01 9.417672455310821533e-02 2.907435595989227295e-01 -2.065598219633102417e-01 -8.200800418853759766e-02 -1.796051263809204102e-01 -1.036165580153465271e-01 9.514867514371871948e-02 8.836284279823303223e-02 1.297321468591690063e-01 -1.633006632328033447e-01 -1.883160173892974854e-01 3.399422168731689453e-01 -1.434180289506912231e-01 1.040843278169631958e-01 8.817375451326370239e-02
-9.399207681417465210e-02 2.311751805245876312e-02 -1.392198801040649414e-01 -2.440659105777740479e-01 -4.538686014711856842e-03 2.170668393373489380e-01 6.583283096551895142e-02 6.107091307640075684e-01 -1.336060315370559692e-01 -1.111843213438987732e-01 -2.822876274585723877e-01 -1.401730626821517944e-01 -1.096952930092811584e-01 -2.077296525239944458e-01 2.526778578758239746e-01 -1.359488815069198608e-02 -1.239782944321632385e-01 5.910360440611839294e-02 -2.195641845464706421e-01 -1.119008436799049377e-01 1.772802919149398804e-01 3.692478174343705177e-03 -2.443315088748931885e-02 -3.463444858789443970e-02 1.867748349905014038e-01 1.423581689596176147e-01 -3.652962669730186462e-02 7.639476656913757324e-02 2.189978510141372681e-01 -8.293519169092178345e-02 -2.698503993451595306e-02 8.808671683073043823e-02
1.061610952019691467e-01 5.796462669968605042e-02 1.261411011219024658e-01 -6.965452432632446289e-02 -1.072119772434234619e-01 9.350299090147018433e-02 -1.637434810400009155e-01 2.821766436100006104e-01 -3.260948359966278076e-01 -2.389136329293251038e-02 2.448755130171775818e-02 8.623664826154708862e-02 -4.388036951422691345e-02 -3.938832283020019531e-01 2.980236411094665527e-01 6.485724356025457382e-03 -1.810533106327056885e-01 -1.429008692502975464e-01 3.337202668190002441e-01 3.099459037184715271e-02 5.186413228511810303e-02 5.589806661009788513e-02 3.274967148900032043e-02 -1.687626391649246216e-01 -1.028621383011341095e-02 3.740028664469718933e-02 3.884371817111968994e-01 -8.975718170404434204e-02 2.809531688690185547e-01 3.926999866962432861e-02 3.048318065702915192e-02 1.852299422025680542e-01
1.455996036529541016e-01 -4.030014201998710632e-02 6.210706382989883423e-02 -1.917578577995300293e-01 -2.463960200548171997e-01 2.108749002218246460e-01 -1.736590266227722168e-01 3.295361101627349854e-01 -4.119633734226226807e-01 -1.324825435876846313e-01 -3.271301276981830597e-03 1.564252525568008423e-01 -1.033693179488182068e-01 9.673905372619628906e-02 3.984527289867401123e-02 -1.657630205154418945e-01 -1.424770355224609375e-01 2.922786958515644073e-02 8.271268010139465332e-02 -3.860462084412574768e-02 -1.460722386837005615e-01 2.813726663589477539e-01 -9.881309419870376587e-02 2.010788470506668091e-01 2.851827740669250488e-01 -2.110674083232879639e-01 -1.311374548822641373e-02 6.246064603328704834e-02 -9.012804180383682251e-02 2.781197428703308105e-01 -4.857329279184341431e-02 1.838173270225524902e-01
-2.210716158151626587e-02 2.400846630334854126e-01 3.101490624248981476e-02 1.713555902242660522e-01 -4.082265496253967285e-01 -9.002339094877243042e-02 -1.240689381957054138e-01 3.724933266639709473e-01 7.286112010478973389e-02 -3.057975880801677704e-02 -1.001050472259521484e-01 1.375286281108856201e-01 1.255183070898056030e-01 -1.582836210727691650e-01 -1.183825582265853882e-01 -3.115585446357727051e-01 5.955203995108604431e-02 -1.072265394032001495e-02 1.362478919327259064e-02 -1.962638646364212036e-01 -1.439543068408966064e-01 4.274246841669082642e-02 1.845892667770385742e-01 7.720534503459930420e-02 3.990221396088600159e-02 -1.335702389478683472e-01 -3.216343745589256287e-02 -1.892436295747756958e-01 4.054805040359497070e-01 2.534892857074737549e-01 6.502729654312133789e-02 3.804055228829383850e-02
1.726035475730895996e-01 -2.946278750896453857e-01 -6.645233836024999619e-03 -9.067817032337188721e-02 1.262751370668411255e-01 -8.925838023424148560e-02 -2.475790381431579590e-01 2.562108635902404785e-01 -9.537966921925544739e-03 1.642364859580993652e-01 -9.847275912761688232e-02 -2.234511971473693848e-01 -1.804269850254058838e-01 -2.950216233730316162e-01 2.679594159126281738e-01 -1.279149651527404785e-01 2.051550149917602539e-02 -1.115240454673767090e-01 1.368064712733030319e-02 1.397209465503692627e-01 -1.230790838599205017e-02 8.013060688972473145e-02 3.338407576084136963e-01 -1.913269162178039551e-01 9.723632782697677612e-02 -1.666468083858489990e-01 3.910955786705017090e-02 -2.680771946907043457e-01 8.613553643226623535e-02 -2.016082964837551117e-02 7.248268276453018188e-02 3.448761701583862305e-01
8.672394603490829468e-02 1.341391950845718384e-01 1.108430698513984680e-01 -1.431712210178375244e-01 -1.441744118928909302e-01 1.654717773199081421e-01 -8.181863278150558472e-02 3.973078131675720215e-01 -9.639406949281692505e-02 2.549236118793487549e-01 -8.434899896383285522e-02 -7.172886282205581665e-02 -1.797736287117004395e-01 -2.531620562076568604e-01 1.633499413728713989e-01 -1.265104413032531738e-01 4.456713795661926270e-02 -8.101820014417171478e-03 4.987926408648490906e-02 -2.090682983398437500e-01 -2.976174056529998779e-01 -9.411837905645370483e-02 5.913295224308967590e-02 -3.593204319477081299e-01 9.648779779672622681e-02 2.039552778005599976e-01 2.363787740468978882e-01 -2.474196553230285645e-01 -1.625170372426509857e-02 2.229853719472885132e-01 7.845889031887054443e-02 3.030272200703620911e-02
3.000426292419433594e-01 -2.716706991195678711e-01 -4.465190321207046509e-02 -4.624631628394126892e-02 -2.008498609066009521e-01 1.274060755968093872e-01 -2.639664709568023682e-02 4.317504763603210449e-01 2.489826269447803497e-02 2.197428792715072632e-01 2.462708204984664917e-01 -1.573759913444519043e-01 5.015634745359420776e-02 -2.991504669189453125e-01 2.111106514930725098e-01 -3.489217534661293030e-02 -1.000765413045883179e-01 4.662989079952239990e-02 -6.482162326574325562e-02 4.299411177635192871e-02 -4.648653045296669006e-02 -1.406512595713138580e-02 -1.042683124542236328e-01 1.464917510747909546e-01 -1.587979309260845184e-02 2.397453337907791138e-01 2.558015286922454834e-01 -2.914977371692657471e-01 3.982440754771232605e-02 5.807026103138923645e-02 -1.200786232948303223e-01 1.892103999853134155e-01
8.754849433898925781e-02 -1.472740024328231812e-01 5.442257225513458252e-02 -2.335617989301681519e-01 -1.817666739225387573e-01 6.245480850338935852e-02 -6.771459430456161499e-02 3.900621831417083740e-01 -1.447162777185440063e-01 -7.187130302190780640e-02 1.370859444141387939e-01 1.573711782693862915e-01 -1.859792508184909821e-02 -2.889127433300018311e-01 2.159130722284317017e-01 -6.670182943344116211e-02 -1.864531636238098145e-01 -1.805814802646636963e-01 -4.539702087640762329e-02 -1.047588139772415161e-01 4.052157327532768250e-02 2.590097784996032715e-01 2.588859759271144867e-02 1.467634141445159912e-01 3.131980001926422119e-01 1.882161498069763184e-01 4.704562202095985413e-02 4.724335297942161560e-02 2.335946559906005859e-01 -3.429203629493713379e-01 1.432492770254611969e-02 1.822944432497024536e-01
9.924508631229400635e-02 9.659662842750549316e-03 -2.836739085614681244e-02 -1.318069398403167725e-01 -1.858209073543548584e-01 -4.538499563932418823e-02 6.030063331127166748e-02 4.011040925979614258e-01 -5.049348250031471252e-02 2.062723189592361450e-01 -1.967244595289230347e-01 1.217608228325843811e-01 6.923426687717437744e-02 -1.847223341464996338e-01 -1.360830515623092651e-01 -2.242389768362045288e-01 8.813124150037765503e-02 3.913494348526000977e-01 -1.472876518964767456e-01 2.945345081388950348e-02 -2.675207853317260742e-01 1.859255284070968628e-01 8.061768859624862671e-02 -1.695245802402496338e-01 2.719296216964721680e-01 -4.154052119702100754e-03 2.331049293279647827e-01 1.115983650088310242e-01 1.441937088966369629e-01 1.213048025965690613e-01 2.448205798864364624e-01 5.807808786630630493e-02
-7.017871737480163574e-02 1.203402355313301086e-01 6.274437159299850464e-02 3.666514903306961060e-02 -4.086787998676300049e-01 -1.111967861652374268e-01 -1.464974284172058105e-01 4.828359782695770264e-01 2.780984528362751007e-02 -1.673745512962341309e-01 -1.039699614048004150e-01 1.101627796888351440e-01 2.246939390897750854e-01 -9.442514926195144653e-02 6.310104578733444214e-02 -9.422978013753890991e-02 6.604173034429550171e-02 1.440390497446060181e-01 1.520426105707883835e-02 6.795851886272430420e-02 6.648225337266921997e-02 -1.872966438531875610e-01 1.817686296999454498e-02 1.990979760885238647e-01 8.678126335144042969e-02 -2.524706721305847168e-02 -1.826201081275939941e-01 -1.469644308090209961e-01 3.170410096645355225e-01 2.315297424793243408e-01 2.599424719810485840e-01 1.519946604967117310e-01
2.891039848327636719e-01 -3.795618712902069092e-01 -1.412430256605148315e-01 -9.446488320827484131e-02 -2.672573029994964600e-01 1.640707552433013916e-01 2.175416499376296997e-01 4.396802484989166260e-01 -1.552015393972396851e-01 3.793165460228919983e-02 -1.861440576612949371e-02 -1.726079285144805908e-01 -1.057139188051223755e-01 -2.854396104812622070e-01 4.573127627372741699e-02 -1.088764369487762451e-01 -2.023656964302062988e-01 -5.970471724867820740e-02 1.656950861215591431e-01 -1.137095391750335693e-01 -2.445013821125030518e-01 -8.367308974266052246e-02 -7.640675758011639118e-04 -3.218027949333190918e-02 6.903845816850662231e-02 -9.370341151952743530e-02 8.196558058261871338e-02 6.872525811195373535e-02 9.612053632736206055e-02 2.077441662549972534e-01 9.406937658786773682e-02 -5.721094831824302673e-02
2.529673874378204346e-01 -9.400656819343566895e-02 2.304212562739849091e-02 9.213916957378387451e-02 2.659836225211620331e-02 -2.091662883758544922e-01 -2.481518983840942383e-01 4.421074092388153076e-01 -4.285591840744018555e-02 -4.230241850018501282e-02 1.827369332313537598e-01 2.598574012517929077e-02 3.866155073046684265e-02 -1.138370484113693237e-01 2.777119278907775879e-01 -3.857111632823944092e-01 6.820961833000183105e-02 -4.833589494228363037e-02 7.015905529260635376e-02 -1.652579009532928467e-01 1.253347247838973999e-01 9.102290868759155273e-02 -1.931917369365692139e-01 -5.001683160662651062e-02 -2.910760790109634399e-02 1.221941336989402771e-01 6.274195760488510132e-02 -2.828878462314605713e-01 3.234864771366119385e-01 -6.254111975431442261e-02 1.123020872473716736e-01 -1.210831776261329651e-01
3.397982120513916016e-01 5.894178897142410278e-02 -1.058308407664299011e-01 -2.382496148347854614e-01 -1.136088520288467407e-01 -1.698893159627914429e-01 -2.855790257453918457e-01 1.409044563770294189e-01 8.806420862674713135e-02 2.002463191747665405e-01 -1.971315443515777588e-01 -1.870953887701034546e-01 -3.507310897111892700e-02 -5.053871273994445801e-01 3.115762472152709961e-01 -8.118493854999542236e-02 1.239312365651130676e-01 -2.054103463888168335e-01 2.269485406577587128e-02 -3.866274654865264893e-02 -7.529200613498687744e-02 1.076741665601730347e-01 8.115049451589584351e-02 -6.167751923203468323e-02 2.168788947165012360e-02 1.729567535221576691e-02 1.609213501214981079e-01 -2.305588126182556152e-01 8.805167675018310547e-02 -7.723300717771053314e-03 4.406059160828590393e-02 1.053267791867256165e-01
2.328072115778923035e-02 -1.702916771173477173e-01 3.018580377101898193e-01 -1.870797425508499146e-01 -1.784304231405258179e-01 2.101766876876354218e-02 -9.191703051328659058e-02 3.157691359519958496e-01 1.259223669767379761e-01 1.280678212642669678e-01 1.738477125763893127e-02 8.941493928432464600e-02 9.768386185169219971e-02 -8.010122925043106079e-03 1.315115243196487427e-01 -3.791585564613342285e-01 -3.089745342731475830e-01 1.044730842113494873e-02 7.948979735374450684e-02 -1.595872044563293457e-01 -5.875042453408241272e-02 -1.784204840660095215e-01 1.689808517694473267e-01 5.230373889207839966e-02 2.607438266277313232e-01 -1.405942440032958984e-02 1.344684511423110962e-01 -1.697967052459716797e-01 2.041102200746536255e-01 -3.410585522651672363e-01 1.120659187436103821e-01 1.145012602210044861e-01
1.375567317008972168e-01 -5.588903650641441345e-02 1.644103974103927612e-01 -8.459398150444030762e-02 -1.222778484225273132e-01 1.978182792663574219e-01 -1.298610270023345947e-01 4.452047646045684814e-01 -2.892305552959442139e-01 1.829231828451156616e-01 -6.385613698512315750e-03 -1.659658700227737427e-01 -4.124996811151504517e-02 1.649424433708190918e-02 -3.964442759752273560e-02 -5.438322201371192932e-02 -2.706204056739807129e-01 2.304688282310962677e-02 1.679355055093765259e-01 -1.102026477456092834e-01 -1.516522616147994995e-01 2.677165269851684570e-01 -1.403609663248062134e-01 -2.712269872426986694e-02 8.373208343982696533e-02 8.392074704170227051e-02 -1.363100707530975342e-01 -4.633309245109558105e-01 1.235748901963233948e-01 9.632926434278488159e-02 1.038179695606231689e-01 -1.074717938899993896e-01
9.868142753839492798e-02 2.014646530151367188e-01 1.111705824732780457e-01 -5.263286456465721130e-02 -1.240050196647644043e-01 -4.929692298173904419e-02 -1.359762251377105713e-01 2.386195212602615356e-01 -2.449520081281661987e-01 1.252647340297698975e-01 -9.614630788564682007e-02 -3.643773496150970459e-02 5.337562784552574158e-02 -3.415431976318359375e-01 4.273497760295867920e-01 -1.171915978193283081e-01 -8.511248230934143066e-02 2.451121509075164795e-01 -9.167414158582687378e-02 2.743153274059295654e-01 1.299869362264871597e-02 3.305083513259887695e-01 -8.328094333410263062e-02 -1.470889057964086533e-02 1.100124716758728027e-01 1.987797021865844727e-01 -1.849056482315063477e-01 -4.527061432600021362e-02 4.894559085369110107e-02 -1.672071367502212524e-01 -1.786197274923324585e-01 1.467423886060714722e-01
2.040575891733169556e-01 2.777233123779296875e-01 -4.969562590122222900e-02 -1.173482984304428101e-01 -2.535923421382904053e-01 -1.703236401081085205e-01 -1.076840609312057495e-01 2.072144001722335815e-01 -1.942902430891990662e-02 2.665690705180168152e-02 2.945709526538848877e-01 -1.540619134902954102e-01 3.719333931803703308e-02 -7.953895628452301025e-02 2.706823348999023438e-01 -1.278338730335235596e-01 -1.850719898939132690e-01 -7.784510031342506409e-03 1.160327941179275513e-01 -2.027159929275512695e-01 -9.651251882314682007e-02 -1.922772973775863647e-01 -1.705172210931777954e-01 9.542176872491836548e-02 3.154518604278564453e-01 1.803442388772964478e-01 -1.795613318681716919e-01 -3.165327012538909912e-01 1.922597587108612061e-01 -7.412418723106384277e-02 2.581843547523021698e-02 1.652016490697860718e-01
1.549163907766342163e-01 1.682226196862757206e-03 1.955912634730339050e-02 -2.281862795352935791e-01 -2.889135181903839111e-01 -1.577601879835128784e-01 -5.027356743812561035e-01 1.038555055856704712e-01 1.822572797536849976e-01 1.148791760206222534e-01 1.945883333683013916e-01 1.001648008823394775e-01 1.979061635211110115e-03 -2.074562311172485352e-01 1.729350537061691284e-01 -2.496730238199234009e-01 -3.061715662479400635e-01 -8.734433352947235107e-02 1.430862247943878174e-01 -1.021004021167755127e-01 -1.499139238148927689e-03 -1.648064553737640381e-01 -5.734095722436904907e-02 1.242472510784864426e-02 2.749695479869842529e-01 -1.970760058611631393e-03 -1.495411694049835205e-01 -2.040908485651016235e-01 -5.291142687201499939e-02 -8.544395864009857178e-02 -2.037944458425045013e-02 9.509457647800445557e-02
-4.735714569687843323e-02 1.874212324619293213e-01 -7.094004005193710327e-02 -8.094219118356704712e-02 8.399538695812225342e-02 -6.979156285524368286e-03 -2.525692582130432129e-01 2.638185322284698486e-01 3.767077997326850891e-02 2.081050351262092590e-02 1.861268281936645508e-01 1.694800257682800293e-01 -2.699756622314453125e-01 -3.049032390117645264e-01 1.695023328065872192e-01 -1.429823487997055054e-01 -2.717363238334655762e-01 -1.597206853330135345e-02 1.899795979261398315e-01 -2.432665973901748657e-01 -4.395272117108106613e-03 -3.015994280576705933e-02 -2.017949372529983521e-01 -2.226331271231174469e-02 3.279305100440979004e-01 -6.655766069889068604e-02 -2.394623821601271629e-03 -3.631011247634887695e-01 1.897493004798889160e-01 -3.683640621602535248e-03 4.440356418490409851e-02 1.923164874315261841e-01
-4.402021318674087524e-02 3.904630895704030991e-03 9.961612522602081299e-02 -1.457780152559280396e-01 -1.094941571354866028e-01 -3.138710856437683105e-01 -2.574013359844684601e-02 2.131266891956329346e-01 -5.316493287682533264e-02 9.806948900222778320e-02 2.770157530903816223e-02 1.560325501486659050e-03 -2.149708569049835205e-01 -2.557035684585571289e-01 2.075077779591083527e-02 -5.981971323490142822e-02 -1.102985441684722900e-01 3.195410370826721191e-01 8.825658261775970459e-02 -2.261759638786315918e-01 -3.459920585155487061e-01 -1.888099759817123413e-01 3.299326822161674500e-02 4.066064208745956421e-02 3.680174648761749268e-01 -3.738997504115104675e-02 -1.521676033735275269e-01 -2.673902511596679688e-01 2.863538861274719238e-01 8.939234912395477295e-02 -2.079834043979644775e-02 -1.680322587490081787e-01
1.686547398567199707e-01 1.733176708221435547e-01 7.723941653966903687e-02 -5.182048678398132324e-02 -1.258161813020706177e-01 1.181625947356224060e-01 -1.127817481756210327e-01 2.679998576641082764e-01 -2.568034529685974121e-01 1.303652971982955933e-01 -1.125241145491600037e-01 1.780366874299943447e-04 1.650788933038711548e-01 -2.562050223350524902e-01 3.958820998668670654e-01 -2.883139550685882568e-01 -1.017451360821723938e-01 2.912294268608093262e-01 -4.011868033558130264e-03 1.778057217597961426e-01 2.472685649991035461e-02 1.258515864610671997e-01 4.043088480830192566e-02 -9.497471898794174194e-02 1.942845135927200317e-01 3.135264217853546143e-01 -2.964030951261520386e-02 1.596420705318450928e-01 -9.691848605871200562e-02 -1.177779585123062134e-01 -2.078743875026702881e-01 8.600314706563949585e-02
3.340622186660766602e-01 -1.797245293855667114e-01 2.057054080069065094e-02 -2.663725912570953369e-01 1.145218834280967712e-01 -2.876233756542205811e-01 -3.196399509906768799e-01 2.834025323390960693e-01 -9.687491506338119507e-02 5.715800449252128601e-02 -1.910768635571002960e-02 -2.420940995216369629e-01 8.539443835616111755e-03 -3.356701731681823730e-01 7.186286896467208862e-02 -1.581498086452484131e-01 1.242463011294603348e-03 -1.387429386377334595e-01 8.765343576669692993e-03 2.462911605834960938e-01 -3.134682774543762207e-02 1.092190518975257874e-01 2.518994808197021484e-01 -6.735239177942276001e-02 1.606210470199584961e-01 -6.838839501142501831e-02 2.092626690864562988e-01 -1.369696110486984253e-01 -4.000293835997581482e-02 1.031447798013687134e-01 8.325903862714767456e-02 1.369601935148239136e-01
1.972500383853912354e-01 -8.377969264984130859e-02 -8.630929887294769287e-02 -1.507926732301712036e-01 -1.076258048415184021e-01 1.414227113127708435e-02 -6.993959099054336548e-02 4.852433502674102783e-01 -3.677639365196228027e-01 1.376851946115493774e-01 -1.277022659778594971e-01 1.461902353912591934e-02 4.873204603791236877e-02 -1.860170513391494751e-01 3.054494224488735199e-02 -9.785263985395431519e-02 -7.875978946685791016e-03 2.174570262432098389e-01 -6.175855547189712524e-02 -8.139140158891677856e-02 -2.237718785181641579e-03 2.884338498115539551e-01 -6.683703511953353882e-02 8.229427039623260498e-02 -7.059349119663238525e-02 1.426857858896255493e-01 -2.849223911762237549e-01 -2.222660034894943237e-01 2.437549456954002380e-02 1.649518609046936035e-01 -1.863964498043060303e-01 -2.878120243549346924e-01
3.113896250724792480e-01 -5.691373720765113831e-02 6.459215283393859863e-02 1.771566420793533325e-01 -1.381046324968338013e-01 -4.782574996352195740e-02 -2.041480392217636108e-01 3.787473142147064209e-01 -2.276766151189804077e-01 -6.603045016527175903e-02 -2.659997045993804932e-01 1.361705362796783447e-01 -7.497986406087875366e-02 6.954690814018249512e-02 2.430392950773239136e-01 -9.313734620809555054e-02 -1.407395005226135254e-01 2.015666961669921875e-01 -1.567074656486511230e-01 1.852041780948638916e-01 -3.862934112548828125e-01 3.150423243641853333e-02 1.719493120908737183e-01 -5.873556807637214661e-02 9.176533669233322144e-02 6.247886270284652710e-02 1.129824668169021606e-01 2.373144729062914848e-03 -1.601575165987014771e-01 -7.036941498517990112e-02 2.742483615875244141e-01 2.494770474731922150e-02
1.993132382631301880e-01 -5.614441633224487305e-02 1.409648358821868896e-01 -1.865861266851425171e-01 -3.636253178119659424e-01 1.198059916496276855e-01 1.698489338159561157e-01 2.487941533327102661e-01 -8.858824521303176880e-02 1.274718046188354492e-01 -1.518042087554931641e-01 -2.117343544960021973e-01 1.119398046284914017e-03 -4.690640568733215332e-01 6.678666919469833374e-02 -1.897034198045730591e-01 9.986041486263275146e-02 9.698657318949699402e-03 7.020614296197891235e-02 5.654260516166687012e-02 -3.870441019535064697e-01 7.522568106651306152e-02 -2.042414695024490356e-01 1.007554754614830017e-01 1.359746605157852173e-01 -1.357285678386688232e-02 -2.419131249189376831e-02 3.023566678166389465e-02 -4.517449124250560999e-04 1.833012402057647705e-01 1.820536553859710693e-01 -1.527560222893953323e-02
3.067027330398559570e-01 -2.368807345628738403e-01 2.309999987483024597e-02 9.273846447467803955e-02 -1.511424481868743896e-01 9.244724176824092865e-03 -4.857042804360389709e-03 4.475852251052856445e-01 -1.134264245629310608e-01 6.921614706516265869e-02 1.187227591872215271e-01 -1.882193610072135925e-02 1.030413340777158737e-02 -2.617081701755523682e-01 1.269935667514801025e-01 -1.638154238462448120e-01 -2.978962063789367676e-01 -5.044377967715263367e-02 1.787663698196411133e-01 -1.553743779659271240e-01 -1.581051349639892578e-01 1.125920712947845459e-01 -1.930804699659347534e-01 9.010199457406997681e-02 1.683729439973831177e-01 1.841984391212463379e-01 4.076911509037017822e-02 1.794718205928802490e-02 -2.370380312204360962e-01 3.360508680343627930e-01 -9.684476256370544434e-02 -2.276802062988281250e-02
1.217728555202484131e-01 7.267438620328903198e-02 8.891931176185607910e-02 1.538963150233030319e-02 -2.487703859806060791e-01 -2.104706913232803345e-01 6.518232636153697968e-03 2.979220449924468994e-01 3.489829972386360168e-02 -1.336733996868133545e-01 4.394371435046195984e-02 1.493936777114868164e-01 6.822931766510009766e-02 -2.583292722702026367e-01 1.022410690784454346e-01 -2.455322891473770142e-01 -1.678075343370437622e-01 3.696671724319458008e-01 1.703748852014541626e-01 -2.356271147727966309e-01 -1.089679598808288574e-01 -2.469156682491302490e-01 -6.790707260370254517e-02 5.667751654982566833e-02 2.029102295637130737e-01 -1.498290523886680603e-02 -1.878279596567153931e-01 -3.471002578735351562e-01 2.003119140863418579e-02 1.745326966047286987e-01 -1.203212067484855652e-01 -1.370255351066589355e-01
4.299817606806755066e-02 4.686748608946800232e-02 1.451949179172515869e-01 -3.495859801769256592e-01 -1.383748501539230347e-01 -7.172771729528903961e-03 -1.692271679639816284e-01 3.947468996047973633e-01 -1.266273558139801025e-01 1.504383701831102371e-02 -4.250141233205795288e-02 -2.323714643716812134e-01 5.038243532180786133e-02 -3.857443630695343018e-01 1.328969746828079224e-01 -6.284686923027038574e-02 -1.932072639465332031e-01 -1.556949466466903687e-01 1.069874092936515808e-01 1.412508729845285416e-02 6.556418538093566895e-02 1.580554246902465820e-01 8.870270103216171265e-02 -1.430027782917022705e-01 -4.993557557463645935e-02 4.855927079916000366e-02 4.040892720222473145e-01 -1.147204786539077759e-01 2.244048863649368286e-01 1.543285697698593140e-01 1.217056959867477417e-01 5.373233556747436523e-02
3.326351642608642578e-01 -4.387489706277847290e-02 5.699779372662305832e-03 -2.498973309993743896e-01 -3.251084089279174805e-01 9.973160177469253540e-02 -8.879467099905014038e-02 3.785796463489532471e-01 1.287058591842651367e-01 4.867421090602874756e-02 2.438454329967498779e-02 7.349557429552078247e-02 -2.010964304208755493e-01 -1.830658316612243652e-01 5.649226903915405273e-02 -2.643064223229885101e-02 1.671177893877029419e-01 1.021025981754064560e-02 -1.770928353071212769e-01 2.086881995201110840e-01 4.220880195498466492e-02 -2.749128043651580811e-01 2.503206580877304077e-02 4.413727521896362305e-01 -1.255925558507442474e-02 1.822529919445514679e-02 -7.975690811872482300e-02 -2.804745733737945557e-02 1.914352774620056152e-01 -1.191488429903984070e-01 8.798252791166305542e-02 1.155963465571403503e-01
2.057981342077255249e-01 2.131356000900268555e-01 8.234301954507827759e-02 -2.628154158592224121e-01 -2.518443167209625244e-01 7.390887476503849030e-03 -2.357210405170917511e-02 7.194636017084121704e-02 -1.195487082004547119e-01 1.351405978202819824e-01 -1.397048979997634888e-01 -1.731132417917251587e-01 -5.607250705361366272e-02 -3.154761195182800293e-01 2.634662091732025146e-01 -2.281780838966369629e-01 -7.018464803695678711e-02 3.060441911220550537e-01 -1.906944555230438709e-03 2.354070246219635010e-01 2.048244923353195190e-01 2.781689465045928955e-01 -8.423723280429840088e-02 -5.750967189669609070e-03 2.613942921161651611e-01 1.126991510391235352e-01 2.431776076555252075e-01 3.232081234455108643e-02 1.491979062557220459e-01 7.137806713581085205e-02 -1.235318835824728012e-02 1.085440367460250854e-01
2.901646196842193604e-01 -1.124336943030357361e-01 1.909201592206954956e-01 -1.211408302187919617e-01 -3.571581840515136719e-02 2.088316716253757477e-02 -3.126002550125122070e-01 2.318320423364639282e-01 -4.693595692515373230e-03 1.531745344400405884e-01 -2.760352492332458496e-01 -1.611771434545516968e-01 1.079130917787551880e-01 -3.521843850612640381e-01 2.260650098323822021e-01 1.952318847179412842e-01 -1.132390648126602173e-01 2.165466994047164917e-01 -1.436148732900619507e-01 -3.595336377620697021e-01 -1.284438818693161011e-01 -7.952171564102172852e-02 -1.305132359266281128e-01 -3.346024313941597939e-03 6.854683905839920044e-02 2.440262585878372192e-02 1.427154988050460815e-01 -6.902176141738891602e-02 2.756174281239509583e-02 1.323281526565551758e-01 2.202044874429702759e-01 -4.055615141987800598e-02
4.146242737770080566e-01 -1.637782603502273560e-01 1.311122924089431763e-01 1.159886270761489868e-01 1.078602075576782227e-01 5.868914350867271423e-02 -1.377588808536529541e-01 2.866337001323699951e-01 4.920979961752891541e-02 3.615294396877288818e-02 -1.310443133115768433e-01 7.015666365623474121e-02 -2.171874195337295532e-01 1.416963990777730942e-02 -3.913228213787078857e-02 -9.213751554489135742e-02 -3.170320391654968262e-01 2.299916297197341919e-01 4.256584495306015015e-02 -1.227152496576309204e-01 8.054344356060028076e-02 2.553701698780059814e-01 -5.274728313088417053e-02 -4.600577801465988159e-02 2.574637532234191895e-01 3.391423076391220093e-02 -2.675809524953365326e-02 -9.733898192644119263e-02 9.814952313899993896e-02 -2.243384718894958496e-01 3.440490067005157471e-01 2.614463269710540771e-01
1.022731661796569824e-01 -1.043043807148933411e-01 5.741841718554496765e-02 -3.127651214599609375e-01 -1.801616847515106201e-01 1.371767520904541016e-01 9.416336566209793091e-02 3.128955364227294922e-01 -2.803773581981658936e-01 3.777401894330978394e-02 1.852245777845382690e-01 -5.106833204627037048e-02 -1.529920846223831177e-01 -4.767517745494842529e-02 2.671798467636108398e-01 -4.726474359631538391e-02 -9.054240584373474121e-02 -2.313047274947166443e-02 1.250456925481557846e-02 -3.067005872726440430e-01 -1.465131342411041260e-01 1.572529971599578857e-01 2.057795822620391846e-01 -8.944761008024215698e-03 2.557301223278045654e-01 -9.670485742390155792e-03 -1.521815657615661621e-01 -2.791281044483184814e-02 2.560739517211914062e-01 -2.515237629413604736e-01 4.195700213313102722e-02 3.027212023735046387e-01
2.945860326290130615e-01 2.208676375448703766e-02 -9.543865174055099487e-02 -1.740877181291580200e-01 -3.687347173690795898e-01 -2.755387872457504272e-02 2.761852927505970001e-02 2.836161255836486816e-01 -3.481421992182731628e-02 6.913737207651138306e-02 -5.371767282485961914e-02 1.273848488926887512e-02 -1.006987243890762329e-01 -2.905788123607635498e-01 4.430046379566192627e-01 -4.707989096641540527e-02 5.801082402467727661e-02 1.608990728855133057e-01 -4.135235771536827087e-02 -1.545868348330259323e-03 2.171706706285476685e-01 -1.122496905736625195e-03 -1.064032018184661865e-01 -2.490371018648147583e-01 -1.661640778183937073e-02 -7.477578520774841309e-02 1.853916496038436890e-01 -3.379087448120117188e-01 1.274301409721374512e-01 -5.748495832085609436e-02 1.547303199768066406e-01 6.268149614334106445e-02
5.707958936691284180e-01 -3.245741426944732666e-01 5.294140055775642395e-02 1.594931446015834808e-02 -1.001927256584167480e-01 5.286507681012153625e-02 -4.760733619332313538e-02 3.950133323669433594e-01 -7.384649664163589478e-02 1.886200904846191406e-01 1.479279529303312302e-02 -1.759665310382843018e-01 7.471833378076553345e-02 -2.841461896896362305e-01 1.225993335247039795e-01 -2.998698130249977112e-02 -8.760781586170196533e-02 1.550197750329971313e-01 4.890644177794456482e-02 9.467935562133789062e-02 5.644446704536676407e-03 1.183045580983161926e-01 -2.235127538442611694e-01 1.950618624687194824e-01 1.376444566994905472e-02 1.531668603420257568e-01 1.486076414585113525e-01 -1.463971138000488281e-01 -7.089029252529144287e-02 -2.832854725420475006e-02 -4.336041957139968872e-02 1.464861724525690079e-02
1.677729934453964233e-01 -3.667058423161506653e-02 4.079940319061279297e-01 4.223318025469779968e-02 -1.545621156692504883e-01 1.379121989011764526e-01 -1.988152116537094116e-01 4.037164747714996338e-01 -1.754833012819290161e-02 -8.218763978220522404e-04 7.387790363281965256e-03 -3.432933986186981201e-02 -2.331037074327468872e-01 -1.899773627519607544e-02 1.083449348807334900e-01 -4.901362955570220947e-02 -4.887348115444183350e-01 2.806739807128906250e-01 -1.871233731508255005e-01 -7.358669489622116089e-02 -1.725614815950393677e-02 2.286721318960189819e-01 1.128367632627487183e-01 -8.518312126398086548e-02 5.206103995442390442e-02 -1.436114311218261719e-01 7.309009134769439697e-02 -4.822399094700813293e-02 9.228840470314025879e-02 -3.953861445188522339e-02 -1.098524779081344604e-01 -5.160453543066978455e-02
3.552710404619574547e-04 1.856781095266342163e-01 1.722394675016403198e-01 1.186728850007057190e-01 -2.319815009832382202e-01 -1.955741830170154572e-02 -3.132617771625518799e-01 3.137652277946472168e-01 4.654927179217338562e-02 -5.883381888270378113e-02 -8.255970478057861328e-02 2.345116734504699707e-01 3.346216976642608643e-01 -2.571310400962829590e-01 1.064165681600570679e-01 -6.555090099573135376e-02 1.596799790859222412e-01 1.487789116799831390e-02 -1.837716810405254364e-02 -1.363092511892318726e-01 -1.493974216282367706e-02 -2.167217619717121124e-02 5.041481927037239075e-02 2.068878561258316040e-01 2.702789902687072754e-01 -2.199550718069076538e-02 -2.059078216552734375e-01 -1.673431396484375000e-01 2.490116506814956665e-01 3.025485277175903320e-01 1.011036187410354614e-01 1.070991456508636475e-01
3.397257030010223389e-01 -1.725736856460571289e-01 -1.089837178587913513e-01 -3.336445391178131104e-01 -1.526998728513717651e-01 1.194452568888664246e-01 -3.736917674541473389e-01 4.020279943943023682e-01 -2.870303988456726074e-01 1.111674159765243530e-01 5.504284054040908813e-02 6.107646506279706955e-03 -1.066827550530433655e-01 -8.602292090654373169e-02 1.055843606591224670e-01 -9.306626021862030029e-02 2.248482406139373779e-01 2.688085474073886871e-02 -8.231291919946670532e-02 -1.931922733783721924e-01 -1.759007386863231659e-02 1.300956606864929199e-01 1.271870136260986328e-01 -5.291830003261566162e-02 -1.070987135171890259e-01 -9.854493290185928345e-02 -3.007102198898792267e-02 -1.003286149352788925e-02 -4.051151871681213379e-02 2.364821434020996094e-01 1.964010000228881836e-01 8.022720366716384888e-02
1.757000982761383057e-01 1.204100847244262695e-01 1.768064945936203003e-01 -1.490584760904312134e-01 -2.340044081211090088e-01 -1.611273139715194702e-01 -3.208923935890197754e-01 2.557925283908843994e-01 4.575503990054130554e-02 -5.540226399898529053e-02 1.557964533567428589e-01 5.328142642974853516e-02 1.084238514304161072e-01 -3.058416545391082764e-01 -3.380768746137619019e-02 -1.734001636505126953e-01 2.374765276908874512e-01 1.986255496740341187e-02 2.089620381593704224e-01 -8.317244052886962891e-02 -1.563920527696609497e-01 -3.619785606861114502e-02 6.359049677848815918e-02 1.704366207122802734e-01 1.536766439676284790e-01 -1.227093022316694260e-02 5.104555934667587280e-02 -8.037898689508438110e-02 3.142427504062652588e-01 3.615627288818359375e-01 2.308978736400604248e-01 3.732699900865554810e-02
1.676377207040786743e-01 -5.805848538875579834e-02 8.751752972602844238e-02 -2.225948721170425415e-01 -1.405321955680847168e-01 1.782838255167007446e-01 -2.309373170137405396e-01 6.819529831409454346e-02 -9.114050865173339844e-02 -1.028788983821868896e-01 2.200899273157119751e-01 8.728088438510894775e-02 -1.747308820486068726e-01 -1.997228562831878662e-01 3.953931927680969238e-01 -1.590535491704940796e-01 -1.564363092184066772e-01 2.398512559011578560e-03 2.904312610626220703e-01 -1.367526948451995850e-01 -4.641963168978691101e-03 7.367133349180221558e-02 9.452254325151443481e-02 -3.951709344983100891e-02 2.884718179702758789e-01 -4.348111152648925781e-02 -2.096931785345077515e-01 -1.966897994279861450e-01 1.721955984830856323e-01 1.908352412283420563e-02 -7.975989580154418945e-02 3.566276133060455322e-01
8.309759199619293213e-03 -7.949198782444000244e-02 -1.763845980167388916e-02 -2.116699218750000000e-01 -2.349158078432083130e-01 1.633711755275726318e-01 -2.986849248409271240e-01 4.039972424507141113e-01 -2.759552896022796631e-01 5.145087465643882751e-02 -1.326905041933059692e-01 -1.166271418333053589e-02 -1.542349010705947876e-01 1.082999110221862793e-01 -7.219135016202926636e-02 -2.353352159261703491e-01 -1.978928893804550171e-01 4.492025449872016907e-02 8.405821770429611206e-02 -2.866219282150268555e-01 -2.026822604238986969e-02 3.668361529707908630e-02 -8.912450075149536133e-02 1.098436713218688965e-01 1.684251576662063599e-01 -1.644249632954597473e-02 2.154078930616378784e-01 -3.676546812057495117e-01 2.253449708223342896e-01 -2.912563085556030273e-02 5.754366144537925720e-02 -6.504873931407928467e-02
3.131244480609893799e-01 -2.185142636299133301e-01 -1.021776907145977020e-02 -2.524830996990203857e-01 -1.593094021081924438e-01 -6.869255751371383667e-02 5.873848684132099152e-03 5.948166847229003906e-01 -1.952989213168621063e-02 1.826520860195159912e-01 -1.791716963052749634e-01 -1.202180609107017517e-01 -1.416649520397186279e-01 -1.579017788171768188e-01 -4.298495873808860779e-02 -1.460375189781188965e-01 2.344689704477787018e-02 1.161704882979393005e-01 7.538156956434249878e-02 -1.918227374553680420e-01 1.089416723698377609e-02 2.332802712917327881e-01 -1.471679192036390305e-02 -1.695704907178878784e-01 -9.255233407020568848e-02 2.127548754215240479e-01 1.994933001697063446e-03 1.541619896888732910e-01 -6.602905690670013428e-02 3.933014720678329468e-02 7.162839919328689575e-02 1.710778772830963135e-01
2.252909354865550995e-02 -1.777688711881637573e-01 -1.856418102979660034e-01 -4.250428080558776855e-02 -7.960840314626693726e-02 2.003470435738563538e-03 -2.893160283565521240e-01 2.168477475643157959e-01 1.339110881090164185e-01 3.807309865951538086e-01 -1.198282614350318909e-01 -5.951144918799400330e-02 -1.184376403689384460e-01 -3.106493353843688965e-01 4.524745047092437744e-01 -2.643512189388275146e-01 5.364084243774414062e-02 -4.303954541683197021e-02 3.027115762233734131e-02 8.240767568349838257e-02 -1.086543500423431396e-01 -2.571034990251064301e-02 -7.706318050622940063e-02 -5.313432961702346802e-02 1.064773648977279663e-01 1.629948019981384277e-01 -1.548311114311218262e-02 1.207477748394012451e-01 3.558769524097442627e-01 7.112370431423187256e-02 3.373492509126663208e-02 9.686920046806335449e-02
4.635185375809669495e-02 1.938936710357666016e-01 2.032271027565002441e-01 -1.405143886804580688e-01 -4.041773378849029541e-01 -6.352358311414718628e-02 -1.964410692453384399e-01 2.146847248077392578e-01 -1.042165234684944153e-01 3.722535679116845131e-03 1.313653439283370972e-01 1.265892088413238525e-01 -2.049565315246582031e-01 -2.102583795785903931e-01 2.071124762296676636e-01 -1.442501246929168701e-01 1.204970106482505798e-01 1.992749422788619995e-01 4.647688195109367371e-02 -3.375616669654846191e-02 -6.813261657953262329e-02 -2.146315760910511017e-02 -5.325051397085189819e-02 3.444513976573944092e-01 2.015588060021400452e-02 1.601162105798721313e-01 -1.141410544514656067e-01 -1.163287237286567688e-01 3.472837507724761963e-01 2.967170178890228271e-01 6.265351921319961548e-02 6.140648946166038513e-02
8.058543317019939423e-03 9.992746263742446899e-02 1.323539614677429199e-01 -7.543166726827621460e-02 -2.966277301311492920e-01 -8.249053359031677246e-02 -1.075134575366973877e-01 1.943416148424148560e-01 3.495033830404281616e-02 -2.831444516777992249e-02 1.197613477706909180e-01 1.693516224622726440e-01 -3.210932761430740356e-02 -4.447413980960845947e-01 1.938312500715255737e-01 -2.188702374696731567e-01 1.428332626819610596e-01 2.936108708381652832e-01 1.504964232444763184e-01 4.299705848097801208e-03 -6.460555642843246460e-02 -9.642371535301208496e-02 5.624005571007728577e-02 1.343723237514495850e-01 1.244411617517471313e-01 2.036730386316776276e-02 -1.249094754457473755e-01 -1.345284730195999146e-01 3.472944796085357666e-01 3.522175550460815430e-01 1.660695970058441162e-01 8.635939657688140869e-02
4.722422063350677490e-01 -1.022608205676078796e-01 -8.748207986354827881e-02 4.577659070491790771e-02 -1.846476197242736816e-01 2.888554893434047699e-02 1.198839861899614334e-02 4.433074593544006348e-01 -4.716224595904350281e-02 1.539479643106460571e-01 3.532576188445091248e-02 -2.119686007499694824e-01 -5.956145375967025757e-02 -1.293413192033767700e-01 -5.508186295628547668e-02 -1.039634495973587036e-01 -2.145643830299377441e-01 -6.875240243971347809e-03 -1.115426793694496155e-01 5.081149283796548843e-03 -2.355417907238006592e-01 -1.572640687227249146e-01 -2.322836667299270630e-01 1.500561237335205078e-01 1.885816603899002075e-01 2.149855941534042358e-01 1.795938163995742798e-01 -1.988555490970611572e-01 -9.389449656009674072e-02 1.955429017543792725e-01 -4.511829838156700134e-02 -3.255343064665794373e-02
1.905799210071563721e-01 1.307640969753265381e-01 1.281805038452148438e-01 -2.417386770248413086e-01 -1.578705459833145142e-01 -4.282421898096799850e-03 -1.838258355855941772e-01 1.653525680303573608e-01 -1.948419213294982910e-01 2.173093408346176147e-01 4.248009994626045227e-02 4.073477163910865784e-02 2.381180971860885620e-01 -1.549745053052902222e-01 -3.311115875840187073e-02 6.859195232391357422e-02 -3.224580585956573486e-01 2.401463389396667480e-01 -1.670392304658889771e-01 1.158582940697669983e-01 -2.169614285230636597e-01 -1.790360361337661743e-01 6.290681660175323486e-02 -2.521038353443145752e-01 2.621497213840484619e-01 -2.550554573535919189e-01 -8.523537963628768921e-02 -8.208093047142028809e-02 2.405104488134384155e-01 1.207287386059761047e-01 2.017724700272083282e-02 2.006188631057739258e-01
1.152586638927459717e-01 7.966791093349456787e-02 -2.120284922420978546e-02 -2.162072211503982544e-01 -3.289899826049804688e-01 1.005398854613304138e-01 -8.168886601924896240e-02 3.704335093498229980e-01 -1.442318558692932129e-01 2.276187688112258911e-01 -2.002354860305786133e-01 -6.659719347953796387e-02 -7.875858992338180542e-02 -3.746178448200225830e-01 1.239707916975021362e-01 1.079657748341560364e-01 -1.780562400817871094e-01 3.012406826019287109e-02 1.217173859477043152e-01 -1.720854789018630981e-01 -2.862066626548767090e-01 -4.185466468334197998e-02 1.759717240929603577e-02 -2.908834517002105713e-01 2.155527174472808838e-01 -3.742035245522856712e-03 1.171942502260208130e-01 -1.788190007209777832e-01 -1.248328238725662231e-01 4.272431880235671997e-02 7.569915149360895157e-03 -1.579387485980987549e-01
3.268500789999961853e-02 8.535971492528915405e-02 3.063204288482666016e-01 -1.453162580728530884e-01 -1.236100345849990845e-01 1.423010379076004028e-01 -9.273000806570053101e-02 4.169161617755889893e-01 9.365562349557876587e-02 9.093128144741058350e-03 -4.226806461811065674e-01 -2.858735620975494385e-01 -1.943358182907104492e-01 7.410466670989990234e-02 1.284890435636043549e-02 -1.282945647835731506e-02 -2.223880216479301453e-02 2.541933953762054443e-01 6.952843070030212402e-02 1.420731991529464722e-01 2.741686999797821045e-02 1.697299778461456299e-01 -1.211558431386947632e-01 2.997539937496185303e-01 1.421701610088348389e-01 4.550774767994880676e-02 9.851417690515518188e-02 -1.965195536613464355e-01 2.252226769924163818e-01 -7.734674960374832153e-03 -1.730107702314853668e-02 3.675135085359215736e-03
1.235814169049263000e-01 -1.695450693368911743e-01 -4.629214853048324585e-02 -1.622444987297058105e-01 6.698088347911834717e-02 -1.038052886724472046e-01 -8.853271603584289551e-02 3.489659130573272705e-01 -1.643864996731281281e-02 1.080498695373535156e-01 -1.614924967288970947e-01 1.390318870544433594e-01 -7.313551381230354309e-03 -4.390922188758850098e-01 2.262780964374542236e-01 -3.050331473350524902e-01 -3.730647861957550049e-01 -1.531116217374801636e-01 -2.411362528800964355e-01 -6.770431250333786011e-02 3.653939813375473022e-02 4.109657555818557739e-02 -2.646661363542079926e-02 -1.525000669062137604e-02 1.603477448225021362e-01 -1.935256719589233398e-01 1.628612279891967773e-01 7.236085832118988037e-02 1.278818100690841675e-01 1.561195552349090576e-01 5.720400437712669373e-02 1.412463039159774780e-01
8.016057312488555908e-02 -2.795803546905517578e-01 1.258477419614791870e-01 -2.510897219181060791e-01 -3.839882016181945801e-01 -2.312470227479934692e-01 -2.400891929864883423e-01 3.213640749454498291e-01 -4.671558141708374023e-01 -4.072365164756774902e-02 -1.637674123048782349e-01 1.134979818016290665e-02 -7.589868269860744476e-03 -1.000945046544075012e-01 -5.679509788751602173e-02 -5.160675384104251862e-03 -2.667207121849060059e-01 1.694773882627487183e-02 9.693282842636108398e-02 -1.200566142797470093e-01 -3.368386253714561462e-02 9.282746165990829468e-02 -2.240417152643203735e-02 1.536239404231309891e-02 7.129238452762365341e-03 -1.710183359682559967e-02 -5.710678547620773315e-02 -1.757870465517044067e-01 -1.943253725767135620e-02 2.661857008934020996e-01 -2.569356746971607208e-02 4.889926686882972717e-02
2.964896857738494873e-01 6.410612910985946655e-02 -2.058550417423248291e-01 -2.039739936590194702e-01 -1.539428085088729858e-01 -3.065665252506732941e-02 -6.845529377460479736e-02 4.678445756435394287e-01 -2.619158625602722168e-01 4.370290338993072510e-01 -2.004665881395339966e-01 -1.909385323524475098e-01 -1.365275382995605469e-01 -6.793989986181259155e-02 4.402083903551101685e-02 -9.456711262464523315e-02 9.030777961015701294e-02 9.332814812660217285e-02 -1.031038463115692139e-01 5.749112367630004883e-02 -4.552019014954566956e-02 1.968344897031784058e-01 -1.601071469485759735e-02 -1.390814632177352905e-01 1.427966058254241943e-01 9.444923698902130127e-02 -9.277206659317016602e-02 -3.767223656177520752e-02 -3.305725380778312683e-02 -8.456465788185596466e-03 1.696742177009582520e-01 2.119350880384445190e-01
2.539331912994384766e-01 -5.280248448252677917e-02 3.704642585944384336e-04 5.533711053431034088e-03 -3.508438467979431152e-01 -6.895835045725107193e-03 -5.550504848361015320e-02 5.091840028762817383e-01 -1.660739183425903320e-01 9.428171813488006592e-02 -8.770278841257095337e-02 -1.132536381483078003e-01 8.290041238069534302e-03 7.996959984302520752e-02 1.357599943876266479e-01 -3.923691064119338989e-02 1.422189623117446899e-01 -7.790318876504898071e-02 -2.827998101711273193e-01 -2.535280585289001465e-01 8.735802024602890015e-02 6.247061491012573242e-02 7.634585350751876831e-02 -6.692932453006505966e-03 1.111944764852523804e-01 2.475730329751968384e-01 -2.502298057079315186e-01 -1.095025464892387390e-01 1.461457908153533936e-01 1.535128504037857056e-01 2.816160321235656738e-01 5.778738856315612793e-02
3.677715733647346497e-02 -8.723914623260498047e-02 -8.015076816082000732e-02 -2.560040168464183807e-02 -3.685769438743591309e-01 3.194214403629302979e-01 -1.938471794128417969e-01 3.175670206546783447e-01 -2.940200567245483398e-01 8.200722932815551758e-02 -2.205550074577331543e-01 -6.149458233267068863e-03 -1.238075420260429382e-01 -1.820116937160491943e-01 -1.444432735443115234e-01 -1.350177228450775146e-01 -1.634150445461273193e-01 3.416987136006355286e-02 2.619189023971557617e-01 -1.378399729728698730e-01 -3.265084624290466309e-01 3.588730469346046448e-02 -1.738823354244232178e-01 4.689254611730575562e-02 7.945337891578674316e-02 2.005594968795776367e-01 -5.432520434260368347e-02 -2.193895131349563599e-01 1.081952378153800964e-01 5.915101245045661926e-02 -1.299496088176965714e-02 -9.721235185861587524e-02
3.995589911937713623e-01 -1.852838993072509766e-01 -5.293212831020355225e-02 -1.105933114886283875e-01 1.488086879253387451e-01 -2.978223860263824463e-01 -3.171644508838653564e-01 2.110315114259719849e-01 -1.555273383855819702e-01 1.836721152067184448e-01 3.476919606328010559e-02 -1.726992577314376831e-01 -1.282032430171966553e-01 -2.893153727054595947e-01 2.528633475303649902e-01 6.349901109933853149e-02 3.077110275626182556e-02 1.703884080052375793e-02 7.261619716882705688e-02 -5.574819073081016541e-02 -9.653067588806152344e-02 2.043915241956710815e-01 2.973645925521850586e-01 -1.771800369024276733e-01 1.467112898826599121e-01 1.315419822931289673e-01 5.845126509666442871e-02 -7.082538306713104248e-02 4.271434992551803589e-02 7.693963497877120972e-02 3.826485946774482727e-02 2.023633867502212524e-01
1.402509957551956177e-01 -1.979189962148666382e-01 -1.901458501815795898e-01 -2.541003823280334473e-01 8.461837470531463623e-02 -1.020070984959602356e-01 -2.105955481529235840e-01 2.628905773162841797e-01 -1.273768693208694458e-01 1.341001838445663452e-01 -6.257168203592300415e-02 -8.320311456918716431e-02 3.296799957752227783e-02 -4.227489829063415527e-01 2.921148836612701416e-01 -2.882634401321411133e-01 -1.660357713699340820e-01 -3.061035573482513428e-01 -3.434660658240318298e-02 1.031371206045150757e-02 -1.992170214653015137e-01 1.178401112556457520e-01 9.747152775526046753e-02 3.569597378373146057e-02 -2.651190757751464844e-02 -1.259160935878753662e-01 1.715028844773769379e-02 -8.723694831132888794e-02 7.445114850997924805e-02 2.949484623968601227e-02 2.030243873596191406e-01 2.390303909778594971e-01
3.799335658550262451e-02 4.345519468188285828e-02 1.554370075464248657e-01 -1.107665896415710449e-01 -2.700402140617370605e-01 -1.568595618009567261e-01 -1.386189460754394531e-01 2.742860019207000732e-01 2.253139019012451172e-02 -1.376018673181533813e-01 1.634909808635711670e-01 1.849301904439926147e-01 3.608081862330436707e-02 -5.458580851554870605e-01 -9.944120422005653381e-03 -2.431922852993011475e-01 6.604878604412078857e-02 2.940938770771026611e-01 1.620392054319381714e-01 2.113883383572101593e-02 5.570701882243156433e-02 -7.641521841287612915e-02 3.486559540033340454e-02 1.401809453964233398e-01 1.094717383384704590e-01 9.807886928319931030e-02 1.121575245633721352e-03 -6.091542541980743408e-02 2.603385150432586670e-01 2.644898891448974609e-01 9.862807393074035645e-02 -9.617069363594055176e-02
1.844286918640136719e-01 -6.748770922422409058e-02 6.954366713762283325e-02 -1.067850813269615173e-01 -3.414522111415863037e-01 -5.403144657611846924e-02 7.912997901439666748e-02 4.991435706615447998e-01 7.011186331510543823e-02 2.718184888362884521e-01 7.894673384726047516e-03 5.995824933052062988e-02 1.660805344581604004e-01 -2.340512424707412720e-01 4.259184002876281738e-01 7.245954126119613647e-02 2.036440372467041016e-01 2.099006669595837593e-03 1.175277214497327805e-02 -1.507443934679031372e-01 2.001900374889373779e-01 4.765786975622177124e-02 5.934165418148040771e-02 -1.479271054267883301e-01 2.716675773262977600e-02 1.271738857030868530e-01 7.368996739387512207e-02 -6.902683060616254807e-03 1.802292764186859131e-01 2.500880882143974304e-02 -7.900359481573104858e-02 1.580259352922439575e-01
-7.431431859731674194e-02 -1.255259066820144653e-01 -4.435352981090545654e-02 -3.228849172592163086e-02 -1.483568400144577026e-01 9.457125514745712280e-02 -5.885520577430725098e-02 9.440212696790695190e-02 -1.622147709131240845e-01 2.828640043735504150e-01 -1.306642144918441772e-01 8.382125198841094971e-02 -1.067748740315437317e-01 -1.897608637809753418e-01 4.466898143291473389e-01 -1.527911275625228882e-01 -2.104543596506118774e-01 1.787808984518051147e-01 -6.428933143615722656e-02 -3.210668265819549561e-01 2.135622650384902954e-01 2.529324777424335480e-02 1.240848824381828308e-01 1.150787025690078735e-01 2.062394171953201294e-01 -1.990620344877243042e-01 5.461707245558500290e-03 -1.694070398807525635e-01 1.723500192165374756e-01 -5.029924586415290833e-02 3.360713720321655273e-01 -1.313126981258392334e-01
1.202032566070556641e-01 -5.897961184382438660e-02 1.360735744237899780e-01 1.290610432624816895e-01 -2.777922153472900391e-01 5.219745915383100510e-03 -2.062471359968185425e-01 4.830007851123809814e-01 -1.656650006771087646e-02 1.012665405869483948e-01 1.658048033714294434e-01 1.184323802590370178e-01 1.691031605005264282e-01 -1.607173234224319458e-01 -1.214902941137552261e-02 -2.511737048625946045e-01 1.456853747367858887e-01 4.527372494339942932e-02 -1.350809931755065918e-01 -5.836555734276771545e-02 7.650171965360641479e-02 -1.609327793121337891e-01 1.389050483703613281e-01 -1.288137435913085938e-01 3.551308438181877136e-02 -3.726730123162269592e-02 -2.185632437467575073e-01 -2.149073034524917603e-01 2.908238768577575684e-01 2.209838777780532837e-01 2.429977953433990479e-01 1.501187831163406372e-01
1.085714623332023621e-02 1.244604960083961487e-01 8.829870074987411499e-02 1.155878603458404541e-02 6.705444306135177612e-02 -4.779244959354400635e-02 -3.443709909915924072e-01 2.120504975318908691e-01 -1.676977872848510742e-01 -2.263976484537124634e-01 2.130034416913986206e-01 -3.488350659608840942e-02 -3.708150237798690796e-02 -4.335169792175292969e-01 1.371429562568664551e-01 -1.306508630514144897e-01 1.120139881968498230e-01 3.332734480500221252e-02 1.696538627147674561e-01 -1.569035947322845459e-01 4.598639532923698425e-02 -1.347541809082031250e-01 2.135494053363800049e-01 1.884318292140960693e-01 3.033826649188995361e-01 -1.883900612592697144e-01 1.247782334685325623e-01 -5.623475834727287292e-02 2.042753249406814575e-01 2.790774703025817871e-01 1.271204054355621338e-01 6.701001524925231934e-02
-2.859759703278541565e-02 -4.641784727573394775e-02 2.905208989977836609e-02 -1.315834224224090576e-01 -2.924259603023529053e-01 1.002882868051528931e-01 -1.585175246000289917e-01 4.135041534900665283e-01 -1.099958568811416626e-01 3.446700423955917358e-02 -2.795316874980926514e-01 -2.004157984629273415e-03 -1.544957011938095093e-01 -2.104455083608627319e-01 1.230952143669128418e-01 -1.245804205536842346e-01 -3.239195644855499268e-01 -1.038136556744575500e-01 -2.005860954523086548e-01 2.965631335973739624e-02 6.727647781372070312e-02 8.265393972396850586e-02 -2.887490689754486084e-01 1.587328761816024780e-01 1.050060167908668518e-01 -2.567501664161682129e-01 2.763981372117996216e-02 3.060204535722732544e-02 2.107118219137191772e-01 9.809838980436325073e-02 4.626668617129325867e-02 2.921833097934722900e-01
1.643214970827102661e-01 -1.015949696302413940e-01 -1.988039314746856689e-01 -1.768107861280441284e-01 -2.055929899215698242e-01 -1.950477063655853271e-02 -1.875583976507186890e-01 1.382451653480529785e-01 1.045554280281066895e-01 -6.122530624270439148e-02 1.892561614513397217e-01 1.244293078780174255e-01 -2.737348154187202454e-02 -1.001014783978462219e-01 3.048178553581237793e-01 -1.262274682521820068e-01 6.713326275348663330e-02 2.525798976421356201e-01 1.905915588140487671e-01 -3.135589659214019775e-01 -8.443562686443328857e-02 -2.394075095653533936e-01 6.837421655654907227e-02 1.303924620151519775e-01 2.807734608650207520e-01 8.257915824651718140e-02 5.275909323245286942e-03 -3.222587406635284424e-01 1.625154614448547363e-01 3.129739463329315186e-01 -7.929591834545135498e-02 1.008003670722246170e-02
1.511302888393402100e-01 -1.833060681819915771e-01 7.491448521614074707e-02 2.172921411693096161e-02 -2.687484920024871826e-01 -3.265084326267242432e-01 2.961962716653943062e-03 3.513693213462829590e-01 4.465809091925621033e-03 2.177871465682983398e-01 -2.326887249946594238e-01 9.178724139928817749e-02 9.126540273427963257e-02 -8.967811614274978638e-02 2.070813179016113281e-01 -1.610204875469207764e-01 -3.540124297142028809e-01 -8.186487108469009399e-02 -1.199690103530883789e-01 -4.926354065537452698e-02 -1.979701071977615356e-01 1.586248427629470825e-01 1.315387040376663208e-01 2.648827135562896729e-01 9.577420353889465332e-02 -1.277698576450347900e-01 -1.158016547560691833e-02 -1.616550050675868988e-02 1.686873100697994232e-02 -1.418628096580505371e-01 2.325149923563003540e-01 -1.973273456096649170e-01
1.056304350495338440e-01 5.148246139287948608e-02 1.927303820848464966e-01 6.238678004592657089e-03 -2.211162149906158447e-01 1.691744476556777954e-01 -3.968552649021148682e-01 2.361131161451339722e-01 -3.967968747019767761e-02 -4.667430371046066284e-02 2.293527275323867798e-01 4.177703056484460831e-03 -1.513372659683227539e-01 -1.120047792792320251e-01 2.010685801506042480e-01 -2.576372027397155762e-01 -2.104453295469284058e-01 1.593196094036102295e-01 6.177382916212081909e-02 -2.148880064487457275e-01 3.484304621815681458e-02 -7.701792567968368530e-02 2.230967581272125244e-02 1.462393160909414291e-02 1.954099684953689575e-01 6.748575717210769653e-02 -7.723281532526016235e-02 -1.603696048259735107e-01 3.135876059532165527e-01 6.444792728871107101e-03 -5.623027682304382324e-02 3.951478600502014160e-01
9.724798798561096191e-02 6.333029270172119141e-02 -1.121214330196380615e-01 -4.951078444719314575e-02 -2.930497750639915466e-02 1.153324842453002930e-01 -2.784019336104393005e-02 3.666980862617492676e-01 -1.052345633506774902e-01 5.294854938983917236e-02 3.848836943507194519e-02 8.946582674980163574e-02 -1.634127497673034668e-01 -2.507278323173522949e-01 -2.253093756735324860e-02 1.822850406169891357e-01 1.545076258480548859e-02 2.927973866462707520e-01 1.515087932348251343e-01 3.401168808341026306e-02 -3.130023181438446045e-01 2.289097756147384644e-01 9.317009896039962769e-02 2.266283482313156128e-01 1.283982694149017334e-01 2.142762392759323120e-02 3.909712135791778564e-01 -1.142592802643775940e-01 3.205603659152984619e-01 7.992208003997802734e-02 2.453300803899765015e-01 5.249261111021041870e-02
4.519650712609291077e-03 -1.158796101808547974e-01 -7.327513396739959717e-02 4.827916622161865234e-02 -2.754130959510803223e-01 2.503230236470699310e-02 1.686135828495025635e-01 3.249095082283020020e-01 5.091059952974319458e-02 1.759741306304931641e-01 -3.910054266452789307e-01 -6.767393648624420166e-02 6.588497757911682129e-02 1.590382456779479980e-01 3.948225975036621094e-01 -3.528241217136383057e-01 -8.782388269901275635e-02 7.224597036838531494e-02 1.087648123502731323e-01 -2.841969206929206848e-02 2.054557502269744873e-01 5.692110583186149597e-02 1.522459983825683594e-01 1.591462492942810059e-01 1.676232516765594482e-01 -5.223080515861511230e-02 -7.530063390731811523e-02 -2.589295804500579834e-01 -5.865045264363288879e-02 -9.760518372058868408e-02 1.381922662258148193e-01 1.105236783623695374e-01
5.105419158935546875e-01 -1.280377656221389771e-01 -3.383632376790046692e-02 -3.225176334381103516e-01 -1.635197922587394714e-02 7.158185541629791260e-02 -2.650580704212188721e-01 1.668812036514282227e-01 -2.352232784032821655e-01 1.588887125253677368e-01 -9.268496930599212646e-02 -1.008576676249504089e-01 -6.468898802995681763e-02 -1.625139117240905762e-01 1.738990396261215210e-01 -2.005596756935119629e-01 -1.004254817962646484e-01 -1.311544775962829590e-01 1.868677884340286255e-01 -3.500756807625293732e-03 -1.447930335998535156e-01 2.344226092100143433e-01 1.585504263639450073e-01 -5.012159794569015503e-02 2.590994164347648621e-02 1.956684887409210205e-01 3.564586490392684937e-02 -1.870629638433456421e-01 1.764346361160278320e-01 1.449695229530334473e-01 -1.430820822715759277e-01 -1.639680936932563782e-02
1.442377418279647827e-01 -1.702443808317184448e-01 7.966154813766479492e-02 2.537777833640575409e-02 -1.336292028427124023e-01 2.106044888496398926e-01 -9.024536609649658203e-02 4.516952335834503174e-01 -8.828166127204895020e-02 2.610383927822113037e-01 -5.048133060336112976e-02 3.572379052639007568e-02 4.756110906600952148e-02 -2.347979396581649780e-01 8.199855685234069824e-02 -3.477524593472480774e-02 -3.872571587562561035e-01 1.009542047977447510e-01 1.523933261632919312e-01 1.836817115545272827e-01 -2.103985697031021118e-01 1.531659066677093506e-01 -3.481281995773315430e-01 5.317160394042730331e-03 1.299901157617568970e-01 -6.779110431671142578e-02 1.981710940599441528e-01 -1.794508397579193115e-01 2.525305747985839844e-02 6.266529113054275513e-02 -1.412601768970489502e-01 -1.400720514357089996e-02
3.065500259399414062e-01 5.900640413165092468e-02 -6.020579114556312561e-02 1.501781493425369263e-01 -6.415146589279174805e-02 2.724745273590087891e-01 -6.806372851133346558e-02 1.379746347665786743e-01 4.115647822618484497e-02 2.629988193511962891e-01 4.028839617967605591e-02 -1.787899881601333618e-01 9.834754280745983124e-03 -3.845987319946289062e-01 3.578625321388244629e-01 3.036708198487758636e-02 -4.004228115081787109e-01 3.968936577439308167e-02 1.543688625097274780e-01 -1.247287988662719727e-01 -1.495067626237869263e-01 7.409682124853134155e-02 -8.620347082614898682e-02 1.495650708675384521e-01 1.962402164936065674e-01 -2.034522444009780884e-01 -1.668505072593688965e-01 -2.824833989143371582e-02 8.371941000223159790e-02 -5.978652462363243103e-02 4.237983375787734985e-02 1.141234040260314941e-01
3.275902196764945984e-02 -1.418893039226531982e-02 -2.152022123336791992e-01 -2.086002677679061890e-01 -2.003598511219024658e-01 -2.409601807594299316e-01 7.221321016550064087e-02 3.764813840389251709e-01 1.917873620986938477e-01 -1.589169353246688843e-01 -1.681237220764160156e-01 1.495934724807739258e-01 -3.025612048804759979e-02 -1.416644901037216187e-01 -2.511654747650027275e-03 -2.276791930198669434e-01 -8.760866522789001465e-02 3.570567369461059570e-01 2.045733183622360229e-01 1.827809214591979980e-01 -2.018810659646987915e-01 1.534421443939208984e-01 -1.675077714025974274e-02 1.866111904382705688e-02 2.795007824897766113e-01 -7.754960656166076660e-02 2.283263355493545532e-01 6.325740367174148560e-02 -4.645547270774841309e-02 1.799063235521316528e-01 2.258675638586282730e-03 1.675700396299362183e-01
4.242610633373260498e-01 1.130679026246070862e-01 3.200238645076751709e-01 -1.390851289033889771e-01 3.792461007833480835e-02 -2.402833290398120880e-02 -2.721333503723144531e-01 3.238834440708160400e-01 -1.907427459955215454e-01 8.477045223116874695e-03 -2.959206998348236084e-01 -5.924632027745246887e-02 -2.594488263130187988e-01 4.170196875929832458e-02 -3.485849127173423767e-02 -2.281866967678070068e-01 -1.526123434305191040e-01 -6.777193397283554077e-02 -5.011696368455886841e-03 4.926241561770439148e-02 5.054758861660957336e-03 -1.292364150285720825e-01 1.022583320736885071e-01 -4.926171526312828064e-02 9.179101325571537018e-03 -4.786265641450881958e-02 -1.085191369056701660e-01 -2.861601412296295166e-01 5.211131647229194641e-02 1.198363900184631348e-01 1.411694008857011795e-02 2.852250337600708008e-01
1.725507229566574097e-01 -7.588667422533035278e-02 1.687666028738021851e-01 -1.460149586200714111e-01 -1.209932044148445129e-01 1.704937815666198730e-01 -9.532314725220203400e-03 2.053053677082061768e-01 -2.032306194305419922e-01 8.260510861873626709e-02 2.115829475224018097e-02 1.145759969949722290e-01 7.916085422039031982e-02 -1.364659816026687622e-01 1.286868751049041748e-02 -2.766618430614471436e-01 -3.243974745273590088e-01 2.071380801498889923e-02 6.309323012828826904e-02 -8.188985288143157959e-02 -1.521030217409133911e-01 2.747283279895782471e-01 1.175686717033386230e-01 1.824553310871124268e-01 4.577175378799438477e-01 -4.689292237162590027e-02 4.574720561504364014e-02 -1.667598485946655273e-01 8.143478631973266602e-02 -3.429928123950958252e-01 -2.157226204872131348e-02 1.923484951257705688e-01
4.246518313884735107e-01 -1.944321095943450928e-01 -2.273110747337341309e-01 -6.779752671718597412e-02 -1.921800673007965088e-01 -5.149032920598983765e-02 -1.566614508628845215e-01 3.996418416500091553e-01 2.870382368564605713e-01 1.656070798635482788e-01 -2.319856360554695129e-02 3.225397318601608276e-02 9.693804313428699970e-04 -3.479762077331542969e-01 -8.952954411506652832e-02 1.401268038898706436e-02 -1.630027592182159424e-01 6.141166761517524719e-02 1.198693588376045227e-01 -1.500502694398164749e-02 1.396956890821456909e-01 1.234161034226417542e-01 1.514362990856170654e-01 -1.574018299579620361e-01 4.057209566235542297e-02 -1.620042771100997925e-01 -1.060013994574546814e-01 -4.752876609563827515e-02 9.146024286746978760e-02 1.847132742404937744e-01 -1.927168965339660645e-01 1.125328540802001953e-01
1.157868206501007080e-01 -1.266098469495773315e-01 2.758519537746906281e-02 -3.326892256736755371e-01 -1.434108018875122070e-01 2.086060047149658203e-01 -1.164782643318176270e-01 1.642977595329284668e-01 2.089461311697959900e-02 1.271031145006418228e-02 7.487031072378158569e-02 1.232905238866806030e-01 3.343199789524078369e-01 -3.107423782348632812e-01 1.820631325244903564e-01 -3.783707320690155029e-02 -3.139517903327941895e-01 1.941935420036315918e-01 -2.432848326861858368e-02 -2.660877257585525513e-02 -4.327620938420295715e-02 1.273835450410842896e-01 1.442317012697458267e-02 1.724318414926528931e-01 2.211840301752090454e-01 -2.458568513393402100e-01 1.987490206956863403e-01 -2.810247428715229034e-02 1.508626788854598999e-01 -3.110046088695526123e-01 7.723288983106613159e-02 1.715766340494155884e-01
9.732424467802047729e-02 -2.138256877660751343e-01 -1.552517153322696686e-02 -5.616259947419166565e-02 -3.575727045536041260e-01 8.609524369239807129e-02 1.582361310720443726e-01 2.472387999296188354e-01 -1.378016024827957153e-01 -6.862683594226837158e-02 -8.695981651544570923e-02 -3.590319454669952393e-01 2.864886773750185966e-03 -5.554148554801940918e-01 1.091930642724037170e-01 -8.266838639974594116e-02 5.165565386414527893e-02 -6.970003992319107056e-02 1.537042260169982910e-01 -2.603964209556579590e-01 -2.200799733400344849e-01 -2.413738332688808441e-02 1.126893684267997742e-01 5.905396770685911179e-03 1.792452484369277954e-01 -7.944469898939132690e-02 5.465855821967124939e-03 -1.279045194387435913e-01 8.878501504659652710e-02 1.753212697803974152e-02 9.389875084161758423e-02 3.610335756093263626e-03
2.809418737888336182e-01 -3.166607022285461426e-01 1.844960637390613556e-02 -3.833679109811782837e-02 1.366822049021720886e-02 1.264903135597705841e-02 2.890491485595703125e-02 5.552901625633239746e-01 -2.011609375476837158e-01 -2.920181304216384888e-02 -1.088461428880691528e-01 -1.638334989547729492e-01 -8.236558735370635986e-02 -1.290025375783443451e-02 2.185087352991104126e-01 1.661505103111267090e-01 -1.482179462909698486e-01 -3.616049885749816895e-03 -5.177433043718338013e-02 -3.320601209998130798e-02 -1.980959810316562653e-02 -1.972004212439060211e-02 -3.446971997618675232e-03 2.899173200130462646e-01 2.697586715221405029e-01 1.921517997980117798e-01 1.469568163156509399e-01 -1.107732430100440979e-01 -4.099806770682334900e-03 1.056690067052841187e-01 -2.632833123207092285e-01 1.117054522037506104e-01
1.577846109867095947e-01 1.348257809877395630e-01 8.672095835208892822e-02 -2.713671326637268066e-01 -1.640802919864654541e-01 -4.049187898635864258e-02 -3.532491028308868408e-01 4.931718707084655762e-01 -1.366141289472579956e-01 2.555889077484607697e-02 4.720869287848472595e-02 4.444037005305290222e-02 3.851477056741714478e-02 1.225287690758705139e-01 2.432547509670257568e-01 -1.416973471641540527e-01 -2.474871128797531128e-01 -4.507689550518989563e-02 2.319897860288619995e-01 -3.643546998500823975e-02 5.803363025188446045e-02 5.760078504681587219e-02 -1.268264204263687134e-01 1.522196531295776367e-01 1.382030695676803589e-01 -2.052682638168334961e-01 -2.360157482326030731e-02 -1.333319246768951416e-01 1.255954951047897339e-01 -2.688891291618347168e-01 1.504146158695220947e-01 -7.274777442216873169e-02
7.781652361154556274e-02 -2.102535031735897064e-02 3.092045187950134277e-01 -4.044622555375099182e-02 -3.816348910331726074e-01 -1.873454004526138306e-01 -2.240542471408843994e-01 3.961394429206848145e-01 3.789938986301422119e-02 4.955696687102317810e-02 -5.673739686608314514e-02 1.094248145818710327e-02 1.043518111109733582e-01 -1.092362925410270691e-01 6.903462857007980347e-02 -2.081759721040725708e-01 2.323490232229232788e-01 1.820768862962722778e-01 9.453020989894866943e-02 -4.584259912371635437e-02 1.560928523540496826e-01 -4.702208563685417175e-02 9.816356934607028961e-03 2.068967521190643311e-01 3.154009580612182617e-02 -2.078722044825553894e-02 -2.772044241428375244e-01 -1.112170368432998657e-01 1.926472634077072144e-01 2.796268165111541748e-01 1.448543667793273926e-01 1.888210624456405640e-01
2.217306941747665405e-01 8.814965933561325073e-02 2.254185639321804047e-02 -1.584204584360122681e-01 -2.702074646949768066e-01 8.084409870207309723e-03 5.164993554353713989e-02 4.913365840911865234e-01 1.435645297169685364e-02 -1.360361874103546143e-01 -1.574201583862304688e-01 -1.652757171541452408e-03 -9.087957441806793213e-02 -3.110342621803283691e-01 4.177212417125701904e-01 2.264519631862640381e-01 7.947417348623275757e-02 -6.368901580572128296e-02 9.649090468883514404e-02 1.698332093656063080e-02 1.663467735052108765e-01 2.631686627864837646e-02 8.655498921871185303e-02 6.414198130369186401e-02 -2.448199987411499023e-01 -3.704474493861198425e-02 1.295423954725265503e-01 -1.859022378921508789e-01 -1.163076609373092651e-01 4.493269696831703186e-02 1.856722086668014526e-01 5.850331112742424011e-02
1.039693038910627365e-02 -2.816208079457283020e-02 -5.805771425366401672e-02 -2.017231583595275879e-01 -3.678001463413238525e-01 1.268562972545623779e-01 9.186463803052902222e-02 2.853220403194427490e-01 -1.163528952747583389e-02 1.358741968870162964e-01 -1.733662784099578857e-01 -2.018266171216964722e-01 3.233147040009498596e-02 -4.753716588020324707e-01 2.964613772928714752e-02 -3.515081107616424561e-01 -3.046364709734916687e-02 1.754218637943267822e-01 1.731059849262237549e-01 1.180179137736558914e-02 -1.693821996450424194e-01 2.854783087968826294e-02 1.229803860187530518e-01 3.678780794143676758e-02 -9.278312325477600098e-02 -2.854389250278472900e-01 1.011392399668693542e-01 -1.524186730384826660e-01 3.571654483675956726e-02 1.356613039970397949e-01 8.537540584802627563e-02 1.211169585585594177e-01
-2.399639785289764404e-02 -6.511107087135314941e-02 9.596656262874603271e-02 -3.307052254676818848e-01 -3.484842777252197266e-01 -5.521777272224426270e-02 -8.944182097911834717e-02 2.970506846904754639e-01 -5.261039733886718750e-01 -4.716356471180915833e-02 -1.353650689125061035e-01 -7.480990886688232422e-02 -1.302848905324935913e-01 -2.294157817959785461e-02 -1.672893948853015900e-02 4.629264585673809052e-03 -8.182406425476074219e-02 1.674871705472469330e-02 2.034740149974822998e-01 -8.001192659139633179e-02 -1.470282822847366333e-01 7.793535292148590088e-02 -3.830153495073318481e-02 1.259202659130096436e-01 3.210000395774841309e-01 -2.097306698560714722e-01 5.232360959053039551e-02 -9.413021802902221680e-02 5.737508088350296021e-02 2.376416027545928955e-01 1.261931806802749634e-01 3.222142532467842102e-02
7.526288181543350220e-02 -9.539530426263809204e-02 -1.657134592533111572e-01 -1.534893065690994263e-01 -1.376958042383193970e-01 1.506685838103294373e-02 1.154771894216537476e-01 3.917847871780395508e-01 1.404331475496292114e-01 -5.462663620710372925e-02 6.576503627002239227e-03 2.243161387741565704e-02 1.599443145096302032e-02 -3.537520170211791992e-01 1.594386547803878784e-01 -7.687194738537073135e-03 -2.023226916790008545e-01 3.405427187681198120e-02 -8.569084107875823975e-02 -6.630672141909599304e-03 -2.176479548215866089e-01 -6.828136742115020752e-03 -1.761265285313129425e-02 -1.837013810873031616e-01 2.995996177196502686e-01 -2.987798750400543213e-01 2.151260375976562500e-01 1.706794798374176025e-01 1.086035966873168945e-01 -3.795645758509635925e-02 2.026212215423583984e-01 3.665847480297088623e-01
2.058750241994857788e-01 -1.008569076657295227e-01 2.687078714370727539e-01 -5.247385054826736450e-02 7.740899175405502319e-02 2.576321363449096680e-01 -1.049438565969467163e-01 3.009877502918243408e-01 -2.243944108486175537e-01 -2.232050709426403046e-02 -3.957475423812866211e-01 8.631747961044311523e-02 -1.420207172632217407e-01 -2.785995304584503174e-01 1.116470023989677429e-01 -1.012025475502014160e-01 2.241754531860351562e-02 1.218967139720916748e-01 -1.340109296143054962e-02 -3.509963452816009521e-01 1.980046741664409637e-02 -1.637013629078865051e-02 -5.444816127419471741e-02 -1.047647371888160706e-01 1.474989801645278931e-01 -2.184692621231079102e-01 -2.036549299955368042e-01 -7.527276128530502319e-02 1.446909904479980469e-01 6.665682792663574219e-02 -7.241337746381759644e-02 2.500240802764892578e-01
5.647705867886543274e-03 1.110269054770469666e-01 2.228468358516693115e-01 -4.260831698775291443e-02 -1.450023353099822998e-01 -1.287269294261932373e-01 -1.876820027828216553e-01 4.100164473056793213e-01 -1.690903156995773315e-01 1.358412019908428192e-02 3.788117086514830589e-03 -8.989229798316955566e-02 1.024101004004478455e-01 -2.811281383037567139e-01 3.750438690185546875e-01 -2.620187401771545410e-01 -1.211303174495697021e-01 3.487218022346496582e-01 -2.292135357856750488e-02 1.888998895883560181e-01 1.650571972131729126e-01 1.641800850629806519e-01 7.895594090223312378e-02 -6.838719546794891357e-02 1.300936788320541382e-01 2.008244544267654419e-01 2.657813392579555511e-02 9.027862548828125000e-02 -4.697151854634284973e-02 2.118947729468345642e-02 -2.167120575904846191e-01 7.872828841209411621e-02
-3.745027258992195129e-02 -2.280389307998120785e-04 4.135574400424957275e-02 -2.863583862781524658e-01 -2.905074059963226318e-01 8.058439195156097412e-02 -1.802143454551696777e-01 1.265032738447189331e-01 -7.910168642411008477e-05 2.675238847732543945e-01 -2.066370099782943726e-01 1.833283752202987671e-01 -1.226966008543968201e-01 4.209341853857040405e-02 3.672239482402801514e-01 -2.330119460821151733e-01 -3.286974132061004639e-01 1.178069189190864563e-01 1.973070204257965088e-03 -4.178971052169799805e-02 1.171662434935569763e-01 3.982703760266304016e-02 -2.151259966194629669e-02 2.646722197532653809e-01 1.905525028705596924e-01 3.307665884494781494e-02 1.903761923313140869e-01 -2.250480055809020996e-01 1.409460902214050293e-01 -2.098357379436492920e-01 1.138577982783317566e-01 -1.049394309520721436e-01
2.396625578403472900e-01 -3.070374429225921631e-01 -3.369618058204650879e-01 6.559372879564762115e-03 -3.198366165161132812e-01 -2.712026536464691162e-01 -1.715996712446212769e-01 4.460348188877105713e-01 -1.893281936645507812e-02 1.331127136945724487e-01 -5.395300686359405518e-02 7.054442167282104492e-02 -3.717438876628875732e-02 -1.694841384887695312e-01 -5.493630841374397278e-02 1.108117848634719849e-01 8.398863673210144043e-02 -2.674669213593006134e-02 -3.743025287985801697e-02 7.937635295093059540e-03 1.399834305047988892e-01 -1.889082789421081543e-01 1.226787120103836060e-01 -5.407041311264038086e-02 1.903392970561981201e-01 1.162264589220285416e-02 -9.514200687408447266e-02 -2.063260525465011597e-01 -5.642911046743392944e-02 7.780122756958007812e-02 8.986805379390716553e-02 2.670314013957977295e-01
2.016305178403854370e-01 -1.850860938429832458e-02 2.157609909772872925e-02 -2.408119440078735352e-01 -7.528856862336397171e-03 -5.228162184357643127e-02 -4.360637441277503967e-02 2.845410704612731934e-01 2.264350503683090210e-01 3.782711923122406006e-02 -2.421368211507797241e-01 1.016941964626312256e-01 3.127547800540924072e-01 -2.618625164031982422e-01 2.142537087202072144e-01 2.899148687720298767e-02 -1.510722637176513672e-01 1.580599248409271240e-01 3.669398277997970581e-02 -1.357095688581466675e-01 -1.013217791914939880e-01 5.235391110181808472e-02 1.685908436775207520e-01 2.466394752264022827e-01 1.630903333425521851e-01 -1.643829941749572754e-01 1.070979982614517212e-01 3.229769691824913025e-02 1.969266533851623535e-01 -3.303355276584625244e-01 1.389536857604980469e-01 2.773258984088897705e-01
3.014094009995460510e-02 3.096906542778015137e-01 -7.443503290414810181e-02 4.294759780168533325e-02 -4.305818304419517517e-02 1.946889311075210571e-01 -1.503780782222747803e-01 3.431571125984191895e-01 3.910836949944496155e-02 9.311191737651824951e-02 -3.475814461708068848e-01 -8.765293285250663757e-03 7.500819861888885498e-02 -2.706213891506195068e-01 3.824457228183746338e-01 -7.689934968948364258e-02 -1.578297168016433716e-01 1.969564333558082581e-02 -3.969082236289978027e-02 -4.592590406537055969e-02 1.010179966688156128e-01 3.104127198457717896e-02 2.199612557888031006e-01 1.374687552452087402e-01 1.245845630764961243e-01 2.201996296644210815e-01 2.270076721906661987e-01 5.068200081586837769e-02 -2.138783633708953857e-01 2.535460293292999268e-01 6.409033387899398804e-02 1.177353858947753906e-01
1.326905786991119385e-01 9.960264712572097778e-02 -7.596480846405029297e-02 1.839782111346721649e-02 3.520541638135910034e-02 -8.901174366474151611e-02 -6.041922792792320251e-02 4.216326773166656494e-01 -7.575137168169021606e-02 9.553380310535430908e-02 -9.410209953784942627e-02 9.840700775384902954e-02 -9.922690689563751221e-02 -1.458764225244522095e-01 -2.070430070161819458e-01 5.588745698332786560e-02 -2.442885041236877441e-01 5.352820754051208496e-01 -1.495050936937332153e-01 -2.341495826840400696e-02 -1.419934034347534180e-01 -9.187548607587814331e-02 1.236733570694923401e-01 9.621974825859069824e-02 2.852454483509063721e-01 1.324791312217712402e-01 2.455422878265380859e-01 -5.610193684697151184e-02 2.100811749696731567e-01 9.730600565671920776e-02 1.622197479009628296e-01 -2.690244838595390320e-02
4.419651255011558533e-02 -1.876516044139862061e-01 1.611784845590591431e-01 -2.953604161739349365e-01 4.833686165511608124e-03 1.891783624887466431e-01 -2.364254742860794067e-01 2.715013921260833740e-01 -2.229562699794769287e-01 2.633746266365051270e-01 -1.308957785367965698e-01 1.034570112824440002e-01 -2.003365755081176758e-01 -2.722934186458587646e-01 6.874275207519531250e-02 -2.683376669883728027e-01 -2.278366684913635254e-01 -1.705822795629501343e-01 -1.784606575965881348e-01 -9.957428276538848877e-02 6.866506487131118774e-02 -6.833402812480926514e-02 -7.231108844280242920e-02 6.391175091266632080e-02 1.962347924709320068e-01 -2.769102156162261963e-01 2.321713045239448547e-02 -1.490430086851119995e-01 1.916473656892776489e-01 8.373902738094329834e-02 5.731900408864021301e-02 1.408469229936599731e-01
1.389059722423553467e-01 7.323795557022094727e-02 -5.822278559207916260e-02 -1.326746940612792969e-01 1.593171618878841400e-02 -1.197860464453697205e-01 -2.533227801322937012e-01 3.078052699565887451e-01 1.943389922380447388e-01 -3.843263909220695496e-02 4.546296969056129456e-02 2.334458380937576294e-01 -3.178770467638969421e-02 -4.242035374045372009e-02 1.300276070833206177e-01 -1.624941676855087280e-01 -2.867414057254791260e-01 1.191021278500556946e-01 1.195542737841606140e-01 -1.312193870544433594e-01 3.332416713237762451e-02 -1.293136086314916611e-02 -6.156664714217185974e-02 -2.335058152675628662e-01 3.374109566211700439e-01 1.324027329683303833e-01 8.624998480081558228e-02 -2.938198447227478027e-01 2.697868943214416504e-01 1.447815820574760437e-02 -1.506175100803375244e-01 3.613350391387939453e-01
1.662854105234146118e-01 -3.772543370723724365e-01 1.550373733043670654e-01 1.087692379951477051e-01 -3.339019715785980225e-01 4.797314852476119995e-02 -1.344494428485631943e-02 5.545211434364318848e-01 1.088173016905784607e-01 3.597469627857208252e-01 2.266573458909988403e-01 -3.603354096412658691e-03 -4.118536040186882019e-02 -1.466011404991149902e-01 1.581506282091140747e-01 -2.870721556246280670e-02 -9.210689365863800049e-02 5.311331152915954590e-02 -7.925318181514739990e-02 -1.469502411782741547e-02 -1.318394243717193604e-01 1.829049736261367798e-01 -3.917155414819717407e-02 -1.097017899155616760e-01 4.649109393358230591e-02 4.001950472593307495e-02 1.453071832656860352e-02 -5.792821198701858521e-02 1.278562843799591064e-01 1.374642997980117798e-01 -7.054630666971206665e-02 -3.561618551611900330e-02
2.793907225131988525e-01 -1.236579716205596924e-01 -1.539301779121160507e-02 -2.070501297712326050e-01 1.777240484952926636e-01 -1.617824882268905640e-01 -7.362692803144454956e-02 2.482396066188812256e-01 -3.998028486967086792e-02 2.574659511446952820e-02 -7.764311134815216064e-02 -1.740366667509078979e-01 -1.638413965702056885e-01 -3.292044401168823242e-01 1.197724193334579468e-01 -1.445888169109821320e-02 -8.675624430179595947e-02 2.393700368702411652e-02 -1.381618529558181763e-01 1.543782353401184082e-01 -2.243980616331100464e-01 2.250681966543197632e-01 -1.083156093955039978e-01 2.455985844135284424e-01 2.060351222753524780e-01 -4.249285534024238586e-02 -1.847541630268096924e-01 -7.011946290731430054e-02 1.708600372076034546e-01 1.446916759014129639e-01 3.855282068252563477e-01 2.103261500597000122e-01
9.839913994073867798e-02 -3.016234375536441803e-02 1.361072659492492676e-01 -2.447888553142547607e-01 2.496390044689178467e-02 -2.467818409204483032e-01 -2.163881510496139526e-01 3.181315958499908447e-01 -3.014385700225830078e-01 3.741532191634178162e-02 -2.725048661231994629e-01 1.732853055000305176e-01 -1.563809961080551147e-01 -1.089018881320953369e-01 1.241173893213272095e-01 -2.250385880470275879e-01 -1.655111163854598999e-01 -1.170428562909364700e-02 2.301583252847194672e-02 -1.511653065681457520e-01 -1.877266168594360352e-01 -1.563171297311782837e-01 -1.363087743520736694e-01 4.087428376078605652e-02 3.330707252025604248e-01 -4.370171949267387390e-02 -3.675126656889915466e-02 3.640548139810562134e-02 5.153656750917434692e-02 2.086060196161270142e-01 -2.998188138008117676e-01 1.416568458080291748e-01
1.052340045571327209e-01 1.244032829999923706e-01 2.612771391868591309e-01 6.962557137012481689e-02 -3.629225492477416992e-01 8.299094438552856445e-02 -2.522258460521697998e-01 3.900231420993804932e-01 2.978223189711570740e-02 1.374067962169647217e-01 -6.964127719402313232e-02 1.141912341117858887e-01 2.200345546007156372e-01 -1.844964772462844849e-01 -4.801217466592788696e-02 -1.340145170688629150e-01 3.168891966342926025e-01 -9.788736701011657715e-03 -5.002426728606224060e-02 -1.458707358688116074e-02 -1.286415476351976395e-02 -6.973935663700103760e-02 9.112633019685745239e-02 3.276523053646087646e-01 1.038403958082199097e-01 -7.779847085475921631e-02 -4.861016571521759033e-02 -1.422153562307357788e-01 3.168306648731231689e-01 1.236001923680305481e-01 1.601861566305160522e-01 3.103026561439037323e-02
5.357493832707405090e-02 -9.273108839988708496e-02 1.725163310766220093e-01 -3.116187751293182373e-01 -4.065489023923873901e-02 -1.465636193752288818e-01 -1.854654029011726379e-02 3.256972432136535645e-01 -2.258438766002655029e-01 9.195744991302490234e-02 1.763529032468795776e-01 -4.315141995903104544e-04 -9.738503396511077881e-02 -1.999302804470062256e-01 1.618693917989730835e-01 -1.645409613847732544e-01 -1.613527387380599976e-01 -2.189096994698047638e-02 -1.307859900407493114e-03 -2.317906916141510010e-01 -2.762094736099243164e-01 1.371558457612991333e-01 1.418316364288330078e-01 1.135371103882789612e-01 2.020148485898971558e-01 1.327067613601684570e-01 1.227144524455070496e-02 -2.391954064369201660e-01 1.751940399408340454e-01 -3.523704111576080322e-01 -1.194368675351142883e-01 2.134263962507247925e-01
1.731233298778533936e-01 -1.091223433613777161e-01 -2.037910819053649902e-01 -1.564494334161281586e-02 4.414409399032592773e-03 -7.906441390514373779e-02 -3.015560805797576904e-01 1.525438725948333740e-01 2.759152352809906006e-01 1.051135808229446411e-01 -5.683594942092895508e-02 1.417485326528549194e-01 2.643618546426296234e-02 -2.227388471364974976e-01 9.490380436182022095e-02 -1.711539626121520996e-01 -2.628608793020248413e-02 2.754807770252227783e-01 3.403042256832122803e-01 2.476282119750976562e-01 -3.247650563716888428e-01 2.195811867713928223e-01 6.804352998733520508e-02 1.487948894500732422e-01 2.607764303684234619e-01 8.300440758466720581e-02 7.066541165113449097e-02 1.644258759915828705e-02 5.753872171044349670e-02 -5.273904651403427124e-02 8.037916570901870728e-02 2.643473744392395020e-01
1.051167473196983337e-01 -2.681142091751098633e-01 1.005598008632659912e-01 8.321950444951653481e-04 -2.767461836338043213e-01 -1.593418121337890625e-01 -1.200199350714683533e-01 1.018203571438789368e-01 2.799398265779018402e-02 1.720022410154342651e-01 -2.843638062477111816e-01 9.551785141229629517e-02 7.930123805999755859e-02 -2.495554238557815552e-01 3.341500163078308105e-01 -4.973234608769416809e-02 -3.212560340762138367e-02 5.113467946648597717e-02 -2.371033281087875366e-01 -1.253190357238054276e-02 -1.551843285560607910e-01 6.972939521074295044e-02 -4.368687048554420471e-03 2.304137051105499268e-01 2.737691998481750488e-01 -6.118021160364151001e-02 -2.299857139587402344e-01 -2.057341299951076508e-02 2.951515316963195801e-01 -6.924396753311157227e-02 1.618175804615020752e-01 -2.914986610412597656e-01
-5.083697382360696793e-03 -1.083957776427268982e-01 1.333284750580787659e-02 2.386320531368255615e-01 -2.355322241783142090e-01 8.631868287920951843e-03 -1.561190336942672729e-01 2.902701497077941895e-01 2.666715718805789948e-02 7.298751175403594971e-02 -2.443779110908508301e-01 1.493602804839611053e-02 -1.195526570081710815e-01 -1.998429447412490845e-01 2.337199300527572632e-01 -6.174382567405700684e-02 -2.255693823099136353e-01 -2.641609013080596924e-01 -1.017993837594985962e-01 -7.852665334939956665e-02 -3.530359268188476562e-02 -8.920491486787796021e-02 -7.530082762241363525e-02 2.343051880598068237e-01 1.744641959667205811e-01 -2.680397331714630127e-01 2.364161610603332520e-01 -5.772554129362106323e-02 1.191209722310304642e-02 -3.594077005982398987e-02 2.750236392021179199e-01 3.777933418750762939e-01
2.760694026947021484e-01 7.235313206911087036e-02 -6.577838957309722900e-02 -2.148664146661758423e-01 1.130558550357818604e-01 -2.099293470382690430e-02 -1.910759508609771729e-01 2.447505444288253784e-01 -1.423105895519256592e-01 1.267656385898590088e-01 -1.165431458503007889e-02 -1.439495235681533813e-01 -1.354809701442718506e-01 -3.880810737609863281e-01 2.672455608844757080e-01 -4.070341885089874268e-01 -2.186086028814315796e-01 -2.590096294879913330e-01 6.439467519521713257e-02 -1.106552556157112122e-01 3.326275944709777832e-02 1.398776620626449585e-01 2.437550425529479980e-01 -1.645645201206207275e-01 1.504581868648529053e-01 1.447240710258483887e-01 6.148103252053260803e-02 3.789586201310157776e-02 2.755931112915277481e-03 2.944105770438909531e-03 -1.791759021580219269e-02 8.723605424165725708e-02
1.647288948297500610e-01 4.076674208045005798e-02 1.403568834066390991e-01 -1.540163345634937286e-02 -3.175866901874542236e-01 -2.301294654607772827e-01 -2.288964837789535522e-01 1.096305549144744873e-01 6.268697232007980347e-02 -1.049977988004684448e-01 1.367185860872268677e-01 2.495160698890686035e-01 -5.197163671255111694e-02 -5.303961634635925293e-01 1.122685670852661133e-01 -2.113870531320571899e-01 1.289090663194656372e-01 1.436874121427536011e-01 1.654531806707382202e-01 1.918657496571540833e-02 -7.787160575389862061e-02 2.539386413991451263e-02 -4.551908746361732483e-02 1.030549630522727966e-01 2.063929289579391479e-01 8.211603760719299316e-02 -4.403151199221611023e-02 -1.036463454365730286e-01 1.610143929719924927e-01 2.913066446781158447e-01 1.964305043220520020e-01 4.177751019597053528e-03
3.238104581832885742e-01 2.060955166816711426e-01 1.141223758459091187e-01 -1.632247865200042725e-01 -5.777850002050399780e-02 4.390901699662208557e-02 -3.767819404602050781e-01 1.318783909082412720e-01 6.973095238208770752e-02 1.709597855806350708e-01 -2.126454263925552368e-01 7.992754131555557251e-02 5.804895982146263123e-02 -5.150475353002548218e-02 -3.682107478380203247e-02 8.251360803842544556e-02 -2.560136914253234863e-01 4.398410022258758545e-02 -9.811788052320480347e-02 -9.723304957151412964e-02 -3.792836368083953857e-01 -9.008474647998809814e-03 -1.191291585564613342e-01 -4.075885564088821411e-02 3.118987083435058594e-01 1.102287098765373230e-01 -1.605441570281982422e-01 -3.078527189791202545e-02 2.522163391113281250e-01 1.425148099660873413e-01 1.124718710780143738e-01 2.634831964969635010e-01
3.605608046054840088e-01 -1.464699506759643555e-01 2.050140053033828735e-01 -1.766689270734786987e-01 1.734846085309982300e-01 -2.178179323673248291e-01 -1.304642260074615479e-01 2.760611474514007568e-01 -8.150517940521240234e-02 1.465552747249603271e-01 -1.732051670551300049e-01 7.546971738338470459e-02 -9.489548206329345703e-02 3.894059360027313232e-02 -9.354590624570846558e-02 -1.139496192336082458e-01 -2.237110882997512817e-01 1.216000542044639587e-01 2.359503954648971558e-01 3.158913552761077881e-01 -7.430335134267807007e-02 1.357634961605072021e-01 6.716495752334594727e-02 1.167888343334197998e-01 3.376966416835784912e-01 7.047823071479797363e-02 -9.940987825393676758e-02 -6.517771631479263306e-02 7.292884588241577148e-02 1.391531527042388916e-02 7.333034276962280273e-02 3.194223642349243164e-01
2.161652147769927979e-01 -2.681085467338562012e-01 2.034432739019393921e-01 1.556614879518747330e-02 -4.915500432252883911e-02 -4.367786273360252380e-02 -6.127259135246276855e-02 2.661977410316467285e-01 2.875440716743469238e-01 4.419156536459922791e-02 -2.181479185819625854e-01 1.964932680130004883e-01 2.414971888065338135e-01 -1.476590633392333984e-01 1.906443834304809570e-01 -9.836271405220031738e-03 -6.851106137037277222e-02 2.567959427833557129e-01 -1.753404438495635986e-01 2.596293389797210693e-02 -3.400794863700866699e-01 1.619848161935806274e-01 4.294879361987113953e-02 -6.973659992218017578e-02 4.035093188285827637e-01 -1.757746487855911255e-01 -1.101234257221221924e-01 2.488356456160545349e-02 9.836750477552413940e-02 -6.159052252769470215e-02 5.295868590474128723e-02 -5.152406636625528336e-03
5.380974411964416504e-01 -8.006232674233615398e-04 4.929584264755249023e-02 5.902421846985816956e-02 -1.950849890708923340e-01 2.242948561906814575e-01 -2.119787037372589111e-01 4.625502824783325195e-01 2.219222933053970337e-01 7.225368916988372803e-02 3.350114077329635620e-02 7.346134632825851440e-02 7.001575827598571777e-02 -2.749786376953125000e-01 1.483160704374313354e-01 -1.078236773610115051e-01 9.345090389251708984e-02 -1.846101284027099609e-01 -1.774942316114902496e-02 8.568938076496124268e-02 5.585815012454986572e-02 -3.079792857170104980e-01 1.546689588576555252e-02 1.188056468963623047e-01 -6.653829943388700485e-03 4.249088931828737259e-03 -8.479668200016021729e-02 -3.717764467000961304e-02 4.528392851352691650e-02 4.028411116451025009e-03 -9.183967113494873047e-02 1.486687641590833664e-02
-5.316773802042007446e-02 -6.122335791587829590e-02 -1.037283092737197876e-01 -1.068041324615478516e-01 -7.895997911691665649e-02 -6.808124482631683350e-02 -1.602868176996707916e-02 2.574460208415985107e-01 -1.000528410077095032e-01 8.296050131320953369e-02 -2.455841936171054840e-02 2.739684283733367920e-01 6.660891231149435043e-03 -1.539546102285385132e-01 4.560482203960418701e-01 -1.339370012283325195e-01 -2.065592259168624878e-01 1.352494210004806519e-01 -2.375824749469757080e-01 -1.563040912151336670e-01 -1.236611045897006989e-02 1.504902243614196777e-01 2.771651148796081543e-01 2.784604728221893311e-01 1.472140848636627197e-01 -3.058378696441650391e-01 1.453250497579574585e-01 -2.229378074407577515e-01 9.305951744318008423e-02 -6.692414730787277222e-02 -1.624543517827987671e-01 -8.412183821201324463e-02
1.554554402828216553e-01 4.082293435931205750e-02 7.299234718084335327e-02 -1.568020582199096680e-01 -9.678172320127487183e-02 4.184606485068798065e-03 2.153644263744354248e-01 4.250684976577758789e-01 3.802804648876190186e-02 2.567512169480323792e-02 -6.820608675479888916e-02 -2.423748522996902466e-01 -9.112630039453506470e-02 -4.368452727794647217e-01 1.220955625176429749e-01 -1.728570014238357544e-01 -5.233501270413398743e-02 -7.289388775825500488e-02 3.524774014949798584e-01 -2.777349650859832764e-01 -2.134397029876708984e-01 -1.532356142997741699e-01 1.130027100443840027e-01 -2.083032280206680298e-01 1.078667566180229187e-01 -1.294800341129302979e-01 4.729241132736206055e-02 -9.488522261381149292e-02 3.872394189238548279e-02 3.589728102087974548e-02 1.384645551443099976e-01 4.634475335478782654e-02
2.528609931468963623e-01 1.314770728349685669e-01 1.054894104599952698e-01 -9.085470438003540039e-02 -2.873702943325042725e-01 2.372649684548377991e-02 -1.956025213003158569e-01 1.360768973827362061e-01 -1.253351718187332153e-01 -7.807056605815887451e-02 3.274460881948471069e-02 3.026221692562103271e-01 3.999113291501998901e-02 -1.314080208539962769e-01 7.343955338001251221e-02 -4.021581411361694336e-01 -1.253242641687393188e-01 8.903198689222335815e-02 -1.381351798772811890e-01 -2.060256749391555786e-01 -8.822729438543319702e-02 -1.630401909351348877e-01 1.583298891782760620e-01 6.814859341830015182e-03 2.976768612861633301e-01 -9.737671911716461182e-02 -1.479825675487518311e-01 -1.207672730088233948e-01 2.099047154188156128e-01 -3.419029116630554199e-01 -1.836067810654640198e-02 1.360466033220291138e-01
1.263951957225799561e-01 9.718595445156097412e-02 -2.435431256890296936e-02 -1.436398923397064209e-01 -1.649034321308135986e-01 -2.702527940273284912e-01 -1.171882152557373047e-01 2.056909352540969849e-01 9.781047701835632324e-03 4.403859004378318787e-02 1.213935241103172302e-01 1.082372888922691345e-01 -1.403014659881591797e-01 -2.585847675800323486e-01 8.872908353805541992e-02 -8.042848110198974609e-02 -3.005276992917060852e-02 4.248533248901367188e-01 2.468797713518142700e-01 -3.240202069282531738e-01 -8.844213187694549561e-02 -9.648114442825317383e-02 -8.726922422647476196e-02 5.192279815673828125e-02 3.441681861877441406e-01 -9.860365092754364014e-02 -1.571832895278930664e-01 -2.947739958763122559e-01 1.790677160024642944e-01 1.244713887572288513e-01 -9.598137694410979748e-05 -7.474794238805770874e-02
1.742288321256637573e-01 9.050459414720535278e-02 2.254745811223983765e-01 -2.069793045520782471e-01 -1.459732186049222946e-02 3.104541599750518799e-01 -1.339873671531677246e-01 2.069254219532012939e-01 -2.884372696280479431e-02 -8.480291813611984253e-02 2.181852161884307861e-01 5.033038929104804993e-02 -2.682776190340518951e-03 7.435124833136796951e-03 2.883080244064331055e-01 -2.760103344917297363e-01 -1.783439330756664276e-02 2.258062213659286499e-01 1.155179087072610855e-02 1.087960228323936462e-01 -2.234950959682464600e-01 -3.037612885236740112e-02 2.168365567922592163e-01 6.034449115395545959e-02 3.490850031375885010e-01 -1.387904137372970581e-01 -1.347642987966537476e-01 -3.393027782440185547e-01 2.113433033227920532e-01 -5.992703512310981750e-02 7.093527913093566895e-02 -1.930044963955879211e-02
1.311029680073261261e-02 7.457061111927032471e-02 -1.970906704664230347e-01 -2.283485084772109985e-01 -1.543084681034088135e-01 -1.039549633860588074e-01 -6.516288965940475464e-02 4.166423976421356201e-01 -5.658260360360145569e-02 3.773616999387741089e-02 -3.875474631786346436e-01 6.048486754298210144e-02 -1.028296872973442078e-01 -1.566374748945236206e-01 3.143965005874633789e-01 -2.247590164188295603e-04 4.585244227200746536e-03 -4.103416576981544495e-02 -9.004502743482589722e-02 -1.146600395441055298e-02 -5.247591529041528702e-03 1.754616945981979370e-01 -5.532676726579666138e-02 3.127501308917999268e-01 1.554833799600601196e-01 2.980631589889526367e-01 -6.447760015726089478e-02 1.393767632544040680e-02 -6.839448958635330200e-02 -1.906864941120147705e-01 5.427511408925056458e-02 3.088811337947845459e-01
8.880486339330673218e-02 1.292315274477005005e-01 2.659690678119659424e-01 6.476753205060958862e-02 -3.301601409912109375e-01 -7.505376636981964111e-02 -7.322046905755996704e-02 2.514437139034271240e-01 -1.277980059385299683e-01 1.991574317216873169e-01 1.080632396042346954e-02 8.168874680995941162e-02 -1.359165012836456299e-01 -7.215882092714309692e-02 -5.334141105413436890e-02 -2.833746671676635742e-01 -1.725989282131195068e-01 3.974998369812965393e-02 -4.963972140103578568e-03 -1.641119271516799927e-01 -1.496158987283706665e-01 -2.412034422159194946e-01 6.445971876382827759e-02 1.277864648727700114e-04 4.131925702095031738e-01 2.352122068405151367e-01 -1.500039845705032349e-01 2.752604708075523376e-02 3.192588984966278076e-01 2.688335254788398743e-03 1.802581250667572021e-01 -1.444188505411148071e-01
1.130332648754119873e-01 -1.895903497934341431e-01 6.186375394463539124e-02 5.786931887269020081e-02 -6.458985805511474609e-02 -2.033784091472625732e-01 -2.485383749008178711e-01 3.827567398548126221e-01 1.596106588840484619e-01 1.482221484184265137e-01 2.544340305030345917e-02 -1.527306139469146729e-01 -1.214386820793151855e-01 -1.697440296411514282e-01 -1.051772851496934891e-02 2.033497206866741180e-02 -1.235735695809125900e-02 -9.490108489990234375e-02 -6.965317577123641968e-02 2.089925408363342285e-01 -1.911281198263168335e-01 3.185940980911254883e-01 -1.266275811940431595e-02 1.598773002624511719e-01 1.895585209131240845e-01 -8.823248744010925293e-02 -1.388743072748184204e-01 -2.194683402776718140e-01 2.782199084758758545e-01 -1.356509178876876831e-01 3.658973872661590576e-01 -1.117605790495872498e-01
2.178028225898742676e-01 1.047363206744194031e-01 1.968940496444702148e-01 -6.495744735002517700e-02 -2.424509972333908081e-01 -2.484227418899536133e-01 -2.679528594017028809e-01 3.223264515399932861e-01 1.013555098325014114e-02 -4.611146077513694763e-02 5.657093971967697144e-02 2.569645941257476807e-01 -4.647390171885490417e-02 -2.988020479679107666e-01 1.819315180182456970e-02 -1.757878214120864868e-01 2.397421449422836304e-01 2.127361446619033813e-01 1.331086158752441406e-01 -1.983924582600593567e-02 4.759432375431060791e-02 4.770892485976219177e-02 4.190681502223014832e-02 1.207852512598037720e-01 1.299424376338720322e-02 -1.229422399774193764e-03 -3.557126224040985107e-02 -1.732071638107299805e-01 2.973878085613250732e-01 3.637319803237915039e-01 6.064131483435630798e-02 1.034202724695205688e-01
3.097336888313293457e-01 1.135557666420936584e-01 -2.645574510097503662e-02 1.910865157842636108e-01 -2.769068479537963867e-01 -3.376800939440727234e-02 -1.731989234685897827e-01 2.315627783536911011e-01 2.245732955634593964e-02 -5.551736801862716675e-02 -1.483834628015756607e-02 -1.012539714574813843e-01 1.124774888157844543e-01 -9.834975004196166992e-02 8.021387457847595215e-02 9.842487052083015442e-03 -2.177499532699584961e-01 -9.560362249612808228e-02 -9.624854475259780884e-02 -2.306554019451141357e-01 9.400984644889831543e-02 -5.753096565604209900e-02 3.610786199569702148e-01 2.241135016083717346e-02 1.956383287906646729e-01 -1.262256652116775513e-01 -2.097974866628646851e-01 -3.493942916393280029e-01 2.453589439392089844e-01 1.000928059220314026e-01 3.106472492218017578e-01 2.317368797957897186e-02
1.520374417304992676e-01 3.185006976127624512e-01 7.778222858905792236e-02 1.656647771596908569e-02 -1.738524883985519409e-01 1.453547365963459015e-02 -1.920209825038909912e-02 3.911058604717254639e-01 -1.078110635280609131e-01 7.345914095640182495e-02 7.911333814263343811e-03 7.901883125305175781e-02 4.857482016086578369e-02 -2.770727872848510742e-01 5.156623125076293945e-01 -2.099086344242095947e-01 -1.383030265569686890e-01 2.129234969615936279e-01 -9.920037537813186646e-02 2.038898915052413940e-01 9.833429753780364990e-02 2.306593060493469238e-01 -7.032281719148159027e-03 -3.348257765173912048e-02 -1.122488453984260559e-02 1.317805200815200806e-01 -1.736572235822677612e-01 1.526914983987808228e-01 7.527025789022445679e-02 -9.850298613309860229e-02 -2.428877726197242737e-02 7.799300551414489746e-02
2.438359558582305908e-01 4.620412737131118774e-02 2.233046665787696838e-02 -1.482871472835540771e-01 -4.973691701889038086e-02 5.281167104840278625e-02 -1.695311516523361206e-01 3.721280395984649658e-01 -2.582230269908905029e-01 -1.648270040750503540e-01 5.520317703485488892e-02 2.124348431825637817e-01 -1.476029157638549805e-01 -2.804141305387020111e-02 8.939593285322189331e-02 -6.797849386930465698e-02 -1.139431446790695190e-01 -1.789901405572891235e-02 1.259829103946685791e-01 -2.347269654273986816e-01 -8.229970932006835938e-02 -7.303614169359207153e-02 -1.080534607172012329e-01 -2.280357033014297485e-01 3.472296893596649170e-01 -1.938317269086837769e-01 1.204994693398475647e-01 -3.958129510283470154e-02 3.901648223400115967e-01 6.004844233393669128e-02 -7.116390019655227661e-02 2.665523588657379150e-01
5.694760382175445557e-02 -1.519368439912796021e-01 -7.983474060893058777e-03 5.875270068645477295e-02 -4.154310747981071472e-02 1.072083879262208939e-02 3.386566787958145142e-02 3.828368782997131348e-01 1.783871501684188843e-01 7.702779024839401245e-02 -1.846742928028106689e-01 -2.758917212486267090e-02 5.161713436245918274e-02 6.246760953217744827e-03 1.409830749034881592e-01 -1.785987019538879395e-01 -1.826573722064495087e-02 3.902744650840759277e-01 2.081417590379714966e-01 -7.280325144529342651e-02 -1.073181107640266418e-01 2.499074935913085938e-01 3.025147616863250732e-01 -1.912863850593566895e-01 1.820379495620727539e-01 -2.546500563621520996e-01 -2.177377417683601379e-02 -6.290639936923980713e-02 1.741443295031785965e-03 -4.551026597619056702e-02 2.005192339420318604e-01 3.813934922218322754e-01
4.172119796276092529e-01 -1.368483621627092361e-02 7.122235000133514404e-02 -3.442684710025787354e-01 8.763342350721359253e-02 6.200457364320755005e-02 -3.126081526279449463e-01 3.374794423580169678e-01 -4.032644033432006836e-01 -6.437023170292377472e-03 -2.571189701557159424e-01 -1.338033676147460938e-01 -1.681575179100036621e-01 -8.383582532405853271e-02 3.033655136823654175e-02 -2.020215690135955811e-01 -5.672211572527885437e-02 5.488107725977897644e-02 -1.068058013916015625e-01 -1.630220562219619751e-01 1.179707515984773636e-02 7.224495988339185715e-03 -1.216055732220411301e-02 1.597543805837631226e-01 2.693142369389533997e-02 -9.603958576917648315e-02 -9.888187050819396973e-03 -8.887601643800735474e-02 -5.041295662522315979e-02 -6.952067371457815170e-03 -1.154645234346389771e-01 2.266193628311157227e-01
7.073392719030380249e-02 -7.915802299976348877e-02 2.961178543046116829e-03 -2.472487539052963257e-01 2.778800576925277710e-02 -5.439852923154830933e-02 4.486411437392234802e-02 3.360209167003631592e-01 1.952186226844787598e-01 3.251263499259948730e-01 -1.145993359386920929e-02 1.629193276166915894e-01 1.412167493253946304e-02 -1.152468547224998474e-01 1.941972225904464722e-01 -1.270411610603332520e-01 1.165146846324205399e-02 2.945768646895885468e-02 -8.896086364984512329e-02 -7.147191092371940613e-03 -2.644669711589813232e-01 9.626846760511398315e-02 3.754925448447465897e-03 1.082491949200630188e-01 3.205607235431671143e-01 1.743521690368652344e-01 -1.446339488029479980e-01 -4.442294314503669739e-02 -7.230502367019653320e-02 -1.968020573258399963e-02 4.929015934467315674e-01 2.580361068248748779e-01
2.910181283950805664e-01 -1.581349521875381470e-01 -2.126680314540863037e-01 1.970809847116470337e-01 -4.167876839637756348e-01 7.293370366096496582e-02 -2.429995983839035034e-01 1.293133664876222610e-02 -7.929405570030212402e-02 -1.471169143915176392e-01 -3.027450740337371826e-01 4.609149694442749023e-02 -1.730160713195800781e-01 -1.330123394727706909e-01 2.285375297069549561e-01 -1.332117915153503418e-01 -3.008964359760284424e-01 -2.742343395948410034e-02 -1.193176954984664917e-02 5.345947667956352234e-02 4.395174607634544373e-02 5.655307322740554810e-02 1.594326794147491455e-01 -8.710153400897979736e-02 2.461057603359222412e-01 -8.047147840261459351e-02 -1.146117970347404480e-01 -4.409340769052505493e-02 3.605997934937477112e-02 -1.423849612474441528e-01 3.000988960266113281e-01 4.990874230861663818e-02
9.611517935991287231e-02 2.773570120334625244e-01 6.195210292935371399e-02 -1.726465225219726562e-01 -2.780548930168151855e-01 -6.392806302756071091e-03 -3.268477022647857666e-01 2.214054316282272339e-01 -1.023435890674591064e-01 -5.091244354844093323e-02 2.676977217197418213e-01 5.149154737591743469e-02 -1.447325050830841064e-01 -4.636579006910324097e-02 1.927130371332168579e-01 -2.864300608634948730e-01 -1.647765189409255981e-01 1.140620931982994080e-01 1.005038619041442871e-01 -1.710631102323532104e-01 -1.277900934219360352e-01 7.274702936410903931e-02 -7.736081257462501526e-03 8.519774675369262695e-02 2.591147720813751221e-01 5.735960975289344788e-02 -2.099017947912216187e-01 -1.491638273000717163e-01 2.716305851936340332e-01 -9.238937497138977051e-02 -3.363642469048500061e-02 2.977780401706695557e-01
2.168240398168563843e-01 7.776362448930740356e-02 -8.047655969858169556e-02 -7.705458998680114746e-02 -2.782093584537506104e-01 -1.258730888366699219e-03 5.747475102543830872e-02 4.724899828433990479e-01 -1.451682299375534058e-01 1.853038221597671509e-01 -2.549697086215019226e-02 -3.731250390410423279e-02 7.502707093954086304e-02 -1.603784263134002686e-01 2.332448363304138184e-01 -1.178643628954887390e-01 -3.921985253691673279e-02 5.486955493688583374e-02 -3.359998390078544617e-02 -5.382960289716720581e-02 3.672352433204650879e-02 -1.769790612161159515e-02 -2.529982924461364746e-01 -1.848361343145370483e-01 2.270743101835250854e-01 3.352420330047607422e-01 8.587754517793655396e-02 -3.079544901847839355e-01 2.143546491861343384e-01 -1.260402649641036987e-01 -1.847551017999649048e-01 -5.418154224753379822e-02
2.773801386356353760e-01 3.444140404462814331e-02 -1.299007833003997803e-01 -2.743894457817077637e-01 -1.100162714719772339e-01 -6.304374337196350098e-02 4.115115851163864136e-02 5.864796042442321777e-01 -1.305470615625381470e-01 3.420200347900390625e-01 -1.051607355475425720e-02 -1.294694393873214722e-01 5.367534980177879333e-02 -5.394702032208442688e-02 1.342007815837860107e-01 -1.039749979972839355e-01 1.877939999103546143e-01 2.337240427732467651e-02 -2.303074300289154053e-02 -7.677666097879409790e-02 7.814703881740570068e-02 2.646860480308532715e-01 3.426532074809074402e-02 -1.388056576251983643e-01 2.401084601879119873e-01 9.840241819620132446e-02 -9.817614406347274780e-02 -6.813012808561325073e-02 -8.261048048734664917e-02 -4.093369469046592712e-02 8.873210102319717407e-02 2.136393338441848755e-01
1.888325214385986328e-01 5.712817609310150146e-02 -2.631808072328567505e-02 -2.688373923301696777e-01 -1.879040300846099854e-01 -1.693147867918014526e-01 -4.038158357143402100e-01 4.032229483127593994e-01 -7.226288318634033203e-02 -3.095627948641777039e-02 7.198351621627807617e-02 -1.622629761695861816e-01 1.751375645399093628e-01 4.330013692378997803e-02 2.863474488258361816e-01 -9.903961420059204102e-02 -2.144317179918289185e-01 -1.147108245640993118e-02 3.537168726325035095e-02 -1.374151855707168579e-01 5.057479068636894226e-02 1.170187518000602722e-01 -1.473241150379180908e-01 5.938308686017990112e-02 7.144793868064880371e-02 4.963570460677146912e-02 -5.858275294303894043e-02 -3.356568217277526855e-01 5.289918929338455200e-02 -2.627554833889007568e-01 9.817060083150863647e-02 -1.535170078277587891e-01
1.201769411563873291e-01 1.433561742305755615e-01 1.354906409978866577e-01 -2.369294166564941406e-01 -2.081891298294067383e-01 2.692303434014320374e-02 -5.346926301717758179e-02 3.688870370388031006e-01 -1.858693361282348633e-01 1.217625513672828674e-01 -2.224865853786468506e-01 -2.139615863561630249e-01 -1.265300810337066650e-01 -4.469335675239562988e-01 2.656767666339874268e-01 4.431114718317985535e-02 -2.313049882650375366e-01 -1.238093525171279907e-01 2.519556134939193726e-02 1.814952790737152100e-01 2.302341908216476440e-02 1.450558453798294067e-01 1.385898441076278687e-01 -1.280902624130249023e-01 -4.230187833309173584e-02 -4.445710405707359314e-02 2.685829102993011475e-01 -2.374212630093097687e-02 1.506064832210540771e-01 3.103134967386722565e-02 7.351858913898468018e-02 9.716173261404037476e-02
-5.960259214043617249e-02 9.533268213272094727e-02 -2.389992773532867432e-01 3.614178672432899475e-02 -7.896122336387634277e-02 1.695270463824272156e-02 -6.525340676307678223e-02 4.230502247810363770e-01 5.333221331238746643e-02 5.040830746293067932e-02 -6.138771027326583862e-02 -2.983491402119398117e-03 2.167658209800720215e-01 -2.538703680038452148e-01 4.960432946681976318e-01 -2.194079756736755371e-02 -5.943308770656585693e-02 2.290066033601760864e-01 1.336009204387664795e-01 5.235920473933219910e-02 -9.597904980182647705e-02 3.878740593791007996e-02 1.196411401033401489e-01 -1.121345758438110352e-01 8.844972401857376099e-02 -5.688475072383880615e-02 -1.491525024175643921e-01 -1.402589771896600723e-02 -1.819861680269241333e-01 -1.656568497419357300e-01 2.415557056665420532e-01 3.247392177581787109e-01
1.693564206361770630e-01 -1.875394769012928009e-02 -1.324370503425598145e-01 -5.405866354703903198e-02 -2.431299388408660889e-01 -1.151886861771345139e-02 6.106932833790779114e-02 2.588507533073425293e-01 -5.542817991226911545e-03 2.837599217891693115e-01 3.887217119336128235e-02 6.437462568283081055e-02 -4.768202453851699829e-02 -9.041622281074523926e-03 1.880793087184429169e-02 2.116493433713912964e-01 -8.960653841495513916e-02 3.724716603755950928e-01 -6.648366153240203857e-02 -2.238214612007141113e-01 -3.703590631484985352e-01 6.837774068117141724e-02 1.706825941801071167e-01 2.739924006164073944e-02 3.338476121425628662e-01 -3.620895370841026306e-02 1.292008012533187866e-01 -2.078796923160552979e-02 4.023498594760894775e-01 5.991223454475402832e-02 1.173642352223396301e-01 -6.835121661424636841e-02
1.798680573701858521e-01 5.127603188157081604e-02 1.133008152246475220e-01 1.500331051647663116e-02 -2.132479697465896606e-01 -1.137515529990196228e-01 5.450489744544029236e-02 2.478385120630264282e-01 -2.921200990676879883e-01 9.322321414947509766e-02 -1.734733134508132935e-01 2.833112329244613647e-02 -1.311336606740951538e-01 -7.164976745843887329e-02 3.804959654808044434e-01 -4.571875333786010742e-01 -2.302052825689315796e-02 1.742292046546936035e-01 -7.791721075773239136e-02 3.548933863639831543e-01 3.660891205072402954e-02 1.971293836832046509e-01 7.120792567729949951e-02 8.273921161890029907e-02 7.274374365806579590e-02 5.482199788093566895e-02 1.754150092601776123e-01 -1.183958724141120911e-01 8.011187613010406494e-02 1.343815177679061890e-01 -7.655303925275802612e-02 1.722068637609481812e-01
1.021754890680313110e-01 -2.066967338323593140e-01 4.861350171267986298e-03 8.631653338670730591e-02 -3.053444921970367432e-01 -4.291949793696403503e-02 8.561895042657852173e-02 2.698389291763305664e-01 -8.943621814250946045e-02 1.913867443799972534e-01 -2.134235054254531860e-01 4.806520044803619385e-02 8.388674259185791016e-02 -1.916811466217041016e-01 2.786523699760437012e-01 1.289726886898279190e-02 -1.926685571670532227e-01 1.095535904169082642e-01 -3.061869740486145020e-01 -1.215509995818138123e-01 -8.871169388294219971e-02 1.459770202636718750e-01 9.551393985748291016e-02 1.568803638219833374e-01 1.025758013129234314e-01 -8.266725391149520874e-02 -2.672718465328216553e-01 -2.561592459678649902e-01 1.408019810914993286e-01 -1.317660957574844360e-01 7.747622579336166382e-02 -3.631838560104370117e-01
2.140714824199676514e-01 -1.422366499900817871e-01 1.526988148689270020e-01 -2.389569133520126343e-01 -3.832992613315582275e-01 -4.279665648937225342e-03 -1.104434356093406677e-01 2.520463466644287109e-01 -4.383770227432250977e-01 -1.448106616735458374e-01 -8.286661654710769653e-02 -4.567420110106468201e-03 -3.881363198161125183e-02 -1.891058869659900665e-02 8.784381672739982605e-03 -6.137868016958236694e-02 -1.406547427177429199e-01 6.446029245853424072e-02 1.133328899741172791e-01 -8.958545327186584473e-02 -2.594772875308990479e-01 8.609296754002571106e-03 -9.922533482313156128e-02 5.954414978623390198e-02 2.363684475421905518e-01 -1.669132858514785767e-01 -1.801935285329818726e-01 -3.068370819091796875e-01 -7.522770762443542480e-02 1.517348289489746094e-01 2.010799944400787354e-01 -7.395039312541484833e-03
1.844872832298278809e-01 1.140783280134201050e-01 -1.030465960502624512e-01 7.422787696123123169e-02 -1.895916461944580078e-02 1.090090796351432800e-01 8.440630137920379639e-02 5.578430891036987305e-01 1.190765574574470520e-01 7.448931783437728882e-02 -1.803016513586044312e-01 -1.627224087715148926e-01 -3.459286391735076904e-01 -1.208359450101852417e-01 4.347889423370361328e-01 6.632537394762039185e-02 1.205102279782295227e-01 6.610564142465591431e-02 -2.143127378076314926e-03 -1.462147682905197144e-01 -4.380991682410240173e-02 1.739884912967681885e-01 9.064483642578125000e-02 1.235887408256530762e-01 2.231763750314712524e-01 8.992933481931686401e-02 1.623057178221642971e-03 -2.162339538335800171e-02 -1.797766834497451782e-01 -7.521668821573257446e-02 4.894759505987167358e-02 7.173871994018554688e-02
2.563644014298915863e-02 8.077991753816604614e-02 1.768119633197784424e-02 -2.027024626731872559e-01 -3.289494514465332031e-01 -1.051470562815666199e-01 -9.916727989912033081e-02 2.588790655136108398e-01 2.977521531283855438e-02 1.082486510276794434e-01 -7.325161248445510864e-02 2.075402252376079559e-02 -3.167510032653808594e-01 2.017134875059127808e-01 9.970559924840927124e-02 -3.332533836364746094e-01 -7.400980591773986816e-02 5.084328353404998779e-02 -3.183882683515548706e-02 -1.849976927042007446e-01 9.545335173606872559e-02 -6.624834612011909485e-03 1.104305759072303772e-01 1.141707748174667358e-01 2.213237285614013672e-01 -1.275063008069992065e-01 2.251935601234436035e-01 -4.183676242828369141e-01 9.751488268375396729e-02 7.776626199483871460e-02 2.961402237415313721e-01 5.435027182102203369e-02
1.657008081674575806e-01 3.440486639738082886e-02 3.104640841484069824e-01 -3.681733310222625732e-01 -1.487648040056228638e-01 1.292079091072082520e-01 2.875187201425433159e-03 2.880753874778747559e-01 6.546358019113540649e-02 -7.779958844184875488e-02 -3.641925752162933350e-01 -2.610233128070831299e-01 -3.059048950672149658e-02 -3.948952257633209229e-02 -9.235064685344696045e-02 -6.097128987312316895e-02 3.494866192340850830e-02 1.434050947427749634e-01 1.478618532419204712e-01 -6.554754078388214111e-02 4.259990528225898743e-02 1.035547107458114624e-01 1.117600500583648682e-01 2.048813402652740479e-01 3.081263005733489990e-01 -1.594025045633316040e-01 -1.388097852468490601e-01 -1.882431358098983765e-01 1.200868561863899231e-01 -5.933810025453567505e-03 -2.548549175262451172e-01 1.494555324316024780e-01
3.506471216678619385e-02 -8.525501936674118042e-02 4.602435231208801270e-02 -2.442163228988647461e-01 -1.433579176664352417e-01 -7.929967343807220459e-02 -2.823534235358238220e-02 3.450382053852081299e-01 -2.049493342638015747e-01 -1.443936824798583984e-01 1.403690874576568604e-01 5.706778913736343384e-02 1.118007227778434753e-01 -2.354123890399932861e-01 2.175736576318740845e-01 -1.970340460538864136e-01 -3.392007350921630859e-01 -1.392628550529479980e-01 1.074642166495323181e-01 -1.374232172966003418e-01 9.534143842756748199e-03 1.342536360025405884e-01 1.705329269170761108e-01 1.983945369720458984e-01 2.441791445016860962e-01 -3.733919933438301086e-02 2.568658627569675446e-02 -9.487692266702651978e-02 1.478663086891174316e-01 -3.668020367622375488e-01 -5.500278621912002563e-02 2.482057362794876099e-01
3.169816136360168457e-01 -3.350841403007507324e-01 -1.363516747951507568e-01 1.025550365447998047e-01 -3.719485104084014893e-01 1.087037622928619385e-01 -2.656942233443260193e-02 3.564597964286804199e-01 4.188976064324378967e-02 1.003188639879226685e-01 -5.433839187026023865e-02 -1.313557624816894531e-01 -8.146504312753677368e-02 -2.754755914211273193e-01 2.281206399202346802e-01 5.395104363560676575e-02 7.730314880609512329e-02 -3.623932227492332458e-02 -4.867968335747718811e-02 -4.895497113466262817e-02 4.789334908127784729e-02 3.792885318398475647e-02 8.000031858682632446e-02 3.267880082130432129e-01 -1.067268848419189453e-01 -3.565015504136681557e-03 -1.084870249032974243e-01 -7.202543318271636963e-02 2.779594659805297852e-01 -6.768929958343505859e-02 -1.943660527467727661e-01 1.836882829666137695e-01
8.852519094944000244e-02 7.400000840425491333e-02 1.220145076513290405e-01 -3.726962804794311523e-01 -1.065617427229881287e-01 4.790361225605010986e-02 -1.361927092075347900e-01 3.920308351516723633e-01 -1.674833744764328003e-01 -1.281055510044097900e-01 -2.282125204801559448e-01 -1.003180593252182007e-01 -4.454564154148101807e-01 -2.920410363003611565e-03 -1.322013139724731445e-01 3.575393185019493103e-02 -5.688988417387008667e-02 1.635759621858596802e-01 6.680573523044586182e-02 -1.899707913398742676e-01 -2.306728214025497437e-01 -1.025778204202651978e-01 1.403253227472305298e-01 1.773293688893318176e-02 1.939429342746734619e-01 4.354464262723922729e-02 2.849042788147926331e-02 -2.667204141616821289e-01 8.243092149496078491e-02 -1.419331580400466919e-01 8.763413131237030029e-02 1.511433869600296021e-01
1.698414832353591919e-01 1.729538887739181519e-01 6.078894063830375671e-02 -7.376561313867568970e-02 -3.344863951206207275e-01 -4.300935938954353333e-02 -1.530208438634872437e-01 4.013317823410034180e-01 -2.435468584299087524e-01 7.828861474990844727e-02 2.259993404150009155e-01 -4.336936771869659424e-02 -1.094197183847427368e-01 -2.462229318916797638e-02 1.426756232976913452e-01 8.511584997177124023e-02 -1.831285804510116577e-01 5.190667510032653809e-02 -2.499680034816265106e-03 -3.004641234874725342e-01 -1.047662645578384399e-01 9.305488318204879761e-02 6.431552767753601074e-02 5.579544603824615479e-02 1.800647377967834473e-01 7.831797003746032715e-02 -2.671665847301483154e-01 -2.067916393280029297e-01 2.373407334089279175e-01 4.617267102003097534e-02 -6.837231665849685669e-02 -3.256910443305969238e-01
7.880015671253204346e-02 3.242823779582977295e-01 1.085072308778762817e-01 -1.124431043863296509e-01 -1.837080121040344238e-01 4.028002917766571045e-02 -3.032480776309967041e-01 2.038910835981369019e-01 5.635263770818710327e-02 -1.277269721031188965e-01 -1.055399402976036072e-01 1.198233366012573242e-01 -2.779646217823028564e-02 -3.640539348125457764e-01 4.780954867601394653e-02 -2.864513397216796875e-01 9.716360270977020264e-02 -1.583126559853553772e-02 2.205008715391159058e-01 -1.153992414474487305e-01 -3.088920414447784424e-01 -6.216127797961235046e-02 5.201610550284385681e-02 2.344749867916107178e-01 -5.141163617372512817e-02 1.708930730819702148e-01 -2.107314020395278931e-01 -2.459940761327743530e-01 2.418171614408493042e-01 7.990960031747817993e-02 1.628423808142542839e-03 4.954203590750694275e-02
3.656047284603118896e-01 -9.018559008836746216e-02 -4.410687461495399475e-02 -2.001286596059799194e-01 -4.177495241165161133e-01 -2.100796252489089966e-01 5.020139738917350769e-02 3.433802425861358643e-01 -1.019160300493240356e-01 7.178744673728942871e-02 1.526695955544710159e-02 -1.554283965378999710e-02 3.818440809845924377e-02 -3.798690438270568848e-01 3.756489157676696777e-01 6.888898462057113647e-02 9.546556975692510605e-04 -4.296251013875007629e-02 8.082737773656845093e-02 1.430542953312397003e-02 2.189687341451644897e-01 1.544708162546157837e-01 2.904841490089893341e-02 -1.896370053291320801e-01 6.755975633859634399e-02 1.331035643815994263e-01 4.025880247354507446e-02 4.121643304824829102e-02 1.533989757299423218e-01 -1.232088357210159302e-02 -5.442482605576515198e-02 6.979789584875106812e-03
-4.927922040224075317e-02 -4.665367305278778076e-02 -3.640071675181388855e-02 -1.310400366783142090e-01 -9.494684636592864990e-02 1.126308273524045944e-02 -1.050344333052635193e-01 5.569413900375366211e-01 6.334434449672698975e-02 -5.059253051877021790e-02 -1.761732399463653564e-01 1.179808154702186584e-01 -4.133628308773040771e-02 -2.360657416284084320e-02 2.414321526885032654e-02 1.229199990630149841e-01 -5.010511726140975952e-03 -1.249585077166557312e-01 -1.509716510772705078e-01 -1.463026553392410278e-01 -6.199835985898971558e-02 4.625863209366798401e-02 -8.796915411949157715e-02 3.094502687454223633e-01 4.128003716468811035e-01 -4.102157428860664368e-02 6.142680346965789795e-02 -1.478004306554794312e-01 3.783847093582153320e-01 -2.524528652429580688e-02 -2.571334838867187500e-01 -1.002155710011720657e-02
2.531730234622955322e-01 -7.074583787471055984e-03 1.356206238269805908e-01 -3.304558992385864258e-01 -1.293435394763946533e-01 1.273613702505826950e-02 -3.055113255977630615e-01 4.174573123455047607e-01 -1.307458579540252686e-01 -9.030994027853012085e-03 3.446387648582458496e-01 -3.581928834319114685e-02 1.272393018007278442e-01 2.077104896306991577e-02 1.708366721868515015e-01 -2.876190245151519775e-01 -1.759783625602722168e-01 -4.259099811315536499e-02 1.440290212631225586e-01 -1.977357566356658936e-01 5.240153893828392029e-02 1.615047454833984375e-02 -2.505359239876270294e-02 1.095773577690124512e-01 1.719334721565246582e-01 3.019526228308677673e-02 -1.123229190707206726e-01 -1.473121047019958496e-01 2.478712499141693115e-01 -1.149887070059776306e-01 1.060383580625057220e-02 1.007983088493347168e-01
1.011596992611885071e-01 4.228244349360466003e-02 -8.998500555753707886e-02 1.443995535373687744e-01 -1.828642338514328003e-01 2.122902721166610718e-01 -2.707743942737579346e-01 3.082796335220336914e-01 -4.185266047716140747e-02 -2.390160113573074341e-01 -1.123246103525161743e-01 1.030327901244163513e-01 1.656653732061386108e-01 -8.525351434946060181e-02 1.146015673875808716e-01 -3.953705728054046631e-01 2.033425308763980865e-02 4.407260939478874207e-02 1.517497897148132324e-01 -1.387743353843688965e-01 -1.696230918169021606e-01 -2.335646748542785645e-01 1.133470144122838974e-02 3.116327822208404541e-01 7.224860787391662598e-02 4.656242951750755310e-02 -1.188337579369544983e-01 -3.615419566631317139e-01 2.010155916213989258e-01 1.649934425950050354e-02 -6.017678231000900269e-02 -6.448724865913391113e-02
2.286685705184936523e-01 2.127721756696701050e-01 1.756091415882110596e-01 -1.290042847394943237e-01 -1.908254921436309814e-01 6.584914773702621460e-02 -3.803804516792297363e-02 3.883880674839019775e-01 -2.210302501916885376e-01 1.001174449920654297e-01 3.676531370729207993e-03 -1.261821389198303223e-01 6.162308529019355774e-02 -2.936838567256927490e-01 3.597000241279602051e-01 -1.693675071001052856e-01 7.361148297786712646e-02 2.466901242733001709e-01 -1.178484410047531128e-01 1.049989610910415649e-01 3.690527752041816711e-02 3.462053537368774414e-01 -1.583480462431907654e-02 -9.975306689739227295e-02 1.198414862155914307e-01 1.898899227380752563e-01 3.051234409213066101e-02 1.285164952278137207e-01 7.420337945222854614e-02 1.034608185291290283e-01 2.775687165558338165e-02 1.775595694780349731e-01
2.268529534339904785e-01 -7.699596229940652847e-03 1.181736662983894348e-01 1.010819524526596069e-01 -1.670763194561004639e-01 1.006602495908737183e-01 -3.149134516716003418e-01 3.197988569736480713e-01 -3.060111403465270996e-01 -1.540254503488540649e-01 2.128695994615554810e-01 -3.538866341114044189e-02 -1.897571831941604614e-01 -3.840137720108032227e-01 4.687633365392684937e-02 -2.284377962350845337e-01 -1.213415935635566711e-01 2.532953321933746338e-01 1.524479985237121582e-01 -9.355898015201091766e-03 9.135361760854721069e-02 -5.750779062509536743e-02 -2.804484069347381592e-01 -8.852091431617736816e-02 8.889664709568023682e-02 5.397043004631996155e-02 -5.153151229023933411e-02 -8.629206568002700806e-03 -8.643043786287307739e-02 -1.741259843111038208e-01 -1.314146537333726883e-02 -1.765236556529998779e-01
-1.722089797258377075e-01 -2.060964107513427734e-01 6.258236616849899292e-02 -6.853962689638137817e-02 -2.606230974197387695e-01 8.658837527036666870e-02 -6.027092691510915756e-03 1.735301911830902100e-01 -1.458090096712112427e-01 5.739387497305870056e-02 1.114312410354614258e-01 1.184989884495735168e-01 -1.092415675520896912e-01 -7.255306839942932129e-02 3.196356892585754395e-01 -1.704724878072738647e-01 -3.632249534130096436e-01 1.929138451814651489e-01 1.531492024660110474e-01 6.889030337333679199e-02 7.212710380554199219e-02 -5.860777571797370911e-02 2.852025814354419708e-02 4.887522384524345398e-02 3.671980798244476318e-01 -2.412471473217010498e-01 8.975074440240859985e-02 -2.089587748050689697e-01 1.764118522405624390e-01 -1.650384217500686646e-01 3.066252768039703369e-01 -8.902031928300857544e-02
-3.446189919486641884e-03 1.958705671131610870e-02 2.658309936523437500e-01 -2.140679955482482910e-01 -1.093157082796096802e-01 3.168815076351165771e-01 -3.472619950771331787e-01 2.188503742218017578e-01 5.649765953421592712e-02 -6.362241506576538086e-02 1.785181760787963867e-01 -2.220716774463653564e-01 1.019353792071342468e-01 -2.610642276704311371e-02 1.548922061920166016e-01 -3.153064548969268799e-01 -1.003350391983985901e-01 1.872980743646621704e-01 1.030593439936637878e-01 -1.229640841484069824e-01 -2.262985706329345703e-01 8.462191559374332428e-03 5.004340782761573792e-02 2.083371430635452271e-01 3.376044332981109619e-01 -2.521709538996219635e-02 3.003200702369213104e-02 -2.038594335317611694e-01 1.711710244417190552e-01 -9.299191832542419434e-02 1.160316541790962219e-01 -5.284365266561508179e-02
9.554192423820495605e-02 2.741775289177894592e-02 5.207423120737075806e-03 -1.423177421092987061e-01 1.600988395512104034e-02 1.088804155588150024e-01 -9.451805800199508667e-02 4.131174981594085693e-01 1.309356093406677246e-01 -2.571702376008033752e-02 -3.774531781673431396e-01 3.731177151203155518e-01 2.207420319318771362e-01 -1.909656077623367310e-01 2.545723021030426025e-01 -2.804847955703735352e-01 -1.412967145442962646e-01 1.417859494686126709e-01 2.952845953404903412e-02 8.877874165773391724e-02 2.597911283373832703e-02 8.509225398302078247e-02 2.274002134799957275e-01 -6.714938580989837646e-02 -2.553064934909343719e-02 -3.289589583873748779e-01 6.663164496421813965e-02 4.246707633137702942e-02 1.248980388045310974e-01 -7.282742112874984741e-02 1.317334827035665512e-02 -2.859761379659175873e-02
1.956820935010910034e-01 -1.773386299610137939e-01 2.814178466796875000e-01 3.198599070310592651e-02 -2.129782140254974365e-01 5.059327185153961182e-02 -8.224601298570632935e-02 4.127176105976104736e-01 -3.538690879940986633e-02 -2.438098192214965820e-01 -1.255877315998077393e-01 -1.983398497104644775e-01 -1.682577580213546753e-01 -2.229381054639816284e-01 2.704716026782989502e-01 9.181201457977294922e-02 -2.575779557228088379e-01 1.686649173498153687e-01 -1.199761927127838135e-01 -5.431075021624565125e-02 -1.932424306869506836e-01 2.307746112346649170e-01 1.376115623861551285e-02 -2.136378884315490723e-01 9.191365540027618408e-02 9.139977395534515381e-03 -1.181546971201896667e-01 -4.614952951669692993e-03 -3.068178892135620117e-03 -1.114501357078552246e-01 6.187465786933898926e-02 -2.495538145303726196e-01
1.865336149930953979e-01 -9.690679609775543213e-02 -1.244755834341049194e-01 -1.547742784023284912e-01 -1.826390177011489868e-01 4.827622324228286743e-03 -3.557888567447662354e-01 2.815801650285720825e-02 -1.611855775117874146e-01 1.507161743938922882e-02 -2.043927162885665894e-01 1.123216301202774048e-01 -5.992116779088973999e-02 -1.123536564409732819e-02 3.146608471870422363e-01 -1.162498891353607178e-01 -2.084864228963851929e-01 -3.286615386605262756e-02 4.308957606554031372e-02 2.463683187961578369e-01 -8.179822564125061035e-02 -1.650662533938884735e-02 5.046924352645874023e-01 3.372698649764060974e-02 2.538703680038452148e-01 -1.329747289419174194e-01 -2.566755563020706177e-02 -8.098912239074707031e-02 4.342961683869361877e-02 1.343222893774509430e-02 3.041250705718994141e-01 -7.027211040258407593e-02
-1.538012525998055935e-03 1.979746073484420776e-01 1.842375993728637695e-01 -1.915849745273590088e-01 -2.600987851619720459e-01 1.781360059976577759e-01 -3.564909398555755615e-01 1.955823749303817749e-01 -5.010443553328514099e-02 3.118782863020896912e-02 7.196623831987380981e-02 -9.301291778683662415e-03 -8.127441257238388062e-02 -1.217042356729507446e-01 2.582525014877319336e-01 -2.736665308475494385e-01 -9.191055595874786377e-02 8.660206943750381470e-02 2.100970745086669922e-01 -1.912475973367691040e-01 -1.934369802474975586e-01 -1.124172881245613098e-01 -2.142788618803024292e-01 5.722650513052940369e-02 9.217477589845657349e-02 2.861370444297790527e-01 -2.043392658233642578e-01 -1.788536012172698975e-01 4.985243454575538635e-02 -9.504432231187820435e-02 -2.563845831900835037e-03 2.865847349166870117e-01
1.682337969541549683e-01 -1.246003583073616028e-01 1.431561559438705444e-01 -6.704935431480407715e-02 -1.652622967958450317e-01 -1.966746896505355835e-01 4.302809759974479675e-02 3.907804489135742188e-01 1.019402891397476196e-01 1.312803179025650024e-01 -2.658607959747314453e-01 -1.629174947738647461e-01 3.329407051205635071e-02 -1.345264464616775513e-01 2.371148169040679932e-01 -5.412875488400459290e-02 -1.546000540256500244e-01 1.456213444471359253e-01 -1.487939059734344482e-01 6.779634952545166016e-02 -4.333064332604408264e-02 -2.402161210775375366e-01 1.362891793251037598e-01 2.764622494578361511e-02 3.869441151618957520e-01 -1.402213871479034424e-01 -3.761542961001396179e-02 2.245751172304153442e-01 6.358380615711212158e-02 1.763294786214828491e-01 1.358866542577743530e-01 -2.860417068004608154e-01
3.220264315605163574e-01 -1.274302154779434204e-01 -1.392197050154209137e-02 1.570248156785964966e-01 -1.609439216554164886e-02 -1.161386445164680481e-02 -1.313139032572507858e-02 2.970242202281951904e-01 9.468211792409420013e-03 1.625872999429702759e-01 -9.077604860067367554e-02 8.368460461497306824e-03 -2.377313002943992615e-02 -1.232835799455642700e-01 2.450455352663993835e-02 -1.486616879701614380e-01 -1.451978087425231934e-01 -8.266168087720870972e-02 -2.860560715198516846e-01 -3.280690908432006836e-01 -2.559463679790496826e-01 2.256643027067184448e-01 2.450536042451858521e-01 5.311532318592071533e-02 3.711924552917480469e-01 1.292927712202072144e-01 3.602952510118484497e-02 -1.299210041761398315e-01 7.755913585424423218e-02 2.054147049784660339e-02 2.660489976406097412e-01 -2.157428562641143799e-01
1.944810897111892700e-01 1.427257210016250610e-01 -1.126727908849716187e-01 -3.507836908102035522e-02 -3.117889463901519775e-01 1.141005307435989380e-01 -2.601484954357147217e-01 2.173255532979965210e-01 -2.622071839869022369e-02 -1.124661415815353394e-01 2.367896288633346558e-01 1.894057169556617737e-02 -1.563882641494274139e-02 -2.520476281642913818e-02 1.781107187271118164e-01 -1.840264797210693359e-01 -1.928673088550567627e-01 8.432690054178237915e-02 1.574515402317047119e-01 -1.289119571447372437e-01 5.962159112095832825e-02 -3.304735198616981506e-02 -9.181584231555461884e-03 1.653658002614974976e-01 1.612017750740051270e-01 7.260806858539581299e-02 5.501057952642440796e-03 -3.336957991123199463e-01 3.571680486202239990e-01 -1.787570714950561523e-01 -1.349820196628570557e-02 3.825798332691192627e-01
1.018520072102546692e-01 1.641165614128112793e-01 1.183077916502952576e-01 -8.713064342737197876e-02 -1.088785976171493530e-01 6.572132557630538940e-02 -3.150376975536346436e-01 3.163208365440368652e-01 -2.221481353044509888e-01 6.311679631471633911e-02 -1.243443600833415985e-02 -5.755949299782514572e-03 -6.537758558988571167e-02 -1.130032166838645935e-01 7.965435087680816650e-02 -8.988275378942489624e-02 -2.683277428150177002e-01 7.461536675691604614e-02 -4.553164169192314148e-02 -1.273564547300338745e-01 -1.512967795133590698e-01 -1.102578639984130859e-01 -2.496402114629745483e-01 -2.047467678785324097e-01 2.672545611858367920e-01 -1.384163945913314819e-01 1.835705712437629700e-02 -2.728951871395111084e-01 3.410050570964813232e-01 1.379107125103473663e-02 -4.942574352025985718e-02 3.481000959873199463e-01
2.298487275838851929e-01 -8.456584811210632324e-02 -3.786952048540115356e-02 7.452726364135742188e-03 3.642818704247474670e-02 -6.190404295921325684e-02 -4.832813516259193420e-02 5.805814862251281738e-01 1.645656973123550415e-01 2.046521455049514771e-01 -1.591339856386184692e-01 -2.550944983959197998e-01 -8.494112640619277954e-02 -1.461604833602905273e-01 4.500341415405273438e-01 1.044740974903106689e-01 1.206974610686302185e-01 1.552031934261322021e-02 1.290996521711349487e-01 -8.635044097900390625e-03 -5.506441369652748108e-02 2.882990539073944092e-01 -7.042652927339076996e-03 -5.583852156996726990e-02 1.524145305156707764e-01 5.799439921975135803e-02 -2.130280621349811554e-02 -9.714070707559585571e-02 -1.618867814540863037e-01 5.705980211496353149e-02 7.556093484163284302e-02 -7.210013922303915024e-03
2.553630173206329346e-01 -4.339276552200317383e-01 -1.566042304039001465e-01 -1.308867782354354858e-01 -1.884597688913345337e-01 -8.408510684967041016e-02 -1.315845549106597900e-01 6.475412100553512573e-02 9.261629730463027954e-02 2.443339973688125610e-01 -1.506970971822738647e-01 9.067065268754959106e-02 3.452050965279340744e-03 -4.502152502536773682e-01 -3.606430441141128540e-02 -1.811143755912780762e-01 -2.181504368782043457e-01 -1.413934826850891113e-01 -5.361898615956306458e-02 1.408538222312927246e-01 7.048068195581436157e-02 -5.410385504364967346e-02 9.221687167882919312e-02 2.203186787664890289e-02 1.257051676511764526e-01 -1.591536998748779297e-01 -1.052768975496292114e-01 -1.536217629909515381e-01 3.272541761398315430e-01 3.274046257138252258e-02 4.732464253902435303e-02 1.064283326268196106e-01
1.595587134361267090e-01 -2.463586814701557159e-02 1.612745970487594604e-02 -2.110171616077423096e-01 -1.557097584009170532e-01 6.920869054738432169e-05 3.361533209681510925e-02 3.725180327892303467e-01 -1.125498786568641663e-01 3.438655138015747070e-01 -7.865718007087707520e-02 -1.497223228216171265e-01 -6.842222809791564941e-02 -4.406908452510833740e-01 1.488849669694900513e-01 2.896675653755664825e-02 -3.719709813594818115e-02 1.779309101402759552e-02 9.365910291671752930e-02 -2.728860676288604736e-01 -2.462481260299682617e-01 4.159115999937057495e-02 2.607499435544013977e-02 -2.809801697731018066e-01 4.536830633878707886e-02 -8.684376627206802368e-02 -1.041022092103958130e-01 -2.769806385040283203e-01 -6.803136318922042847e-02 2.051745206117630005e-01 7.148450613021850586e-02 8.753692358732223511e-02
1.076703593134880066e-01 -1.227835426107048988e-03 2.775724530220031738e-01 -1.073184162378311157e-01 -7.648488134145736694e-02 2.876208163797855377e-02 -3.522275984287261963e-01 3.716193139553070068e-01 -6.173073872923851013e-02 2.836757302284240723e-01 -2.245184928178787231e-01 -1.511991322040557861e-01 1.575207524001598358e-02 -4.434378743171691895e-01 2.244354039430618286e-01 4.745531454682350159e-02 -1.131251081824302673e-01 1.576288938522338867e-01 -4.468505457043647766e-02 -2.322071492671966553e-01 -2.123686373233795166e-01 -9.496186673641204834e-02 -1.041742134839296341e-02 8.033200353384017944e-02 1.325000892393290997e-03 -7.594157010316848755e-02 9.992916882038116455e-02 -2.504623495042324066e-02 -1.537432372570037842e-01 1.357731372117996216e-01 -1.060321480035781860e-01 -1.165432156994938850e-03
2.033026069402694702e-01 -1.008421927690505981e-01 4.870286956429481506e-02 -2.536010742187500000e-01 2.647490240633487701e-02 4.870772361755371094e-02 8.397905528545379639e-02 2.769075036048889160e-01 -7.880372554063796997e-02 1.398916076868772507e-02 -2.203597128391265869e-01 2.315444648265838623e-01 2.540538609027862549e-01 -3.473622500896453857e-01 2.199361175298690796e-01 8.322370052337646484e-02 -1.004472151398658752e-01 1.652982980012893677e-01 -5.146962776780128479e-02 -1.433811932802200317e-01 1.011534780263900757e-02 1.000150740146636963e-01 3.226058781147003174e-01 1.023085936903953552e-01 1.086759343743324280e-01 -2.829672396183013916e-01 -2.012060396373271942e-02 -6.171837076544761658e-02 1.376884132623672485e-01 -2.714110910892486572e-01 -3.552562370896339417e-02 2.658653855323791504e-01
3.144583404064178467e-01 -1.139166057109832764e-01 3.003866039216518402e-02 1.081838384270668030e-01 3.116933256387710571e-02 1.253608018159866333e-01 -1.628163158893585205e-01 4.871342778205871582e-01 -5.500170961022377014e-02 1.096911430358886719e-01 -1.787112802267074585e-01 -5.489267408847808838e-02 -3.665850684046745300e-02 -3.603565320372581482e-02 9.997588396072387695e-02 1.650370806455612183e-01 -1.831380464136600494e-02 1.436842978000640869e-01 -2.825802564620971680e-01 -1.040364801883697510e-02 4.788538068532943726e-02 -5.975916981697082520e-02 1.282361596822738647e-01 2.523100972175598145e-01 4.253826141357421875e-01 -1.203724071383476257e-01 1.309135109186172485e-01 -2.242982238531112671e-01 -1.149348765611648560e-01 -1.110667139291763306e-01 -7.549596577882766724e-02 1.552778184413909912e-01
2.386228293180465698e-01 -1.142076915130019188e-03 6.725157797336578369e-02 -2.082595974206924438e-02 2.343192137777805328e-02 6.160884723067283630e-02 2.146067470312118530e-02 4.513726830482482910e-01 -4.397311061620712280e-02 -2.290939390659332275e-01 -1.222661659121513367e-01 1.589825451374053955e-01 3.945735096931457520e-02 -1.834929138422012329e-01 3.459500372409820557e-01 -2.684495747089385986e-01 -2.990634739398956299e-01 -1.164543703198432922e-01 2.530566789209842682e-02 -1.041290909051895142e-01 -6.130513176321983337e-02 1.882564872503280640e-01 1.247302666306495667e-01 -2.411208860576152802e-02 -4.902690649032592773e-02 1.463157385587692261e-01 -4.947851225733757019e-02 4.026969149708747864e-02 2.665151059627532959e-01 -4.437938705086708069e-02 3.704594075679779053e-01 4.221668641548603773e-04
2.540682815015316010e-02 1.625432670116424561e-01 5.379441753029823303e-02 -1.763467341661453247e-01 1.643905788660049438e-02 5.380558595061302185e-02 -1.617267429828643799e-01 2.812677919864654541e-01 -3.186166658997535706e-02 3.386302292346954346e-01 -1.353495270013809204e-01 3.718069940805435181e-02 2.341389954090118408e-01 -2.427503317594528198e-01 -2.858873456716537476e-02 -1.442593634128570557e-01 -3.087402284145355225e-01 -1.591804921627044678e-01 -1.666496992111206055e-01 1.567894592881202698e-02 -2.517587542533874512e-01 -1.699683666229248047e-01 3.295383229851722717e-02 -1.036338880658149719e-01 1.653653979301452637e-01 -7.319572567939758301e-02 3.435877710580825806e-02 -4.040747135877609253e-02 2.951802313327789307e-01 1.079627200961112976e-01 2.233757674694061279e-01 3.503860235214233398e-01
3.257564008235931396e-01 5.992322415113449097e-02 -2.144213765859603882e-01 -2.035309672355651855e-01 -2.675612568855285645e-01 2.889449298381805420e-01 7.058946043252944946e-02 2.952702045440673828e-01 2.504850625991821289e-01 1.199075486510992050e-02 -1.943036466836929321e-01 -1.002350449562072754e-01 9.718444198369979858e-02 -3.292770981788635254e-01 1.680206954479217529e-01 5.639264825731515884e-03 -1.351072788238525391e-01 2.769073843955993652e-01 2.583966553211212158e-01 3.238008171319961548e-02 1.229353249073028564e-01 1.483477354049682617e-01 2.069994993507862091e-02 -6.396970897912979126e-02 1.868392899632453918e-02 -1.911628544330596924e-01 1.774104237556457520e-01 3.376366198062896729e-02 7.346392422914505005e-02 9.431050717830657959e-02 -9.645339846611022949e-02 -3.654423728585243225e-02
4.436889663338661194e-02 1.378927379846572876e-01 1.011587232351303101e-01 -3.626975044608116150e-02 -4.013729095458984375e-01 -1.229693964123725891e-01 -4.521361738443374634e-02 3.528459668159484863e-01 1.117925718426704407e-01 5.923506617546081543e-02 1.160784624516963959e-02 7.700788974761962891e-02 5.146344006061553955e-02 -1.735486984252929688e-01 -1.860913634300231934e-02 -1.003987416625022888e-01 1.947530061006546021e-01 1.945991516113281250e-01 -1.182634234428405762e-01 -1.420859694480895996e-01 8.411363512277603149e-02 -1.394276469945907593e-01 -5.159629508852958679e-02 2.237264662981033325e-01 1.762867122888565063e-01 -8.837374299764633179e-02 -2.325412780046463013e-01 -1.182896494865417480e-01 4.206303060054779053e-01 1.653456985950469971e-01 2.612127363681793213e-01 1.754368394613265991e-01
1.959431916475296021e-01 -7.650052011013031006e-02 3.921108320355415344e-02 -9.368743002414703369e-02 -3.020088374614715576e-01 -1.067704334855079651e-02 -1.742011159658432007e-01 2.374847978353500366e-01 -2.755122184753417969e-01 1.848496124148368835e-02 -1.702235452830791473e-02 1.051234453916549683e-01 -5.001835525035858154e-02 -1.235598046332597733e-02 1.545195877552032471e-01 -2.090170234441757202e-01 -1.960362792015075684e-01 -1.249739155173301697e-01 3.215656033717095852e-04 -4.178112372756004333e-02 -9.034235961735248566e-03 -1.977995932102203369e-01 -1.429420262575149536e-01 5.199705809354782104e-02 1.908583641052246094e-01 -2.792486846446990967e-01 -1.142243593931198120e-01 -3.930860757827758789e-02 1.424661576747894287e-01 7.073196582496166229e-03 -4.774352535605430603e-03 5.848563909530639648e-01
6.681258976459503174e-02 -2.199325859546661377e-01 1.894384771585464478e-01 -1.620995700359344482e-01 -4.502249509096145630e-02 4.229060187935829163e-02 -3.013970255851745605e-01 4.090400636196136475e-01 1.190491579473018646e-02 1.209205090999603271e-01 -1.927556544542312622e-01 -2.417768239974975586e-01 -4.004699643701314926e-03 -3.091904819011688232e-01 1.393688321113586426e-01 -8.296867460012435913e-02 -7.511073350906372070e-02 2.528707981109619141e-01 -1.176474913954734802e-01 -1.692295074462890625e-01 -2.035155594348907471e-01 -5.710062384605407715e-02 -2.046181820333003998e-02 -1.637738347053527832e-01 6.957720220088958740e-02 -2.570160329341888428e-01 -2.302361465990543365e-02 -2.265425337100168690e-06 -1.813887953758239746e-01 1.157976910471916199e-01 2.715635001659393311e-01 1.235557943582534790e-01
1.100665852427482605e-01 9.968568338081240654e-04 8.881909400224685669e-02 2.116390317678451538e-02 5.490871518850326538e-02 1.435501277446746826e-01 -1.491500884294509888e-01 3.532981872558593750e-01 -3.287640959024429321e-02 2.657043933868408203e-01 4.974828287959098816e-02 -1.245973929762840271e-01 1.326372474431991577e-01 -4.046210944652557373e-01 -4.834269732236862183e-02 -1.076583787798881531e-01 -3.244930505752563477e-01 1.031279414892196655e-01 -1.417106240987777710e-01 -1.738188415765762329e-02 -2.283612638711929321e-01 -7.251378148794174194e-02 1.165823414921760559e-01 -1.479782611131668091e-01 9.098827838897705078e-02 -9.748630225658416748e-02 1.226808801293373108e-01 5.344552174210548401e-02 -1.198628800921142101e-03 2.571403682231903076e-01 3.875632882118225098e-01 2.066758126020431519e-01
4.204063415527343750e-01 -2.502452209591865540e-02 -1.618952304124832153e-01 2.886240780353546143e-01 -3.803100436925888062e-02 1.680318713188171387e-01 -1.529729813337326050e-01 3.249073922634124756e-01 -1.359894275665283203e-01 -2.493452131748199463e-01 6.834817677736282349e-02 -1.093587651848793030e-02 -8.636814355850219727e-02 -1.342566758394241333e-01 -1.879660040140151978e-02 -5.154029931873083115e-03 -2.371361553668975830e-01 1.365533173084259033e-01 -7.451461255550384521e-02 5.543165281414985657e-02 -9.490504860877990723e-02 3.143520280718803406e-02 4.247488677501678467e-01 7.184527814388275146e-02 2.521068453788757324e-01 -1.482591331005096436e-01 -1.913883239030838013e-01 -4.988731816411018372e-02 1.081887260079383850e-01 -7.879950106143951416e-02 1.458020806312561035e-01 1.571669615805149078e-02
2.814826071262359619e-01 -3.881426900625228882e-02 3.499661684036254883e-01 -1.143869012594223022e-01 -2.192132174968719482e-01 1.205334253609180450e-02 -1.506936252117156982e-01 3.804093003273010254e-01 4.376434907317161560e-02 -4.385033994913101196e-02 -1.055986434221267700e-01 -1.020750850439071655e-01 -2.026331126689910889e-01 -3.240561485290527344e-02 1.016991585493087769e-01 5.164558067917823792e-02 -3.614011406898498535e-01 1.382040977478027344e-01 -1.303752064704895020e-01 -3.651825487613677979e-01 -3.720368817448616028e-02 2.372853159904479980e-01 2.228677868843078613e-01 1.028038114309310913e-01 -4.676251485943794250e-02 -5.688014999032020569e-02 -6.593912094831466675e-02 -2.322449535131454468e-02 -8.457431942224502563e-02 1.050467044115066528e-01 -2.010196447372436523e-01 2.552730031311511993e-02
1.239547207951545715e-01 -5.048705637454986572e-02 -6.694818288087844849e-02 -2.691407501697540283e-01 -2.411004602909088135e-01 7.969449460506439209e-02 -1.033790111541748047e-01 7.294050604104995728e-02 -9.222727268934249878e-02 9.961628913879394531e-02 -2.924026735126972198e-02 2.260554730892181396e-01 -6.890664249658584595e-02 -3.115528821945190430e-01 1.910129040479660034e-01 -1.924177557229995728e-01 -2.674096226692199707e-01 -4.659375175833702087e-02 1.749861612915992737e-02 -2.096010595560073853e-01 -2.491614073514938354e-01 2.523609399795532227e-01 1.053741499781608582e-01 4.777096956968307495e-02 1.892943382263183594e-01 1.489873081445693970e-01 2.054329589009284973e-02 -2.277260124683380127e-01 9.579135477542877197e-02 -4.132657349109649658e-01 -1.523719578981399536e-01 9.168834984302520752e-02
1.934984773397445679e-01 3.152894228696823120e-02 -5.017912015318870544e-02 -1.011070609092712402e-01 -2.118347436189651489e-01 1.930163055658340454e-01 -1.295225322246551514e-01 2.901789247989654541e-01 -1.113448813557624817e-01 8.111142367124557495e-02 -2.171875983476638794e-01 -1.634412854909896851e-01 -2.739408612251281738e-01 -1.784488260746002197e-01 1.924439072608947754e-01 -1.194110587239265442e-01 -5.198836326599121094e-02 1.560664325952529907e-01 -4.906504973769187927e-02 6.823506206274032593e-02 2.632705308496952057e-02 5.614062771201133728e-02 -1.880094707012176514e-01 1.012071147561073303e-01 -8.679658174514770508e-02 -2.417276948690414429e-01 -1.420633643865585327e-01 -4.038849771022796631e-01 2.542136311531066895e-01 7.750599831342697144e-02 -3.332854509353637695e-01 1.153472345322370529e-02
2.774362266063690186e-01 2.433592826128005981e-01 -3.633544594049453735e-02 -1.469066888093948364e-01 -1.768391728401184082e-01 -1.523794829845428467e-01 -1.045650914311408997e-01 2.906507253646850586e-01 8.128778077661991119e-03 -1.428076475858688354e-01 3.303278088569641113e-01 -2.621496282517910004e-02 -2.411561273038387299e-02 -4.117975756525993347e-02 1.694369912147521973e-01 -6.838538497686386108e-02 -1.879353970289230347e-01 2.007728219032287598e-01 1.889653950929641724e-01 -1.532580852508544922e-01 -3.566932305693626404e-02 -1.553048342466354370e-01 -8.932992815971374512e-02 1.640377044677734375e-01 2.903817296028137207e-01 8.884135633707046509e-02 -1.551735699176788330e-01 -1.819074004888534546e-01 3.591612577438354492e-01 -7.741687446832656860e-02 8.293403685092926025e-02 1.967650502920150757e-01
3.466456830501556396e-01 -2.163292318582534790e-01 8.131784945726394653e-02 -2.913548946380615234e-01 -9.691144526004791260e-02 5.018844455480575562e-02 4.935777559876441956e-02 9.656433016061782837e-02 1.798370629549026489e-01 -8.990922942757606506e-03 -3.392705023288726807e-01 2.237535566091537476e-01 2.624420225620269775e-01 -3.092348575592041016e-01 1.315046399831771851e-01 -2.243155054748058319e-02 -1.630432903766632080e-01 2.435565888881683350e-01 -2.000028640031814575e-02 1.915225535631179810e-01 -7.307910174131393433e-02 -3.825087845325469971e-02 1.344797015190124512e-01 4.083517938852310181e-02 1.614441573619842529e-01 -3.170105069875717163e-02 -7.110704481601715088e-02 -2.682152688503265381e-01 -1.219135522842407227e-01 -2.220700830221176147e-01 3.393207490444183350e-02 1.379914134740829468e-01
4.344737529754638672e-01 -3.223064914345741272e-02 -1.293876953423023224e-02 -1.626131236553192139e-01 -2.317037284374237061e-01 6.520900130271911621e-02 -4.694112390279769897e-02 3.833998143672943115e-01 -1.283064018934965134e-02 1.409579962491989136e-01 4.042534902691841125e-02 1.051904261112213135e-01 -3.049300909042358398e-01 -2.100136876106262207e-01 2.972065210342407227e-01 -2.886645197868347168e-01 1.137799248099327087e-01 -2.841055765748023987e-02 -2.690143883228302002e-01 -2.359580621123313904e-02 1.895150393247604370e-01 -7.214952260255813599e-03 4.547862708568572998e-02 1.092613562941551208e-01 -5.334458500146865845e-02 -1.008572280406951904e-01 -9.091823548078536987e-02 -8.865156024694442749e-02 -5.017879605293273926e-02 1.364617198705673218e-01 -3.683137893676757812e-02 -2.160402834415435791e-01
1.502220332622528076e-01 -9.082172811031341553e-02 2.885242104530334473e-01 -2.181147933006286621e-01 -7.594067603349685669e-02 7.439511269330978394e-02 -1.750139445066452026e-01 3.991771042346954346e-01 -1.260265111923217773e-01 2.273535132408142090e-01 -2.081032246351242065e-01 -1.441420018672943115e-01 7.325609028339385986e-02 -2.838815450668334961e-01 2.054176628589630127e-01 -3.981800377368927002e-02 -8.558560162782669067e-02 2.653762698173522949e-01 -1.242231652140617371e-01 -2.343167364597320557e-01 -3.604826629161834717e-01 -5.085646733641624451e-02 1.464533619582653046e-02 -1.401719897985458374e-01 3.566377609968185425e-02 -6.991533190011978149e-02 7.156683504581451416e-02 -6.554375588893890381e-02 -1.179376989603042603e-01 2.108688503503799438e-01 3.413676470518112183e-02 9.868115186691284180e-03
6.888718158006668091e-02 9.673805534839630127e-02 -1.918701380491256714e-01 -1.029888689517974854e-01 1.337382104247808456e-02 -1.979962736368179321e-01 1.971320062875747681e-02 5.039089918136596680e-01 3.441856428980827332e-02 1.367875933647155762e-01 -2.963038384914398193e-01 6.597587466239929199e-02 6.075839698314666748e-02 -1.438486576080322266e-01 4.324674308300018311e-01 1.744220107793807983e-01 -1.248884946107864380e-01 -5.659310519695281982e-02 -4.234870150685310364e-02 9.321312606334686279e-02 3.547038882970809937e-02 5.707672610878944397e-02 -2.931571006774902344e-02 2.713884413242340088e-01 2.508500814437866211e-01 1.810302734375000000e-01 1.594272702932357788e-01 -3.710981085896492004e-02 6.718018651008605957e-02 -1.776426881551742554e-01 4.164892807602882385e-02 1.493190079927444458e-01
2.185464054346084595e-01 -6.205250695347785950e-02 -6.340730190277099609e-02 -1.319812983274459839e-01 -1.100301072001457214e-01 2.856098711490631104e-01 -5.330595374107360840e-02 3.801458477973937988e-01 4.224278926849365234e-01 1.153951212763786316e-01 7.722472399473190308e-02 1.436858177185058594e-01 8.709402382373809814e-02 -1.473539173603057861e-01 -2.094968780875205994e-02 -8.130029588937759399e-02 -1.938275545835494995e-01 -1.575619168579578400e-02 5.401264503598213196e-02 1.065125018358230591e-01 -1.075796186923980713e-01 5.679861456155776978e-02 2.351168245077133179e-01 -2.132166326045989990e-01 3.606364428997039795e-01 -1.460199356079101562e-01 2.565311193466186523e-01 -6.022799760103225708e-02 -5.341223254799842834e-02 -7.172442227602005005e-02 3.646602854132652283e-02 1.828499883413314819e-01
1.527565717697143555e-01 -1.703390926122665405e-01 -1.647387295961380005e-01 5.854066833853721619e-02 -1.103858426213264465e-01 2.191455364227294922e-01 -2.673111259937286377e-01 3.012910783290863037e-01 1.963243782520294189e-01 4.192246198654174805e-01 -6.056303903460502625e-02 -1.644586324691772461e-01 5.221322923898696899e-02 -2.177515476942062378e-01 2.641328275203704834e-01 -3.933795914053916931e-02 1.364716738462448120e-01 1.531285792589187622e-01 7.923135161399841309e-02 1.157325953245162964e-01 -7.970136404037475586e-02 7.305882126092910767e-02 1.325717419385910034e-01 1.205966398119926453e-01 3.996677696704864502e-02 1.808177530765533447e-01 1.038949862122535706e-01 -1.571771800518035889e-01 3.448333442211151123e-01 -4.679910838603973389e-02 -1.778602898120880127e-01 -1.006058230996131897e-02
7.164901494979858398e-02 -4.370070993900299072e-02 1.761959493160247803e-01 -2.179588228464126587e-01 -8.907020837068557739e-02 4.212665557861328125e-02 -1.044367626309394836e-01 2.905511558055877686e-01 -6.922821700572967529e-02 -1.583569049835205078e-01 -1.394979655742645264e-02 8.034741878509521484e-02 4.218718409538269043e-02 -2.932675480842590332e-01 2.309108078479766846e-01 -4.079092144966125488e-01 -3.538888990879058838e-01 -1.108774468302726746e-01 7.388742268085479736e-02 3.185818422934971750e-05 6.256678700447082520e-02 1.734596043825149536e-01 1.209511160850524902e-01 7.521895319223403931e-02 3.470432944595813751e-03 2.768783271312713623e-01 -3.166436403989791870e-02 5.674618855118751526e-02 1.039052382111549377e-01 1.393272280693054199e-01 3.543466627597808838e-01 1.772247850894927979e-01
1.422796398401260376e-01 -7.982308417558670044e-02 -7.809248566627502441e-02 1.097372034564614296e-03 -1.039620414376258850e-01 -1.050596237182617188e-01 9.286679327487945557e-02 3.059808313846588135e-01 -4.882166907191276550e-02 5.476073548197746277e-02 -4.014068841934204102e-01 -7.272692024707794189e-02 -1.236387044191360474e-01 -2.736430168151855469e-01 2.907305955886840820e-01 -2.075208127498626709e-01 -4.132584333419799805e-01 1.463660746812820435e-01 -1.048929914832115173e-01 -5.556996911764144897e-02 -2.394258826971054077e-01 1.156589761376380920e-01 -7.670810818672180176e-02 -7.217244058847427368e-02 3.714219480752944946e-02 -1.762957721948623657e-01 -3.259251639246940613e-02 -6.728845089673995972e-02 -2.037649899721145630e-01 1.604120433330535889e-01 1.138227507472038269e-01 2.174568176269531250e-01
1.276704519987106323e-01 -6.202190741896629333e-02 4.519988968968391418e-02 -1.730038076639175415e-01 -1.640845984220504761e-01 -1.872133016586303711e-01 -1.109187975525856018e-01 3.670867979526519775e-01 -4.110544919967651367e-02 3.233383297920227051e-01 -2.074224948883056641e-01 -1.155261099338531494e-01 1.383913680911064148e-02 -3.375780880451202393e-01 -4.208143427968025208e-02 -2.981650829315185547e-01 -1.635588854551315308e-01 9.953621029853820801e-02 4.536331817507743835e-02 -3.312910795211791992e-01 -1.995490342378616333e-01 7.397909462451934814e-02 6.824021227657794952e-03 -2.258554100990295410e-01 9.860388189554214478e-02 -4.040983319282531738e-02 1.201395876705646515e-02 -7.679311186075210571e-02 1.268803235143423080e-02 1.957221925258636475e-01 -2.630690932273864746e-01 -3.910560533404350281e-02
1.438439488410949707e-01 2.882477641105651855e-01 1.726084575057029724e-02 5.666129663586616516e-02 -7.854130119085311890e-02 8.576491475105285645e-02 -3.924505114555358887e-01 2.848086059093475342e-01 1.691454201936721802e-01 -1.748626828193664551e-01 -5.233085900545120239e-02 1.346795111894607544e-01 -5.024453252553939819e-02 -2.065434157848358154e-01 1.186726093292236328e-01 -3.826835751533508301e-01 1.241844296455383301e-01 1.207641661167144775e-01 2.217178046703338623e-01 -1.947897486388683319e-02 -3.124850392341613770e-01 3.426434472203254700e-02 -4.287810623645782471e-02 1.229441538453102112e-01 6.536690052598714828e-03 8.075904846191406250e-02 -2.965123951435089111e-01 -1.907553970813751221e-01 1.221121847629547119e-01 5.695791542530059814e-02 1.112513914704322815e-01 -3.942032158374786377e-02
2.372697591781616211e-01 1.486338973045349121e-01 3.298763930797576904e-02 -5.748685449361801147e-02 -1.122000589966773987e-01 4.844354093074798584e-02 -3.420609235763549805e-01 2.827347218990325928e-01 -3.580701723694801331e-02 2.920917607843875885e-02 2.526567578315734863e-01 6.709004938602447510e-02 -1.480278968811035156e-01 1.636859774589538574e-02 3.447272181510925293e-01 -1.795454174280166626e-01 -7.229179143905639648e-02 3.304290398955345154e-02 1.123670414090156555e-01 -2.731346786022186279e-01 1.201973930001258850e-01 -6.846918165683746338e-02 1.003078669309616089e-01 1.127981096506118774e-01 3.608167469501495361e-01 2.661761362105607986e-03 -2.406048960983753204e-02 8.590393699705600739e-03 1.320235878229141235e-01 -1.573555320501327515e-01 -6.774463504552841187e-02 3.853778541088104248e-01
4.777482450008392334e-01 3.745086789131164551e-01 7.728654425591230392e-03 -2.073582708835601807e-01 -1.734347939491271973e-01 -1.194771528244018555e-01 1.440107636153697968e-02 7.663521170616149902e-02 7.181576639413833618e-02 -8.620436489582061768e-02 1.627447456121444702e-01 6.340640038251876831e-02 -4.804826527833938599e-02 -1.935895234346389771e-01 1.346278488636016846e-01 -7.064053416252136230e-02 -1.174453273415565491e-01 1.876062899827957153e-01 5.962903145700693130e-03 -2.092345356941223145e-01 -4.165239259600639343e-02 -8.305321447551250458e-03 -2.649435102939605713e-01 1.174586117267608643e-01 4.282941222190856934e-01 3.467382490634918213e-02 -3.484739363193511963e-02 -7.132112979888916016e-02 2.432181388139724731e-01 -2.288468927145004272e-02 4.623471200466156006e-02 -2.564253844320774078e-02
1.648233979940414429e-01 1.457833796739578247e-01 -2.267926484346389771e-01 -3.316097706556320190e-02 -1.261202096939086914e-01 -1.999713331460952759e-01 -2.969275414943695068e-02 4.658431708812713623e-01 1.968595683574676514e-01 2.117089554667472839e-02 -9.862468391656875610e-02 1.204140670597553253e-02 4.890145733952522278e-03 -2.103150188922882080e-01 6.675451248884201050e-02 -2.176405042409896851e-01 1.548777986317873001e-02 3.311668336391448975e-01 1.286268234252929688e-01 -1.172875612974166870e-01 -2.458514720201492310e-01 1.404859721660614014e-01 1.807187199592590332e-01 -7.459416985511779785e-02 1.778103858232498169e-01 -8.572088927030563354e-02 2.820921838283538818e-01 1.610743552446365356e-01 1.324557978659868240e-02 -1.433715131133794785e-02 2.767754495143890381e-01 -4.395807627588510513e-03
3.350519835948944092e-01 -4.063158631324768066e-01 -1.319015622138977051e-01 -3.066921047866344452e-02 -4.979710280895233154e-02 -4.269226267933845520e-02 -1.024565696716308594e-01 3.057710528373718262e-01 4.565986618399620056e-02 3.384392559528350830e-01 -1.034027412533760071e-01 2.817622423171997070e-01 -2.443812973797321320e-02 -1.696217358112335205e-01 6.269177049398422241e-02 -3.908465057611465454e-02 -1.197664514183998108e-01 -8.762497454881668091e-02 6.106581166386604309e-02 -6.582798063755035400e-02 1.812569983303546906e-02 -1.757879853248596191e-01 1.249130666255950928e-01 -7.380016148090362549e-02 2.574608325958251953e-01 -1.848869770765304565e-01 1.531072147190570831e-02 -5.689351260662078857e-02 2.609368860721588135e-01 -2.331682592630386353e-01 2.129526883363723755e-01 1.922281831502914429e-02
-1.568721830844879150e-01 -8.158610761165618896e-02 -1.390415150672197342e-02 -2.204533517360687256e-01 -1.706633269786834717e-01 -2.334756543859839439e-03 2.119632810354232788e-02 5.127040147781372070e-01 -2.440396994352340698e-01 3.783439844846725464e-02 -1.337856352329254150e-01 -1.340500917285680771e-02 -2.156901955604553223e-01 -2.021520882844924927e-01 8.282825350761413574e-02 1.378560718148946762e-02 -2.041599303483963013e-01 -3.871629014611244202e-02 -2.217178940773010254e-01 6.428842991590499878e-02 -3.659814596176147461e-03 6.824663281440734863e-02 -1.897428929805755615e-01 3.156450390815734863e-01 2.188429385423660278e-01 -3.618540987372398376e-02 -5.459200218319892883e-02 -1.828275062143802643e-02 1.203625798225402832e-01 6.454627215862274170e-02 -4.036892578005790710e-02 3.800210058689117432e-01
7.643680274486541748e-02 -2.675658464431762695e-01 2.682250225916504860e-03 1.972000580281019211e-03 -1.689092814922332764e-01 -7.195234298706054688e-02 4.399953782558441162e-02 5.732686519622802734e-01 -1.329770684242248535e-01 1.389337480068206787e-01 -1.359169334173202515e-01 -2.358262538909912109e-01 -1.454945281147956848e-02 -3.753515183925628662e-01 1.306579411029815674e-01 -3.273317217826843262e-02 2.622844651341438293e-02 -6.142552942037582397e-02 1.742007434368133545e-01 -1.674452871084213257e-01 -3.914890065789222717e-02 -9.079083055257797241e-02 -6.211238726973533630e-02 -2.770336531102657318e-02 2.869380824267864227e-02 -3.992848098278045654e-01 3.615243732929229736e-02 -7.168649882078170776e-02 1.752356439828872681e-01 3.124551149085164070e-03 1.152102500200271606e-01 4.877920262515544891e-03
1.269012838602066040e-01 -7.237907499074935913e-02 6.832100334577262402e-04 -1.080799028277397156e-01 -3.169657289981842041e-02 -1.885229945182800293e-01 -1.102290078997612000e-01 1.877268999814987183e-01 3.085180744528770447e-02 4.750505462288856506e-02 -7.829539477825164795e-02 1.204326674342155457e-01 -7.895145565271377563e-02 -2.618220746517181396e-01 1.867125183343887329e-02 -7.164644449949264526e-02 -1.817615330219268799e-01 3.824029862880706787e-01 2.268187850713729858e-01 -3.299448490142822266e-01 -1.744703799486160278e-01 -2.542570829391479492e-01 -2.708990685641765594e-02 1.164893619716167450e-02 2.767801880836486816e-01 1.120331231504678726e-02 -1.432270854711532593e-01 -3.562659323215484619e-01 2.414593547582626343e-01 1.047269701957702637e-01 6.546814739704132080e-02 -2.136934399604797363e-01
1.071639284491539001e-01 -1.168324276804924011e-01 2.100280970335006714e-01 1.071843085810542107e-03 -2.263130843639373779e-01 5.721941962838172913e-02 -6.693823635578155518e-02 4.108789563179016113e-01 5.369956046342849731e-02 -3.404083847999572754e-01 -1.686336100101470947e-01 1.315650194883346558e-01 -2.706839144229888916e-01 7.668095640838146210e-03 2.919457852840423584e-01 2.068090736865997314e-01 -2.090520411729812622e-01 4.301482811570167542e-02 5.748688057065010071e-02 -1.845248639583587646e-01 -1.180020943284034729e-01 1.178905144333839417e-01 2.909315526485443115e-01 -1.194252166897058487e-02 -6.852309405803680420e-02 -6.951483339071273804e-02 1.191658824682235718e-01 -4.506604000926017761e-02 2.847643196582794189e-01 1.845286190509796143e-01 1.254974585026502609e-02 2.341286465525627136e-02
2.300458848476409912e-01 1.604799777269363403e-01 -1.928555965423583984e-01 -3.661101311445236206e-02 -2.246360927820205688e-01 1.362055726349353790e-02 -4.945938289165496826e-02 3.237676620483398438e-01 3.658275604248046875e-01 5.841715633869171143e-02 -1.361652463674545288e-01 -3.057957887649536133e-01 -8.098201453685760498e-02 -3.695331513881683350e-01 1.569522768259048462e-01 1.568582952022552490e-01 1.790698297554627061e-04 2.121950238943099976e-01 1.893125325441360474e-01 -1.914783865213394165e-01 1.303975880146026611e-01 1.425247937440872192e-01 1.221775859594345093e-01 -4.091333970427513123e-02 1.278344839811325073e-01 3.232897073030471802e-02 6.920903921127319336e-02 1.026079505681991577e-01 -1.578630059957504272e-01 8.888255804777145386e-02 5.735046416521072388e-02 2.072776257991790771e-01
4.130452498793601990e-02 1.342441588640213013e-01 1.437541395425796509e-01 -2.258684039115905762e-01 -2.345715463161468506e-01 -7.509187608957290649e-02 3.337262943387031555e-02 3.442533016204833984e-01 -2.207436114549636841e-01 9.075495600700378418e-02 -2.236482352018356323e-01 -4.752209782600402832e-02 -8.940903842449188232e-02 -3.688813447952270508e-01 3.511827886104583740e-01 -5.746479332447052002e-02 -1.556715518236160278e-01 -1.031230986118316650e-01 3.196232616901397705e-01 1.840674579143524170e-01 8.464749157428741455e-02 2.769809961318969727e-01 2.160943001508712769e-01 -8.935203403234481812e-02 -3.313089534640312195e-02 9.492278099060058594e-03 4.315977916121482849e-02 -4.553139582276344299e-02 1.001380532979965210e-01 1.256109029054641724e-01 -7.707254588603973389e-02 4.497027769684791565e-02
4.541585966944694519e-02 -1.704824864864349365e-01 1.729780063033103943e-02 -1.380089372396469116e-01 -1.761260330677032471e-01 8.158958703279495239e-02 -2.330778092145919800e-01 5.693866610527038574e-01 -1.545414030551910400e-01 5.159079656004905701e-02 -5.561660975217819214e-02 -6.730742752552032471e-02 -5.284070223569869995e-02 -4.522980749607086182e-01 -2.905501984059810638e-03 1.467303931713104248e-01 -5.908908694982528687e-02 2.229856401681900024e-01 -9.404712170362472534e-02 -2.285999059677124023e-01 -1.171438619494438171e-01 3.436665609478950500e-02 -2.119484543800354004e-02 -2.654962837696075439e-01 -1.359951049089431763e-01 -1.033129021525382996e-01 7.273335009813308716e-02 -9.497222304344177246e-02 -2.010268531739711761e-02 7.384266704320907593e-02 1.311985701322555542e-01 5.954589322209358215e-02
-2.787521295249462128e-02 1.151759698987007141e-01 1.713019907474517822e-01 2.730997046455740929e-03 -3.372265398502349854e-01 -1.151638031005859375e-01 -7.406135648488998413e-02 4.096373915672302246e-01 4.324931651353836060e-02 -7.813930511474609375e-03 -2.171511203050613403e-02 9.831438958644866943e-02 1.077154502272605896e-01 -1.804344803094863892e-01 2.536442480050027370e-04 -2.781417965888977051e-01 1.135153770446777344e-01 2.421209365129470825e-01 -8.882518857717514038e-03 9.763428242877125740e-04 2.546519599854946136e-02 -1.253298074007034302e-01 -2.830893732607364655e-02 2.386846020817756653e-02 2.229509651660919189e-01 3.626535832881927490e-02 -3.858838677406311035e-01 -1.285600364208221436e-01 3.954793512821197510e-01 1.933380663394927979e-01 1.491086483001708984e-01 -3.088270314037799835e-02
2.416438758373260498e-01 1.144645959138870239e-01 1.636116653680801392e-01 -3.176577687263488770e-01 -1.429228782653808594e-01 2.349340356886386871e-02 -9.624266624450683594e-02 3.402783870697021484e-01 2.628874182701110840e-01 -3.398831561207771301e-02 -2.298400998115539551e-01 -2.792298793792724609e-01 -2.671124935150146484e-01 5.163888260722160339e-02 3.032168000936508179e-02 1.669255197048187256e-01 7.283473387360572815e-03 3.717039525508880615e-02 -5.811625160276889801e-03 1.152955591678619385e-01 -7.927137613296508789e-02 1.505245119333267212e-01 3.672233968973159790e-02 1.484230607748031616e-01 4.024674296379089355e-01 5.907364562153816223e-02 5.177630484104156494e-02 -2.476613521575927734e-01 1.802547276020050049e-01 2.647579833865165710e-02 -1.405432075262069702e-01 3.777661547064781189e-02
1.819460988044738770e-01 -1.326949894428253174e-01 2.951475093141198158e-03 -2.602939605712890625e-01 -1.618717610836029053e-01 8.475672453641891479e-02 -2.674335427582263947e-02 1.329482495784759521e-01 1.335321366786956787e-01 1.103216409683227539e-01 -1.829728931188583374e-01 2.305863052606582642e-01 4.504183679819107056e-02 -3.327794671058654785e-01 8.542846888303756714e-02 -3.070394098758697510e-01 -2.702904343605041504e-01 -6.696342676877975464e-02 1.211067289113998413e-02 9.282422810792922974e-02 -3.245005607604980469e-01 -2.660784125328063965e-01 3.288808763027191162e-01 1.645418815314769745e-02 1.841451525688171387e-01 -1.190578285604715347e-02 -1.018870100378990173e-01 -1.260959357023239136e-01 -5.114325881004333496e-02 -2.535220384597778320e-01 2.451422251760959625e-02 -9.924349375069141388e-03
5.308426618576049805e-01 -1.908600777387619019e-01 -2.160164266824722290e-01 -9.681429713964462280e-02 -2.302018702030181885e-01 -6.770741194486618042e-02 -1.627572923898696899e-01 3.323576748371124268e-01 6.116775795817375183e-03 1.927950680255889893e-01 -1.803393475711345673e-02 2.016797065734863281e-01 -1.913414448499679565e-01 -1.422526687383651733e-01 8.845975622534751892e-03 -1.933216452598571777e-01 7.044487446546554565e-02 1.899214386940002441e-01 -1.754087209701538086e-01 8.056018501520156860e-02 2.499151676893234253e-01 -2.117185741662979126e-01 1.318891942501068115e-01 1.040063425898551941e-01 1.071951985359191895e-01 -1.272634267807006836e-01 -2.998919785022735596e-02 4.799525812268257141e-02 5.139831453561782837e-02 1.013997793197631836e-01 -2.842974662780761719e-02 -1.733623445034027100e-02
8.763325214385986328e-02 -7.964011281728744507e-02 4.700614511966705322e-02 1.227211132645606995e-01 -3.109793066978454590e-01 1.241335272789001465e-01 -3.200358897447586060e-02 2.945669889450073242e-01 1.403380185365676880e-01 -1.095998212695121765e-01 -2.433983981609344482e-01 3.473030403256416321e-02 -2.628583312034606934e-01 -8.394448459148406982e-02 1.734167933464050293e-01 5.098018795251846313e-02 -2.077382206916809082e-01 3.609237447381019592e-02 5.126935429871082306e-03 2.340985983610153198e-01 -3.223257660865783691e-01 -6.435299664735794067e-02 3.544648885726928711e-01 -7.043795287609100342e-02 2.805973589420318604e-01 -2.060082405805587769e-01 8.676327764987945557e-02 -1.615326702594757080e-01 1.909699589014053345e-01 1.091505512595176697e-01 3.012589365243911743e-02 -1.606641113758087158e-01
4.857627153396606445e-01 -1.552859395742416382e-01 1.818684637546539307e-01 -3.550125360488891602e-01 -2.774311006069183350e-01 -3.512079268693923950e-02 -8.191804587841033936e-02 3.505852222442626953e-01 -1.717247255146503448e-02 8.944980055093765259e-02 1.739251017570495605e-01 2.378318011760711670e-01 -7.985286414623260498e-02 -5.174354091286659241e-02 -5.979450792074203491e-02 -1.604087352752685547e-01 5.408685654401779175e-02 3.155657276511192322e-02 7.424773275852203369e-02 8.629163354635238647e-02 4.700558632612228394e-02 -1.382387578487396240e-01 1.439963132143020630e-01 3.111264109611511230e-01 8.441315591335296631e-02 1.826816350221633911e-01 -1.005644127726554871e-01 -1.388183385133743286e-01 -1.601422205567359924e-02 1.396724022924900055e-02 -6.903709471225738525e-02 9.319204837083816528e-02
1.951964646577835083e-01 -1.424485594034194946e-01 1.373085528612136841e-01 -1.459312140941619873e-01 -1.106648743152618408e-01 -1.706995815038681030e-01 -1.813850104808807373e-01 2.049959301948547363e-01 -3.030711412429809570e-01 -6.896686274558305740e-03 1.895838230848312378e-01 8.141727186739444733e-03 7.103987783193588257e-02 -1.446990221738815308e-01 2.488179653882980347e-01 -3.332419395446777344e-01 -1.711111068725585938e-01 2.127660438418388367e-02 1.130762174725532532e-01 -2.750428393483161926e-02 3.799020126461982727e-02 6.895593553781509399e-02 1.667996197938919067e-01 2.477451264858245850e-01 2.429819256067276001e-01 -2.632024139165878296e-02 -1.363120228052139282e-01 -5.294947326183319092e-02 1.434194743633270264e-01 -2.332387119531631470e-01 -2.848948538303375244e-01 2.870031893253326416e-01
2.277395427227020264e-01 -6.014546379446983337e-02 2.349931374192237854e-02 -9.617835283279418945e-02 -2.906082011759281158e-02 1.615645587444305420e-01 3.259349241852760315e-02 2.677232325077056885e-01 1.288984864950180054e-01 1.531769037246704102e-01 -1.961703300476074219e-01 1.842833310365676880e-01 -1.089077442884445190e-01 -3.296655714511871338e-01 3.302202820777893066e-01 -1.145536676049232483e-01 -2.383325397968292236e-01 -1.049818843603134155e-02 -1.294020712375640869e-01 -2.827977836132049561e-01 4.253152385354042053e-02 1.268632411956787109e-01 -2.265942655503749847e-02 2.995665669441223145e-01 1.820870339870452881e-01 -1.760064065456390381e-01 8.019114285707473755e-02 -1.464539021253585815e-02 -3.511709393933415413e-03 -2.818079292774200439e-01 1.670230180025100708e-01 1.997673064470291138e-01
7.685324549674987793e-02 8.796235173940658569e-02 -3.628602251410484314e-02 -5.238413810729980469e-02 -2.597481310367584229e-01 2.264587953686714172e-02 -3.268927633762359619e-01 1.033761128783226013e-01 -3.675015270709991455e-02 -2.425179779529571533e-01 1.662365049123764038e-01 -1.162298209965229034e-02 8.918734639883041382e-02 -4.813841879367828369e-01 9.139507263898849487e-02 -7.394175976514816284e-02 -2.220663242042064667e-02 3.924288153648376465e-01 5.299550294876098633e-02 1.312132924795150757e-02 -6.605820730328559875e-03 -6.285161525011062622e-02 -2.702866308391094208e-02 -7.097794115543365479e-02 2.205857485532760620e-01 7.242592982947826385e-03 5.005767941474914551e-02 -2.455428689718246460e-01 2.297241240739822388e-01 2.803246676921844482e-01 1.997017115354537964e-01 7.312388718128204346e-02
1.041786298155784607e-01 1.363338902592658997e-02 5.562445148825645447e-02 -7.808189094066619873e-02 -2.106413692235946655e-01 1.470971480011940002e-02 -1.947618424892425537e-01 3.575685322284698486e-01 -7.858861982822418213e-02 -4.631967246532440186e-01 -1.372648924589157104e-01 1.238013729453086853e-01 1.188004389405250549e-01 -1.959358900785446167e-01 1.954490542411804199e-01 -4.153705835342407227e-01 -1.669184863567352295e-01 -6.306338310241699219e-02 -1.024582311511039734e-01 8.822944015264511108e-02 -3.516805917024612427e-02 6.427279859781265259e-02 1.524792015552520752e-01 -3.810932626947760582e-03 -3.512416407465934753e-02 3.094650506973266602e-01 3.905126824975013733e-02 -1.509151011705398560e-01 3.145639970898628235e-02 -2.795371925458312035e-03 2.016408592462539673e-01 -9.773005545139312744e-02
-3.571332246065139771e-02 -2.259529829025268555e-01 3.180387914180755615e-01 1.049625799059867859e-01 -2.596475481986999512e-01 5.872314050793647766e-02 -2.598232626914978027e-01 1.694714576005935669e-01 -3.631579130887985229e-02 -1.314548105001449585e-01 -1.357644945383071899e-01 2.249047346413135529e-02 -3.414144366979598999e-02 -1.713219881057739258e-01 2.190453857183456421e-01 -1.195449829101562500e-01 -5.827065184712409973e-02 -1.589207723736763000e-02 1.422688271850347519e-02 -3.440057337284088135e-01 -1.065881028771400452e-01 6.307954341173171997e-02 2.895298004150390625e-01 8.035954087972640991e-02 2.090302556753158569e-01 3.153858184814453125e-01 -1.206953749060630798e-01 -6.118660676293075085e-04 3.197794854640960693e-01 2.045909017324447632e-01 -1.938704960048198700e-02 8.970350772142410278e-02
1.314427107572555542e-01 -1.536863576620817184e-02 1.350577734410762787e-02 -2.635785937309265137e-01 -2.220163047313690186e-01 -5.014552175998687744e-02 -1.808025091886520386e-01 3.925256431102752686e-01 -9.697917103767395020e-02 -4.728677496314048767e-02 -4.269489347934722900e-01 -8.152100443840026855e-02 -6.107981130480766296e-02 2.698130607604980469e-01 1.305767446756362915e-01 -1.691007800400257111e-02 2.376947253942489624e-01 -5.501421168446540833e-03 -8.692862465977668762e-03 8.176633715629577637e-02 -2.860583662986755371e-01 7.455903291702270508e-02 1.701471060514450073e-01 5.758085474371910095e-02 2.348038852214813232e-01 -2.232576608657836914e-01 -4.446364566683769226e-02 -2.287828326225280762e-01 1.344164162874221802e-01 2.903483249247074127e-02 -1.123086661100387573e-01 7.782588154077529907e-02
1.765909641981124878e-01 -1.899831742048263550e-01 -8.597952127456665039e-02 -9.850959479808807373e-02 -3.022055886685848236e-02 8.548577874898910522e-02 -7.701232284307479858e-02 4.652866423130035400e-01 -3.218001499772071838e-02 -4.969954490661621094e-02 -2.147857695817947388e-01 -2.589358389377593994e-01 -1.985916793346405029e-01 -5.181276425719261169e-02 2.391129285097122192e-01 -8.001924306154251099e-02 -1.407469213008880615e-01 1.563947647809982300e-01 -1.518540829420089722e-01 -4.929688200354576111e-02 -2.848235145211219788e-02 -8.782564103603363037e-02 -2.272615134716033936e-01 1.526728179305791855e-02 -2.262772433459758759e-02 7.323300838470458984e-02 -3.361924588680267334e-01 -3.943877816200256348e-01 1.821147799491882324e-01 -2.618684060871601105e-02 -1.480391770601272583e-01 4.712243750691413879e-02
1.244696751236915588e-01 -2.227627933025360107e-01 2.487811595201492310e-01 -1.361176520586013794e-01 -3.268458247184753418e-01 4.837365821003913879e-02 -2.281819134950637817e-01 2.836825847625732422e-01 1.924959272146224976e-01 -2.797985076904296875e-01 -2.214635014533996582e-01 1.271844655275344849e-01 -2.483343780040740967e-01 -2.241703271865844727e-01 2.431539595127105713e-01 2.090626060962677002e-01 -2.490687966346740723e-01 1.580156832933425903e-01 -1.296223104000091553e-01 -1.474828571081161499e-01 8.154138922691345215e-02 5.981106683611869812e-02 8.947532624006271362e-02 -7.950708270072937012e-02 -3.150985389947891235e-02 -6.043393164873123169e-02 2.922963351011276245e-03 -6.223713979125022888e-02 2.373825609683990479e-01 4.590073600411415100e-02 -1.046544499695301056e-02 1.519384514540433884e-02
2.950552701950073242e-01 1.544381827116012573e-01 -1.297778189182281494e-01 -1.520750969648361206e-01 -2.322984784841537476e-01 7.464205473661422729e-02 -1.217257976531982422e-01 1.802747398614883423e-01 -1.233282834291458130e-01 -1.960823498666286469e-02 1.011026427149772644e-01 1.024633049964904785e-01 -3.524998575448989868e-02 -1.910766810178756714e-01 1.893021613359451294e-01 -3.761266171932220459e-01 -2.589601278305053711e-01 -7.469685375690460205e-02 3.101344406604766846e-01 -4.154882207512855530e-02 4.437037557363510132e-02 -9.326390177011489868e-02 -2.154536247253417969e-01 7.761324942111968994e-02 3.372091352939605713e-01 4.735228419303894043e-02 -8.525591343641281128e-02 -3.293822407722473145e-01 4.990351572632789612e-02 -8.980617858469486237e-03 -8.403051644563674927e-02 1.260617524385452271e-01
2.630006670951843262e-01 5.750110745429992676e-02 6.461808085441589355e-02 -1.670741438865661621e-01 -3.684649467468261719e-01 -9.304983168840408325e-02 7.351780775934457779e-03 1.627880930900573730e-01 -3.692870493978261948e-03 -7.388403266668319702e-02 -1.703250855207443237e-01 2.133438177406787872e-02 -1.231888756155967712e-01 -3.049803078174591064e-01 5.416117906570434570e-01 -2.478535771369934082e-01 -1.545599997043609619e-01 7.854796946048736572e-02 7.212686818093061447e-03 5.695591866970062256e-02 9.699274599552154541e-02 6.769181787967681885e-02 -1.110139414668083191e-01 -7.436104863882064819e-02 4.762121662497520447e-02 -6.352640688419342041e-02 2.861772477626800537e-01 -1.774931102991104126e-01 -2.775707654654979706e-02 1.560459434986114502e-01 2.378998883068561554e-02 1.263538002967834473e-01
-5.801274441182613373e-03 -2.962127029895782471e-01 2.698137164115905762e-01 -1.650185286998748779e-01 -1.148835048079490662e-01 -1.017002016305923462e-01 -7.271600514650344849e-02 3.597461879253387451e-01 -4.996822401881217957e-02 1.298072338104248047e-01 1.305789779871702194e-02 1.097832694649696350e-01 8.170041441917419434e-02 -7.784328609704971313e-02 1.969737410545349121e-01 -1.247065216302871704e-01 -3.608998060226440430e-01 4.887229204177856445e-02 -2.397595904767513275e-02 -2.124875336885452271e-01 3.371146321296691895e-02 -7.806973159313201904e-02 1.450044214725494385e-01 2.419315874576568604e-01 9.950117766857147217e-02 1.087002977728843689e-01 2.099716514348983765e-01 -2.356638908386230469e-01 1.809747368097305298e-01 -3.314627110958099365e-01 1.145139336585998535e-01 1.143113300204277039e-01
-1.009349897503852844e-02 2.390493601560592651e-01 1.572508066892623901e-01 -3.196987509727478027e-02 2.029059920459985733e-03 1.807235330343246460e-01 -3.104551434516906738e-01 3.334835171699523926e-01 4.326358065009117126e-02 6.328883767127990723e-02 2.424464374780654907e-01 -4.686544463038444519e-02 1.076521649956703186e-01 -1.137638613581657410e-01 1.674015820026397705e-01 -3.504857420921325684e-01 -2.094317972660064697e-01 1.818012893199920654e-01 1.561522930860519409e-01 9.586199186742305756e-03 -2.529072761535644531e-01 -1.420025080442428589e-01 7.454401999711990356e-02 1.968445777893066406e-01 2.164730429649353027e-01 2.557888813316822052e-02 6.412676721811294556e-02 -2.627339065074920654e-01 1.728934347629547119e-01 -2.142222970724105835e-01 7.073476910591125488e-02 -5.686127394437789917e-02
2.828575074672698975e-01 -1.568191498517990112e-01 1.103372201323509216e-01 -1.500709913671016693e-02 -3.451580703258514404e-01 -6.727672368288040161e-02 -4.060966148972511292e-02 2.330323457717895508e-01 1.795242354273796082e-02 1.611647903919219971e-01 -3.730688616633415222e-02 -3.565257042646408081e-02 -4.866623133420944214e-02 -4.842268526554107666e-01 2.973187267780303955e-01 -5.737429112195968628e-02 1.916476488113403320e-01 3.312947228550910950e-02 2.744898665696382523e-03 -2.719446420669555664e-01 2.259115576744079590e-01 -2.213302440941333771e-02 4.166936967521905899e-03 -7.610441744327545166e-02 2.411124408245086670e-01 -9.843268245458602905e-02 2.312333881855010986e-01 -3.833602741360664368e-02 2.167184650897979736e-01 -1.891032233834266663e-02 -4.816045612096786499e-02 6.605484336614608765e-02
1.186647489666938782e-01 -9.888610243797302246e-02 -1.292125284671783447e-01 -3.141446113586425781e-01 -1.109621301293373108e-01 -1.865482628345489502e-01 3.351685777306556702e-02 3.023876845836639404e-01 7.439743727445602417e-02 2.332513593137264252e-02 -1.158802360296249390e-01 4.534377157688140869e-02 8.248895406723022461e-02 -2.606386244297027588e-01 1.067876443266868591e-01 -5.787215754389762878e-02 1.884083002805709839e-01 2.023633420467376709e-01 3.534761667251586914e-01 -1.329635232686996460e-01 -4.069545120000839233e-02 2.382325232028961182e-01 1.590927243232727051e-01 -5.258582532405853271e-02 2.270762026309967041e-01 -5.461731925606727600e-02 -1.731710284948348999e-01 1.474224925041198730e-01 -1.051276028156280518e-01 1.953136362135410309e-02 4.211623370647430420e-01 9.690586477518081665e-02
2.198851853609085083e-01 -6.613581627607345581e-02 -2.226156890392303467e-01 -2.036541253328323364e-01 -4.573012888431549072e-02 1.766636520624160767e-01 -1.267832368612289429e-01 2.401600331068038940e-01 1.246740147471427917e-01 1.504115462303161621e-01 6.965907663106918335e-02 -1.636442244052886963e-01 1.697955466806888580e-02 -3.686346411705017090e-01 3.786979317665100098e-01 -3.525024950504302979e-01 -2.207083255052566528e-01 1.420547217130661011e-01 -1.716395467519760132e-01 1.245217025279998779e-01 -3.777281939983367920e-02 -2.590411528944969177e-02 -8.407128602266311646e-02 3.098103683441877365e-03 -4.454254638403654099e-03 8.883697539567947388e-02 4.548062384128570557e-02 -2.241640686988830566e-01 1.649568527936935425e-01 -1.205225382000207901e-02 -2.507939338684082031e-01 4.501615837216377258e-02
-1.594747789204120636e-02 -3.015874028205871582e-01 7.047623395919799805e-02 -1.256160438060760498e-01 -2.507817447185516357e-01 1.220442354679107666e-01 7.382952142506837845e-03 2.156768739223480225e-01 -7.861872017383575439e-02 1.413419190794229507e-02 -1.135908961296081543e-01 1.232585757970809937e-01 -1.337219029664993286e-01 5.093221552670001984e-03 3.395268023014068604e-01 -2.392956763505935669e-01 -3.629302680492401123e-01 1.804578304290771484e-01 -6.204423680901527405e-02 -1.001533791422843933e-01 1.042882129549980164e-01 -2.421629242599010468e-02 9.479378163814544678e-02 2.931080758571624756e-01 2.328236848115921021e-01 -1.764886975288391113e-01 5.356451496481895447e-02 -3.502757251262664795e-01 4.651605710387229919e-02 -1.400797814130783081e-01 1.374285519123077393e-01 -5.146025121212005615e-02
8.270736038684844971e-02 5.512454360723495483e-02 -9.330675005912780762e-02 -1.992904245853424072e-01 -2.293019741773605347e-01 -1.188890188932418823e-01 2.343742698431015015e-01 4.666993319988250732e-01 -1.104406565427780151e-01 1.312230527400970459e-02 -9.014990925788879395e-02 -2.046493589878082275e-01 6.801566481590270996e-02 -4.907864928245544434e-01 3.622197359800338745e-02 -2.167714238166809082e-01 1.590533554553985596e-01 -4.640747979283332825e-02 -1.398664526641368866e-02 -9.153504669666290283e-02 -1.795621663331985474e-01 -8.233828842639923096e-02 3.070328384637832642e-02 -3.265659138560295105e-02 2.586635649204254150e-01 -2.540178000926971436e-01 7.380387932062149048e-02 -1.198735386133193970e-01 5.450325831770896912e-02 -1.211862340569496155e-01 4.468212835490703583e-03 9.207708761096000671e-03
5.462056398391723633e-02 -2.106395512819290161e-01 -1.095850835554301739e-03 2.062098830938339233e-01 -4.083739593625068665e-02 -2.765276134014129639e-01 -5.530433729290962219e-02 2.103650271892547607e-01 -3.221098780632019043e-01 -1.097795143723487854e-01 -1.958690434694290161e-01 -1.374001801013946533e-01 1.487852632999420166e-01 -2.876347601413726807e-01 -4.570451565086841583e-03 -1.392938345670700073e-01 -1.088545992970466614e-01 1.991421878337860107e-01 2.410894632339477539e-01 2.223318517208099365e-01 -3.004046082496643066e-01 -3.902700729668140411e-03 -2.381613105535507202e-02 2.372950762510299683e-01 2.846791148185729980e-01 5.374685395509004593e-03 -1.220950782299041748e-01 -8.736576139926910400e-02 1.782565712928771973e-01 -6.800545006990432739e-02 -3.626773832365870476e-03 2.027590125799179077e-01
2.329128049314022064e-02 -3.952084481716156006e-02 -1.407918781042098999e-01 -3.681570887565612793e-01 -2.287952452898025513e-01 -1.191328391432762146e-01 -3.191891312599182129e-02 2.735554873943328857e-01 9.517920762300491333e-02 9.238439798355102539e-02 -3.126011192798614502e-01 -1.407871097326278687e-01 2.634099312126636505e-02 -1.794596463441848755e-01 2.634000182151794434e-01 -3.190681040287017822e-01 -3.708665370941162109e-01 -1.466064434498548508e-02 -1.428073048591613770e-01 1.829475611448287964e-01 -2.158667743206024170e-01 7.802966237068176270e-02 -5.293269082903862000e-02 -9.836302697658538818e-02 1.510023884475231171e-02 -2.049580216407775879e-01 -2.648434974253177643e-02 -1.484012305736541748e-01 -1.093050390481948853e-01 2.066190540790557861e-02 2.917066961526870728e-02 1.611016690731048584e-01
3.609004318714141846e-01 -2.430766262114048004e-02 -9.585243463516235352e-02 -1.643527746200561523e-01 -6.826785206794738770e-02 2.388361841440200806e-01 4.310998320579528809e-02 2.693203687667846680e-01 3.986160755157470703e-01 2.485973834991455078e-01 -9.361371397972106934e-02 -2.980420738458633423e-02 6.274949759244918823e-02 -2.031294256448745728e-01 2.319366782903671265e-01 5.197099968791007996e-02 -2.884751856327056885e-01 2.819986641407012939e-01 -6.723128259181976318e-02 2.402445673942565918e-02 -2.368632405996322632e-01 -9.283415973186492920e-03 -8.277780562639236450e-02 4.661471769213676453e-02 1.400722265243530273e-01 -1.753293424844741821e-01 1.803680323064327240e-02 1.732043549418449402e-02 1.480615735054016113e-01 -5.299124494194984436e-02 -7.866297662258148193e-02 2.233056575059890747e-01
3.594869375228881836e-01 -1.755561679601669312e-01 6.413871888071298599e-03 -9.155084192752838135e-02 2.786396741867065430e-01 -1.920479536056518555e-01 -1.542682293802499771e-02 3.749725520610809326e-01 -2.557915821671485901e-02 9.135745465755462646e-02 -4.320895299315452576e-02 -8.915843814611434937e-02 -1.533208191394805908e-01 -3.130652904510498047e-01 1.572944223880767822e-01 -1.645233631134033203e-01 -8.745498955249786377e-02 2.683185636997222900e-01 -3.663655743002891541e-02 1.795393824577331543e-01 -2.665302753448486328e-01 1.116004064679145813e-01 8.001226186752319336e-02 1.736571490764617920e-01 -8.127851784229278564e-02 -1.046411916613578796e-01 -2.251114845275878906e-01 -3.992494568228721619e-02 1.596098691225051880e-01 -3.689910518005490303e-04 1.626595258712768555e-01 1.702583581209182739e-01
-1.269932091236114502e-01 7.569701224565505981e-02 6.529221683740615845e-02 1.579597592353820801e-02 -3.003707528114318848e-01 1.620078533887863159e-01 -4.495951831340789795e-01 3.087634146213531494e-01 2.240508198738098145e-01 5.501100793480873108e-02 4.555049166083335876e-02 -6.372276693582534790e-02 1.512482762336730957e-01 -1.435800194740295410e-01 3.218110501766204834e-01 -2.477795630693435669e-01 -1.698400080204010010e-01 -5.383109208196401596e-03 -1.253570765256881714e-01 -1.301203519105911255e-01 1.346071958541870117e-01 1.257297098636627197e-01 2.628089189529418945e-01 2.597650885581970215e-01 1.757600009441375732e-01 -8.570392429828643799e-02 -2.129279635846614838e-02 9.117037057876586914e-02 3.817742690443992615e-02 -6.499443948268890381e-02 -8.448445051908493042e-02 8.133688010275363922e-03
1.108608692884445190e-01 7.108754664659500122e-02 -9.090841561555862427e-02 -1.621289104223251343e-01 -1.703644357621669769e-02 -3.878976404666900635e-02 -1.044037267565727234e-01 4.846972525119781494e-01 2.946547567844390869e-01 -9.746718406677246094e-02 -4.691119119524955750e-02 1.937921345233917236e-01 -1.579142957925796509e-01 -1.506458520889282227e-01 2.250854671001434326e-02 -2.194726467132568359e-01 -1.266850680112838745e-01 4.432026743888854980e-01 2.335920631885528564e-01 1.785808801651000977e-01 -2.356221973896026611e-01 2.598237991333007812e-01 -3.506450681015849113e-03 1.870690658688545227e-02 8.532823622226715088e-02 -1.494724303483963013e-01 4.415242001414299011e-02 -3.285562619566917419e-02 -5.781928077340126038e-02 7.191646099090576172e-02 3.910246305167675018e-03 6.776273250579833984e-02
3.733672797679901123e-01 1.275761872529983521e-01 -8.378074318170547485e-02 -2.557970285415649414e-01 -5.900170281529426575e-02 2.653762698173522949e-02 -3.430950045585632324e-01 1.838815957307815552e-01 -1.461383551359176636e-01 -3.878147155046463013e-02 -8.266245946288108826e-03 4.713945090770721436e-02 -8.765226602554321289e-02 -1.423703581094741821e-01 2.018375396728515625e-01 -1.868946403264999390e-01 -1.153324916958808899e-01 -7.088291645050048828e-02 4.001714289188385010e-01 -2.359506636857986450e-01 1.779444366693496704e-01 -1.581893563270568848e-01 2.836913056671619415e-02 -1.305347084999084473e-01 1.776741147041320801e-01 -2.642375230789184570e-01 5.302466452121734619e-02 -2.183669209480285645e-01 4.332387447357177734e-02 -9.998714178800582886e-02 1.209820359945297241e-01 1.795120909810066223e-02
5.800099670886993408e-02 1.498530358076095581e-01 1.485135853290557861e-01 -1.557628214359283447e-01 -2.407212555408477783e-01 -1.843765079975128174e-01 -1.783404946327209473e-01 3.686319887638092041e-01 4.400322213768959045e-02 -4.304403066635131836e-02 3.249420225620269775e-02 1.334378570318222046e-01 6.210252642631530762e-02 -3.669391572475433350e-01 4.215892404317855835e-03 -1.934648305177688599e-01 1.263933330774307251e-01 2.843233346939086914e-01 1.965226233005523682e-01 4.713021591305732727e-02 5.177917773835361004e-04 -2.931473776698112488e-02 2.329046605154871941e-03 1.590590775012969971e-01 1.620072685182094574e-02 5.566441267728805542e-02 -4.330875724554061890e-02 -2.278303802013397217e-01 3.102555572986602783e-01 3.429705798625946045e-01 1.690108925104141235e-01 -7.880165427923202515e-02
2.658826708793640137e-01 -2.196662314236164093e-02 -6.637010723352432251e-02 -1.694553047418594360e-01 -1.839647069573402405e-02 6.116105616092681885e-02 -5.780577287077903748e-02 3.038830161094665527e-01 -7.338176015764474869e-03 1.573316007852554321e-01 -2.707397639751434326e-01 -2.583635225892066956e-02 -2.681788057088851929e-02 -3.334041833877563477e-01 -1.474257558584213257e-01 -1.734575778245925903e-01 -2.815254926681518555e-01 1.700738444924354553e-02 6.926782894879579544e-03 -3.676367998123168945e-01 7.985451817512512207e-02 2.341128289699554443e-01 -8.127003908157348633e-02 8.707015216350555420e-02 1.758058667182922363e-01 -2.335399985313415527e-01 -6.746262311935424805e-02 -4.856413602828979492e-02 1.047657802700996399e-02 3.625500798225402832e-01 -1.361570656299591064e-01 -2.987637929618358612e-02
-5.844093486666679382e-02 1.233747303485870361e-01 1.202486082911491394e-02 -2.168224900960922241e-01 -1.528425067663192749e-01 1.791649013757705688e-01 -2.800581604242324829e-02 3.774987757205963135e-01 -8.029882609844207764e-02 6.218223273754119873e-02 -3.116730749607086182e-01 -5.466182157397270203e-02 -1.338538676500320435e-01 -3.386513590812683105e-01 1.295445114374160767e-01 -1.316736191511154175e-01 -2.241410911083221436e-01 -9.009384363889694214e-02 -1.162807196378707886e-01 1.286017708480358124e-03 1.124726086854934692e-01 2.035031020641326904e-01 -2.327682077884674072e-01 -1.884385198354721069e-02 1.831070929765701294e-01 -2.545862793922424316e-01 1.372108608484268188e-02 -3.906272724270820618e-02 3.042400181293487549e-01 1.338333189487457275e-01 2.766697108745574951e-02 2.579113841056823730e-01
-1.765771652571856976e-03 2.353191003203392029e-02 7.957829535007476807e-02 -3.341473937034606934e-01 -3.556418716907501221e-01 -8.166494220495223999e-02 1.276852339506149292e-01 2.841720879077911377e-01 -1.505418866872787476e-01 1.573264002799987793e-01 -1.030174866318702698e-01 1.634142175316810608e-02 1.066528856754302979e-01 -2.048113793134689331e-01 3.609545230865478516e-01 -1.281141042709350586e-01 -9.325525164604187012e-02 6.214725971221923828e-02 1.617085784673690796e-01 3.335824608802795410e-01 9.462858736515045166e-02 1.008145585656166077e-01 1.738547384738922119e-01 5.783682689070701599e-02 1.503022164106369019e-01 9.304458647966384888e-02 5.824971571564674377e-02 1.955665051937103271e-01 -2.864140784367918968e-03 2.384542077779769897e-01 1.519124209880828857e-01 1.934495717287063599e-01
4.467253014445304871e-02 -8.273588865995407104e-02 -1.717432886362075806e-01 4.921833798289299011e-02 -1.987404525279998779e-01 6.996596604585647583e-02 -7.466620951890945435e-02 1.342186629772186279e-01 -5.929921194911003113e-02 3.166818916797637939e-01 -2.535332739353179932e-01 1.077770590782165527e-01 -1.701474487781524658e-01 -2.217809408903121948e-01 3.609196543693542480e-01 -2.888309657573699951e-01 -3.081715106964111328e-01 1.293056756258010864e-01 -1.300829648971557617e-01 1.155498772859573364e-01 1.477124541997909546e-01 -1.550020724534988403e-01 2.114908248186111450e-01 2.578280568122863770e-01 1.701509654521942139e-01 -7.699885964393615723e-02 -2.196874096989631653e-02 -1.076862141489982605e-01 7.460215687751770020e-02 9.276397526264190674e-03 1.494963616132736206e-01 -2.139274477958679199e-01
8.696833997964859009e-02 1.624139845371246338e-01 1.411905884742736816e-01 -2.951097674667835236e-02 -2.694616019725799561e-01 -1.828747242689132690e-01 -1.402779370546340942e-01 1.163559481501579285e-01 1.698064953088760376e-01 -1.027431637048721313e-01 -3.744501248002052307e-02 2.119722962379455566e-01 -7.041003555059432983e-02 -4.268092215061187744e-01 1.027974933385848999e-01 -1.384803354740142822e-01 -1.423071720637381077e-03 2.267176508903503418e-01 1.489783972501754761e-01 9.763171896338462830e-03 1.423705928027629852e-02 7.042763382196426392e-02 1.689104922115802765e-02 7.582345604896545410e-02 1.324266493320465088e-01 1.151148676872253418e-01 -9.120582044124603271e-02 -2.078893631696701050e-01 3.684890866279602051e-01 4.336235225200653076e-01 1.029560565948486328e-01 4.198019951581954956e-02
1.217144448310136795e-02 1.291621178388595581e-01 1.157463863492012024e-01 -3.015367686748504639e-01 -2.651609480381011963e-01 1.257831454277038574e-01 -1.169009357690811157e-01 4.320822656154632568e-01 -6.749747693538665771e-02 7.381288707256317139e-02 1.740415543317794800e-01 1.694151610136032104e-01 2.958907745778560638e-02 -7.371019572019577026e-02 2.671009600162506104e-01 -1.213142573833465576e-01 -2.093947231769561768e-01 -1.157951131463050842e-01 -4.127437248826026917e-02 -4.988435283303260803e-02 1.175949126482009888e-01 -1.908417940139770508e-01 -7.733880728483200073e-02 8.724333718419075012e-03 1.084816381335258484e-01 1.616379618644714355e-01 1.553387492895126343e-01 -1.978539079427719116e-01 2.810826897621154785e-01 -1.733327358961105347e-01 2.424395978450775146e-01 2.103246897459030151e-01
3.401258587837219238e-01 -2.151749655604362488e-02 1.639238186180591583e-02 -4.375303909182548523e-02 6.675572693347930908e-02 -6.371170282363891602e-02 -3.141841888427734375e-01 2.990497946739196777e-01 -1.891922503709793091e-01 6.017962470650672913e-03 -1.811265051364898682e-01 -1.879314482212066650e-01 -1.244281455874443054e-01 -3.537148833274841309e-01 2.067741751670837402e-01 -8.557298779487609863e-02 -9.976813569664955139e-03 -2.838016152381896973e-01 -1.218297146260738373e-02 2.267442941665649414e-01 -1.029664576053619385e-01 2.731381952762603760e-01 1.821295619010925293e-01 -8.798275887966156006e-02 9.277234971523284912e-02 1.065879762172698975e-01 7.728032022714614868e-02 -1.374981701374053955e-01 1.167126372456550598e-01 6.476975977420806885e-03 1.756280064582824707e-01 2.066469788551330566e-01
4.960945844650268555e-01 -1.050521731376647949e-01 4.939747601747512817e-02 -2.611913681030273438e-01 -9.992219507694244385e-02 2.762061655521392822e-01 -1.825076788663864136e-01 1.835063248872756958e-01 -2.930705249309539795e-01 -3.473897650837898254e-02 -3.446867763996124268e-01 -7.011836022138595581e-02 -8.577381819486618042e-02 -2.987885177135467529e-01 1.582334749400615692e-02 1.045599654316902161e-01 -1.914532333612442017e-01 2.520799636840820312e-01 3.616067767143249512e-02 5.927324295043945312e-02 1.011695805937051773e-02 8.588363230228424072e-02 -3.076213784515857697e-02 -1.799620874226093292e-02 -1.438404470682144165e-01 1.360922008752822876e-01 -1.338881254196166992e-01 8.540392667055130005e-02 -2.592007629573345184e-02 -6.305085867643356323e-02 1.102981045842170715e-01 7.270218431949615479e-02
2.552247941493988037e-01 1.462672203779220581e-01 -1.206686347723007202e-01 -1.194365397095680237e-01 -2.313606292009353638e-01 -7.214441429823637009e-03 -6.005036830902099609e-02 2.314365953207015991e-01 2.737797796726226807e-02 7.378111779689788818e-02 2.975851595401763916e-01 -6.424793601036071777e-02 4.681233316659927368e-02 -1.972796171903610229e-01 6.845756433904170990e-03 -2.700849473476409912e-01 -1.819630265235900879e-01 -4.835242033004760742e-02 1.758169382810592651e-01 -1.516135036945343018e-01 6.792055815458297729e-02 -2.687157392501831055e-01 -8.851046860218048096e-02 1.685641705989837646e-01 2.848840653896331787e-01 1.120158135890960693e-01 -5.500438436865806580e-02 -4.297664463520050049e-01 2.315223664045333862e-01 9.790959209203720093e-02 -6.737754214555025101e-03 1.175950467586517334e-01
-2.051135338842868805e-02 -2.076111137866973877e-01 1.956945285201072693e-02 -2.062310427427291870e-01 -1.014859527349472046e-01 -1.185071095824241638e-01 -3.000983595848083496e-01 2.881549894809722900e-01 -2.244970649480819702e-01 -1.267309486865997314e-01 -2.826808691024780273e-01 5.917350947856903076e-02 -1.097198650240898132e-01 -4.404251649975776672e-02 1.594982594251632690e-01 -1.523290127515792847e-01 -8.024716377258300781e-02 3.339468538761138916e-01 -1.329501718282699585e-01 -6.218895316123962402e-02 -1.873332262039184570e-01 2.063673362135887146e-02 -1.944208294153213501e-01 -2.280667126178741455e-01 2.684613764286041260e-01 -1.042258515954017639e-01 7.976955175399780273e-02 5.057227984070777893e-02 3.104194700717926025e-01 6.594853848218917847e-02 -2.019716352224349976e-01 7.376520335674285889e-02
1.701849102973937988e-01 -1.507063955068588257e-01 8.165303617715835571e-02 -1.364971399307250977e-01 -1.487112343311309814e-01 -7.116789370775222778e-02 5.383498035371303558e-03 4.490430355072021484e-01 -7.764458656311035156e-02 6.687098741531372070e-02 2.472473680973052979e-02 -1.441612839698791504e-01 1.698612049221992493e-02 -4.833918511867523193e-01 4.846741259098052979e-02 -1.293976902961730957e-01 6.337365508079528809e-02 -1.067701429128646851e-01 1.763986349105834961e-01 -1.765362918376922607e-01 -1.696378141641616821e-01 -6.326153874397277832e-02 4.194609820842742920e-02 -2.342133820056915283e-01 3.027851879596710205e-01 -3.205740451812744141e-01 -2.543896436691284180e-02 -1.735428273677825928e-01 -1.204498782753944397e-01 2.322098985314369202e-02 2.766919508576393127e-02 -3.344028070569038391e-02
3.097860217094421387e-01 -4.822578653693199158e-02 4.628850519657135010e-02 -1.142771244049072266e-01 -3.692631125450134277e-01 -6.791542470455169678e-02 -3.673684969544410706e-02 1.582705974578857422e-01 -1.934880167245864868e-01 1.275990158319473267e-03 -1.288904398679733276e-01 -1.559327244758605957e-01 -3.387688100337982178e-02 -2.997945249080657959e-01 3.840337991714477539e-01 -2.804841697216033936e-01 -1.134104561060667038e-02 1.153946667909622192e-01 -8.499693870544433594e-02 1.969600766897201538e-01 2.908600680530071259e-02 6.513448059558868408e-02 -1.609106510877609253e-01 -7.488530874252319336e-02 1.511169075965881348e-01 9.629351645708084106e-02 1.546204239130020142e-01 -2.124399989843368530e-01 -7.480486482381820679e-02 2.105063349008560181e-01 -1.072812229394912720e-01 2.549072504043579102e-01
2.182990312576293945e-01 2.477746307849884033e-01 -2.886617556214332581e-02 5.711146444082260132e-02 -1.331600397825241089e-01 2.889892458915710449e-01 -1.008137390017509460e-01 4.787524044513702393e-01 -1.246203929185867310e-01 1.498542577028274536e-01 -2.668904662132263184e-01 1.902474090456962585e-02 -1.641523241996765137e-01 -9.318833053112030029e-02 3.429132103919982910e-01 6.657642871141433716e-02 -5.499150604009628296e-02 -3.309675306081771851e-02 1.701930463314056396e-01 1.676106005907058716e-01 1.025397926568984985e-01 1.324123442173004150e-01 2.331999829038977623e-03 1.189629286527633667e-01 1.861005872488021851e-01 2.163889408111572266e-01 -1.392063647508621216e-01 2.036196924746036530e-02 -1.301926970481872559e-01 -1.123151257634162903e-01 1.699627563357353210e-02 2.110119014978408813e-01
4.037775099277496338e-01 -1.359507720917463303e-02 -5.176302418112754822e-02 1.337366551160812378e-01 -9.752268344163894653e-02 9.415600448846817017e-02 2.012029886245727539e-01 2.704764604568481445e-01 -1.356505751609802246e-01 -2.230726331472396851e-01 1.486556977033615112e-02 -1.063577365130186081e-02 1.645660959184169769e-02 -3.770996700040996075e-04 6.799831241369247437e-02 -1.150000095367431641e-01 -5.657044053077697754e-02 1.001335121691226959e-02 -1.433724015951156616e-01 -1.288361102342605591e-01 -1.296822130680084229e-01 1.452558636665344238e-01 4.001818597316741943e-01 4.281486943364143372e-02 3.672037124633789062e-01 -9.915407747030258179e-02 -2.492857575416564941e-01 -2.469518929719924927e-01 1.519244164228439331e-01 -5.185331776738166809e-02 2.481500059366226196e-01 4.565579816699028015e-02
1.688958853483200073e-01 -1.311317831277847290e-01 6.687655299901962280e-02 -2.466374337673187256e-01 -3.668114542961120605e-02 -6.579849869012832642e-02 8.140895515680313110e-02 2.585079371929168701e-01 8.189271390438079834e-02 3.015646934509277344e-01 -6.685284432023763657e-03 -6.814420968294143677e-02 1.283949613571166992e-01 -4.621774256229400635e-01 -1.590663790702819824e-01 -2.721105217933654785e-01 -1.691537052392959595e-01 1.578754335641860962e-01 -1.206985414028167725e-01 -9.195867180824279785e-02 1.631409376859664917e-01 2.200095206499099731e-01 2.282331138849258423e-02 1.197628527879714966e-01 1.815968900918960571e-01 -3.291777670383453369e-01 4.343099892139434814e-02 -4.683161899447441101e-02 1.034916639328002930e-01 1.775904744863510132e-01 -4.018700122833251953e-02 1.494922488927841187e-01
1.704329997301101685e-01 1.385861486196517944e-01 -1.134905368089675903e-01 -1.805398464202880859e-01 1.182593554258346558e-01 -1.608206331729888916e-01 -3.092751502990722656e-01 3.495058715343475342e-01 -5.356412380933761597e-02 -6.939546018838882446e-02 6.056427210569381714e-02 -1.497634053230285645e-01 -2.157663255929946899e-01 -2.258721366524696350e-02 1.788812130689620972e-01 2.367115207016468048e-02 -1.181916519999504089e-02 1.886655539274215698e-01 5.039573907852172852e-01 -2.856927551329135895e-02 -1.121876910328865051e-01 -4.929335787892341614e-02 2.348053455352783203e-01 2.728314138948917389e-02 1.356588006019592285e-01 -7.773323357105255127e-02 -2.165567725896835327e-01 -1.562817841768264771e-01 2.413469552993774414e-01 1.806556433439254761e-02 -1.146007850766181946e-01 7.949607819318771362e-02
1.924919635057449341e-01 -1.006561517715454102e-01 -3.386667370796203613e-02 -1.763139069080352783e-01 -2.020666003227233887e-01 -1.105746477842330933e-01 -8.428137749433517456e-02 4.673123657703399658e-01 -1.765240877866744995e-01 3.801720216870307922e-02 -4.738095775246620178e-02 -2.027145475149154663e-01 -1.121410652995109558e-01 -4.173302352428436279e-01 3.019428849220275879e-01 2.625538781285285950e-02 -1.302635371685028076e-01 -1.865079998970031738e-01 1.062109917402267456e-01 1.223924905061721802e-01 -9.411050938069820404e-03 7.682561874389648438e-02 9.775572270154953003e-02 -1.444260179996490479e-01 -1.054480820894241333e-01 9.437341243028640747e-02 1.534558385610580444e-01 1.345890909433364868e-01 1.535035520792007446e-01 7.174520939588546753e-02 -5.922899767756462097e-02 2.813693284988403320e-01
-2.144423685967922211e-02 -9.061694145202636719e-02 1.291100978851318359e-01 -2.119709737598896027e-02 -1.012212261557579041e-01 -7.087032496929168701e-02 -2.147617787122726440e-01 3.615261018276214600e-01 -1.744287610054016113e-01 1.170812994241714478e-01 -2.282591313123703003e-01 -1.781206279993057251e-01 4.047370515763759613e-03 -5.323225259780883789e-01 1.057042703032493591e-01 7.564316689968109131e-02 -1.840835362672805786e-01 3.167475461959838867e-01 -1.520733237266540527e-01 -1.461501568555831909e-01 -1.096838191151618958e-01 1.292549073696136475e-01 -3.816992044448852539e-02 -5.753725394606590271e-02 7.729204744100570679e-02 -1.739378273487091064e-01 1.853468595072627068e-03 -9.998200088739395142e-02 -1.707343310117721558e-01 2.168154567480087280e-01 1.201982349157333374e-01 6.952961534261703491e-02
9.182578884065151215e-03 -6.598901748657226562e-02 2.185624092817306519e-01 -1.564956754446029663e-01 -2.695058584213256836e-01 -7.330971304327249527e-03 -1.830148547887802124e-01 4.243384897708892822e-01 4.311316832900047302e-02 5.811005085706710815e-02 -2.070845663547515869e-01 9.469365328550338745e-02 -1.481384485960006714e-01 -2.483367323875427246e-01 1.918716579675674438e-01 -4.264078289270401001e-02 -4.314575344324111938e-02 -9.622430056333541870e-02 1.023849770426750183e-01 -3.215627511963248253e-03 -3.144419789314270020e-01 1.658802106976509094e-02 -1.009278073906898499e-01 -2.774107158184051514e-01 1.344145387411117554e-01 2.396557629108428955e-01 2.300990223884582520e-01 -2.481699734926223755e-01 -1.220559701323509216e-01 1.403354257345199585e-01 1.562638878822326660e-01 2.772157266736030579e-02
3.119205534458160400e-01 -2.261072210967540741e-02 6.229257583618164062e-02 -1.034259796142578125e-01 -3.610031008720397949e-01 -1.364621520042419434e-01 -1.941704005002975464e-02 2.289052605628967285e-01 -6.553189456462860107e-02 2.069686353206634521e-01 4.173387773334980011e-03 -5.879753082990646362e-02 1.785786735126748681e-04 -3.435545265674591064e-01 4.969660937786102295e-01 1.588031533174216747e-03 6.297149509191513062e-02 1.271696686744689941e-01 -5.639693140983581543e-02 -7.499312609434127808e-02 2.815492451190948486e-01 -2.660327032208442688e-02 4.147340543568134308e-03 -1.345249116420745850e-01 1.011112183332443237e-01 -8.355187624692916870e-02 1.061267852783203125e-01 -2.564076483249664307e-01 -4.986246116459369659e-03 -5.029777809977531433e-02 -8.857554942369461060e-02 1.965660899877548218e-01
1.179864481091499329e-01 -1.263175010681152344e-01 -4.329327121376991272e-02 2.828375622630119324e-02 -2.014935612678527832e-01 -1.351987123489379883e-01 -2.328635752201080322e-01 1.906101405620574951e-01 -1.219004020094871521e-02 -1.722318977117538452e-01 1.671799272298812866e-01 -7.216271758079528809e-02 -7.808262854814529419e-02 -4.397619366645812988e-01 1.044610217213630676e-01 -2.357235401868820190e-01 -5.429152771830558777e-02 3.115328252315521240e-01 6.353806704282760620e-02 -9.764938056468963623e-02 -1.243559196591377258e-01 -1.942949146032333374e-01 -5.535922944545745850e-02 6.213180348277091980e-02 2.220217585563659668e-01 1.069484129548072815e-01 -4.554678499698638916e-02 -3.243909478187561035e-01 1.586773097515106201e-01 3.494181334972381592e-01 -5.292689893394708633e-03 5.556003190577030182e-03
2.090626768767833710e-02 -9.121660143136978149e-02 8.900392800569534302e-02 1.515611819922924042e-02 -1.223360598087310791e-01 8.914351463317871094e-02 -2.882340252399444580e-01 2.326702028512954712e-01 -4.286558926105499268e-02 -9.984681755304336548e-02 1.519505530595779419e-01 1.309632062911987305e-01 -2.621484398841857910e-01 -7.451646029949188232e-02 2.225381731986999512e-01 -2.130906730890274048e-01 -2.987083196640014648e-01 1.438564211130142212e-01 1.151699498295783997e-01 -2.963355928659439087e-02 -1.246026754379272461e-01 1.392892450094223022e-01 -2.222703769803047180e-02 -6.533991545438766479e-02 2.388842105865478516e-01 -6.754809617996215820e-02 -7.818353921175003052e-02 -3.395851254463195801e-01 2.584210038185119629e-01 -1.056022420525550842e-01 -1.279055885970592499e-02 4.204773902893066406e-01
3.480939865112304688e-01 -1.290176212787628174e-01 1.826105453073978424e-02 -8.607225865125656128e-02 -3.629869520664215088e-01 -3.988755866885185242e-03 -8.433815836906433105e-02 3.165596127510070801e-01 -5.891405791044235229e-02 3.041871786117553711e-01 -8.363331854343414307e-02 4.959419742226600647e-02 -1.139189004898071289e-01 -2.326141148805618286e-01 4.337608814239501953e-01 6.023397296667098999e-02 1.446561217308044434e-01 1.384999155998229980e-01 -6.497909128665924072e-02 -6.814406067132949829e-02 2.215301841497421265e-01 5.681839585304260254e-02 -8.572074770927429199e-02 -1.791700273752212524e-01 8.783423155546188354e-02 -1.180760860443115234e-01 1.717366874217987061e-01 -8.810400962829589844e-02 2.012058943510055542e-01 -5.488533154129981995e-02 -5.498732626438140869e-02 6.976167112588882446e-02
2.150880992412567139e-01 -5.029407888650894165e-02 -2.019113600254058838e-01 -1.885126978158950806e-01 -2.631026133894920349e-02 -2.056600525975227356e-02 -2.188847362995147705e-01 2.579933106899261475e-01 2.822036854922771454e-02 -2.315161973237991333e-01 2.075905948877334595e-01 2.629343569278717041e-01 -8.346352726221084595e-02 -3.202637434005737305e-01 1.435956209897994995e-01 -3.135205805301666260e-01 -1.283031851053237915e-01 1.518882215023040771e-01 1.915017813444137573e-01 -1.668406426906585693e-01 -7.862240821123123169e-02 -1.600339263677597046e-01 -1.016984060406684875e-01 2.371833771467208862e-01 -3.027997538447380066e-02 -8.171042054891586304e-02 9.395139664411544800e-02 -1.891143172979354858e-01 9.576963633298873901e-02 2.353470623493194580e-01 -2.112182825803756714e-01 2.127353660762310028e-02
1.692814677953720093e-01 -2.326718904078006744e-02 -3.772241771221160889e-01 1.526937484741210938e-01 -1.111093908548355103e-01 5.835469812154769897e-02 -2.066684514284133911e-01 4.988230764865875244e-01 -5.056606605648994446e-02 -1.989214569330215454e-01 -2.389424890279769897e-01 -7.021370530128479004e-02 1.882799267768859863e-01 2.510537765920162201e-02 1.933624744415283203e-01 -5.804206803441047668e-02 -1.369406878948211670e-01 -2.252517789602279663e-01 -7.177406549453735352e-02 -1.239998042583465576e-01 -1.053592748939990997e-02 4.220777377486228943e-02 9.992325678467750549e-03 1.486198902130126953e-01 2.226161062717437744e-01 8.445748686790466309e-02 -4.870413243770599365e-02 -3.099173009395599365e-01 1.542662382125854492e-01 4.175252467393875122e-02 6.232979148626327515e-02 -1.351938098669052124e-01
1.795448958873748779e-01 3.928120434284210205e-02 3.410788774490356445e-01 -2.207062691450119019e-01 -2.257500290870666504e-01 1.426093578338623047e-01 -1.607089191675186157e-01 2.550792992115020752e-01 -4.556487500667572021e-02 1.251615583896636963e-01 3.025549650192260742e-01 9.761945903301239014e-02 -1.031845584511756897e-01 -2.784952223300933838e-01 8.715668320655822754e-02 -1.695671379566192627e-01 -1.064105108380317688e-01 1.810164749622344971e-02 -1.103101950138807297e-02 4.685749113559722900e-02 -1.884659193456172943e-02 -2.054771482944488525e-01 6.351700425148010254e-02 1.865626126527786255e-01 -2.804436162114143372e-02 2.700892686843872070e-01 -8.278279751539230347e-02 -1.375511437654495239e-01 1.840656697750091553e-01 -2.004833668470382690e-01 3.451853990554809570e-01 -8.657803386449813843e-02
2.297020256519317627e-01 -3.544010221958160400e-01 -4.841239377856254578e-02 -3.742480417713522911e-03 -3.491502720862627029e-03 -2.112821303308010101e-02 -1.058765500783920288e-01 1.632691472768783569e-01 3.345964848995208740e-01 1.322870254516601562e-01 -2.568342089653015137e-01 4.472071304917335510e-02 1.335161477327346802e-01 -4.847917556762695312e-01 1.295188218355178833e-01 -1.274784207344055176e-01 -2.390574812889099121e-01 -1.847962848842144012e-02 1.113953664898872375e-01 3.444783762097358704e-02 4.373523220419883728e-02 -1.916336826980113983e-02 7.810301333665847778e-02 -3.466012887656688690e-03 6.418390572071075439e-02 -2.784240841865539551e-01 1.270098537206649780e-01 -1.572833657264709473e-01 2.256953120231628418e-01 -6.953888107091188431e-03 5.845661833882331848e-02 2.031487375497817993e-01
2.877405583858489990e-01 1.360964626073837280e-01 -2.402514778077602386e-02 -9.491924196481704712e-02 -2.476755380630493164e-01 1.450707763433456421e-01 -2.396116852760314941e-01 1.352510750293731689e-01 -1.891392632387578487e-03 -2.213283926248550415e-01 1.907486617565155029e-01 9.470714628696441650e-02 -1.607521176338195801e-01 -1.645007729530334473e-01 2.489455938339233398e-01 -1.095240488648414612e-01 -1.571803241968154907e-01 1.306246221065521240e-01 -3.285669907927513123e-02 2.240222645923495293e-03 2.197329886257648468e-02 3.692362457513809204e-02 -9.985944628715515137e-02 3.642098279669880867e-03 2.270052582025527954e-01 -3.907221928238868713e-02 -2.011202722787857056e-01 -2.731362581253051758e-01 2.658350467681884766e-01 -1.949481964111328125e-01 1.811396926641464233e-01 3.814521133899688721e-01
2.628755569458007812e-01 -1.118013486266136169e-01 7.663333415985107422e-02 -7.908350974321365356e-02 -4.973505064845085144e-02 -1.440618187189102173e-02 -2.603159546852111816e-01 1.356235593557357788e-01 -1.681441664695739746e-01 -5.370920151472091675e-02 2.579313814640045166e-01 3.385679721832275391e-01 -7.256552577018737793e-02 -1.339497864246368408e-01 3.631691038608551025e-01 -2.323852479457855225e-01 -9.452234953641891479e-02 -6.498547643423080444e-02 2.516523003578186035e-01 -1.071244850754737854e-01 -4.803596436977386475e-02 3.621934354305267334e-02 1.168870851397514343e-01 -7.348258048295974731e-02 2.393562346696853638e-01 5.273177847266197205e-02 -1.195328459143638611e-01 -3.115207254886627197e-01 2.650310099124908447e-01 1.384772062301635742e-01 -7.538245618343353271e-02 1.373500972986221313e-01
2.122991681098937988e-01 4.394987598061561584e-02 1.542805135250091553e-01 -5.321868136525154114e-02 -1.502346992492675781e-01 2.613082528114318848e-01 -3.413171768188476562e-01 1.779251545667648315e-01 -5.662399902939796448e-02 -6.732182949781417847e-02 1.077543348073959351e-01 2.288226187229156494e-01 -1.395771205425262451e-01 -1.621759980916976929e-01 2.186993956565856934e-01 -1.290849298238754272e-01 -1.073635071516036987e-01 1.009551137685775757e-01 6.782872229814529419e-02 -1.850245893001556396e-02 2.147052250802516937e-02 1.476010829210281372e-01 -5.580328404903411865e-02 -5.799963325262069702e-02 2.752917110919952393e-01 4.906228859908878803e-04 -2.276850193738937378e-01 -1.260451078414916992e-01 3.767502605915069580e-01 -1.396451294422149658e-01 -7.698547095060348511e-02 3.729639351367950439e-01
3.031178712844848633e-01 1.526972502470016479e-01 -1.357723176479339600e-01 -1.879574358463287354e-01 -2.165590524673461914e-01 -5.279178172349929810e-02 -1.239870563149452209e-01 1.588746309280395508e-01 -1.501891463994979858e-01 6.376552581787109375e-02 2.448903471231460571e-01 9.619331359863281250e-02 1.043237671256065369e-01 -1.138315722346305847e-01 2.263698577880859375e-01 -2.362147420644760132e-01 -3.053165078163146973e-01 -1.760345324873924255e-02 1.547907441854476929e-01 -1.185632571578025818e-01 5.265675857663154602e-02 -6.337670236825942993e-02 -1.659535467624664307e-01 7.336276769638061523e-02 2.046204209327697754e-01 3.876853734254837036e-02 -1.601401716470718384e-01 -4.497556984424591064e-01 9.439667314291000366e-02 8.436861634254455566e-02 6.418109685182571411e-02 2.265176177024841309e-01
1.154950633645057678e-01 -4.179926216602325439e-02 -1.586854457855224609e-01 1.025937944650650024e-01 1.827812194824218750e-01 -1.267214491963386536e-02 1.267525106668472290e-01 4.675566256046295166e-01 -2.214544266462326050e-01 -9.326333180069923401e-03 -3.107791543006896973e-01 -2.939242124557495117e-02 -1.183704510331153870e-01 -3.125885128974914551e-01 2.104691416025161743e-01 -1.115042641758918762e-01 1.474912650883197784e-02 -1.971636153757572174e-02 7.767950743436813354e-02 -9.962769597768783569e-02 2.708675339818000793e-02 1.917631924152374268e-01 -1.144286245107650757e-03 1.279681473970413208e-01 3.651695847511291504e-01 1.995804309844970703e-01 -7.786819338798522949e-02 -2.740408778190612793e-01 -5.454015359282493591e-02 -7.291261851787567139e-02 -5.551059171557426453e-02 1.725299507379531860e-01
4.899105429649353027e-02 -2.204155176877975464e-01 -1.476667821407318115e-01 -3.677582144737243652e-01 9.461475163698196411e-02 1.433914601802825928e-01 3.938098438084125519e-03 3.221626281738281250e-01 7.036387175321578979e-02 7.491756975650787354e-02 -7.120029628276824951e-02 -2.551297657191753387e-03 8.231166750192642212e-02 -1.702993512153625488e-01 2.841226756572723389e-01 5.125041119754314423e-03 -2.086359858512878418e-01 3.411780297756195068e-01 -8.941148221492767334e-02 -8.517459779977798462e-02 -8.520013839006423950e-02 9.113705903291702271e-02 2.462098300457000732e-01 4.345197230577468872e-02 1.451574116945266724e-01 -2.223137468099594116e-01 -8.593113720417022705e-02 1.809468120336532593e-02 3.192810118198394775e-01 -2.149384617805480957e-01 -1.736892759799957275e-01 1.292820274829864502e-01
2.906562387943267822e-01 1.191008910536766052e-01 -1.713974773883819580e-01 -5.826021358370780945e-02 -1.435246467590332031e-01 4.638912156224250793e-02 -3.012355603277683258e-02 5.257633328437805176e-01 2.411621063947677612e-01 4.763259494211524725e-04 -7.147883623838424683e-02 -1.467398405075073242e-01 6.418097764253616333e-02 -1.930711418390274048e-01 8.472807705402374268e-03 -9.673288464546203613e-02 -5.035358667373657227e-02 2.532187700271606445e-01 2.162092775106430054e-01 1.318764090538024902e-01 -2.400806099176406860e-01 -2.123487554490566254e-02 -1.913518607616424561e-01 -1.487763077020645142e-01 5.612423643469810486e-02 6.235948204994201660e-02 -6.642144918441772461e-02 9.039713442325592041e-02 -1.638361625373363495e-02 -1.469303071498870850e-01 3.743065595626831055e-01 6.028115376830101013e-02
5.881531164050102234e-02 -1.560990065336227417e-01 1.264888942241668701e-01 -8.906759321689605713e-03 -2.282600998878479004e-01 -7.309019565582275391e-02 -1.861586421728134155e-01 8.318147808313369751e-02 -4.566427692770957947e-02 -3.129726508632302284e-03 7.580718398094177246e-02 -1.302058845758438110e-01 6.336080282926559448e-02 -1.940970867872238159e-01 1.962918490171432495e-01 -3.801610469818115234e-01 -3.177572488784790039e-01 4.014014080166816711e-02 -2.057998329401016235e-01 -1.294541954994201660e-01 -2.880118787288665771e-01 -1.053044125437736511e-01 1.948239952325820923e-01 2.730231881141662598e-01 6.176593713462352753e-03 8.773632347583770752e-02 -1.647846996784210205e-01 -1.248286738991737366e-01 3.003719747066497803e-01 5.640930309891700745e-02 2.185722142457962036e-01 -2.183063626289367676e-01
8.358725905418395996e-02 -1.683280467987060547e-01 -4.623840004205703735e-02 -1.472078263759613037e-01 -3.392600715160369873e-01 -8.575622737407684326e-02 -1.140810362994670868e-02 2.950230538845062256e-01 -7.381943613290786743e-02 2.334049344062805176e-01 -2.454734295606613159e-01 -1.358203589916229248e-01 8.484860509634017944e-02 -4.493932127952575684e-01 2.990286350250244141e-01 -1.093791425228118896e-01 2.650966942310333252e-01 3.353703301399946213e-03 1.556877046823501587e-01 -3.504111468791961670e-01 3.074025735259056091e-02 2.277533523738384247e-02 -2.407782943919301033e-03 -9.255514293909072876e-02 9.623282402753829956e-02 -4.565762728452682495e-02 5.772069841623306274e-02 -5.962862074375152588e-02 9.468511492013931274e-02 -1.645058542490005493e-01 1.914717443287372589e-02 1.033562328666448593e-02
1.057243570685386658e-01 -3.252005279064178467e-01 1.207457631826400757e-01 -1.632876992225646973e-01 -3.159633874893188477e-01 -1.792798750102519989e-02 1.586698442697525024e-01 3.872099518775939941e-01 -3.596049547195434570e-02 -7.063394878059625626e-03 3.707197308540344238e-02 -2.830758392810821533e-01 -6.233901157975196838e-02 -4.397024512290954590e-01 -4.877192899584770203e-03 -2.238551527261734009e-01 2.055221237242221832e-02 -7.373995333909988403e-02 2.158527821302413940e-01 -1.566750463098287582e-03 -2.103250324726104736e-01 -9.436178952455520630e-03 -8.265271782875061035e-02 -7.331071794033050537e-02 1.293364018201828003e-01 -5.398042500019073486e-02 5.796224623918533325e-02 -1.131565719842910767e-01 1.629603803157806396e-01 -3.288942854851484299e-03 2.490742206573486328e-01 5.437728762626647949e-02
1.760595291852951050e-01 7.524110376834869385e-02 7.141671329736709595e-02 -3.069627583026885986e-01 -1.893604397773742676e-01 1.972181024029850960e-03 -2.266948819160461426e-01 2.646817266941070557e-01 -2.092019468545913696e-01 1.439775973558425903e-01 -2.131459265947341919e-01 -6.307913362979888916e-02 -1.313058733940124512e-01 -2.843655273318290710e-02 -1.144753694534301758e-01 2.195357531309127808e-01 -8.604317158460617065e-02 2.505061328411102295e-01 5.524158105254173279e-02 -4.695910215377807617e-02 -3.107064068317413330e-01 -1.370258512906730175e-03 -5.374022573232650757e-02 8.162613958120346069e-02 1.267142295837402344e-01 -3.159238398075103760e-02 -7.211837172508239746e-02 -4.302833676338195801e-01 1.879993230104446411e-01 -5.155440047383308411e-02 -2.709216624498367310e-02 2.929366230964660645e-01
1.810378581285476685e-01 8.050426095724105835e-02 1.975278183817863464e-02 6.743088364601135254e-02 -8.862729370594024658e-02 8.905770629644393921e-02 -4.143009185791015625e-01 3.543658852577209473e-01 2.073041349649429321e-02 8.297767490148544312e-02 1.111765578389167786e-01 1.007180437445640564e-01 5.948015302419662476e-02 -3.109529912471771240e-01 2.680547535419464111e-01 -3.754727914929389954e-02 1.643202900886535645e-01 2.066350542008876801e-02 3.378256857395172119e-01 -8.033630251884460449e-02 6.701977550983428955e-02 2.100612968206405640e-02 -2.617667913436889648e-01 7.957112044095993042e-02 1.208912283182144165e-01 -6.862925738096237183e-02 9.104274213314056396e-02 3.383417055010795593e-02 3.741317391395568848e-01 -9.287061169743537903e-03 4.806518182158470154e-02 -2.014075219631195068e-01
9.065479785203933716e-02 -6.668280810117721558e-02 2.459338605403900146e-01 -1.509555131196975708e-01 -2.412153035402297974e-02 4.431197419762611389e-02 -9.941523522138595581e-02 2.832332551479339600e-01 -3.329721391201019287e-01 7.964921742677688599e-02 2.637005746364593506e-01 6.904410570859909058e-02 -4.577079042792320251e-02 -1.445107161998748779e-01 3.900249004364013672e-01 -2.158369272947311401e-01 -9.006187319755554199e-02 -1.177019178867340088e-01 2.169418781995773315e-01 -2.166495285928249359e-02 -4.634781926870346069e-02 9.643748402595520020e-02 1.564073562622070312e-01 1.590975672006607056e-01 1.858401745557785034e-01 -4.714880138635635376e-02 -2.187580615282058716e-01 -8.997277915477752686e-02 2.585323750972747803e-01 -1.864908188581466675e-01 -9.802149236202239990e-02 2.520992159843444824e-01
3.332999348640441895e-01 -4.299540072679519653e-03 -1.766608953475952148e-01 -5.168518051505088806e-02 -1.792809963226318359e-01 -6.539267301559448242e-02 2.251886948943138123e-02 4.272592663764953613e-01 9.595464169979095459e-02 2.521396875381469727e-01 -3.847664594650268555e-02 6.279361993074417114e-02 -4.919446259737014771e-02 -4.786257445812225342e-01 -5.686682090163230896e-02 -8.149295300245285034e-02 -1.829415857791900635e-01 1.583845913410186768e-01 2.250157147645950317e-01 -1.892772316932678223e-01 2.730131447315216064e-01 1.388716548681259155e-01 7.346604019403457642e-02 -4.968063533306121826e-02 -6.675989925861358643e-02 -9.492266923189163208e-02 1.303456574678421021e-01 3.834759443998336792e-02 -6.504227966070175171e-02 1.717662364244461060e-01 4.043385758996009827e-02 4.426054656505584717e-02
1.880146265029907227e-01 -1.309572756290435791e-01 -9.877042472362518311e-02 1.246761064976453781e-02 -1.783731430768966675e-01 4.245203733444213867e-01 1.099373325705528259e-01 3.256816864013671875e-01 7.417462766170501709e-02 2.619916200637817383e-02 -3.486637957394123077e-03 -2.712037973105907440e-02 7.329571992158889771e-02 -2.085031569004058838e-01 3.293091952800750732e-01 -2.780026011168956757e-02 -3.959010243415832520e-01 1.043927595019340515e-01 8.299760520458221436e-02 -3.954427689313888550e-02 -2.149514257907867432e-01 5.884561687707901001e-02 -1.091407760977745056e-01 7.567735761404037476e-02 -6.366439163684844971e-02 -1.860218495130538940e-01 2.346508949995040894e-01 -1.623154431581497192e-01 2.592201828956604004e-01 8.739949762821197510e-02 5.112547054886817932e-02 3.867407888174057007e-02
-2.444093115627765656e-02 6.762265413999557495e-02 1.517470031976699829e-01 5.152025073766708374e-02 -3.403284847736358643e-01 -6.727144122123718262e-02 -6.873485445976257324e-02 2.103076428174972534e-01 -2.350915409624576569e-02 -2.068869918584823608e-01 -1.682454049587249756e-01 1.556762605905532837e-01 -1.342062056064605713e-01 -2.945795953273773193e-01 1.406369656324386597e-01 -2.171762287616729736e-01 1.122252643108367920e-01 1.849113404750823975e-01 8.663632720708847046e-02 -1.468949019908905029e-01 -2.299690395593643188e-01 -2.200176194310188293e-02 1.047910004854202271e-01 3.224209547042846680e-01 -3.219718486070632935e-02 1.718716472387313843e-01 -1.514432281255722046e-01 -2.170295566320419312e-01 1.566658169031143188e-01 3.429220020771026611e-01 1.855772584676742554e-01 1.041511818766593933e-01
6.825789809226989746e-02 1.350094377994537354e-01 8.697225898504257202e-02 -1.422341912984848022e-01 -2.354994118213653564e-01 -8.203332871198654175e-02 -1.971333622932434082e-01 1.567668765783309937e-01 1.210824921727180481e-01 -1.381229795515537262e-02 8.654781430959701538e-02 1.629254221916198730e-01 -5.977447703480720520e-02 -3.864947557449340820e-01 1.002830192446708679e-01 -1.856052577495574951e-01 1.158226504921913147e-01 2.917839288711547852e-01 2.354955226182937622e-01 1.175748370587825775e-02 -1.036037690937519073e-02 1.896390877664089203e-02 1.197044700384140015e-01 8.719490468502044678e-02 1.248655747622251511e-02 1.376019567251205444e-01 -4.465903714299201965e-02 -2.079056799411773682e-01 3.584175407886505127e-01 3.935536444187164307e-01 2.299068123102188110e-01 -1.689175330102443695e-02
-3.826615214347839355e-02 1.482711583375930786e-01 2.553921639919281006e-01 -5.511617287993431091e-03 -2.484311759471893311e-01 1.155191436409950256e-01 -3.150779306888580322e-01 8.620805293321609497e-02 -1.633098423480987549e-01 -2.254775613546371460e-01 5.640345439314842224e-02 -1.614813804626464844e-01 -1.558052450418472290e-01 -2.707582414150238037e-01 1.046873554587364197e-01 -4.331332147121429443e-01 -8.315316587686538696e-02 1.455431729555130005e-01 -7.517504505813121796e-03 -1.865800023078918457e-01 9.593049436807632446e-02 -7.342001050710678101e-02 2.336145192384719849e-01 2.831840515136718750e-01 1.701462715864181519e-01 -1.362228542566299438e-01 -1.753483712673187256e-02 -9.366980195045471191e-02 2.001063078641891479e-01 1.236288025975227356e-01 -3.186668083071708679e-02 -3.677117079496383667e-02
3.400496393442153931e-02 -1.066016703844070435e-01 1.094874516129493713e-01 -5.593324080109596252e-02 -7.749766856431961060e-02 -1.065590679645538330e-01 -3.715372681617736816e-01 3.589578568935394287e-01 -1.409775316715240479e-01 1.465650498867034912e-01 6.761724501848220825e-02 -8.966885507106781006e-02 -1.576002240180969238e-01 1.379426717758178711e-01 -1.402048170566558838e-01 -1.018752232193946838e-01 -2.489675134420394897e-01 1.201632395386695862e-01 1.542640328407287598e-01 -2.467905431985855103e-01 -3.292444944381713867e-01 -8.062438666820526123e-02 1.344092339277267456e-01 -1.413884013891220093e-02 2.963219881057739258e-01 1.894437223672866821e-01 -6.626268476247787476e-02 -1.971395313739776611e-01 2.219184786081314087e-01 1.461240202188491821e-01 1.491310149431228638e-01 7.846227288246154785e-02
3.785365521907806396e-01 2.305957227945327759e-01 -1.540336012840270996e-01 -3.844546154141426086e-02 -1.986770778894424438e-01 -3.461649268865585327e-02 -1.050357893109321594e-01 1.610757708549499512e-01 -4.421341046690940857e-02 9.844228625297546387e-02 2.526442408561706543e-01 -2.116730250418186188e-02 4.486607760190963745e-02 -8.876279741525650024e-02 8.977760374546051025e-02 -2.948841750621795654e-01 -1.882241666316986084e-01 4.019914194941520691e-03 1.778605133295059204e-01 -1.099674329161643982e-01 -2.151697874069213867e-02 -2.437654435634613037e-01 -6.338717788457870483e-02 2.090403884649276733e-01 2.110004425048828125e-01 1.686776876449584961e-01 -1.176078524440526962e-02 -3.731125593185424805e-01 2.068587392568588257e-01 3.346569091081619263e-02 1.848826557397842407e-01 2.065487653017044067e-01
8.732427842915058136e-03 1.099913418292999268e-01 7.736424449831247330e-03 -9.930415451526641846e-02 -1.443547606468200684e-01 -6.845321506261825562e-02 -3.512765467166900635e-01 2.329000979661941528e-01 -1.699499189853668213e-01 -6.744780391454696655e-02 8.424629271030426025e-02 -2.460817620158195496e-02 6.161149218678474426e-02 -1.583247184753417969e-01 6.306470185518264771e-02 -6.229691579937934875e-02 6.830131262540817261e-02 4.043138027191162109e-01 1.868785917758941650e-01 -2.194918990135192871e-01 1.903482712805271149e-02 -1.394793987274169922e-01 -3.391522541642189026e-02 6.558980792760848999e-02 3.195093274116516113e-01 2.121951729059219360e-01 -6.354317069053649902e-02 -1.834229826927185059e-01 3.206364512443542480e-01 2.827860116958618164e-01 1.224815379828214645e-02 2.294828891754150391e-01
2.873270809650421143e-01 2.925168024376034737e-03 1.165458783507347107e-01 -1.983918994665145874e-01 -2.417092472314834595e-01 3.261978551745414734e-02 -3.215856850147247314e-02 3.219968676567077637e-01 -2.453403025865554810e-01 2.033943496644496918e-02 2.635840177536010742e-01 -3.258535265922546387e-02 -1.642528623342514038e-01 -1.543637812137603760e-01 1.411294639110565186e-01 -1.558943092823028564e-01 -1.844678521156311035e-01 -1.474546920508146286e-02 -9.603364765644073486e-02 -2.616463303565979004e-01 -3.452733531594276428e-02 2.097077518701553345e-01 1.596715748310089111e-01 1.318119466304779053e-01 3.337790668010711670e-01 1.765118837356567383e-01 -4.722398892045021057e-02 -7.549596484750509262e-03 5.792159959673881531e-02 -2.727220654487609863e-01 -2.049780786037445068e-01 9.772963821887969971e-02
-1.157114654779434204e-01 -9.412774443626403809e-02 -2.324661165475845337e-01 -6.180730182677507401e-03 -2.013523876667022705e-01 -8.975612372159957886e-02 -1.033196300268173218e-01 4.058646559715270996e-01 2.481596916913986206e-01 9.058699756860733032e-02 -2.461614012718200684e-01 -1.203048080205917358e-01 5.456106737256050110e-02 5.637378245592117310e-02 1.957211270928382874e-02 -9.588200598955154419e-02 -8.627312630414962769e-02 4.044756889343261719e-01 2.826654016971588135e-01 7.240295410156250000e-02 1.233440190553665161e-01 -1.558629889041185379e-02 2.714613080024719238e-01 4.587464034557342529e-02 3.331985771656036377e-01 3.679113090038299561e-02 2.103250846266746521e-02 6.923694163560867310e-02 1.563216298818588257e-01 -1.198838055133819580e-01 3.060879930853843689e-02 1.851713210344314575e-01
1.805149316787719727e-01 1.172808036208152771e-01 1.201182380318641663e-01 -9.011219441890716553e-02 -3.362626070156693459e-03 6.181169673800468445e-02 -1.711326837539672852e-01 3.729972243309020996e-01 -1.888819634914398193e-01 5.606317520141601562e-02 -1.372300088405609131e-01 1.893853098154067993e-01 -2.448469549417495728e-01 -1.394227743148803711e-01 -9.262484312057495117e-02 3.023681789636611938e-02 1.275424659252166748e-01 5.001785755157470703e-01 -3.972772881388664246e-02 8.703628182411193848e-02 2.640669979155063629e-02 3.476510047912597656e-01 1.918838173151016235e-01 1.254521310329437256e-01 1.346826925873756409e-02 -3.477671369910240173e-02 1.805668175220489502e-01 -1.310894936323165894e-01 9.687064588069915771e-02 -1.934809833765029907e-01 1.064176112413406372e-01 1.320084035396575928e-01
4.951929673552513123e-02 9.505277872085571289e-02 -6.196707487106323242e-02 -1.125140767544507980e-02 -2.030036747455596924e-01 -1.050335094332695007e-01 -1.481936722993850708e-01 2.374472022056579590e-01 -5.897132307291030884e-02 -2.579750418663024902e-01 2.397898286581039429e-01 4.596376791596412659e-03 -6.554469466209411621e-02 -3.696253299713134766e-01 1.669922471046447754e-01 -2.587302327156066895e-01 5.073653906583786011e-02 3.152766823768615723e-01 -2.539184177294373512e-03 -5.704337358474731445e-02 -4.543915763497352600e-02 7.290891557931900024e-02 -8.465997874736785889e-03 -5.851244553923606873e-02 1.353525966405868530e-01 4.835689812898635864e-02 8.275239914655685425e-02 -3.950113952159881592e-01 1.761097908020019531e-01 3.177666664123535156e-01 2.331786453723907471e-01 6.820949912071228027e-02
2.909921109676361084e-01 1.075747311115264893e-01 -4.394525289535522461e-02 3.516310825943946838e-03 -2.296335250139236450e-01 1.377300769090652466e-01 -3.031350374221801758e-01 1.669019907712936401e-01 6.414414197206497192e-02 -8.194959163665771484e-02 1.724338531494140625e-01 5.328987538814544678e-02 -1.067497506737709045e-01 -1.801080852746963501e-01 2.930111885070800781e-01 -1.082256585359573364e-01 -1.873480379581451416e-01 4.899333417415618896e-02 1.810252852737903595e-02 -7.001852989196777344e-02 1.029474753886461258e-02 1.876456104218959808e-02 -4.313601925969123840e-02 6.668277829885482788e-02 2.264901846647262573e-01 1.161703914403915405e-01 -1.750455796718597412e-01 -1.933310478925704956e-01 2.785518169403076172e-01 -2.404531538486480713e-01 3.195642679929733276e-02 4.547710418701171875e-01
1.132273375988006592e-01 -2.803867310285568237e-02 1.604396291077136993e-02 -2.139725089073181152e-01 1.279872804880142212e-01 -1.302931010723114014e-01 1.221981048583984375e-01 4.268198609352111816e-01 -1.862975060939788818e-01 4.130728542804718018e-02 -1.254998743534088135e-01 -8.986650407314300537e-02 -2.019405663013458252e-01 -1.699810661375522614e-02 1.345145106315612793e-01 -7.927957177162170410e-02 -1.403344720602035522e-01 1.721402555704116821e-01 1.032398547977209091e-02 -7.980465888977050781e-02 -1.700018644332885742e-01 -1.230509877204895020e-01 3.128071427345275879e-01 -6.069514155387878418e-02 4.053032994270324707e-01 2.727898359298706055e-01 1.148987486958503723e-01 -8.982112258672714233e-02 -7.451875507831573486e-02 -1.721335798501968384e-01 -9.314882755279541016e-02 2.810864746570587158e-01
4.204764366149902344e-01 -1.844513416290283203e-01 -1.923506110906600952e-01 -2.016401588916778564e-01 4.625409841537475586e-02 -9.758871048688888550e-03 -2.236112356185913086e-01 3.421790301799774170e-01 -2.010494768619537354e-01 2.129629850387573242e-01 -2.199322581291198730e-01 2.684379816055297852e-01 -9.716882556676864624e-02 3.079171851277351379e-02 6.701797246932983398e-02 5.025877803564071655e-02 -5.325597897171974182e-02 6.474990397691726685e-02 1.345058530569076538e-01 1.289149820804595947e-01 -8.885554224252700806e-02 3.730465844273567200e-02 -7.692409306764602661e-02 -3.118274919688701630e-02 3.642660975456237793e-01 6.219167262315750122e-02 9.216283261775970459e-02 1.131946295499801636e-01 1.782843917608261108e-01 2.215099781751632690e-01 -1.481171250343322754e-01 -3.800720209255814552e-03
5.051343515515327454e-02 1.071945205330848694e-01 6.284753233194351196e-02 -3.936209157109260559e-02 4.540707916021347046e-02 1.942070722579956055e-01 -4.670975208282470703e-01 2.025286555290222168e-01 7.922795414924621582e-02 2.819515019655227661e-02 1.174841821193695068e-01 -1.201476976275444031e-01 7.731059193611145020e-02 -1.662558615207672119e-01 9.848427027463912964e-02 -3.513247966766357422e-01 -1.213097944855690002e-01 3.049815893173217773e-01 5.878610163927078247e-02 -3.665245324373245239e-02 -1.379854977130889893e-01 -8.325117826461791992e-02 9.317754954099655151e-02 2.918697893619537354e-01 2.035855352878570557e-01 1.201360374689102173e-01 1.991030946373939514e-02 -3.039114773273468018e-01 2.768221497535705566e-01 -1.196594238281250000e-01 4.933793842792510986e-02 -7.095684856176376343e-02
1.526363343000411987e-01 2.290205061435699463e-01 -2.218702584505081177e-01 2.584163844585418701e-02 -1.845977753400802612e-01 -1.299679875373840332e-01 -1.745309531688690186e-01 4.103954732418060303e-01 2.775347828865051270e-01 2.562710829079151154e-02 1.892753504216670990e-02 3.478296473622322083e-02 -9.770435839891433716e-02 -3.506423532962799072e-01 3.526792302727699280e-02 -1.779900342226028442e-01 1.245700754225254059e-02 3.413069248199462891e-01 1.696704924106597900e-01 8.186842501163482666e-02 -2.719202339649200439e-01 1.660200357437133789e-01 -7.630918920040130615e-02 -5.465694144368171692e-02 1.771760284900665283e-01 -3.382738307118415833e-02 1.625391393899917603e-01 1.282166689634323120e-01 -9.472112357616424561e-02 -2.644788101315498352e-02 1.433295458555221558e-01 1.085090041160583496e-01
-1.673079580068588257e-01 -5.160154774785041809e-02 1.190923824906349182e-01 -1.431634277105331421e-01 -2.557083964347839355e-01 5.003457516431808472e-02 -2.321211993694305420e-01 5.116899609565734863e-01 -2.270390987396240234e-01 9.647085517644882202e-02 -5.019165691919624805e-04 1.440319269895553589e-01 -1.428837329149246216e-01 -4.273620545864105225e-01 1.005852818489074707e-01 1.180600002408027649e-01 6.345326453447341919e-02 3.581050084903836250e-03 -2.738161385059356689e-02 1.197948306798934937e-01 -1.592637002468109131e-01 -3.275399655103683472e-02 2.099177427589893341e-02 -1.231065914034843445e-01 2.627783715724945068e-01 9.550382383167743683e-03 1.584469377994537354e-01 -2.529588043689727783e-01 -1.335637867450714111e-01 5.058932304382324219e-02 2.953800931572914124e-02 -4.097813367843627930e-02
5.051423907279968262e-01 -1.450794488191604614e-01 1.436212956905364990e-01 -6.327510625123977661e-02 -2.428347766399383545e-01 -3.235254436731338501e-02 -1.576097607612609863e-01 2.938704788684844971e-01 3.381559625267982483e-02 -1.489090621471405029e-01 2.392052263021469116e-01 1.648056656122207642e-01 -1.234502941370010376e-01 7.472015451639890671e-03 5.771028622984886169e-02 1.023463089950382710e-03 7.233066111803054810e-02 -1.436220481991767883e-03 -1.490777730941772461e-01 1.224736720323562622e-01 -1.197188124060630798e-01 -2.753588370978832245e-02 1.644372493028640747e-01 2.361685484647750854e-01 2.451552003622055054e-01 1.683509908616542816e-02 -1.944856643676757812e-01 4.764617234468460083e-02 2.938181459903717041e-01 1.272442042827606201e-01 2.399254590272903442e-01 2.615234814584255219e-02
1.873711198568344116e-01 -7.348006963729858398e-02 3.662922978401184082e-02 1.333128660917282104e-01 -2.911806106567382812e-01 8.924620598554611206e-02 -6.799014657735824585e-02 4.558838009834289551e-01 -9.904060512781143188e-02 1.671382342465221882e-03 8.553766459226608276e-02 1.459207832813262939e-01 -2.432318776845932007e-02 6.323739420622587204e-03 6.298344582319259644e-02 -1.692723333835601807e-01 2.605452667921781540e-03 3.122102916240692139e-01 -1.348439455032348633e-01 -1.258284002542495728e-01 5.020328238606452942e-02 -1.047829091548919678e-01 -1.109039261937141418e-01 -8.039760589599609375e-02 2.064167857170104980e-01 5.006397515535354614e-02 -4.858514070510864258e-01 -2.227359823882579803e-02 2.439032942056655884e-01 6.962899118661880493e-02 2.204481363296508789e-01 -7.172608375549316406e-02
4.255982115864753723e-02 -8.739829808473587036e-02 -5.366194993257522583e-02 3.039724528789520264e-01 -1.914819777011871338e-01 2.468799501657485962e-01 -2.311127074062824249e-02 4.945951998233795166e-01 -1.626677513122558594e-01 1.650192216038703918e-02 -2.191831469535827637e-01 9.531185962259769440e-03 6.750302016735076904e-02 -1.234265491366386414e-01 1.083141937851905823e-01 -2.398697882890701294e-01 -7.497898489236831665e-02 -3.560880199074745178e-02 1.037803664803504944e-01 6.423099339008331299e-02 1.682018786668777466e-01 -9.581881016492843628e-02 -6.578322499990463257e-02 5.800271779298782349e-02 2.465573847293853760e-01 -1.817690879106521606e-01 -1.478620171546936035e-01 6.920360028743743896e-02 -6.239509955048561096e-02 -2.967776358127593994e-02 -7.706371601670980453e-03 4.430636167526245117e-01
3.087248802185058594e-01 8.262631297111511230e-02 -1.130777969956398010e-01 1.424870640039443970e-01 -3.474070727825164795e-01 -7.220686227083206177e-02 -6.279026716947555542e-02 5.870570540428161621e-01 -3.847851976752281189e-02 1.513880342245101929e-01 -1.440850943326950073e-01 1.456984132528305054e-01 -2.370494306087493896e-01 -1.063222158700227737e-02 -2.948966436088085175e-02 -6.075819209218025208e-02 -1.198402568697929382e-01 1.277514100074768066e-01 1.680797711014747620e-02 1.337055116891860962e-01 -9.974862635135650635e-02 1.291963309049606323e-01 1.209282875061035156e-01 -1.955493092536926270e-01 -4.292362183332443237e-02 5.911441892385482788e-02 -8.932513743638992310e-02 1.145650371909141541e-01 2.888774313032627106e-02 2.618922293186187744e-01 1.966472417116165161e-01 1.243604440242052078e-02
-3.201264515519142151e-02 -3.621803522109985352e-01 -7.494847476482391357e-02 -2.109549939632415771e-01 -3.975009173154830933e-02 1.288388520479202271e-01 -5.454524978995323181e-02 3.691911697387695312e-01 -5.109469592571258545e-02 2.522408664226531982e-01 8.836944401264190674e-02 1.348033845424652100e-01 2.979554422199726105e-02 -1.581896543502807617e-01 4.646566808223724365e-01 -2.340160012245178223e-01 -1.310968697071075439e-01 2.558592259883880615e-01 -1.242158636450767517e-01 -1.413046270608901978e-01 -7.952020317316055298e-02 6.195771321654319763e-02 1.866058409214019775e-01 2.457116395235061646e-01 -2.055904269218444824e-02 -1.872135847806930542e-01 4.116870835423469543e-02 -1.591956429183483124e-02 3.435493260622024536e-02 7.219853252172470093e-02 6.003749091178178787e-03 -6.459236890077590942e-02
3.531185090541839600e-01 1.337452828884124756e-01 1.654036194086074829e-01 -2.595573663711547852e-01 3.917336463928222656e-03 2.578480355441570282e-02 -2.954306639730930328e-02 3.215764462947845459e-01 -7.296647876501083374e-02 -2.420540004968643188e-01 1.824248731136322021e-01 1.555151045322418213e-01 9.408201277256011963e-02 -2.910837829113006592e-01 1.900542676448822021e-01 8.274408988654613495e-03 -2.058993428945541382e-01 5.278644338250160217e-02 -4.308390989899635315e-02 -1.960197240114212036e-01 -1.706070154905319214e-01 3.181636631488800049e-01 1.621697545051574707e-01 3.758398070931434631e-02 1.539742052555084229e-01 -2.045594714581966400e-02 -2.052725553512573242e-01 5.504479259252548218e-02 1.470730602741241455e-01 -2.242567539215087891e-01 -2.812631055712699890e-02 1.451389491558074951e-01
2.868907153606414795e-01 4.185837879776954651e-02 2.612421214580535889e-01 -3.057458698749542236e-01 4.780139029026031494e-02 7.907739927759394050e-05 -1.130508556962013245e-01 2.722783982753753662e-01 -1.528625562787055969e-02 -2.315087020397186279e-01 -4.050350189208984375e-02 1.934324502944946289e-01 4.866997897624969482e-02 -8.569182455539703369e-02 8.896508067846298218e-02 -3.448801040649414062e-01 -3.575977385044097900e-01 7.024624384939670563e-03 9.394066780805587769e-02 -1.792801767587661743e-01 2.936061471700668335e-02 3.093550205230712891e-01 2.038212418556213379e-01 3.760054334998130798e-02 2.771210670471191406e-02 1.408499181270599365e-01 -3.797830268740653992e-02 -1.330556441098451614e-02 2.041184306144714355e-01 6.374894082546234131e-02 1.823069006204605103e-01 1.611080914735794067e-01
1.039321646094322205e-01 1.540921032428741455e-01 1.277268677949905396e-01 -3.775104880332946777e-01 -2.522839307785034180e-01 -1.318812370300292969e-01 1.188122257590293884e-01 4.265107512474060059e-01 1.973109319806098938e-02 1.771279722452163696e-01 -4.574213549494743347e-02 9.575768560171127319e-02 -6.341515481472015381e-02 -4.318700134754180908e-01 2.264546453952789307e-01 4.699781537055969238e-02 1.585113853216171265e-01 2.409714274108409882e-02 1.430507376790046692e-02 -2.013491690158843994e-01 2.827432937920093536e-02 -2.719297446310520172e-02 6.065889075398445129e-02 -3.003064393997192383e-01 1.558138728141784668e-01 -8.366562426090240479e-02 6.459464784711599350e-04 -1.783617883920669556e-01 1.913343183696269989e-02 1.131325215101242065e-01 3.674169257283210754e-02 5.520299077033996582e-02
2.036294341087341309e-01 -8.334408700466156006e-02 -2.782831192016601562e-01 5.950137600302696228e-02 2.601389586925506592e-01 -8.393853157758712769e-02 -2.061883732676506042e-02 4.997546374797821045e-01 -7.931465655565261841e-02 7.594813406467437744e-02 -1.877807527780532837e-01 9.104692190885543823e-02 -1.930616497993469238e-01 -2.626245021820068359e-01 2.161652296781539917e-01 -1.262043863534927368e-01 -3.407516703009605408e-02 -1.962389796972274780e-03 1.204946339130401611e-01 8.819487690925598145e-02 4.774074256420135498e-02 1.228942945599555969e-01 -4.578614607453346252e-03 2.113786488771438599e-01 3.284640908241271973e-01 2.129026651382446289e-01 -4.654271155595779419e-02 -2.368749678134918213e-01 -1.135508343577384949e-01 -2.736030332744121552e-02 -4.678719677031040192e-03 1.024544537067413330e-01
3.547163307666778564e-01 1.031909659504890442e-01 1.224416643381118774e-01 -1.461186110973358154e-01 -1.307025104761123657e-01 -7.605332881212234497e-02 1.110311821103096008e-01 3.854004442691802979e-01 1.420270800590515137e-01 2.192034944891929626e-02 -9.552853554487228394e-02 -1.622042953968048096e-01 6.050053052604198456e-03 -1.624265760183334351e-01 3.442279100418090820e-01 1.753747761249542236e-01 1.255632191896438599e-01 9.198737889528274536e-02 1.829135045409202576e-02 -1.431677043437957764e-01 -1.309544742107391357e-01 2.268889695405960083e-01 2.346501946449279785e-01 -2.538519203662872314e-01 3.295639157295227051e-01 4.800902307033538818e-02 7.635704427957534790e-02 2.167639136314392090e-02 -9.000517427921295166e-02 1.275089532136917114e-01 1.568561047315597534e-01 -1.110447645187377930e-01
3.469099700450897217e-01 1.183526292443275452e-01 -1.909398585557937622e-01 -1.109673306345939636e-01 -3.715382814407348633e-01 1.115368083119392395e-01 8.537409454584121704e-02 1.989382207393646240e-01 3.158954977989196777e-01 9.329502284526824951e-02 -1.568100228905677795e-02 -1.569202542304992676e-01 3.712166100740432739e-02 -3.044121563434600830e-01 5.762287601828575134e-02 1.045951694250106812e-01 -1.148010641336441040e-01 -1.457150187343358994e-02 1.199767515063285828e-01 -1.508268341422080994e-02 6.765021383762359619e-02 2.302951812744140625e-01 -9.743825532495975494e-03 -8.006978034973144531e-02 1.781194210052490234e-01 -7.096537202596664429e-02 2.221244424581527710e-01 -1.870334446430206299e-01 -4.099360201507806778e-03 2.233999073505401611e-01 1.184704452753067017e-01 3.173073232173919678e-01
2.290848344564437866e-01 -1.348488964140415192e-02 2.996115684509277344e-01 -2.047763019800186157e-01 -4.805003851652145386e-02 1.995888948440551758e-01 9.642121195793151855e-02 4.043028652667999268e-01 -6.365966796875000000e-02 -3.173290491104125977e-01 -5.259387195110321045e-02 1.635017991065979004e-01 1.506002843379974365e-01 -9.114168584346771240e-02 3.002962768077850342e-01 -2.246761471033096313e-01 -2.410198897123336792e-01 -4.277261346578598022e-02 1.340800896286964417e-02 -1.300655454397201538e-01 -1.277908217161893845e-02 4.180767387151718140e-02 1.234370395541191101e-01 4.401436448097229004e-02 6.237265467643737793e-02 1.690017431974411011e-01 -1.180181726813316345e-01 2.171617560088634491e-02 1.308882683515548706e-01 1.295945942401885986e-01 3.415601253509521484e-01 3.602928668260574341e-02
2.167609035968780518e-01 5.583461746573448181e-02 -3.879217803478240967e-02 9.002339356811717153e-05 4.649797827005386353e-02 1.126067712903022766e-02 -1.752003729343414307e-01 3.350602388381958008e-01 1.641936749219894409e-01 2.235705256462097168e-01 -2.272592633962631226e-01 -3.632358461618423462e-02 -8.046369254589080811e-02 -5.951038748025894165e-02 -3.319646418094635010e-02 -3.206878602504730225e-01 -5.986169725656509399e-02 2.615723013877868652e-01 -4.094965383410453796e-02 1.878217160701751709e-01 -2.532019317150115967e-01 -3.343928977847099304e-02 -1.214005500078201294e-01 -1.758843287825584412e-02 1.520325243473052979e-01 -2.380517870187759399e-02 -1.532984375953674316e-01 -3.261658251285552979e-01 -6.822737306356430054e-02 -3.482937812805175781e-01 2.473794072866439819e-01 1.712174713611602783e-01
1.147362887859344482e-01 -1.895693130791187286e-02 1.487287729978561401e-01 2.651096694171428680e-02 -3.828250765800476074e-01 1.028640940785408020e-01 -2.810948789119720459e-01 1.789833307266235352e-01 -4.655024111270904541e-01 -2.871025539934635162e-02 -8.859848976135253906e-02 -1.206541061401367188e-01 -1.321828365325927734e-01 -1.761438846588134766e-01 -7.331968098878860474e-02 -1.755865663290023804e-01 -2.060858160257339478e-01 4.373972304165363312e-03 -1.173019483685493469e-01 -2.181139588356018066e-01 -2.599167525768280029e-01 -3.242882341146469116e-02 7.543781306594610214e-03 1.366076767444610596e-01 3.169874250888824463e-01 -1.717067696154117584e-02 -1.466747224330902100e-01 -5.182259902358055115e-02 1.142407432198524475e-01 1.153614744544029236e-01 9.863938391208648682e-02 -1.364688277244567871e-01
3.447619974613189697e-01 7.522547990083694458e-02 1.093624606728553772e-01 -1.854363232851028442e-01 4.109412059187889099e-02 9.730623662471771240e-02 1.334547847509384155e-01 3.389305174350738525e-01 -1.065705791115760803e-01 -1.211194321513175964e-01 1.886159181594848633e-01 2.954034507274627686e-01 4.773848876357078552e-02 -1.333098113536834717e-01 1.739699393510818481e-01 -1.463274359703063965e-01 -3.767586052417755127e-01 4.070971533656120300e-02 1.681583672761917114e-01 -1.575064361095428467e-01 -1.192191168665885925e-01 2.741666138172149658e-01 2.072346657514572144e-01 -5.455359350889921188e-03 1.710367351770401001e-01 9.560339152812957764e-02 -2.054876983165740967e-01 3.896104171872138977e-02 1.146909967064857483e-01 -1.122086569666862488e-01 -6.350105255842208862e-02 1.540711224079132080e-01
1.210940107703208923e-01 -1.760187149047851562e-01 -1.566512435674667358e-01 2.500391006469726562e-01 -3.177239894866943359e-01 3.822544962167739868e-02 -1.351326555013656616e-01 5.168529748916625977e-01 -9.147466719150543213e-02 -3.545951843261718750e-02 6.422000378370285034e-02 9.293721057474613190e-03 5.004191305488348007e-03 -1.401367969810962677e-02 5.726047232747077942e-02 5.783331021666526794e-02 -2.037430852651596069e-01 -8.566019125282764435e-03 -3.068567812442779541e-02 -5.052434653043746948e-02 -2.493967674672603607e-02 2.046045213937759399e-01 4.883501306176185608e-02 6.372387707233428955e-02 3.457173109054565430e-01 5.074467509984970093e-02 8.608995378017425537e-02 3.281531855463981628e-02 -5.335241556167602539e-03 -2.703897655010223389e-01 3.822243511676788330e-01 1.223869174718856812e-01
8.715311437845230103e-02 6.090475246310234070e-02 6.849969271570444107e-03 -1.727291047573089600e-01 -1.641303896903991699e-01 -1.121874600648880005e-01 -2.240400612354278564e-01 1.879944205284118652e-01 -1.260849982500076294e-01 9.363761171698570251e-03 1.538206040859222412e-01 7.809039950370788574e-02 -5.503069981932640076e-02 -1.052448973059654236e-01 5.180965363979339600e-02 -3.052374124526977539e-01 -1.691524311900138855e-02 3.681551814079284668e-01 2.689490318298339844e-01 -3.360670506954193115e-01 -1.430187672376632690e-01 -1.684700138866901398e-02 -1.852491050958633423e-01 -6.742962449789047241e-02 2.523784339427947998e-01 1.686001271009445190e-01 -3.783839521929621696e-03 -2.642819583415985107e-01 1.743384301662445068e-01 2.990543544292449951e-01 1.204878464341163635e-01 3.198956325650215149e-02
1.616092026233673096e-02 7.006418704986572266e-02 2.718412876129150391e-01 -1.955115050077438354e-01 -3.071828484535217285e-01 -1.381547451019287109e-01 -2.208181470632553101e-01 2.350469082593917847e-01 -8.640317246317863464e-03 -6.095256283879280090e-02 -1.950589753687381744e-02 9.085203707218170166e-02 -6.496604532003402710e-02 -4.216594398021697998e-01 5.762844160199165344e-02 -1.471378356218338013e-01 1.584904491901397705e-01 2.572538554668426514e-01 2.130213677883148193e-01 5.852786824107170105e-02 -5.565225332975387573e-02 -1.579936891794204712e-01 2.399350330233573914e-02 1.320410966873168945e-01 1.019409224390983582e-01 8.318343013525009155e-02 -1.071180626749992371e-01 -1.846346110105514526e-01 2.812738716602325439e-01 3.327106535434722900e-01 7.360448688268661499e-02 3.952999785542488098e-02
5.724127590656280518e-02 6.556930020451545715e-03 1.781383305788040161e-01 2.924948036670684814e-01 -3.518715500831604004e-01 -2.873242832720279694e-02 -1.365144699811935425e-01 4.220398068428039551e-01 -2.483753720298409462e-03 1.045658960938453674e-01 -2.373007684946060181e-01 -8.230240643024444580e-02 -1.551780849695205688e-01 -1.442797929048538208e-01 9.617365151643753052e-02 -3.774038702249526978e-02 -1.463890075683593750e-01 3.067334294319152832e-01 -1.640147413127124310e-03 1.166060641407966614e-01 -2.173992395401000977e-01 -4.457167908549308777e-02 3.419608771800994873e-01 -2.731300592422485352e-01 3.789091110229492188e-02 -1.137309223413467407e-01 1.537417806684970856e-02 -7.332094013690948486e-02 2.865698002278804779e-02 1.124839019030332565e-02 -1.277491152286529541e-01 -1.457856744527816772e-01
-2.219440415501594543e-02 2.642600052058696747e-02 -4.456277564167976379e-02 -2.146328091621398926e-01 -5.594293400645256042e-02 -8.051071316003799438e-02 -3.144093155860900879e-01 1.847769469022750854e-01 -1.018212288618087769e-01 -4.506688565015792847e-02 2.388553619384765625e-01 1.330620199441909790e-01 -1.286062970757484436e-02 -2.843582034111022949e-01 9.702460467815399170e-02 -2.270232886075973511e-01 -1.151512339711189270e-01 2.611581049859523773e-02 7.796419784426689148e-03 -1.288871914148330688e-01 -2.397998124361038208e-01 -7.615171372890472412e-02 -2.189958095550537109e-01 8.523864299058914185e-02 4.556414186954498291e-01 2.476400136947631836e-02 -6.739259231835603714e-03 -2.833769023418426514e-01 3.334371149539947510e-01 1.022235825657844543e-01 -1.161062493920326233e-01 7.868392765522003174e-02
1.340217888355255127e-01 -2.042205035686492920e-01 -1.249335482716560364e-01 9.205567091703414917e-02 6.388141959905624390e-02 -3.168575763702392578e-01 -2.502456679940223694e-02 3.056175112724304199e-01 -2.585051059722900391e-01 -1.540575772523880005e-01 -1.866059452295303345e-01 4.123821109533309937e-02 5.381965264678001404e-02 -1.373607516288757324e-01 1.510439664125442505e-01 2.619990520179271698e-02 -1.254237741231918335e-01 8.875118941068649292e-02 3.496303260326385498e-01 1.971537619829177856e-01 -2.014608979225158691e-01 -8.584897033870220184e-03 -9.833000600337982178e-02 4.074991494417190552e-02 3.449620306491851807e-01 -1.477498263120651245e-01 -1.757272034883499146e-01 -1.920792013406753540e-01 1.819144487380981445e-01 -2.360005782975349575e-05 2.452611029148101807e-01 8.269273489713668823e-02
9.039407223463058472e-02 6.427745521068572998e-02 1.829841285943984985e-01 -2.489230036735534668e-01 -8.598349243402481079e-02 1.443627476692199707e-01 -5.136435478925704956e-02 2.430027276277542114e-01 1.038607954978942871e-02 8.910119533538818359e-02 1.923065632581710815e-01 -5.873597040772438049e-02 -7.731109112501144409e-02 -1.426712274551391602e-01 6.958208978176116943e-02 -2.984432876110076904e-01 -1.111473739147186279e-01 -1.696840114891529083e-02 1.651067170314490795e-03 -1.221792399883270264e-01 -2.329017966985702515e-01 -1.174954921007156372e-01 2.838604450225830078e-01 9.327818453311920166e-02 3.092984259128570557e-01 2.391785942018032074e-02 1.339093297719955444e-01 -2.620130479335784912e-01 3.118068277835845947e-01 -3.344989120960235596e-01 2.310678660869598389e-01 -5.818024277687072754e-02
-6.760183721780776978e-02 -2.762422524392604828e-02 1.721108853816986084e-01 -2.194745093584060669e-02 -2.051461488008499146e-01 5.370077490806579590e-02 2.859830483794212341e-02 3.143372535705566406e-01 -1.863924860954284668e-01 -1.860753744840621948e-01 -9.086723625659942627e-02 -9.790188632905483246e-03 -2.512879967689514160e-01 -3.444623053073883057e-01 3.820250928401947021e-02 -3.792332112789154053e-01 -4.780033603310585022e-02 7.941775023937225342e-02 3.795623034238815308e-02 -8.729068189859390259e-02 1.906834542751312256e-01 2.068749517202377319e-01 1.099502965807914734e-01 1.473944187164306641e-01 1.709197163581848145e-01 2.461872398853302002e-01 2.387965619564056396e-01 -3.824474290013313293e-02 5.679255723953247070e-02 -3.444197773933410645e-02 -2.469243407249450684e-01 2.661899626255035400e-01
-5.638914182782173157e-02 -3.063404262065887451e-01 5.693130940198898315e-02 -1.570481956005096436e-01 -2.373217344284057617e-01 -7.558509707450866699e-02 -1.981083601713180542e-01 1.151883527636528015e-01 -2.263888716697692871e-01 -1.268511265516281128e-02 -1.340982019901275635e-01 9.283742308616638184e-02 8.192375302314758301e-02 -3.092251121997833252e-01 3.406260907649993896e-01 -5.757512897253036499e-02 -2.423249781131744385e-01 1.804388873279094696e-02 -6.540309637784957886e-02 -3.187947869300842285e-01 -2.258630543947219849e-01 1.589333415031433105e-01 2.673826813697814941e-01 -3.905111551284790039e-02 1.550376713275909424e-01 -2.079913206398487091e-02 -2.332492768764495850e-01 1.129482388496398926e-01 2.040510475635528564e-01 -6.722122430801391602e-02 9.380492568016052246e-02 -8.767360122874379158e-05
4.518871605396270752e-01 -9.784046560525894165e-02 -5.203407257795333862e-02 -2.474174499511718750e-01 -3.956148773431777954e-02 -5.808208882808685303e-02 -7.814191281795501709e-02 5.247005820274353027e-01 1.030156388878822327e-01 1.473412811756134033e-01 -1.535781659185886383e-02 -1.947714835405349731e-01 -4.796080663800239563e-02 -1.645049154758453369e-01 -4.591133445501327515e-02 -1.514366865158081055e-01 3.677292913198471069e-02 1.198947578668594360e-01 8.166930079460144043e-02 5.570871010422706604e-02 -1.533754467964172363e-01 2.094102352857589722e-01 7.742138952016830444e-02 -2.752286493778228760e-01 -6.226934120059013367e-02 5.621414259076118469e-02 2.612242475152015686e-02 -2.072749659419059753e-02 -2.892934530973434448e-02 9.847437590360641479e-02 2.111391425132751465e-01 2.704904377460479736e-01
1.566177457571029663e-01 -1.587632149457931519e-01 1.404071003198623657e-01 4.087879508733749390e-02 -2.195910662412643433e-01 -8.948406577110290527e-02 -2.366797924041748047e-01 1.787336915731430054e-01 2.281356602907180786e-01 2.933226339519023895e-02 -2.418287843465805054e-01 2.121350318193435669e-01 -1.756993830204010010e-01 -9.765981137752532959e-02 2.664024829864501953e-01 -6.294680759310722351e-03 -3.843431174755096436e-01 1.525409519672393799e-01 -1.620116680860519409e-01 -2.250919342041015625e-01 -1.802437752485275269e-01 1.987326592206954956e-01 2.472598850727081299e-01 -4.945693165063858032e-02 -7.260352838784456253e-03 9.187663905322551727e-03 1.728494018316268921e-01 -1.108882948756217957e-01 2.421938478946685791e-01 6.066911295056343079e-02 -1.545689702033996582e-01 -6.981350481510162354e-02
2.573397159576416016e-01 -3.355148062109947205e-02 -1.716568470001220703e-01 -2.443979382514953613e-01 -1.508974581956863403e-01 7.460708171129226685e-02 -6.274809688329696655e-02 2.308939993381500244e-01 -2.673069201409816742e-02 2.339725568890571594e-02 -1.439983546733856201e-01 3.410363942384719849e-02 -2.691214717924594879e-02 1.648936304263770580e-04 3.963837027549743652e-02 2.188535928726196289e-01 -1.959600448608398438e-01 5.118719488382339478e-02 1.781637370586395264e-01 -2.613318525254726410e-02 -4.502239823341369629e-01 1.879585236310958862e-01 2.659056484699249268e-01 9.393326193094253540e-02 3.170858919620513916e-01 8.474230766296386719e-02 -8.534885942935943604e-02 -2.552343904972076416e-01 -2.323530316352844238e-01 -8.884971588850021362e-02 -8.776189386844635010e-02 2.092188149690628052e-01
1.941003799438476562e-01 8.582434803247451782e-02 -9.141203761100769043e-02 -1.861554980278015137e-01 -5.637949332594871521e-02 8.579209446907043457e-02 -4.143536090850830078e-01 2.290067672729492188e-01 -1.986687071621417999e-02 -2.073466777801513672e-01 1.300197392702102661e-01 1.276696771383285522e-01 -1.194457057863473892e-02 -1.997361928224563599e-01 1.459440141916275024e-01 -6.991139799356460571e-02 -1.940234601497650146e-01 1.846355497837066650e-01 -1.007124409079551697e-01 -2.046286463737487793e-01 -7.155644893646240234e-02 -4.237483069300651550e-02 -3.820336610078811646e-02 -1.475010439753532410e-02 2.270723134279251099e-01 5.615716800093650818e-02 -1.547971963882446289e-01 -3.202254474163055420e-01 1.727006137371063232e-01 -1.476162672042846680e-01 -6.737698614597320557e-02 4.058801829814910889e-01
2.558521926403045654e-01 -6.714158505201339722e-02 -1.350846141576766968e-01 1.533971400931477547e-03 -3.311903774738311768e-02 -2.543916702270507812e-01 -2.527132928371429443e-01 2.496258318424224854e-01 5.745279043912887573e-02 2.853078208863735199e-02 -2.309439145028591156e-02 9.215563535690307617e-02 -9.949975460767745972e-02 -1.101969406008720398e-01 1.290512531995773315e-01 -2.033457458019256592e-01 -9.336866787634789944e-04 2.646690309047698975e-01 2.609784528613090515e-02 2.173163294792175293e-01 -2.097483128309249878e-01 5.029337406158447266e-01 1.504886001348495483e-01 2.160491198301315308e-01 1.455739736557006836e-01 -1.415755003690719604e-01 -7.838936150074005127e-02 -4.355749115347862244e-02 1.801242493093013763e-02 -2.569868788123130798e-02 1.800841093063354492e-01 2.443208396434783936e-01
-4.914599657058715820e-02 -1.020841076970100403e-01 4.248967766761779785e-02 -1.759744286537170410e-01 1.089877039194107056e-01 1.193239465355873108e-01 -1.318628042936325073e-01 5.997264981269836426e-01 -7.039477676153182983e-02 1.270530670881271362e-01 -2.283065766096115112e-01 6.693329662084579468e-02 -7.905799895524978638e-02 -3.073437511920928955e-01 1.240936443209648132e-01 -2.351979613304138184e-01 -2.887234985828399658e-01 -3.222261322662234306e-03 1.202251315116882324e-01 -2.428415864706039429e-01 -7.832235097885131836e-02 8.864663541316986084e-02 -1.802864968776702881e-01 -4.118248075246810913e-02 8.838489651679992676e-02 -3.162971138954162598e-02 6.259302049875259399e-02 2.360938489437103271e-02 1.320921629667282104e-01 2.488156110048294067e-01 -6.576559692621231079e-02 1.120543107390403748e-02
-8.705245703458786011e-02 -7.291793823242187500e-02 6.531563401222229004e-02 9.071093797683715820e-02 -9.638629108667373657e-02 -2.979843178763985634e-03 1.626619249582290649e-01 3.493016064167022705e-01 -2.891249656677246094e-01 -3.079133853316307068e-02 -1.338857598602771759e-02 5.362912639975547791e-02 -2.034411430358886719e-01 -3.550531268119812012e-01 1.209124028682708740e-01 -2.450793683528900146e-01 -1.143618822097778320e-01 9.140335023403167725e-02 1.825861819088459015e-02 -6.302561610937118530e-02 1.830856949090957642e-01 8.442413061857223511e-02 9.851597249507904053e-02 9.181598573923110962e-02 1.745126098394393921e-01 3.710890412330627441e-01 1.449336111545562744e-01 -1.778751164674758911e-01 1.070420220494270325e-01 8.526780642569065094e-03 -1.760912835597991943e-01 3.731499016284942627e-01
1.789700090885162354e-01 -3.064003214240074158e-02 -1.829098314046859741e-01 4.410816729068756104e-02 -1.467575728893280029e-01 2.190807089209556580e-02 3.194882720708847046e-02 5.506721138954162598e-01 1.443394571542739868e-01 1.357304602861404419e-01 -2.647235393524169922e-01 -1.972584426403045654e-01 -2.127563655376434326e-01 -1.192447394132614136e-01 3.935990333557128906e-01 2.017184160649776459e-02 1.181203871965408325e-01 1.001336649060249329e-01 2.292725257575511932e-03 4.380694404244422913e-02 1.363129261881113052e-02 1.409214735031127930e-01 -3.804301470518112183e-02 8.162453025579452515e-02 3.169922530651092529e-01 2.717806212604045868e-02 -1.313880234956741333e-01 9.197065234184265137e-02 -2.050554603338241577e-01 5.515929777175188065e-03 -4.703176021575927734e-02 1.303886622190475464e-01
-1.106270179152488708e-01 -1.751060187816619873e-01 1.278816759586334229e-01 1.443057954311370850e-01 -8.346634358167648315e-02 8.304735273122787476e-02 -1.848300546407699585e-01 3.669766783714294434e-01 5.555301904678344727e-02 3.384511470794677734e-01 -3.408376500010490417e-02 9.611142426729202271e-02 -1.191063374280929565e-01 -1.002229601144790649e-01 2.347662150859832764e-01 -4.012382924556732178e-01 -1.951500326395034790e-01 1.834166795015335083e-01 -1.965969800949096680e-01 -2.150081247091293335e-01 4.370369017124176025e-02 1.697217822074890137e-01 1.350660771131515503e-01 2.059635818004608154e-01 2.257338464260101318e-01 -2.044095844030380249e-01 -4.474543407559394836e-02 -9.079466760158538818e-02 -5.291154980659484863e-02 -2.716878429055213928e-02 9.762464463710784912e-02 -6.938789039850234985e-02
3.055965304374694824e-01 -4.602399468421936035e-02 1.428871452808380127e-01 8.859098702669143677e-02 -3.100495040416717529e-01 1.388547122478485107e-01 -3.665685057640075684e-01 2.034270167350769043e-01 -1.331940442323684692e-01 -1.873557418584823608e-01 4.011961864307522774e-04 -7.087287306785583496e-02 -6.582611799240112305e-02 -1.573053002357482910e-01 1.808793991804122925e-01 -1.218343824148178101e-01 -1.465404331684112549e-01 -7.804708927869796753e-02 -2.631340622901916504e-01 -1.102662831544876099e-01 -2.766608633100986481e-02 -1.815177649259567261e-01 2.903534770011901855e-01 2.326992005109786987e-01 3.084343299269676208e-02 2.466281205415725708e-01 -1.818539202213287354e-01 -7.949361205101013184e-02 2.205374091863632202e-01 1.035739779472351074e-01 8.079657703638076782e-02 -4.863453656435012817e-02
5.796915665268898010e-02 3.004352189600467682e-02 2.346420194953680038e-03 -2.247107177972793579e-01 -6.903608888387680054e-02 1.997900605201721191e-01 -1.198554337024688721e-01 3.271242380142211914e-01 -2.344493418931961060e-01 7.313918322324752808e-02 -8.344611525535583496e-02 2.940099537372589111e-01 -5.901775509119033813e-02 -1.911183744668960571e-01 -1.462539881467819214e-01 1.751380860805511475e-01 7.355707138776779175e-02 2.654753029346466064e-01 6.889628618955612183e-02 -8.332910388708114624e-02 -3.280907869338989258e-01 3.403491377830505371e-01 9.323634952306747437e-02 1.967361420392990112e-01 1.440537720918655396e-01 4.129851236939430237e-02 7.998298108577728271e-02 -2.393784970045089722e-01 1.879626959562301636e-01 -7.067209482192993164e-02 2.046777904033660889e-01 8.095461875200271606e-02
3.344225138425827026e-02 6.388754397630691528e-02 -2.292730510234832764e-01 2.740952372550964355e-01 -2.884567379951477051e-01 -1.506851166486740112e-01 -1.386670619249343872e-01 2.818739414215087891e-01 2.504071965813636780e-02 -1.269113272428512573e-01 5.839338526129722595e-02 -3.465643897652626038e-02 -2.304789125919342041e-01 -2.036102861166000366e-02 -4.500183567870408297e-04 -1.300974190235137939e-01 -1.982117444276809692e-01 -6.172122806310653687e-02 1.252616196870803833e-02 -9.582892805337905884e-02 9.913586080074310303e-03 8.346192538738250732e-02 3.762526810169219971e-01 2.674387022852897644e-02 4.410066306591033936e-01 4.826354235410690308e-02 -4.143712297081947327e-02 -2.774346470832824707e-01 2.201011329889297485e-01 1.881649494171142578e-01 2.042115479707717896e-02 9.566723555326461792e-02
1.404610872268676758e-01 3.118945658206939697e-02 -9.688609838485717773e-02 9.715870767831802368e-02 -2.802673876285552979e-01 -2.632512748241424561e-01 -8.863340318202972412e-02 2.330274581909179688e-01 -1.021794304251670837e-01 -7.656979840248823166e-03 5.299980565905570984e-02 -4.340662062168121338e-02 -3.663033843040466309e-01 7.846203632652759552e-03 -6.834559142589569092e-02 -2.009236514568328857e-01 -4.166061282157897949e-01 2.646627835929393768e-02 -5.064909160137176514e-02 -1.182352378964424133e-01 5.499324202537536621e-02 8.597292751073837280e-02 4.117908179759979248e-01 1.942898333072662354e-01 2.205011844635009766e-01 7.100223749876022339e-02 5.633592233061790466e-02 -2.287360727787017822e-01 1.402373760938644409e-01 8.360196650028228760e-02 -1.080322731286287308e-02 1.073247790336608887e-01
-3.628128767013549805e-02 -8.479372411966323853e-02 1.925656646490097046e-01 -2.833745777606964111e-01 -1.082781478762626648e-01 -9.586484730243682861e-02 -1.011640354990959167e-01 3.867556452751159668e-01 -1.732769161462783813e-01 -2.343527972698211670e-02 3.697461262345314026e-02 7.496449351310729980e-02 1.235961318016052246e-01 -1.166463717818260193e-01 1.682008802890777588e-01 -2.555885910987854004e-01 -2.238108813762664795e-01 -2.818272262811660767e-02 1.283187791705131531e-02 -1.268747895956039429e-01 4.637084528803825378e-02 7.525958120822906494e-02 -1.176568795926868916e-03 2.953543365001678467e-01 2.496445029973983765e-01 4.996053129434585571e-02 2.399041503667831421e-01 -1.687282621860504150e-01 2.641134262084960938e-01 -3.645313382148742676e-01 -6.097604706883430481e-02 1.180100217461585999e-01
2.255274504423141479e-01 -2.160099446773529053e-01 8.227927610278129578e-03 7.641767710447311401e-02 -4.007084369659423828e-01 1.326150298118591309e-01 -7.111670821905136108e-02 4.749863147735595703e-01 1.607012450695037842e-01 5.406972020864486694e-02 -2.197659611701965332e-01 4.160949587821960449e-02 1.788563430309295654e-01 -3.461945652961730957e-01 1.213651336729526520e-02 -1.445418298244476318e-01 -1.486764252185821533e-01 1.440811455249786377e-01 -2.840518355369567871e-01 8.019293099641799927e-02 -1.331447344273328781e-02 -1.301214331761002541e-03 1.664495915174484253e-01 -1.417730748653411865e-01 -9.143557399511337280e-02 -7.658302783966064453e-02 7.983407378196716309e-02 6.107574328780174255e-02 -1.644011773169040680e-02 1.352973431348800659e-01 4.477250203490257263e-02 1.149592250585556030e-01
2.731645405292510986e-01 -1.136765480041503906e-01 1.618987172842025757e-01 -1.976678520441055298e-01 -2.888845205307006836e-01 -2.410756796598434448e-02 -1.248253136873245239e-01 1.779730618000030518e-01 -2.061018198728561401e-01 -3.747308999300003052e-02 -2.101795524358749390e-01 -7.112707942724227905e-02 1.155706588178873062e-02 -3.445710837841033936e-01 4.231426715850830078e-01 -1.817533224821090698e-01 -5.183816328644752502e-02 1.277537196874618530e-01 -1.380970031023025513e-01 2.359206825494766235e-01 1.707192659378051758e-01 7.414840906858444214e-02 -1.227667108178138733e-01 4.292409867048263550e-02 4.735968634486198425e-02 1.004134938120841980e-01 2.188338339328765869e-01 -1.764690577983856201e-01 1.051465347409248352e-01 8.533509075641632080e-02 -1.437613815069198608e-01 1.271410137414932251e-01
1.727166175842285156e-01 1.968846842646598816e-02 -1.468631923198699951e-01 -5.564311519265174866e-02 -2.465175539255142212e-01 -1.502140909433364868e-01 8.852161467075347900e-02 2.025075107812881470e-01 8.070998638868331909e-02 1.894181370735168457e-01 -3.838345706462860107e-01 1.461981236934661865e-01 -3.400510847568511963e-01 -2.315032184123992920e-01 1.170322522521018982e-01 -1.663482636213302612e-01 -2.799118496477603912e-02 -2.154033929109573364e-01 1.135322302579879761e-01 9.557554870843887329e-02 -1.854849904775619507e-01 -7.122810930013656616e-02 3.691694140434265137e-02 -1.688440889120101929e-01 7.689505070447921753e-02 7.100054528564214706e-03 2.107365131378173828e-01 -2.453571259975433350e-01 3.342987895011901855e-01 5.088624358177185059e-02 1.211760342121124268e-01 1.143901199102401733e-01
1.553496867418289185e-01 -4.150357097387313843e-02 -1.435252130031585693e-01 -2.736739516258239746e-01 -2.785126864910125732e-01 -1.428761631250381470e-01 -1.392672508955001831e-01 4.435746967792510986e-01 -1.207713857293128967e-01 3.421230912208557129e-01 -6.246091425418853760e-02 -2.660961151123046875e-01 -4.641834273934364319e-02 -2.355465739965438843e-01 1.559330821037292480e-01 8.641829714179039001e-03 1.670226603746414185e-01 7.135875523090362549e-02 7.007427513599395752e-02 -1.097867488861083984e-01 -1.430998891592025757e-01 1.405961215496063232e-01 2.646435983479022980e-03 -2.946565747261047363e-01 1.004148721694946289e-01 -2.239944487810134888e-01 1.012708097696304321e-01 -1.201529726386070251e-01 4.874728992581367493e-02 1.042529568076133728e-01 1.319919433444738388e-02 -2.731762081384658813e-02
3.652370274066925049e-01 1.698600947856903076e-01 5.249856971204280853e-03 -2.300139516592025757e-02 -9.008740633726119995e-02 5.179362371563911438e-02 1.722534149885177612e-01 2.782693803310394287e-01 3.793814033269882202e-02 1.653813123703002930e-01 -2.333126664161682129e-01 2.127240002155303955e-01 -7.669861614704132080e-02 -3.261499851942062378e-02 9.791314601898193359e-02 -8.839610219001770020e-02 -3.506838157773017883e-02 4.962624907493591309e-01 -3.406318137422204018e-03 1.375464629381895065e-02 -2.367561906576156616e-01 1.972924768924713135e-01 1.957072168588638306e-01 -1.883407384157180786e-01 2.013565450906753540e-01 1.194234471768140793e-03 1.808822154998779297e-01 -7.344155013561248779e-02 1.515358388423919678e-01 -1.511469781398773193e-01 1.349533647298812866e-01 8.560642600059509277e-02
3.477360308170318604e-02 -3.336808383464813232e-01 -4.296713694930076599e-02 -6.427160650491714478e-02 -1.304616183042526245e-01 -1.896734349429607391e-02 -4.161620140075683594e-02 3.104801774024963379e-01 1.282112002372741699e-01 4.036435782909393311e-01 -2.366099506616592407e-03 1.851347088813781738e-01 -8.917269110679626465e-02 -2.252101711928844452e-02 2.106297165155410767e-01 -1.635584980249404907e-01 -5.434342101216316223e-02 9.994981437921524048e-02 1.698983758687973022e-01 9.364157915115356445e-02 9.016903489828109741e-02 9.731625765562057495e-02 4.047737643122673035e-02 1.096227690577507019e-01 3.904294669628143311e-01 -3.088885247707366943e-01 3.751308470964431763e-02 -2.473408579826354980e-01 -5.106940865516662598e-02 -8.154995739459991455e-02 2.643999755382537842e-01 -3.615818917751312256e-02
3.441163003444671631e-01 -2.052450478076934814e-01 1.442529167979955673e-02 -2.335724234580993652e-01 1.769879907369613647e-01 -1.734968572854995728e-01 -2.023529820144176483e-02 3.089642226696014404e-01 -2.516573965549468994e-01 -6.518189609050750732e-02 -1.094265282154083252e-01 -1.179776787757873535e-01 -2.383055686950683594e-01 -3.505741357803344727e-01 1.014224588871002197e-01 -4.245319217443466187e-02 1.607054322957992554e-01 1.582050323486328125e-01 7.929328083992004395e-02 -6.017202511429786682e-02 -1.726720631122589111e-01 -9.255070239305496216e-03 -4.486923292279243469e-02 3.010957539081573486e-01 3.357720375061035156e-02 -1.326201409101486206e-01 -2.290482074022293091e-01 2.852625213563442230e-03 2.546345591545104980e-01 -3.855925053358078003e-02 1.391513198614120483e-01 4.398357495665550232e-02
7.424153387546539307e-02 1.901343166828155518e-01 -1.483293175697326660e-01 -1.009452044963836670e-01 -8.696378767490386963e-02 -5.162953957915306091e-02 -6.785490363836288452e-02 4.406963288784027100e-01 3.660677745938301086e-02 3.708513453602790833e-02 -2.451494485139846802e-01 -2.272680401802062988e-01 -1.699981093406677246e-02 -2.990134358406066895e-01 2.938820123672485352e-01 2.150683701038360596e-01 -1.389795392751693726e-01 1.529988348484039307e-01 -1.186583191156387329e-01 -2.319372631609439850e-02 1.160410270094871521e-01 1.753317564725875854e-01 1.566535383462905884e-01 8.866368234157562256e-02 8.119188249111175537e-02 3.461698591709136963e-01 9.172199666500091553e-02 -2.225652709603309631e-02 -2.499698102474212646e-02 1.722556948661804199e-01 2.200565673410892487e-02 2.832867503166198730e-01
2.148595005273818970e-01 9.599874913692474365e-02 2.047340720891952515e-01 1.033427752554416656e-02 -4.421688914299011230e-01 4.568420350551605225e-02 -1.965708285570144653e-01 1.535929590463638306e-01 3.398776799440383911e-02 -7.565636187791824341e-02 -1.513196080923080444e-01 1.713598221540451050e-01 -5.169751867651939392e-02 -1.599693745374679565e-01 1.029542386531829834e-01 -7.648110389709472656e-03 1.585065126419067383e-01 1.391366869211196899e-01 -3.847640380263328552e-02 -6.156766787171363831e-02 -7.775077223777770996e-02 -2.162792533636093140e-01 1.210094243288040161e-01 2.834174633026123047e-01 1.211803704500198364e-01 1.369352638721466064e-01 -8.246125280857086182e-02 -8.485209196805953979e-02 3.993393182754516602e-01 2.773229777812957764e-01 1.923981010913848877e-01 1.622532606124877930e-01
2.373820096254348755e-01 4.248210042715072632e-02 -3.050255179405212402e-01 -1.036954075098037720e-01 -2.216533869504928589e-01 -7.662504166364669800e-02 8.102217316627502441e-02 1.508404463529586792e-01 -1.104798316955566406e-01 2.072136849164962769e-01 -1.921907253563404083e-02 3.216232061386108398e-01 3.024626523256301880e-02 -7.333424687385559082e-02 1.139492318034172058e-01 6.354726850986480713e-02 -1.004643961787223816e-01 2.089640349149703979e-01 -7.359297573566436768e-02 2.287756837904453278e-02 -4.272064864635467529e-01 1.253753453493118286e-01 2.142519652843475342e-01 1.617037802934646606e-01 1.100093722343444824e-01 1.120999902486801147e-01 4.521855711936950684e-02 -5.589975789189338684e-02 3.754777908325195312e-01 -2.213788479566574097e-01 1.461445838212966919e-01 -1.732017844915390015e-02
6.608332693576812744e-02 -1.121943891048431396e-01 -4.230409860610961914e-03 2.829952910542488098e-02 -2.683502733707427979e-01 -2.732925415039062500e-01 1.173861101269721985e-01 2.967405021190643311e-01 3.908509016036987305e-02 2.694698870182037354e-01 7.504444569349288940e-02 2.391675859689712524e-01 -1.212925016880035400e-01 -3.135135397315025330e-03 4.506149888038635254e-02 5.861012637615203857e-02 -2.010629475116729736e-01 1.940822899341583252e-01 3.009287454187870026e-02 -1.697322428226470947e-01 -3.149353861808776855e-01 1.448598802089691162e-01 1.224306449294090271e-01 9.170203655958175659e-02 1.249633431434631348e-01 3.078528307378292084e-02 2.329371571540832520e-01 -9.376133978366851807e-02 2.252395451068878174e-01 -1.395077407360076904e-01 3.767350614070892334e-01 1.827963143587112427e-01
5.666772276163101196e-02 -1.704512685537338257e-01 1.606900542974472046e-01 -1.201330050826072693e-01 -3.585421442985534668e-01 -1.734572201967239380e-01 -1.333897709846496582e-01 3.225555717945098877e-01 3.011775910854339600e-01 -2.536451518535614014e-01 -6.556864082813262939e-02 -1.626530103385448456e-02 -1.574219763278961182e-01 -1.187509298324584961e-01 2.237030118703842163e-01 1.939658373594284058e-01 -3.433292508125305176e-01 1.160005629062652588e-01 1.108771637082099915e-01 -2.060493975877761841e-01 3.101460635662078857e-03 1.471810936927795410e-01 2.723843157291412354e-01 -5.507248640060424805e-02 -2.433437854051589966e-02 4.242807626724243164e-02 1.055029407143592834e-01 4.041001200675964355e-03 1.890370100736618042e-01 1.037681400775909424e-01 -1.153995692729949951e-01 5.011739209294319153e-02
1.628243774175643921e-01 -1.411098986864089966e-01 8.163961768150329590e-02 8.554173260927200317e-02 -4.085302352905273438e-01 9.196302853524684906e-03 4.949166998267173767e-02 5.160403847694396973e-01 1.788439005613327026e-01 -4.737119749188423157e-02 -2.808965444564819336e-01 4.581513348966836929e-03 6.711903959512710571e-02 -4.024374186992645264e-01 9.061498939990997314e-02 -5.858113616704940796e-02 2.071489579975605011e-03 1.384372860193252563e-01 -8.708655834197998047e-02 1.376665979623794556e-01 5.323082581162452698e-02 7.941550575196743011e-04 6.182080134749412537e-02 8.707477897405624390e-02 -3.172382712364196777e-02 -2.232152819633483887e-01 2.502724528312683105e-01 5.218978598713874817e-02 5.902909114956855774e-02 1.516321450471878052e-01 -3.650304395705461502e-03 -9.991755336523056030e-02
9.152384102344512939e-02 -1.259465515613555908e-01 3.195870220661163330e-01 -2.339931875467300415e-01 -1.315129827708005905e-02 5.026173219084739685e-02 -1.397209018468856812e-01 3.120527565479278564e-01 -5.000986158847808838e-02 -7.133307307958602905e-02 9.755102545022964478e-02 1.642750352621078491e-01 8.759432286024093628e-02 -6.342288106679916382e-02 2.334607690572738647e-01 -1.826243102550506592e-01 -2.950070798397064209e-01 7.202845811843872070e-02 1.316978335380554199e-01 -1.884677708148956299e-01 1.847490817308425903e-01 6.409343332052230835e-02 1.820852309465408325e-01 1.441509723663330078e-01 4.115997999906539917e-02 2.131730765104293823e-01 2.478408999741077423e-02 -9.982043504714965820e-02 4.485678076744079590e-01 2.321458794176578522e-02 1.250725835561752319e-01 2.080020159482955933e-01
2.243080437183380127e-01 2.103357315063476562e-01 -3.999407216906547546e-02 -5.895080044865608215e-02 -1.982779949903488159e-01 -9.417730569839477539e-02 3.119046390056610107e-01 3.710338473320007324e-01 -1.314685940742492676e-01 1.301220059394836426e-01 -5.117861926555633545e-02 9.744922071695327759e-02 5.584460869431495667e-02 -1.704707890748977661e-01 2.480173110961914062e-01 -7.544509321451187134e-02 -2.433696091175079346e-01 -1.241016238927841187e-01 3.781495392322540283e-01 2.237654626369476318e-01 3.138658031821250916e-02 1.158642210066318512e-02 2.065965086221694946e-01 1.505007743835449219e-01 1.111007854342460632e-01 -5.071005597710609436e-02 1.464944481849670410e-01 -1.256100535392761230e-01 1.566205471754074097e-01 2.138858139514923096e-01 -8.526550978422164917e-02 -8.758041262626647949e-02
9.130218625068664551e-02 -1.486523747444152832e-01 -2.539367675781250000e-01 1.481731329113245010e-02 2.176849395036697388e-01 -8.935005217790603638e-02 -2.895141765475273132e-02 4.638964533805847168e-01 -6.360443681478500366e-02 -6.208358798176050186e-03 -1.320216208696365356e-01 3.793336451053619385e-02 -1.622858047485351562e-01 -9.909658133983612061e-02 9.880024939775466919e-02 -1.040949001908302307e-01 -4.729126021265983582e-02 2.576535753905773163e-02 2.824583277106285095e-02 1.567470878362655640e-01 -3.355811536312103271e-02 2.508170008659362793e-01 2.974985837936401367e-01 1.004617437720298767e-01 3.962953090667724609e-01 1.224910989403724670e-01 -2.425008267164230347e-01 -3.568926751613616943e-01 2.689106017351150513e-02 3.373445197939872742e-02 -3.416764363646507263e-02 -3.981501981616020203e-02
3.786924183368682861e-01 -7.548426836729049683e-02 -1.223519891500473022e-01 -2.194138765335083008e-01 -1.941619813442230225e-01 1.377405077219009399e-01 -1.634370088577270508e-01 2.347511053085327148e-01 -1.925388276576995850e-01 2.546260058879852295e-01 2.818500399589538574e-01 -2.931114658713340759e-02 1.560981273651123047e-01 -1.119581535458564758e-01 1.495961397886276245e-01 -2.929042279720306396e-01 -1.825882792472839355e-01 1.150297969579696655e-01 1.648306846618652344e-01 -1.143781840801239014e-01 -8.876857161521911621e-02 -1.625789403915405273e-01 -6.168323382735252380e-02 1.173814088106155396e-01 1.093771085143089294e-01 1.377820968627929688e-01 -7.655669003725051880e-02 -1.843176335096359253e-01 1.327784061431884766e-01 -1.889835670590400696e-02 -3.011795282363891602e-01 6.179556623101234436e-02
1.119085103273391724e-01 -8.509274572134017944e-02 8.273107558488845825e-02 -3.499041795730590820e-01 1.217933446168899536e-01 -2.016219310462474823e-02 -6.644963473081588745e-02 3.347176313400268555e-01 1.144289299845695496e-01 2.715013921260833740e-01 7.973203063011169434e-02 1.508363932371139526e-01 -5.095494445413351059e-03 -1.037472784519195557e-01 2.334282398223876953e-01 -1.104456111788749695e-01 5.026281345635652542e-03 -7.083853124640882015e-04 1.263945847749710083e-01 4.605286195874214172e-02 -2.156553119421005249e-01 9.200859814882278442e-02 -2.350149489939212799e-02 3.125939071178436279e-01 4.448642134666442871e-01 -8.431621640920639038e-02 -4.680595546960830688e-02 5.908815190196037292e-02 -3.470835089683532715e-02 -6.910465657711029053e-02 2.978352904319763184e-01 2.216547280550003052e-01
1.660317629575729370e-01 3.338161110877990723e-02 -4.765397682785987854e-02 1.106461957097053528e-01 -4.075625836849212646e-01 6.791210174560546875e-02 -1.588856279850006104e-01 3.249738216400146484e-01 1.239825040102005005e-01 1.174536049365997314e-01 5.295737832784652710e-02 -1.496123149991035461e-02 1.090794652700424194e-01 -3.830929845571517944e-02 1.034023910760879517e-01 -7.611427456140518188e-02 6.750470399856567383e-02 -2.067734599113464355e-01 -1.847760528326034546e-01 -1.491231322288513184e-01 2.409214526414871216e-02 6.460241973400115967e-02 3.347101509571075439e-01 4.127932339906692505e-02 2.602248787879943848e-01 5.236554518342018127e-02 -2.685297131538391113e-01 -8.731473982334136963e-02 2.687553167343139648e-01 3.412875831127166748e-01 8.942483924329280853e-03 1.789648234844207764e-01
2.280893623828887939e-01 -1.280613243579864502e-01 3.396714925765991211e-01 -3.562643751502037048e-02 -3.962426446378231049e-03 4.133723676204681396e-01 -1.926383376121520996e-01 2.077141106128692627e-01 -7.910007983446121216e-02 -2.540577203035354614e-02 1.907672546803951263e-02 -1.720711775124073029e-02 5.752879660576581955e-03 -1.531361937522888184e-01 7.782744616270065308e-02 -3.833979368209838867e-01 7.063934206962585449e-02 1.103522703051567078e-01 1.673490256071090698e-01 1.243985444307327271e-01 -1.609476655721664429e-01 1.005513444542884827e-01 2.039073854684829712e-01 -4.790276871062815189e-04 3.148599863052368164e-01 -1.958580315113067627e-01 3.773261327296495438e-03 -2.432603389024734497e-01 1.413988023996353149e-01 -1.554194539785385132e-01 2.454078942537307739e-02 -2.417267067357897758e-03
3.132906258106231689e-01 -5.884081125259399414e-02 1.718812882900238037e-01 -2.489036880433559418e-02 -3.320910781621932983e-02 1.431050747632980347e-01 -1.917756050825119019e-01 2.642780840396881104e-01 -6.719392538070678711e-02 4.651571065187454224e-02 -6.324788182973861694e-02 -1.389237046241760254e-01 1.457397490739822388e-01 -3.216888010501861572e-01 4.094328284263610840e-01 -1.154685989022254944e-01 -6.022153049707412720e-02 1.353821754455566406e-01 -5.942104756832122803e-02 -1.739485114812850952e-01 -3.125084042549133301e-01 -3.633476793766021729e-02 -1.048928350210189819e-01 1.458857506513595581e-01 -1.083280611783266068e-02 -2.181782871484756470e-01 -2.269195169210433960e-01 6.441626697778701782e-02 -1.637831628322601318e-01 1.881077587604522705e-01 -1.827443093061447144e-01 1.355495899915695190e-01
-4.506643116474151611e-02 8.610849082469940186e-02 7.223766297101974487e-02 -1.192783638834953308e-01 -1.671621799468994141e-01 1.699884533882141113e-01 -2.443487644195556641e-01 3.441901803016662598e-01 -1.279402673244476318e-01 1.326231956481933594e-01 -1.344970315694808960e-01 1.911932229995727539e-01 9.121316671371459961e-02 -4.473475813865661621e-01 1.787651926279067993e-01 -1.416986584663391113e-01 3.250258043408393860e-02 -1.675446517765522003e-02 1.415642201900482178e-01 1.798781380057334900e-02 -2.667970955371856689e-01 3.586374595761299133e-02 6.368932873010635376e-02 -2.803725004196166992e-01 2.175273150205612183e-01 2.181831002235412598e-01 1.078166365623474121e-01 -1.474177241325378418e-01 -1.323348581790924072e-01 2.510601282119750977e-01 -3.650829195976257324e-02 -5.594044458121061325e-03
1.188519597053527832e-01 2.808453440666198730e-01 -4.088931903243064880e-02 1.565812677145004272e-01 -9.766554459929466248e-03 2.451571524143218994e-01 -4.359098076820373535e-01 3.090939521789550781e-01 4.515827074646949768e-02 9.993791580200195312e-03 -1.796340942382812500e-02 6.568506360054016113e-02 1.737385243177413940e-02 -1.726234257221221924e-01 2.724260687828063965e-01 -1.548849791288375854e-01 6.784790754318237305e-02 1.065789014101028442e-01 3.533911332488059998e-02 -2.638992369174957275e-01 -2.071156352758407593e-01 -1.631654649972915649e-01 -1.418590545654296875e-02 3.313976824283599854e-01 1.166512593626976013e-01 1.259758472442626953e-01 -1.579351872205734253e-01 -2.565016150474548340e-01 7.100970298051834106e-02 6.577250361442565918e-02 3.734968975186347961e-02 -5.096540972590446472e-02
3.269333019852638245e-02 -7.301560789346694946e-02 -1.041897758841514587e-02 1.344281733036041260e-01 -8.442613482475280762e-02 5.094850435853004456e-02 5.452149361371994019e-02 5.178372859954833984e-01 -1.906286366283893585e-02 5.319881252944469452e-03 -2.347244471311569214e-01 -2.080257050693035126e-02 1.399459666572511196e-03 1.877898722887039185e-02 1.142916902899742126e-01 -7.349545508623123169e-02 -5.718550458550453186e-02 4.922348856925964355e-01 2.663428187370300293e-01 1.928909420967102051e-01 -1.618696600198745728e-01 -2.774144522845745087e-02 3.034590184688568115e-01 -3.327981568872928619e-03 2.672935426235198975e-01 4.636805132031440735e-02 -5.308107659220695496e-02 1.206991821527481079e-01 -5.914545431733131409e-02 -1.811421662569046021e-01 5.952263250946998596e-02 1.273349523544311523e-01
5.250997841358184814e-02 -1.383219193667173386e-02 2.491734176874160767e-01 -2.957234382629394531e-01 -2.428065687417984009e-01 -3.507377579808235168e-02 -2.592362165451049805e-01 3.484992384910583496e-01 -1.736756265163421631e-01 6.591490656137466431e-02 -1.714863777160644531e-01 4.857983905822038651e-03 -1.020656898617744446e-01 -9.753901511430740356e-02 8.184939622879028320e-03 3.840939104557037354e-01 -4.123106226325035095e-02 7.327770441770553589e-02 1.714529693126678467e-01 -1.063496917486190796e-01 -5.984892323613166809e-02 -5.025573447346687317e-02 -8.762362599372863770e-02 2.860033512115478516e-01 1.624148637056350708e-01 -2.649070695042610168e-02 -1.183647885918617249e-01 -2.792952060699462891e-01 8.746565878391265869e-02 2.176212891936302185e-02 -7.122380286455154419e-02 3.025781214237213135e-01
2.977237999439239502e-01 -1.024868115782737732e-01 1.225282624363899231e-01 -2.885198779404163361e-02 -2.364177107810974121e-01 1.239496693015098572e-01 4.134688526391983032e-02 5.112937092781066895e-01 1.966729760169982910e-01 1.964736282825469971e-01 -3.637695312500000000e-01 -1.671287044882774353e-02 2.559615857899188995e-02 -2.287270426750183105e-01 1.023971959948539734e-01 -6.836993992328643799e-02 -2.427287101745605469e-01 2.751329354941844940e-02 -2.210763841867446899e-02 4.643115773797035217e-02 1.105286777019500732e-01 3.593852370977401733e-02 1.359468251466751099e-01 4.289015009999275208e-02 -1.823844760656356812e-01 -5.008473619818687439e-02 1.964028924703598022e-01 1.531385630369186401e-01 1.979909241199493408e-01 1.529799103736877441e-01 -1.264777630567550659e-01 7.541600149124860764e-03
2.189031243324279785e-01 -1.311724036931991577e-01 -1.250776201486587524e-01 -9.352827817201614380e-02 -3.090213984251022339e-02 1.131424531340599060e-01 -1.871065944433212280e-01 4.341156780719757080e-01 -9.491153061389923096e-02 -1.421553641557693481e-01 4.568222910165786743e-02 1.209218334406614304e-02 1.258480176329612732e-02 -1.741946339607238770e-01 1.290431469678878784e-01 4.399578645825386047e-02 1.697201281785964966e-01 2.694366574287414551e-01 2.479418069124221802e-01 2.346745878458023071e-01 -1.557137668132781982e-01 8.239623159170150757e-03 1.743700355291366577e-01 -1.643482446670532227e-01 2.305470705032348633e-01 -5.695421248674392700e-02 -1.414366997778415680e-02 6.634946167469024658e-02 -3.221609443426132202e-02 -2.227293550968170166e-01 3.175546228885650635e-01 2.838293612003326416e-01
4.305456578731536865e-01 -2.395212352275848389e-01 -1.928108371794223785e-02 -1.313866078853607178e-01 -2.634387612342834473e-01 2.111262083053588867e-01 -1.604066789150238037e-01 3.445383310317993164e-01 -3.902577608823776245e-02 -6.906511634588241577e-02 2.037255316972732544e-01 1.744060367345809937e-01 -2.289319187402725220e-01 -2.446219176054000854e-01 1.523777395486831665e-01 -2.672507800161838531e-02 -2.310100197792053223e-02 -1.537100374698638916e-01 -1.583121120929718018e-01 5.553812533617019653e-02 1.249774172902107239e-01 -1.559006571769714355e-01 2.738654613494873047e-01 2.294915765523910522e-01 6.279236823320388794e-02 1.675208508968353271e-01 2.936923876404762268e-02 1.358965225517749786e-02 6.173866242170333862e-02 2.167925797402858734e-02 4.317000508308410645e-02 8.785101026296615601e-02
6.661015003919601440e-02 5.522249266505241394e-02 2.380645275115966797e-02 6.173954904079437256e-02 -2.374577373266220093e-01 -2.097398042678833008e-01 -2.427810579538345337e-01 1.369512230157852173e-01 -2.114586159586906433e-02 -5.926896631717681885e-02 5.295312404632568359e-02 7.521439343690872192e-02 -3.257945552468299866e-02 -3.384235501289367676e-01 2.277316004037857056e-01 -7.209839671850204468e-02 -7.534167170524597168e-02 3.611866235733032227e-01 1.598315536975860596e-01 -1.725735664367675781e-01 -1.354728937149047852e-01 -1.781854480504989624e-01 -7.627034932374954224e-02 -5.445826053619384766e-02 2.270325273275375366e-01 1.076469719409942627e-01 9.241271764039993286e-02 -3.131484091281890869e-01 3.459256291389465332e-01 2.907101511955261230e-01 -2.255220338702201843e-02 1.489919982850551605e-02
5.568034201860427856e-02 1.022159308195114136e-01 9.405791014432907104e-02 -9.260557591915130615e-02 -1.291980296373367310e-01 -1.686491817235946655e-01 -9.816434234380722046e-02 3.158316314220428467e-01 1.104938685894012451e-01 1.845404952764511108e-01 8.990254253149032593e-02 2.468538135290145874e-01 -1.794524937868118286e-01 -1.260296553373336792e-01 7.507307082414627075e-02 -1.008568629622459412e-01 1.346758566796779633e-02 2.326824367046356201e-01 2.500120699405670166e-01 -1.853137761354446411e-01 -2.301202528178691864e-02 -2.595821619033813477e-01 2.248990535736083984e-01 -6.420964002609252930e-02 3.590568304061889648e-01 1.177932694554328918e-01 -1.199582219123840332e-02 -3.297343254089355469e-01 1.955564320087432861e-02 3.198309540748596191e-01 4.568357393145561218e-02 -7.154417037963867188e-02
1.942082792520523071e-01 2.002229839563369751e-01 3.449755162000656128e-02 -2.995591163635253906e-01 -4.457454979419708252e-01 -7.888834923505783081e-02 1.832541078329086304e-01 4.138593077659606934e-01 -1.356619894504547119e-01 1.372628659009933472e-01 -8.305962383747100830e-02 5.000947788357734680e-02 3.975808620452880859e-02 -3.820796310901641846e-01 2.526246011257171631e-01 1.705171912908554077e-01 4.746629670262336731e-02 1.122415587306022644e-01 -3.433512896299362183e-02 1.476010680198669434e-01 1.684712767601013184e-01 -4.335454199463129044e-03 7.329383492469787598e-02 -2.119830623269081116e-02 -3.643930424004793167e-03 3.457785770297050476e-02 4.371179733425378799e-03 -1.793730109930038452e-01 -1.174181848764419556e-01 1.006243899464607239e-01 5.607523769140243530e-02 -4.347451031208038330e-02
1.399482488632202148e-01 2.257531881332397461e-01 3.317412436008453369e-01 -1.477265954017639160e-01 -1.787448823451995850e-01 -1.259073466062545776e-01 -8.136031031608581543e-02 3.369056582450866699e-01 -1.365603953599929810e-01 -4.811098426580429077e-02 -2.689068615436553955e-01 -2.782796919345855713e-01 9.888970851898193359e-02 -6.124441511929035187e-03 1.502703279256820679e-01 1.139553859829902649e-01 4.953419417142868042e-02 1.578773856163024902e-01 -4.933734238147735596e-02 5.434402823448181152e-02 8.507914841175079346e-03 9.654891490936279297e-02 9.487889707088470459e-02 1.322546005249023438e-01 3.836804330348968506e-01 -1.682211309671401978e-01 -2.529217675328254700e-02 -3.078301548957824707e-01 1.024566218256950378e-01 -1.516944915056228638e-01 -1.712706834077835083e-01 1.055725738406181335e-01
2.112665623426437378e-01 1.485881656408309937e-01 1.157568544149398804e-01 -8.890783786773681641e-02 -1.328053474426269531e-01 -1.946305036544799805e-01 -2.461258918046951294e-01 9.842482209205627441e-02 9.656451642513275146e-02 -7.568851578980684280e-03 -1.260904967784881592e-01 1.279857605695724487e-01 -4.894947633147239685e-02 -2.251876890659332275e-01 2.942838668823242188e-01 -2.505340874195098877e-01 -6.908764690160751343e-02 3.884296119213104248e-01 5.516416579484939575e-02 -3.148919343948364258e-01 -9.341678023338317871e-02 -1.430715769529342651e-01 2.063588984310626984e-02 -8.796417154371738434e-03 2.063760757446289062e-01 3.647555038332939148e-02 -6.168830767273902893e-02 -2.561220228672027588e-01 9.676348417997360229e-02 3.099952340126037598e-01 -4.092955216765403748e-02 -1.845322847366333008e-01
7.090187817811965942e-02 -2.974315583705902100e-01 9.260832332074642181e-03 -1.719295084476470947e-01 1.013401448726654053e-01 1.812895685434341431e-01 -1.652860790491104126e-01 3.857162594795227051e-01 1.932959258556365967e-02 2.871282398700714111e-01 -1.466936469078063965e-01 1.442177593708038330e-01 -5.981220398098230362e-03 -1.503990143537521362e-01 2.592374682426452637e-01 -1.029856130480766296e-01 -1.366482824087142944e-01 2.913677692413330078e-01 -1.114690769463777542e-02 -2.791659906506538391e-02 -9.372858703136444092e-02 2.573100328445434570e-01 3.781745433807373047e-01 8.272758126258850098e-02 -9.792481362819671631e-02 -2.859720587730407715e-01 3.694523870944976807e-02 -2.119047008454799652e-02 -6.471521686762571335e-03 6.297145783901214600e-02 9.036813862621784210e-03 7.370746135711669922e-02
3.246748819947242737e-02 2.179424464702606201e-01 -2.700180113315582275e-01 -9.140355885028839111e-02 1.339316219091415405e-01 7.431259378790855408e-03 -1.943951286375522614e-02 4.919602274894714355e-01 -1.244571581482887268e-01 3.176702186465263367e-02 -1.255843043327331543e-01 -6.881403177976608276e-02 -1.402197033166885376e-01 -2.545439600944519043e-01 3.447402715682983398e-01 -1.011659204959869385e-02 7.090949267148971558e-02 2.463199198246002197e-02 2.908251062035560608e-02 -4.669099580496549606e-03 3.952363505959510803e-02 1.287992447614669800e-01 1.346375197172164917e-01 3.348478078842163086e-01 3.009732961654663086e-01 2.536273300647735596e-01 -9.654352068901062012e-02 -1.236467286944389343e-01 -9.563132375478744507e-02 -2.034777775406837463e-02 -1.101041287183761597e-01 1.152028292417526245e-01
2.960022389888763428e-01 -3.910293430089950562e-02 -7.961121946573257446e-02 -1.003270968794822693e-01 -2.239115685224533081e-01 2.342296764254570007e-02 1.406695693731307983e-01 3.727840483188629150e-01 -6.686425209045410156e-02 -4.057681187987327576e-02 -8.755555003881454468e-02 -2.379285246133804321e-01 -1.824886538088321686e-02 -5.140805244445800781e-01 1.249317778274416924e-03 -1.184083372354507446e-01 3.037697263062000275e-02 -4.779830202460289001e-02 1.354577541351318359e-01 -1.940221339464187622e-01 -1.962073892354965210e-01 7.490164786577224731e-02 4.720234870910644531e-02 -1.267716437578201294e-01 1.804334074258804321e-01 -3.302757740020751953e-01 -2.560685761272907257e-02 -1.675867587327957153e-01 1.321699321269989014e-01 1.008956581354141235e-01 -1.025714278221130371e-01 -7.632409781217575073e-02
1.663726568222045898e-01 1.031547933816909790e-01 1.680428236722946167e-01 1.655254885554313660e-02 -1.316996365785598755e-01 3.084478527307510376e-02 -2.483979910612106323e-01 3.140652775764465332e-01 1.719351857900619507e-01 8.105792105197906494e-02 2.743946611881256104e-01 9.052815847098827362e-03 -1.876237690448760986e-01 -2.761244401335716248e-02 1.954357922077178955e-01 -2.434862703084945679e-01 -7.710655778646469116e-02 3.384123444557189941e-01 -3.278296068310737610e-02 -1.375562250614166260e-01 -2.778650820255279541e-02 -9.712005034089088440e-03 1.014824956655502319e-02 -8.375245146453380585e-03 2.598609328269958496e-01 -5.456892400979995728e-02 -1.464319694787263870e-02 -2.002912461757659912e-01 6.596189737319946289e-02 -2.502672374248504639e-01 -2.820958197116851807e-02 4.352685213088989258e-01
2.381444908678531647e-02 -8.673343807458877563e-02 2.096671611070632935e-01 2.255546748638153076e-01 -3.132530152797698975e-01 5.197133868932723999e-02 -2.033842951059341431e-01 2.010691165924072266e-01 1.105077490210533142e-01 -9.801404178142547607e-02 -2.632060647010803223e-01 5.095625761896371841e-03 -3.048155605792999268e-01 -9.690234810113906860e-02 7.408630102872848511e-02 2.073607407510280609e-02 -1.874231845140457153e-01 3.983172401785850525e-02 -1.179978698492050171e-01 2.402179241180419922e-01 -1.280883848667144775e-01 1.117938533425331116e-01 3.457501828670501709e-01 -3.667326271533966064e-02 3.965860307216644287e-01 -1.551527678966522217e-01 -2.423283271491527557e-02 -1.194256395101547241e-01 1.416118890047073364e-01 3.955911099910736084e-02 1.941018402576446533e-01 -3.843621909618377686e-02
1.486315876245498657e-01 -1.132338047027587891e-01 -7.518004626035690308e-02 3.270763903856277466e-02 -1.480371057987213135e-01 -2.968605607748031616e-02 -1.204274222254753113e-02 1.868925541639328003e-01 1.317253056913614273e-02 1.408613473176956177e-02 -1.173736453056335449e-01 -6.183146312832832336e-02 4.494457542896270752e-01 -1.605137288570404053e-01 3.816249072551727295e-01 -1.754693537950515747e-01 -1.572017818689346313e-01 2.100394219160079956e-01 -4.922420531511306763e-02 -7.749758660793304443e-02 -5.856247246265411377e-02 -3.211721777915954590e-02 3.961247801780700684e-01 1.032630875706672668e-01 1.678058207035064697e-01 -9.257674962282180786e-02 -2.291209548711776733e-01 -5.435484647750854492e-02 -4.691508039832115173e-02 -1.231414228677749634e-01 2.023968398571014404e-01 2.802206873893737793e-01
4.123849049210548401e-02 5.049648508429527283e-02 2.762586772441864014e-01 -5.803691968321800232e-02 -2.956187129020690918e-01 -2.145327478647232056e-01 -1.632058024406433105e-01 2.443101853132247925e-01 6.916496902704238892e-02 -4.886711388826370239e-02 1.552532166242599487e-01 1.844197213649749756e-01 1.296182163059711456e-02 -3.198477327823638916e-01 1.318843066692352295e-01 -3.035324513912200928e-01 6.747449934482574463e-02 2.814840972423553467e-01 6.962519139051437378e-02 7.797885686159133911e-02 3.179330751299858093e-02 -3.590671345591545105e-02 5.959503352642059326e-02 2.499988116323947906e-02 1.615611612796783447e-01 -2.697829529643058777e-02 -1.275081485509872437e-01 -7.365284115076065063e-02 3.377698063850402832e-01 3.722143471240997314e-01 1.269153803586959839e-01 2.446029148995876312e-02
1.053715422749519348e-01 9.851247072219848633e-02 1.988273411989212036e-01 -1.767701357603073120e-01 -2.081050723791122437e-01 2.544308304786682129e-01 -6.403727084398269653e-02 4.054161608219146729e-01 -4.854208603501319885e-02 -1.326203495264053345e-01 4.556297510862350464e-02 2.767467498779296875e-02 6.075476761907339096e-03 -3.266935944557189941e-01 3.338196277618408203e-01 -2.129707671701908112e-02 -2.961871922016143799e-01 -1.128103360533714294e-01 6.312785297632217407e-02 4.649188742041587830e-02 1.063344702124595642e-01 1.718185027129948139e-03 -5.535461381077766418e-02 8.860004693269729614e-02 -1.933080255985260010e-01 -4.203840345144271851e-02 2.586148381233215332e-01 -9.492465853691101074e-02 2.818008661270141602e-01 -1.416511535644531250e-01 7.667502760887145996e-02 2.031211256980895996e-01
7.117354869842529297e-02 -1.639147549867630005e-01 -7.320754975080490112e-02 -1.788806468248367310e-01 -2.570325732231140137e-01 1.586820781230926514e-01 -1.336786746978759766e-01 1.054676398634910583e-01 -3.624523878097534180e-01 -9.865053743124008179e-02 -2.775813043117523193e-01 3.061636351048946381e-02 -1.364346891641616821e-01 6.005269661545753479e-02 7.830483466386795044e-02 -5.032858252525329590e-02 -1.644544899463653564e-01 1.257491856813430786e-01 -6.994038075208663940e-02 -3.612075150012969971e-01 -1.046910695731639862e-02 3.561899065971374512e-02 7.106040418148040771e-02 9.705480188131332397e-02 2.674959003925323486e-01 9.637738019227981567e-02 2.388914823532104492e-01 -3.867694437503814697e-01 1.060389652848243713e-01 -7.376761734485626221e-02 2.161948382854461670e-01 1.244782656431198120e-01
8.233737200498580933e-02 -1.369498074054718018e-01 -4.565591737627983093e-02 -2.156893163919448853e-01 -1.099515184760093689e-01 -3.398451209068298340e-02 -1.072282716631889343e-01 4.682845771312713623e-01 -4.277277365326881409e-02 3.914242386817932129e-01 -2.944619357585906982e-01 -1.032404005527496338e-01 -1.052466481924057007e-01 -2.394954413175582886e-01 -5.657244846224784851e-02 -1.240161135792732239e-01 -8.880710229277610779e-03 1.505672484636306763e-01 1.983630508184432983e-01 -3.015993535518646240e-01 -1.495969444513320923e-01 -3.476166352629661560e-02 5.456384643912315369e-02 -3.090750658884644508e-03 1.712456578388810158e-03 -1.648713797330856323e-01 1.303006559610366821e-01 -1.239309459924697876e-01 -2.504102326929569244e-02 2.719947397708892822e-01 -8.717470616102218628e-02 -1.450451314449310303e-01
2.748886048793792725e-01 4.768535494804382324e-02 -1.814353764057159424e-01 -1.189057603478431702e-01 -4.214978218078613281e-02 -6.003423593938350677e-03 -1.317871212959289551e-01 1.463398337364196777e-01 -1.445010211318731308e-02 -2.253469526767730713e-01 1.411432176828384399e-01 6.786967068910598755e-02 -6.052696332335472107e-02 -2.957492768764495850e-01 3.410466015338897705e-01 -1.495298296213150024e-01 -1.148537248373031616e-01 2.906571328639984131e-01 1.494665890932083130e-01 -2.657483816146850586e-01 -2.349590212106704712e-01 -3.237356841564178467e-01 1.092887390404939651e-02 3.723819926381111145e-02 2.191339135169982910e-01 -1.422310248017311096e-02 -1.832373291254043579e-01 -1.616986095905303955e-01 1.409853696823120117e-01 2.159482538700103760e-01 -2.167315036058425903e-02 -4.595098271965980530e-02
3.115471005439758301e-01 6.291379034519195557e-02 1.161781251430511475e-01 -8.201221376657485962e-02 -9.070740640163421631e-02 1.261191070079803467e-01 2.401623176410794258e-03 2.763252854347229004e-01 -3.875263407826423645e-02 9.590003639459609985e-02 6.302540749311447144e-02 4.356363415718078613e-02 -9.050015360116958618e-03 1.033703759312629700e-01 3.729421272873878479e-02 -4.563488438725471497e-02 -2.042699456214904785e-01 -3.082868829369544983e-02 -2.594384551048278809e-01 -1.998478919267654419e-01 -2.201727628707885742e-01 2.670333161950111389e-02 3.112771213054656982e-01 3.672856092453002930e-02 4.001064598560333252e-01 1.126767992973327637e-01 2.718333154916763306e-02 -2.570992112159729004e-01 3.661688566207885742e-01 -4.875122010707855225e-02 2.547080218791961670e-01 -9.562484920024871826e-02
6.570307910442352295e-02 -1.784410476684570312e-01 -1.110800877213478088e-01 -1.092888712882995605e-01 -7.583431154489517212e-02 1.284925639629364014e-01 -1.542447227984666824e-02 3.192173838615417480e-01 -4.119631275534629822e-02 2.483819425106048584e-01 -1.046198680996894836e-01 1.873968988656997681e-01 1.031780764460563660e-01 -1.454586088657379150e-01 4.561896622180938721e-01 -1.419481635093688965e-01 -2.214632332324981689e-01 1.167918741703033447e-01 -1.700263470411300659e-01 -2.117578238248825073e-01 9.454225189983844757e-03 3.945325314998626709e-02 3.063181936740875244e-01 1.264289915561676025e-01 2.273807525634765625e-01 -2.378123998641967773e-01 5.081947520375251770e-02 6.024912372231483459e-02 2.202364802360534668e-01 -2.800834923982620239e-02 -9.621331840753555298e-02 -1.572639942169189453e-01
1.321030110120773315e-01 1.825882643461227417e-01 2.151368707418441772e-01 -1.055267602205276489e-01 2.782502584159374237e-02 -6.430711597204208374e-02 -1.505929082632064819e-01 4.422247707843780518e-01 -1.528256088495254517e-01 6.395687162876129150e-02 -4.147852305322885513e-03 -1.816258579492568970e-01 3.441329114139080048e-03 -1.443497389554977417e-01 3.847714662551879883e-01 -3.774526715278625488e-01 2.297753095626831055e-01 6.987120211124420166e-02 -1.965854912996292114e-01 1.465926468372344971e-01 9.518824517726898193e-02 1.538857221603393555e-01 3.539329767227172852e-02 -5.760860629379749298e-03 1.142809987068176270e-01 -3.243990242481231689e-03 5.071534216403961182e-02 -1.089170947670936584e-01 1.490147560834884644e-01 -2.216577678918838501e-01 -4.563439637422561646e-02 2.098886072635650635e-01
-2.892179228365421295e-02 8.997862786054611206e-02 -1.175540164113044739e-01 -5.765582993626594543e-02 -2.038719803094863892e-01 1.872536092996597290e-01 -1.695061922073364258e-01 5.753141045570373535e-01 -1.553509533405303955e-01 4.556308686733245850e-02 -1.636915951967239380e-01 -8.425042033195495605e-02 8.122850209474563599e-02 -3.232749104499816895e-01 6.594590842723846436e-02 7.230314612388610840e-02 -1.534429788589477539e-01 1.125880256295204163e-01 -1.644594967365264893e-01 -1.287190765142440796e-01 1.021767854690551758e-01 2.233500182628631592e-01 -2.558962106704711914e-01 -1.283804178237915039e-01 6.103800609707832336e-02 -2.448154240846633911e-01 -7.027582265436649323e-03 -1.104282885789871216e-01 8.873225748538970947e-02 1.488747447729110718e-01 1.376806199550628662e-01 9.884497523307800293e-02
2.082861214876174927e-01 -3.658999130129814148e-02 -6.638952344655990601e-02 -1.658073961734771729e-01 -1.235838010907173157e-01 5.528444424271583557e-02 3.136171028017997742e-02 2.836000919342041016e-01 -4.522616043686866760e-02 2.288116514682769775e-01 6.985457241535186768e-02 -1.587299853563308716e-01 -1.262105703353881836e-01 -5.785941481590270996e-01 2.662303671240806580e-02 4.111763089895248413e-02 -8.100672066211700439e-02 -1.437737941741943359e-01 1.049123108386993408e-01 -2.389205694198608398e-01 -1.528241187334060669e-01 -1.231188401579856873e-01 1.764312535524368286e-01 -1.453771591186523438e-01 4.704285040497779846e-02 -1.307576298713684082e-01 -9.995199739933013916e-02 -3.492266237735748291e-01 5.873204395174980164e-02 1.894987076520919800e-01 -3.978834673762321472e-02 8.809522539377212524e-02
-1.374550815671682358e-02 -3.555655945092439651e-03 1.204047575592994690e-01 -6.842335313558578491e-02 2.057783901691436768e-01 -1.834880411624908447e-01 7.368705235421657562e-03 5.597588419914245605e-01 -8.893579244613647461e-02 -5.630996078252792358e-02 -5.709430947899818420e-02 1.261459290981292725e-01 -1.897143870592117310e-01 -8.805952966213226318e-02 1.210757941007614136e-01 -7.904265075922012329e-02 -7.746227085590362549e-02 1.104755699634552002e-02 -1.070032082498073578e-02 4.968225583434104919e-02 -3.066257759928703308e-02 -7.936146855354309082e-02 2.083319127559661865e-01 1.079674810171127319e-01 4.004379808902740479e-01 1.032343506813049316e-01 2.720435261726379395e-01 -2.285817861557006836e-01 -1.203143224120140076e-01 8.184697479009628296e-02 -1.499455869197845459e-01 2.904996573925018311e-01
7.785432040691375732e-02 -3.836666420102119446e-02 1.858092099428176880e-02 -6.245800480246543884e-02 -6.191262975335121155e-02 -1.756485849618911743e-01 2.793846093118190765e-02 3.009253144264221191e-01 2.332706190645694733e-02 1.048701405525207520e-01 -1.096222829073667526e-02 3.629510477185249329e-02 -1.935858875513076782e-01 -1.500522494316101074e-01 -1.115775480866432190e-01 -1.829166263341903687e-01 -1.596448868513107300e-01 4.450874030590057373e-01 1.687974929809570312e-01 -3.965867757797241211e-01 -1.737305223941802979e-01 -2.799363732337951660e-01 1.247614473104476929e-01 -6.584635376930236816e-02 2.013203203678131104e-01 -3.847072832286357880e-03 -7.995814085006713867e-02 -1.395033299922943115e-01 3.506293594837188721e-01 -2.290320210158824921e-02 6.456978619098663330e-02 -1.071222648024559021e-01
3.452775180339813232e-01 -3.769930452108383179e-02 -7.027147710323333740e-02 1.036998406052589417e-01 -2.435064762830734253e-01 -3.644723910838365555e-03 -1.684231460094451904e-01 5.681893825531005859e-01 1.282046437263488770e-01 9.432321414351463318e-03 -2.523902356624603271e-01 -1.515981648117303848e-02 1.922168396413326263e-02 1.522837132215499878e-01 1.868685241788625717e-03 -9.676785022020339966e-02 -2.884562313556671143e-01 1.285502128303050995e-02 -4.843387752771377563e-02 6.228624284267425537e-02 1.017787307500839233e-01 2.816327810287475586e-01 4.274401441216468811e-02 -2.007356733083724976e-01 -6.634532660245895386e-02 -6.005070358514785767e-02 -9.442841261625289917e-02 5.100905895233154297e-02 1.534206122159957886e-01 1.466244906187057495e-01 2.250431180000305176e-01 5.629847198724746704e-02
2.213265597820281982e-01 -2.443762868642807007e-02 -1.320296674966812134e-01 -2.377093732357025146e-01 -5.465594306588172913e-02 -7.380017777904868126e-04 -1.390101909637451172e-01 3.857835829257965088e-01 -1.706192968413233757e-03 1.280591338872909546e-01 1.325629744678735733e-02 2.905983328819274902e-01 -2.407232858240604401e-02 -1.093599125742912292e-01 -2.297839708626270294e-02 1.532726138830184937e-01 -7.635135948657989502e-02 2.780474722385406494e-01 -9.653348475694656372e-02 3.797192126512527466e-02 -1.995837241411209106e-01 3.120868504047393799e-01 1.083983574062585831e-02 2.302866056561470032e-02 1.791047304868698120e-01 -1.121301874518394470e-01 2.139921486377716064e-01 -1.520453095436096191e-01 2.132716178894042969e-01 -3.368008881807327271e-02 4.134975671768188477e-01 6.937415897846221924e-02
3.203853070735931396e-01 -6.265092641115188599e-02 1.039458736777305603e-01 -9.391736239194869995e-02 -3.359678983688354492e-01 3.187650442123413086e-01 -3.589932918548583984e-01 1.686257869005203247e-01 -4.121563583612442017e-02 2.399675250053405762e-01 1.475788056850433350e-01 1.527388114482164383e-02 -1.589647382497787476e-01 -2.797053754329681396e-01 5.647717788815498352e-02 1.093118265271186829e-02 -8.876737207174301147e-02 1.211950182914733887e-01 -1.779329925775527954e-01 1.635096967220306396e-01 -5.960424616932868958e-02 -2.073788493871688843e-01 1.537181437015533447e-01 2.726444602012634277e-01 2.917542308568954468e-02 1.262593269348144531e-01 2.808855846524238586e-02 1.137084793299436569e-02 8.708254247903823853e-02 2.249735593795776367e-01 -1.110703945159912109e-01 -1.288735680282115936e-02
-1.145705506205558777e-01 2.075208127498626709e-01 5.455110222101211548e-03 2.050783718004822731e-03 -2.122520282864570618e-02 2.090226113796234131e-01 -2.526856362819671631e-01 3.090379238128662109e-01 -1.610757112503051758e-01 3.058571219444274902e-01 -3.163366019725799561e-01 -9.614813025109469891e-04 7.765977084636688232e-02 -5.529402941465377808e-02 3.237361013889312744e-01 -1.997935175895690918e-01 -4.631296917796134949e-02 2.124328762292861938e-01 1.042389795184135437e-01 2.476302720606327057e-02 1.432054191827774048e-01 1.448924392461776733e-01 2.350081354379653931e-01 1.533975303173065186e-01 2.939065694808959961e-01 6.869244389235973358e-03 -1.663826704025268555e-01 3.234620392322540283e-02 -9.658984839916229248e-02 6.033067125827074051e-03 5.070003122091293335e-02 2.465717941522598267e-01
-2.415144257247447968e-02 6.020804122090339661e-02 8.658616244792938232e-02 4.860324785113334656e-02 -2.152820974588394165e-01 5.667736381292343140e-02 -8.338695019483566284e-02 2.474006414413452148e-01 -2.545228600502014160e-01 -7.442466914653778076e-02 2.859161235392093658e-02 6.904402747750282288e-03 1.863988190889358521e-01 -4.184326529502868652e-01 3.869756460189819336e-01 -1.508715599775314331e-01 -2.998499758541584015e-02 3.301959931850433350e-01 -1.176727935671806335e-02 2.045549750328063965e-01 2.198239713907241821e-01 1.784616410732269287e-01 1.112020462751388550e-01 -1.115712970495223999e-01 2.230172604322433472e-01 1.358561813831329346e-01 -3.073442913591861725e-02 -4.153416492044925690e-03 6.955093238502740860e-03 -6.730949133634567261e-02 -1.533141583204269409e-01 2.460680902004241943e-01
2.310303598642349243e-01 -7.247103750705718994e-02 -2.978842891752719879e-02 -1.158991605043411255e-01 -1.655608117580413818e-01 -4.094049707055091858e-02 3.641941398382186890e-02 5.478658676147460938e-01 -9.457340091466903687e-02 2.935754954814910889e-01 -1.050053313374519348e-01 1.986907795071601868e-02 1.605772972106933594e-01 -7.182244211435317993e-02 2.808120474219322205e-02 -1.807893514633178711e-01 2.340311110019683838e-01 -5.218937247991561890e-02 -5.504803732037544250e-02 9.975146502256393433e-02 1.692150384187698364e-01 3.703350424766540527e-01 1.143019497394561768e-01 8.285368978977203369e-02 1.968379020690917969e-01 1.869373619556427002e-01 -4.935641586780548096e-02 -1.365152299404144287e-01 -1.097778677940368652e-01 4.368188232183456421e-02 1.197997331619262695e-01 2.150669395923614502e-01
3.202553391456604004e-01 -1.397302933037281036e-02 -9.537557512521743774e-02 -2.913269586861133575e-02 -2.227524071931838989e-01 2.161064296960830688e-01 -9.773810207843780518e-02 2.970248758792877197e-01 2.005541622638702393e-01 -2.332371287047863007e-02 -7.066104095429182053e-03 -4.289829730987548828e-02 -1.095292121171951294e-01 -2.637162804603576660e-01 7.120455615222454071e-03 -9.128727763891220093e-02 2.752415835857391357e-01 1.863467544317245483e-01 4.013023972511291504e-01 1.104402989149093628e-01 5.960799288004636765e-03 4.512877389788627625e-02 6.777794659137725830e-02 -1.541880667209625244e-01 2.587783038616180420e-01 9.004454314708709717e-02 -3.738346695899963379e-02 5.748340860009193420e-02 1.141024939715862274e-02 -9.689414501190185547e-02 3.240752518177032471e-01 2.283258587121963501e-01
8.781701326370239258e-02 8.906447142362594604e-02 2.899794876575469971e-01 -3.576836287975311279e-01 -2.386400103569030762e-01 2.962482534348964691e-02 1.771310111507773399e-03 3.809086084365844727e-01 -3.671089559793472290e-02 1.257766634225845337e-01 -2.597104609012603760e-01 7.812807708978652954e-02 3.632845357060432434e-02 -4.073277413845062256e-01 2.603075206279754639e-01 -5.385645851492881775e-02 7.620353251695632935e-02 -1.378549933433532715e-01 7.789437472820281982e-02 4.230275005102157593e-02 -1.811572760343551636e-01 3.732284298166632652e-03 2.111808657646179199e-01 -1.107634380459785461e-01 5.104248970746994019e-02 -3.489607200026512146e-02 2.843640744686126709e-01 -7.467554509639739990e-02 -1.980723440647125244e-02 1.000948548316955566e-01 4.794901236891746521e-02 1.243099346756935120e-01
3.198939263820648193e-01 -2.076001912355422974e-01 -5.743463337421417236e-02 -9.503842890262603760e-02 -1.992228031158447266e-01 -2.024963051080703735e-01 2.424734085798263550e-02 2.435918301343917847e-01 1.012667790055274963e-01 2.532231509685516357e-01 -1.975020617246627808e-01 5.505229532718658447e-02 -1.277508139610290527e-01 -3.030410110950469971e-01 1.804125607013702393e-01 -1.170991435647010803e-01 -9.105921536684036255e-02 -2.342770695686340332e-01 1.523887962102890015e-01 1.755542010068893433e-01 -1.075622513890266418e-01 3.196475282311439514e-02 3.125904500484466553e-01 -8.793473988771438599e-02 8.921815454959869385e-02 -9.271640330553054810e-02 2.362005263566970825e-01 -1.514039039611816406e-01 3.068815469741821289e-01 6.190945580601692200e-02 -3.077985486015677452e-03 -4.738397151231765747e-02
8.107110857963562012e-02 8.663095533847808838e-02 -9.427019953727722168e-02 -2.365885861217975616e-02 -2.064226120710372925e-01 -2.471614480018615723e-01 -2.794731855392456055e-01 4.705044925212860107e-01 -8.819906413555145264e-02 -1.109501570463180542e-01 -3.253090009093284607e-02 -1.526148170232772827e-01 5.990894511342048645e-02 -2.588417567312717438e-02 2.296577841043472290e-01 -6.961906701326370239e-02 -1.323306858539581299e-01 -5.806306377053260803e-02 -4.052554443478584290e-02 3.653262183070182800e-02 6.541927903890609741e-02 3.397916257381439209e-01 -2.046284228563308716e-01 -1.948078908026218414e-02 5.482433363795280457e-02 2.095381021499633789e-01 -1.340785473585128784e-01 -3.102914690971374512e-01 9.973642230033874512e-02 -2.253409922122955322e-01 1.796709597110748291e-01 -1.642645299434661865e-01
3.083859086036682129e-01 1.464910060167312622e-01 -1.176629737019538879e-01 -3.047154657542705536e-02 -2.306360602378845215e-01 1.284883320331573486e-01 -2.990365028381347656e-01 3.142832219600677490e-01 2.794865751639008522e-03 -2.104698866605758667e-01 -2.033240199089050293e-01 -5.849483236670494080e-02 4.319419339299201965e-02 6.906037777662277222e-02 1.892944276332855225e-01 -1.994076222181320190e-01 -2.467864751815795898e-01 1.098196431994438171e-01 -2.459557503461837769e-01 2.738383710384368896e-01 -1.008598655462265015e-01 2.187518626451492310e-01 1.254029124975204468e-01 7.463981956243515015e-02 1.851716935634613037e-01 2.966255322098731995e-02 3.743556514382362366e-02 -1.123037561774253845e-01 6.370373070240020752e-02 -1.198029145598411560e-01 1.970086432993412018e-02 -2.893427014350891113e-01
3.051550686359405518e-01 1.097224429249763489e-01 -5.992339458316564560e-03 2.125636041164398193e-01 -1.655225902795791626e-01 4.244465008378028870e-02 -2.285418212413787842e-01 3.499591350555419922e-01 1.300278306007385254e-02 -6.341888569295406342e-03 -1.537943724542856216e-02 6.363585591316223145e-02 -1.652451306581497192e-01 -2.532939314842224121e-01 3.783933818340301514e-01 -9.399478440172970295e-04 1.962775178253650665e-02 -1.786632537841796875e-01 1.080084517598152161e-01 1.009279042482376099e-01 -2.481341361999511719e-02 -2.948805689811706543e-03 -2.582246661186218262e-01 4.914378281682729721e-03 4.524122178554534912e-02 1.304909586906433105e-01 -3.693255409598350525e-02 -9.849380701780319214e-02 4.544577598571777344e-01 2.024972252547740936e-02 -4.967449698597192764e-03 -2.190565615892410278e-01
9.178826957941055298e-02 2.049882411956787109e-01 -1.104093492031097412e-01 -6.184587627649307251e-02 -2.398160248994827271e-01 6.017621606588363647e-02 9.925007075071334839e-02 4.773032963275909424e-01 4.980561882257461548e-02 -1.194612979888916016e-01 -2.546277046203613281e-01 -4.476230964064598083e-02 -2.277338132262229919e-02 -3.785637915134429932e-01 4.488999247550964355e-01 -9.957270696759223938e-03 7.295335084199905396e-02 -7.629861589521169662e-03 4.092652816325426102e-03 1.351713389158248901e-01 1.368193887174129486e-02 9.963372349739074707e-02 2.116437256336212158e-01 7.189282029867172241e-02 -3.419913724064826965e-02 6.834978610277175903e-02 1.191464737057685852e-01 -1.618984788656234741e-01 -2.690349817276000977e-01 4.264760389924049377e-02 -1.184368599206209183e-02 3.709972277283668518e-02
2.259330898523330688e-01 -1.515671461820602417e-01 -4.611243680119514465e-02 -4.656632617115974426e-02 -2.510243952274322510e-01 -1.306680589914321899e-01 -5.396760255098342896e-02 2.659968733787536621e-01 4.216437414288520813e-02 1.369164288043975830e-01 -1.481956243515014648e-01 -4.656600207090377808e-02 -2.121150642633438110e-01 -3.464110195636749268e-01 3.687207102775573730e-01 -1.620282679796218872e-01 3.427876532077789307e-02 1.597758978605270386e-01 -8.204120397567749023e-02 -8.263068646192550659e-02 9.070685505867004395e-02 -1.169410198926925659e-01 -1.187571883201599121e-01 -1.782203316688537598e-01 -7.180424779653549194e-02 -1.940724551677703857e-01 5.431375931948423386e-03 -4.121857583522796631e-01 -2.529280446469783783e-02 8.558025211095809937e-02 -3.100337926298379898e-04 2.594909965991973877e-01
6.878297030925750732e-02 1.574704647064208984e-01 -3.807587176561355591e-02 -4.041800796985626221e-01 8.232043683528900146e-02 6.028503179550170898e-02 -1.661114841699600220e-01 5.341026782989501953e-01 -4.906963557004928589e-02 -7.504582405090332031e-02 -1.317851152271032333e-02 -7.405351847410202026e-02 -5.948010459542274475e-02 -7.486992329359054565e-02 -9.402140043675899506e-03 4.159483686089515686e-02 -2.418676465749740601e-01 -1.166448369622230530e-01 1.115916594862937927e-01 1.813502423465251923e-02 -6.074236333370208740e-02 1.976954936981201172e-01 -1.693677157163619995e-01 3.037269413471221924e-01 1.640866845846176147e-01 -1.472716778516769409e-01 -1.373296082019805908e-01 -2.750361561775207520e-01 2.216945439577102661e-01 1.154164597392082214e-01 4.684731736779212952e-02 3.679398819804191589e-02
2.459953248035162687e-04 -9.520278126001358032e-02 -1.333791613578796387e-01 1.330172866582870483e-01 -3.349083364009857178e-01 6.316889077425003052e-02 -4.790005087852478027e-02 1.616712361574172974e-01 -2.469853907823562622e-01 1.165071353316307068e-01 -3.628053665161132812e-01 4.044801741838455200e-02 1.528575271368026733e-02 -4.625728353857994080e-02 1.574683189392089844e-01 -1.144871413707733154e-01 -1.862066388130187988e-01 7.990574836730957031e-02 1.747323125600814819e-01 -9.010099619626998901e-02 2.916675209999084473e-01 1.451561599969863892e-01 2.784853875637054443e-01 3.067136406898498535e-01 8.501984924077987671e-02 -2.633785307407379150e-01 -5.621999502182006836e-02 -1.834001243114471436e-01 1.364641487598419189e-01 1.179032307118177414e-02 2.059410661458969116e-01 1.752410233020782471e-01
3.144556283950805664e-01 2.549332082271575928e-01 4.872989282011985779e-02 -6.104887276887893677e-02 -8.902711421251296997e-02 6.366652250289916992e-02 -4.706439077854156494e-01 2.319946289062500000e-01 -7.791293412446975708e-02 -1.137667335569858551e-03 -7.533106207847595215e-02 -1.100041195750236511e-01 -2.993628680706024170e-01 -9.387893974781036377e-02 1.764423847198486328e-01 -2.227018624544143677e-01 -1.813959181308746338e-01 -9.182943403720855713e-02 2.726205587387084961e-01 -1.766760945320129395e-01 1.893049478530883789e-02 -1.283128708600997925e-01 1.296284142881631851e-02 -1.494770497083663940e-01 -3.011727891862392426e-02 -9.410769492387771606e-02 -6.322254240512847900e-02 -2.425235211849212646e-01 2.239724546670913696e-01 2.667497843503952026e-03 1.751590222120285034e-01 -8.649404160678386688e-03
-1.166902780532836914e-01 -2.961228229105472565e-02 1.553510278463363647e-01 -2.105328589677810669e-01 -2.408393025398254395e-01 3.789402171969413757e-02 -9.517104178667068481e-02 4.287937581539154053e-01 -1.795016676187515259e-01 2.829422354698181152e-01 3.271079808473587036e-02 8.104978501796722412e-02 -1.874627768993377686e-01 -4.220729470252990723e-01 2.832798361778259277e-01 1.613441854715347290e-02 3.978998214006423950e-02 -9.373652935028076172e-02 1.025827974081039429e-01 3.379365801811218262e-02 -2.544533014297485352e-01 -5.788017809391021729e-02 4.585433751344680786e-02 -2.056979537010192871e-01 4.298735037446022034e-02 4.883612319827079773e-02 1.209979355335235596e-01 -2.658562362194061279e-01 9.383170865476131439e-03 4.420383274555206299e-02 2.358547970652580261e-02 1.558153778314590454e-01
2.406297028064727783e-01 3.936110809445381165e-02 2.951111644506454468e-02 9.894718229770660400e-02 -1.254668235778808594e-01 -1.286820769309997559e-01 -1.113750562071800232e-01 3.046952784061431885e-01 -3.220924735069274902e-02 -9.449046105146408081e-02 -7.384981494396924973e-03 2.194939106702804565e-01 -5.683321971446275711e-03 -6.432627886533737183e-02 2.199246175587177277e-02 -1.809360086917877197e-01 -8.507745712995529175e-02 -1.201893761754035950e-01 -1.412645876407623291e-01 -4.532165825366973877e-02 -2.492785006761550903e-01 -2.073450833559036255e-01 2.185347378253936768e-01 8.458495885133743286e-02 3.679602444171905518e-01 7.312913984060287476e-02 -3.887419998645782471e-01 -2.696594595909118652e-01 2.369000613689422607e-01 2.355203479528427124e-01 1.297266930341720581e-01 -3.952942322939634323e-03
3.090458214282989502e-01 -6.870115548372268677e-02 -1.589687168598175049e-02 -1.148313283920288086e-02 -3.418514430522918701e-01 6.995268166065216064e-02 -9.893438965082168579e-02 2.812645733356475830e-01 6.201278418302536011e-02 1.275521516799926758e-01 -1.460253894329071045e-01 -1.382329612970352173e-01 -1.308619379997253418e-01 -4.952863752841949463e-01 1.770454943180084229e-01 -1.773937046527862549e-01 2.160123586654663086e-01 -8.582860231399536133e-02 2.510958537459373474e-02 -3.139655590057373047e-01 1.411292552947998047e-01 -2.885940717533230782e-03 -1.044495105743408203e-01 -9.088253974914550781e-02 -1.388450153172016144e-02 -1.058356389403343201e-01 6.548776477575302124e-02 -2.053088694810867310e-01 2.295474410057067871e-01 -1.802446786314249039e-03 2.765432931482791901e-03 8.576254360377788544e-03
1.839489340782165527e-01 -7.534548640251159668e-02 2.743351645767688751e-02 9.887983649969100952e-02 -7.839117944240570068e-02 -2.508334815502166748e-01 -2.074797749519348145e-01 5.266073942184448242e-01 -2.060698159039020538e-02 -2.521358802914619446e-02 -3.073055669665336609e-02 -1.675720512866973877e-01 1.627176702022552490e-01 -6.992113590240478516e-02 7.697119563817977905e-02 9.837915748357772827e-02 -7.755320519208908081e-02 2.828966677188873291e-01 2.095737606287002563e-01 1.343344748020172119e-01 -1.353784054517745972e-01 1.397197991609573364e-01 1.439227350056171417e-02 -4.028300195932388306e-02 3.153838813304901123e-01 -2.312551438808441162e-02 -6.230293959379196167e-02 1.950605958700180054e-01 2.558795968070626259e-03 1.328311562538146973e-01 3.644617497920989990e-01 -5.805278196930885315e-02
1.886161416769027710e-01 -2.337479144334793091e-01 2.173078209161758423e-01 2.171664312481880188e-02 -3.050101995468139648e-01 3.134071826934814453e-02 -1.226808726787567139e-01 6.380750536918640137e-01 1.569391340017318726e-01 2.816654443740844727e-01 1.246751695871353149e-01 -1.682683676481246948e-01 -4.700770974159240723e-02 5.386221408843994141e-02 1.245758906006813049e-01 5.430684238672256470e-02 -1.097884699702262878e-01 5.191438645124435425e-02 3.979920595884323120e-02 -1.249272525310516357e-01 -6.382807344198226929e-02 7.714939117431640625e-02 6.735918670892715454e-02 -1.597837507724761963e-01 -1.259471476078033447e-01 -6.294126063585281372e-02 6.496674567461013794e-02 -7.113977521657943726e-02 2.410518527030944824e-01 9.584918618202209473e-02 -6.661679595708847046e-02 -4.018629342317581177e-02
3.721359968185424805e-01 1.794098913669586182e-01 -3.048527240753173828e-01 -1.019159704446792603e-01 -1.838604062795639038e-01 -5.472275987267494202e-02 -9.033022075891494751e-02 3.465380072593688965e-01 3.386437594890594482e-01 1.099820658564567566e-01 1.964384689927101135e-02 -2.741846255958080292e-02 1.328813582658767700e-01 -3.408860862255096436e-01 3.754318878054618835e-02 -1.618585735559463501e-01 -9.519235044717788696e-02 2.890515029430389404e-01 3.219218924641609192e-02 7.780938595533370972e-02 -2.567981369793415070e-02 2.042692452669143677e-01 3.399538993835449219e-02 -1.860441714525222778e-01 2.032068967819213867e-01 -6.570564955472946167e-02 1.584962159395217896e-01 1.268590092658996582e-01 5.812850594520568848e-02 -5.514970514923334122e-03 4.550650715827941895e-02 3.761165961623191833e-02
2.198082059621810913e-01 2.159660160541534424e-01 -8.973530679941177368e-02 -2.020485252141952515e-01 1.103292554616928101e-01 -8.507747948169708252e-02 -2.618823945522308350e-01 2.815693616867065430e-01 2.338959649205207825e-02 -7.750914432108402252e-03 -1.450536120682954788e-02 -1.526970714330673218e-01 -8.465586602687835693e-02 -9.690654464066028595e-03 1.398097574710845947e-01 -1.255627349019050598e-02 -6.124427169561386108e-02 3.436807990074157715e-01 4.212974309921264648e-01 1.312708109617233276e-01 -6.444027274847030640e-02 -1.453558802604675293e-01 1.998810023069381714e-01 6.519129127264022827e-02 1.931048631668090820e-01 4.048108682036399841e-02 -1.588880568742752075e-01 -3.196761608123779297e-01 2.822730541229248047e-01 2.578213997185230255e-02 -3.895547613501548767e-02 5.910052731633186340e-02
1.850850135087966919e-01 2.459221035242080688e-01 8.379821479320526123e-02 -1.299940496683120728e-01 -3.111482858657836914e-01 -3.776365891098976135e-02 -3.986904621124267578e-01 6.757368147373199463e-02 -8.317999541759490967e-02 5.518605932593345642e-02 8.684575557708740234e-02 2.003334462642669678e-01 -3.007401339709758759e-02 -2.081736177206039429e-01 2.094209790229797363e-01 -1.673199683427810669e-01 -6.626972556114196777e-02 -7.494664750993251801e-03 1.225500926375389099e-01 -1.990018486976623535e-01 6.442510336637496948e-02 -3.990200161933898926e-02 8.264946192502975464e-02 -6.003089994192123413e-02 3.392781913280487061e-01 3.536776930559426546e-04 3.032921068370342255e-02 -3.018785417079925537e-01 4.544790461659431458e-02 -3.060380816459655762e-01 -3.292541205883026123e-02 2.581415474414825439e-01
-1.160599514842033386e-01 1.911155432462692261e-01 -6.326178461313247681e-02 -1.103173196315765381e-01 -9.558314085006713867e-02 1.161934807896614075e-02 -2.114036679267883301e-01 3.496217131614685059e-01 -5.706559494137763977e-02 6.059176474809646606e-02 -2.028236091136932373e-01 -2.764587663114070892e-02 -4.320748522877693176e-02 -1.155512258410453796e-01 3.578459918498992920e-01 1.687993109226226807e-01 -1.679999381303787231e-01 5.893096700310707092e-02 4.357819631695747375e-02 7.685161381959915161e-02 1.883576512336730957e-01 2.914002537727355957e-01 2.735720574855804443e-01 3.667796850204467773e-01 1.205808520317077637e-01 2.386981844902038574e-01 -6.931447982788085938e-02 -6.298764050006866455e-02 9.599442780017852783e-02 1.611639708280563354e-01 -5.278397724032402039e-02 2.225137501955032349e-01
4.357528090476989746e-01 -7.079654186964035034e-02 5.648209527134895325e-02 -1.623608469963073730e-01 -3.559504449367523193e-01 -1.365423053503036499e-01 -1.233285963535308838e-01 3.957995474338531494e-01 -6.043700035661458969e-03 -2.575175166130065918e-01 8.566889166831970215e-02 1.446929275989532471e-01 -1.923581957817077637e-01 -1.363058984279632568e-01 1.131672784686088562e-01 6.340719014406204224e-02 -1.142792701721191406e-01 1.073022373020648956e-02 -2.261346727609634399e-01 1.351984888315200806e-01 4.673768300563097000e-03 -3.812385722994804382e-02 1.436708718538284302e-01 1.157107055187225342e-01 -1.369263976812362671e-01 1.993748396635055542e-01 -8.311454951763153076e-02 6.465449184179306030e-02 1.848016530275344849e-01 -6.966953515075147152e-04 2.391176670789718628e-01 1.108891665935516357e-01
[truncated: 3,268,633 more chars]
