# Supplementary material for: The Language of Innovation
Source: PLoS One. 2020 Apr 30;15(4):e0230107. doi: 10.1371/journal.pone.0230107 (PMC7194493; doi:10.1371/journal.pone.0230107)
Supplement: S10 File — (GZ) [file pone.0230107.s010.tar.gz › 1988-1992/V2Run_8_VS_4500_embeddings1988-1992ED32.txt]

-1.903694719076156616e-01 1.996510177850723267e-01 1.114524975419044495e-01 3.788722679018974304e-03 -2.323826961219310760e-02 2.432376444339752197e-01 1.100600324571132660e-02 -1.794948279857635498e-01 2.225435972213745117e-01 -1.376056075096130371e-01 -4.655158221721649170e-01 -1.900787800550460815e-01 9.277701377868652344e-02 9.426714852452278137e-03 5.058930255472660065e-03 -6.500276923179626465e-02 3.162657320499420166e-01 1.345932334661483765e-01 4.867246747016906738e-02 9.331998229026794434e-02 -5.580700561404228210e-02 1.094865053892135620e-01 -2.206040620803833008e-01 -5.357467010617256165e-02 -3.271706029772758484e-02 4.105537831783294678e-01 2.396098226308822632e-01 9.597697108983993530e-02 4.802097566425800323e-03 -1.431166529655456543e-01 -1.339746117591857910e-01 -1.208984628319740295e-01
-2.100084424018859863e-01 1.992273926734924316e-01 2.936868965625762939e-01 -9.313961863517761230e-02 -1.239637881517410278e-01 -1.093425378203392029e-01 2.358697503805160522e-01 -3.021383881568908691e-01 1.782953180372714996e-02 -1.225492432713508606e-01 -4.117484986782073975e-01 -9.084587544202804565e-02 4.831769689917564392e-02 -9.579501301050186157e-02 6.359598599374294281e-03 7.073917984962463379e-02 1.286984235048294067e-01 2.839467525482177734e-01 -3.746711909770965576e-01 1.351131647825241089e-01 -1.232733055949211121e-01 -5.523654818534851074e-02 -3.276007249951362610e-02 2.464728057384490967e-01 -2.004503160715103149e-01 2.438816800713539124e-02 3.325468674302101135e-02 1.986785605549812317e-02 1.152176633477210999e-01 1.907300651073455811e-01 -4.042676091194152832e-02 -8.885679394006729126e-02
-1.327660977840423584e-01 2.464895844459533691e-01 2.875885069370269775e-01 8.134972304105758667e-03 1.858922243118286133e-01 -4.421286657452583313e-02 1.926062554121017456e-01 -1.096421033143997192e-01 -4.555847495794296265e-02 8.322706073522567749e-02 -2.702256739139556885e-01 -7.654175162315368652e-02 1.856380403041839600e-01 -8.414963632822036743e-02 1.947541236877441406e-01 7.914197444915771484e-02 -1.773852258920669556e-01 2.430356852710247040e-02 -1.417828500270843506e-01 3.151235580444335938e-01 -2.470002323389053345e-01 7.658918946981430054e-02 -2.516639828681945801e-01 -1.903269439935684204e-02 -1.174262613058090210e-01 -1.140471175312995911e-01 -3.524536192417144775e-01 -3.036851882934570312e-01 -6.849960237741470337e-02 -1.316545903682708740e-01 1.052701398730278015e-01 -1.456403434276580811e-01
-3.307372704148292542e-02 1.183146610856056213e-01 4.171061515808105469e-01 -1.906229406595230103e-01 1.280736029148101807e-01 -1.418067961931228638e-01 2.065250426530838013e-01 -8.015248924493789673e-02 5.920101329684257507e-02 8.684229850769042969e-02 -2.740355432033538818e-01 -1.099444180727005005e-02 8.645693957805633545e-02 1.661337614059448242e-01 1.278766095638275146e-01 -5.486581940203905106e-03 -2.662276849150657654e-02 -1.689533703029155731e-02 -6.017886102199554443e-02 1.742697656154632568e-01 -2.090167403221130371e-01 -8.173983544111251831e-02 -2.017971873283386230e-01 1.311548203229904175e-01 -3.271160125732421875e-01 2.180268615484237671e-01 -1.339302062988281250e-01 -3.510259985923767090e-01 -3.407027572393417358e-02 -2.518684267997741699e-01 -1.733913719654083252e-01 1.328326463699340820e-01
-2.549310028553009033e-01 2.065618187189102173e-01 4.256616532802581787e-01 -1.873373091220855713e-01 -6.542940437793731689e-02 1.625008732080459595e-01 2.092339247465133667e-01 -4.241513460874557495e-02 2.003802061080932617e-01 -1.194047927856445312e-01 6.962647289037704468e-02 8.294154889881610870e-03 -1.040182486176490784e-01 3.821885958313941956e-02 1.489768922328948975e-01 -5.580109730362892151e-02 -2.151819318532943726e-01 3.635913133621215820e-02 -1.304077059030532837e-01 1.979162395000457764e-01 -2.193519622087478638e-01 2.361832000315189362e-02 9.560341946780681610e-03 2.810547649860382080e-01 -1.013113334774971008e-01 3.635720610618591309e-01 -2.508589029312133789e-01 -1.660704016685485840e-01 -9.927582740783691406e-02 -5.274066701531410217e-02 4.523554816842079163e-02 -1.538797169923782349e-01
-2.104460000991821289e-01 -2.435420639812946320e-02 4.010631442070007324e-01 -2.656774818897247314e-01 -1.009144037961959839e-01 -1.039720773696899414e-01 7.781364955008029938e-03 -1.732106208801269531e-01 8.633614331483840942e-02 -6.834409385919570923e-02 -3.016718029975891113e-01 -2.235541492700576782e-01 2.361780554056167603e-01 1.869517415761947632e-01 -6.209852546453475952e-02 -1.256106495857238770e-01 -3.598729893565177917e-02 2.562609016895294189e-01 -2.034156471490859985e-01 1.568439453840255737e-01 -3.548265993595123291e-01 1.909455507993698120e-01 -6.303364038467407227e-02 8.630082011222839355e-03 2.678954042494297028e-02 2.637553513050079346e-01 6.614940613508224487e-02 -3.922555129975080490e-03 1.004859060049057007e-01 -7.854019291698932648e-03 1.261668354272842407e-01 9.512586146593093872e-02
-3.088550269603729248e-01 1.548789590597152710e-01 1.396214962005615234e-01 -2.325859218835830688e-01 1.021897122263908386e-01 2.420348115265369415e-02 2.283881306648254395e-01 -2.634469605982303619e-02 3.071182668209075928e-01 -1.322662532329559326e-01 -2.054464519023895264e-01 3.706984966993331909e-02 1.220634300261735916e-02 -1.348900049924850464e-01 2.647336721420288086e-01 -9.640404582023620605e-02 -8.371800184249877930e-03 9.675140678882598877e-02 -2.388592660427093506e-01 1.573841869831085205e-01 -4.008679687976837158e-01 -2.704020298551768064e-04 1.668742150068283081e-01 -6.734131276607513428e-02 -1.723038405179977417e-01 2.432505935430526733e-01 2.117497101426124573e-02 -2.576308548450469971e-01 -4.664320498704910278e-03 -2.033738344907760620e-01 -9.222980588674545288e-02 -1.115890964865684509e-02
-1.690895706415176392e-01 7.715246081352233887e-02 4.513001739978790283e-01 1.516456902027130127e-01 5.622379109263420105e-02 1.069984305649995804e-02 8.978689461946487427e-02 -9.097557514905929565e-02 -2.404599636793136597e-01 4.246834665536880493e-02 -2.323998361825942993e-01 -1.360209938138723373e-02 -7.495862245559692383e-02 -1.296809315681457520e-01 1.379155367612838745e-01 -1.853330433368682861e-01 2.062767557799816132e-02 2.533012032508850098e-01 -2.649842202663421631e-01 1.117817591875791550e-02 -4.045652747154235840e-01 1.101473420858383179e-01 3.832905367016792297e-02 1.390460412949323654e-02 -1.957565993070602417e-01 9.706722199916839600e-02 1.173516362905502319e-01 1.011323109269142151e-01 4.429752007126808167e-02 1.706232130527496338e-01 -3.355475366115570068e-01 4.177209734916687012e-02
-2.213587015867233276e-01 -1.080288738012313843e-01 5.313739180564880371e-01 -1.285796463489532471e-01 7.549083232879638672e-02 -2.514517605304718018e-01 1.077281031757593155e-02 -1.992923617362976074e-01 1.638246476650238037e-01 -1.912956684827804565e-01 -8.261734247207641602e-02 -3.442912548780441284e-02 3.509069979190826416e-02 -7.455118745565414429e-02 2.295556962490081787e-01 -1.559092700481414795e-01 1.613234430551528931e-01 2.421278506517410278e-01 -7.358699291944503784e-02 2.852973043918609619e-01 -7.442692667245864868e-02 2.055694609880447388e-01 -2.194719165563583374e-01 -8.029389381408691406e-02 2.280851267278194427e-02 2.046407461166381836e-01 4.602670669555664062e-03 -1.680654883384704590e-01 1.168054938316345215e-01 6.208984181284904480e-02 9.344502352178096771e-03 1.196545735001564026e-01
1.256319433450698853e-01 6.832742691040039062e-02 1.858258545398712158e-01 -6.328111141920089722e-02 1.023195832967758179e-01 1.094720289111137390e-01 1.577423810958862305e-01 -9.072934836149215698e-02 2.151848673820495605e-01 -8.846002817153930664e-02 -4.174001812934875488e-01 1.957860291004180908e-01 2.011846750974655151e-01 2.109583765268325806e-01 2.571845948696136475e-01 8.726555109024047852e-02 -9.351012110710144043e-02 -1.912626177072525024e-01 -9.931293874979019165e-02 2.778850793838500977e-01 -1.160506159067153931e-02 2.264390587806701660e-01 1.826525330543518066e-01 -5.348859354853630066e-02 -6.145396828651428223e-02 2.355731874704360962e-01 -5.320405215024948120e-02 1.381075978279113770e-01 -1.110412064008414745e-03 -7.076177000999450684e-02 -3.085595369338989258e-01 -2.420485317707061768e-01
-8.548726141452789307e-02 -2.547756023705005646e-02 3.716765046119689941e-01 1.135583668947219849e-01 -5.888488143682479858e-02 1.579014807939529419e-01 7.874192297458648682e-02 -6.742274016141891479e-02 -1.139222458004951477e-01 -5.802034959197044373e-02 -3.428033292293548584e-01 -4.906436800956726074e-02 -3.670036327093839645e-03 3.809056058526039124e-02 -2.373584508895874023e-01 -3.543647006154060364e-02 -1.203725710511207581e-01 2.653007209300994873e-01 -2.253130376338958740e-01 1.107468605041503906e-01 -1.824814230203628540e-01 1.778262108564376831e-01 -9.614884108304977417e-02 2.769382297992706299e-01 -1.257104426622390747e-01 2.620762288570404053e-01 -1.508702337741851807e-02 -2.217479050159454346e-01 4.610629007220268250e-02 1.999298036098480225e-01 -2.352068573236465454e-01 2.765130996704101562e-01
-1.149687692523002625e-01 7.680522743612527847e-03 3.231038153171539307e-01 -2.102162539958953857e-01 1.876442432403564453e-01 -6.656584795564413071e-03 2.146924287080764771e-01 -3.676889240741729736e-01 -1.194976642727851868e-02 -1.931069791316986084e-01 1.107907760888338089e-02 5.344520136713981628e-02 1.526302248239517212e-01 2.448590248823165894e-01 -8.840107917785644531e-02 -3.379144668579101562e-01 2.509932965040206909e-02 6.700323522090911865e-02 -1.729525178670883179e-01 1.250258982181549072e-01 -2.137087434530258179e-01 -9.241394698619842529e-03 -2.161461859941482544e-02 -8.294146507978439331e-02 -1.757741421461105347e-01 3.963278830051422119e-01 2.191410213708877563e-01 8.065295219421386719e-02 -1.424756497144699097e-01 -7.557013537734746933e-03 -1.131926290690898895e-02 -9.579832851886749268e-02
-5.036320164799690247e-02 -9.760782867670059204e-02 3.244218826293945312e-01 5.777816474437713623e-02 2.916871607303619385e-01 5.413440242409706116e-02 3.985749185085296631e-01 -1.741257309913635254e-01 -1.015297621488571167e-01 -5.020453408360481262e-02 -1.836298257112503052e-01 -1.913104355335235596e-01 8.073165267705917358e-02 1.373520344495773315e-01 4.337434843182563782e-02 9.181034564971923828e-02 -1.244292557239532471e-01 2.474364340305328369e-01 -9.255713224411010742e-02 2.153095155954360962e-01 -3.383841812610626221e-01 -1.132528707385063171e-01 2.865151129662990570e-02 -2.097913622856140137e-01 -4.198863729834556580e-02 2.478338330984115601e-01 -2.188712507486343384e-01 -7.643733173608779907e-02 3.828906267881393433e-02 -2.005882710218429565e-01 -5.337242968380451202e-03 -1.444112360477447510e-01
4.740592464804649353e-02 1.311692409217357635e-02 1.401017308235168457e-01 1.026831381022930145e-02 1.586304157972335815e-01 1.712481677532196045e-01 2.882793545722961426e-01 -2.025918960571289062e-01 3.480540513992309570e-01 -1.366274952888488770e-01 -2.324814498424530029e-01 -1.461620330810546875e-01 -2.046803534030914307e-01 1.741259358823299408e-02 2.225572317838668823e-01 -2.269144654273986816e-01 -1.440247744321823120e-01 2.945335209369659424e-01 -7.253023982048034668e-02 2.512647807598114014e-01 -1.973963826894760132e-01 5.106283351778984070e-02 3.838998824357986450e-02 7.598605006933212280e-02 -2.976782023906707764e-01 1.866167336702346802e-01 9.369926154613494873e-02 -2.019087076187133789e-01 7.724840659648180008e-03 -1.024350672960281372e-01 8.985245600342750549e-03 1.801211684942245483e-01
-6.603741645812988281e-02 1.836697757244110107e-01 3.645371794700622559e-01 2.031232863664627075e-01 2.002166360616683960e-01 1.423799712210893631e-02 2.036604583263397217e-01 -4.172306880354881287e-02 -9.977413713932037354e-02 -2.339657992124557495e-01 -9.544315934181213379e-02 -9.885922819375991821e-02 1.059588119387626648e-01 3.691206872463226318e-02 5.932363215833902359e-03 -2.357509732246398926e-01 5.382457375526428223e-02 4.551143944263458252e-02 -2.304028570652008057e-01 2.348078340291976929e-01 -2.143647670745849609e-01 1.216390281915664673e-01 6.612122058868408203e-02 1.799714863300323486e-01 -3.241920471191406250e-02 4.848183989524841309e-01 -4.421944916248321533e-02 -2.194226086139678955e-01 9.368814527988433838e-02 1.999264806509017944e-01 -1.131204981356859207e-02 8.181089907884597778e-02
-2.449112683534622192e-01 2.130201011896133423e-01 1.761129498481750488e-01 -3.826325237751007080e-01 -2.426189184188842773e-02 5.313573777675628662e-02 8.210918307304382324e-02 -5.801248177886009216e-02 3.091880083084106445e-01 6.345691531896591187e-02 -1.879587173461914062e-01 -2.967880070209503174e-01 -1.922226101160049438e-01 2.167249023914337158e-01 1.639837026596069336e-01 -1.532438248395919800e-01 2.568132430315017700e-02 1.457653492689132690e-01 4.894990939646959305e-03 3.307027742266654968e-02 -1.727511882781982422e-01 1.942452639341354370e-01 -2.155873328447341919e-01 2.491586804389953613e-01 -1.661819070577621460e-01 2.204573750495910645e-01 -1.781421829946339130e-03 -4.395233467221260071e-02 -1.979229152202606201e-01 -1.716191321611404419e-01 -1.753248833119869232e-02 -1.119985058903694153e-02
-1.744235903024673462e-01 3.852959349751472473e-02 1.910603493452072144e-01 -2.161746621131896973e-01 -1.594329811632633209e-02 1.896929293870925903e-01 2.174803614616394043e-01 -9.705766290426254272e-02 -3.060277178883552551e-02 -7.782641053199768066e-02 -1.365848034620285034e-01 -7.511508464813232422e-02 -4.341838136315345764e-02 -4.249998927116394043e-02 1.615316867828369141e-01 1.303827110677957535e-02 -1.527869403362274170e-01 2.415859997272491455e-01 -2.615600228309631348e-01 3.061897456645965576e-01 -1.717698574066162109e-01 1.886732578277587891e-01 1.889960840344429016e-02 -6.188644841313362122e-02 -3.690772950649261475e-01 2.370282560586929321e-01 1.287010014057159424e-01 -1.802342683076858521e-01 8.350150287151336670e-02 -3.095721602439880371e-01 -1.680153310298919678e-01 2.121497541666030884e-01
-3.248726129531860352e-01 -6.975115090608596802e-02 1.534436456859111786e-02 -2.576755583286285400e-01 1.990427076816558838e-01 4.278316162526607513e-03 3.743368089199066162e-01 -2.125313431024551392e-01 1.421051025390625000e-01 6.417667865753173828e-02 -2.660980522632598877e-01 -1.313556730747222900e-01 4.401842504739761353e-02 -1.341425925493240356e-01 -2.454112619161605835e-01 -2.490237802267074585e-01 6.477364152669906616e-02 9.509757906198501587e-02 -3.895813226699829102e-02 8.580388128757476807e-02 1.020158156752586365e-01 1.206920221447944641e-01 6.963867694139480591e-02 3.023142814636230469e-01 1.173810660839080811e-02 3.520338833332061768e-01 -7.967317849397659302e-02 1.196892280131578445e-02 4.597629234194755554e-02 1.000566035509109497e-01 -2.359446585178375244e-01 4.233179986476898193e-02
9.239955246448516846e-02 9.810423851013183594e-02 2.975656986236572266e-01 -1.180622428655624390e-01 3.753414750099182129e-01 8.292791247367858887e-02 2.197646498680114746e-01 -9.012427926063537598e-02 2.518962621688842773e-01 5.062156170606613159e-02 -3.452809453010559082e-01 5.230393144302070141e-04 -1.220129430294036865e-02 9.769310802221298218e-02 3.095391094684600830e-01 -2.100304365158081055e-01 7.119408994913101196e-02 1.145390421152114868e-01 -3.348228037357330322e-01 -1.464519053697586060e-01 -3.471878170967102051e-02 4.594523832201957703e-02 -1.195348948240280151e-01 2.891293354332447052e-02 1.419200152158737183e-01 1.207818463444709778e-01 1.590084433555603027e-01 2.271437942981719971e-01 -1.927516162395477295e-01 -1.378780603408813477e-01 -3.996074199676513672e-03 -4.850783571600914001e-02
1.079215947538614273e-02 8.745735138654708862e-02 7.719658315181732178e-02 -2.215170711278915405e-01 -7.118652760982513428e-02 1.536498665809631348e-01 3.016266822814941406e-01 -4.218739271163940430e-01 -4.666630551218986511e-02 -1.956433951854705811e-01 -2.597913742065429688e-01 -1.491352617740631104e-01 -3.463834151625633240e-02 7.562159001827239990e-02 2.118891179561614990e-01 -1.676836609840393066e-01 -4.709253460168838501e-02 1.313578486442565918e-01 -7.258308678865432739e-02 3.590173125267028809e-01 -1.757046729326248169e-01 7.055169343948364258e-02 1.834399551153182983e-01 -1.728926151990890503e-01 -2.105231136083602905e-01 1.063206568360328674e-01 2.667670696973800659e-02 -1.649803370237350464e-01 8.730027079582214355e-02 -2.172241508960723877e-01 -1.929919719696044922e-01 2.862827479839324951e-02
-2.791047096252441406e-01 1.398532390594482422e-01 3.328085839748382568e-01 1.117995455861091614e-01 1.764347702264785767e-01 1.582534611225128174e-01 3.900934755802154541e-01 -1.517425030469894409e-01 -3.312644548714160919e-03 4.945536609739065170e-03 -2.389050871133804321e-01 -1.794054955244064331e-01 9.579791128635406494e-02 9.838330000638961792e-02 -1.095464825630187988e-01 1.383287310600280762e-01 -3.032042644917964935e-03 4.947545751929283142e-02 -3.246826231479644775e-01 7.205855101346969604e-02 -1.740606278181076050e-01 1.124116256833076477e-01 -2.072778642177581787e-01 -6.703373789787292480e-02 -2.549527585506439209e-01 -4.973989352583885193e-02 -2.070297300815582275e-01 -1.434080004692077637e-01 3.260866925120353699e-02 -2.512152493000030518e-01 -8.289818465709686279e-02 5.668785423040390015e-02
-3.496479615569114685e-02 1.332721859216690063e-01 4.509964287281036377e-01 -3.108521997928619385e-01 2.966902554035186768e-01 1.246236339211463928e-01 -6.994626671075820923e-02 -1.246308237314224243e-01 1.764103211462497711e-02 -2.245173156261444092e-01 -3.380917012691497803e-01 -8.304728195071220398e-03 -1.150933280587196350e-01 -1.051302924752235413e-01 6.584265083074569702e-02 -1.537275612354278564e-01 1.604304909706115723e-01 2.832495272159576416e-01 -4.798807948827743530e-02 1.676190942525863647e-01 -3.705308437347412109e-01 1.521250158548355103e-01 6.767349690198898315e-02 -1.134421955794095993e-02 -4.487198020797222853e-04 -1.393310958519577980e-03 1.796367205679416656e-02 -1.074406728148460388e-01 -1.302195936441421509e-01 1.693758927285671234e-02 3.345948876813054085e-03 9.493603557348251343e-02
-3.365878760814666748e-01 1.867548823356628418e-01 4.793028831481933594e-01 -4.782851412892341614e-02 1.549219936132431030e-01 -9.826072305440902710e-02 7.520984858274459839e-02 -9.525008499622344971e-03 2.455411665141582489e-02 -1.333075761795043945e-01 -6.923000514507293701e-02 3.518366441130638123e-02 -2.806004486046731472e-04 1.464751809835433960e-01 2.181290388107299805e-01 1.274416446685791016e-01 -7.602807879447937012e-02 -1.248271167278289795e-01 -1.764291664585471153e-03 2.309821248054504395e-01 -1.865346729755401611e-01 8.721802383661270142e-02 -1.821797639131546021e-01 2.804506123065948486e-01 -2.871981859207153320e-01 1.573763042688369751e-01 1.694779694080352783e-01 2.460127472877502441e-01 1.175829395651817322e-02 1.269784718751907349e-01 8.271623402833938599e-02 -1.488853693008422852e-01
-9.312616288661956787e-02 3.354888260364532471e-01 1.834256947040557861e-01 -1.052098423242568970e-01 5.170251429080963135e-02 2.775482833385467529e-01 4.201293736696243286e-02 -9.953442215919494629e-02 2.187837660312652588e-01 -2.447774857282638550e-01 -3.026901483535766602e-01 -1.732795983552932739e-01 -7.850373536348342896e-02 9.293102473020553589e-02 8.588815480470657349e-02 -1.066703349351882935e-01 -5.256630852818489075e-02 1.653240621089935303e-01 -7.929679751396179199e-02 3.886749744415283203e-01 -2.393086254596710205e-01 1.179666519165039062e-01 -1.774918474256992340e-02 4.242512956261634827e-02 -2.490575015544891357e-01 4.564892128109931946e-02 -6.332176178693771362e-02 -2.417480945587158203e-01 1.640706658363342285e-01 -2.285197973251342773e-01 -1.117937713861465454e-01 2.727169729769229889e-02
-4.254957437515258789e-01 -1.252307295799255371e-01 7.284050434827804565e-02 -2.787003219127655029e-01 1.965335309505462646e-01 -1.784756965935230255e-02 2.113621383905410767e-01 -7.430383563041687012e-02 -7.754028588533401489e-02 -5.624508112668991089e-02 -1.992172300815582275e-01 7.701032608747482300e-02 1.154487282037734985e-01 1.484744846820831299e-01 3.773270174860954285e-02 2.541530504822731018e-02 8.890930563211441040e-03 1.491073668003082275e-01 -8.419858664274215698e-02 1.486051678657531738e-01 -4.228467494249343872e-02 -2.084440588951110840e-01 -8.882572501897811890e-02 3.152700662612915039e-01 -1.506990790367126465e-01 4.279672503471374512e-01 -1.688992977142333984e-01 1.798018626868724823e-02 1.839519478380680084e-02 7.230244576930999756e-02 -2.967925071716308594e-01 8.086989074945449829e-02
-2.515577375888824463e-01 1.681095957756042480e-01 1.881209611892700195e-01 -2.776488959789276123e-01 1.428951919078826904e-01 3.150114044547080994e-02 2.522909343242645264e-01 -7.886534184217453003e-02 1.321296691894531250e-01 -3.087987005710601807e-01 -2.152276039123535156e-01 -1.993348449468612671e-01 -1.500784903764724731e-01 1.333179175853729248e-01 2.800959944725036621e-01 -1.958487629890441895e-01 -1.950543560087680817e-02 7.540917024016380310e-03 -5.234840884804725647e-02 3.228057622909545898e-01 -1.357398927211761475e-01 1.536744236946105957e-01 3.410982713103294373e-02 -8.762194961309432983e-02 -1.548897027969360352e-01 8.715572953224182129e-02 9.307684004306793213e-02 -3.952449187636375427e-02 2.859046161174774170e-01 -7.201419211924076080e-03 -1.366859525442123413e-01 2.194666564464569092e-01
-2.012414038181304932e-01 -1.372567191720008850e-02 2.826640605926513672e-01 -1.829114109277725220e-01 1.802685558795928955e-01 1.831143051385879517e-01 1.162410899996757507e-02 -1.943329721689224243e-01 5.596651230007410049e-03 8.301845937967300415e-02 -2.310095280408859253e-01 -2.917045960202813148e-03 1.788382977247238159e-01 1.889169663190841675e-01 1.371459215879440308e-01 -1.079522520303726196e-01 1.930829435586929321e-01 3.179579973220825195e-01 -1.727401018142700195e-01 -1.583811342716217041e-01 -2.556683123111724854e-01 9.988105855882167816e-03 -2.220821827650070190e-01 3.350543230772018433e-02 -6.218922510743141174e-02 3.144779503345489502e-01 -9.020377695560455322e-02 -1.630393862724304199e-01 -1.823848187923431396e-01 2.749277651309967041e-01 -1.486422717571258545e-01 -7.719801366329193115e-02
-3.567604720592498779e-01 2.147117406129837036e-01 1.364954095333814621e-02 -1.301220655441284180e-01 5.006184428930282593e-02 1.091814786195755005e-01 1.136998236179351807e-01 -2.103796899318695068e-01 7.055304944515228271e-02 -1.680666506290435791e-01 -2.658777236938476562e-01 3.079814463853836060e-02 -1.881290972232818604e-02 1.027526408433914185e-01 1.410102248191833496e-01 -2.455587536096572876e-01 -3.476114571094512939e-02 3.145848214626312256e-01 -2.621615827083587646e-01 1.895931661128997803e-01 -1.670649200677871704e-01 1.426960080862045288e-01 6.287556141614913940e-02 -2.217690460383892059e-02 -1.797158569097518921e-01 1.977182030677795410e-01 -5.882237851619720459e-02 -2.573015093803405762e-01 1.410456299781799316e-01 -1.220595240592956543e-01 -2.893374860286712646e-01 1.574894785881042480e-01
-2.535182535648345947e-01 1.031219586730003357e-02 1.886215358972549438e-01 -3.017784953117370605e-01 1.432638317346572876e-01 1.286081038415431976e-02 3.766303658485412598e-01 -2.376100569963455200e-01 8.802525699138641357e-02 1.312107741832733154e-01 -1.987770199775695801e-01 -3.479195535182952881e-01 -1.216824278235435486e-01 1.235162764787673950e-01 2.300146967172622681e-01 -1.615214645862579346e-01 -5.922344699501991272e-02 1.652014702558517456e-01 -9.235429763793945312e-02 1.782745867967605591e-01 -1.838186532258987427e-01 1.022495925426483154e-01 8.082696050405502319e-02 2.192386537790298462e-01 -1.042170599102973938e-01 1.113573834300041199e-01 1.273630559444427490e-02 -2.198099903762340546e-02 -2.369789034128189087e-01 -2.004977762699127197e-01 7.029772549867630005e-02 1.520372834056615829e-02
-1.313244104385375977e-01 2.311421036720275879e-01 3.864847719669342041e-01 -1.527530103921890259e-01 3.241719603538513184e-01 1.004686281085014343e-01 2.738285958766937256e-01 -2.076133340597152710e-01 8.384639024734497070e-02 1.797378659248352051e-01 -1.858900487422943115e-01 7.633829116821289062e-02 -8.560628443956375122e-02 3.890735656023025513e-02 3.326573371887207031e-01 3.911472111940383911e-02 2.700374424457550049e-01 1.650825291872024536e-01 2.246452122926712036e-02 2.809981442987918854e-02 -9.804660081863403320e-02 9.288223087787628174e-02 4.092597961425781250e-02 5.970360338687896729e-02 4.654639214277267456e-02 3.461216390132904053e-01 1.633839756250381470e-01 5.784069746732711792e-02 4.870835691690444946e-02 2.353423833847045898e-02 1.810512691736221313e-01 -9.972838312387466431e-02
-3.324686884880065918e-01 -4.217735305428504944e-02 3.273462653160095215e-01 1.264837533235549927e-01 -3.760735392570495605e-01 1.638950034976005554e-02 -1.611006855964660645e-01 -6.845468282699584961e-02 -3.736552894115447998e-01 -5.884968489408493042e-02 -3.492971062660217285e-01 1.025125607848167419e-01 -1.235578954219818115e-01 -1.392554491758346558e-01 1.422372162342071533e-01 -2.021006047725677490e-01 -4.564112052321434021e-03 1.021552458405494690e-01 1.007178612053394318e-02 1.102103441953659058e-01 -8.575440198183059692e-02 5.802144855260848999e-02 -2.444970980286598206e-02 1.625861078500747681e-01 -6.858561187982559204e-02 1.990569382905960083e-01 -3.799037262797355652e-02 -4.875245690345764160e-02 1.771934032440185547e-01 -2.020355165004730225e-01 -1.381125152111053467e-01 -1.447881460189819336e-01
-1.515898257493972778e-01 4.000197723507881165e-02 1.968297809362411499e-01 1.623018532991409302e-01 2.514930367469787598e-01 1.937414407730102539e-01 1.969116367399692535e-02 -2.262617349624633789e-01 -1.563639342784881592e-01 -5.912249162793159485e-02 -3.051289021968841553e-01 -1.203480735421180725e-01 3.176884651184082031e-01 -7.543466240167617798e-02 1.613364815711975098e-01 -1.761386245489120483e-01 -5.673577263951301575e-02 9.350340068340301514e-02 -5.730579048395156860e-02 2.846195995807647705e-01 1.360391974449157715e-01 1.404478698968887329e-01 2.902166917920112610e-02 2.712940238416194916e-02 -3.370552361011505127e-01 2.864408195018768311e-01 6.972567737102508545e-02 1.168752741068601608e-02 -6.200322136282920837e-02 -9.668377228081226349e-03 -2.089022994041442871e-01 -2.728937864303588867e-01
-1.314509510993957520e-01 -1.322337538003921509e-01 5.653174966573715210e-02 1.445382386445999146e-01 7.418749481439590454e-02 2.866189181804656982e-01 2.695940434932708740e-01 -2.374852895736694336e-01 -6.721149384975433350e-02 1.628617011010646820e-02 -8.320590108633041382e-02 1.343565136194229126e-01 -1.285825520753860474e-01 9.396038949489593506e-02 9.778560698032379150e-02 -1.322424113750457764e-01 3.690294548869132996e-02 8.795200288295745850e-02 -3.975242078304290771e-01 2.194605618715286255e-01 2.343653887510299683e-02 3.896642923355102539e-01 2.973502688109874725e-02 1.013739630579948425e-01 1.943733394145965576e-01 1.566741466522216797e-01 3.264563381671905518e-01 -6.250710040330886841e-02 1.762712001800537109e-01 -1.518270373344421387e-01 -1.514793336391448975e-01 -1.163268238306045532e-01
1.207903027534484863e-01 9.064968675374984741e-02 2.805657982826232910e-01 -7.156935334205627441e-02 4.624311998486518860e-02 6.132439151406288147e-02 5.358631536364555359e-02 8.555002510547637939e-02 -1.254717111587524414e-01 -1.281239390373229980e-01 -2.095006406307220459e-01 -2.794950306415557861e-01 2.355574667453765869e-01 -6.985536962747573853e-02 2.092518210411071777e-01 8.645504713058471680e-02 -3.457190394401550293e-01 3.673055022954940796e-02 -3.236320614814758301e-01 2.008288800716400146e-01 -1.061666011810302734e-01 8.430588990449905396e-02 -1.898529827594757080e-01 -3.747830539941787720e-02 2.081260681152343750e-01 3.172034919261932373e-01 2.396679669618606567e-01 1.039920076727867126e-01 4.112380370497703552e-02 1.085193380713462830e-01 -1.032865494489669800e-01 -2.310303598642349243e-01
-3.662964105606079102e-01 -1.200020313262939453e-01 2.014723122119903564e-01 2.564850747585296631e-01 1.357994526624679565e-01 5.234561860561370850e-02 1.376252770423889160e-01 8.242087811231613159e-02 -1.005520224571228027e-01 6.153158843517303467e-02 -2.068470120429992676e-01 -5.676121264696121216e-02 -9.571579284965991974e-03 -1.711410582065582275e-01 2.925463020801544189e-01 -1.368719339370727539e-01 -1.036804541945457458e-01 -1.998247392475605011e-02 -9.129060804843902588e-02 -6.528647989034652710e-02 -9.487325698137283325e-02 8.408256620168685913e-02 -1.918969601392745972e-01 1.113768443465232849e-01 -3.429452776908874512e-01 4.467505514621734619e-01 3.255422040820121765e-02 2.135734632611274719e-02 1.228890791535377502e-01 -5.352491047233343124e-03 -1.698308438062667847e-01 -2.297854721546173096e-01
-1.066552475094795227e-01 -1.498150974512100220e-01 1.333328783512115479e-01 -7.340233772993087769e-02 2.649307847023010254e-01 3.457363247871398926e-01 -3.999561537057161331e-03 -8.600515127182006836e-02 1.637409790419042110e-03 -2.091932594776153564e-01 -2.043406665325164795e-01 -8.890011906623840332e-02 1.809992790222167969e-01 -2.032612562179565430e-01 2.072039619088172913e-02 -1.762020140886306763e-01 1.484082490205764771e-01 8.062888681888580322e-02 2.540094852447509766e-01 2.342248857021331787e-01 -2.949376106262207031e-01 -1.298124790191650391e-01 -2.657496929168701172e-01 1.821182370185852051e-01 -1.829814910888671875e-01 2.842599153518676758e-01 1.886940300464630127e-01 -1.027758419513702393e-01 1.280171722173690796e-01 4.826408252120018005e-02 -1.103588268160820007e-01 3.980352077633142471e-03
-1.577690541744232178e-01 -1.066110879182815552e-01 1.887401938438415527e-01 1.126707345247268677e-01 2.302497327327728271e-01 2.380305379629135132e-01 2.562483586370944977e-02 -1.230356246232986450e-01 4.829818010330200195e-02 -1.953362822532653809e-01 -2.639816999435424805e-01 2.991386316716670990e-02 1.306232959032058716e-01 -1.996682435274124146e-01 2.947857379913330078e-01 -1.126304864883422852e-01 -4.805212467908859253e-02 -1.939155459403991699e-01 -2.100702971220016479e-01 2.678076028823852539e-01 -1.926858127117156982e-01 -2.599955797195434570e-01 -1.710989624261856079e-01 2.109037637710571289e-01 -2.746259570121765137e-01 1.809283494949340820e-01 1.018344759941101074e-01 2.795437164604663849e-02 2.309886068105697632e-01 4.962542280554771423e-02 1.215882133692502975e-02 -1.133906617760658264e-01
-1.529362946748733521e-01 2.089443355798721313e-01 2.997136414051055908e-01 -7.988930493593215942e-02 8.560249954462051392e-02 -6.128488108515739441e-03 1.916520893573760986e-01 -2.451530992984771729e-01 2.920093834400177002e-01 6.019777804613113403e-02 -8.970781415700912476e-02 -7.225877046585083008e-02 1.287426203489303589e-01 8.863279968500137329e-02 1.786407530307769775e-01 -4.328924715518951416e-01 -9.831978380680084229e-02 1.168325617909431458e-01 -8.374758064746856689e-02 1.640425324440002441e-01 -2.978990375995635986e-01 1.547206193208694458e-01 1.669296436011791229e-02 -5.282839387655258179e-02 -6.519196927547454834e-02 1.587688624858856201e-01 -1.228899136185646057e-01 -5.873820558190345764e-02 -1.647906750440597534e-02 -3.623934984207153320e-01 -1.284424215555191040e-01 1.324598640203475952e-01
3.399372473359107971e-02 1.552606374025344849e-01 4.126203805208206177e-02 -1.172926425933837891e-01 9.517033398151397705e-02 5.155640468001365662e-02 2.346637845039367676e-01 -1.677745133638381958e-01 -2.324484735727310181e-01 -4.848509654402732849e-02 -2.165963053703308105e-01 4.693131521344184875e-02 1.887256838381290436e-02 1.172346994280815125e-01 2.534964978694915771e-01 -2.220485359430313110e-01 1.793088205158710480e-02 -1.298701018095016479e-01 -2.756919264793395996e-01 -1.652273721992969513e-02 -1.277852952480316162e-01 4.129014611244201660e-01 -3.532637655735015869e-01 -2.539052963256835938e-01 -8.542443811893463135e-02 9.619860351085662842e-02 2.762257456779479980e-01 2.049687877297401428e-02 1.901985704898834229e-01 5.690733343362808228e-02 -1.629834175109863281e-01 -4.884064570069313049e-02
-2.790421545505523682e-01 5.297321826219558716e-02 1.661110967397689819e-01 2.313339896500110626e-02 -3.708993270993232727e-02 1.475803852081298828e-01 1.038061734288930893e-02 -1.762197236530482769e-03 8.744627982378005981e-02 3.152259588241577148e-01 -4.631726741790771484e-01 -2.783900201320648193e-01 -1.413216441869735718e-01 5.949229374527931213e-02 8.511678129434585571e-02 -3.472125530242919922e-02 6.180384010076522827e-02 7.749463617801666260e-02 1.988073997199535370e-02 3.192339539527893066e-01 -2.303173393011093140e-01 1.958426833152770996e-01 -1.876474320888519287e-01 2.498940527439117432e-01 3.928422927856445312e-02 -7.191099971532821655e-02 -7.783104479312896729e-02 2.430625259876251221e-02 8.759546279907226562e-02 4.871831461787223816e-02 -1.799604445695877075e-01 2.827439308166503906e-01
-1.536177545785903931e-01 -4.563127458095550537e-02 7.006706297397613525e-02 2.754785716533660889e-01 2.464506924152374268e-01 4.592747986316680908e-02 3.483686149120330811e-01 1.014404669404029846e-01 1.866839677095413208e-01 -1.260503977537155151e-01 -4.156001508235931396e-01 5.544181168079376221e-02 1.029434651136398315e-01 8.829135447740554810e-02 9.025980532169342041e-02 8.350221067667007446e-02 1.530454158782958984e-01 6.846812367439270020e-02 4.381668567657470703e-02 -5.123637244105339050e-02 8.193617314100265503e-02 1.505586206912994385e-01 -6.516008079051971436e-02 1.126416847109794617e-01 1.695397645235061646e-01 2.448568046092987061e-01 5.212115496397018433e-02 -4.138346761465072632e-02 2.579404115676879883e-01 -1.820035427808761597e-01 -4.030395150184631348e-01 6.910839676856994629e-02
4.576923698186874390e-02 -1.250422298908233643e-01 1.635778397321701050e-01 1.588377058506011963e-01 -3.249080618843436241e-03 9.871693700551986694e-02 4.862351343035697937e-02 -1.155961900949478149e-01 -2.732943184673786163e-02 -1.250387877225875854e-01 -4.107246100902557373e-01 -7.247231155633926392e-02 1.422699242830276489e-01 1.993850916624069214e-01 1.598473340272903442e-01 -2.111054770648479462e-02 7.253894954919815063e-02 2.451775521039962769e-01 -8.213287591934204102e-02 -4.779618978500366211e-02 3.260967507958412170e-02 2.515140175819396973e-01 2.036595046520233154e-01 -4.127265140414237976e-02 -1.583771221339702606e-02 3.670582473278045654e-01 1.033466979861259460e-01 -1.663366854190826416e-01 -1.403682082891464233e-01 -2.395777851343154907e-01 -3.221346139907836914e-01 -3.039237260818481445e-01
-3.207648992538452148e-01 1.661569327116012573e-01 1.892733871936798096e-01 -6.416972726583480835e-02 1.820545345544815063e-01 6.559530645608901978e-02 5.686348676681518555e-02 -1.118888705968856812e-01 -2.035735100507736206e-01 -1.467106193304061890e-01 -3.487392961978912354e-01 -2.782176136970520020e-01 -1.790463775396347046e-01 -2.622995674610137939e-01 -1.193148493766784668e-01 -8.597342669963836670e-02 1.397171914577484131e-01 1.078626811504364014e-01 -4.179714620113372803e-02 -1.064582820981740952e-02 -2.430550903081893921e-01 2.320982515811920166e-01 -1.356434524059295654e-01 7.192563265562057495e-02 -2.030981332063674927e-01 3.069998323917388916e-01 -7.029579579830169678e-02 -2.515289187431335449e-01 -1.879277080297470093e-02 -6.493042409420013428e-02 1.076256260275840759e-01 -4.992211237549781799e-02
1.211645677685737610e-01 -2.155876308679580688e-01 1.520537883043289185e-01 -1.163142248988151550e-01 1.539770662784576416e-01 1.318098306655883789e-01 2.730397582054138184e-01 -5.949802231043577194e-03 1.087941229343414307e-01 -2.838988304138183594e-01 -2.241513431072235107e-01 7.344851642847061157e-02 -5.164181347936391830e-03 2.600743174552917480e-01 2.633612453937530518e-01 -1.597191989421844482e-01 1.497738063335418701e-01 8.906153589487075806e-02 9.505803138017654419e-02 2.788806557655334473e-01 8.461493998765945435e-02 -1.554871723055839539e-02 -4.964354261755943298e-02 9.540755301713943481e-02 4.129192978143692017e-02 2.841094136238098145e-01 1.304579377174377441e-01 1.739614903926849365e-01 1.324970182031393051e-02 -3.045497536659240723e-01 -2.082494646310806274e-01 -2.716117799282073975e-01
-1.187404170632362366e-01 4.605519026517868042e-02 3.261434137821197510e-01 9.386542439460754395e-02 -6.190180405974388123e-02 -7.330333441495895386e-02 1.524299681186676025e-01 -3.033985756337642670e-02 2.096303999423980713e-01 -1.574372798204421997e-01 1.740526594221591949e-02 -6.484611332416534424e-02 -1.485795229673385620e-01 1.027134954929351807e-01 -1.314045637845993042e-01 -1.832866519689559937e-01 -4.792428389191627502e-02 2.306874245405197144e-01 -2.275329828262329102e-01 3.060660958290100098e-01 -4.662843346595764160e-01 -1.229357048869132996e-01 -2.182555049657821655e-01 3.639354836195707321e-03 -1.222633048892021179e-01 3.432807028293609619e-01 5.177913233637809753e-02 1.106653735041618347e-01 -8.917678147554397583e-02 -1.795227527618408203e-01 -8.541151881217956543e-02 -4.663026705384254456e-02
-1.090672761201858521e-01 5.532868090085685253e-04 1.677022278308868408e-01 -3.574288189411163330e-01 5.979938805103302002e-02 2.794279754161834717e-01 5.438704043626785278e-02 -2.286156415939331055e-01 2.122478187084197998e-01 -1.007514423690736294e-03 -2.112449854612350464e-01 -5.702728778123855591e-02 3.782427310943603516e-02 4.752618819475173950e-02 -9.351499378681182861e-02 -2.550141513347625732e-01 -2.152151763439178467e-01 1.463305503129959106e-01 1.009704545140266418e-01 2.571930885314941406e-01 -1.291510462760925293e-01 5.729279667139053345e-02 -6.028052885085344315e-03 -8.888532221317291260e-02 -9.991449862718582153e-02 4.290460348129272461e-01 -2.732145786285400391e-01 4.626015201210975647e-02 6.165604665875434875e-02 -1.658144146203994751e-01 -2.083765566349029541e-01 8.609938621520996094e-02
-1.637013703584671021e-01 1.243041828274726868e-01 2.450719773769378662e-01 3.095055930316448212e-02 2.925226390361785889e-01 1.149383708834648132e-01 6.186654046177864075e-02 6.155672669410705566e-02 1.026104483753442764e-02 -6.360109150409698486e-02 -2.701975405216217041e-01 -2.924387753009796143e-01 1.068646088242530823e-01 6.753179430961608887e-02 8.250360935926437378e-02 -1.382339298725128174e-01 -1.213428527116775513e-01 1.250536739826202393e-01 -3.419001295696943998e-04 1.607951372861862183e-01 -5.260248184204101562e-01 7.620848715305328369e-02 -1.069819107651710510e-01 -1.466197818517684937e-01 -1.820977926254272461e-01 -1.345949014648795128e-03 -1.385450214147567749e-01 -1.709235310554504395e-01 -1.572486907243728638e-01 -2.779283821582794189e-01 -1.747455596923828125e-01 3.632457461208105087e-03
-9.006573259830474854e-02 -3.297369182109832764e-02 1.582573503255844116e-01 -2.052991241216659546e-01 -5.158300325274467468e-02 4.005254805088043213e-02 -9.645137935876846313e-02 1.292151361703872681e-01 1.078858226537704468e-01 -2.824347279965877533e-02 -4.119197726249694824e-01 -5.570346489548683167e-02 -3.510822951793670654e-01 -2.248956821858882904e-02 7.614001631736755371e-02 -6.952919648028910160e-04 6.520631909370422363e-02 1.030532196164131165e-01 -4.471572861075401306e-02 3.369082212448120117e-01 -1.724566221237182617e-01 2.629227340221405029e-01 5.834757536649703979e-02 -8.810981363058090210e-02 -3.676545917987823486e-01 3.423002660274505615e-01 -1.483667790889739990e-01 -7.309732586145401001e-02 -1.548158675432205200e-01 -1.704569756984710693e-01 9.351202286779880524e-03 -7.308281958103179932e-02
-2.590533494949340820e-01 -4.489826038479804993e-02 1.447301506996154785e-01 -3.544063866138458252e-02 -3.331388533115386963e-02 9.941578656435012817e-02 2.367659807205200195e-01 -2.671679854393005371e-01 9.637478739023208618e-02 -2.201053351163864136e-01 -1.736709326505661011e-01 9.043978154659271240e-02 -6.658924371004104614e-02 -2.300186641514301300e-02 1.990598440170288086e-01 9.707422927021980286e-03 -4.863758757710456848e-02 -4.450502246618270874e-02 -1.008752137422561646e-01 3.674561381340026855e-01 -4.336723983287811279e-01 7.975436002016067505e-02 9.778293222188949585e-02 2.808239161968231201e-01 -1.439331471920013428e-01 -5.166419595479965210e-02 -7.795370370149612427e-02 -6.578928977251052856e-02 -5.315872281789779663e-02 7.581251859664916992e-02 -1.893502920866012573e-01 3.447677195072174072e-01
-2.107614129781723022e-01 1.161328554153442383e-01 2.712287902832031250e-01 -1.380796581506729126e-01 1.382374763488769531e-01 1.920412778854370117e-01 6.600084155797958374e-02 -3.662082180380821228e-02 -1.125676780939102173e-01 -3.694030940532684326e-01 -2.497539222240447998e-01 -6.160204857587814331e-02 -7.882560044527053833e-02 1.262378245592117310e-01 -1.667028293013572693e-02 -2.394108325242996216e-01 -1.806548833847045898e-01 1.622810512781143188e-01 -1.156786605715751648e-01 2.144638597965240479e-01 -3.496004641056060791e-01 3.701888397336006165e-02 1.847530007362365723e-01 6.548133492469787598e-02 -1.901947706937789917e-02 2.241262197494506836e-01 -1.453311145305633545e-01 -2.366899549961090088e-01 1.507281661033630371e-01 -2.320262491703033447e-01 -1.090031862258911133e-02 8.919998258352279663e-02
-1.511339098215103149e-01 1.322330981492996216e-01 3.750138282775878906e-01 -1.017897129058837891e-01 2.578916251659393311e-01 -3.919818624854087830e-02 2.813754677772521973e-01 -1.550726294517517090e-01 9.059657901525497437e-02 1.321137845516204834e-01 -2.028045058250427246e-01 -5.411520972847938538e-02 -1.987328380346298218e-01 5.624338239431381226e-02 3.496018648147583008e-01 -7.496494799852371216e-02 -4.316915944218635559e-02 9.386140108108520508e-02 1.073508784174919128e-01 3.187648653984069824e-01 -2.186958491802215576e-02 -9.913352876901626587e-02 -1.858842968940734863e-01 1.774931699037551880e-01 -9.083869308233261108e-02 2.298590689897537231e-01 9.141118079423904419e-02 4.445943608880043030e-02 -2.585116326808929443e-01 9.155204147100448608e-02 1.790868304669857025e-02 2.237667888402938843e-01
7.797228544950485229e-02 1.306481212377548218e-01 1.492753922939300537e-01 -1.741198301315307617e-01 1.570379137992858887e-01 4.549291357398033142e-02 1.822446100413799286e-02 1.273884624242782593e-01 2.475861310958862305e-01 -2.536125779151916504e-01 -3.389612436294555664e-01 1.297476142644882202e-02 -1.091766357421875000e-01 -2.979861199855804443e-02 -1.064215898513793945e-01 -1.294117867946624756e-01 4.776537418365478516e-02 1.018854528665542603e-01 -3.252346068620681763e-02 2.521905004978179932e-01 -2.519829273223876953e-01 9.946054220199584961e-02 3.375318273901939392e-02 -8.071657270193099976e-03 -1.506698280572891235e-01 5.210959911346435547e-01 -2.474590092897415161e-01 -1.348112225532531738e-01 -1.894042193889617920e-01 -1.886962354183197021e-01 3.871201723814010620e-02 -2.923531271517276764e-02
-2.625474333763122559e-01 4.265992343425750732e-02 1.418363600969314575e-01 -2.768214643001556396e-01 -4.063631594181060791e-02 1.222275346517562866e-01 2.127352952957153320e-01 -3.667316213250160217e-02 5.137363448739051819e-02 -2.887023687362670898e-01 -2.242402732372283936e-01 -6.381875835359096527e-03 -3.034457191824913025e-02 1.032325997948646545e-01 1.153477430343627930e-01 -1.176196113228797913e-01 1.734181940555572510e-01 1.289528445340692997e-03 4.055510833859443665e-02 3.799385428428649902e-01 -1.107128560543060303e-01 2.932357192039489746e-01 2.110177427530288696e-01 2.538853324949741364e-02 -3.993454277515411377e-01 1.131423488259315491e-01 -7.616181671619415283e-02 -2.236304730176925659e-01 2.600400010123848915e-03 -1.386692076921463013e-01 1.288050115108489990e-01 -1.042701825499534607e-01
-1.833592057228088379e-01 6.432329118251800537e-02 3.512907028198242188e-01 7.918761670589447021e-02 2.173696905374526978e-01 3.397134244441986084e-01 4.763584583997726440e-02 5.503193289041519165e-02 -4.819909110665321350e-02 -4.252982884645462036e-02 -2.752683162689208984e-01 -8.263763785362243652e-02 9.464833140373229980e-02 -1.168127581477165222e-01 6.775586307048797607e-02 -1.309053301811218262e-01 -9.772752970457077026e-02 -4.832443594932556152e-02 -1.433692723512649536e-01 5.469681695103645325e-02 5.431565642356872559e-02 6.111666560173034668e-02 -2.480716258287429810e-01 1.596900075674057007e-01 -3.634345829486846924e-01 2.624976933002471924e-01 1.711551845073699951e-01 1.326225930824875832e-03 7.483546435832977295e-02 1.338834464550018311e-01 -2.904304862022399902e-01 -2.573535740375518799e-01
-5.889081954956054688e-02 -8.307420462369918823e-02 3.019881546497344971e-01 -1.974793970584869385e-01 3.386147916316986084e-01 1.041031330823898315e-01 1.654939800500869751e-01 1.025883331894874573e-01 1.049689054489135742e-01 -2.688564062118530273e-01 -3.075449764728546143e-01 2.018295675516128540e-01 -1.084883660078048706e-01 -3.570211306214332581e-02 2.529577612876892090e-01 -7.573106884956359863e-02 -6.833437364548444748e-03 6.118380278348922729e-02 -6.783245503902435303e-02 7.179515808820724487e-02 5.095751211047172546e-02 7.651244848966598511e-02 1.037430390715599060e-01 7.872833311557769775e-02 3.274772688746452332e-02 1.696145385503768921e-01 9.148427098989486694e-02 2.261239141225814819e-01 -5.372531339526176453e-02 -3.516882359981536865e-01 -2.583793401718139648e-01 -2.701955437660217285e-01
-2.129399925470352173e-01 5.750505998730659485e-02 3.080016374588012695e-01 3.308222070336341858e-02 2.748198509216308594e-01 2.089605033397674561e-01 -3.168914094567298889e-02 -4.740001261234283447e-02 -8.083971589803695679e-02 1.553142070770263672e-01 -9.062326699495315552e-02 -1.548780500888824463e-01 2.699232399463653564e-01 -1.563684195280075073e-01 2.267557084560394287e-01 -8.123473823070526123e-02 -2.612113486975431442e-03 -4.922680184245109558e-02 -1.843800991773605347e-01 1.259936094284057617e-01 6.856228411197662354e-02 3.142547011375427246e-01 -3.326508449390530586e-03 5.569083988666534424e-02 -2.767898440361022949e-01 3.950620293617248535e-01 1.292368173599243164e-01 -1.130899488925933838e-01 1.558185070753097534e-01 -5.926004424691200256e-02 -2.147645801305770874e-01 -1.407177597284317017e-01
1.256676912307739258e-01 -9.141098707914352417e-02 3.771009445190429688e-01 -1.911474019289016724e-01 1.488041281700134277e-01 7.490205764770507812e-02 2.553139925003051758e-01 5.875860154628753662e-02 2.140514552593231201e-01 -1.951224356889724731e-01 -5.190551280975341797e-01 1.277357488870620728e-01 -2.468333765864372253e-02 1.448417454957962036e-01 5.245265737175941467e-02 -9.895391017198562622e-02 -1.565983332693576813e-02 1.303883083164691925e-02 -5.840121209621429443e-02 1.610168516635894775e-01 2.028163522481918335e-01 5.632699653506278992e-02 -9.280807524919509888e-02 2.090379446744918823e-01 -2.042604051530361176e-02 6.460669916123151779e-03 -1.166554726660251617e-02 1.291750371456146240e-01 5.368749797344207764e-02 -1.570999175310134888e-01 -2.479206174612045288e-01 -2.535408437252044678e-01
-2.213408499956130981e-01 3.895435365848243237e-04 1.740074902772903442e-01 -6.501748412847518921e-02 1.214140579104423523e-01 1.151504069566726685e-01 3.069055639207363129e-02 4.971499368548393250e-02 -6.146080046892166138e-02 2.009490877389907837e-01 -4.191519320011138916e-01 -1.109195947647094727e-01 -5.677451938390731812e-02 -5.971301719546318054e-02 2.981515042483806610e-02 -2.577893733978271484e-01 -1.950400173664093018e-01 1.367253214120864868e-01 -1.144576594233512878e-01 1.600414663553237915e-01 8.605155348777770996e-02 3.117104470729827881e-01 3.754993900656700134e-02 2.006091177463531494e-02 -1.092217266559600830e-01 3.244210779666900635e-01 -1.263912767171859741e-01 1.899636238813400269e-01 -6.580723822116851807e-02 1.684851348400115967e-01 -1.545718908309936523e-01 -3.887496590614318848e-01
-2.115975320339202881e-01 1.339116394519805908e-01 1.363325417041778564e-01 5.922306701540946960e-02 1.860367879271507263e-02 1.492114365100860596e-01 4.167355597019195557e-03 1.339113712310791016e-01 2.423034757375717163e-01 -4.625386744737625122e-02 -2.511703372001647949e-01 -2.337099909782409668e-01 -8.108938485383987427e-02 -1.319438517093658447e-01 -1.047483980655670166e-01 -2.154705077409744263e-01 1.175301447510719299e-01 2.808661200106143951e-02 -6.321775168180465698e-02 2.910354435443878174e-01 -1.520794183015823364e-01 2.535826265811920166e-01 7.985411584377288818e-02 1.811248511075973511e-01 -2.693815827369689941e-01 2.741242647171020508e-01 -1.174689829349517822e-01 -1.554757505655288696e-01 3.675986081361770630e-02 -3.265072107315063477e-01 2.839901745319366455e-01 -1.024318486452102661e-01
1.032606735825538635e-01 -6.102712079882621765e-02 3.050308823585510254e-01 -7.583661377429962158e-02 1.291148811578750610e-01 2.354443967342376709e-01 4.559981450438499451e-02 -1.119759902358055115e-01 6.160906329751014709e-02 -1.307188421487808228e-01 -4.571669399738311768e-01 8.237802237272262573e-02 1.053723320364952087e-02 1.923410147428512573e-01 2.730822861194610596e-01 -1.378365308046340942e-01 1.676274538040161133e-01 -5.636309087276458740e-02 -6.455747038125991821e-02 6.885746866464614868e-02 -2.773359604179859161e-02 1.103395149111747742e-01 9.846033155918121338e-02 2.972996234893798828e-01 2.140523865818977356e-02 7.311493903398513794e-02 -1.297598928213119507e-01 2.671873569488525391e-01 -4.160044342279434204e-02 -2.045428752899169922e-01 -3.439207077026367188e-01 -1.601711958646774292e-01
-1.637052297592163086e-01 1.451447308063507080e-01 2.769094109535217285e-01 -1.817851364612579346e-01 5.458098277449607849e-02 -1.058840006589889526e-01 1.335909813642501831e-01 -2.098514586687088013e-01 2.798418402671813965e-01 -1.387793719768524170e-01 -1.330017149448394775e-01 9.194487333297729492e-02 -1.371353566646575928e-01 1.991070657968521118e-01 1.380355954170227051e-01 -2.764632999897003174e-01 -1.387577801942825317e-01 1.501295268535614014e-01 -1.091528832912445068e-01 3.049807809293270111e-02 -2.644348442554473877e-01 9.927755594253540039e-02 -1.437004804611206055e-01 2.708639949560165405e-02 -2.735121920704841614e-02 2.824691534042358398e-01 -3.996118307113647461e-01 -5.964207276701927185e-02 -1.863617300987243652e-01 6.871789693832397461e-02 -1.684809774160385132e-01 -1.458058506250381470e-01
-7.547859102487564087e-02 9.103129059076309204e-02 6.680430471897125244e-02 -2.032388895750045776e-01 1.162398084998130798e-01 1.271470934152603149e-01 3.012297749519348145e-01 -9.073282033205032349e-02 1.919951885938644409e-01 -7.149922195822000504e-03 -2.600523829460144043e-01 4.075088538229465485e-03 -2.408306449651718140e-01 1.521135121583938599e-01 3.520874306559562683e-02 -9.960625320672988892e-02 1.551381796598434448e-01 -4.019982740283012390e-02 -8.274803310632705688e-02 3.863976001739501953e-01 -2.286187410354614258e-01 3.393807113170623779e-01 -2.721225097775459290e-02 -1.519935280084609985e-01 -3.305563032627105713e-01 1.733301281929016113e-01 -2.116095870733261108e-01 -7.246341556310653687e-03 1.036592479795217514e-02 -1.916445046663284302e-01 1.111314743757247925e-01 -9.105888009071350098e-02
-5.646104738116264343e-02 -6.271735578775405884e-02 2.294984012842178345e-01 -6.862782686948776245e-02 5.334273912012577057e-03 -5.263995379209518433e-02 3.704765439033508301e-01 -9.093171358108520508e-02 2.588043175637722015e-02 4.288661479949951172e-02 -3.758063912391662598e-01 9.675028920173645020e-02 -8.835645765066146851e-02 -2.469702996313571930e-02 8.025838434696197510e-02 -4.177757725119590759e-02 -1.302347481250762939e-01 2.148022502660751343e-01 -1.631249636411666870e-01 -2.207084894180297852e-01 -4.784300178289413452e-02 1.996466666460037231e-01 -3.615238890051841736e-02 4.123449027538299561e-01 -1.758111417293548584e-01 1.876853406429290771e-01 2.666505286470055580e-03 1.152305975556373596e-01 -4.726332146674394608e-03 -3.053424060344696045e-01 -1.268282085657119751e-01 2.771398723125457764e-01
-9.985307604074478149e-02 1.975231170654296875e-01 1.963029652833938599e-01 -3.882721439003944397e-02 3.013707995414733887e-01 5.123358219861984253e-02 7.764439284801483154e-02 -9.473866224288940430e-02 -1.762944310903549194e-01 -1.283570379018783569e-01 -3.144508600234985352e-01 -2.385258227586746216e-01 -6.344936043024063110e-02 2.282677683979272842e-03 -2.572665512561798096e-01 -3.444995582103729248e-01 -4.574365168809890747e-02 -1.316786110401153564e-01 -2.118383646011352539e-01 2.375638633966445923e-01 -1.276197433471679688e-01 1.628096401691436768e-01 -8.531799912452697754e-02 2.155360877513885498e-01 -3.610044345259666443e-02 3.187162876129150391e-01 8.725942671298980713e-02 -4.931320622563362122e-02 -7.706375420093536377e-02 -1.507920175790786743e-01 4.355832561850547791e-02 2.225217521190643311e-01
-8.898020605556666851e-04 -3.424338251352310181e-02 1.658664792776107788e-01 -1.739484071731567383e-01 -4.415434971451759338e-02 7.601606100797653198e-02 2.821879982948303223e-01 -7.814444601535797119e-02 -3.859459236264228821e-02 -1.191443353891372681e-01 -3.243961036205291748e-01 -3.710467740893363953e-02 9.705475717782974243e-02 -5.141230300068855286e-02 -4.007462784647941589e-02 -1.290898621082305908e-01 -2.317168414592742920e-01 2.090280652046203613e-01 -8.237600326538085938e-03 2.298207432031631470e-01 -1.843581795692443848e-01 1.437318883836269379e-02 -2.908873856067657471e-01 1.544987261295318604e-01 7.339324802160263062e-02 3.730806410312652588e-01 2.676915824413299561e-01 4.096464440226554871e-02 -8.847557753324508667e-02 4.006380140781402588e-01 -8.745951205492019653e-02 -9.007613360881805420e-02
-3.285224139690399170e-01 1.733698695898056030e-01 2.619240880012512207e-01 1.272944062948226929e-01 4.939702153205871582e-02 -1.420258283615112305e-01 1.994337886571884155e-01 -1.222054138779640198e-01 1.609438657760620117e-01 8.000824600458145142e-02 -1.745165139436721802e-01 -2.694961130619049072e-01 6.093167513608932495e-02 1.570577919483184814e-01 1.888318359851837158e-01 1.337014883756637573e-01 -1.343498975038528442e-01 1.255869865417480469e-01 -7.351693511009216309e-02 2.220692634582519531e-01 -1.758098751306533813e-01 6.030835956335067749e-02 -3.652271330356597900e-01 -1.595257669687271118e-01 -1.572241783142089844e-01 2.500931024551391602e-01 8.061406016349792480e-02 -2.024029344320297241e-01 -1.859046816825866699e-01 -6.077931448817253113e-02 -8.422413468360900879e-02 -1.434563398361206055e-01
-2.574565820395946503e-02 -1.138681024312973022e-01 1.182754486799240112e-01 -1.282308548688888550e-01 9.834892302751541138e-02 6.007757037878036499e-02 -5.838921666145324707e-02 3.636979311704635620e-02 8.474571257829666138e-02 -2.830083481967449188e-02 -3.403973281383514404e-01 -4.935523867607116699e-02 3.708813190460205078e-01 2.245494127273559570e-01 2.390751242637634277e-01 -2.322102338075637817e-01 -1.035869345068931580e-01 9.014869481325149536e-02 -2.830424308776855469e-01 2.576709389686584473e-01 -9.545866400003433228e-02 3.947946727275848389e-01 -1.515428535640239716e-02 -1.765885949134826660e-01 -8.102474361658096313e-02 9.829512238502502441e-02 -9.848099201917648315e-02 2.689052820205688477e-01 -1.134720444679260254e-01 -8.000279217958450317e-02 -1.295755952596664429e-01 1.285605281591415405e-01
-2.314702868461608887e-01 -2.504973411560058594e-01 3.070791065692901611e-01 4.832664132118225098e-02 2.286149561405181885e-01 1.715784966945648193e-01 -1.335809826850891113e-01 1.208560774102807045e-03 1.061816737055778503e-01 -1.259370297193527222e-01 -1.640194654464721680e-01 -3.576175123453140259e-02 1.638904958963394165e-01 -1.019232943654060364e-01 8.607374131679534912e-02 -1.489303410053253174e-01 -3.426690353080630302e-03 -2.149338573217391968e-01 -6.015912815928459167e-02 9.625555574893951416e-02 -3.332408964633941650e-01 -1.099779903888702393e-01 -3.428851068019866943e-01 3.774053752422332764e-01 -1.073794672265648842e-03 2.697573006153106689e-01 -4.630321264266967773e-02 -1.531465649604797363e-01 1.072712466120719910e-01 5.303350090980529785e-02 -9.052797406911849976e-02 4.702979326248168945e-02
-4.954412952065467834e-02 1.195197924971580505e-02 1.262529641389846802e-01 -8.251698315143585205e-02 6.614918261766433716e-02 1.309517621994018555e-01 1.717770546674728394e-01 -5.174630135297775269e-02 4.037083312869071960e-02 3.558554872870445251e-02 -3.997499346733093262e-01 -3.199488297104835510e-02 -1.110300142318010330e-02 1.409407109022140503e-01 -9.921187907457351685e-02 -7.108447700738906860e-02 1.881520748138427734e-01 4.398903250694274902e-02 -1.013571918010711670e-01 2.701980471611022949e-01 -1.397238969802856445e-01 3.784457743167877197e-01 1.511631906032562256e-01 -4.382811114192008972e-02 -2.987885475158691406e-01 3.043412864208221436e-01 -1.167339235544204712e-01 -1.112568229436874390e-01 9.225978702306747437e-02 -3.456881940364837646e-01 1.547131091356277466e-01 2.331483364105224609e-01
-2.240970879793167114e-01 4.016908630728721619e-02 1.132582575082778931e-01 -1.469679027795791626e-01 1.348433643579483032e-01 2.676477432250976562e-01 1.615303754806518555e-01 1.358271241188049316e-01 4.601500928401947021e-02 2.029267102479934692e-01 -2.878271639347076416e-01 -2.111497521400451660e-01 -4.237351939082145691e-02 -3.356499597430229187e-02 2.272364795207977295e-01 -1.882635802030563354e-01 1.344916075468063354e-01 -5.401517078280448914e-02 1.901651024818420410e-01 -1.237025931477546692e-01 -3.337628841400146484e-01 3.015567660331726074e-01 -4.227979108691215515e-02 1.165032610297203064e-01 -2.054961957037448883e-02 2.867487370967864990e-01 1.453759670257568359e-01 -2.034330517053604126e-01 2.226042598485946655e-01 3.236903622746467590e-02 1.145354807376861572e-01 -1.400116384029388428e-01
7.468384504318237305e-02 -1.537961512804031372e-01 3.084063231945037842e-01 2.770016714930534363e-02 1.111694350838661194e-01 2.844906449317932129e-01 1.262245178222656250e-01 -2.469844669103622437e-01 4.064986482262611389e-02 -1.242482196539640427e-02 -4.809224605560302734e-01 8.256381750106811523e-02 2.849822044372558594e-01 2.508958280086517334e-01 8.162206970155239105e-03 -7.798335701227188110e-02 -6.012259051203727722e-02 5.792551487684249878e-02 1.618726737797260284e-02 -1.872146278619766235e-01 -1.618134789168834686e-02 1.458575129508972168e-01 -1.511856019496917725e-01 3.938385471701622009e-02 -1.341865118592977524e-02 9.131401032209396362e-02 -1.571811921894550323e-02 -7.381156831979751587e-02 2.580938674509525299e-02 -1.630777716636657715e-01 -3.604600131511688232e-01 -2.341089546680450439e-01
-3.591965436935424805e-01 2.147839069366455078e-01 3.038320839405059814e-01 -2.183091826736927032e-03 1.068226397037506104e-01 3.974131494760513306e-02 1.637436449527740479e-01 -4.392547607421875000e-01 1.652212888002395630e-01 4.403955861926078796e-02 -2.226162105798721313e-01 -7.642320357263088226e-03 2.069210819900035858e-02 1.321486383676528931e-01 -7.682710886001586914e-02 -1.545090824365615845e-01 -1.682910025119781494e-01 1.131457015872001648e-01 9.089093655347824097e-02 1.792298257350921631e-01 -6.624516099691390991e-02 -3.110678307712078094e-02 -2.487690001726150513e-01 -7.264661788940429688e-02 1.117672026157379150e-01 3.063883185386657715e-01 6.406568735837936401e-02 -2.875060308724641800e-03 -3.050118088722229004e-01 -1.816098950803279877e-02 -6.825500633567571640e-03 -1.238718330860137939e-01
-5.969857797026634216e-02 -5.731312930583953857e-02 3.146537840366363525e-01 -3.877348005771636963e-01 2.287624478340148926e-01 1.840758919715881348e-01 2.771899998188018799e-01 -4.558312892913818359e-02 2.274699881672859192e-02 -1.096013262867927551e-01 -2.507416903972625732e-01 3.300463780760765076e-02 -1.057388484477996826e-01 -4.100310616195201874e-03 2.052903175354003906e-01 -1.163981258869171143e-01 -8.756486698985099792e-03 2.020753473043441772e-01 -1.866308450698852539e-01 -1.550913751125335693e-01 -1.942342668771743774e-01 3.118090629577636719e-01 -2.655317820608615875e-02 -1.527203712612390518e-02 1.946242339909076691e-02 1.867625415325164795e-01 2.291353791952133179e-01 3.154212236404418945e-01 -1.058279257267713547e-02 7.766466587781906128e-02 7.839300483465194702e-02 8.332666940987110138e-03
-1.544632017612457275e-01 -3.276281058788299561e-02 2.403713911771774292e-01 -1.938086599111557007e-01 1.054825708270072937e-01 7.820239663124084473e-02 3.591669499874114990e-01 -2.848964333534240723e-01 2.168969660997390747e-01 -3.678972125053405762e-01 -3.406851738691329956e-02 -9.474885463714599609e-02 5.479353293776512146e-02 -2.279795259237289429e-01 1.743675023317337036e-01 -1.375089436769485474e-01 5.326956883072853088e-02 -2.318591028451919556e-01 -1.411018222570419312e-01 2.324952632188796997e-01 1.990842670202255249e-01 2.579629719257354736e-01 -1.790135912597179413e-02 -6.138347834348678589e-02 -5.123523995280265808e-02 8.525101840496063232e-02 -3.978738933801651001e-02 2.354314029216766357e-01 -1.366155445575714111e-01 -1.145704016089439392e-01 1.257826983928680420e-01 -1.245233416557312012e-02
-2.218132913112640381e-01 -8.944005519151687622e-02 3.107059895992279053e-01 -7.735274732112884521e-02 1.746361702680587769e-01 1.731189638376235962e-01 3.961208835244178772e-02 -8.729011565446853638e-02 1.038615331053733826e-01 -3.046798706054687500e-02 -1.999786794185638428e-01 -1.123138121329247952e-03 1.892427206039428711e-01 -3.266954421997070312e-01 -5.541243590414524078e-03 -1.759683042764663696e-01 -3.426264598965644836e-02 2.492648363113403320e-02 -6.664037238806486130e-03 2.601253688335418701e-01 -2.397009581327438354e-01 -1.918742060661315918e-01 -3.330946862697601318e-01 3.602086007595062256e-01 1.454706024378538132e-02 -4.600818082690238953e-02 1.280149966478347778e-01 -4.067652393132448196e-03 4.259137436747550964e-02 -2.687736973166465759e-02 -3.102512955665588379e-01 -1.528730094432830811e-01
-1.390728354454040527e-01 3.678481653332710266e-02 1.350331008434295654e-01 6.268893182277679443e-02 2.526870965957641602e-01 7.863009348511695862e-03 3.545267283916473389e-01 -1.013727262616157532e-01 1.713436245918273926e-01 4.934203252196311951e-02 -3.188557028770446777e-01 1.191395819187164307e-01 2.776039242744445801e-01 -3.073939308524131775e-02 -6.534284353256225586e-02 -3.714388608932495117e-01 -6.404028832912445068e-02 2.935514748096466064e-01 1.701787114143371582e-02 7.329270243644714355e-02 -4.649737849831581116e-02 -1.114812213927507401e-03 -2.073336839675903320e-01 -3.465130925178527832e-01 -1.501622200012207031e-01 2.199232727289199829e-01 3.170999512076377869e-02 -1.042731702327728271e-01 -1.697574555873870850e-02 6.056275218725204468e-02 -1.463132202625274658e-01 -1.415905505418777466e-01
-2.940098941326141357e-01 1.332488059997558594e-01 6.026238203048706055e-02 1.375522613525390625e-01 1.423284709453582764e-01 2.451250106096267700e-01 7.634744793176651001e-02 6.205123849213123322e-03 -4.179855436086654663e-02 1.357751041650772095e-01 -2.885676026344299316e-01 3.243080864194780588e-04 3.622286319732666016e-01 -1.856655478477478027e-01 1.333075612783432007e-01 -1.127269044518470764e-01 -4.381452873349189758e-02 -2.810968160629272461e-01 -2.274043112993240356e-01 1.947435736656188965e-01 1.814093440771102905e-01 1.716175079345703125e-01 -1.365367472171783447e-01 2.601693272590637207e-01 -1.863068789243698120e-01 3.012687563896179199e-01 -4.710636660456657410e-02 1.139783561229705811e-01 5.863589793443679810e-02 3.462357446551322937e-02 2.399576455354690552e-02 -1.492169797420501709e-01
-1.435117125511169434e-01 -2.489317506551742554e-01 1.837985515594482422e-01 7.369861751794815063e-02 9.480579942464828491e-02 4.505180567502975464e-02 -1.550060976296663284e-02 -3.968909382820129395e-02 -1.120739355683326721e-01 1.379201263189315796e-01 -3.686670362949371338e-01 -3.356074094772338867e-01 -4.528746008872985840e-02 -1.831887811422348022e-01 2.353485859930515289e-02 -1.792146563529968262e-01 -5.129639431834220886e-02 -6.710326671600341797e-02 -1.087177619338035583e-01 -8.674723654985427856e-02 -1.727939546108245850e-01 9.113550186157226562e-02 -2.779684066772460938e-01 1.425035893917083740e-01 -1.021516099572181702e-01 5.075088739395141602e-01 1.339298207312822342e-02 -7.725862413644790649e-02 9.812983870506286621e-02 1.172229051589965820e-01 -1.546202450990676880e-01 -1.825843304395675659e-01
-9.866464883089065552e-02 -8.200948685407638550e-02 2.562383115291595459e-01 9.929347038269042969e-02 1.088992282748222351e-01 2.746053934097290039e-01 9.385976195335388184e-02 -2.009825110435485840e-01 2.567728161811828613e-01 -3.032552897930145264e-01 -2.438372820615768433e-01 -8.872944116592407227e-02 -8.588130027055740356e-02 -1.297374367713928223e-01 1.621444523334503174e-01 -4.241663962602615356e-02 1.029639840126037598e-01 -8.662699162960052490e-02 -4.819970577955245972e-02 9.722749888896942139e-02 1.663788855075836182e-01 2.426833063364028931e-01 -9.000996500253677368e-02 -1.636405847966670990e-02 -1.114383861422538757e-01 -2.422433905303478241e-02 -1.036973595619201660e-01 -2.803961336612701416e-01 -3.593893647193908691e-01 -1.034710109233856201e-01 -3.273878991603851318e-01 1.406030952930450439e-01
-1.925853192806243896e-01 4.487738758325576782e-02 3.341801166534423828e-01 -6.350035220384597778e-02 -8.310326188802719116e-02 -1.890808343887329102e-01 3.121204376220703125e-01 -3.213885473087430000e-03 1.848554015159606934e-01 -2.651599645614624023e-01 -5.143369548022747040e-03 -4.164360091090202332e-02 3.103902377188205719e-02 8.899907022714614868e-02 6.664099637418985367e-03 -1.011830121278762817e-01 -5.152689665555953979e-02 2.923837006092071533e-01 -3.116596490144729614e-02 2.169370502233505249e-01 -3.754744529724121094e-01 4.905189573764801025e-02 -3.076020181179046631e-01 -7.217058539390563965e-02 -6.678089499473571777e-02 3.373450338840484619e-01 -1.096647083759307861e-01 5.055313184857368469e-02 1.347994506359100342e-01 -1.969479173421859741e-01 -1.013760343194007874e-01 -1.488703861832618713e-02
-2.865641713142395020e-01 2.552639544010162354e-01 1.056824773550033569e-01 -2.637374401092529297e-01 -1.485445257276296616e-02 3.954130038619041443e-02 2.195683717727661133e-01 -4.123930260539054871e-02 1.340726166963577271e-01 -2.834657430648803711e-01 -2.317814826965332031e-01 3.904446214437484741e-02 -2.132239043712615967e-01 1.964171975851058960e-01 -9.738945215940475464e-02 -6.432048976421356201e-02 1.946386396884918213e-01 -8.430398255586624146e-02 1.342631578445434570e-01 2.918082773685455322e-01 -1.899880766868591309e-01 3.294787704944610596e-01 -5.643238127231597900e-02 8.901184052228927612e-02 -1.381469611078500748e-02 2.838316261768341064e-01 -1.509218011051416397e-02 -1.277864724397659302e-01 -9.933168441057205200e-02 -1.032707020640373230e-01 -1.019423380494117737e-01 1.920851469039916992e-01
-1.486691385507583618e-01 3.178054839372634888e-02 5.611664652824401855e-01 -1.695197373628616333e-01 5.631372705101966858e-02 -1.456493437290191650e-01 -3.823046758770942688e-02 -9.449192881584167480e-02 2.395757138729095459e-01 -7.033576816320419312e-02 -2.580550312995910645e-01 1.016450896859169006e-01 -5.914606153964996338e-02 -1.111367195844650269e-01 -5.181450862437486649e-03 1.381934806704521179e-02 -1.381524056196212769e-01 2.169291861355304718e-02 -9.176067076623439789e-03 1.752256900072097778e-01 -3.348014652729034424e-01 2.490026652812957764e-01 -3.088684752583503723e-02 5.769542604684829712e-02 -1.843643486499786377e-01 1.727953106164932251e-01 1.745327115058898926e-01 -1.538923680782318115e-01 1.398474276065826416e-01 -1.287701427936553955e-01 -1.654302626848220825e-01 1.814138442277908325e-01
-3.542579710483551025e-01 4.303228482604026794e-02 2.368185482919216156e-02 -1.092161238193511963e-01 6.902602314949035645e-02 7.214975357055664062e-02 -2.572767436504364014e-01 -1.818706244230270386e-01 -1.349083185195922852e-01 -2.308913767337799072e-01 -3.903961181640625000e-01 -1.271928101778030396e-01 1.492438316345214844e-01 -4.818981885910034180e-02 2.343950122594833374e-01 -2.004594802856445312e-01 1.293523330241441727e-02 -1.435679495334625244e-01 -5.025504156947135925e-02 -3.697267174720764160e-02 -7.484380900859832764e-02 -7.963693141937255859e-02 -2.459474503993988037e-01 -2.439156323671340942e-01 -8.446407318115234375e-02 3.594467341899871826e-01 -7.998573035001754761e-02 -1.548063457012176514e-01 -1.680135428905487061e-01 1.156200692057609558e-01 -5.771802738308906555e-02 1.512480080127716064e-01
-4.015116095542907715e-01 1.150017529726028442e-01 3.159467875957489014e-01 -6.330413743853569031e-04 1.026516407728195190e-01 -9.086921811103820801e-02 2.630903720855712891e-01 -2.060931473970413208e-01 7.756091654300689697e-02 -8.113086223602294922e-02 -3.790810005739331245e-03 2.693181857466697693e-02 8.855939656496047974e-02 1.078182384371757507e-01 6.301273126155138016e-03 -1.375316232442855835e-01 1.137231942266225815e-02 2.397704571485519409e-01 -9.408587962388992310e-02 1.907378733158111572e-01 -3.638327866792678833e-02 -1.686053872108459473e-01 -3.847037851810455322e-01 8.494691550731658936e-02 -3.260656818747520447e-02 4.591270983219146729e-01 1.120386878028512001e-03 9.257021546363830566e-02 -1.527046691626310349e-02 2.315403521060943604e-02 7.939489930868148804e-02 -1.678510010242462158e-01
-2.447844296693801880e-01 -1.570103131234645844e-02 2.749178111553192139e-01 7.252822816371917725e-02 1.762415468692779541e-01 2.015239186584949493e-02 2.039012908935546875e-01 -6.251311395317316055e-03 -1.584273427724838257e-01 -7.246153894811868668e-03 -3.714925944805145264e-01 -4.394812881946563721e-02 6.901065260171890259e-02 -1.736074835062026978e-01 4.769239574670791626e-02 -2.364752888679504395e-01 -5.973181501030921936e-02 -9.886819869279861450e-02 1.954882964491844177e-02 -7.873166352510452271e-02 -1.295177042484283447e-01 -3.632022067904472351e-02 -2.161883860826492310e-01 8.782568573951721191e-02 -2.097665071487426758e-01 4.672493934631347656e-01 2.873626910150051117e-02 -5.544668808579444885e-02 1.693433374166488647e-01 8.990116417407989502e-02 -8.988144993782043457e-02 -3.524122536182403564e-01
-2.487511187791824341e-01 -7.821837067604064941e-02 3.630573451519012451e-01 -9.207461774349212646e-02 -3.699775319546461105e-03 -1.104081943631172180e-01 1.449545174837112427e-01 -1.763158142566680908e-01 1.558764651417732239e-02 -1.543219387531280518e-01 -3.004755079746246338e-01 -1.190821290947496891e-03 2.226425148546695709e-02 -6.998945027589797974e-02 -2.031178027391433716e-01 -1.186080649495124817e-01 -3.578989207744598389e-02 3.791671097278594971e-01 -7.854207605123519897e-02 2.938969433307647705e-01 -8.270104229450225830e-02 1.310238987207412720e-02 -2.083903402090072632e-01 -5.521821230649948120e-02 -9.254257380962371826e-02 2.672517597675323486e-01 1.112459301948547363e-01 -1.978440880775451660e-01 -7.458699494600296021e-02 -3.419230505824089050e-02 3.351444900035858154e-01 -1.034905165433883667e-01
-1.985739022493362427e-01 2.761302329599857330e-02 1.723701059818267822e-01 1.945083886384963989e-01 -3.726825118064880371e-02 2.079039514064788818e-01 2.299507558345794678e-01 -4.384770244359970093e-02 -8.657976239919662476e-02 -5.289742350578308105e-02 -2.489045560359954834e-01 -4.627611488103866577e-02 1.279793083667755127e-01 -3.356627747416496277e-02 2.627183794975280762e-01 -1.196041330695152283e-01 -5.220225825905799866e-02 1.653858870267868042e-01 2.373473793268203735e-01 -1.715227365493774414e-01 -2.567064464092254639e-01 2.668001353740692139e-01 -1.693598181009292603e-01 7.471926510334014893e-02 6.118458509445190430e-02 2.422918081283569336e-01 3.823191300034523010e-02 -1.792909353971481323e-01 3.320622146129608154e-01 -1.232626885175704956e-01 -1.675766557455062866e-01 -2.843463420867919922e-01
1.580764949321746826e-01 1.599065363407135010e-01 5.952633451670408249e-03 -1.947176009416580200e-01 8.712997287511825562e-02 1.100252717733383179e-01 5.854364135302603245e-04 -3.187357783317565918e-01 -3.771180287003517151e-02 -3.806883236393332481e-03 -2.534442543983459473e-01 -1.681545972824096680e-01 1.960688084363937378e-01 -2.257200181484222412e-01 1.713354587554931641e-01 -2.705832421779632568e-01 -1.067134179174900055e-02 -5.263113602995872498e-02 -5.839611217379570007e-02 2.795374393463134766e-01 -2.574455440044403076e-01 1.717652082443237305e-01 -1.051233559846878052e-01 -1.290106214582920074e-02 3.490687608718872070e-01 3.487545549869537354e-01 -1.546045690774917603e-01 -1.562233921140432358e-02 1.770397881045937538e-03 1.436286717653274536e-01 -9.658494591712951660e-02 -1.235744878649711609e-01
-1.673351675271987915e-01 3.516652062535285950e-02 1.867620348930358887e-01 -1.141394227743148804e-01 3.033223003149032593e-02 1.668780446052551270e-01 5.059589073061943054e-02 1.417938433587551117e-02 1.530611217021942139e-01 -3.412436842918395996e-01 -1.902391314506530762e-01 -1.635686606168746948e-01 -1.194539442658424377e-01 3.451038599014282227e-01 1.559327244758605957e-01 -1.446368843317031860e-01 9.551714360713958740e-02 3.640131652355194092e-02 -6.437354604713618755e-04 3.380197584629058838e-01 -1.493650674819946289e-01 3.035906255245208740e-01 1.478169262409210205e-01 -3.910122066736221313e-02 -2.589974701404571533e-01 2.234746813774108887e-01 -7.618580013513565063e-02 -2.636268734931945801e-01 -1.384768486022949219e-01 -1.799079626798629761e-01 -1.791684515774250031e-02 5.615688860416412354e-02
-2.501626610755920410e-01 4.757958278059959412e-02 1.847293674945831299e-01 -1.598708331584930420e-02 2.484917491674423218e-01 5.913149192929267883e-02 -2.548789978027343750e-01 -7.204800378531217575e-03 -1.043454483151435852e-01 -4.260369017720222473e-02 -3.309701085090637207e-01 6.592720746994018555e-02 2.796846926212310791e-01 -1.509122997522354126e-01 9.845749288797378540e-02 -7.661454379558563232e-02 -2.858261018991470337e-02 1.861696839332580566e-01 -1.618166267871856689e-01 1.706781834363937378e-01 5.892900377511978149e-02 1.415769010782241821e-01 -1.703982353210449219e-01 -5.764821916818618774e-02 7.076773792505264282e-02 2.830230295658111572e-01 1.313652545213699341e-01 -1.562909106723964214e-03 -1.347446143627166748e-01 5.007763952016830444e-02 -2.289315685629844666e-02 -5.070871114730834961e-01
-1.738390773534774780e-01 7.553600519895553589e-02 2.526457905769348145e-01 1.689528375864028931e-01 -7.015129178762435913e-02 1.669854968786239624e-01 1.431698650121688843e-01 -1.537204384803771973e-01 -7.231544703245162964e-02 1.408163160085678101e-01 -4.133879542350769043e-01 -3.263094127178192139e-01 -2.094226479530334473e-01 -3.511521592736244202e-02 5.573551356792449951e-02 3.655784577131271362e-02 -1.812177300453186035e-01 3.012777864933013916e-01 -2.010470926761627197e-01 6.359045952558517456e-02 -4.064791798591613770e-01 -9.248051792383193970e-02 -4.148409888148307800e-02 2.218290716409683228e-01 6.729333847761154175e-02 1.495205760002136230e-01 -4.069627076387405396e-02 1.219426020979881287e-01 3.422448039054870605e-02 -9.074162691831588745e-03 2.201155759394168854e-02 6.984468549489974976e-02
-3.233404457569122314e-01 1.272682249546051025e-01 -3.842097520828247070e-02 -1.294968575239181519e-01 1.265872418880462646e-01 -2.821560576558113098e-02 1.719546765089035034e-01 9.850315004587173462e-02 1.687649488449096680e-01 2.471793740987777710e-01 -2.861841022968292236e-01 -8.050458878278732300e-02 1.027546823024749756e-01 -2.401364408433437347e-02 -4.129123874008655548e-03 -3.844165205955505371e-01 -1.604228019714355469e-01 8.693993836641311646e-02 -2.700100839138031006e-01 2.846852242946624756e-01 -2.720181941986083984e-01 -6.493313238024711609e-03 -4.739212617278099060e-02 -3.736457973718643188e-02 -1.123133078217506409e-01 2.433616667985916138e-01 1.915994435548782349e-01 -6.669782847166061401e-02 2.409520447254180908e-01 -7.813846319913864136e-02 -5.460798367857933044e-02 -1.515233814716339111e-01
4.731216281652450562e-02 -9.162877500057220459e-02 2.929104268550872803e-01 -1.247583404183387756e-01 2.153424918651580811e-01 -1.313700228929519653e-01 3.853741288185119629e-01 -1.602029614150524139e-02 -2.597080469131469727e-01 -1.083984449505805969e-01 -1.622941195964813232e-01 -1.892589628696441650e-01 8.216753602027893066e-02 -1.675250194966793060e-02 1.784442961215972900e-01 -2.368943989276885986e-01 -4.378953948616981506e-02 -2.061075270175933838e-01 -6.331818294711410999e-04 2.254572659730911255e-01 -3.325957432389259338e-02 1.292343139648437500e-01 3.224762156605720520e-02 2.719471752643585205e-01 -1.502839028835296631e-01 2.579528093338012695e-01 2.320110946893692017e-01 1.188375279307365417e-01 -1.566516757011413574e-01 1.766559630632400513e-01 -1.353260874748229980e-01 1.417222321033477783e-01
5.264591425657272339e-02 1.289675571024417877e-02 2.903885543346405029e-01 -1.194344684481620789e-01 1.796913146972656250e-01 1.938530951738357544e-01 1.118676662445068359e-01 1.166502833366394043e-01 3.866512700915336609e-02 -8.644269406795501709e-02 -2.568785548210144043e-01 1.343092974275350571e-02 -2.906038612127304077e-02 1.769536882638931274e-01 1.118595004081726074e-01 -8.081027120351791382e-02 2.413050532341003418e-01 1.131682395935058594e-01 -7.289902120828628540e-02 1.997686028480529785e-01 1.221587657928466797e-01 9.383403509855270386e-02 -2.013242095708847046e-01 1.489354372024536133e-01 8.189972490072250366e-02 2.109424769878387451e-01 2.154247313737869263e-01 2.023637592792510986e-01 2.666538394987583160e-02 -4.558678269386291504e-01 -3.144288957118988037e-01 -1.658166646957397461e-01
-3.471073210239410400e-01 3.341248631477355957e-02 7.587824016809463501e-02 -1.618569642305374146e-01 6.101873517036437988e-02 -5.193744972348213196e-02 1.509518325328826904e-01 -2.141396254301071167e-01 2.583143115043640137e-01 1.256621778011322021e-01 -2.432301342487335205e-01 -3.061947040259838104e-02 -1.787762641906738281e-01 -2.250550538301467896e-01 1.444707512855529785e-01 -1.268153190612792969e-01 -2.963742017745971680e-01 -1.427674144506454468e-01 2.057858705520629883e-01 2.641834914684295654e-01 -1.394720673561096191e-01 1.704363971948623657e-01 -1.808510422706604004e-01 1.330611109733581543e-02 -4.710288718342781067e-03 3.671991229057312012e-01 -1.568076610565185547e-01 -1.756696105003356934e-01 7.998423278331756592e-02 -5.411167442798614502e-02 -7.037306576967239380e-02 5.358684808015823364e-02
-1.312385648488998413e-01 -5.017371848225593567e-02 4.194388687610626221e-01 -2.205664515495300293e-01 -2.815470471978187561e-02 -1.022747438400983810e-02 2.075867503881454468e-01 -1.733700335025787354e-01 2.081649750471115112e-01 -1.906258463859558105e-01 -3.045959472656250000e-01 -1.838605999946594238e-01 8.203227818012237549e-02 3.624678403139114380e-02 6.037031486630439758e-02 -1.257241666316986084e-01 -2.040572315454483032e-01 2.957478761672973633e-01 -7.152316626161336899e-03 2.492153793573379517e-01 4.931894689798355103e-02 5.608183890581130981e-02 6.395504623651504517e-02 -9.648762643337249756e-02 6.135144829750061035e-02 1.999149620532989502e-01 1.609095484018325806e-01 -2.948444783687591553e-01 2.337094098329544067e-01 -1.288629602640867233e-02 -8.260350674390792847e-02 1.395613402128219604e-01
-3.694963157176971436e-01 1.930492557585239410e-02 2.829590737819671631e-01 -6.328342109918594360e-02 -4.749175161123275757e-03 3.686299920082092285e-02 3.414018154144287109e-01 -2.669576704502105713e-01 1.905498653650283813e-01 -7.967394590377807617e-02 -5.092634633183479309e-02 1.238290369510650635e-01 9.530960768461227417e-02 1.860500723123550415e-01 3.846105560660362244e-02 -8.893380872905254364e-03 -2.817560918629169464e-02 1.536351442337036133e-01 1.618572697043418884e-02 1.247486621141433716e-01 -3.193417489528656006e-01 -5.098380893468856812e-02 -3.201545476913452148e-01 -2.099076472222805023e-02 -1.650185436010360718e-01 3.803458809852600098e-01 8.223301172256469727e-02 1.102472245693206787e-01 -2.060460746288299561e-01 -1.217850483953952789e-02 4.266672953963279724e-02 -3.178870677947998047e-02
-6.636110693216323853e-02 -4.484537988901138306e-03 2.829826474189758301e-01 1.605907380580902100e-01 1.009358614683151245e-01 2.862865626811981201e-01 1.973856240510940552e-02 -6.084473803639411926e-02 5.508723668754100800e-03 -5.723332986235618591e-02 -4.349343478679656982e-01 -9.186825156211853027e-02 2.814267203211784363e-02 -2.023782432079315186e-01 2.004476338624954224e-01 -1.987088918685913086e-01 -4.500874131917953491e-02 -1.646760851144790649e-02 5.613270401954650879e-02 -2.958460897207260132e-02 -3.528845906257629395e-01 -1.938879787921905518e-01 -3.501766026020050049e-01 2.228163629770278931e-01 -2.276003956794738770e-01 1.372888386249542236e-01 -1.970325410366058350e-02 -1.629586517810821533e-01 8.795855194330215454e-02 8.740496635437011719e-02 2.781899087131023407e-02 -1.291606575250625610e-01
-5.897476896643638611e-02 -1.204756498336791992e-01 1.500088572502136230e-01 -3.113011717796325684e-01 -5.221875011920928955e-02 7.940573990345001221e-02 3.793027102947235107e-01 -3.175129592418670654e-01 2.248985618352890015e-01 -3.660100698471069336e-01 -1.862256377935409546e-01 8.512972854077816010e-03 -4.926535859704017639e-02 -2.108319252729415894e-01 2.023231536149978638e-01 -1.958006173372268677e-01 5.239356309175491333e-02 -4.972814023494720459e-02 -2.316444963216781616e-01 -2.095260098576545715e-02 -2.425585640594363213e-03 1.865155696868896484e-01 -1.474360972642898560e-01 -1.082775890827178955e-01 -1.892523467540740967e-01 2.752074226737022400e-02 -8.488421887159347534e-02 7.780912518501281738e-02 -2.132279872894287109e-01 -8.026902377605438232e-02 -1.346749067306518555e-01 1.264234185218811035e-01
6.618522852659225464e-02 8.464012295007705688e-02 1.454400420188903809e-01 -2.673268020153045654e-01 2.238183021545410156e-01 1.695594191551208496e-01 1.583912372589111328e-01 4.550250992178916931e-02 1.498468518257141113e-01 -1.981338113546371460e-01 -4.508322775363922119e-01 6.808514893054962158e-02 -5.338363698683679104e-04 8.207944035530090332e-02 2.152064293622970581e-01 -1.379437148571014404e-01 1.105692088603973389e-01 8.326416462659835815e-02 5.867906287312507629e-02 1.551537513732910156e-01 9.250774234533309937e-02 1.186237931251525879e-01 -4.879090934991836548e-02 3.461740911006927490e-01 -1.179519891738891602e-01 4.035218432545661926e-02 -1.043177489191293716e-02 1.036950051784515381e-01 -1.434876471757888794e-01 -2.258947789669036865e-01 -3.452730178833007812e-01 -1.985092014074325562e-01
-4.848444834351539612e-02 1.086498349905014038e-01 3.799936771392822266e-01 -1.635183691978454590e-01 7.227361202239990234e-02 3.171132504940032959e-02 -1.238338425755500793e-01 -1.039018779993057251e-01 -8.828023076057434082e-02 -2.017010450363159180e-01 -2.289271950721740723e-01 1.594737470149993896e-01 4.304489493370056152e-02 1.717406660318374634e-01 -1.196201797574758530e-02 -8.700619451701641083e-03 2.985868789255619049e-02 2.218654453754425049e-01 8.683310449123382568e-02 4.319276809692382812e-01 -1.259315311908721924e-01 1.462123692035675049e-01 -1.529324650764465332e-01 1.585799306631088257e-01 -2.702291011810302734e-01 2.875539362430572510e-01 -2.158919721841812134e-01 -2.222051285207271576e-02 -3.829616308212280273e-02 -2.167535573244094849e-01 2.003175318241119385e-01 5.557655915617942810e-02
-3.344666361808776855e-01 -7.580075412988662720e-03 3.344180583953857422e-01 -1.032715067267417908e-01 6.408621370792388916e-02 7.918561995029449463e-02 3.511429131031036377e-01 -7.631207257509231567e-02 1.173404976725578308e-01 9.364444017410278320e-02 -1.099981814622879028e-01 1.179256439208984375e-01 1.814635246992111206e-01 7.317078858613967896e-02 2.663121819496154785e-01 -2.389015704393386841e-01 -2.780826576054096222e-02 1.925189197063446045e-01 -1.363967359066009521e-01 5.858733877539634705e-02 1.802769154310226440e-01 -1.150413304567337036e-01 -1.691651195287704468e-01 -1.625153273344039917e-01 1.754906587302684784e-02 2.814593017101287842e-01 9.611586481332778931e-02 -2.580063939094543457e-01 5.091615393757820129e-02 1.502326577901840210e-01 -1.529528498649597168e-01 -2.161554545164108276e-01
-2.327182143926620483e-01 2.315069735050201416e-01 -6.482268869876861572e-02 -4.040215313434600830e-01 1.115564852952957153e-01 1.112131029367446899e-01 3.138672709465026855e-01 -1.314532458782196045e-01 3.016701042652130127e-01 2.432365342974662781e-02 -1.696411967277526855e-01 -3.308611363172531128e-02 3.377672657370567322e-02 -5.162294209003448486e-02 -1.329225488007068634e-02 -1.333622634410858154e-01 -9.267846494913101196e-02 -6.176883354783058167e-02 4.752309061586856842e-03 2.924644947052001953e-01 -2.565271854400634766e-01 1.180078387260437012e-01 -1.573817618191242218e-02 9.649071097373962402e-02 -2.800083346664905548e-02 3.477914631366729736e-01 -1.900500506162643433e-01 1.405183672904968262e-01 6.310019642114639282e-02 -1.471768766641616821e-01 -2.028893381357192993e-01 -9.644176810979843140e-02
-9.870275110006332397e-02 -1.770662069320678711e-01 1.695816516876220703e-01 1.949287503957748413e-01 8.436066657304763794e-02 -1.906650699675083160e-02 -1.750669907778501511e-03 -6.120289862155914307e-02 -6.532433629035949707e-02 -9.181567281484603882e-02 -3.208111524581909180e-01 -1.469509154558181763e-01 7.791997492313385010e-02 -1.905905306339263916e-01 1.531080603599548340e-01 -3.529149889945983887e-01 1.201487891376018524e-02 -2.123534530401229858e-01 -8.741070330142974854e-02 2.655007317662239075e-02 -1.939081698656082153e-01 2.445388399064540863e-02 -3.348395228385925293e-01 6.896352022886276245e-02 -2.461908012628555298e-01 3.267896771430969238e-01 1.467325687408447266e-01 2.542350441217422485e-02 2.241024821996688843e-01 -1.019787862896919250e-01 2.499047666788101196e-02 -3.063364326953887939e-01
-3.445087932050228119e-03 -6.425439566373825073e-02 1.878432929515838623e-01 -3.657745718955993652e-01 -8.878107368946075439e-02 1.183374151587486267e-01 1.282023340463638306e-01 -1.952881813049316406e-01 -1.495037674903869629e-01 -1.449912339448928833e-01 -2.076910287141799927e-01 -1.226670667529106140e-01 1.276371181011199951e-01 2.985144383274018764e-04 1.476368159055709839e-01 -1.735436320304870605e-01 -6.226443126797676086e-02 2.163012921810150146e-01 -1.271753311157226562e-01 3.146724402904510498e-01 -5.997559055685997009e-02 8.480004221200942993e-02 -3.688403964042663574e-01 2.130056768655776978e-01 -2.641906403005123138e-02 2.191308140754699707e-01 1.133798062801361084e-01 -8.942295610904693604e-02 -7.916946709156036377e-02 3.752900063991546631e-01 -1.340665016323328018e-02 -7.514075934886932373e-02
-3.110755681991577148e-01 1.168302670121192932e-01 1.423548310995101929e-01 -2.417551539838314056e-02 1.990244537591934204e-01 1.833789795637130737e-01 2.092562615871429443e-01 -1.382500380277633667e-01 -7.153249345719814301e-03 2.614760994911193848e-01 -4.401436150074005127e-01 -3.679453730583190918e-01 1.458644717931747437e-01 2.090474963188171387e-01 -2.019797451794147491e-02 3.624626994132995605e-02 5.690911784768104553e-02 -1.019212231040000916e-01 -7.824508845806121826e-02 2.746047973632812500e-01 -2.681917250156402588e-01 -1.916765794157981873e-02 -2.205345481634140015e-01 -2.477474510669708252e-02 1.002315431833267212e-02 3.036348894238471985e-02 9.655676782131195068e-02 -1.512735635042190552e-01 -1.192782744765281677e-01 -3.510867431759834290e-02 -1.999029517173767090e-02 5.073803663253784180e-02
-1.384421288967132568e-01 -3.599462285637855530e-02 1.781579405069351196e-01 1.477024108171463013e-01 -3.681432455778121948e-02 1.620306372642517090e-01 5.600197613239288330e-02 -3.199304640293121338e-01 1.040176860988140106e-02 1.320759356021881104e-01 -2.035341262817382812e-01 -3.460288746282458305e-03 1.596845239400863647e-01 1.321948915719985962e-01 2.722381055355072021e-01 5.118333920836448669e-02 3.817091509699821472e-02 2.072190195322036743e-01 -1.801329553127288818e-01 2.518103122711181641e-01 1.085719093680381775e-01 2.348119765520095825e-01 -2.049386650323867798e-01 2.258914560079574585e-01 -2.061643153429031372e-01 3.344261050224304199e-01 -1.766181141138076782e-01 1.772220581769943237e-01 6.506521999835968018e-02 1.935735046863555908e-01 -2.544391900300979614e-02 -2.338383346796035767e-01
-2.742792665958404541e-01 -2.670853137969970703e-01 4.063729643821716309e-01 -9.353768080472946167e-03 1.220748573541641235e-01 1.148976311087608337e-01 -1.196995079517364502e-01 -1.489962041378021240e-01 6.974578648805618286e-02 1.272225677967071533e-01 -1.895387917757034302e-01 -1.158677488565444946e-01 2.426932603120803833e-01 1.110529825091362000e-01 3.535144776105880737e-02 -2.454132884740829468e-01 -2.188770659267902374e-02 -9.261289983987808228e-02 -7.739286869764328003e-02 2.199991792440414429e-01 -3.655089065432548523e-02 2.162654101848602295e-01 -1.077137961983680725e-01 6.750897318124771118e-02 -2.696516811847686768e-01 1.676840484142303467e-01 5.069618299603462219e-02 2.258792221546173096e-01 2.404255270957946777e-01 3.372432664036750793e-02 -1.208986043930053711e-01 -2.545112967491149902e-01
-2.510853707790374756e-01 2.133402042090892792e-02 2.984483540058135986e-01 1.928078085184097290e-01 1.521565020084381104e-01 9.218414872884750366e-02 2.855608426034450531e-02 -1.893503814935684204e-01 -2.550931274890899658e-02 -1.762274056673049927e-01 -3.628553748130798340e-01 -2.176282852888107300e-01 3.272233605384826660e-01 -7.718831300735473633e-03 1.014082655310630798e-01 -2.282276749610900879e-01 -5.364570766687393188e-02 1.750316917896270752e-01 -2.811491191387176514e-01 9.472603350877761841e-02 1.389226466417312622e-01 4.889880493283271790e-02 1.081031709909439087e-01 -7.859215885400772095e-02 -2.242548018693923950e-01 2.967377007007598877e-01 1.699987053871154785e-02 8.391099423170089722e-02 1.837149411439895630e-01 1.438388079404830933e-01 -2.012534998357295990e-02 9.605749510228633881e-03
4.040838778018951416e-02 -1.475854814052581787e-01 -5.372687708586454391e-03 -3.637945279479026794e-02 -1.324637830257415771e-01 -1.832698844373226166e-02 1.114633008837699890e-01 2.109698392450809479e-02 -6.622941046953201294e-02 -2.973220348358154297e-01 -2.609090805053710938e-01 9.111885726451873779e-02 3.985574543476104736e-01 -2.947853878140449524e-02 2.432246357202529907e-01 -1.522762775421142578e-01 -1.850111633539199829e-01 1.376829594373703003e-01 -1.528141200542449951e-01 3.503565192222595215e-01 -1.390178594738245010e-02 4.351004660129547119e-01 -2.173776477575302124e-01 -1.599729508161544800e-01 -5.583465844392776489e-02 4.426457732915878296e-02 3.914585337042808533e-03 2.266000360250473022e-01 3.687898814678192139e-02 -6.603621691465377808e-02 3.981357440352439880e-02 -8.872572332620620728e-02
-3.599059879779815674e-01 2.367149293422698975e-01 1.198501959443092346e-01 1.133830100297927856e-01 2.314428240060806274e-02 1.721020936965942383e-01 2.137667536735534668e-01 -1.763746514916419983e-02 7.456889748573303223e-02 9.502376429736614227e-03 -2.531543374061584473e-01 -4.185033738613128662e-01 2.541494071483612061e-01 2.576464116573333740e-01 1.338821500539779663e-01 7.113435864448547363e-02 -3.933144733309745789e-02 -1.055285707116127014e-01 -1.903522163629531860e-01 2.747857570648193359e-01 -2.408763915300369263e-01 4.279513657093048096e-02 -8.931402862071990967e-02 3.822686150670051575e-02 6.335828453302383423e-02 4.709022492170333862e-02 1.493837386369705200e-01 -2.348533570766448975e-01 -1.075754836201667786e-01 -2.582520060241222382e-02 1.570974476635456085e-02 1.493499279022216797e-01
-3.794325590133666992e-01 2.073634862899780273e-01 3.102089278399944305e-02 -1.928358078002929688e-01 2.292736470699310303e-01 1.721124202013015747e-01 1.701123118400573730e-01 -1.650441884994506836e-01 1.167750805616378784e-01 2.207441953942179680e-03 -3.311108350753784180e-01 -1.462703794240951538e-01 -8.016067743301391602e-02 -2.199635207653045654e-01 -5.391201749444007874e-02 5.258519668132066727e-04 -2.115478217601776123e-01 7.124596834182739258e-02 1.179583594202995300e-01 3.059989809989929199e-01 9.762331610545516014e-04 1.696620369330048561e-03 -2.247050553560256958e-01 -1.173339597880840302e-02 -8.612588047981262207e-02 2.824488580226898193e-01 -2.417310476303100586e-01 -1.113832071423530579e-01 1.396992951631546021e-01 -3.532005473971366882e-02 -2.063459157943725586e-01 6.884989142417907715e-02
-9.226255351677536964e-04 -1.169723197817802429e-01 1.716526448726654053e-01 -3.276933133602142334e-01 1.022458970546722412e-01 -6.764021515846252441e-02 8.543740957975387573e-02 -3.301067352294921875e-01 1.455160789191722870e-03 -5.180246196687221527e-03 -2.964010834693908691e-01 -8.411744609475135803e-03 -2.241392619907855988e-02 -2.764001190662384033e-01 4.326483607292175293e-01 2.127425372600555420e-02 -2.932444773614406586e-02 2.947576344013214111e-01 -1.231054365634918213e-01 1.427874565124511719e-01 -2.232755422592163086e-01 8.776006847620010376e-02 -3.024518191814422607e-01 -7.129817269742488861e-03 -3.675271570682525635e-02 1.741809397935867310e-01 -1.154221594333648682e-01 1.147904526442289352e-02 -1.153245382010936737e-02 9.047879278659820557e-02 1.914161890745162964e-01 -5.665390193462371826e-02
-1.507977396249771118e-01 -1.071451231837272644e-01 1.916855573654174805e-01 2.219638042151927948e-02 -5.098867788910865784e-02 1.253641396760940552e-01 2.933803796768188477e-01 -3.708904609084129333e-02 -2.659568376839160919e-02 -3.488697409629821777e-01 -1.922157555818557739e-01 1.825549006462097168e-01 -1.187672317028045654e-01 -4.445056244730949402e-02 2.165244370698928833e-01 1.694105863571166992e-01 1.717549115419387817e-01 -2.004398852586746216e-01 -4.006905257701873779e-01 1.871262490749359131e-02 -5.025836080312728882e-02 1.504751741886138916e-01 -1.720788627862930298e-01 2.528906464576721191e-01 -1.713227480649948120e-02 2.137870490550994873e-01 -1.982626914978027344e-01 -1.733783632516860962e-02 1.685137860476970673e-02 6.021337583661079407e-02 -6.834861636161804199e-02 3.080984354019165039e-01
-1.580157727003097534e-01 -1.506520211696624756e-01 1.791262328624725342e-01 -2.370899170637130737e-01 2.050584554672241211e-01 6.311333924531936646e-02 1.174718439579010010e-01 9.873519092798233032e-02 1.791206747293472290e-01 -2.600055038928985596e-01 -1.984199285507202148e-01 -8.503146469593048096e-02 -6.342053413391113281e-02 1.262160688638687134e-01 -3.207822144031524658e-02 3.473547846078872681e-02 2.816059291362762451e-01 7.715432345867156982e-02 -1.331124156713485718e-01 3.376498818397521973e-01 -2.164920121431350708e-01 2.062809169292449951e-01 -7.832164317369461060e-02 1.180976182222366333e-01 -2.784980237483978271e-01 2.780500352382659912e-01 -2.448780462145805359e-03 -1.517871320247650146e-01 1.132852733135223389e-01 -3.050325512886047363e-01 1.155993416905403137e-01 4.834747686982154846e-02
-1.428608298301696777e-01 1.309502422809600830e-01 4.291277825832366943e-01 -1.358537673950195312e-01 2.117284089326858521e-01 -5.850100517272949219e-02 5.964150279760360718e-02 -1.044899299740791321e-01 1.862566471099853516e-01 -1.455069333314895630e-01 -3.578380942344665527e-01 -2.436055615544319153e-02 2.707318663597106934e-01 6.774993985891342163e-02 -1.659539192914962769e-01 1.064636632800102234e-01 9.449454396963119507e-02 1.625954508781433105e-01 5.204534903168678284e-02 3.018621206283569336e-01 -2.213663756847381592e-01 2.096531912684440613e-02 -2.517835795879364014e-01 3.872996941208839417e-02 -1.556577384471893311e-01 1.889548152685165405e-01 2.439753115177154541e-01 -2.859134413301944733e-02 -7.081089168787002563e-02 9.586724452674388885e-03 1.401908844709396362e-01 -8.529468625783920288e-02
-1.356082409620285034e-01 -2.560307979583740234e-01 2.602521777153015137e-01 -1.597181893885135651e-02 -4.228054359555244446e-02 1.968896836042404175e-01 4.727450385689735413e-02 -1.644269097596406937e-03 2.430140972137451172e-01 -3.399677947163581848e-02 -2.358832359313964844e-01 1.093890368938446045e-01 3.805511593818664551e-01 2.620747685432434082e-01 9.520502388477325439e-02 -2.109531313180923462e-01 -8.385092765092849731e-02 1.996005326509475708e-01 -1.718345582485198975e-01 2.299015820026397705e-01 -9.410922229290008545e-02 3.554587960243225098e-01 -3.615413792431354523e-03 -6.770315766334533691e-02 -1.337530910968780518e-01 1.139055863022804260e-01 1.082543283700942993e-01 1.758411377668380737e-01 3.498662263154983521e-02 -1.442419886589050293e-01 -2.099784165620803833e-01 -4.139712825417518616e-02
-3.813800811767578125e-01 7.586684823036193848e-02 7.861936092376708984e-02 -1.894530951976776123e-01 -4.617637395858764648e-02 1.567261964082717896e-01 2.101995050907135010e-01 1.007112413644790649e-01 3.784674033522605896e-02 -6.996862590312957764e-02 -3.840495347976684570e-01 -2.171137332916259766e-01 -1.158317252993583679e-01 -9.633064270019531250e-02 -1.536687612533569336e-01 -2.482934892177581787e-01 -1.655085235834121704e-01 2.880969941616058350e-01 -9.174516424536705017e-03 3.470247685909271240e-01 -2.111872583627700806e-01 -3.819435834884643555e-02 1.008797287940979004e-01 4.891835153102874756e-02 -2.105680853128433228e-01 1.543588191270828247e-01 1.051554754376411438e-01 -9.515498578548431396e-02 6.775605026632547379e-03 3.046875447034835815e-02 -9.195291996002197266e-02 -1.718661338090896606e-01
-8.879990130662918091e-02 -8.034487068653106689e-02 1.711907088756561279e-01 5.295509472489356995e-02 3.617037460207939148e-02 7.786879688501358032e-02 9.211430698633193970e-02 -2.116286009550094604e-01 2.093924283981323242e-01 1.191484257578849792e-01 -4.359268248081207275e-01 1.332212388515472412e-01 -1.202932596206665039e-01 1.052938029170036316e-01 2.443621493875980377e-02 -1.317624151706695557e-01 -3.306344747543334961e-01 -1.568363010883331299e-01 -5.212033167481422424e-02 -1.537432223558425903e-01 -1.360992789268493652e-01 2.052502930164337158e-01 -1.110564619302749634e-01 3.861557543277740479e-01 -1.072063893079757690e-01 1.236641258001327515e-01 1.649080961942672729e-01 1.644319742918014526e-01 -2.134676128625869751e-01 -1.273164153099060059e-01 -2.361471801996231079e-01 -5.133333429694175720e-02
-3.266952335834503174e-01 -7.133497297763824463e-02 1.412772685289382935e-01 1.675531864166259766e-01 1.123288720846176147e-01 8.047931641340255737e-02 7.581388950347900391e-02 -9.243316948413848877e-02 9.528519958257675171e-02 7.007481157779693604e-02 -4.377994239330291748e-01 -5.886164680123329163e-02 1.077511534094810486e-01 1.975452005863189697e-01 1.533352583646774292e-01 1.107337474822998047e-01 -3.529827892780303955e-01 -1.470935181714594364e-03 -1.210077106952667236e-01 2.240271121263504028e-01 -3.072843551635742188e-01 2.218578010797500610e-02 -5.661703273653984070e-02 -1.918127387762069702e-01 -2.055130600929260254e-01 5.584648624062538147e-02 -3.001882694661617279e-02 -2.704991400241851807e-01 -1.474751681089401245e-01 -1.535940766334533691e-01 -1.461156606674194336e-01 2.779143303632736206e-02
-5.573424696922302246e-02 3.210790827870368958e-02 4.912362396717071533e-01 -1.012306585907936096e-01 5.950217694044113159e-02 -3.689953312277793884e-02 7.250538468360900879e-02 -3.859495818614959717e-01 -1.828539185225963593e-02 -1.469077765941619873e-01 -3.297235965728759766e-01 -1.667496562004089355e-01 -2.080101817846298218e-01 -1.226665005087852478e-01 -2.371897399425506592e-01 9.776129573583602905e-02 -4.866258054971694946e-02 -5.987089499831199646e-02 -1.013447716832160950e-01 2.017067968845367432e-01 -2.230209410190582275e-01 9.541055560111999512e-02 6.861539930105209351e-02 1.047581806778907776e-02 -2.915734797716140747e-02 1.126253306865692139e-01 -4.124411568045616150e-02 8.660963177680969238e-02 1.106435209512710571e-01 -2.273506820201873779e-01 -1.836094111204147339e-01 -2.483287602663040161e-01
-3.433187603950500488e-01 -1.518142968416213989e-01 2.410886883735656738e-01 -2.460762113332748413e-02 1.453231573104858398e-01 9.395801275968551636e-02 -6.689799576997756958e-02 -7.805350422859191895e-02 -2.772992551326751709e-01 -8.432175964117050171e-02 -2.722390592098236084e-01 -3.417706489562988281e-02 6.525940448045730591e-02 -1.932322978973388672e-01 6.489489227533340454e-02 1.192289590835571289e-01 8.875173330307006836e-02 -1.051733493804931641e-01 -1.524010151624679565e-01 -7.502534985542297363e-02 2.860580943524837494e-02 1.070057675242424011e-01 -3.778712749481201172e-01 1.347784101963043213e-01 3.030689656734466553e-01 3.663716018199920654e-01 7.281728833913803101e-02 -1.089541390538215637e-01 -1.878358721733093262e-01 8.801305666565895081e-03 -1.745926886796951294e-01 1.020833402872085571e-01
-1.834958195686340332e-01 2.790055004879832268e-03 1.201828420162200928e-01 1.066894903779029846e-01 3.609539866447448730e-01 1.970820426940917969e-01 1.026547327637672424e-01 1.214876547455787659e-01 -6.607505679130554199e-02 -1.508521963842213154e-03 -3.035965561866760254e-01 -3.948756493628025055e-03 2.401686906814575195e-01 -2.170756012201309204e-01 1.928231716156005859e-01 -1.033255830407142639e-01 -8.304921537637710571e-02 -8.444105088710784912e-02 -1.005167886614799500e-02 2.415257245302200317e-01 -1.237507089972496033e-01 -1.773283258080482483e-02 -3.973999321460723877e-01 4.307446777820587158e-01 -1.039953082799911499e-01 1.463162004947662354e-01 -3.817424550652503967e-02 1.237008497118949890e-01 4.928324371576309204e-02 8.933242410421371460e-02 8.992332732304930687e-04 -7.682419568300247192e-02
-6.534564495086669922e-02 1.616983562707901001e-01 7.170009613037109375e-02 -1.080734506249427795e-01 7.098582573235034943e-03 7.866255193948745728e-02 3.356234729290008545e-01 -9.348222613334655762e-02 1.975951790809631348e-01 -3.168928995728492737e-02 -1.530576050281524658e-01 -2.126314491033554077e-01 1.168319731950759888e-01 1.289263088256120682e-02 3.197223246097564697e-01 -1.407191306352615356e-01 -1.156646087765693665e-01 3.079820871353149414e-01 -3.505712002515792847e-02 1.213050261139869690e-01 -3.857617676258087158e-01 1.103368103504180908e-01 -4.296926409006118774e-02 8.678667247295379639e-02 -2.515817284584045410e-01 2.217546254396438599e-01 7.976650260388851166e-03 -8.047624677419662476e-02 -1.862158626317977905e-01 -3.284694254398345947e-01 -1.564742028713226318e-01 -3.809003625065088272e-03
-3.749222457408905029e-01 5.045653670094907284e-04 1.886244267225265503e-01 -9.377296268939971924e-02 2.092960625886917114e-01 1.256296411156654358e-03 2.990315258502960205e-01 -1.582669317722320557e-01 1.107503548264503479e-01 -1.451296061277389526e-01 -2.401327639818191528e-01 -9.738264977931976318e-02 2.985289990901947021e-01 7.882145792245864868e-02 -1.447858363389968872e-01 7.081440836191177368e-02 -9.844381362199783325e-02 1.619622707366943359e-01 1.183872018009424210e-02 1.874314062297344208e-02 -2.708373069763183594e-01 -1.023404672741889954e-02 -3.433718979358673096e-01 -4.228199273347854614e-02 -1.413232237100601196e-01 2.374531328678131104e-01 -1.265145186334848404e-02 3.876611217856407166e-02 -3.221034407615661621e-01 -4.361944645643234253e-02 1.397119909524917603e-01 -4.737793281674385071e-02
-1.268801838159561157e-01 -9.303960017859935760e-03 4.085702598094940186e-01 1.277408003807067871e-01 -2.220886526629328728e-03 -1.721650063991546631e-01 2.962208986282348633e-01 4.743926972150802612e-02 -1.259746402502059937e-01 -2.414708286523818970e-01 -1.643210798501968384e-01 -2.061816453933715820e-01 4.020683718408690766e-06 2.616798691451549530e-02 1.203488558530807495e-01 2.186897248029708862e-01 2.948096394538879395e-02 -1.698737740516662598e-01 -3.421125113964080811e-01 -1.085203215479850769e-01 -2.699467837810516357e-01 1.897896230220794678e-01 -2.226438373327255249e-01 1.136361435055732727e-01 1.047951541841030121e-02 1.885196119546890259e-01 2.033434808254241943e-01 -1.215738207101821899e-01 1.430203765630722046e-01 1.631426624953746796e-02 -1.018148660659790039e-01 -1.464795023202896118e-01
1.342309825122356415e-02 -3.301645442843437195e-02 3.311467468738555908e-01 -1.632627099752426147e-01 2.709402441978454590e-01 4.199166595935821533e-02 1.194790154695510864e-01 2.766659483313560486e-02 2.064588069915771484e-01 -2.078343778848648071e-01 -2.252479195594787598e-01 3.569192066788673401e-02 1.722140908241271973e-01 2.514647543430328369e-01 2.484773695468902588e-01 -6.957004219293594360e-02 1.443775594234466553e-01 9.327792376279830933e-02 -2.997719869017601013e-02 2.796410024166107178e-01 1.049605533480644226e-01 1.439250558614730835e-01 -1.115730181336402893e-01 2.635567486286163330e-01 3.405517339706420898e-02 5.805719271302223206e-02 -3.336566314101219177e-02 1.138274893164634705e-01 3.754357248544692993e-02 -3.542946279048919678e-01 -1.987151056528091431e-01 -2.599860131740570068e-01
-1.218833923339843750e-01 6.916337460279464722e-02 9.740355610847473145e-02 -5.405133962631225586e-02 2.688862383365631104e-01 -2.026753276586532593e-01 2.747878432273864746e-01 -1.056444421410560608e-01 1.261718869209289551e-01 -1.128448322415351868e-01 -3.995721936225891113e-01 2.251289188861846924e-01 4.597033560276031494e-02 -6.717889755964279175e-02 2.813703119754791260e-01 -1.869598180055618286e-01 -3.830612599849700928e-01 1.065640524029731750e-01 -1.119040772318840027e-01 -2.838332206010818481e-03 1.528667565435171127e-02 2.581404745578765869e-01 1.144606713205575943e-02 1.974316984415054321e-01 2.021514438092708588e-02 1.633188873529434204e-01 -2.183627784252166748e-01 9.992433339357376099e-02 -3.474565595388412476e-02 1.307559460401535034e-01 9.087639302015304565e-02 1.422926634550094604e-01
1.327727641910314560e-02 3.181781619787216187e-02 1.558167636394500732e-01 -1.299872100353240967e-01 1.376521289348602295e-01 3.040706505998969078e-03 9.672952443361282349e-02 -4.791666567325592041e-02 4.983726143836975098e-02 -1.129171624779701233e-01 -6.021518111228942871e-01 2.671865047886967659e-03 2.491011619567871094e-01 2.178486287593841553e-01 2.419682741165161133e-01 -6.338437646627426147e-02 -6.432001292705535889e-02 3.931735083460807800e-02 1.410538852214813232e-01 8.941023796796798706e-02 6.208903715014457703e-02 6.749942153692245483e-02 -3.608748689293861389e-02 6.247254350455477834e-05 9.550361335277557373e-02 1.997132450342178345e-01 -9.231083840131759644e-02 3.632858395576477051e-01 -8.420467376708984375e-02 -2.034786492586135864e-01 -9.032387286424636841e-02 -2.961059510707855225e-01
-1.772305220365524292e-01 4.392175748944282532e-02 2.464812099933624268e-01 1.715867966413497925e-01 2.420701235532760620e-01 3.457590341567993164e-01 5.285438895225524902e-02 7.905860990285873413e-02 6.157390400767326355e-02 1.031299773603677750e-02 -1.418151408433914185e-01 -1.217987015843391418e-01 2.574386596679687500e-01 -1.117492243647575378e-01 9.768504649400711060e-02 -1.936314702033996582e-01 -2.331528514623641968e-01 9.370644390583038330e-02 -2.790178358554840088e-02 1.354573071002960205e-01 4.006869718432426453e-02 2.190205156803131104e-01 -1.365818828344345093e-01 1.932266354560852051e-01 -1.631264090538024902e-01 4.021767377853393555e-01 -2.458938062191009521e-01 2.821033261716365814e-02 1.898301541805267334e-01 1.045341324061155319e-02 -1.435955464839935303e-01 -1.744029968976974487e-01
2.040281891822814941e-02 -2.377448081970214844e-01 4.614014029502868652e-01 -5.197676643729209900e-02 7.919624447822570801e-03 -9.921988844871520996e-02 6.452031433582305908e-02 3.919434174895286560e-02 -2.544598877429962158e-01 2.582614868879318237e-02 -3.165980875492095947e-01 -2.878654897212982178e-01 7.267352193593978882e-02 -1.493996828794479370e-01 1.655651181936264038e-01 -9.429699927568435669e-02 -1.345620602369308472e-01 1.519339978694915771e-01 -2.295451462268829346e-01 1.716236919164657593e-01 4.037018120288848877e-02 1.214090287685394287e-01 -1.234910264611244202e-01 1.414225697517395020e-01 1.026930008083581924e-02 2.823762893676757812e-01 2.509467005729675293e-01 3.027341328561306000e-02 3.398668020963668823e-02 7.904821634292602539e-02 3.565291687846183777e-02 -2.684666812419891357e-01
-3.894518911838531494e-01 -1.760893315076828003e-02 2.972140312194824219e-01 -2.131630182266235352e-01 2.241132706403732300e-01 1.279885917901992798e-01 1.309234946966171265e-01 -1.399336457252502441e-01 5.767137557268142700e-02 2.804324729368090630e-03 -2.277027517557144165e-01 6.903744488954544067e-02 1.689919829368591309e-01 -2.785765826702117920e-01 5.807244032621383667e-02 4.338107630610466003e-02 -8.208859711885452271e-02 2.791984677314758301e-01 -1.198738068342208862e-01 7.068050652742385864e-02 -1.527726948261260986e-01 1.449440419673919678e-01 7.425674702972173691e-03 -5.458203144371509552e-03 5.961987003684043884e-02 2.721431851387023926e-01 -1.121144816279411316e-01 1.519813835620880127e-01 -1.605887115001678467e-01 -1.867509335279464722e-01 9.318654239177703857e-02 3.292786180973052979e-01
-3.429563045501708984e-01 2.060381025075912476e-01 1.588358730077743530e-01 -7.367319613695144653e-02 6.686329841613769531e-02 -7.462347857654094696e-03 2.118926346302032471e-01 -3.211094439029693604e-02 9.978085011243820190e-02 2.647109702229499817e-02 -1.250910609960556030e-01 4.608679190278053284e-02 5.442792922258377075e-02 2.407702244818210602e-02 -6.471719592809677124e-03 -9.091665968298912048e-03 3.633157536387443542e-02 1.131995543837547302e-01 1.844793707132339478e-01 9.003511071205139160e-02 -2.363600432872772217e-01 1.718807220458984375e-01 -1.632944345474243164e-01 1.321451365947723389e-01 2.614547014236450195e-01 3.450776338577270508e-01 -1.879873126745223999e-01 -2.634519636631011963e-01 -3.709121644496917725e-01 -1.075133755803108215e-01 -1.576671451330184937e-01 -2.733763456344604492e-01
1.610400900244712830e-02 -5.998485721647739410e-03 2.465766668319702148e-01 4.771207645535469055e-02 9.140213020145893097e-03 -7.653863634914159775e-03 1.622471362352371216e-01 -5.391130223870277405e-02 1.554294675588607788e-01 3.478904813528060913e-02 -5.606119036674499512e-01 1.045975238084793091e-01 2.103983759880065918e-01 2.402670867741107941e-02 2.995892763137817383e-01 -9.461308270692825317e-02 8.494756370782852173e-02 9.653520584106445312e-02 -1.345936357975006104e-01 -1.688048094511032104e-01 5.564027652144432068e-02 1.238142102956771851e-01 -4.129936918616294861e-02 1.674440354108810425e-01 -8.808505535125732422e-02 1.504112631082534790e-01 4.247799515724182129e-03 1.420724093914031982e-01 -1.693337573669850826e-03 -1.588450223207473755e-01 -4.097422659397125244e-01 -2.410129308700561523e-01
-3.941312059760093689e-02 -6.675989180803298950e-02 1.908254176378250122e-01 -1.508540511131286621e-01 3.422963619232177734e-02 1.127129569649696350e-01 1.475675106048583984e-01 8.516211062669754028e-03 1.593099236488342285e-01 -5.390291288495063782e-02 -5.634691119194030762e-01 1.863377392292022705e-01 2.811933457851409912e-01 1.884453147649765015e-01 2.134874761104583740e-01 -1.462952345609664917e-01 4.282120242714881897e-02 -1.527612060308456421e-01 -1.197648867964744568e-01 1.042059063911437988e-01 9.212116710841655731e-03 7.608126103878021240e-02 1.066972687840461731e-01 -8.161415904760360718e-02 5.417556315660476685e-02 1.518782675266265869e-01 -1.375574897974729538e-02 1.799259930849075317e-01 -1.380159407854080200e-01 -1.510658562183380127e-01 -3.641071915626525879e-01 -1.724249124526977539e-01
-2.783565223217010498e-01 -1.108673494309186935e-02 2.982008457183837891e-01 2.087456732988357544e-02 1.033476442098617554e-01 -2.218053638935089111e-01 1.693384051322937012e-01 -2.377314865589141846e-01 3.290290012955665588e-02 -8.024239540100097656e-02 -1.768355518579483032e-01 1.168088465929031372e-01 1.349329948425292969e-01 1.504987850785255432e-02 -4.655455797910690308e-02 1.642278581857681274e-01 -7.242009043693542480e-02 2.480305582284927368e-01 7.232842594385147095e-02 2.301743030548095703e-01 -3.445523679256439209e-01 3.507981598377227783e-01 -2.036586701869964600e-01 1.302987337112426758e-01 -1.982496231794357300e-01 2.022476345300674438e-01 6.881083548069000244e-02 1.907235682010650635e-01 -1.619574427604675293e-01 5.184040963649749756e-02 2.054429054260253906e-02 -1.099735572934150696e-01
-3.242380917072296143e-02 1.415069960057735443e-02 1.586935073137283325e-01 -2.568657509982585907e-02 -2.980427145957946777e-01 2.745640277862548828e-01 1.275889575481414795e-01 9.843728505074977875e-03 6.447247415781021118e-02 -2.609748542308807373e-01 -3.809049427509307861e-01 -4.813995957374572754e-02 -3.311816975474357605e-02 -2.078344225883483887e-01 -1.091080456972122192e-01 -2.836582064628601074e-01 -2.502688765525817871e-01 8.214486390352249146e-02 -2.781845927238464355e-01 1.952596455812454224e-01 -9.238532185554504395e-02 3.170654177665710449e-01 9.863486886024475098e-02 -1.169242188334465027e-01 -1.925076991319656372e-01 8.636815100908279419e-02 3.494783118367195129e-02 1.014519557356834412e-01 -1.169997826218605042e-02 1.722165942192077637e-01 1.803419142961502075e-01 -1.652837544679641724e-02
-1.587367355823516846e-01 -1.059702783823013306e-01 2.830179333686828613e-01 -2.552375495433807373e-01 1.263332813978195190e-01 -1.682099103927612305e-01 5.691014602780342102e-02 -1.547858566045761108e-01 8.932811766862869263e-02 -4.311828911304473877e-01 -3.475756347179412842e-01 -1.596711128950119019e-01 -4.898794926702976227e-03 1.018874719738960266e-01 2.316944301128387451e-03 -4.773861914873123169e-02 -1.181804314255714417e-01 2.771924734115600586e-01 -1.529251504689455032e-02 2.959019541740417480e-01 -3.528270497918128967e-02 2.461915612220764160e-01 1.494921452831476927e-04 1.239791736006736755e-01 -3.350969031453132629e-02 1.617291718721389771e-01 8.157716691493988037e-02 -1.013060137629508972e-01 1.829210072755813599e-01 -1.010115072131156921e-01 -1.222348064184188843e-01 1.880494803190231323e-01
2.839672267436981201e-01 -1.400912553071975708e-01 2.873601615428924561e-01 3.592673689126968384e-02 -2.445990741252899170e-01 5.936421081423759460e-02 2.603723108768463135e-01 -1.862937211990356445e-01 -2.043466269969940186e-02 1.090622171759605408e-01 -4.186861217021942139e-01 -1.742506623268127441e-01 3.008100017905235291e-02 -2.349723577499389648e-01 7.851591333746910095e-03 -3.668932616710662842e-02 6.201417371630668640e-02 5.613473244011402130e-03 9.257348626852035522e-02 2.605378329753875732e-01 -2.359109371900558472e-01 8.398713171482086182e-02 -1.737037748098373413e-01 -2.854383289813995361e-01 2.627876028418540955e-02 2.059480845928192139e-01 -9.880836308002471924e-02 -2.669540047645568848e-02 -5.856454744935035706e-02 1.389884799718856812e-01 -2.078168392181396484e-01 -1.792114600539207458e-02
-1.590041220188140869e-01 1.005264893174171448e-01 1.890865415334701538e-01 9.894605726003646851e-02 4.355211928486824036e-02 4.859685897827148438e-03 1.708166152238845825e-01 -5.791092664003372192e-02 -6.981246918439865112e-02 -2.198202759027481079e-01 -1.683780699968338013e-01 -1.930088549852371216e-01 -1.427105367183685303e-01 -1.299668103456497192e-01 4.061347618699073792e-02 -3.378833532333374023e-01 -2.018354833126068115e-02 -7.872252911329269409e-02 -1.204166747629642487e-02 1.395308375358581543e-01 -3.841344714164733887e-01 9.248696267604827881e-02 -6.632385402917861938e-02 -9.676264226436614990e-02 -9.274007752537727356e-03 5.234890580177307129e-01 -2.464587986469268799e-02 -2.798677384853363037e-01 1.020704880356788635e-01 -7.451943308115005493e-02 1.452877372503280640e-01 1.628233641386032104e-01
-1.196511276066303253e-02 -2.062404602766036987e-01 1.732876896858215332e-01 -2.548694610595703125e-01 8.105003088712692261e-02 -8.828013390302658081e-02 1.054290235042572021e-01 -2.171170413494110107e-01 -2.761887311935424805e-01 -1.352957785129547119e-01 -3.803895711898803711e-01 -1.388603001832962036e-01 1.421169489622116089e-01 -9.290339797735214233e-02 -1.077786181122064590e-02 6.781892478466033936e-02 -1.659285724163055420e-01 1.651030033826828003e-01 -3.176627457141876221e-01 1.221494078636169434e-01 -1.774678081274032593e-01 1.630810350179672241e-01 1.217667683959007263e-01 2.771778702735900879e-01 8.899220079183578491e-02 3.427955210208892822e-01 1.563462167978286743e-01 -4.218257963657379150e-03 2.623562933877110481e-03 -1.462976187467575073e-01 4.496612027287483215e-02 6.261961907148361206e-02
-2.036352455615997314e-01 1.982960700988769531e-01 9.442103654146194458e-02 -1.394336521625518799e-01 3.526552915573120117e-01 -4.451730847358703613e-02 1.926117092370986938e-01 -1.354037821292877197e-01 1.856822520494461060e-01 -1.814041137695312500e-01 -2.448392063379287720e-01 -1.509892940521240234e-01 1.189410462975502014e-01 -2.465602606534957886e-01 3.776612281799316406e-01 2.268534898757934570e-02 -6.807709485292434692e-02 9.311910718679428101e-02 -1.185865029692649841e-01 1.889183521270751953e-01 -5.711614713072776794e-02 9.159514307975769043e-02 -1.125921010971069336e-01 7.815153896808624268e-02 1.266126781702041626e-01 2.675027847290039062e-01 1.281546652317047119e-01 1.374306976795196533e-01 -1.670653373003005981e-01 7.436433807015419006e-03 1.112072020769119263e-01 2.900599539279937744e-01
1.891035214066505432e-02 1.120409667491912842e-01 2.405209541320800781e-01 -2.261737883090972900e-01 2.250842750072479248e-01 1.502356678247451782e-01 3.222798705101013184e-01 -1.061576604843139648e-01 1.321753710508346558e-01 6.631599366664886475e-02 -4.335667490959167480e-01 1.102268770337104797e-01 -1.693602055311203003e-01 -5.391548201441764832e-02 4.235787391662597656e-01 1.156884059309959412e-01 1.081170141696929932e-02 9.397063404321670532e-02 -1.179065480828285217e-01 3.455028310418128967e-02 -1.369668357074260712e-02 1.679106056690216064e-01 -2.181627750396728516e-01 2.040005177259445190e-01 1.330398768186569214e-01 5.767520517110824585e-02 2.400061190128326416e-01 4.776052013039588928e-02 1.099875941872596741e-02 6.638816744089126587e-02 1.160968542098999023e-01 -5.266571417450904846e-02
5.190290510654449463e-02 -8.887969702482223511e-02 2.260659635066986084e-01 -3.150063753128051758e-01 -7.797826081514358521e-02 -4.572781920433044434e-02 1.577970832586288452e-01 9.055968374013900757e-02 -1.949066817760467529e-01 -3.132481873035430908e-01 -2.045127302408218384e-01 -4.047362506389617920e-02 2.672295272350311279e-01 1.499411761760711670e-01 1.831646561622619629e-01 5.602027475833892822e-02 3.896921128034591675e-02 2.048801481723785400e-01 -2.220728844404220581e-01 1.681232154369354248e-01 -2.276657223701477051e-01 3.577763214707374573e-02 -2.609388232231140137e-01 7.797526568174362183e-02 2.352071180939674377e-02 3.655464649200439453e-01 2.097897678613662720e-01 8.723042160272598267e-02 1.259346306324005127e-02 1.951954811811447144e-01 -1.186659932136535645e-01 3.381984308362007141e-02
-3.719294965267181396e-01 1.302309632301330566e-01 -6.568644195795059204e-02 -2.828523516654968262e-01 7.301873713731765747e-02 1.814238727092742920e-01 2.685458958148956299e-01 -3.508608341217041016e-01 1.886202208697795868e-02 -5.204580724239349365e-02 -2.761456072330474854e-01 5.968990549445152283e-02 -9.777518361806869507e-02 -2.484929263591766357e-01 1.171424984931945801e-01 -3.486523032188415527e-02 -3.351739943027496338e-01 6.394992768764495850e-02 8.648870885372161865e-02 2.457786053419113159e-01 -3.948184102773666382e-02 -4.816611856222152710e-02 -1.697373539209365845e-01 5.263524502515792847e-02 2.022798405960202217e-03 2.665123045444488525e-01 -1.188374310731887817e-01 1.224163249135017395e-01 6.092515960335731506e-02 3.695745766162872314e-02 -1.610165983438491821e-01 -8.287172019481658936e-02
-2.778007090091705322e-01 2.644196748733520508e-01 1.099283620715141296e-01 -1.097757518291473389e-01 -8.230138570070266724e-02 2.520125806331634521e-01 1.123400330543518066e-01 -7.934723794460296631e-02 9.620109200477600098e-02 2.152177877724170685e-02 -2.209585905075073242e-01 1.384688355028629303e-02 -1.516916453838348389e-01 -1.981126219034194946e-01 -9.427098929882049561e-02 -1.193406954407691956e-01 -7.638207077980041504e-02 -9.066211432218551636e-02 9.501934051513671875e-02 1.198897957801818848e-01 -4.635865688323974609e-01 -1.231764070689678192e-02 -1.127888336777687073e-01 2.695414237678050995e-02 -1.134159192442893982e-01 4.992209076881408691e-01 -9.325648844242095947e-02 -2.968556433916091919e-02 6.538967788219451904e-02 7.043377496302127838e-03 -2.222941517829895020e-01 6.389448046684265137e-02
-7.665517181158065796e-02 -9.011881798505783081e-02 1.540805399417877197e-01 -1.619479060173034668e-01 3.424224257469177246e-02 7.264138758182525635e-02 1.564251631498336792e-01 -8.816689997911453247e-02 1.803585141897201538e-01 3.019874542951583862e-02 -4.457294642925262451e-01 1.771028786897659302e-01 2.138522118330001831e-01 2.534358501434326172e-01 3.588682711124420166e-01 -2.707296311855316162e-01 1.897234097123146057e-02 -1.461986303329467773e-01 -2.553262189030647278e-02 1.725491583347320557e-01 1.216721348464488983e-02 7.762202993035316467e-03 6.478391587734222412e-02 -1.294025778770446777e-01 1.106695234775543213e-01 1.297969669103622437e-01 -1.088665798306465149e-01 1.817338615655899048e-01 3.862199932336807251e-02 -1.887545734643936157e-01 -3.146773874759674072e-01 -1.959415972232818604e-01
-1.719227582216262817e-01 1.927275061607360840e-01 1.783424168825149536e-01 -2.196109443902969360e-01 1.471007019281387329e-01 1.204117089509963989e-01 2.255903184413909912e-01 -1.690559536218643188e-01 1.622582525014877319e-01 1.676616966724395752e-01 -3.105806112289428711e-01 -2.314020991325378418e-01 -5.127988010644912720e-02 1.004631370306015015e-01 1.725547909736633301e-01 -9.551825374364852905e-02 7.939063012599945068e-02 3.528920412063598633e-01 -1.245313286781311035e-01 2.465559840202331543e-01 -9.073176980018615723e-02 -4.682991281151771545e-02 5.397619307041168213e-02 2.263896763324737549e-01 -3.861108794808387756e-02 2.183630913496017456e-01 -3.809633478522300720e-02 -6.258947402238845825e-02 -1.978824585676193237e-01 -3.098125755786895752e-01 7.977109402418136597e-02 1.175466179847717285e-01
-1.849823147058486938e-01 1.210231427103281021e-02 1.254694163799285889e-01 -1.508831232786178589e-01 -1.464203447103500366e-01 8.036208897829055786e-02 -9.101611562073230743e-03 3.091657906770706177e-02 -4.084595739841461182e-01 -1.321984678506851196e-01 -3.326123952865600586e-01 4.298779647797346115e-03 -1.742633134126663208e-01 -2.715113386511802673e-02 2.906447350978851318e-01 -1.947285979986190796e-01 2.731248363852500916e-02 -8.992318995296955109e-03 -1.798869520425796509e-01 2.697307169437408447e-01 -2.476523816585540771e-01 -1.820451766252517700e-01 -1.866521127521991730e-02 4.397471249103546143e-02 1.870796829462051392e-02 2.868239283561706543e-01 -1.230772510170936584e-01 -6.884712260216474533e-03 2.646289467811584473e-01 -1.507919728755950928e-01 2.363451570272445679e-02 -2.364184409379959106e-01
3.303515166044235229e-02 7.099875807762145996e-02 1.572986096143722534e-01 -2.715604603290557861e-01 3.135524690151214600e-01 -1.217514043673872948e-03 2.841390669345855713e-01 -3.711218386888504028e-02 1.591917425394058228e-01 4.819004796445369720e-03 -3.802181184291839600e-01 5.059284716844558716e-02 -1.053654681891202927e-02 1.444599125534296036e-02 2.891462147235870361e-01 -6.228622049093246460e-02 9.373528510332107544e-02 6.226655468344688416e-02 -5.231151822954416275e-03 2.192764729261398315e-01 1.621990501880645752e-01 1.940707713365554810e-01 -1.374949067831039429e-01 1.799663603305816650e-01 6.748717278242111206e-02 9.155616909265518188e-02 2.088212072849273682e-01 3.700064718723297119e-01 -1.285080462694168091e-01 -1.252984851598739624e-01 -5.708491802215576172e-02 -2.229277193546295166e-01
-1.040529459714889526e-01 -3.865373879671096802e-02 1.544049382209777832e-01 -3.948359936475753784e-02 2.536084949970245361e-01 4.699015989899635315e-02 2.352494597434997559e-01 -9.501605480909347534e-02 4.059829190373420715e-02 3.126271069049835205e-02 -3.775720000267028809e-01 -1.605797931551933289e-02 4.030144810676574707e-01 -1.583381183445453644e-02 1.251952052116394043e-01 3.224382922053337097e-02 2.240603268146514893e-01 -7.493381947278976440e-02 8.605961501598358154e-02 3.818388581275939941e-01 6.754077970981597900e-02 1.978836059570312500e-01 1.387895345687866211e-01 -2.220536321401596069e-01 -1.001469492912292480e-01 9.013592451810836792e-02 -6.827137619256973267e-02 2.284122854471206665e-01 6.767331808805465698e-02 -2.628318071365356445e-01 -2.847118116915225983e-02 -1.891592144966125488e-01
2.909502200782299042e-02 2.101974785327911377e-01 3.888092637062072754e-01 6.925319880247116089e-02 2.922616899013519287e-01 -3.317311033606529236e-02 3.088692389428615570e-02 6.721605360507965088e-02 -2.717545330524444580e-01 -5.294084176421165466e-02 -3.941999673843383789e-01 -1.595568954944610596e-01 -1.207889392971992493e-01 -1.045271530747413635e-01 5.242893472313880920e-03 -2.061914354562759399e-01 -6.987586617469787598e-02 -2.152740061283111572e-01 -1.397606879472732544e-01 2.040499895811080933e-01 -2.402745634317398071e-01 1.761509031057357788e-01 -1.665196269750595093e-01 1.381605863571166992e-01 -8.716175705194473267e-02 2.826788723468780518e-01 -3.805426135659217834e-02 -8.755303919315338135e-02 -1.476150304079055786e-01 1.298599038273096085e-02 9.282460063695907593e-02 7.926189899444580078e-02
-1.953780502080917358e-01 7.745452225208282471e-02 5.178193002939224243e-02 -9.692195802927017212e-03 2.559976186603307724e-03 9.691494703292846680e-02 3.068848699331283569e-02 -1.134005114436149597e-01 1.660287976264953613e-01 -1.345377713441848755e-01 -1.376959681510925293e-01 -1.580591197125613689e-03 3.545165657997131348e-01 3.777949512004852295e-01 1.619359105825424194e-01 -2.522881329059600830e-02 8.528278768062591553e-02 2.558996975421905518e-01 -2.878641784191131592e-01 2.618075311183929443e-01 -6.059691682457923889e-02 2.013044953346252441e-01 -7.516340166330337524e-02 1.248324662446975708e-01 -1.005792801151983440e-04 3.215929865837097168e-01 -9.268457442522048950e-02 2.443849295377731323e-01 2.551783621311187744e-02 -8.536954224109649658e-02 -2.619424462318420410e-01 -1.790771037340164185e-01
-4.504895210266113281e-01 2.238142937421798706e-01 1.387343974784016609e-03 -2.324613742530345917e-03 -4.333426803350448608e-02 1.267406195402145386e-01 -7.310917228460311890e-02 -1.623089760541915894e-01 -1.972311586141586304e-01 -2.409394383430480957e-01 -3.595725595951080322e-01 2.395456135272979736e-01 -4.639846086502075195e-02 -1.408921778202056885e-01 1.401507854461669922e-01 -1.445297151803970337e-01 -8.795472979545593262e-02 -2.787941694259643555e-01 -7.054705172777175903e-02 1.108460128307342529e-01 -2.396253049373626709e-01 2.953513264656066895e-01 -1.920156329870223999e-01 6.368038803339004517e-02 2.816309407353401184e-02 1.007988154888153076e-01 -4.404501244425773621e-02 3.420147672295570374e-02 1.143690124154090881e-01 3.509194403886795044e-02 9.905977547168731689e-02 -1.570872515439987183e-01
-1.079323068261146545e-01 1.119791418313980103e-01 2.848916649818420410e-01 1.174501702189445496e-01 2.929454445838928223e-01 3.045583367347717285e-01 1.264158785343170166e-01 -4.861951991915702820e-02 -1.451648622751235962e-01 1.167897209525108337e-01 -2.563204467296600342e-01 -1.927759125828742981e-02 3.702673316001892090e-01 -9.547635912895202637e-02 9.222570061683654785e-02 -1.192841529846191406e-01 3.439854830503463745e-02 9.495119005441665649e-02 -1.852015256881713867e-01 1.306326091289520264e-01 6.149436905980110168e-02 1.270726621150970459e-01 -1.077542304992675781e-01 1.377144306898117065e-01 -1.773743182420730591e-01 4.051156938076019287e-01 5.783397704362869263e-02 1.389595866203308105e-01 8.463634550571441650e-02 -4.578972607851028442e-02 -1.612226366996765137e-01 -2.205606698989868164e-01
-8.264926820993423462e-02 -7.538678497076034546e-02 2.962335348129272461e-01 -2.870685458183288574e-01 -1.849338114261627197e-01 1.707364916801452637e-01 2.101073861122131348e-01 -2.695809006690979004e-01 2.152949273586273193e-01 -2.994221448898315430e-01 -2.526445984840393066e-01 -3.723021745681762695e-01 1.031418368220329285e-01 -9.282418340444564819e-02 1.766657233238220215e-01 -1.751604378223419189e-01 3.294473513960838318e-02 -2.237787246704101562e-01 -9.616373479366302490e-02 -3.663492575287818909e-02 1.065019965171813965e-01 4.819013923406600952e-02 -1.405947655439376831e-01 -5.307984724640846252e-02 1.646770089864730835e-01 1.270396411418914795e-01 -1.576439291238784790e-01 -4.075994342565536499e-02 5.769712105393409729e-02 -1.243840530514717102e-01 -1.606500297784805298e-01 -7.198763638734817505e-02
-1.866368055343627930e-01 -2.393067181110382080e-01 2.654735445976257324e-01 1.171183809638023376e-01 -1.238186806440353394e-01 6.010424345731735229e-03 -6.320376880466938019e-03 -4.278332367539405823e-02 -2.478992342948913574e-01 1.394513398408889771e-01 -2.168336659669876099e-01 -3.109223842620849609e-01 -8.858563750982284546e-02 -2.119963429868221283e-02 4.700356125831604004e-01 -1.381587386131286621e-01 1.432866696268320084e-02 -3.379146754741668701e-02 -1.130367442965507507e-01 2.731615006923675537e-01 -1.798919290304183960e-01 6.795562803745269775e-02 4.272357746958732605e-02 -4.058276489377021790e-02 1.542427390813827515e-01 1.742554157972335815e-01 -8.220248669385910034e-02 8.764565736055374146e-02 -2.817409299314022064e-02 -2.924613058567047119e-01 2.206816673278808594e-01 2.728588879108428955e-02
-3.041307628154754639e-01 9.681524708867073059e-03 6.982186436653137207e-02 -4.529600739479064941e-01 2.936496138572692871e-01 1.037375479936599731e-01 1.470901519060134888e-01 -2.371630966663360596e-01 4.860656708478927612e-02 4.876884818077087402e-02 -2.241372764110565186e-01 1.236463803797960281e-02 -3.214831650257110596e-02 -2.339949607849121094e-01 -1.305826939642429352e-02 -1.298201680183410645e-01 -4.812458530068397522e-02 2.058842778205871582e-01 -4.167173802852630615e-02 2.647311091423034668e-01 -1.006701439619064331e-01 -3.460366278886795044e-02 -1.188678443431854248e-01 1.475470066070556641e-01 -2.417301759123802185e-02 2.744450867176055908e-01 -2.196605652570724487e-01 3.037441521883010864e-02 4.023857880383729935e-03 7.143335044384002686e-02 -1.901765763759613037e-01 -2.538273930549621582e-01
-3.534340262413024902e-01 1.471750903874635696e-02 4.936205744743347168e-01 -8.754738420248031616e-02 3.729635849595069885e-02 -1.102760508656501770e-01 1.776423305273056030e-01 -1.142855882644653320e-01 -1.201703846454620361e-01 -8.805152028799057007e-02 -9.705298393964767456e-02 -5.175740271806716919e-02 1.733568906784057617e-01 7.495746016502380371e-02 -1.772307455539703369e-01 -1.951474398374557495e-01 7.494135200977325439e-02 -5.468851421028375626e-03 -8.937856554985046387e-02 3.277435898780822754e-01 -2.034055888652801514e-01 1.332515627145767212e-01 -2.768779397010803223e-01 -1.265975274145603180e-02 -1.782622039318084717e-01 1.531199514865875244e-01 1.769711375236511230e-01 -1.965918987989425659e-01 -1.036379262804985046e-01 6.471726298332214355e-02 1.396152675151824951e-01 9.644625335931777954e-02
-1.163668707013130188e-01 2.174571901559829712e-01 4.499217867851257324e-01 -1.416135728359222412e-01 1.666543446481227875e-02 1.267174929380416870e-01 1.596515625715255737e-02 1.241798251867294312e-01 -2.174921780824661255e-01 -4.910694900900125504e-03 -1.597213000059127808e-01 1.330594532191753387e-02 -7.167232781648635864e-02 9.623874723911285400e-02 -2.131747547537088394e-03 -4.704492911696434021e-02 9.781844913959503174e-03 -3.524928539991378784e-02 1.526306569576263428e-01 2.356925904750823975e-01 -1.603367328643798828e-01 1.912354491651058197e-02 -5.230851769447326660e-01 2.414945699274539948e-02 -1.653374731540679932e-02 2.997891604900360107e-01 -3.773388918489217758e-03 8.526200056076049805e-02 -5.148862674832344055e-02 -3.045354485511779785e-01 -4.881179705262184143e-02 -1.392076760530471802e-01
-3.784974217414855957e-01 -2.771800458431243896e-01 3.574621379375457764e-01 -7.019682228565216064e-02 -9.015168994665145874e-02 2.950406633317470551e-02 1.148166880011558533e-01 -7.496622204780578613e-02 7.878087460994720459e-02 -1.117706969380378723e-01 -1.728658974170684814e-01 -1.069758161902427673e-01 -1.160609796643257141e-01 -2.000152319669723511e-01 1.780456900596618652e-01 1.163308545947074890e-01 -2.386823855340480804e-02 -1.459587365388870239e-01 -1.437733024358749390e-01 1.601445972919464111e-01 1.304806023836135864e-01 3.128052949905395508e-01 -1.434609740972518921e-01 -3.026689030230045319e-02 -3.041481375694274902e-01 5.246619135141372681e-02 -1.977328583598136902e-02 -1.239467337727546692e-01 -1.951568126678466797e-01 -1.711104959249496460e-01 -1.983092129230499268e-01 1.959703415632247925e-01
8.165773004293441772e-02 2.957684546709060669e-02 9.437686949968338013e-02 -4.006407782435417175e-02 -1.371114328503608704e-02 6.163143366575241089e-02 2.310858368873596191e-01 1.510241441428661346e-02 -5.173433199524879456e-02 -3.493996337056159973e-02 -2.479116171598434448e-01 -1.211949288845062256e-01 9.977993369102478027e-02 -3.423776626586914062e-01 7.897765189409255981e-02 -8.029790967702865601e-02 -1.371666789054870605e-02 2.655861675739288330e-01 -1.477117650210857391e-02 1.952511221170425415e-01 7.959230244159698486e-02 2.327113449573516846e-01 7.795050274580717087e-03 1.013133600354194641e-01 6.723310798406600952e-02 4.598167538642883301e-01 -3.060651123523712158e-01 1.132009923458099365e-01 6.623565405607223511e-02 1.670907884836196899e-01 -3.878444135189056396e-01 1.391718983650207520e-01
-7.625740021467208862e-02 -2.533651590347290039e-01 2.892770171165466309e-01 2.514390945434570312e-01 1.435517668724060059e-01 1.971407830715179443e-01 2.277256734669208527e-02 7.673787325620651245e-02 -1.563200168311595917e-02 -3.136816918849945068e-01 -2.054437249898910522e-01 -2.794037163257598877e-01 1.627522110939025879e-01 -1.381970345973968506e-01 2.235403656959533691e-01 -2.073328942060470581e-01 -4.921166598796844482e-02 -5.252505093812942505e-02 -1.520129293203353882e-01 1.757854223251342773e-01 -2.028019428253173828e-01 -1.997326016426086426e-01 -3.201665878295898438e-01 1.726383566856384277e-01 -1.181986629962921143e-01 2.286348491907119751e-01 2.126884832978248596e-02 -3.691227361559867859e-02 8.041774481534957886e-02 9.895409457385540009e-03 -1.084326207637786865e-01 -2.910671941936016083e-02
-1.204656884074211121e-01 -6.769593060016632080e-02 4.003852903842926025e-01 -1.436825394630432129e-01 -8.288604766130447388e-02 2.683559246361255646e-02 5.992511287331581116e-02 5.001165717840194702e-02 1.102701649069786072e-01 -1.696260124444961548e-01 -3.643090724945068359e-01 -1.366728544235229492e-01 -7.733267545700073242e-02 -1.141378539614379406e-03 7.941453903913497925e-02 1.067023500800132751e-01 -3.097003698348999023e-01 2.097862213850021362e-01 2.226245999336242676e-01 1.708623021841049194e-01 -4.746323451399803162e-02 1.135452538728713989e-01 -3.880321979522705078e-02 2.491425722837448120e-01 -1.721362173557281494e-01 2.054266482591629028e-01 -1.899527311325073242e-01 1.779286712408065796e-01 -2.914932072162628174e-01 -1.792124807834625244e-01 5.880898982286453247e-02 1.128911674022674561e-01
-3.974775075912475586e-01 -6.276497244834899902e-02 9.990340471267700195e-02 1.595288366079330444e-01 -3.806607332080602646e-03 3.501055017113685608e-02 1.466060131788253784e-01 -2.762088179588317871e-02 -4.811054468154907227e-02 -2.949415445327758789e-01 -2.733266651630401611e-01 2.735681086778640747e-02 -1.140319257974624634e-01 -2.778104543685913086e-01 -5.071366578340530396e-02 -4.467649161815643311e-01 6.327462941408157349e-02 -6.173169985413551331e-02 6.562083214521408081e-02 1.450618207454681396e-01 -3.789313882589340210e-02 -1.350626200437545776e-01 -4.290288984775543213e-01 3.216167539358139038e-02 -1.014313325285911560e-01 7.676769793033599854e-02 -4.832566715776920319e-03 1.300338059663772583e-01 -1.024955064058303833e-01 -4.637449234724044800e-02 -1.161696389317512512e-01 -1.575606167316436768e-01
-6.801882386207580566e-02 1.646326333284378052e-01 2.523323297500610352e-01 -1.985405683517456055e-01 9.837680496275424957e-03 1.626890599727630615e-01 4.118637368083000183e-02 1.207011342048645020e-01 2.340377122163772583e-01 -3.383637070655822754e-01 -2.991110384464263916e-01 6.170426309108734131e-02 -4.349770769476890564e-02 1.245399191975593567e-01 3.948407992720603943e-02 -1.953856199979782104e-01 1.359905302524566650e-01 1.239746809005737305e-01 -1.351809948682785034e-01 2.756910026073455811e-01 -1.192074082791805267e-02 1.878094673156738281e-01 5.715636909008026123e-02 7.184550631791353226e-03 -3.598430454730987549e-01 3.066680431365966797e-01 -1.588734090328216553e-01 -1.323474794626235962e-01 9.521022439002990723e-02 -2.153816819190979004e-01 1.040621101856231689e-01 -5.680844187736511230e-02
-4.469152539968490601e-03 9.905442595481872559e-02 4.020468890666961670e-01 1.926345378160476685e-01 1.475219875574111938e-01 -9.249158203601837158e-02 1.937965280376374722e-03 -4.158660173416137695e-01 -5.891729518771171570e-02 1.571952924132347107e-02 -3.135429024696350098e-01 -6.253189593553543091e-02 1.282767057418823242e-01 -1.157351583242416382e-01 3.454414755105972290e-02 -7.439407985657453537e-03 1.178824827075004578e-01 1.957594752311706543e-01 1.141246184706687927e-01 1.996198296546936035e-01 -3.687200248241424561e-01 -5.925144627690315247e-02 -1.292547434568405151e-01 2.296774536371231079e-01 8.713321387767791748e-02 2.168133556842803955e-01 -2.520804107189178467e-02 -4.410850256681442261e-02 -2.334284335374832153e-01 1.383778359740972519e-02 -1.453337967395782471e-01 -6.418102979660034180e-02
-2.351902127265930176e-01 -1.992564052343368530e-01 1.999478489160537720e-01 4.120533913373947144e-02 1.603449583053588867e-01 -3.876068815588951111e-02 2.066829353570938110e-01 -1.116645857691764832e-01 -2.549902200698852539e-01 -9.997133165597915649e-03 -3.663085699081420898e-01 -6.924847513437271118e-02 -1.767056062817573547e-02 -3.693892061710357666e-02 1.308197230100631714e-01 -4.765425324440002441e-01 5.160367861390113831e-02 -8.272335864603519440e-03 1.403118371963500977e-01 1.700799167156219482e-01 1.061132848262786865e-01 6.812383979558944702e-02 -1.207804232835769653e-01 1.196438446640968323e-01 -5.726240947842597961e-02 2.146951258182525635e-01 -8.573329448699951172e-02 1.189582236111164093e-02 -1.088166311383247375e-01 3.134196102619171143e-01 -1.203810572624206543e-01 -2.309689223766326904e-01
1.691844463348388672e-01 5.091066472232341766e-03 3.042560219764709473e-01 -1.271852254867553711e-01 2.462595552206039429e-01 4.685933142900466919e-02 1.049430146813392639e-01 3.766789659857749939e-02 3.071153769269585609e-03 -2.061779350042343140e-01 -5.446365475654602051e-01 1.910351663827896118e-01 2.090729176998138428e-01 1.617011427879333496e-01 2.872440218925476074e-01 -1.138277053833007812e-01 8.262822031974792480e-02 -7.030250132083892822e-02 9.209468960762023926e-02 1.011528074741363525e-01 7.158624473959207535e-03 1.839305013418197632e-01 -1.594460196793079376e-02 2.623258233070373535e-01 -6.426341086626052856e-02 8.656921982765197754e-02 1.263136602938175201e-02 1.798471212387084961e-01 5.447018891572952271e-02 -2.142737954854965210e-01 -1.234081238508224487e-01 -6.850073486566543579e-02
-1.134708821773529053e-01 2.882270216941833496e-01 -7.420817017555236816e-02 -7.975070178508758545e-02 2.545328997075557709e-02 2.113302797079086304e-01 2.934530079364776611e-01 -1.487402766942977905e-01 2.147288024425506592e-01 1.280612796545028687e-01 -3.122403025627136230e-01 1.445389688014984131e-01 -1.905615180730819702e-01 -7.497598882764577866e-03 7.460554689168930054e-02 -2.245891541242599487e-01 -8.300509303808212280e-03 1.339515596628189087e-01 5.021617189049720764e-02 3.899920284748077393e-01 -3.488719165325164795e-01 1.357524245977401733e-01 1.047221049666404724e-01 2.138744592666625977e-01 -9.656066447496414185e-02 3.125274926424026489e-02 1.640239804983139038e-01 -7.573711872100830078e-02 -9.215203672647476196e-02 -1.982170045375823975e-01 -7.180333882570266724e-02 3.285160288214683533e-03
1.884054206311702728e-02 1.818865984678268433e-01 8.022330701351165771e-02 -1.019112989306449890e-01 8.240508288145065308e-02 -9.755422174930572510e-02 2.201756387948989868e-01 1.039262413978576660e-01 1.642611920833587646e-01 -1.915006637573242188e-01 -3.818931281566619873e-01 3.300580382347106934e-02 -9.504406899213790894e-02 -7.679773028939962387e-03 1.206684038043022156e-01 -2.731608450412750244e-01 1.175856590270996094e-01 -1.397631764411926270e-01 9.337944537401199341e-02 4.183606207370758057e-01 4.187832027673721313e-02 1.222836971282958984e-01 -1.044674739241600037e-01 -1.165301948785781860e-01 -3.409900963306427002e-01 3.507300615310668945e-01 -1.361253485083580017e-02 -1.486191749572753906e-01 7.048057764768600464e-02 -1.346003413200378418e-01 1.490126550197601318e-01 -1.206482015550136566e-02
-6.241814233362674713e-03 -2.365780323743820190e-01 3.543582558631896973e-02 -1.600343286991119385e-01 -1.455094851553440094e-02 -1.222801432013511658e-01 2.176301926374435425e-01 2.887378819286823273e-02 -1.084930524230003357e-01 -2.993188500404357910e-01 -3.065184950828552246e-01 -3.565559685230255127e-01 1.310578435659408569e-01 -7.519103586673736572e-02 1.689041703939437866e-01 -5.853985249996185303e-02 -2.220109999179840088e-01 -6.125336885452270508e-02 -1.850841343402862549e-01 2.360830157995223999e-01 -1.133338660001754761e-01 2.622635662555694580e-01 1.399910598993301392e-01 3.273606896400451660e-01 -5.657483637332916260e-02 2.866047918796539307e-01 1.575575172901153564e-01 4.214981105178594589e-03 -1.011179238557815552e-01 6.247154250741004944e-02 3.764293855056166649e-03 2.797109819948673248e-02
-1.597923636436462402e-01 2.182489633560180664e-01 2.839487791061401367e-01 -8.632331341505050659e-02 8.328223973512649536e-02 2.132547646760940552e-01 3.204264491796493530e-02 -9.179122000932693481e-02 7.202344015240669250e-03 -3.300536274909973145e-01 -4.546162486076354980e-02 -8.883852511644363403e-02 -2.155925519764423370e-02 -2.268951386213302612e-01 1.575560867786407471e-01 -2.331401407718658447e-01 -6.405150517821311951e-03 -3.091764748096466064e-01 -1.757511496543884277e-01 2.420390546321868896e-01 -2.905158102512359619e-01 6.010793522000312805e-02 8.408098481595516205e-03 3.393997997045516968e-02 -2.125161439180374146e-01 2.365421354770660400e-01 -5.470551177859306335e-02 3.762749210000038147e-02 -1.328408420085906982e-01 -2.265370190143585205e-01 2.140782177448272705e-01 1.793373525142669678e-01
-6.161535531282424927e-02 1.739157736301422119e-01 3.223162889480590820e-01 -3.127720952033996582e-02 1.597615480422973633e-01 -1.630414091050624847e-02 1.029558330774307251e-01 -3.148290142416954041e-02 -8.398553729057312012e-02 -1.737618297338485718e-01 -3.525142371654510498e-01 -3.558513149619102478e-02 -1.173061057925224304e-01 -6.398081779479980469e-02 -1.493840515613555908e-01 -7.501203566789627075e-02 7.887816429138183594e-02 -8.977456018328666687e-04 -1.387425512075424194e-01 -2.115229517221450806e-02 -1.942491233348846436e-01 3.543265461921691895e-01 1.329851895570755005e-01 3.421574831008911133e-02 2.624343633651733398e-01 4.368660151958465576e-01 -1.485029309988021851e-01 1.714350134134292603e-01 -1.660673618316650391e-01 1.916620284318923950e-01 -1.777302026748657227e-01 -3.382515162229537964e-03
-3.258856236934661865e-01 2.608844935894012451e-01 1.191865280270576477e-01 1.687877923250198364e-01 5.790014564990997314e-02 1.172727420926094055e-01 1.572758108377456665e-01 -6.499454379081726074e-02 2.323108762502670288e-01 1.059140339493751526e-01 -4.409091472625732422e-01 -2.591022551059722900e-01 5.984723940491676331e-02 2.655962705612182617e-01 1.976931244134902954e-01 -1.605459116399288177e-02 1.010349169373512268e-01 -2.080768942832946777e-01 -1.481100469827651978e-01 1.928256005048751831e-01 -2.606209516525268555e-01 -3.700621426105499268e-02 -7.359815388917922974e-02 -1.070294976234436035e-01 -1.357944011688232422e-01 3.164595365524291992e-02 1.648635417222976685e-02 -1.921547353267669678e-01 -4.785298183560371399e-02 6.624775379896163940e-02 -1.859134584665298462e-01 -1.127102319151163101e-02
-2.110276967287063599e-01 -1.728391051292419434e-01 2.595275640487670898e-01 2.426629886031150818e-02 -2.822670340538024902e-01 -7.197228819131851196e-02 2.993956394493579865e-02 1.079699173569679260e-01 -2.902858257293701172e-01 -5.636129155755043030e-02 -3.818297982215881348e-01 -6.400832533836364746e-02 1.147340089082717896e-01 -3.056296333670616150e-02 8.998005092144012451e-02 -1.927669048309326172e-01 -5.974520742893218994e-02 -4.991185851395130157e-03 -2.465338706970214844e-01 9.569639712572097778e-02 -1.592790931463241577e-01 -1.289696842432022095e-01 -5.738209560513496399e-02 1.258173733949661255e-01 1.174483373761177063e-01 3.211154937744140625e-01 -1.319175362586975098e-01 6.294500082731246948e-02 1.016023531556129456e-01 -1.490572690963745117e-01 1.163749769330024719e-01 -3.801844418048858643e-01
8.106511086225509644e-02 1.981846690177917480e-01 3.153850734233856201e-01 1.249971836805343628e-01 1.781077086925506592e-01 2.034736275672912598e-01 4.874802008271217346e-02 -9.838359802961349487e-02 2.373978495597839355e-01 -1.514110416173934937e-01 -2.390471398830413818e-01 -1.669747531414031982e-01 -2.557339370250701904e-01 -9.156703948974609375e-02 4.151916801929473877e-01 8.312799036502838135e-02 -1.796274930238723755e-01 2.098392546176910400e-01 8.205269277095794678e-02 -5.454279948025941849e-03 -6.949231773614883423e-02 1.964206397533416748e-01 -1.317503303289413452e-01 2.974763810634613037e-01 -4.956818372011184692e-02 1.475684940814971924e-01 -3.751998022198677063e-02 1.552129387855529785e-01 -1.301926374435424805e-01 -1.448065340518951416e-01 -9.001251310110092163e-02 9.175277501344680786e-02
-3.126609325408935547e-01 3.439517691731452942e-02 1.574859470129013062e-01 -5.711278691887855530e-02 -6.034696102142333984e-02 6.110632419586181641e-02 -4.504270106554031372e-02 9.385844320058822632e-02 2.758406847715377808e-02 -2.039538025856018066e-01 -1.740866303443908691e-01 8.611097186803817749e-02 -8.374615758657455444e-02 -2.121263146400451660e-01 2.645017504692077637e-01 -3.248838782310485840e-01 2.054800093173980713e-01 -4.239971637725830078e-01 -5.118460953235626221e-02 2.229568660259246826e-01 -1.683748960494995117e-01 8.208017796277999878e-03 -2.853650748729705811e-01 9.889835864305496216e-02 -7.107694447040557861e-02 1.471598446369171143e-01 -2.252726703882217407e-01 -3.806427493691444397e-02 -2.520340383052825928e-01 1.467480603605508804e-02 -1.020352914929389954e-01 1.312834676355123520e-02
-3.781259357929229736e-01 5.883555486798286438e-02 1.866229693405330181e-03 -5.880111828446388245e-02 -3.000285327434539795e-01 2.379377037286758423e-01 9.192393720149993896e-02 1.678132116794586182e-01 -5.680126324295997620e-02 1.835114806890487671e-01 -2.131657898426055908e-01 -4.306868091225624084e-02 1.467376481741666794e-02 8.365853875875473022e-02 1.176910251379013062e-01 3.072908334434032440e-02 1.941980272531509399e-01 1.106628403067588806e-01 -8.060582727193832397e-02 2.636752128601074219e-01 -4.920716285705566406e-01 1.870146393775939941e-01 -4.190724343061447144e-02 6.960135698318481445e-02 1.395064685493707657e-02 2.166619896888732910e-01 -3.240827098488807678e-02 -9.862451814115047455e-03 -5.573979392647743225e-02 -3.032725676894187927e-02 -3.902108222246170044e-02 3.116468191146850586e-01
-3.068101219832897186e-02 -1.533201485872268677e-01 1.694554537534713745e-01 -1.215385347604751587e-01 -2.053084671497344971e-01 9.399215131998062134e-02 9.049320220947265625e-02 -2.277300208806991577e-01 2.195967882871627808e-01 -3.005257248878479004e-01 -3.180627524852752686e-01 -2.119548916816711426e-01 1.677604019641876221e-01 -2.109421640634536743e-01 4.303960874676704407e-02 -1.734224855899810791e-01 -1.663926057517528534e-02 -1.000471860170364380e-01 -2.091021239757537842e-01 3.354888409376144409e-02 9.706280380487442017e-02 3.733612298965454102e-01 -3.233278393745422363e-01 1.127431094646453857e-01 1.359386295080184937e-01 -1.005244702100753784e-01 5.108872801065444946e-02 2.464534789323806763e-01 -9.436354786157608032e-02 -5.219248682260513306e-02 -8.396787941455841064e-02 -3.660722402855753899e-03
-1.485293805599212646e-01 3.469939902424812317e-02 1.506595909595489502e-01 3.650579228997230530e-02 1.585680693387985229e-01 -1.220998913049697876e-01 1.140292212367057800e-01 -3.233611583709716797e-02 -2.094333618879318237e-01 -1.101002544164657593e-01 -2.802976071834564209e-01 -1.288179606199264526e-01 -1.338261812925338745e-01 -1.143613606691360474e-01 -3.791803866624832153e-02 -2.607437968254089355e-01 -1.491137444972991943e-01 7.427591830492019653e-03 -2.618683576583862305e-01 4.154282808303833008e-02 -2.862106263637542725e-01 2.204331606626510620e-01 -1.229889616370201111e-01 4.745943471789360046e-02 -9.046530723571777344e-02 6.033915281295776367e-01 -7.893227040767669678e-02 -6.664853543043136597e-02 1.109585762023925781e-01 4.077019914984703064e-02 9.824103862047195435e-02 2.383506158366799355e-03
-1.399366855621337891e-01 1.578515768051147461e-01 4.168799817562103271e-01 2.636534571647644043e-01 2.195251882076263428e-01 2.288660258054733276e-01 -1.434964686632156372e-01 -2.191722691059112549e-01 7.056044787168502808e-02 2.731941826641559601e-02 -3.447084426879882812e-01 -1.892928779125213623e-01 2.575752735137939453e-01 -1.110877841711044312e-01 -4.342342168092727661e-02 -1.295713037252426147e-01 2.527669630944728851e-02 3.381725400686264038e-02 -1.781488060951232910e-01 2.301256954669952393e-01 7.039420306682586670e-02 1.943904757499694824e-01 -5.040282849222421646e-03 -4.317556321620941162e-02 -7.002609968185424805e-02 2.690754830837249756e-01 1.849020831286907196e-02 -1.627881452441215515e-02 1.350119411945343018e-01 1.337603926658630371e-01 -1.541220247745513916e-01 -1.279198676347732544e-01
-3.112601041793823242e-01 2.615485191345214844e-01 4.571884572505950928e-01 -2.171450108289718628e-01 -7.803251594305038452e-02 -9.710221737623214722e-02 1.863218396902084351e-01 -5.801884084939956665e-02 1.559866666793823242e-01 -9.206105023622512817e-02 -3.667300343513488770e-01 -1.030623167753219604e-02 -4.868879541754722595e-02 1.805771738290786743e-01 -6.361965835094451904e-02 3.425415232777595520e-02 -1.130615919828414917e-01 2.060058414936065674e-01 -2.500702627003192902e-02 -2.580940723419189453e-02 -1.196385994553565979e-01 1.510600447654724121e-01 -3.055854141712188721e-01 2.405802905559539795e-02 8.098067343235015869e-02 1.805156767368316650e-01 1.740695387125015259e-01 -1.309570576995611191e-02 -1.774989217519760132e-01 -5.026556551456451416e-02 1.542137712240219116e-01 -4.791903495788574219e-02
-1.447101533412933350e-01 4.299021884799003601e-02 2.585902512073516846e-01 -4.498121142387390137e-02 2.037309855222702026e-01 2.742862105369567871e-01 1.867319196462631226e-01 -1.199171468615531921e-01 -1.684549450874328613e-01 -2.432163357734680176e-01 -3.032896518707275391e-01 1.782254315912723541e-02 -1.159481629729270935e-01 -1.215411573648452759e-01 -1.016260590404272079e-02 3.153262659907341003e-02 -2.304883450269699097e-01 -2.985598146915435791e-01 -1.639065593481063843e-01 2.376805543899536133e-01 -1.619955897331237793e-01 -1.114193052053451538e-01 -7.960645854473114014e-02 -2.827286720275878906e-01 1.923807859420776367e-01 3.247303664684295654e-01 -1.948291622102260590e-02 1.371101140975952148e-01 2.416752837598323822e-02 3.013056516647338867e-02 -1.106756255030632019e-01 8.516731113195419312e-02
-1.628725789487361908e-02 -9.995822608470916748e-02 5.619838237762451172e-01 -6.123173609375953674e-02 1.516256034374237061e-01 1.822939068078994751e-01 2.121654748916625977e-01 -7.889243215322494507e-02 -5.305586382746696472e-02 -7.110948115587234497e-02 -1.051072478294372559e-01 -2.178304195404052734e-01 -3.014399111270904541e-02 -1.245110407471656799e-01 9.098545461893081665e-02 -7.548628002405166626e-02 -7.088276743888854980e-02 -6.976146996021270752e-02 -3.157097101211547852e-01 1.244512945413589478e-01 -1.256159991025924683e-01 1.923687458038330078e-01 1.794718950986862183e-01 1.361635923385620117e-01 -2.515877038240432739e-02 3.484237790107727051e-01 -1.873461455106735229e-01 1.071022227406501770e-01 1.581595540046691895e-01 2.064569145441055298e-01 3.071617148816585541e-02 -1.340093743056058884e-02
-2.542750909924507141e-03 -6.196763738989830017e-02 3.877910375595092773e-01 -1.422081440687179565e-01 1.159308403730392456e-01 2.097924649715423584e-01 4.217502102255821228e-02 1.211431622505187988e-02 2.350046336650848389e-01 -2.134709805250167847e-02 -3.712575137615203857e-01 1.755582094192504883e-01 -2.320992387831211090e-02 8.574941754341125488e-02 7.309287786483764648e-03 -2.438847422599792480e-01 9.885626845061779022e-03 -1.106065511703491211e-02 3.957265615463256836e-02 1.008199751377105713e-01 -7.016087882220745087e-03 5.918609350919723511e-02 2.136990055441856384e-02 3.182169795036315918e-01 5.747091025114059448e-02 1.501181721687316895e-01 2.687398791313171387e-01 2.193295359611511230e-01 3.946957364678382874e-02 -3.017996251583099365e-01 -1.886872202157974243e-01 -2.877137362957000732e-01
-8.226671069860458374e-02 -4.926341399550437927e-02 1.885664761066436768e-01 4.052622243762016296e-02 2.118081152439117432e-01 9.847611933946609497e-02 -6.509363651275634766e-02 4.274736344814300537e-02 1.459598094224929810e-01 -3.069091774523258209e-02 -3.641081154346466064e-01 -1.245128288865089417e-01 1.707091182470321655e-01 -2.062900364398956299e-01 1.834513694047927856e-01 -1.104933023452758789e-01 -9.537716209888458252e-02 -1.153543824329972267e-03 -1.219214685261249542e-02 2.626185119152069092e-01 -1.470583975315093994e-01 -2.541147768497467041e-01 -3.506513535976409912e-01 2.786024510860443115e-01 -1.634405851364135742e-01 3.295333683490753174e-01 6.652995944023132324e-02 -8.869934827089309692e-03 1.546952128410339355e-01 8.907942473888397217e-02 -2.403110563755035400e-01 -1.033428609371185303e-01
-1.480539143085479736e-01 1.349333394318819046e-02 2.383853197097778320e-01 -1.025704946368932724e-02 -8.332708477973937988e-02 1.766107678413391113e-01 5.929056555032730103e-02 -2.876097857952117920e-01 7.734818011522293091e-02 -1.192490980029106140e-01 -2.984383404254913330e-01 -1.960202604532241821e-01 -1.932833194732666016e-01 -1.732600033283233643e-01 1.205533742904663086e-01 -1.285661607980728149e-01 -9.775349497795104980e-02 -2.847419679164886475e-01 -2.639756798744201660e-01 3.263412714004516602e-01 3.331829905509948730e-01 -2.376886695856228471e-04 -1.471612453460693359e-01 -1.222058571875095367e-02 1.013708766549825668e-02 4.955138638615608215e-02 -1.101507991552352905e-01 -1.785389333963394165e-01 -2.248192727565765381e-01 -1.518258005380630493e-01 -1.751247048377990723e-01 2.260747714899480343e-04
-2.632166147232055664e-01 6.538551300764083862e-02 -2.939400263130664825e-02 -1.368602365255355835e-01 1.088264286518096924e-01 2.292819134891033173e-02 -1.486717015504837036e-01 -3.145492672920227051e-01 -2.712993621826171875e-01 -1.529532521963119507e-01 -3.584499359130859375e-01 7.692017406225204468e-02 -8.214730769395828247e-02 -9.235925227403640747e-02 1.881110221147537231e-01 -8.021679520606994629e-02 -2.035155333578586578e-02 2.236147969961166382e-02 -8.708856999874114990e-02 6.089484691619873047e-02 -1.979718506336212158e-01 3.694575428962707520e-01 -3.078733086585998535e-01 7.017066329717636108e-02 -1.856420375406742096e-02 -3.574943635612726212e-03 -6.301876902580261230e-02 -1.611863970756530762e-01 -2.083955146372318268e-02 -2.325276583433151245e-01 1.052405461668968201e-01 -3.184906840324401855e-01
-1.346155554056167603e-01 2.381444871425628662e-01 2.336779683828353882e-01 1.744775325059890747e-01 -2.847047150135040283e-02 -2.214601449668407440e-02 2.823197050020098686e-03 5.673351138830184937e-02 -4.641112089157104492e-01 -3.965941667556762695e-01 -3.537480533123016357e-01 -1.539950221776962280e-01 1.741895079612731934e-02 1.348247528076171875e-01 1.607015170156955719e-02 -1.919546872377395630e-01 -3.990405425429344177e-02 -1.398263275623321533e-01 7.923382520675659180e-02 1.346709728240966797e-01 -2.325235605239868164e-01 1.955470442771911621e-01 -1.288249790668487549e-01 1.468265205621719360e-01 -7.347694784402847290e-02 1.667100936174392700e-01 2.019483037292957306e-02 1.602793298661708832e-02 -1.606740206480026245e-01 -9.545390307903289795e-02 9.114411473274230957e-02 7.319541275501251221e-02
-4.930033087730407715e-01 1.326672881841659546e-01 -6.274344772100448608e-02 -1.185262873768806458e-01 1.156848818063735962e-01 3.858954012393951416e-01 2.091085165739059448e-01 -1.126454547047615051e-01 1.529543846845626831e-01 -1.646538148634135723e-03 -2.461600899696350098e-01 9.242721833288669586e-03 7.400799542665481567e-02 -1.365128755569458008e-01 -7.981955260038375854e-02 -2.468991726636886597e-01 -5.509711056947708130e-02 8.098363876342773438e-02 6.769524514675140381e-02 8.885388076305389404e-02 -3.775456547737121582e-01 -4.850519821047782898e-02 -2.273267880082130432e-02 1.274866759777069092e-01 2.033423818647861481e-02 3.066850900650024414e-01 -1.264953017234802246e-01 2.967452257871627808e-02 1.027020663022994995e-01 9.310435503721237183e-02 -8.896978199481964111e-02 -7.006758451461791992e-02
-3.584813326597213745e-02 3.563680499792098999e-02 8.637833595275878906e-02 -1.602770686149597168e-01 2.107170969247817993e-02 9.061262942850589752e-03 9.218326210975646973e-02 -1.056963577866554260e-01 1.514667719602584839e-01 -8.492442965507507324e-02 -5.580105781555175781e-01 7.748409360647201538e-02 2.871228456497192383e-01 2.722102701663970947e-01 3.474955260753631592e-01 -1.497823894023895264e-01 9.448546171188354492e-02 -1.278409957885742188e-01 -1.237959116697311401e-01 5.130273848772048950e-02 -5.195827782154083252e-02 -5.185561627149581909e-02 3.977332671638578176e-04 -6.300067901611328125e-02 -1.684030331671237946e-02 1.831045448780059814e-01 -1.692639142274856567e-01 1.559429019689559937e-01 4.624412208795547485e-02 -1.909746676683425903e-01 -2.732166349887847900e-01 -2.102782279253005981e-01
3.831022083759307861e-01 1.305714696645736694e-01 6.810502707958221436e-02 -8.308989554643630981e-02 -5.561622604727745056e-02 2.997392117977142334e-01 4.512955248355865479e-02 -7.560741901397705078e-02 -3.570500761270523071e-02 -8.835862576961517334e-02 -4.353291094303131104e-01 1.527586132287979126e-01 2.466072589159011841e-01 -2.339660823345184326e-01 1.422703862190246582e-01 -2.150834351778030396e-01 -1.485376805067062378e-02 2.895642444491386414e-02 -3.116935491561889648e-01 2.170463204383850098e-01 -8.431209623813629150e-02 7.310009002685546875e-02 1.167301554232835770e-02 -3.961450234055519104e-02 -2.308352440595626831e-01 2.638582885265350342e-01 1.075708493590354919e-02 -8.105666935443878174e-02 1.829471788369119167e-03 1.445889174938201904e-01 6.282285321503877640e-03 9.973169118165969849e-02
-1.241497918963432312e-01 -7.318416237831115723e-02 1.391503065824508667e-01 -5.571865662932395935e-02 2.722800895571708679e-02 1.934515088796615601e-01 1.397940814495086670e-01 -1.041969954967498779e-01 -7.019106298685073853e-02 -1.546110659837722778e-01 -2.111688107252120972e-01 2.000266313552856445e-02 1.310325115919113159e-01 -2.032999694347381592e-01 4.003503918647766113e-02 -3.894347324967384338e-02 -2.360540926456451416e-01 9.332120534963905811e-04 -2.899810373783111572e-01 1.437877863645553589e-01 1.451316475868225098e-02 -1.790683865547180176e-01 -1.952776759862899780e-01 -2.925597876310348511e-02 2.713091373443603516e-01 3.489749729633331299e-01 -1.220589354634284973e-01 -2.246303111314773560e-01 -2.884466052055358887e-01 9.128175675868988037e-02 -4.065462946891784668e-01 -5.866025015711784363e-02
-1.652432084083557129e-01 1.051042750477790833e-01 1.147371605038642883e-01 2.407026104629039764e-02 8.735482394695281982e-02 2.674194797873497009e-02 4.183235391974449158e-02 -3.294784426689147949e-01 -2.615204313769936562e-03 -3.356417715549468994e-01 -2.699042856693267822e-01 1.289087086915969849e-01 -1.836783587932586670e-01 -2.491256445646286011e-01 6.026413664221763611e-02 -1.287676542997360229e-01 -1.186084467917680740e-02 -6.313428282737731934e-02 -1.708512604236602783e-01 -1.140922680497169495e-01 -8.982410281896591187e-02 2.078250348567962646e-01 -3.865809440612792969e-01 1.132361404597759247e-02 -1.485193967819213867e-01 1.212690770626068115e-02 -2.144409120082855225e-01 -2.093229889869689941e-01 -1.957212686538696289e-01 -2.659185230731964111e-01 -5.986585468053817749e-02 -1.983276009559631348e-01
-2.010540366172790527e-01 1.743491888046264648e-01 2.626575529575347900e-01 4.990802705287933350e-02 -8.353973738849163055e-03 -2.727838931605219841e-03 3.341127336025238037e-01 -5.287914872169494629e-01 6.236646324396133423e-02 1.380605697631835938e-01 -2.293318361043930054e-01 4.409363958984613419e-03 -1.772027462720870972e-01 1.050733104348182678e-01 7.361894473433494568e-03 -1.884730607271194458e-01 -6.372867524623870850e-02 -8.709272369742393494e-03 5.800123140215873718e-02 -4.062268882989883423e-03 4.649664834141731262e-02 2.164949923753738403e-01 -8.988452702760696411e-02 3.098163306713104248e-01 -6.166238337755203247e-02 2.134251594543457031e-01 -4.459168389439582825e-02 1.474356353282928467e-01 -4.564349725842475891e-02 -1.816643476486206055e-01 4.272425547242164612e-02 -2.053932100534439087e-01
-3.795730769634246826e-01 -3.073939979076385498e-01 6.330113857984542847e-02 -2.926591970026493073e-02 3.005616553127765656e-02 -6.437568459659814835e-03 -8.663866668939590454e-02 -4.033616930246353149e-02 -2.457833588123321533e-01 -1.593110561370849609e-01 -1.924710869789123535e-01 7.705188542604446411e-02 2.730358764529228210e-02 -3.884690254926681519e-02 7.209318131208419800e-02 -3.721036612987518311e-01 5.152337253093719482e-02 7.484462112188339233e-02 1.414023712277412415e-02 2.345967143774032593e-01 -4.185230135917663574e-01 2.519562654197216034e-02 -6.519966572523117065e-02 1.391635239124298096e-01 1.750473529100418091e-01 1.902007907629013062e-01 -2.079664915800094604e-01 -1.482239514589309692e-01 -7.612198591232299805e-03 -1.871511042118072510e-01 -9.508863091468811035e-03 -2.041785120964050293e-01
-1.612748578190803528e-02 2.063131779432296753e-01 2.101273238658905029e-01 -3.961436152458190918e-01 5.511664785444736481e-03 1.556742191314697266e-01 5.989990383386611938e-02 -3.355072066187858582e-02 1.070732399821281433e-01 -3.138608932495117188e-01 -3.621127605438232422e-01 -5.323770456016063690e-03 1.565760187804698944e-02 1.219117939472198486e-01 1.058457866311073303e-01 3.616103157401084900e-02 -1.296221651136875153e-02 -1.714536733925342560e-02 8.674991130828857422e-02 1.144785508513450623e-01 -1.000316441059112549e-01 2.057551145553588867e-01 9.189749509096145630e-02 4.017535224556922913e-02 -3.081808686256408691e-01 3.852086961269378662e-01 9.502884745597839355e-02 -2.701500952243804932e-01 4.857241641730070114e-03 -1.089503020048141479e-01 -1.379188597202301025e-01 -1.363284736871719360e-01
-2.383497953414916992e-01 -1.375966221094131470e-01 2.884180545806884766e-01 2.137880325317382812e-01 2.395216524600982666e-01 1.636433303356170654e-01 -1.206377595663070679e-01 -1.311050355434417725e-01 -1.540850549936294556e-01 -1.298812627792358398e-01 -2.948711514472961426e-01 1.005927398800849915e-01 2.177865505218505859e-01 -8.830649405717849731e-02 2.698823213577270508e-01 -2.126186937093734741e-01 -4.356277734041213989e-02 3.703130036592483521e-02 1.078450232744216919e-01 5.558345839381217957e-02 2.010068297386169434e-02 2.267160117626190186e-01 -2.692736089229583740e-01 4.979716986417770386e-02 -2.748382389545440674e-01 1.211643144488334656e-01 1.591310054063796997e-01 5.408272892236709595e-02 1.148142293095588684e-01 6.539924442768096924e-02 -2.430106848478317261e-01 -1.695987731218338013e-01
-7.243517041206359863e-02 -6.578654516488313675e-03 1.204971373081207275e-01 4.332887753844261169e-02 -1.899374127388000488e-01 9.678611904382705688e-02 1.108034700155258179e-01 -5.840364098548889160e-02 1.078442037105560303e-01 -1.380040049552917480e-01 -2.738716900348663330e-01 1.753904968500137329e-01 3.484944105148315430e-01 1.852817386388778687e-01 2.473413199186325073e-01 -2.125479280948638916e-01 -7.962691038846969604e-02 1.026805266737937927e-01 -1.411112844944000244e-01 3.060280680656433105e-01 6.460451334714889526e-02 4.472838044166564941e-01 -1.793588511645793915e-02 -7.880539447069168091e-02 -1.793058067560195923e-01 2.680533826351165771e-01 -1.269279699772596359e-02 2.599139511585235596e-01 5.305752530694007874e-02 -1.370716281235218048e-02 -5.123177915811538696e-02 -6.400436628609895706e-03
2.829463034868240356e-02 -1.787778586149215698e-01 3.650957047939300537e-01 2.340822219848632812e-01 7.883159816265106201e-02 5.217242836952209473e-01 1.125568449497222900e-01 9.760963171720504761e-02 4.949891194701194763e-02 -1.615612506866455078e-01 3.739475831389427185e-02 1.214839890599250793e-01 1.297382451593875885e-02 7.803668268024921417e-03 1.193367168307304382e-01 -8.267262578010559082e-02 -1.432804167270660400e-01 -3.666783496737480164e-02 -1.372991949319839478e-01 1.495569348335266113e-01 -1.706253737211227417e-01 1.926642507314682007e-01 -1.786124408245086670e-01 -9.194553643465042114e-02 -3.039524555206298828e-01 2.084025740623474121e-01 8.144116029143333435e-03 9.809245914220809937e-02 -3.257898613810539246e-03 -6.710600852966308594e-02 -1.714713722467422485e-01 -2.518381178379058838e-01
-2.521595656871795654e-01 8.050096035003662109e-02 1.139369085431098938e-01 4.056717082858085632e-02 -4.051655903458595276e-02 3.393800556659698486e-01 1.353526413440704346e-01 -1.461633890867233276e-01 -1.275396556593477726e-03 -1.033094990998506546e-02 -3.825502395629882812e-01 -3.995490372180938721e-01 -1.979910582304000854e-01 -1.365412473678588867e-01 1.798564493656158447e-01 -1.858969032764434814e-01 1.245252266526222229e-01 1.532303690910339355e-01 -1.423579007387161255e-01 1.587316691875457764e-01 -1.742252409458160400e-01 -1.760393679141998291e-01 -9.674143791198730469e-02 2.179822623729705811e-01 1.598043441772460938e-01 4.394017159938812256e-02 -1.070683151483535767e-01 -5.964042991399765015e-02 -1.966507732868194580e-01 8.313545584678649902e-02 -8.955845236778259277e-02 1.708844304084777832e-01
2.113583832979202271e-01 -7.767800986766815186e-02 1.886138506233692169e-02 -1.719427257776260376e-01 1.690796948969364166e-02 2.221895158290863037e-01 8.313674479722976685e-02 5.418463796377182007e-02 -1.649538874626159668e-01 -1.495679765939712524e-01 -3.567414581775665283e-01 -1.533694099634885788e-02 1.165737882256507874e-01 1.068782582879066467e-01 2.901734709739685059e-01 -1.199181750416755676e-01 1.616058945655822754e-01 6.827653944492340088e-02 -3.546764552593231201e-01 -1.284175366163253784e-02 8.905665576457977295e-02 2.713209688663482666e-01 -2.719446718692779541e-01 1.586713045835494995e-01 -2.911604940891265869e-01 1.432261019945144653e-01 1.126396730542182922e-01 2.447660453617572784e-02 1.633064746856689453e-01 -7.404289394617080688e-02 6.817281991243362427e-02 -2.577005326747894287e-01
-1.078278720378875732e-01 4.448515176773071289e-02 9.301646798849105835e-02 3.349106013774871826e-02 3.569316864013671875e-02 4.793696105480194092e-01 1.013958305120468140e-01 -3.150388598442077637e-01 -3.035841882228851318e-01 -1.853234618902206421e-01 -6.620361655950546265e-02 1.042488887906074524e-01 -1.886735111474990845e-02 -4.388012364506721497e-02 -2.034265734255313873e-02 -3.133922815322875977e-02 -1.298537105321884155e-01 -1.395516395568847656e-01 -2.264518588781356812e-01 2.197176367044448853e-01 -1.993009001016616821e-01 1.594322323799133301e-01 -1.915961951017379761e-01 -6.656137108802795410e-02 3.376287817955017090e-01 1.826153546571731567e-01 -1.764252632856369019e-01 -7.002197951078414917e-02 -2.202636376023292542e-02 -7.498367875814437866e-02 -2.412947565317153931e-01 -2.666672132909297943e-02
6.619632989168167114e-02 2.438607998192310333e-02 1.517418771982192993e-01 -1.516715437173843384e-01 7.600802928209304810e-02 3.888615593314170837e-02 1.486759632825851440e-01 6.175436452031135559e-02 1.930057704448699951e-01 -6.139617040753364563e-02 -5.221728682518005371e-01 1.558941751718521118e-01 3.171634078025817871e-01 1.486789882183074951e-01 2.665761411190032959e-01 -1.886933594942092896e-01 5.787557363510131836e-02 3.426495566964149475e-02 3.287020325660705566e-02 7.047314196825027466e-02 9.888409078121185303e-02 6.222813576459884644e-02 -1.398310251533985138e-02 2.230086922645568848e-02 1.199617311358451843e-01 3.238194584846496582e-01 -8.694679290056228638e-02 1.785988658666610718e-01 2.075105905532836914e-03 -3.352982103824615479e-01 -1.633337587118148804e-01 -1.603231430053710938e-01
-1.390211582183837891e-01 -5.975335463881492615e-02 -2.446589246392250061e-02 -3.577180206775665283e-02 2.639366686344146729e-01 2.035921365022659302e-01 4.457623884081840515e-02 1.072473451495170593e-01 -7.165816426277160645e-02 -1.215773969888687134e-01 -3.370690047740936279e-01 6.413380801677703857e-02 -2.068617492914199829e-01 1.337991803884506226e-01 4.376921430230140686e-02 -9.137018024921417236e-02 1.463352888822555542e-02 1.560433954000473022e-01 -1.775988191366195679e-01 2.860698401927947998e-01 5.071545392274856567e-02 3.496328294277191162e-01 -2.089851498603820801e-01 2.409327477216720581e-01 2.768619954586029053e-01 9.353275597095489502e-02 2.284415662288665771e-01 1.158604323863983154e-01 -7.965447753667831421e-02 -1.030956134200096130e-01 -1.836889539845287800e-03 -3.309890329837799072e-01
-2.597755491733551025e-01 1.832516044378280640e-01 1.913344413042068481e-01 5.424685776233673096e-02 1.605866360478103161e-03 1.077283620834350586e-01 3.494453132152557373e-01 -7.913012057542800903e-02 1.790742017328739166e-02 1.649068892002105713e-01 -5.369776487350463867e-01 -2.538046836853027344e-01 -3.867103531956672668e-02 3.286723494529724121e-01 1.075211316347122192e-01 4.063707776367664337e-03 -3.303965181112289429e-02 -1.329807043075561523e-01 -3.505861014127731323e-02 1.528647691011428833e-01 -1.755392402410507202e-01 1.161561757326126099e-01 -1.095556244254112244e-01 -7.482108473777770996e-02 -5.837267637252807617e-02 -4.627535119652748108e-02 6.558538228273391724e-02 -2.411808222532272339e-01 -2.082041054964065552e-01 3.608077391982078552e-02 8.230647072196006775e-03 3.360358532518148422e-03
-8.115419000387191772e-02 4.680221155285835266e-02 4.616156220436096191e-01 8.423038572072982788e-02 2.877233922481536865e-01 7.004061341285705566e-02 -3.362853080034255981e-02 -1.245110258460044861e-01 -1.614988446235656738e-01 -2.223571836948394775e-01 -1.276445835828781128e-01 -2.054792642593383789e-01 2.664513885974884033e-01 -9.947688877582550049e-02 1.846891362220048904e-03 -1.850376874208450317e-01 -7.218800485134124756e-02 1.264078319072723389e-01 2.910909987986087799e-02 1.293879300355911255e-01 4.632645845413208008e-02 2.759320735931396484e-01 7.736237347126007080e-02 3.124347925186157227e-01 7.719810307025909424e-02 3.721233606338500977e-01 8.094364404678344727e-02 5.471363291144371033e-02 -1.083780974149703979e-01 6.358457356691360474e-02 -1.372604668140411377e-01 -9.092842042446136475e-02
-2.696457505226135254e-01 -2.484186887741088867e-01 2.667011916637420654e-01 3.484969958662986755e-02 -1.585199087858200073e-01 1.991648375988006592e-01 1.311972439289093018e-01 -4.959056526422500610e-02 -6.024487689137458801e-02 -2.121819406747817993e-01 -9.642638266086578369e-02 1.177502423524856567e-01 -1.247629448771476746e-01 2.665992081165313721e-02 1.805585622787475586e-01 -2.117068916559219360e-01 -5.668530985713005066e-02 -1.938737183809280396e-01 -1.293537318706512451e-01 2.630708813667297363e-01 -7.879436016082763672e-03 3.851936757564544678e-02 4.320836625993251801e-03 -1.219637617468833923e-01 1.866148859262466431e-01 1.589747965335845947e-01 1.351072192192077637e-01 -3.440629516262561083e-04 -4.880945682525634766e-01 -2.185544073581695557e-01 1.245399378240108490e-02 1.885958462953567505e-01
-2.134846150875091553e-02 -3.150721266865730286e-02 8.219696581363677979e-02 -8.152115345001220703e-02 2.160608172416687012e-01 -2.484987303614616394e-02 1.718349307775497437e-01 -4.513976722955703735e-02 3.610031679272651672e-02 -7.216850668191909790e-02 -2.805657684803009033e-01 -1.783608794212341309e-01 7.506801187992095947e-02 -2.495547533035278320e-01 1.898159980773925781e-01 -3.683226928114891052e-02 -3.011956997215747833e-02 1.189777553081512451e-01 -2.335636168718338013e-01 7.074923068284988403e-02 -3.293145596981048584e-01 2.177977748215198517e-02 1.930698379874229431e-02 1.057618856430053711e-02 9.866575896739959717e-02 3.940236568450927734e-01 -2.924382686614990234e-01 3.331245481967926025e-01 1.318291276693344116e-01 2.121045440435409546e-01 -2.693624198436737061e-01 5.925916135311126709e-02
-1.587414443492889404e-01 9.620003402233123779e-02 1.138324663043022156e-01 -3.830585628747940063e-02 -1.708869189023971558e-01 1.388027369976043701e-01 2.014759778976440430e-01 -1.897614896297454834e-01 -9.768661111593246460e-02 -2.148129343986511230e-01 -2.847826778888702393e-01 1.454816460609436035e-01 -5.702415481209754944e-02 -1.536254286766052246e-01 3.457599282264709473e-01 -1.773865073919296265e-01 7.845222204923629761e-02 -2.150541096925735474e-01 3.382682800292968750e-02 4.976141452789306641e-02 8.943595923483371735e-03 -2.274994999170303345e-01 -1.131075024604797363e-01 -1.819854974746704102e-01 -1.667636446654796600e-02 4.824741482734680176e-01 5.315365642309188843e-02 -2.074766159057617188e-01 -4.788269102573394775e-02 7.268200069665908813e-02 -1.330783516168594360e-01 1.795577406883239746e-01
-2.599692940711975098e-01 -3.597299009561538696e-02 3.027407638728618622e-02 6.627094000577926636e-02 -3.054109960794448853e-02 9.904881566762924194e-02 1.733117699623107910e-01 2.353064529597759247e-02 -2.207518368959426880e-01 -2.132733166217803955e-01 -2.132630944252014160e-01 9.494385123252868652e-02 -1.528430916368961334e-02 3.092218041419982910e-01 2.069130837917327881e-01 8.240877650678157806e-03 7.812702655792236328e-02 -2.267481535673141479e-01 6.534254550933837891e-02 2.949509918689727783e-01 -2.458013407886028290e-02 2.106153219938278198e-01 -1.685426533222198486e-01 3.589741289615631104e-01 1.767687052488327026e-01 2.901155948638916016e-01 -3.265821188688278198e-02 -2.256243228912353516e-01 3.091973066329956055e-02 8.696731179952621460e-02 2.647156715393066406e-01 -6.105320062488317490e-03
-1.539534628391265869e-01 -4.484286531805992126e-02 2.288283854722976685e-01 2.205346226692199707e-01 3.708270490169525146e-01 2.688002586364746094e-01 -1.914424821734428406e-02 -1.195136234164237976e-01 -3.957370296120643616e-02 3.834358230233192444e-02 -2.551696598529815674e-01 -6.734095513820648193e-02 2.858208715915679932e-01 -1.281134635210037231e-01 2.491602897644042969e-01 -6.454490125179290771e-02 4.245996102690696716e-02 1.371320486068725586e-01 -1.242166683077812195e-01 1.328646242618560791e-01 1.298498064279556274e-01 2.620590031147003174e-01 -1.826270520687103271e-01 2.183287441730499268e-01 -1.228787302970886230e-01 2.465411126613616943e-01 -9.005053900182247162e-03 2.580687217414379120e-02 1.758885569870471954e-02 8.231815695762634277e-02 -2.422881424427032471e-01 -2.217480838298797607e-01
-1.915721744298934937e-01 2.295849844813346863e-02 2.113932073116302490e-01 -3.229305893182754517e-02 1.175516322255134583e-01 -1.375163625925779343e-02 2.330069243907928467e-01 -2.837410271167755127e-01 -6.574492901563644409e-02 1.333487918600440025e-03 -1.880286335945129395e-01 -2.018163204193115234e-01 8.362980931997299194e-02 1.876173466444015503e-01 3.729164898395538330e-01 -2.352578490972518921e-01 2.650586888194084167e-03 5.057585239410400391e-01 -9.133775532245635986e-02 9.868025779724121094e-02 -2.700545489788055420e-01 3.521158546209335327e-02 -1.981889307498931885e-01 4.124602675437927246e-02 -8.688786625862121582e-02 1.198270171880722046e-01 -4.477557912468910217e-02 -7.926061749458312988e-02 -8.797495812177658081e-02 1.463304311037063599e-01 -3.930927813053131104e-02 -3.601958230137825012e-02
-2.710547149181365967e-01 1.947028040885925293e-01 1.674491316080093384e-01 -1.080942824482917786e-01 2.196491211652755737e-01 8.040209859609603882e-02 1.304197758436203003e-01 -2.297028750181198120e-01 7.492317259311676025e-02 -3.282780572772026062e-02 -2.667063772678375244e-01 -1.392734795808792114e-01 8.066736906766891479e-02 -2.072942107915878296e-01 4.927044510841369629e-01 -3.445127233862876892e-02 -5.929620936512947083e-02 1.339884847402572632e-01 -1.449807081371545792e-02 1.730149686336517334e-01 -2.224125713109970093e-01 -5.928342789411544800e-02 -3.810843452811241150e-02 -2.562203630805015564e-02 6.861648708581924438e-02 2.302554845809936523e-01 1.943938136100769043e-01 1.591348201036453247e-01 -2.329716235399246216e-01 -1.989980973303318024e-02 7.669254392385482788e-02 2.137150764465332031e-01
-2.095099389553070068e-01 -3.764708936214447021e-01 3.172458708286285400e-01 1.386437863111495972e-01 8.634001016616821289e-02 7.692801952362060547e-02 2.711234390735626221e-01 6.427837908267974854e-02 -2.242638319730758667e-01 2.418026328086853027e-02 -3.473848104476928711e-01 -6.031031906604766846e-02 -6.131235137581825256e-02 3.760744258761405945e-02 5.519747361540794373e-02 -1.278329640626907349e-01 -1.184917911887168884e-01 1.951622664928436279e-01 2.134112454950809479e-02 2.575157582759857178e-01 -3.861998021602630615e-02 8.553452789783477783e-03 -2.924690544605255127e-01 -2.824577735736966133e-03 -1.012354865670204163e-01 1.196992024779319763e-01 -1.641083359718322754e-01 1.409372966736555099e-02 -3.101864270865917206e-02 3.135160505771636963e-01 -1.151270195841789246e-01 -1.830779463052749634e-01
-2.967502176761627197e-01 2.112238407135009766e-01 5.294788628816604614e-02 -2.016913741827011108e-01 6.061218306422233582e-02 7.878971844911575317e-02 2.118740230798721313e-01 2.193676307797431946e-02 1.047487631440162659e-01 -2.677537873387336731e-02 -4.617540240287780762e-01 -3.893601894378662109e-02 -2.462476044893264771e-01 1.026856675744056702e-01 -8.355902135372161865e-02 -2.704810798168182373e-01 -2.475015819072723389e-01 6.813019514083862305e-02 -1.325782686471939087e-01 3.495667278766632080e-01 -3.085673153400421143e-01 2.974851988255977631e-03 7.505410909652709961e-02 1.070434972643852234e-02 -1.861865222454071045e-01 1.178696826100349426e-01 1.143908873200416565e-02 -8.669057488441467285e-02 4.601505585014820099e-03 2.828973904252052307e-02 -1.595336347818374634e-01 -4.148538038134574890e-02
-3.457418680191040039e-01 5.636195838451385498e-02 1.666617542505264282e-01 1.675765663385391235e-01 -2.058339118957519531e-01 6.713116168975830078e-02 1.513818800449371338e-01 -1.023227423429489136e-01 -8.607053197920322418e-03 -1.360561996698379517e-01 -4.399219155311584473e-01 -7.382573187351226807e-02 -2.673097252845764160e-01 -3.778188675642013550e-02 1.719605028629302979e-01 -2.465157657861709595e-01 7.014027237892150879e-02 -1.751279979944229126e-01 -5.696532875299453735e-02 2.472986578941345215e-01 -8.014056831598281860e-02 7.649605721235275269e-02 -1.838051080703735352e-01 1.236431952565908432e-02 -6.642855238169431686e-03 -2.789637446403503418e-01 3.975920006632804871e-02 7.360476255416870117e-02 -2.432006448507308960e-01 -1.547462940216064453e-01 -8.986760675907135010e-02 1.953022629022598267e-01
-1.102404147386550903e-01 8.267767727375030518e-02 1.036674678325653076e-01 -1.824774444103240967e-01 -1.476117819547653198e-01 5.030389875173568726e-02 5.730540677905082703e-02 -3.649980127811431885e-01 -1.256949454545974731e-01 -1.417808830738067627e-01 -2.738256752490997314e-01 -1.818958222866058350e-01 3.576105833053588867e-01 -2.418257892131805420e-01 2.153359502553939819e-01 -2.111711949110031128e-01 1.070226356387138367e-01 -7.929127663373947144e-02 -1.284867376089096069e-01 8.429150283336639404e-02 2.510703727602958679e-02 3.786426484584808350e-01 -3.124623000621795654e-01 -6.981191784143447876e-02 9.080716967582702637e-02 -7.916978001594543457e-02 8.506092429161071777e-02 1.492589414119720459e-01 6.705623120069503784e-02 -9.182140231132507324e-02 9.333866089582443237e-02 3.626013174653053284e-02
-1.913250684738159180e-01 8.661709725856781006e-02 3.316273987293243408e-01 2.298734635114669800e-01 1.075333207845687866e-01 6.211500987410545349e-02 2.509177923202514648e-01 -1.671516746282577515e-01 6.372383981943130493e-02 4.577290732413530350e-03 -4.014311730861663818e-01 -1.071869060397148132e-01 2.473872601985931396e-01 5.190166458487510681e-02 1.822281479835510254e-01 -6.843420863151550293e-02 -2.486274093389511108e-01 -2.543103881180286407e-02 1.611089706420898438e-02 2.514186501502990723e-01 -2.373330146074295044e-01 -1.799086928367614746e-01 8.208023756742477417e-02 -1.689362078905105591e-01 -9.953387826681137085e-02 -4.469404742121696472e-02 5.791101604700088501e-02 -1.991081535816192627e-01 -1.133105307817459106e-01 -2.788621485233306885e-01 6.053272634744644165e-03 -1.131553053855895996e-01
-2.571341097354888916e-01 1.699425466358661652e-02 5.278068780899047852e-02 -1.277473121881484985e-01 5.215887911617755890e-03 -7.139407843351364136e-02 5.863307788968086243e-02 -2.863112986087799072e-01 -3.841091990470886230e-01 -4.948223754763603210e-02 -3.786979317665100098e-01 1.349373906850814819e-01 -9.541738033294677734e-02 -1.011183857917785645e-01 1.544646471738815308e-01 -4.614739492535591125e-02 7.651372253894805908e-02 -8.210669457912445068e-02 1.603755168616771698e-02 2.176027446985244751e-01 -2.798527181148529053e-01 3.533498644828796387e-01 -2.211044579744338989e-01 -8.068361878395080566e-02 1.002343520522117615e-01 -1.816148869693279266e-03 3.545325249433517456e-02 -1.047190502285957336e-01 1.301618218421936035e-01 -8.386946469545364380e-02 2.677304148674011230e-01 -1.741297990083694458e-01
6.108190119266510010e-02 -3.148142993450164795e-01 1.612713485956192017e-01 -3.616349995136260986e-01 1.187972798943519592e-01 -7.280962914228439331e-02 1.705145537853240967e-01 1.998195648193359375e-01 -2.489822208881378174e-01 -1.954877823591232300e-01 -3.602168262004852295e-01 -6.141671538352966309e-02 2.871694564819335938e-01 -1.282088160514831543e-01 1.305004060268402100e-01 2.938050590455532074e-02 -1.515903621912002563e-01 -4.861618857830762863e-03 -1.669758111238479614e-01 1.794415414333343506e-01 -1.232643425464630127e-01 2.824051380157470703e-01 -2.419790253043174744e-02 1.233584508299827576e-01 -4.628191515803337097e-02 2.700071930885314941e-01 1.248759701848030090e-01 -9.466883540153503418e-02 -7.370844483375549316e-02 1.797101343981921673e-03 -1.446731574833393097e-02 -4.839200153946876526e-02
-2.311953455209732056e-01 -1.045805141329765320e-01 2.427171543240547180e-02 -3.189301490783691406e-02 1.920976862311363220e-02 2.599401026964187622e-02 2.011152952909469604e-01 -3.193320631980895996e-01 -1.818264871835708618e-01 -1.174236908555030823e-01 -4.088351428508758545e-01 -2.034316062927246094e-01 -1.218112260103225708e-01 5.440717190504074097e-02 1.697283238172531128e-01 1.195012554526329041e-01 1.822996735572814941e-01 1.307293772697448730e-01 2.480823099613189697e-01 2.909231781959533691e-01 -2.236070483922958374e-01 -1.511587412096560001e-03 -8.907502144575119019e-02 8.730429410934448242e-02 -9.234474599361419678e-02 9.911159425973892212e-02 1.196559742093086243e-01 1.643406748771667480e-01 -1.716577708721160889e-01 -5.604441836476325989e-02 -2.370090782642364502e-01 2.524957656860351562e-01
-1.065637320280075073e-01 -1.304083764553070068e-01 3.293170928955078125e-01 9.086966514587402344e-02 -1.335654854774475098e-01 -8.308909088373184204e-02 -8.039689809083938599e-02 5.713777244091033936e-02 -1.015408635139465332e-01 4.234530404210090637e-02 -1.893596202135086060e-01 -6.361333187669515610e-03 -2.725941827520728111e-03 -4.915065318346023560e-02 2.984504699707031250e-01 -1.705551445484161377e-01 -2.634330689907073975e-01 -2.561046928167343140e-02 -1.409964859485626221e-01 4.084702730178833008e-01 2.365607321262359619e-01 2.519789934158325195e-01 -3.334471583366394043e-02 2.730882167816162109e-01 1.199208498001098633e-01 2.668060660362243652e-01 1.325522363185882568e-02 -7.195489108562469482e-02 1.745935976505279541e-01 -1.574437767267227173e-01 -1.194684579968452454e-01 -1.987071484327316284e-01
1.308291554450988770e-01 -8.983705937862396240e-02 1.687624007463455200e-01 -1.505638565868139267e-02 -9.516543895006179810e-02 -8.352207392454147339e-02 1.240620240569114685e-01 -2.893943488597869873e-01 7.092813402414321899e-02 1.997072249650955200e-01 -3.689252734184265137e-01 -2.210228443145751953e-01 2.244133949279785156e-01 -2.557099759578704834e-01 4.488153383135795593e-02 -1.944740414619445801e-01 -7.716549187898635864e-02 1.684849709272384644e-02 -7.766123116016387939e-02 1.303158104419708252e-01 -2.820390164852142334e-01 2.197759151458740234e-01 -1.524125039577484131e-01 3.495761891826987267e-03 2.109531164169311523e-01 1.363751590251922607e-01 -7.923237234354019165e-02 -3.924547054339200258e-04 -3.476662933826446533e-02 -2.728512510657310486e-03 -4.405686557292938232e-01 2.105162665247917175e-02
-3.326467275619506836e-01 -9.146893769502639771e-02 1.737580597400665283e-01 2.230497151613235474e-01 2.093280255794525146e-01 1.496716141700744629e-01 4.480691254138946533e-02 -9.656798839569091797e-02 3.791101649403572083e-02 -1.332869678735733032e-01 -3.351979553699493408e-01 -1.152582019567489624e-01 -1.091914344578981400e-02 -8.896434307098388672e-02 1.402632743120193481e-01 -3.175948858261108398e-01 -1.233424693346023560e-01 -1.432433724403381348e-01 -6.751031428575515747e-02 9.849143773317337036e-02 -1.668038368225097656e-01 -1.721954941749572754e-01 -2.310965210199356079e-01 2.535745501518249512e-01 -7.380349189043045044e-02 2.109427899122238159e-01 -1.998101547360420227e-02 -1.323677301406860352e-01 1.694063395261764526e-01 7.566495984792709351e-02 -2.531729042530059814e-01 -2.418873012065887451e-01
-1.119582280516624451e-01 2.076511830091476440e-01 2.856797575950622559e-01 -3.617233037948608398e-02 -3.662971034646034241e-02 -3.301915898919105530e-02 2.537361085414886475e-01 -1.960631608963012695e-01 1.116014868021011353e-01 -1.130427047610282898e-01 -1.664673537015914917e-01 8.452692627906799316e-02 -3.259137645363807678e-02 3.330660760402679443e-01 1.270497292280197144e-01 -1.715589463710784912e-01 -1.997784674167633057e-01 -7.156703621149063110e-02 2.958674915134906769e-02 1.529493778944015503e-01 -1.051144972443580627e-01 1.151709631085395813e-02 -1.555139869451522827e-01 3.979878425598144531e-01 2.549848519265651703e-02 3.155186176300048828e-01 -8.522595465183258057e-02 5.167444050312042236e-02 -3.970522582530975342e-01 -8.556071668863296509e-02 6.816967390477657318e-03 -1.716651581227779388e-02
7.299859076738357544e-02 -1.465635150671005249e-01 1.670763492584228516e-01 -2.510373108088970184e-02 1.407628133893013000e-02 2.201534435153007507e-02 2.421167045831680298e-01 -6.970782415010035038e-04 8.582793176174163818e-02 -9.665900468826293945e-02 -2.588570713996887207e-01 -1.290704458951950073e-01 3.302399814128875732e-01 -4.352169036865234375e-01 9.190151840448379517e-02 -1.977362036705017090e-01 3.165022283792495728e-02 -2.954009734094142914e-02 -2.039735615253448486e-01 4.677514135837554932e-01 -1.297191381454467773e-01 6.679947674274444580e-02 3.150804713368415833e-02 1.411775499582290649e-01 2.926626503467559814e-01 7.818230986595153809e-02 7.191159296780824661e-03 8.210723102092742920e-02 1.384135633707046509e-01 8.729109168052673340e-02 -9.222470223903656006e-02 -2.497494406998157501e-02
8.651595562696456909e-02 -9.648881852626800537e-02 6.542313843965530396e-02 -2.514041215181350708e-02 1.574853956699371338e-01 1.342478990554809570e-01 1.900057941675186157e-01 -6.180314719676971436e-02 -7.466145604848861694e-02 -2.144385129213333130e-01 -3.322359621524810791e-01 -1.059398893266916275e-02 1.152139604091644287e-01 7.013195008039474487e-02 1.426421403884887695e-01 -8.428268879652023315e-02 -3.218362107872962952e-02 4.916680455207824707e-01 -2.209039032459259033e-01 1.623668968677520752e-01 -8.567035943269729614e-02 2.781822383403778076e-01 -4.167763292789459229e-01 1.642495393753051758e-01 -4.726392775774002075e-02 6.726733595132827759e-02 8.172336965799331665e-02 1.336508542299270630e-01 8.209225535392761230e-02 1.595106869935989380e-01 -4.768678545951843262e-02 -1.369518786668777466e-01
-1.019821986556053162e-01 -2.542383372783660889e-01 1.298647373914718628e-01 1.149327978491783142e-01 1.141502112150192261e-01 5.677677690982818604e-02 6.425432115793228149e-02 1.626239903271198273e-02 2.812253870069980621e-02 -1.195827219635248184e-02 -5.610821843147277832e-01 1.040256991982460022e-01 2.506718635559082031e-01 1.671261489391326904e-01 7.405433058738708496e-02 6.490962952375411987e-02 2.753628231585025787e-02 -5.277389194816350937e-03 -1.679392457008361816e-01 -2.153520472347736359e-02 -2.904617413878440857e-02 3.342521786689758301e-01 3.104112483561038971e-02 9.035938978195190430e-02 7.915288209915161133e-02 1.711937785148620605e-01 -1.350818872451782227e-01 -6.738613545894622803e-02 -2.264652103185653687e-01 -8.639049530029296875e-02 -2.654302716255187988e-01 -3.293848037719726562e-01
-1.805087476968765259e-01 2.421220391988754272e-01 -1.710486225783824921e-02 -2.213407605886459351e-01 9.798514842987060547e-02 3.849777951836585999e-02 2.678126692771911621e-01 -6.327500194311141968e-02 -9.582431986927986145e-03 5.978771671652793884e-02 -3.498025834560394287e-01 -1.085967421531677246e-01 8.164309710264205933e-02 2.366276234388351440e-01 4.108796417713165283e-01 -1.287975758314132690e-01 -2.066615372896194458e-01 2.627601623535156250e-01 -1.572228781878948212e-02 2.656783759593963623e-01 -1.626440435647964478e-01 -2.349618735024705529e-04 2.173092029988765717e-02 6.332134944386780262e-05 -2.047729790210723877e-01 2.338573634624481201e-01 -1.051804982125759125e-02 8.184802532196044922e-02 -8.897750824689865112e-02 -1.930965930223464966e-01 1.414533257484436035e-01 9.303341060876846313e-02
1.104324385523796082e-01 -4.336738958954811096e-03 2.910698056221008301e-01 2.163520604372024536e-01 3.957406431436538696e-02 1.009053438901901245e-01 6.712616235017776489e-02 -4.220128953456878662e-01 -6.882411893457174301e-03 -4.025354981422424316e-02 -2.978328168392181396e-01 -2.651708126068115234e-01 -1.848371475934982300e-01 -1.502793282270431519e-01 8.917330205440521240e-02 -1.175620853900909424e-01 9.581872820854187012e-02 5.222757905721664429e-02 -2.814143300056457520e-01 8.459658920764923096e-02 -3.177860677242279053e-01 9.720925241708755493e-02 -2.018874436616897583e-01 1.623756587505340576e-01 1.318978071212768555e-01 1.338350027799606323e-01 -1.255659610033035278e-01 -1.279461234807968140e-01 -1.183054149150848389e-01 1.644999533891677856e-01 6.124728359282016754e-03 -1.957984417676925659e-01
-1.560400873422622681e-01 -2.034531682729721069e-01 1.091530770063400269e-01 -1.142346952110528946e-02 2.418620288372039795e-01 1.768739670515060425e-01 2.069392800331115723e-01 -1.405317634344100952e-01 -6.368467211723327637e-02 2.310259640216827393e-02 -3.101405203342437744e-01 -1.851320862770080566e-01 1.685413867235183716e-01 -7.123912218958139420e-03 -1.629838906228542328e-02 -2.389412224292755127e-01 -7.842977344989776611e-02 8.785011619329452515e-02 -9.306382387876510620e-02 3.102815151214599609e-02 -6.262814998626708984e-02 8.399995416402816772e-02 -3.752931952476501465e-01 1.567101180553436279e-01 -2.812585532665252686e-01 2.898198068141937256e-01 -4.076352342963218689e-03 8.448334783315658569e-02 4.101399704813957214e-02 2.219845503568649292e-01 -2.043302915990352631e-02 -3.570518791675567627e-01
-5.280607566237449646e-02 -3.077002763748168945e-01 2.214429676532745361e-01 -9.882462769746780396e-02 1.682454645633697510e-01 5.306445062160491943e-02 -2.046335302293300629e-02 -4.760204628109931946e-02 1.649158447980880737e-01 -2.048408798873424530e-02 -2.787218093872070312e-01 -5.098564922809600830e-02 1.084773167967796326e-01 1.852632462978363037e-01 -5.422241613268852234e-02 -6.985481828451156616e-02 3.256815075874328613e-01 2.457206137478351593e-02 -3.406521975994110107e-01 7.656143605709075928e-02 -1.017905771732330322e-01 3.962109684944152832e-01 4.680917784571647644e-02 9.981599450111389160e-02 -7.304717600345611572e-02 4.809341207146644592e-02 -6.612638477236032486e-03 -1.943664439022541046e-02 -2.167640775442123413e-01 -8.525986969470977783e-02 -1.016741767525672913e-01 -4.091083407402038574e-01
-3.456818461418151855e-01 1.809489727020263672e-01 2.621165812015533447e-01 -5.325729399919509888e-02 1.619548648595809937e-01 6.739479955285787582e-03 2.772572934627532959e-01 1.001972239464521408e-02 1.324303746223449707e-01 1.750252693891525269e-01 -5.188177824020385742e-01 -2.089587002992630005e-01 2.911734953522682190e-02 4.671054705977439880e-02 2.192708551883697510e-01 2.042707204818725586e-01 -9.658547490835189819e-02 -1.021648794412612915e-01 -4.932700190693140030e-03 2.208181172609329224e-01 -2.293230444192886353e-01 1.738307066261768341e-02 -5.109963566064834595e-02 -9.294421970844268799e-02 -1.119977831840515137e-01 4.771837964653968811e-02 1.063288226723670959e-01 -1.847281754016876221e-01 -1.319546848535537720e-01 -7.971204072237014771e-02 4.250770434737205505e-02 2.477681264281272888e-02
-7.676796615123748779e-02 -2.681773714721202850e-02 2.923053205013275146e-01 -1.616187840700149536e-01 2.626672089099884033e-01 -7.238619774580001831e-02 3.056205213069915771e-01 1.713355630636215210e-02 7.887491583824157715e-02 2.000074461102485657e-02 -2.720773816108703613e-01 -9.912759065628051758e-02 3.794121146202087402e-01 1.562092453241348267e-01 2.229107171297073364e-01 -3.293156623840332031e-02 1.737430393695831299e-01 3.375008329749107361e-02 -9.134660474956035614e-03 1.208083555102348328e-01 1.246430277824401855e-01 1.044838204979896545e-01 -1.407386064529418945e-01 -2.053683996200561523e-01 -2.536048591136932373e-01 2.650625407695770264e-01 -1.367855370044708252e-01 -1.015631556510925293e-01 -1.272523589432239532e-02 3.036269545555114746e-01 1.178925409913063049e-01 1.450074487365782261e-03
-2.754783332347869873e-01 -1.775506697595119476e-02 1.862152218818664551e-01 3.408385440707206726e-02 5.924976617097854614e-02 -9.609970450401306152e-02 -5.960100796073675156e-03 -1.263125836849212646e-01 -2.246134281158447266e-01 -1.066645532846450806e-01 -3.766644597053527832e-01 -1.167563050985336304e-01 -1.993244290351867676e-01 -1.164797395467758179e-01 1.894702166318893433e-01 -2.053817510604858398e-01 1.392354071140289307e-01 -2.054642885923385620e-01 -2.434026598930358887e-01 1.603862829506397247e-02 3.005736321210861206e-02 -6.172025948762893677e-02 3.845760598778724670e-02 9.555729478597640991e-02 -1.241823509335517883e-01 2.816663980484008789e-01 -1.459360774606466293e-02 -5.337499082088470459e-02 3.500281572341918945e-01 -1.861964613199234009e-01 -5.196756869554519653e-02 -3.411333560943603516e-01
3.202234581112861633e-02 -2.121987789869308472e-01 3.084454536437988281e-01 2.838740944862365723e-01 7.587109506130218506e-02 9.599088132381439209e-02 1.087482944130897522e-01 1.982735842466354370e-01 7.161483168601989746e-02 -2.100886702537536621e-01 -2.305824607610702515e-01 -4.020531475543975830e-02 1.566864550113677979e-01 -1.435239911079406738e-01 2.157100141048431396e-01 1.239416189491748810e-02 1.142062023282051086e-01 -6.845296919345855713e-02 -1.470093727111816406e-01 2.048330754041671753e-01 -1.058968082070350647e-01 2.445180118083953857e-01 -1.351686418056488037e-01 -3.887690231204032898e-02 -3.479156792163848877e-01 2.546693086624145508e-01 1.976602151989936829e-02 8.292893320322036743e-02 -1.131279766559600830e-01 9.750337339937686920e-03 -5.505856592208147049e-03 -3.715555369853973389e-01
-1.016734912991523743e-01 -2.861228585243225098e-01 -1.420143758878111839e-03 -1.603564471006393433e-01 -4.668868333101272583e-02 -2.130338922142982483e-02 1.411711573600769043e-01 4.516812041401863098e-02 2.650431171059608459e-02 -2.969608604907989502e-01 -3.968094885349273682e-01 1.138470023870468140e-01 -1.862992495298385620e-01 -1.177706643939018250e-01 1.606361009180545807e-02 -4.462486803531646729e-01 -9.242461621761322021e-02 -8.375875651836395264e-02 2.280359342694282532e-02 2.175552546977996826e-01 -2.210328429937362671e-01 2.838003449141979218e-02 -2.381923198699951172e-01 1.148690432310104370e-01 -6.313872337341308594e-02 -1.570465974509716034e-02 -8.249194175004959106e-02 -1.165499463677406311e-01 -1.479184031486511230e-01 -3.010955452919006348e-01 -6.906185299158096313e-02 1.589561998844146729e-01
-1.469573527574539185e-01 6.219891458749771118e-02 2.502685785293579102e-01 1.903811544179916382e-01 1.270580142736434937e-01 7.021092623472213745e-02 2.884723842144012451e-01 -2.321411967277526855e-01 2.926205343101173639e-04 -5.099337697029113770e-01 -1.192870736122131348e-01 -1.216812580823898315e-01 -9.713497012853622437e-02 1.222865357995033264e-01 1.944761872291564941e-01 2.365649491548538208e-01 -5.114648118615150452e-02 -1.049046665430068970e-01 -3.548121452331542969e-02 1.815450564026832581e-02 -2.127370089292526245e-01 2.992832958698272705e-01 -1.674553304910659790e-01 -3.736321628093719482e-02 -9.824243187904357910e-02 1.279011666774749756e-01 5.174157395958900452e-02 -2.732141017913818359e-01 1.441251039505004883e-01 6.336598098278045654e-02 -4.989459738135337830e-02 1.226704567670822144e-02
-1.817237138748168945e-01 -3.108774721622467041e-01 1.189711987972259521e-01 2.199846506118774414e-01 -1.212309375405311584e-01 9.133830666542053223e-02 1.342404484748840332e-01 -6.634755432605743408e-02 -3.870208933949470520e-02 -2.221554517745971680e-01 -2.809531390666961670e-01 2.841176986694335938e-01 -1.485299170017242432e-01 2.085403352975845337e-01 3.414849564433097839e-02 -1.147990301251411438e-01 9.906531870365142822e-02 1.264626681804656982e-01 -1.946533471345901489e-01 8.810874819755554199e-02 -2.419566735625267029e-02 7.535875588655471802e-02 -1.280709803104400635e-01 2.374872118234634399e-01 1.589131951332092285e-01 3.120637536048889160e-01 -1.038085892796516418e-01 -3.348924219608306885e-01 1.563058346509933472e-01 -1.517535299062728882e-01 1.133399382233619690e-01 -1.245753988623619080e-01
-1.649936735630035400e-01 -1.134787946939468384e-01 3.859863877296447754e-01 1.046743765473365784e-01 5.725076422095298767e-02 2.503776252269744873e-01 -4.000400379300117493e-02 7.069823797792196274e-03 -1.457080245018005371e-01 1.413331776857376099e-01 -3.866597414016723633e-01 -1.585836559534072876e-01 4.642689228057861328e-01 -6.788121163845062256e-02 -1.499069482088088989e-02 1.208381876349449158e-01 -4.408820718526840210e-02 1.076018586754798889e-01 -1.328178942203521729e-01 1.055015698075294495e-01 3.556285286322236061e-03 1.575150787830352783e-01 -2.405081875622272491e-02 1.898679286241531372e-01 -1.534854024648666382e-01 1.953623592853546143e-01 2.884529903531074524e-02 -7.129569351673126221e-02 -1.384789794683456421e-01 1.069947425276041031e-02 -5.739652365446090698e-02 -2.958553731441497803e-01
-2.045100033283233643e-01 2.569233477115631104e-01 1.677148491144180298e-01 -8.333574049174785614e-03 -9.555019438266754150e-02 1.283331066370010376e-01 2.130800485610961914e-02 -3.350139856338500977e-01 8.877323567867279053e-02 -2.127872854471206665e-01 -2.034161835908889771e-01 3.703131377696990967e-01 -7.682635635137557983e-02 -1.637246608734130859e-01 1.101414710283279419e-01 7.627220451831817627e-02 -6.813781708478927612e-02 4.416867718100547791e-02 -1.459273248910903931e-01 1.527300626039505005e-01 -2.716112732887268066e-01 3.392246365547180176e-01 -1.911275833845138550e-01 3.668727353215217590e-02 -3.266164287924766541e-02 1.272714138031005859e-01 -3.981183096766471863e-02 -2.212185263633728027e-01 1.182379722595214844e-01 -2.569192051887512207e-01 1.164587289094924927e-01 -6.387764960527420044e-02
-9.577074646949768066e-02 7.734467834234237671e-02 9.912364929914474487e-02 -1.573131233453750610e-01 -2.524724416434764862e-02 1.595685333013534546e-01 6.236297264695167542e-02 -2.766182422637939453e-01 -3.757787495851516724e-02 -7.690321654081344604e-02 -1.013168469071388245e-01 9.523840993642807007e-02 -1.842303276062011719e-01 -2.074065804481506348e-02 3.369286656379699707e-01 -1.082608103752136230e-01 5.311344750225543976e-03 -2.667792141437530518e-01 -4.079574346542358398e-01 1.833861768245697021e-01 -2.078597992658615112e-01 2.328929305076599121e-01 -4.024889171123504639e-01 -3.820576891303062439e-02 4.463356453925371170e-03 -8.047750592231750488e-02 2.106510698795318604e-01 3.914030641317367554e-02 7.318847626447677612e-02 -4.280910640954971313e-02 1.223536878824234009e-01 -2.253213375806808472e-01
-1.817877292633056641e-01 -1.058980226516723633e-01 3.716865479946136475e-01 1.345265209674835205e-01 2.120534032583236694e-01 2.196533381938934326e-01 -8.946889080107212067e-03 -1.545890271663665771e-01 -6.721387058496475220e-02 1.876568198204040527e-01 -2.336706668138504028e-01 -4.844444617629051208e-02 2.657776772975921631e-01 6.583657115697860718e-03 1.024385988712310791e-01 -1.847473531961441040e-01 2.296297065913677216e-02 4.263371601700782776e-02 -7.651623338460922241e-02 2.072547674179077148e-01 2.885012626647949219e-01 9.014508128166198730e-02 -1.910988390445709229e-01 8.859108388423919678e-02 -1.719349026679992676e-01 4.169032871723175049e-01 -5.484041199088096619e-02 -3.430375829339027405e-02 -6.953127682209014893e-02 -9.498711675405502319e-03 -5.757689848542213440e-02 -2.600694000720977783e-01
4.787331447005271912e-02 9.187980741262435913e-02 3.677884340286254883e-01 -6.438074051402509212e-04 1.638717800378799438e-01 2.267479598522186279e-01 7.480310648679733276e-02 1.858754828572273254e-02 -1.735377162694931030e-01 -1.397681832313537598e-01 -1.691276431083679199e-01 -1.337059289216995239e-01 2.560645341873168945e-01 -1.750292927026748657e-01 -1.695822775363922119e-01 -2.879917323589324951e-01 7.996387779712677002e-02 2.025128751993179321e-01 -3.063325583934783936e-01 2.455543577671051025e-01 -1.111572310328483582e-01 8.184298127889633179e-02 8.689079433679580688e-02 7.258268445730209351e-02 -1.510301977396011353e-01 3.843808174133300781e-01 1.374112069606781006e-01 7.349377125501632690e-02 -1.401747465133666992e-01 5.928414687514305115e-02 -1.028186902403831482e-01 -6.133872643113136292e-02
-3.428125679492950439e-01 1.278745979070663452e-01 1.977877318859100342e-01 -2.098612673580646515e-02 8.441335707902908325e-02 4.534017760306596756e-03 1.522593200206756592e-01 -4.088424742221832275e-01 1.829533129930496216e-01 -2.714575827121734619e-01 -1.865414232015609741e-01 -2.156674396246671677e-03 -2.890866994857788086e-01 -5.661629140377044678e-02 2.443687319755554199e-01 1.013702750205993652e-01 1.233888939023017883e-01 6.808478385210037231e-02 1.268038451671600342e-01 3.513043224811553955e-01 -1.848314702510833740e-01 -7.067956030368804932e-02 -4.490788280963897705e-02 5.638156086206436157e-02 1.610175147652626038e-02 2.187706679105758667e-01 -1.264330372214317322e-02 4.181140288710594177e-02 -1.608280539512634277e-01 9.495734423398971558e-02 -1.563745141029357910e-01 1.314623355865478516e-01
-9.583470970392227173e-02 1.975986510515213013e-01 -1.649222522974014282e-02 1.660885363817214966e-01 6.603513658046722412e-02 5.417513102293014526e-02 -5.988086760044097900e-02 -2.413504123687744141e-01 1.602627336978912354e-01 -9.476585686206817627e-02 -2.096982449293136597e-01 -5.796149489469826221e-04 -1.823667287826538086e-01 -3.921407461166381836e-02 6.268550455570220947e-02 -1.162637025117874146e-01 -1.724770367145538330e-01 -1.784418374300003052e-01 9.643776714801788330e-02 1.212951689958572388e-01 -2.798773944377899170e-01 1.389649957418441772e-01 -2.188379466533660889e-01 4.686000943183898926e-02 -1.783304959535598755e-01 5.997448563575744629e-01 -8.248759806156158447e-02 1.570402383804321289e-01 -1.295294030569493771e-03 -2.376156896352767944e-01 6.383718550205230713e-02 -8.408854156732559204e-02
-1.763749122619628906e-01 1.230049282312393188e-01 3.929978013038635254e-01 -3.405691981315612793e-01 -1.381423603743314743e-02 -1.095179617404937744e-01 -4.185075685381889343e-02 -7.581018656492233276e-02 3.756267726421356201e-01 -3.195642232894897461e-01 -3.387559354305267334e-01 -1.157768070697784424e-01 5.673935171216726303e-03 9.489583782851696014e-03 5.315967276692390442e-02 -2.855405770242214203e-02 -1.118162497878074646e-01 1.663940846920013428e-01 6.628419458866119385e-02 1.289445757865905762e-01 -1.455034017562866211e-01 2.433060258626937866e-01 -7.973778992891311646e-03 -1.301595717668533325e-01 -6.501770019531250000e-02 2.649929523468017578e-01 7.594636082649230957e-02 -7.869590073823928833e-02 1.098679900169372559e-01 5.107189528644084930e-03 -1.708593964576721191e-01 4.711197316646575928e-02
-2.084317654371261597e-01 -1.182824894785881042e-01 5.467268824577331543e-01 -1.649312376976013184e-01 4.083075374364852905e-02 -1.649106293916702271e-01 4.683854524046182632e-03 -2.890921533107757568e-01 5.574847571551799774e-03 -1.365684866905212402e-01 -2.589410543441772461e-01 -2.406638562679290771e-01 -2.859476953744888306e-02 1.539761573076248169e-02 -1.152863875031471252e-01 2.877584658563137054e-02 -1.546105444431304932e-01 -8.883409947156906128e-02 -8.731155656278133392e-03 2.231764644384384155e-01 -3.167019486427307129e-01 2.631613016128540039e-01 2.733711898326873779e-02 -1.166481375694274902e-01 7.597687095403671265e-02 1.878584623336791992e-01 -7.474242895841598511e-02 -5.782221630215644836e-02 6.834661960601806641e-02 -1.512973457574844360e-01 -4.339437559247016907e-02 -1.192541606724262238e-02
-2.669101953506469727e-01 -2.132960408926010132e-01 1.264710426330566406e-01 -1.609004437923431396e-01 4.409364983439445496e-02 -1.504167541861534119e-02 1.501341164112091064e-02 6.733103841543197632e-02 -5.708945170044898987e-02 -1.365417242050170898e-01 -2.082450687885284424e-01 5.943191796541213989e-02 -4.533759504556655884e-02 -3.456289768218994141e-01 5.776747688651084900e-02 -4.221882522106170654e-01 2.906413376331329346e-01 -2.157306820154190063e-01 8.522876352071762085e-02 1.378490626811981201e-01 -3.135645091533660889e-01 -6.153758149594068527e-03 -1.794925183057785034e-01 1.670670807361602783e-01 -1.928618177771568298e-02 1.096285358071327209e-01 -9.822208434343338013e-02 -8.777634054422378540e-02 -2.383777946233749390e-01 -1.445468664169311523e-01 -1.915187984704971313e-01 -5.144576355814933777e-02
-8.288712799549102783e-02 7.216551154851913452e-02 3.690842092037200928e-01 6.654158979654312134e-02 -1.642531901597976685e-01 1.270519345998764038e-01 -4.203535616397857666e-02 -4.520425200462341309e-01 -1.284612715244293213e-01 -2.815246395766735077e-02 -2.301748394966125488e-01 -1.187498494982719421e-01 -8.200294524431228638e-02 -2.756905257701873779e-01 1.525619775056838989e-01 -4.633415117859840393e-02 1.923517435789108276e-01 2.614125236868858337e-02 1.118677929043769836e-01 1.841259449720382690e-01 -3.154806494712829590e-01 2.019005417823791504e-01 -1.301860660314559937e-01 1.723744124174118042e-01 9.966914355754852295e-02 1.827768534421920776e-01 -5.244968831539154053e-02 1.788472682237625122e-01 -1.458014249801635742e-01 1.462236642837524414e-01 -1.125428900122642517e-01 -3.278787806630134583e-02
-2.350074946880340576e-01 -2.918436564505100250e-02 1.998007856309413910e-02 1.344194561243057251e-01 4.215876013040542603e-02 4.205322861671447754e-01 4.087426960468292236e-01 3.990774229168891907e-02 6.200553849339485168e-02 -3.286749869585037231e-02 -2.365097552537918091e-01 -1.638024300336837769e-01 -5.824147537350654602e-02 -1.700887531042098999e-01 1.921443492174148560e-01 -2.067451179027557373e-01 7.050345838069915771e-02 -2.793445251882076263e-02 1.836877912282943726e-01 -8.721741288900375366e-02 -2.866347432136535645e-01 2.232167273759841919e-01 -6.679679453372955322e-02 1.516183018684387207e-01 3.649562224745750427e-02 2.972582876682281494e-01 3.645263239741325378e-02 -1.930302828550338745e-01 8.949038386344909668e-02 -6.930824369192123413e-02 6.187194213271141052e-02 -1.643988192081451416e-01
7.757075130939483643e-02 1.631006151437759399e-01 5.195606872439384460e-02 3.338034451007843018e-02 -1.048901453614234924e-01 2.821190357208251953e-01 6.305391341447830200e-02 -1.542255878448486328e-01 -3.056022338569164276e-02 -1.662172377109527588e-01 -3.285342752933502197e-01 9.176342189311981201e-02 -9.821726381778717041e-02 -1.926376968622207642e-01 -2.005098015069961548e-01 -4.668342769145965576e-01 -8.781742304563522339e-02 -2.493384480476379395e-02 -1.185216680169105530e-01 1.376028358936309814e-01 -2.340620905160903931e-01 1.493543237447738647e-01 3.851500898599624634e-02 -8.286312967538833618e-02 -2.104625552892684937e-01 3.374879062175750732e-01 2.537773251533508301e-01 -8.773272484540939331e-02 -1.833888143301010132e-01 2.075320295989513397e-02 -5.743245594203472137e-03 -6.524192541837692261e-02
-2.039957642555236816e-01 2.300083786249160767e-01 2.969962358474731445e-01 -7.517746090888977051e-02 -2.944850027561187744e-01 -9.407537057995796204e-03 3.269594907760620117e-01 8.701221644878387451e-02 2.262173891067504883e-01 -1.279638260602951050e-01 -1.551309227943420410e-01 6.072644609957933426e-03 -9.523300454020500183e-03 -7.532732188701629639e-02 1.443269103765487671e-01 -1.504841148853302002e-01 -8.518587052822113037e-02 -8.998029679059982300e-02 -4.356895014643669128e-02 3.835541605949401855e-01 -9.271726012229919434e-02 -4.250405356287956238e-02 2.966607175767421722e-02 -1.095573976635932922e-02 -3.245361745357513428e-01 1.724451184272766113e-01 -1.908187940716743469e-02 2.296082526445388794e-01 -2.143511176109313965e-01 -1.678521782159805298e-01 -1.983446627855300903e-02 1.761249601840972900e-01
1.317343711853027344e-01 1.763802021741867065e-02 3.620711565017700195e-01 -2.939100265502929688e-01 1.712850928306579590e-01 1.497520357370376587e-01 2.415404319763183594e-01 1.128526106476783752e-01 4.142246767878532410e-02 -7.610129565000534058e-02 -4.720601439476013184e-01 4.268927499651908875e-02 5.819594115018844604e-02 1.799194365739822388e-01 2.461701631546020508e-01 -1.339490562677383423e-01 -6.815730128437280655e-03 -5.904321372509002686e-02 -3.881405666470527649e-02 -6.057547871023416519e-04 8.999152481555938721e-02 1.552388817071914673e-01 -2.961341477930545807e-02 1.556377708911895752e-01 -9.155546128749847412e-02 2.290923893451690674e-01 9.060007520020008087e-03 2.545460760593414307e-01 1.479262392967939377e-02 -2.400770187377929688e-01 -1.385643333196640015e-01 -1.743839979171752930e-01
-2.687841355800628662e-01 4.677160456776618958e-02 1.128325015306472778e-01 4.484155774116516113e-02 3.025302290916442871e-01 1.608924120664596558e-01 1.728084981441497803e-01 3.341332077980041504e-02 -3.823103010654449463e-01 -2.161593437194824219e-01 -1.621612906455993652e-01 -2.059678733348846436e-01 2.089867144823074341e-01 -5.782086029648780823e-02 -8.377979695796966553e-02 -7.460298389196395874e-02 -5.839671008288860321e-03 -4.555087536573410034e-02 -1.640727370977401733e-02 1.766451895236968994e-01 -1.568484902381896973e-01 3.363909125328063965e-01 -7.224773522466421127e-03 2.088803648948669434e-01 -2.073120176792144775e-01 3.111802339553833008e-01 -3.713158890604972839e-02 1.903306394815444946e-01 -1.685146093368530273e-01 1.181252747774124146e-01 7.851321995258331299e-02 -1.645491831004619598e-02
-6.974192708730697632e-02 9.864603169262409210e-03 3.757067322731018066e-01 -1.779648810625076294e-01 1.368572562932968140e-01 -9.090951085090637207e-02 1.157459244132041931e-01 -2.837831974029541016e-01 3.735583648085594177e-02 -2.753934860229492188e-01 -4.419265687465667725e-01 -2.396336756646633148e-02 -3.498407825827598572e-02 -2.579188942909240723e-01 -7.190956920385360718e-02 1.792019046843051910e-02 -3.250846639275550842e-02 -1.998138278722763062e-01 -2.044003829360008240e-02 1.867980360984802246e-01 -3.336696624755859375e-01 2.386312037706375122e-01 1.241150498390197754e-01 -1.560518634505569935e-03 5.023823678493499756e-02 1.035025715827941895e-01 -6.758926063776016235e-02 -6.671727448701858521e-02 6.411219388246536255e-02 -2.514965534210205078e-01 7.237112615257501602e-03 7.272020727396011353e-02
1.963100396096706390e-02 2.818597257137298584e-01 2.069752365350723267e-01 -1.721204221248626709e-01 -1.702968627214431763e-01 -5.495528690516948700e-03 1.964222788810729980e-01 -2.944377958774566650e-01 -1.670092642307281494e-01 -1.850840002298355103e-01 -3.854532241821289062e-01 8.449588716030120850e-02 3.468682616949081421e-02 -1.863091886043548584e-01 -1.396992504596710205e-01 -1.160304322838783264e-01 -9.969483315944671631e-02 -2.690001130104064941e-01 -6.545060873031616211e-02 1.945720613002777100e-01 -1.917154788970947266e-01 1.952160149812698364e-01 6.623963266611099243e-02 -2.431237995624542236e-01 -1.622411310672760010e-01 2.335626631975173950e-01 9.976995736360549927e-02 8.500696718692779541e-02 -7.292672991752624512e-02 -1.548518389463424683e-01 1.204840540885925293e-01 4.441781342029571533e-02
-2.256889641284942627e-01 -2.111087739467620850e-01 9.925354272127151489e-02 -5.650934763252735138e-03 1.215555593371391296e-01 1.661756187677383423e-01 7.208181917667388916e-02 -7.832990959286689758e-03 9.583169221878051758e-02 -1.086201593279838562e-01 -2.906376123428344727e-01 1.718395501375198364e-01 -1.326428949832916260e-01 -5.948755145072937012e-02 -3.536982089281082153e-02 7.640533894300460815e-02 2.396945506334304810e-01 -2.689833939075469971e-01 -2.383129447698593140e-01 1.177181154489517212e-01 -6.101650372147560120e-02 3.420216441154479980e-01 -2.366252839565277100e-01 2.046398967504501343e-01 3.298290371894836426e-01 2.383256405591964722e-01 3.066912293434143066e-01 4.488728567957878113e-02 1.948032760992646217e-03 1.377908606082201004e-02 4.897338524460792542e-02 -2.201259694993495941e-02
-4.303820431232452393e-02 -1.314741652458906174e-02 3.989028632640838623e-01 -7.934889197349548340e-02 -3.833810333162546158e-03 -4.870390892028808594e-02 2.870418131351470947e-01 7.460639625787734985e-02 5.927112326025962830e-02 8.585716038942337036e-02 -2.030378282070159912e-01 -3.801123052835464478e-02 -1.695540398359298706e-01 -1.516335606575012207e-01 4.007258638739585876e-02 1.292249709367752075e-01 -5.580189079046249390e-02 -1.985218673944473267e-01 -9.805889427661895752e-02 1.207967475056648254e-01 -3.633501231670379639e-01 3.257790803909301758e-01 -1.523888260126113892e-01 1.496953368186950684e-01 1.665497273206710815e-01 2.209751904010772705e-01 1.599766165018081665e-01 -5.368733033537864685e-02 3.009513020515441895e-01 9.310030192136764526e-02 -2.066478133201599121e-01 -1.452738940715789795e-01
-1.634581834077835083e-01 -6.719126552343368530e-02 2.562225461006164551e-01 4.601578414440155029e-02 1.911408752202987671e-01 1.320940703153610229e-01 -1.578555703163146973e-01 -6.201468408107757568e-02 9.293371811509132385e-03 -2.053819894790649414e-01 -2.999572455883026123e-01 2.373397164046764374e-02 1.426283717155456543e-01 -1.191599369049072266e-01 1.149439960718154907e-01 9.634973481297492981e-03 1.242915019392967224e-01 6.947255134582519531e-02 1.082610636949539185e-01 1.311987191438674927e-01 -2.162704169750213623e-01 -2.874519824981689453e-01 -3.832937180995941162e-01 2.893369793891906738e-01 -1.791034340858459473e-01 2.918300330638885498e-01 -6.025242805480957031e-02 3.260467201471328735e-02 1.324772536754608154e-01 -2.911228127777576447e-02 -2.833000719547271729e-01 -8.812531083822250366e-02
3.657378256320953369e-02 1.833579242229461670e-01 4.086505174636840820e-01 -3.246852755546569824e-02 -1.078205555677413940e-01 -2.126433849334716797e-01 3.618872761726379395e-01 -8.708366751670837402e-02 1.772497147321701050e-01 1.083092764019966125e-01 -6.267246603965759277e-02 -1.784728467464447021e-01 3.327182680368423462e-02 -1.142409220337867737e-01 2.803475968539714813e-02 -3.274481594562530518e-01 -1.002383828163146973e-01 1.108844801783561707e-01 -2.363225072622299194e-02 2.350697852671146393e-02 -1.033370867371559143e-01 2.392387092113494873e-01 -3.834993541240692139e-01 1.349500417709350586e-01 1.097237318754196167e-02 3.357384204864501953e-01 -3.694665804505348206e-02 -4.717666190117597580e-03 5.252253729850053787e-03 -1.130820065736770630e-02 -1.702470779418945312e-01 -2.215380407869815826e-02
-2.728668749332427979e-01 9.741827100515365601e-02 1.804274767637252808e-01 8.473435044288635254e-02 2.878773212432861328e-02 1.724595427513122559e-01 -3.846706822514533997e-02 -1.763975769281387329e-01 1.777551136910915375e-02 1.030525937676429749e-01 -1.963944733142852783e-01 -5.770292878150939941e-02 1.968463212251663208e-01 7.286442816257476807e-02 2.057376652956008911e-01 -9.868148714303970337e-02 1.713607609272003174e-01 6.123702973127365112e-02 -2.268892228603363037e-01 1.078868731856346130e-01 1.608252078294754028e-01 2.949542701244354248e-01 -2.233130484819412231e-01 2.550763487815856934e-01 -2.669510841369628906e-01 2.805441319942474365e-01 -1.171167287975549698e-02 2.248218208551406860e-01 -3.832710906863212585e-02 9.205341339111328125e-02 -2.078217864036560059e-01 -2.939077317714691162e-01
-2.273529618978500366e-01 1.816898435354232788e-01 -3.584541007876396179e-02 1.022592633962631226e-01 -1.186538264155387878e-01 -4.742141067981719971e-02 9.319671988487243652e-02 -8.375061303377151489e-02 1.428942233324050903e-01 -2.893498837947845459e-01 -3.292950391769409180e-01 1.472319960594177246e-01 6.222267821431159973e-02 -2.863535284996032715e-01 1.609377376735210419e-02 -1.468432545661926270e-01 3.350853621959686279e-01 -7.915123552083969116e-02 6.023072823882102966e-02 2.182274460792541504e-01 -3.680261969566345215e-02 -1.486172080039978027e-01 -1.495509892702102661e-01 2.240708172321319580e-01 1.679787226021289825e-02 1.078221425414085388e-01 -3.857731074094772339e-02 -2.336021661758422852e-01 -1.843579560518264771e-01 -3.609316349029541016e-01 -8.197692781686782837e-02 -1.575602889060974121e-01
-4.661319032311439514e-02 2.484171390533447266e-01 1.810302725061774254e-03 9.014505147933959961e-02 -6.273659318685531616e-02 -3.187478780746459961e-01 3.713689744472503662e-01 -1.647624224424362183e-01 1.753747314214706421e-01 1.762130856513977051e-01 -3.095790743827819824e-01 2.519544772803783417e-02 9.584143757820129395e-02 8.858426660299301147e-02 3.179250657558441162e-01 -5.103615671396255493e-02 -6.332863122224807739e-02 1.114249452948570251e-01 -4.052533209323883057e-02 3.544044122099876404e-02 -1.706635653972625732e-01 2.181823402643203735e-01 -1.906313151121139526e-01 2.884122133255004883e-01 -1.282409764826297760e-02 3.146796524524688721e-01 -1.584874242544174194e-01 -4.852723795920610428e-03 -2.246837504208087921e-02 -1.226912662386894226e-01 1.086346209049224854e-01 1.054947674274444580e-01
-9.354107081890106201e-02 -9.546264261007308960e-02 4.314047694206237793e-01 -2.331438809633255005e-01 1.495118346065282822e-02 -9.342537820339202881e-02 -3.631646186113357544e-02 -2.557152807712554932e-01 6.830170005559921265e-02 -2.181112021207809448e-01 -3.768753409385681152e-01 -1.656898558139801025e-01 -4.670931026339530945e-02 -2.551951445639133453e-02 -1.212858259677886963e-01 2.020616978406906128e-01 -7.668698579072952271e-02 3.785499185323715210e-02 -1.674480140209197998e-01 1.283503621816635132e-01 -4.015333056449890137e-01 2.593151926994323730e-01 -1.127762813121080399e-02 -6.693372875452041626e-02 -1.676961034536361694e-02 1.626460105180740356e-01 -6.097572669386863708e-02 -1.336897760629653931e-01 -1.180887571536004543e-03 -2.088049203157424927e-01 -8.348406106233596802e-02 4.591657966375350952e-02
-2.110853195190429688e-01 4.806400835514068604e-02 -1.406844891607761383e-02 -2.779806498438119888e-03 1.057935729622840881e-01 1.823720932006835938e-01 1.821092963218688965e-01 -1.568073183298110962e-01 -1.509147733449935913e-01 9.828771464526653290e-03 -4.153594374656677246e-01 -3.045293986797332764e-01 -1.829011142253875732e-01 -1.432897299528121948e-01 2.843074500560760498e-01 -1.807468235492706299e-01 2.745385468006134033e-01 1.109502688050270081e-01 3.439956158399581909e-02 3.022985458374023438e-01 -1.787775158882141113e-01 -1.168400421738624573e-01 -6.486488878726959229e-02 8.066850155591964722e-02 2.918324247002601624e-02 1.931881606578826904e-01 -1.887047290802001953e-01 -6.572832912206649780e-02 -7.157713174819946289e-02 7.356224954128265381e-02 6.020802259445190430e-02 2.574197947978973389e-01
-6.120605021715164185e-02 1.721895337104797363e-01 4.484181106090545654e-01 1.635850816965103149e-01 -1.244907900691032410e-01 5.252575874328613281e-02 7.812052965164184570e-02 4.048219323158264160e-02 1.358834803104400635e-01 -2.151152342557907104e-01 -1.170583665370941162e-01 5.523854494094848633e-02 2.834017388522624969e-02 -3.070266246795654297e-01 1.965150088071823120e-01 -2.531056702136993408e-01 1.750427186489105225e-01 -3.325603902339935303e-02 1.320620924234390259e-01 1.049470305442810059e-01 -3.021332435309886932e-03 -3.801860660314559937e-02 -2.007455080747604370e-01 2.059274166822433472e-01 -2.946338355541229248e-01 2.012750357389450073e-01 -6.123694404959678650e-02 5.011858791112899780e-02 -2.811224162578582764e-01 -2.147617489099502563e-01 -1.017341464757919312e-01 1.417065560817718506e-01
-2.988532185554504395e-01 2.077811956405639648e-02 2.629191279411315918e-01 -1.736189238727092743e-02 -1.232127007097005844e-02 -1.294938474893569946e-01 2.413326501846313477e-01 -2.794558107852935791e-01 1.895761787891387939e-01 -8.633752912282943726e-02 -1.452442407608032227e-01 -2.708381786942481995e-02 -3.622874245047569275e-02 1.024390384554862976e-01 2.942884154617786407e-02 1.050727218389511108e-01 -9.284241497516632080e-02 3.792028874158859253e-02 3.129860162734985352e-01 1.892792284488677979e-01 8.703865110874176025e-03 1.774229556322097778e-01 -3.045536577701568604e-01 7.568497210741043091e-02 1.074024010449647903e-02 2.353779673576354980e-01 4.940858110785484314e-02 -1.464034318923950195e-01 -3.611120283603668213e-01 -7.638739049434661865e-02 -2.682241797447204590e-01 -1.928198188543319702e-01
-2.875012755393981934e-01 4.011194780468940735e-02 -1.718931458890438080e-02 4.872970283031463623e-02 -1.670021712779998779e-01 3.366839885711669922e-01 3.563978970050811768e-01 4.181645810604095459e-02 9.685871750116348267e-02 6.147465854883193970e-02 -4.085867404937744141e-01 -1.744520515203475952e-01 2.093825191259384155e-01 -6.884917616844177246e-02 1.216005533933639526e-01 -2.185848355293273926e-01 1.081213168799877167e-02 -7.035708427429199219e-02 1.410645246505737305e-01 -3.644774854183197021e-02 -2.579765319824218750e-01 8.617947250604629517e-02 -6.007119640707969666e-02 1.110134646296501160e-01 1.196463704109191895e-01 1.816954016685485840e-01 1.456162333488464355e-01 -1.233078166842460632e-01 2.692463994026184082e-01 -3.645239025354385376e-02 9.874933212995529175e-02 -1.945463716983795166e-01
-3.230702280998229980e-01 1.875120252370834351e-01 2.436951100826263428e-01 1.102156639099121094e-01 1.993914246559143066e-01 -2.743137776851654053e-01 1.422456949949264526e-01 5.342758726328611374e-03 4.907938838005065918e-02 -2.572633624076843262e-01 -2.117249667644500732e-01 2.988542430102825165e-02 -1.627019047737121582e-01 -2.660402059555053711e-01 -9.978829883038997650e-03 -2.085096240043640137e-01 5.423436313867568970e-02 -9.885014593601226807e-02 -1.549116373062133789e-01 2.276694476604461670e-01 -2.709720730781555176e-01 3.089199662208557129e-01 -3.229824453592300415e-02 1.062274258583784103e-02 3.460139781236648560e-02 2.013784945011138916e-01 8.027056604623794556e-02 -4.126064106822013855e-02 -1.179156377911567688e-01 -2.719022035598754883e-01 -4.712747409939765930e-02 -3.782724961638450623e-03
-1.350307464599609375e-01 -1.333799362182617188e-01 3.419282436370849609e-01 -1.954712569713592529e-01 1.157671287655830383e-01 -1.484981477260589600e-01 -3.080171346664428711e-02 -1.155617684125900269e-01 3.928025662899017334e-01 -1.561785191297531128e-01 -3.338736891746520996e-01 -4.759792983531951904e-02 -5.256364122033119202e-02 -9.546245634555816650e-02 -5.473630130290985107e-02 8.516643196344375610e-02 -1.030310392379760742e-01 1.162876263260841370e-01 -1.822502762079238892e-01 2.394248396158218384e-01 -1.104625836014747620e-01 1.747618168592453003e-01 8.555366657674312592e-03 -1.099423393607139587e-01 -1.349413096904754639e-01 4.643434584140777588e-01 2.010564692318439484e-02 -1.177084725350141525e-02 1.839453876018524170e-01 -2.077041938900947571e-02 7.647156715393066406e-02 2.198691293597221375e-02
-3.974184766411781311e-02 -1.758314520120620728e-01 1.044018641114234924e-01 1.112913712859153748e-01 -4.750179499387741089e-02 1.165500581264495850e-01 1.574889570474624634e-01 -2.702837251126766205e-02 2.248912453651428223e-01 -8.826441317796707153e-02 -3.612517416477203369e-01 4.701180383563041687e-03 2.405923306941986084e-01 1.729386448860168457e-01 7.834038138389587402e-02 1.777460239827632904e-02 -8.354786783456802368e-02 1.590152382850646973e-01 -2.942955195903778076e-01 -2.183291502296924591e-02 2.875020541250705719e-02 2.555120289325714111e-01 -3.085834532976150513e-02 -8.766083978116512299e-03 3.324293717741966248e-02 2.161141335964202881e-01 -1.626403331756591797e-01 -8.153690397739410400e-02 -3.498060405254364014e-01 -1.048393324017524719e-01 -2.659396529197692871e-01 -3.849972784519195557e-01
-3.783326148986816406e-01 -5.939575657248497009e-02 1.170743480324745178e-01 1.687925308942794800e-01 2.959859669208526611e-01 3.510142564773559570e-01 5.189358070492744446e-02 -4.634853079915046692e-02 -9.084997326135635376e-02 1.261011660099029541e-01 -2.641211748123168945e-01 1.955869607627391815e-02 3.074539005756378174e-01 -1.426717489957809448e-01 9.194006025791168213e-02 -1.530792713165283203e-01 -9.085647761821746826e-02 -1.068243198096752167e-02 -1.308333575725555420e-01 1.610655188560485840e-01 1.125775873661041260e-01 2.019150704145431519e-01 -8.833544701337814331e-02 1.962449401617050171e-01 -9.067223221063613892e-02 3.709568679332733154e-01 -1.182532031089067459e-02 1.125574111938476562e-01 2.623948641121387482e-02 -6.203028187155723572e-02 4.043408483266830444e-02 -1.959968507289886475e-01
-1.356190890073776245e-01 2.839728817343711853e-02 5.042883753776550293e-02 6.208204105496406555e-02 -1.264599263668060303e-01 2.165795564651489258e-01 -4.447513818740844727e-02 -2.114945501089096069e-01 1.310930550098419189e-01 4.851527884602546692e-02 -2.903880774974822998e-01 -1.759132891893386841e-01 2.673611938953399658e-01 8.600759506225585938e-02 2.687647938728332520e-01 -1.107530668377876282e-01 2.310173064470291138e-01 5.709500983357429504e-02 -1.779967397451400757e-01 1.044822633266448975e-01 3.586807474493980408e-02 2.954681813716888428e-01 -1.940562725067138672e-01 2.056047320365905762e-01 -3.997925817966461182e-01 1.769341975450515747e-01 -2.094147205352783203e-01 1.602836251258850098e-01 -1.265188911929726601e-03 1.945169270038604736e-01 -5.248483736068010330e-03 -1.756953075528144836e-02
-2.254734039306640625e-01 6.289190053939819336e-02 2.605896592140197754e-01 -2.493243962526321411e-01 -5.054832622408866882e-02 1.426210552453994751e-01 6.586446613073348999e-02 -2.095633745193481445e-01 1.943111717700958252e-01 -3.345500528812408447e-01 -2.263330519199371338e-01 -2.394278906285762787e-02 2.228973209857940674e-01 -8.161822706460952759e-02 1.795145720243453979e-01 -4.359221458435058594e-02 9.411215037107467651e-02 -2.439820766448974609e-01 -1.981272101402282715e-01 1.744092404842376709e-01 5.064455419778823853e-02 2.591424286365509033e-01 -5.639181658625602722e-02 -6.683909893035888672e-02 -8.813255280256271362e-02 7.276372611522674561e-02 -1.623923927545547485e-01 -2.390568889677524567e-02 -2.092861980199813843e-01 -1.996699124574661255e-01 -1.371442228555679321e-01 3.068036139011383057e-01
-6.408173590898513794e-02 1.079492717981338501e-01 9.216816723346710205e-02 1.514131296426057816e-02 1.185905262827873230e-01 2.144120484590530396e-01 -2.878980934619903564e-01 -2.953607738018035889e-01 -4.650367796421051025e-02 -8.959823101758956909e-02 -2.253032922744750977e-01 -3.585707629099488258e-03 -8.769321441650390625e-02 -7.945095747709274292e-02 2.543015182018280029e-01 -1.126408204436302185e-01 -2.157765477895736694e-01 -2.333143353462219238e-01 1.145813018083572388e-01 -1.064616516232490540e-01 -2.036330997943878174e-01 1.135780513286590576e-01 -2.271202653646469116e-01 5.420585721731185913e-02 -1.771449595689773560e-01 5.099399685859680176e-01 -1.124587357044219971e-01 1.153575852513313293e-01 -4.015580634586513042e-04 -1.914178282022476196e-01 6.237161159515380859e-02 -2.794979512691497803e-02
5.177889764308929443e-02 1.842912137508392334e-01 3.393871188163757324e-01 7.815423607826232910e-02 1.924586594104766846e-01 4.999398440122604370e-02 1.936485990881919861e-02 -4.305169731378555298e-02 -1.382365524768829346e-01 -2.084169834852218628e-01 -3.235305249691009521e-01 -3.836575746536254883e-01 -7.418870925903320312e-02 -4.216938465833663940e-02 1.022186502814292908e-01 -1.322081536054611206e-01 -6.596846878528594971e-02 -6.313376873731613159e-02 -1.164606660604476929e-01 3.169405162334442139e-01 -3.992476165294647217e-01 6.502982228994369507e-02 -1.032468602061271667e-01 2.358419597148895264e-01 -8.019609004259109497e-02 1.052380166947841644e-02 -5.644885078072547913e-02 1.630638092756271362e-01 -1.347430497407913208e-01 1.982780843973159790e-01 -3.557286038994789124e-02 5.795834958553314209e-02
-4.649800062179565430e-02 2.054524123668670654e-01 1.672488301992416382e-01 -1.954938024282455444e-01 1.075419187545776367e-01 4.218426998704671860e-03 -9.492474049329757690e-02 -8.578561991453170776e-02 3.118512928485870361e-01 -2.003834098577499390e-01 -3.220830559730529785e-01 -1.683100685477256775e-02 -1.414128541946411133e-01 1.358840465545654297e-01 9.783115237951278687e-02 -9.573902934789657593e-02 2.789455465972423553e-02 -1.209956854581832886e-01 -2.508547343313694000e-02 3.207694292068481445e-01 -3.362590372562408447e-01 3.338931202888488770e-01 9.161462634801864624e-02 1.434029787778854370e-01 -2.232042700052261353e-01 2.876735925674438477e-01 -1.509387195110321045e-01 5.444233864545822144e-02 -7.220155745744705200e-02 -4.974921699613332748e-03 1.607124209403991699e-01 3.190858662128448486e-02
-2.610133029520511627e-02 -4.106734320521354675e-02 1.236388757824897766e-01 1.196712022647261620e-03 -7.044655084609985352e-02 5.691284313797950745e-03 8.875988423824310303e-02 -8.322977274656295776e-02 9.659595787525177002e-02 -1.089137941598892212e-01 -2.300228625535964966e-01 7.315385341644287109e-02 4.648178815841674805e-01 1.639845520257949829e-01 2.540277540683746338e-01 -2.030718475580215454e-01 -1.921755820512771606e-01 1.502276808023452759e-01 -2.021631896495819092e-01 3.895734548568725586e-01 3.351270034909248352e-02 4.800257086753845215e-01 -6.989175826311111450e-02 -3.066708566620945930e-03 -6.373767554759979248e-02 1.058012247085571289e-01 6.549314409494400024e-02 7.678250968456268311e-02 7.028819620609283447e-02 -8.908790349960327148e-02 -7.578760385513305664e-02 4.162251949310302734e-02
-1.372669339179992676e-01 -7.484851777553558350e-02 2.519387602806091309e-01 2.514485716819763184e-01 -5.750928074121475220e-02 3.656488284468650818e-02 2.502220869064331055e-01 3.175062686204910278e-02 8.555578440427780151e-02 -1.402754187583923340e-01 -2.069513648748397827e-01 -1.085288524627685547e-01 -3.173176348209381104e-01 -1.358731687068939209e-01 1.744427829980850220e-01 1.503501087427139282e-01 -3.693456202745437622e-02 1.194344162940979004e-01 1.691570878028869629e-01 1.117429509758949280e-01 -1.486078500747680664e-01 3.472155630588531494e-01 -1.428287923336029053e-01 4.917586967349052429e-02 9.147878736257553101e-02 5.607466399669647217e-02 6.739052385091781616e-02 -2.264671921730041504e-01 1.484918147325515747e-01 -1.925752609968185425e-01 -1.661615818738937378e-01 -3.879737257957458496e-01
-2.375053018331527710e-01 2.156175673007965088e-01 3.599393963813781738e-01 2.472705245018005371e-01 -1.616808772087097168e-01 1.442506462335586548e-01 3.991095290984958410e-04 -1.814355701208114624e-01 1.262651681900024414e-01 -1.068366691470146179e-01 -2.664529681205749512e-01 1.299664825201034546e-01 -2.744636833667755127e-01 5.811346229165792465e-03 1.398496776819229126e-01 -1.590908691287040710e-02 6.958369165658950806e-02 1.462894231081008911e-01 2.966844663023948669e-02 3.858515918254852295e-01 5.099638178944587708e-02 -7.588602602481842041e-02 5.814385414123535156e-02 -2.150562219321727753e-02 -1.091238781809806824e-01 1.048229113221168518e-01 -1.323014497756958008e-01 1.699606925249099731e-01 -1.799752414226531982e-01 -2.064810991287231445e-01 -2.192101776599884033e-01 1.885243356227874756e-01
-3.411964774131774902e-01 1.872856765985488892e-01 7.388075441122055054e-02 -2.515084445476531982e-01 3.550431132316589355e-02 8.122032135725021362e-02 3.564600944519042969e-01 2.587271034717559814e-01 -1.314390543848276138e-02 7.354570925235748291e-02 -4.000944793224334717e-01 1.593327522277832031e-01 -5.648342892527580261e-02 4.129241779446601868e-02 3.158793598413467407e-02 -1.103465929627418518e-01 -1.492294818162918091e-01 -1.852931454777717590e-03 -1.705178618431091309e-01 4.462912082672119141e-01 -1.609175354242324829e-01 3.907749429345130920e-03 3.749922290444374084e-02 3.096138872206211090e-02 -7.121837884187698364e-02 7.824560254812240601e-02 5.416215211153030396e-02 -1.917323470115661621e-01 1.565722078084945679e-01 -1.455904077738523483e-02 -1.199889928102493286e-01 2.520300680771470070e-03
-2.758462168276309967e-02 3.790303692221641541e-02 3.109587132930755615e-01 -2.992084920406341553e-01 2.279317080974578857e-01 -1.385508179664611816e-01 1.119544953107833862e-01 -1.299525648355484009e-01 1.626630574464797974e-01 -1.815193295478820801e-01 -4.516678750514984131e-01 7.224111817777156830e-03 -2.026884257793426514e-02 -2.282934188842773438e-01 -3.219334408640861511e-02 -1.453463435173034668e-01 -8.062757551670074463e-02 7.972696423530578613e-02 -1.292724069207906723e-02 1.040638312697410583e-01 -3.826279938220977783e-01 2.673870027065277100e-01 -3.569310903549194336e-02 -4.373745247721672058e-02 -1.243602260947227478e-01 1.135524287819862366e-01 2.117016725242137909e-02 8.455882966518402100e-02 1.673820763826370239e-01 -1.178558766841888428e-01 2.000337243080139160e-01 1.001832708716392517e-01
5.150903388857841492e-02 8.919403702020645142e-02 2.668020427227020264e-01 -1.816374361515045166e-01 2.414494305849075317e-01 1.297920942306518555e-01 1.925586014986038208e-01 7.321414537727832794e-03 2.231158688664436340e-02 -1.685039550065994263e-01 -4.538631439208984375e-01 5.084320157766342163e-02 5.491980165243148804e-02 2.562570273876190186e-01 2.350749969482421875e-01 -1.344258338212966919e-01 1.026759892702102661e-01 -1.474195569753646851e-01 -1.145085245370864868e-01 -2.380352525506168604e-04 2.073529511690139771e-01 2.358103692531585693e-01 3.774840757250785828e-02 2.093106508255004883e-01 -6.901025027036666870e-02 6.792527437210083008e-02 2.572880387306213379e-01 1.205020770430564880e-01 -1.318875104188919067e-01 -1.471872329711914062e-01 -2.409932166337966919e-01 -1.303906142711639404e-01
2.213054299354553223e-01 -5.464575812220573425e-02 3.692701458930969238e-01 -3.622799180448055267e-03 -1.880673319101333618e-01 1.192887574434280396e-01 3.392295241355895996e-01 -3.559218943119049072e-01 9.547121822834014893e-02 7.805205881595611572e-02 -2.457478940486907959e-01 -1.569449454545974731e-01 9.848746657371520996e-02 -2.236279658973217010e-02 -6.762860715389251709e-02 -9.086939692497253418e-02 1.120711416006088257e-01 8.419608324766159058e-02 -4.728488251566886902e-02 2.410414218902587891e-01 -1.973760128021240234e-01 1.250002682209014893e-01 -4.170123860239982605e-02 7.785855326801538467e-03 3.953398466110229492e-01 1.359336823225021362e-01 -5.654766410589218140e-02 -4.703489691019058228e-02 -2.041293494403362274e-02 8.065027743577957153e-02 -2.663538157939910889e-01 -5.130320414900779724e-02
-1.832740753889083862e-01 2.050322294235229492e-02 -3.693968057632446289e-02 1.311156749725341797e-01 -7.275738567113876343e-02 -3.047673217952251434e-02 5.129617080092430115e-02 -2.335607409477233887e-01 1.372483819723129272e-01 -3.861807584762573242e-01 -2.717849910259246826e-01 -6.202369928359985352e-02 9.938816726207733154e-02 1.094587706029415131e-02 -3.748762886971235275e-03 -3.051732182502746582e-01 3.494523763656616211e-01 -1.996870040893554688e-01 -4.320986568927764893e-02 -3.354682773351669312e-02 -2.062643617391586304e-01 -8.180928230285644531e-02 -2.735270746052265167e-02 3.380132913589477539e-01 -1.540054678916931152e-01 1.757658421993255615e-01 -9.359844028949737549e-02 -1.719990223646163940e-01 -5.841784551739692688e-02 -2.505102753639221191e-01 -1.453887224197387695e-01 -1.603616178035736084e-01
-6.824949383735656738e-02 -1.481940969824790955e-02 2.430352419614791870e-01 1.825561523437500000e-01 -7.892990112304687500e-02 1.698997169733047485e-01 8.149518072605133057e-02 -2.073971033096313477e-01 2.195924520492553711e-01 -8.127985149621963501e-02 -2.551979720592498779e-01 2.645668089389801025e-01 -1.474338769912719727e-01 5.176790431141853333e-02 3.081549108028411865e-01 -8.161235600709915161e-02 -2.269312590360641479e-01 1.545038968324661255e-01 1.801721304655075073e-01 -1.269791275262832642e-01 -1.781626492738723755e-01 3.262841999530792236e-01 9.710738807916641235e-02 1.350318193435668945e-01 -7.934644073247909546e-02 3.450492918491363525e-01 -6.079890206456184387e-02 8.979385718703269958e-03 -2.631751596927642822e-01 -1.147100925445556641e-01 -1.697590015828609467e-02 1.821932569146156311e-02
-2.742845192551612854e-02 -1.530832648277282715e-01 1.103676930069923401e-01 1.808981299400329590e-01 -1.136323139071464539e-01 1.637169420719146729e-01 8.097007125616073608e-02 -2.005946189165115356e-01 1.275185346603393555e-01 -4.781121313571929932e-01 -1.200954839587211609e-01 7.849891670048236847e-03 -9.278609603643417358e-02 1.224398240447044373e-01 -6.141297519207000732e-02 2.759354189038276672e-03 7.220175117254257202e-02 1.064969878643751144e-02 -5.666068196296691895e-02 3.125323355197906494e-01 -1.987316757440567017e-01 4.181358218193054199e-01 -1.440203934907913208e-01 2.341019213199615479e-01 1.436344534158706665e-01 1.716106534004211426e-01 -7.950499653816223145e-02 -2.041780501604080200e-01 1.879036277532577515e-01 -7.224214076995849609e-02 1.310381740331649780e-01 -7.617097347974777222e-02
1.917270272970199585e-01 -3.875265270471572876e-02 2.476846873760223389e-01 2.589559257030487061e-01 -1.296363957226276398e-02 1.214468702673912048e-01 1.880866885185241699e-01 -4.027549326419830322e-01 1.688733994960784912e-01 -6.646341085433959961e-02 -3.322834968566894531e-01 1.044351384043693542e-01 5.739378929138183594e-02 4.635782539844512939e-02 1.645323485136032104e-01 -2.173650562763214111e-01 -3.348801732063293457e-01 6.971485167741775513e-02 -9.638355672359466553e-02 8.519176481058821082e-05 -4.890659358352422714e-03 -1.799346506595611572e-01 -2.290517389774322510e-01 2.108146101236343384e-01 -1.655855588614940643e-02 2.506189048290252686e-01 8.256953209638595581e-02 1.840164214372634888e-01 5.155649781227111816e-02 -1.204137280583381653e-01 -3.858600929379463196e-02 -9.380006045103073120e-02
-2.598091959953308105e-01 -1.600803285837173462e-01 1.656645834445953369e-01 1.968366652727127075e-01 2.185198962688446045e-01 3.081425130367279053e-01 1.503174751996994019e-01 -1.703305542469024658e-01 5.042328312993049622e-02 -2.881539287045598030e-03 -1.903321444988250732e-01 -1.512737572193145752e-01 1.043169423937797546e-01 4.739756509661674500e-02 1.745332181453704834e-01 -3.651521801948547363e-01 -3.185073137283325195e-01 -1.150812581181526184e-01 -1.115649417042732239e-01 1.547582894563674927e-01 -1.525291800498962402e-01 -4.851869493722915649e-02 -2.613889873027801514e-01 9.606105834245681763e-02 -1.376555711030960083e-01 1.380414068698883057e-01 1.811994425952434540e-02 8.896312862634658813e-02 1.489394307136535645e-01 7.771734148263931274e-02 -2.588923275470733643e-01 -1.096899285912513733e-01
-3.058038055896759033e-01 -9.847922623157501221e-02 2.127790153026580811e-01 6.094678118824958801e-02 -6.061666458845138550e-02 1.750441044569015503e-01 -1.441466249525547028e-02 7.195391505956649780e-02 -2.426751852035522461e-01 -5.363111570477485657e-02 -2.911200225353240967e-01 -8.156069368124008179e-02 -8.061553537845611572e-02 -1.272567957639694214e-01 -1.325284540653228760e-01 -2.583312392234802246e-01 -6.706237792968750000e-02 -2.705507278442382812e-01 -6.804730743169784546e-02 1.692834347486495972e-01 -3.229253590106964111e-01 -6.079892069101333618e-02 -3.183709084987640381e-01 1.465346366167068481e-01 -9.606038220226764679e-03 3.406255245208740234e-01 -1.097580417990684509e-01 -1.285833679139614105e-02 -1.804923266172409058e-01 -2.056330442428588867e-01 6.502764765173196793e-03 5.391667410731315613e-02
-2.111490219831466675e-01 4.395335167646408081e-02 3.768738806247711182e-01 -7.592041790485382080e-02 5.659085884690284729e-02 2.742218375205993652e-01 6.431902945041656494e-02 -5.716669559478759766e-02 2.340945228934288025e-02 -6.428658962249755859e-02 -3.875691294670104980e-01 2.413352429866790771e-01 2.804676890373229980e-01 1.324886530637741089e-01 2.244573235511779785e-01 1.779664680361747742e-02 1.337276250123977661e-01 -5.061523057520389557e-03 -5.489760264754295349e-02 2.695895731449127197e-01 1.533188205212354660e-02 -3.642115369439125061e-02 9.993348270654678345e-03 -2.571131587028503418e-01 -5.862857401371002197e-02 9.787522256374359131e-02 -2.023390233516693115e-01 1.712956875562667847e-01 8.454065769910812378e-02 -5.019420757889747620e-02 -2.639407217502593994e-01 -1.892980337142944336e-01
-9.555036574602127075e-02 -1.567449718713760376e-01 7.409154623746871948e-02 2.053184956312179565e-01 9.243248961865901947e-03 2.616605162620544434e-01 5.164689421653747559e-01 8.920185267925262451e-02 -6.987516582012176514e-02 2.983758598566055298e-02 -2.633562088012695312e-01 4.904876649379730225e-02 1.238388791680335999e-01 8.081900328397750854e-02 3.403325378894805908e-01 2.389223687350749969e-02 -1.567290127277374268e-01 -7.159487903118133545e-02 -7.621665298938751221e-02 -1.169471889734268188e-01 -3.090649843215942383e-01 1.100171655416488647e-01 -1.067164242267608643e-01 1.408254206180572510e-01 1.591497659683227539e-01 1.349093466997146606e-01 -3.191834688186645508e-01 -2.247759327292442322e-02 6.177656725049018860e-02 -5.638407915830612183e-02 8.242907933890819550e-04 -1.366679817438125610e-01
-2.096671909093856812e-01 -2.661867439746856689e-02 -8.548104763031005859e-02 1.809002310037612915e-01 -2.041113376617431641e-02 1.373215317726135254e-01 2.729583680629730225e-01 1.329442951828241348e-02 7.289725542068481445e-02 -9.505999088287353516e-02 -3.537648022174835205e-01 7.940407097339630127e-02 1.151247229427099228e-02 -1.145885810256004333e-01 2.754637598991394043e-01 1.205412894487380981e-01 4.987157881259918213e-02 1.857110112905502319e-01 -8.868332952260971069e-02 -2.464331500232219696e-02 -7.490523904561996460e-02 3.058470785617828369e-01 -1.692557185888290405e-01 9.259732067584991455e-02 -6.085605919361114502e-02 3.634416311979293823e-02 1.307360082864761353e-01 -1.013245731592178345e-01 2.842311561107635498e-01 -1.978452801704406738e-01 -3.769720494747161865e-01 -3.092252910137176514e-01
4.280988126993179321e-02 -4.216915369033813477e-02 3.346690833568572998e-01 -2.317823022603988647e-01 -2.827025651931762695e-01 3.470130860805511475e-01 2.644020318984985352e-01 -1.082579791545867920e-01 -9.027223289012908936e-02 1.045196652412414551e-01 -1.244741156697273254e-01 -6.314531713724136353e-02 1.155178695917129517e-01 -4.128273725509643555e-01 6.335499882698059082e-02 -9.653493016958236694e-02 -3.022751025855541229e-02 1.429504305124282837e-01 3.332133963704109192e-02 2.834931015968322754e-01 -2.113112807273864746e-01 2.601135075092315674e-01 7.187022268772125244e-02 1.600620299577713013e-01 1.081729605793952942e-01 4.491522908210754395e-02 4.031129926443099976e-02 -5.821558088064193726e-02 -1.032342761754989624e-01 3.538778750225901604e-03 -1.866875439882278442e-01 -5.346671491861343384e-02
-3.377604857087135315e-02 1.063553243875503540e-01 3.200381994247436523e-01 -1.288757920265197754e-01 -2.197206914424896240e-01 -7.493361830711364746e-02 2.964854240417480469e-01 -2.036127448081970215e-01 -2.157676592469215393e-02 8.232986181974411011e-02 -6.536897271871566772e-02 -1.685217916965484619e-01 7.386832032352685928e-03 -3.779852762818336487e-02 1.432405412197113037e-01 -3.216273784637451172e-01 -1.972821950912475586e-01 2.253595590591430664e-01 -2.183555811643600464e-01 2.359469980001449585e-01 -2.679678797721862793e-01 7.104328274726867676e-02 -3.152747154235839844e-01 2.014159262180328369e-01 9.367679804563522339e-02 1.123780608177185059e-01 -1.744584441184997559e-01 1.739209443330764771e-01 -9.373027086257934570e-02 1.074809283018112183e-01 -2.178188785910606384e-02 -8.438250422477722168e-02
-7.710744161158800125e-03 -1.683048456907272339e-01 2.454060018062591553e-01 -2.780966646969318390e-02 -9.190929681062698364e-02 1.251403428614139557e-02 2.439611703157424927e-01 -5.038048699498176575e-02 9.730430692434310913e-02 -7.212367653846740723e-02 -2.072425186634063721e-01 -2.934316694736480713e-01 -2.809328436851501465e-01 1.737971615511924028e-04 -6.174787133932113647e-02 1.662243157625198364e-01 -2.320113182067871094e-01 -4.288745298981666565e-02 -1.698324382305145264e-01 1.686681509017944336e-01 -2.405086010694503784e-01 2.614009976387023926e-01 -2.852379679679870605e-01 1.621540784835815430e-01 2.734554931521415710e-02 5.174677073955535889e-02 -4.648507572710514069e-03 -8.231229335069656372e-02 3.051187098026275635e-01 -2.770912945270538330e-01 -8.169600367546081543e-02 -2.287042140960693359e-01
-2.505890727043151855e-01 -1.180998608469963074e-01 4.222902059555053711e-01 1.241195425391197205e-01 1.779272593557834625e-02 1.824958324432373047e-01 -1.619577035307884216e-02 -2.942243516445159912e-01 1.390926837921142578e-01 -3.110709413886070251e-02 -1.806303858757019043e-01 -2.085398882627487183e-01 1.396021693944931030e-01 1.288773417472839355e-01 3.655980154871940613e-02 -2.814769744873046875e-01 -1.125852167606353760e-01 1.713179945945739746e-01 -1.187342330813407898e-01 7.994445413351058960e-02 8.724049478769302368e-02 4.799469187855720520e-02 -9.706193208694458008e-02 2.054923446848988533e-03 -1.670431494712829590e-01 3.112707138061523438e-01 -1.534524410963058472e-01 1.284790635108947754e-01 -5.415774136781692505e-02 2.021953463554382324e-01 -1.745197176933288574e-01 -2.738652229309082031e-01
-2.997370064258575439e-01 1.096874400973320007e-01 1.427227109670639038e-01 6.885790824890136719e-02 1.645670086145401001e-01 -4.827921837568283081e-02 3.287091255187988281e-01 -1.067835092544555664e-01 7.160326093435287476e-02 -8.192160725593566895e-02 -3.209816813468933105e-01 -5.207642167806625366e-02 7.261358201503753662e-02 -1.543114427477121353e-02 1.701880246400833130e-01 -2.159111052751541138e-01 -1.777402460575103760e-01 2.062602788209915161e-01 2.288244292140007019e-02 9.939706325531005859e-02 -2.666360735893249512e-01 1.199417933821678162e-01 7.216716650873422623e-03 -1.204498186707496643e-01 -2.540367245674133301e-01 1.275649201124906540e-02 -9.942235797643661499e-02 -2.689801156520843506e-01 -3.451513126492500305e-02 -3.979533314704895020e-01 -1.571631878614425659e-01 -9.852742403745651245e-02
-1.854339241981506348e-01 -1.770921945571899414e-01 1.279454380273818970e-01 2.501605451107025146e-01 -1.102498099207878113e-01 -1.646582037210464478e-01 9.554637223482131958e-02 -6.766957789659500122e-02 -1.858018338680267334e-01 -5.757997930049896240e-02 -3.874446451663970947e-01 -1.305298805236816406e-01 9.487162530422210693e-02 -1.326058954000473022e-01 1.642404794692993164e-01 -3.554688096046447754e-01 -8.828639052808284760e-03 -1.338666826486587524e-01 -3.077520616352558136e-02 -6.699827965348958969e-03 -2.038426697254180908e-01 -2.446690201759338379e-02 -3.370316326618194580e-01 3.855293244123458862e-02 -1.610619574785232544e-01 3.611188828945159912e-01 9.347880631685256958e-02 -1.190771348774433136e-02 2.306724041700363159e-01 -8.657091110944747925e-02 -5.485343188047409058e-02 -1.107297837734222412e-01
-7.007441017776727676e-03 -3.232383131980895996e-01 2.953315973281860352e-01 2.820723652839660645e-01 7.523958384990692139e-02 1.941947638988494873e-01 7.560349255800247192e-02 1.792149096727371216e-01 1.318822056055068970e-01 -1.804332733154296875e-01 -2.210092842578887939e-01 -1.639078743755817413e-02 2.126980572938919067e-01 -1.035695523023605347e-01 -3.592135850340127945e-03 -9.327313303947448730e-02 1.326176077127456665e-01 2.954780124127864838e-02 -1.750739961862564087e-01 1.367691904306411743e-01 -3.395340591669082642e-02 1.543921977281570435e-01 -1.666077822446823120e-01 -1.375502720475196838e-02 -3.301176130771636963e-01 3.111454546451568604e-01 1.808155141770839691e-02 7.048481144011020660e-03 -5.327982455492019653e-02 -9.816913306713104248e-02 2.896115183830261230e-03 -3.799063265323638916e-01
-9.503364562988281250e-02 4.530959203839302063e-02 1.753730624914169312e-01 -2.294065058231353760e-01 -6.681546568870544434e-02 5.224429070949554443e-02 2.314154356718063354e-01 -7.540115714073181152e-02 2.349391877651214600e-01 3.465190529823303223e-02 -2.886768877506256104e-01 -1.491297930479049683e-01 3.313152492046356201e-02 1.786393225193023682e-01 2.682601809501647949e-01 -1.339196860790252686e-01 -3.604440484195947647e-03 2.191220372915267944e-01 -2.414774745702743530e-01 7.678183168172836304e-02 -1.124231964349746704e-01 1.227845326066017151e-01 7.420489192008972168e-02 1.078589037060737610e-01 -2.249858081340789795e-01 3.260445594787597656e-01 -3.824297189712524414e-01 -7.932171225547790527e-02 -1.452169567346572876e-01 -2.530527114868164062e-01 3.788965940475463867e-02 3.324277326464653015e-02
-2.583805024623870850e-01 8.855317533016204834e-02 2.502325177192687988e-01 -2.031702548265457153e-01 -6.594906747341156006e-02 -1.629476994276046753e-02 -8.492579311132431030e-02 -2.261095494031906128e-01 2.005501836538314819e-01 -9.982726722955703735e-02 -1.365032792091369629e-01 7.981251925230026245e-02 -8.223669975996017456e-02 -7.456047087907791138e-02 3.764016628265380859e-01 -7.648015022277832031e-02 2.029231339693069458e-01 -2.374846637248992920e-01 -1.583940982818603516e-01 1.897780299186706543e-01 8.783108741044998169e-02 -6.468801200389862061e-02 -1.605514883995056152e-01 1.238343343138694763e-01 6.391067802906036377e-02 3.304488956928253174e-01 1.662121862173080444e-01 -1.346478313207626343e-01 1.043011154979467392e-02 -1.804111599922180176e-01 -2.139933854341506958e-01 2.726400196552276611e-01
-3.487408757209777832e-01 1.680872142314910889e-01 2.484347522258758545e-01 -3.548859804868698120e-02 -7.095251232385635376e-02 -1.035093292593955994e-01 1.811280548572540283e-01 -1.439236402511596680e-01 8.917549625039100647e-03 -1.790774054825305939e-02 7.678755372762680054e-02 -1.378166824579238892e-01 2.516076564788818359e-01 2.739229202270507812e-01 6.090320646762847900e-02 -1.581603884696960449e-01 9.321010857820510864e-02 4.856664687395095825e-03 7.856157422065734863e-02 2.192523926496505737e-01 -4.097440838813781738e-01 -6.738273799419403076e-02 -2.872876226902008057e-01 9.963479638099670410e-02 -4.748689755797386169e-02 3.550594151020050049e-01 -1.479309648275375366e-01 -2.144109643995761871e-02 -1.138892769813537598e-02 -1.140066906809806824e-01 -1.650154441595077515e-01 -8.156862854957580566e-02
-1.739980131387710571e-01 -1.475488096475601196e-01 2.701120376586914062e-01 1.180529966950416565e-02 -1.270766556262969971e-01 -3.785490244626998901e-02 -3.805456310510635376e-02 -1.511241495609283447e-02 -3.493250310420989990e-01 -9.264206141233444214e-02 -2.767809927463531494e-01 -4.123533144593238831e-02 -3.353926911950111389e-02 -1.258097887039184570e-01 2.365891337394714355e-01 -2.632129788398742676e-01 -1.183615624904632568e-02 -1.145914867520332336e-01 -2.145494371652603149e-01 1.635226756334304810e-01 -9.760134667158126831e-02 -4.576369002461433411e-02 -2.906291373074054718e-02 1.844357401132583618e-01 7.485002279281616211e-02 3.227750658988952637e-01 -1.825407892465591431e-02 -1.184689700603485107e-01 3.325349688529968262e-01 -2.141749560832977295e-01 -1.695555448532104492e-02 -3.017494976520538330e-01
-1.047353073954582214e-01 2.683962583541870117e-01 1.646974682807922363e-01 -3.119381368160247803e-01 -5.021205917000770569e-02 2.880048453807830811e-01 1.093084663152694702e-01 -6.046977639198303223e-02 1.069572791457176208e-01 -2.763771414756774902e-01 -2.939670681953430176e-01 -3.932061046361923218e-02 -9.240425378084182739e-02 1.026426628232002258e-01 1.005509719252586365e-01 -3.126965090632438660e-02 2.443485893309116364e-02 8.498127013444900513e-02 4.761913791298866272e-02 2.497837096452713013e-01 -1.384442299604415894e-02 3.257761597633361816e-01 -1.771409064531326294e-02 -7.369904220104217529e-02 -3.388598263263702393e-01 3.377756178379058838e-01 -1.372414082288742065e-01 -2.158885151147842407e-01 4.668518155813217163e-02 -1.041001453995704651e-02 6.552602350711822510e-02 -7.247367408126592636e-03
-2.555354312062263489e-02 -2.554014325141906738e-01 1.522583812475204468e-01 -2.732596993446350098e-01 1.374783664941787720e-01 2.985374629497528076e-01 1.550511717796325684e-01 -2.931756973266601562e-01 8.336987346410751343e-03 -1.679980009794235229e-01 -1.930541992187500000e-01 -1.661180257797241211e-01 8.694081753492355347e-02 -2.526918984949588776e-02 -2.563818125054240227e-03 -2.278496883809566498e-02 1.130631864070892334e-01 -9.306745603680610657e-03 -1.526463031768798828e-01 7.881480455398559570e-02 1.012253463268280029e-01 5.192385055124759674e-03 -2.736732363700866699e-01 -7.759028673171997070e-02 7.518379390239715576e-02 3.890556395053863525e-01 2.624538168311119080e-02 -3.802669048309326172e-01 1.960102766752243042e-01 -1.761688739061355591e-01 -1.005538776516914368e-01 3.026896901428699493e-02
-3.289699256420135498e-01 4.606231674551963806e-02 1.850141733884811401e-01 2.537478506565093994e-01 2.239893227815628052e-01 -2.233928591012954712e-01 2.016428112983703613e-01 -1.484975870698690414e-02 6.028847023844718933e-02 -2.079649716615676880e-01 -2.213520929217338562e-02 -8.177351951599121094e-02 -2.260817587375640869e-01 -1.498178243637084961e-01 -3.153594955801963806e-02 -1.606848835945129395e-01 -1.096149086952209473e-01 -2.325830981135368347e-02 -1.092866733670234680e-01 3.977389037609100342e-01 -1.664295345544815063e-01 1.848129928112030029e-01 -1.771444380283355713e-01 9.098251909017562866e-02 -5.334054306149482727e-02 2.572188079357147217e-01 6.003988161683082581e-02 -7.679074257612228394e-02 -6.496074795722961426e-02 -3.082831203937530518e-01 -1.430132091045379639e-01 1.149826124310493469e-01
-2.395671308040618896e-01 1.816219277679920197e-02 4.452857971191406250e-01 -1.443939805030822754e-01 -8.336875587701797485e-02 2.992907352745532990e-02 1.558310985565185547e-01 4.431728273630142212e-02 -1.293769627809524536e-01 -1.357449591159820557e-01 -2.361818030476570129e-02 5.129114165902137756e-02 -1.124434620141983032e-01 -2.572043240070343018e-01 5.643472075462341309e-02 2.837962098419666290e-02 -7.704252004623413086e-02 -1.423480659723281860e-01 5.113104358315467834e-03 2.665334641933441162e-01 -1.495607495307922363e-01 -4.499345272779464722e-02 -3.690189123153686523e-01 -2.135723829269409180e-02 -2.232749760150909424e-01 2.207244485616683960e-01 5.671445280313491821e-02 1.814665049314498901e-01 -2.969418764114379883e-01 -2.885415554046630859e-01 -1.970669999718666077e-02 -5.557337030768394470e-02
-9.873276948928833008e-02 -8.425176143646240234e-03 2.050161510705947876e-01 -1.295161098241806030e-01 1.462462097406387329e-01 1.242851763963699341e-01 1.955193728208541870e-01 -1.161155775189399719e-01 3.782617859542369843e-03 -2.563963532447814941e-01 -4.741156101226806641e-01 4.102272167801856995e-02 -8.224190771579742432e-02 -1.478547900915145874e-01 -1.226089000701904297e-01 2.003449499607086182e-01 -1.784763932228088379e-01 -2.730201184749603271e-01 -1.521626394242048264e-02 2.422767132520675659e-01 -9.558097273111343384e-02 -7.347439229488372803e-02 -1.874937415122985840e-01 -1.673845797777175903e-01 1.508423984050750732e-01 3.240959346294403076e-01 -1.770862489938735962e-01 -4.424541443586349487e-02 -2.433065474033355713e-01 -1.150786038488149643e-02 -2.294977940618991852e-02 5.307302251458168030e-02
-3.698846101760864258e-01 -7.874087244272232056e-02 2.015842795372009277e-01 4.550143703818321228e-02 -2.755947178229689598e-03 4.168609380722045898e-01 7.534619420766830444e-02 -3.375141322612762451e-02 -3.464193642139434814e-01 -5.522242933511734009e-02 -3.805661499500274658e-01 1.442307829856872559e-01 8.627627044916152954e-02 -1.054920926690101624e-01 -1.107601150870323181e-01 -2.863170802593231201e-01 5.528639256954193115e-02 1.581677943468093872e-01 7.144816964864730835e-02 1.552569419145584106e-01 -8.129205554723739624e-02 -1.046487130224704742e-03 -2.140288427472114563e-02 -3.728451207280158997e-02 1.731547177769243717e-03 -4.349877312779426575e-02 8.769351989030838013e-02 -1.084555014967918396e-01 1.906058788299560547e-01 -2.796523272991180420e-01 2.673914469778537750e-02 -1.727294176816940308e-01
-2.291272282600402832e-01 -1.156150996685028076e-01 1.404528617858886719e-01 6.836161017417907715e-02 -4.440214484930038452e-02 9.584846347570419312e-02 2.197438925504684448e-01 -2.630741000175476074e-01 1.760179996490478516e-01 -9.428220242261886597e-02 -3.367025852203369141e-01 -2.128296196460723877e-01 -1.171218454837799072e-01 -2.260337918996810913e-01 1.672643423080444336e-01 -2.906496077775955200e-02 -2.021395973861217499e-02 -1.316580325365066528e-01 -2.089277952909469604e-01 8.627991378307342529e-02 2.555018365383148193e-01 2.471857815980911255e-01 -1.916389167308807373e-01 3.619521856307983398e-03 -2.623329758644104004e-01 4.649681597948074341e-02 -1.541190892457962036e-01 -1.862822771072387695e-01 -2.364016324281692505e-01 -1.873422563076019287e-01 -1.061503514647483826e-01 1.589624583721160889e-01
-2.963343560695648193e-01 -1.758692264556884766e-01 1.426916420459747314e-01 1.527259312570095062e-02 -2.477912232279777527e-02 2.028863877058029175e-01 3.682207316160202026e-02 -2.166105248034000397e-02 -7.410808652639389038e-02 -3.398447111248970032e-02 -2.987877130508422852e-01 -5.093629658222198486e-02 -8.872190490365028381e-03 -5.125078931450843811e-02 4.839667677879333496e-02 -2.126697599887847900e-01 -3.479895740747451782e-02 1.474436521530151367e-01 2.122729420661926270e-01 2.702376246452331543e-01 1.017887145280838013e-01 1.921449899673461914e-01 1.261152327060699463e-01 -4.320813715457916260e-02 -1.530337780714035034e-01 4.854962825775146484e-01 7.337953895330429077e-02 2.334585785865783691e-01 6.162310019135475159e-02 1.926275491714477539e-01 -1.700488626956939697e-01 -2.708211243152618408e-01
5.940818786621093750e-02 -9.120525792241096497e-03 3.016701340675354004e-01 -1.716465502977371216e-01 6.297444552183151245e-02 1.526840925216674805e-01 2.166345715522766113e-01 -1.936385780572891235e-02 2.115364819765090942e-01 -5.641986802220344543e-02 -4.524443745613098145e-01 1.111167594790458679e-01 1.982152014970779419e-01 2.419222593307495117e-01 2.806893885135650635e-01 -9.905275702476501465e-02 6.628841906785964966e-02 -2.026131935417652130e-02 -8.665246516466140747e-02 6.792399287223815918e-02 1.585356541909277439e-03 9.126354753971099854e-02 7.312203943729400635e-02 -6.522811204195022583e-02 4.353032633662223816e-02 1.701803058385848999e-01 -9.888543188571929932e-02 1.983789950609207153e-01 -1.599507592618465424e-02 -3.551993966102600098e-01 -2.484943121671676636e-01 -2.166063338518142700e-01
-1.855954714119434357e-02 2.061906903982162476e-01 3.394904136657714844e-01 3.912144899368286133e-02 4.251766204833984375e-02 -1.664082258939743042e-01 -1.269184648990631104e-01 -1.210040897130966187e-01 6.672795116901397705e-02 -2.354173213243484497e-01 -2.628476023674011230e-01 -1.690130382776260376e-01 -1.737086474895477295e-01 -8.065077662467956543e-02 1.163263767957687378e-01 -2.065148018300533295e-02 -1.774628013372421265e-01 9.049110114574432373e-02 -2.417607754468917847e-01 3.773393034934997559e-01 -1.709052361547946930e-02 1.635387837886810303e-01 1.195470336824655533e-02 2.982359379529953003e-02 1.250441819429397583e-01 4.855892658233642578e-01 -5.455034598708152771e-02 5.902686342597007751e-02 -4.683125019073486328e-02 2.602731809020042419e-02 1.832057982683181763e-01 -9.502177685499191284e-02
-1.785022020339965820e-01 1.591068506240844727e-01 3.183842897415161133e-01 3.858145326375961304e-02 1.666663289070129395e-01 5.156626179814338684e-02 -9.982874616980552673e-03 7.947052270174026489e-02 -3.777819219976663589e-03 -1.399934887886047363e-01 -3.032235503196716309e-01 -3.748816847801208496e-01 -2.601628303527832031e-01 -2.519886381924152374e-02 -1.757200509309768677e-01 -2.627913951873779297e-01 -1.628645062446594238e-01 -6.715553998947143555e-02 -2.087047547101974487e-01 3.642432093620300293e-01 -2.476521730422973633e-01 9.649576991796493530e-02 -9.477461874485015869e-02 2.065130621194839478e-01 -4.793976247310638428e-02 1.719030886888504028e-01 7.625735551118850708e-02 -3.659546375274658203e-02 -1.022613197565078735e-01 -3.734015673398971558e-02 4.580421745777130127e-02 -1.648486964404582977e-02
-5.408213287591934204e-02 2.774170041084289551e-01 6.360106915235519409e-02 8.309769630432128906e-02 8.447957783937454224e-02 3.155775833874940872e-03 2.905786335468292236e-01 1.614312380552291870e-01 9.427144378423690796e-02 6.984435021877288818e-02 -4.979214966297149658e-01 4.647722467780113220e-02 4.667786415666341782e-04 1.813656538724899292e-01 8.175649493932723999e-02 -2.976626530289649963e-02 -1.453308463096618652e-01 -1.087681651115417480e-01 -1.785257160663604736e-01 4.892064630985260010e-01 -2.410856187343597412e-01 -7.400860637426376343e-02 -5.109905451536178589e-02 8.355914801359176636e-02 -6.328896433115005493e-02 3.792937099933624268e-02 1.673864759504795074e-02 -1.662407368421554565e-01 -5.222019553184509277e-02 -2.550448477268218994e-01 -8.014743775129318237e-02 4.805262759327888489e-02
-1.629231423139572144e-01 -5.597247183322906494e-02 1.242170259356498718e-01 -1.496655941009521484e-01 -1.729434430599212646e-01 5.944704264402389526e-02 1.131432782858610153e-02 -1.476429104804992676e-01 -3.270179033279418945e-01 -5.372342839837074280e-02 -2.807473540306091309e-01 1.076786816120147705e-01 -5.776364728808403015e-02 2.081793993711471558e-01 1.553349941968917847e-01 -9.226752072572708130e-02 4.896075278520584106e-02 -1.487298458814620972e-01 -1.791587620973587036e-01 1.602107584476470947e-01 -3.166661262512207031e-01 2.872716076672077179e-02 -4.704751074314117432e-02 1.527902036905288696e-01 1.131081059575080872e-01 4.610721170902252197e-01 -6.952846795320510864e-02 6.435067206621170044e-02 1.953565925359725952e-01 -2.829577028751373291e-01 1.871968805789947510e-01 -3.151385486125946045e-02
-1.094349920749664307e-01 -3.906584158539772034e-02 1.241005584597587585e-01 -1.377640068531036377e-01 4.500143602490425110e-02 9.180829674005508423e-02 1.022925376892089844e-01 9.553407132625579834e-02 1.595600694417953491e-01 -1.246014460921287537e-01 -4.769942462444305420e-01 1.312218457460403442e-01 2.245658487081527710e-01 3.270135223865509033e-01 3.168264627456665039e-01 -7.839830964803695679e-02 7.135038822889328003e-02 -1.256264150142669678e-01 -3.000985644757747650e-02 6.741346418857574463e-02 -5.734771490097045898e-02 1.199576631188392639e-01 2.438534982502460480e-03 -8.824321627616882324e-02 6.304377317428588867e-02 2.211116850376129150e-01 -1.643029600381851196e-01 1.650205850601196289e-01 1.146592795848846436e-01 -1.650796979665756226e-01 -3.024521768093109131e-01 -2.858252823352813721e-01
-3.010935783386230469e-01 -6.084677204489707947e-02 2.027115970849990845e-01 1.982138752937316895e-01 -2.967706695199012756e-02 1.928832828998565674e-01 4.623818397521972656e-02 5.202502757310867310e-02 7.271239068359136581e-03 1.112523153424263000e-01 -3.297190964221954346e-01 2.930711768567562103e-02 4.856646060943603516e-02 1.002433244138956070e-02 1.432832479476928711e-01 -3.774500489234924316e-01 3.230069763958454132e-03 5.903249606490135193e-02 -2.256817072629928589e-01 -1.593999415636062622e-01 -1.144113391637802124e-01 2.153698727488517761e-02 1.081149652600288391e-01 3.159436210989952087e-02 -2.412900924682617188e-01 4.334349632263183594e-01 1.754346787929534912e-01 -8.722764253616333008e-02 -6.995499134063720703e-02 8.874203264713287354e-02 6.448259204626083374e-02 -2.956223487854003906e-01
-2.899101972579956055e-01 6.685554236173629761e-02 1.918532140552997589e-02 -3.513221442699432373e-01 2.068096697330474854e-01 2.838988900184631348e-01 1.892510950565338135e-01 -1.186588108539581299e-01 2.715114690363407135e-02 3.981669992208480835e-02 -2.983908951282501221e-01 -7.115993648767471313e-02 -1.831701211631298065e-02 -6.090290844440460205e-02 -3.140540421009063721e-02 -1.671099513769149780e-01 -1.739564687013626099e-01 -5.946378782391548157e-02 8.559422194957733154e-02 3.605987727642059326e-01 -2.455664128065109253e-01 -1.113011166453361511e-01 -1.152236536145210266e-01 1.753297150135040283e-01 4.936870560050010681e-02 2.824421226978302002e-01 -2.766282260417938232e-01 3.373756632208824158e-02 1.017241030931472778e-01 2.273858897387981415e-02 -1.237225085496902466e-01 1.055246368050575256e-01
-1.644828915596008301e-01 4.872225597500801086e-02 -4.849864542484283447e-02 1.401033997535705566e-01 1.653443276882171631e-01 -1.966010332107543945e-01 4.435991942882537842e-01 -1.276780515909194946e-01 1.679318249225616455e-01 -1.026591062545776367e-01 -3.381244838237762451e-01 2.680157683789730072e-02 -3.227233141660690308e-02 -2.082422673702239990e-01 -9.063960611820220947e-02 -8.537615835666656494e-02 -5.422019585967063904e-02 -1.662843078374862671e-01 -1.606979221105575562e-01 -1.853568479418754578e-02 -7.470326125621795654e-02 1.940770298242568970e-01 -4.519944638013839722e-02 -7.461988180875778198e-02 2.146752029657363892e-01 4.757888317108154297e-01 1.137365698814392090e-01 1.028376519680023193e-01 -1.227703392505645752e-01 9.683079272508621216e-02 1.465062052011489868e-02 1.660414189100265503e-01
-1.216898113489151001e-01 -1.545977592468261719e-01 3.169685304164886475e-01 1.147325932979583740e-01 1.434481143951416016e-02 9.006602317094802856e-02 -7.992374897003173828e-02 -2.227919548749923706e-01 1.636394262313842773e-01 7.917661219835281372e-02 -2.348162680864334106e-01 -2.454170212149620056e-02 1.532655805349349976e-01 1.063484475016593933e-01 7.403323799371719360e-02 -1.660860180854797363e-01 5.588759481906890869e-02 2.678955197334289551e-01 -2.783504724502563477e-01 1.847583055496215820e-01 1.246370822191238403e-01 -2.512813732028007507e-02 -2.456709742546081543e-01 6.949744373559951782e-02 -1.766925901174545288e-01 3.778137564659118652e-01 -5.242777615785598755e-02 2.831030786037445068e-01 -5.262660235166549683e-02 -1.655797474086284637e-02 -6.863107532262802124e-02 -3.069098293781280518e-01
-8.028817921876907349e-02 -5.194912850856781006e-02 5.816656351089477539e-01 6.984169781208038330e-02 1.166531294584274292e-01 -9.658955037593841553e-02 1.916106939315795898e-01 -5.759659409523010254e-02 -3.100931458175182343e-02 -7.628755271434783936e-02 -1.909443438053131104e-01 -2.454696446657180786e-01 1.306139677762985229e-01 -6.012607738375663757e-02 5.244911182671785355e-03 -2.006500512361526489e-01 -1.479466855525970459e-01 7.680545747280120850e-02 -2.862282991409301758e-01 1.007934510707855225e-01 1.724804565310478210e-02 3.667917549610137939e-01 -2.046043425798416138e-02 1.934110969305038452e-01 1.785800457000732422e-01 2.143014688044786453e-03 -2.061161398887634277e-01 -8.263178914785385132e-02 -8.512362092733383179e-02 2.979841455817222595e-02 1.888429075479507446e-01 -5.173857882618904114e-02
-9.374278038740158081e-02 9.776382893323898315e-02 2.902898788452148438e-01 -3.387761116027832031e-01 8.118347823619842529e-02 1.171365976333618164e-01 7.231553643941879272e-02 6.869346648454666138e-02 2.511551082134246826e-01 -2.611029744148254395e-01 -3.907753229141235352e-01 5.673434957861900330e-02 -7.493335753679275513e-02 2.322641015052795410e-01 -8.953383192420005798e-03 -4.628445953130722046e-02 -1.449206322431564331e-01 2.170929312705993652e-02 2.855001762509346008e-02 1.887939125299453735e-01 -8.332752436399459839e-02 3.605984747409820557e-01 1.275254935026168823e-01 8.407295495271682739e-02 -2.316096723079681396e-01 3.110750615596771240e-01 -7.110968977212905884e-02 -1.138234436511993408e-01 9.496618062257766724e-02 -6.418553646653890610e-03 -3.253139927983283997e-02 8.134305477142333984e-02
-3.268181085586547852e-01 5.472348257899284363e-02 2.764398753643035889e-01 5.136561766266822815e-02 3.270715177059173584e-01 -6.545090675354003906e-02 2.190624624490737915e-01 -1.314450204372406006e-01 1.119947656989097595e-01 -9.298784285783767700e-02 -2.869013249874114990e-01 -1.680054813623428345e-01 8.664896339178085327e-02 1.061117723584175110e-01 1.946453154087066650e-01 -1.332779377698898315e-01 -2.061080783605575562e-01 1.366122066974639893e-01 -4.424328729510307312e-02 2.051730006933212280e-01 -3.280067443847656250e-01 -3.843815624713897705e-02 -4.689736664295196533e-02 -7.500446587800979614e-02 -1.433756798505783081e-01 7.362239807844161987e-02 -1.813773512840270996e-01 -1.887435019016265869e-01 -2.053282596170902252e-02 -3.087050020694732666e-01 -1.178458482027053833e-01 -4.766646400094032288e-02
-2.167730629444122314e-01 -1.099268719553947449e-01 1.760301291942596436e-01 9.127828478813171387e-02 -1.073641330003738403e-01 3.751854598522186279e-02 1.701915413141250610e-01 -8.846053481101989746e-02 1.195173431187868118e-02 -3.784207627177238464e-02 -4.572126269340515137e-01 -2.479015886783599854e-01 -1.402086764574050903e-01 1.676337420940399170e-01 2.765358984470367432e-01 1.377550065517425537e-01 7.943040877580642700e-02 -3.760000318288803101e-02 -1.615694537758827209e-02 2.584722638130187988e-01 -3.352190256118774414e-01 2.756719104945659637e-02 -1.448473632335662842e-01 7.489138841629028320e-02 -6.501626223325729370e-02 -1.998990960419178009e-02 3.545731306076049805e-02 1.381135731935501099e-01 -1.929709017276763916e-01 2.180012464523315430e-01 -1.356853637844324112e-02 3.349353373050689697e-01
-1.124966517090797424e-01 -3.527873754501342773e-02 2.110114544630050659e-01 2.545383013784885406e-02 1.053777486085891724e-01 3.258234560489654541e-01 3.834864764939993620e-04 -1.325452476739883423e-01 1.387289166450500488e-01 -9.718950837850570679e-03 -1.331177949905395508e-01 1.948476582765579224e-01 4.773108754307031631e-03 -1.736775971949100494e-02 1.691665500402450562e-01 -4.693868011236190796e-02 3.114987611770629883e-01 -2.019186466932296753e-01 -2.460311800241470337e-01 2.271084338426589966e-01 -1.327891796827316284e-01 1.789174824953079224e-01 -3.037725389003753662e-01 9.152348339557647705e-02 2.339556664228439331e-01 8.425305038690567017e-02 4.114930927753448486e-01 -1.695715934038162231e-01 7.895138114690780640e-02 -2.821774221956729889e-02 -4.172956943511962891e-02 -1.761377304792404175e-01
-1.232173591852188110e-01 1.592256315052509308e-02 2.171241044998168945e-01 -1.362496055662631989e-02 6.586764007806777954e-02 -1.338969022035598755e-01 -3.056296147406101227e-02 -4.013012349605560303e-02 -2.316233143210411072e-02 -2.639200687408447266e-01 -3.251984417438507080e-01 -2.081307768821716309e-01 -3.525976836681365967e-01 -9.305811673402786255e-02 8.435033261775970459e-02 -1.720822602510452271e-01 -8.124855905771255493e-02 -5.505571141839027405e-02 1.239167600870132446e-01 4.022277593612670898e-01 2.661496959626674652e-02 -2.707534842193126678e-02 -5.465751048177480698e-03 -5.804280564188957214e-02 -7.773126661777496338e-02 4.668310582637786865e-01 -5.497500300407409668e-02 7.970838248729705811e-02 -1.860928982496261597e-01 -1.336636841297149658e-01 1.306058317422866821e-01 -1.700894236564636230e-01
-4.620459377765655518e-01 -6.812263280153274536e-02 -9.166380390524864197e-03 -2.126831412315368652e-01 -1.802375540137290955e-02 -2.905108407139778137e-02 -7.056669890880584717e-02 -3.314371779561042786e-02 -6.384918466210365295e-03 -6.568571180105209351e-02 -1.972822844982147217e-01 5.258120596408843994e-03 2.242837101221084595e-01 -8.702225238084793091e-02 1.168653517961502075e-01 -9.795574843883514404e-02 -8.060644380748271942e-03 2.660503238439559937e-02 -2.432401664555072784e-02 1.946629881858825684e-01 2.727358043193817139e-02 4.313812255859375000e-01 -1.306390017271041870e-01 -8.474557660520076752e-03 3.344790264964103699e-02 3.458980917930603027e-01 1.139085181057453156e-02 -4.325729329138994217e-03 -7.273183763027191162e-02 1.547814160585403442e-01 -4.350282847881317139e-01 -1.491168588399887085e-01
-3.486556708812713623e-01 2.067817896604537964e-01 1.057786792516708374e-01 -1.658204048871994019e-01 1.461865901947021484e-01 3.023145161569118500e-02 1.821143031120300293e-01 5.042691901326179504e-02 2.042204141616821289e-02 1.225503012537956238e-01 -4.120480120182037354e-01 9.770249575376510620e-02 -1.053252071142196655e-01 9.201659262180328369e-02 3.273655474185943604e-02 -7.474672794342041016e-02 -2.806331813335418701e-01 2.305386066436767578e-01 -1.051634773612022400e-01 4.170731604099273682e-01 -3.023943305015563965e-01 -4.240721464157104492e-02 -1.328726671636104584e-02 5.106678698211908340e-03 -1.078483685851097107e-01 2.587976753711700439e-01 -1.106834262609481812e-01 4.951699078083038330e-02 -2.995966374874114990e-02 -6.318175792694091797e-02 4.176792502403259277e-02 8.785131573677062988e-02
-1.671745069324970245e-02 1.659691892564296722e-02 3.688138723373413086e-01 -7.767763733863830566e-02 1.604642421007156372e-01 -1.145434901118278503e-01 1.226622238755226135e-01 -6.835690140724182129e-02 3.904772549867630005e-02 -4.205093681812286377e-01 -3.175754845142364502e-01 -5.088080797577276826e-05 -4.960196465253829956e-02 -8.421184122562408447e-02 4.791678115725517273e-02 5.969061981886625290e-03 -3.533450886607170105e-02 -1.275435090065002441e-01 -4.206178709864616394e-02 3.027439415454864502e-01 -4.038452506065368652e-01 2.208642065525054932e-01 2.223350256681442261e-01 -1.709147542715072632e-01 -1.334961038082838058e-03 9.574657678604125977e-02 6.578679382801055908e-02 1.526474207639694214e-01 1.033988073468208313e-01 -2.189010530710220337e-01 9.494110196828842163e-02 -4.280593246221542358e-02
-1.957212239503860474e-01 -1.773819923400878906e-01 3.433175683021545410e-01 -1.415697634220123291e-01 -1.374414116144180298e-01 -6.470229942351579666e-03 5.248695611953735352e-02 -1.380241662263870239e-01 1.444807499647140503e-01 -1.711801737546920776e-01 -3.399437367916107178e-01 -1.143839657306671143e-01 -8.060252666473388672e-02 2.277781069278717041e-02 9.119385480880737305e-02 -2.146113514900207520e-01 -2.003381103277206421e-01 2.952331900596618652e-01 -3.152084648609161377e-01 3.265709578990936279e-01 -1.208023428916931152e-01 -4.930013418197631836e-02 -1.088427677750587463e-01 -4.108362644910812378e-02 -6.661245226860046387e-02 5.324735864996910095e-02 -2.536092512309551239e-02 -2.419860661029815674e-01 1.936131417751312256e-01 -9.053448587656021118e-02 4.453486576676368713e-02 1.826727986335754395e-01
-1.901530325412750244e-01 1.294645071029663086e-01 1.661992073059082031e-01 -1.135665625333786011e-01 7.640632241964340210e-02 -6.083221361041069031e-02 3.456752300262451172e-01 -1.639642119407653809e-01 2.518945932388305664e-01 1.446335464715957642e-01 -2.307004779577255249e-01 -2.468895763158798218e-01 -4.789809882640838623e-02 -5.866438150405883789e-02 3.208089470863342285e-01 -1.327022165060043335e-01 -9.066958725452423096e-02 2.654063105583190918e-01 -5.904386565089225769e-02 1.143241971731185913e-01 -1.905449479818344116e-01 1.588934808969497681e-01 -7.082837820053100586e-02 4.075396806001663208e-02 -2.116089016199111938e-01 2.001950591802597046e-01 -1.214922294020652771e-01 -1.282354146242141724e-01 -1.395871937274932861e-01 -3.375061750411987305e-01 -9.009979665279388428e-02 -6.937296688556671143e-02
-1.355721354484558105e-01 2.293378673493862152e-02 3.256494700908660889e-01 1.104965526610612869e-02 -1.826911978423595428e-02 1.239554733037948608e-01 1.987445950508117676e-01 -6.440376490354537964e-02 1.213669851422309875e-01 -9.927135705947875977e-02 -2.841777205467224121e-01 2.672903239727020264e-01 3.677847385406494141e-01 2.619102895259857178e-01 1.369243562221527100e-01 -4.164665937423706055e-02 3.002670109272003174e-01 8.684466034173965454e-02 -1.292042881250381470e-01 2.737267613410949707e-01 -1.558917462825775146e-01 1.125647872686386108e-01 -9.144162759184837341e-03 -1.175026744604110718e-01 -3.792864456772804260e-02 1.105204001069068909e-01 4.959052428603172302e-03 2.835597097873687744e-01 -9.998134523630142212e-02 -4.785936325788497925e-03 -1.680457442998886108e-01 -2.047410905361175537e-01
-2.096147239208221436e-01 2.073713578283786774e-02 3.589216470718383789e-01 2.506130039691925049e-01 1.935795396566390991e-01 3.448163270950317383e-01 7.866538316011428833e-02 -3.424263000488281250e-02 -5.905428528785705566e-02 -7.855023443698883057e-02 -7.742170244455337524e-02 -1.833720952272415161e-01 2.665923237800598145e-01 -2.287018597126007080e-01 8.262455463409423828e-02 -2.208797037601470947e-01 -1.420313417911529541e-01 3.664134442806243896e-02 -1.641893982887268066e-01 2.765132188796997070e-01 8.766055852174758911e-02 1.563266515731811523e-01 -9.703622013330459595e-02 1.136363819241523743e-01 -1.598479002714157104e-01 2.977418601512908936e-01 1.019833423197269440e-02 -1.056811958551406860e-01 7.035018503665924072e-02 -5.824194103479385376e-02 -1.992399692535400391e-01 -1.382153630256652832e-01
-1.827377676963806152e-01 8.849729597568511963e-02 1.880217045545578003e-01 -7.994195818901062012e-02 9.594814479351043701e-02 -5.467945709824562073e-02 2.609675526618957520e-01 -1.905976682901382446e-01 3.326885402202606201e-01 1.278464347124099731e-01 -2.541431784629821777e-01 -2.015965580940246582e-01 1.016472559422254562e-02 3.885495662689208984e-02 2.651470601558685303e-01 -9.933622181415557861e-02 -8.855615556240081787e-02 2.676895856857299805e-01 -2.329223603010177612e-01 8.179281651973724365e-02 -2.205369770526885986e-01 6.291080266237258911e-02 -8.571270853281021118e-02 9.960809350013732910e-02 -2.135513275861740112e-01 2.165425568819046021e-01 -9.207112342119216919e-02 -5.058400705456733704e-02 -1.440729945898056030e-01 -3.861909508705139160e-01 4.982595518231391907e-02 1.205732300877571106e-02
-1.380011737346649170e-01 -4.582366719841957092e-02 3.131933212280273438e-01 -2.431615442037582397e-02 -9.597660973668098450e-03 3.969631344079971313e-02 9.640322625637054443e-02 1.049950718879699707e-02 2.543780505657196045e-01 -2.164948731660842896e-01 -3.227773308753967285e-02 9.916299581527709961e-02 4.912955462932586670e-01 3.016498126089572906e-02 -2.838012576103210449e-02 -1.756413131952285767e-01 7.589100301265716553e-02 1.843175143003463745e-01 -1.459042876958847046e-01 1.903517842292785645e-01 -2.047419100999832153e-01 9.542904049158096313e-02 -5.253118649125099182e-02 -8.299879729747772217e-02 -1.834132522344589233e-01 3.286150395870208740e-01 -1.612615734338760376e-01 2.636150419712066650e-01 8.150537498295307159e-03 -8.733191341161727905e-02 -2.076589614152908325e-01 -1.638371348381042480e-01
-9.103327989578247070e-02 -3.662782609462738037e-01 2.070358395576477051e-01 6.779453903436660767e-02 2.784243524074554443e-01 9.776006639003753662e-02 1.120429858565330505e-02 -1.358861774206161499e-01 -6.978768855333328247e-02 3.034329786896705627e-02 -3.065082728862762451e-01 1.561445444822311401e-01 -1.647648066282272339e-01 2.083162814378738403e-01 8.787006139755249023e-02 -4.506987705826759338e-02 6.017132103443145752e-02 1.858025789260864258e-01 -1.578869968652725220e-01 3.332021832466125488e-01 -3.479183018207550049e-01 1.680860221385955811e-01 -2.042652666568756104e-01 1.542228162288665771e-01 1.069407537579536438e-01 -2.749924175441265106e-02 -1.624803692102432251e-01 -1.162912473082542419e-01 -5.380104109644889832e-02 1.204369366168975830e-01 1.212456300854682922e-01 -1.639825552701950073e-01
8.246170729398727417e-02 -9.317779541015625000e-02 2.317559719085693359e-01 2.803277373313903809e-01 -1.590044498443603516e-01 1.668809950351715088e-01 1.912679374217987061e-01 -1.096145436167716980e-01 3.200916945934295654e-02 3.982208669185638428e-02 -4.851130843162536621e-01 6.711156666278839111e-02 1.200481504201889038e-02 1.154087185859680176e-01 9.376276284456253052e-02 -2.134545743465423584e-01 -1.452617645263671875e-01 -1.133347675204277039e-02 -2.141680270433425903e-01 -1.859010308980941772e-01 -1.125655770301818848e-01 2.528372220695018768e-02 -2.303640097379684448e-01 -1.808307692408561707e-02 -3.262479603290557861e-01 8.920463174581527710e-02 1.331226527690887451e-01 1.666291430592536926e-02 1.071478500962257385e-01 -1.317464113235473633e-01 -1.742960363626480103e-01 -2.832908630371093750e-01
-2.000069916248321533e-01 2.785953581333160400e-01 2.794963866472244263e-02 -6.112636625766754150e-02 -2.967718802392482758e-02 -5.557441711425781250e-02 1.539728511124849319e-02 2.217202447354793549e-02 1.685868054628372192e-01 -2.689447402954101562e-01 -2.059339731931686401e-01 -6.854315102100372314e-02 -1.674988865852355957e-01 -3.312165290117263794e-02 1.257284879684448242e-01 -2.121027559041976929e-01 -8.427064865827560425e-02 -2.485397607088088989e-01 6.142553314566612244e-02 1.333420425653457642e-01 -3.002428710460662842e-01 3.025824949145317078e-02 -2.586460709571838379e-01 1.288674026727676392e-01 -1.975379288196563721e-01 4.023573696613311768e-01 -3.107196390628814697e-01 6.044194474816322327e-02 -1.657902151346206665e-01 -2.019434273242950439e-01 1.197123900055885315e-02 2.902244217693805695e-02
-1.866257190704345703e-01 -9.274860471487045288e-02 2.292767018079757690e-01 1.221203207969665527e-01 2.240248322486877441e-01 2.778548300266265869e-01 1.395406201481819153e-02 -3.065301179885864258e-01 -1.651015132665634155e-01 1.493240892887115479e-01 -2.112484127283096313e-01 -8.553867042064666748e-02 2.746708989143371582e-01 1.472342642955482006e-03 1.005653813481330872e-01 -2.184443771839141846e-01 -9.870403259992599487e-02 -1.082686483860015869e-01 -5.213062465190887451e-02 1.541920900344848633e-01 1.591385900974273682e-01 2.229367941617965698e-01 -1.469015777111053467e-01 3.488005697727203369e-02 -2.756094336509704590e-01 3.247427940368652344e-01 -1.989078670740127563e-01 -1.411606967449188232e-01 -7.537673413753509521e-02 -1.124724969267845154e-01 -1.549930274486541748e-01 -6.100311130285263062e-02
-8.367190510034561157e-02 7.562994956970214844e-02 1.888240575790405273e-01 2.218847572803497314e-01 1.555538177490234375e-01 3.094695508480072021e-01 2.745228111743927002e-01 -1.136007010936737061e-01 1.440913379192352295e-01 -1.895545423030853271e-01 -5.151672288775444031e-02 -5.109665170311927795e-02 2.333380579948425293e-01 1.915355473756790161e-01 3.430915251374244690e-02 -1.871241927146911621e-01 -4.351115971803665161e-02 8.411438763141632080e-02 -5.976774729788303375e-03 2.916727364063262939e-01 1.118896761909127235e-03 1.249120160937309265e-01 -1.564504764974117279e-02 1.980637758970260620e-01 -1.804295480251312256e-01 2.820552587509155273e-01 -2.072444707155227661e-01 1.634796112775802612e-01 1.893877089023590088e-01 1.259040683507919312e-01 -1.870458573102951050e-01 -2.953394651412963867e-01
-1.555464118719100952e-01 1.884487718343734741e-01 2.462944239377975464e-01 7.667379081249237061e-02 2.608544230461120605e-01 4.766340851783752441e-01 7.619414478540420532e-02 -5.512132495641708374e-02 -4.567195847630500793e-02 -5.476497113704681396e-02 -6.519350409507751465e-02 -4.866916860919445753e-04 2.593621909618377686e-01 -3.478906303644180298e-02 4.554946348071098328e-02 -2.671921253204345703e-01 -5.789171159267425537e-02 -1.082260981202125549e-01 -2.121836543083190918e-01 1.211563125252723694e-01 7.258481532335281372e-02 2.296317070722579956e-01 -1.383711099624633789e-01 1.319444626569747925e-01 -2.228279858827590942e-01 3.359360098838806152e-01 -8.762910962104797363e-02 -3.255331888794898987e-02 6.261165440082550049e-02 -2.138286642730236053e-02 -2.325130254030227661e-01 -1.392787098884582520e-01
-1.735861450433731079e-01 -1.555570065975189209e-01 3.238644301891326904e-01 5.098823830485343933e-02 -2.837662817910313606e-03 2.858417332172393799e-01 -1.238513067364692688e-01 -2.185735702514648438e-01 8.992239087820053101e-02 3.657073155045509338e-02 -2.764738202095031738e-01 -2.376553565263748169e-01 1.437917351722717285e-01 1.462996751070022583e-01 4.143669828772544861e-02 -1.664673388004302979e-01 -5.044178292155265808e-02 2.961698770523071289e-01 -1.674526482820510864e-01 2.117945700883865356e-01 6.311967968940734863e-02 3.025463782250881195e-02 -5.850750580430030823e-02 1.080961078405380249e-01 -3.045107126235961914e-01 2.721666395664215088e-01 -3.008988918736577034e-03 1.267761588096618652e-01 1.543703954666852951e-02 3.755712881684303284e-02 -1.423623692244291306e-02 -3.340740501880645752e-01
-1.318482011556625366e-01 -1.934560984373092651e-01 3.462850674986839294e-02 1.918848231434822083e-02 5.619296059012413025e-02 2.888490855693817139e-01 8.323691785335540771e-02 -1.894249916076660156e-01 4.816132411360740662e-02 -8.114517480134963989e-02 -4.221524596214294434e-01 -1.161528602242469788e-01 1.304988414049148560e-01 -7.601872086524963379e-02 7.955249398946762085e-02 1.319633722305297852e-01 1.468393653631210327e-01 3.593333438038825989e-02 -1.494417786598205566e-01 3.069503605365753174e-01 -4.899713695049285889e-01 -4.786432161927223206e-02 5.028776451945304871e-02 2.367922663688659668e-01 3.985362872481346130e-02 1.029363051056861877e-01 6.077863648533821106e-02 -7.189416140317916870e-02 -2.186967432498931885e-01 1.068651899695396423e-01 5.805075541138648987e-02 2.074363678693771362e-01
-3.297470510005950928e-01 -3.904953300952911377e-01 2.843101322650909424e-01 -7.831089943647384644e-02 -4.486895352602005005e-02 1.967393234372138977e-02 6.714045256376266479e-02 -1.720460057258605957e-01 -1.121772304177284241e-01 -2.831746935844421387e-01 -1.108220294117927551e-01 1.629510968923568726e-01 -1.110344156622886658e-01 -2.632716894149780273e-01 1.086446419358253479e-01 -2.669209837913513184e-01 7.228601723909378052e-02 -1.203976789838634431e-04 5.806906148791313171e-02 7.505877315998077393e-02 -2.853434681892395020e-01 -9.096005558967590332e-02 -1.698466390371322632e-01 1.298060119152069092e-01 -1.649118363857269287e-01 1.055035144090652466e-01 -9.534556418657302856e-02 -1.302181836217641830e-02 -2.611306011676788330e-01 -9.543173015117645264e-02 -1.439484208822250366e-01 -1.542149335145950317e-01
-6.603673100471496582e-03 1.907270401716232300e-02 2.829667031764984131e-01 -1.677475273609161377e-01 -2.840639650821685791e-02 2.863301038742065430e-01 1.898650266230106354e-02 -1.943905651569366455e-01 2.397159934043884277e-01 -1.866740137338638306e-01 -2.801454365253448486e-01 1.124907061457633972e-01 -2.323658391833305359e-02 -2.930617630481719971e-01 3.330349572934210300e-04 3.930025175213813782e-02 6.768149882555007935e-02 -1.021842211484909058e-01 -1.801289170980453491e-01 7.199107855558395386e-02 1.317653954029083252e-01 1.592837572097778320e-01 -1.607608199119567871e-01 1.281208544969558716e-01 -4.902134463191032410e-02 3.379288017749786377e-01 3.572675213217735291e-02 -4.167312011122703552e-02 -2.132845818996429443e-01 -3.030046522617340088e-01 -6.601381301879882812e-02 3.164029121398925781e-01
-1.378477364778518677e-01 1.313968598842620850e-01 -3.774769231677055359e-02 1.728429496288299561e-01 2.253386005759239197e-02 6.587186455726623535e-02 2.214738726615905762e-01 -5.093524605035781860e-02 -2.555136382579803467e-01 -3.849478811025619507e-02 -3.204327225685119629e-01 2.680284678936004639e-01 1.725215464830398560e-01 -2.916145697236061096e-02 1.493356004357337952e-02 1.443392876535654068e-02 -4.088966920971870422e-02 -8.102453500032424927e-02 -3.153222501277923584e-01 4.610921442508697510e-02 -1.960892826318740845e-01 3.330066502094268799e-01 -1.905159205198287964e-01 2.019571065902709961e-01 -3.151644393801689148e-02 4.739232361316680908e-02 1.202815771102905273e-01 1.044743135571479797e-01 6.702645123004913330e-02 -3.223852217197418213e-01 -7.274882495403289795e-02 -3.536279201507568359e-01
-1.544250547885894775e-01 2.432493716478347778e-01 1.340774297714233398e-01 -4.022347331047058105e-01 5.531892552971839905e-02 6.734103709459304810e-02 1.114978268742561340e-01 -2.493436485528945923e-01 2.443962246179580688e-01 -1.937228068709373474e-02 -2.137517184019088745e-01 4.779409244656562805e-02 4.846026748418807983e-02 5.351037532091140747e-02 2.454527765512466431e-01 -7.541447132825851440e-02 -1.518871486186981201e-01 9.099094569683074951e-02 -2.332553714513778687e-01 2.380789518356323242e-01 4.793969541788101196e-02 2.221024632453918457e-01 7.242220640182495117e-02 2.213658206164836884e-02 -2.266950160264968872e-01 2.662088871002197266e-01 -2.487407773733139038e-01 -6.289909034967422485e-02 2.550604054704308510e-03 -2.235611528158187866e-01 9.165029227733612061e-02 -1.718014180660247803e-01
-1.105994582176208496e-01 1.368911713361740112e-01 1.844402104616165161e-01 -2.600392997264862061e-01 1.522722244262695312e-01 2.204138040542602539e-01 -3.917439654469490051e-02 -6.828297395259141922e-03 1.262646764516830444e-01 -1.680528931319713593e-02 -1.425104886293411255e-01 -6.926592439413070679e-02 -9.480974636971950531e-03 1.725531816482543945e-01 -6.452811416238546371e-03 -1.165625229477882385e-01 3.097687661647796631e-01 1.968749426305294037e-02 -1.048951223492622375e-01 4.814237356185913086e-01 -1.301436275243759155e-01 2.625163793563842773e-01 5.500840395689010620e-02 1.234279051423072815e-01 -2.993020117282867432e-01 3.065892159938812256e-01 -1.000869274139404297e-02 -1.477689594030380249e-01 3.607524558901786804e-02 -2.415429949760437012e-01 5.877514369785785675e-03 -2.814725972712039948e-02
1.421479880809783936e-01 5.784772336483001709e-02 3.099833428859710693e-02 -2.632658779621124268e-01 -1.022267937660217285e-01 9.516591578722000122e-02 8.615003526210784912e-02 -3.164000064134597778e-02 8.966651558876037598e-02 5.730705335736274719e-02 -2.554772794246673584e-01 -1.261903345584869385e-01 1.283419728279113770e-01 -3.880807757377624512e-01 5.600421875715255737e-02 -7.638660073280334473e-02 -2.672146819531917572e-02 -9.058463573455810547e-02 -4.119807183742523193e-01 3.533625900745391846e-01 -1.736486852169036865e-01 1.965414136648178101e-01 -1.303379535675048828e-01 2.234488278627395630e-01 1.110374853014945984e-01 3.112996518611907959e-01 1.203890666365623474e-01 3.873966634273529053e-02 -4.767735674977302551e-02 3.157868608832359314e-02 -1.169346198439598083e-01 -1.682073175907135010e-01
-3.319150805473327637e-01 -4.245712235569953918e-02 1.474039349704980850e-02 -2.094947248697280884e-01 1.373832523822784424e-01 9.989011101424694061e-03 3.691602647304534912e-01 -1.532367467880249023e-01 -1.755742430686950684e-01 3.513900190591812134e-02 -7.782143354415893555e-02 -3.759847581386566162e-02 2.466926276683807373e-01 1.418003141880035400e-01 2.822813093662261963e-01 -1.813743561506271362e-01 1.400005519390106201e-01 2.056681215763092041e-01 2.075151354074478149e-02 8.672438561916351318e-02 3.456086665391921997e-02 1.214364990592002869e-01 -1.106871142983436584e-01 -2.770827114582061768e-01 3.497502580285072327e-02 2.016559839248657227e-01 7.930614054203033447e-02 3.895608335733413696e-02 -3.077527582645416260e-01 -7.446322590112686157e-02 -3.098968863487243652e-01 -1.063384413719177246e-01
-1.608398854732513428e-01 -3.922417759895324707e-02 1.285073757171630859e-01 2.284433245658874512e-01 2.185223847627639771e-01 2.156891524791717529e-01 1.801484078168869019e-01 4.302276764065027237e-03 8.702567964792251587e-02 8.258958160877227783e-02 -1.901253610849380493e-01 -7.357332110404968262e-02 2.173746675252914429e-01 -1.619026996195316315e-02 1.538499295711517334e-01 -2.566227614879608154e-01 -3.646829724311828613e-01 -1.347690820693969727e-01 2.760079316794872284e-02 1.514364480972290039e-01 -9.969410300254821777e-02 1.307253539562225342e-01 -3.922917544841766357e-01 1.676017940044403076e-01 -2.641815841197967529e-01 2.097365409135818481e-01 -1.316393613815307617e-01 1.522281859070062637e-02 9.631427377462387085e-02 1.858686953783035278e-01 -1.573070287704467773e-01 -1.944772154092788696e-02
-1.003650277853012085e-01 1.794326156377792358e-01 3.346433341503143311e-01 2.167725237086415291e-03 -4.701700806617736816e-02 7.664059847593307495e-02 7.621596753597259521e-02 1.559478193521499634e-01 8.581352233886718750e-02 -1.152216270565986633e-01 -3.943563997745513916e-01 5.156566947698593140e-02 -5.531401932239532471e-02 -6.432190537452697754e-02 9.679813683032989502e-02 -5.080100148916244507e-02 -2.150131464004516602e-01 2.642863392829895020e-01 2.065816223621368408e-01 2.557201385498046875e-01 7.902076095342636108e-02 1.505886614322662354e-01 4.130700603127479553e-03 -1.731031388044357300e-01 -1.896535605192184448e-01 3.772298097610473633e-01 -4.386330395936965942e-02 1.145108267664909363e-01 -2.494420260190963745e-01 -1.979193389415740967e-01 -1.423758361488580704e-02 1.777925044298171997e-01
-2.191746085882186890e-01 1.078959926962852478e-01 3.319224715232849121e-01 1.680715754628181458e-02 -3.300067409873008728e-02 -9.454164654016494751e-02 3.343101143836975098e-01 1.245282739400863647e-01 -1.736364811658859253e-01 -1.264732927083969116e-01 -7.064072042703628540e-02 1.264681071043014526e-01 3.334261476993560791e-03 -3.132129833102226257e-02 -1.224013417959213257e-01 -2.310785204172134399e-01 -6.637074053287506104e-02 2.497958764433860779e-02 -5.526852607727050781e-02 2.183836698532104492e-01 -2.678995430469512939e-01 -4.008563235402107239e-02 -3.672185838222503662e-01 -3.330032154917716980e-02 -2.889105677604675293e-01 2.980989813804626465e-01 -2.612608298659324646e-02 2.422821670770645142e-01 3.347638994455337524e-02 -2.398108541965484619e-01 -1.171228010207414627e-02 -2.177347056567668915e-02
1.327671259641647339e-01 -1.445632800459861755e-02 1.901760548353195190e-01 9.772583097219467163e-02 3.869579732418060303e-02 1.749139577150344849e-01 7.045446336269378662e-02 1.111860945820808411e-01 7.101987302303314209e-02 -1.228964403271675110e-01 -4.527353644371032715e-01 2.448755651712417603e-01 2.495524138212203979e-01 1.714610755443572998e-01 2.958301603794097900e-01 1.502210646867752075e-01 1.432759314775466919e-01 -2.974795550107955933e-02 -1.205103192478418350e-02 1.148559600114822388e-01 -1.274551004171371460e-01 2.010854631662368774e-01 -4.509297385811805725e-02 5.837433412671089172e-02 6.711930781602859497e-02 7.370796054601669312e-02 2.117890305817127228e-02 -6.019447371363639832e-02 -5.169000849127769470e-02 -2.947636544704437256e-01 -4.201091527938842773e-01 -1.525128781795501709e-01
-2.107842639088630676e-02 -5.287889391183853149e-02 5.489552766084671021e-02 -1.478904485702514648e-01 5.146630480885505676e-02 8.050384372472763062e-02 1.129751056432723999e-01 -1.491946727037429810e-01 1.879815161228179932e-01 -5.136781185865402222e-02 -5.121542811393737793e-01 1.295277029275894165e-01 2.514793574810028076e-01 2.535568773746490479e-01 3.318333327770233154e-01 -1.130830571055412292e-01 3.946666419506072998e-02 -7.341021299362182617e-02 -3.985059633851051331e-02 1.076017618179321289e-01 5.671611521393060684e-03 5.863764137029647827e-02 4.953653365373611450e-02 -1.256690174341201782e-01 7.579074800014495850e-02 1.863113939762115479e-01 -1.990236192941665649e-01 6.996756792068481445e-02 3.973642736673355103e-02 -2.428053021430969238e-01 -3.235904574394226074e-01 -2.611454427242279053e-01
-8.578646183013916016e-02 6.966278702020645142e-02 1.369865089654922485e-01 1.850395202636718750e-01 1.754151433706283569e-01 1.096736341714859009e-01 1.770155131816864014e-01 -2.578692436218261719e-01 -3.496600687503814697e-02 -4.563079401850700378e-02 -3.278091847896575928e-01 2.268155105412006378e-02 3.138147592544555664e-01 -7.853758335113525391e-02 3.381241112947463989e-02 6.368807703256607056e-02 2.818342447280883789e-01 9.673738852143287659e-03 -8.173766732215881348e-02 2.710718214511871338e-01 8.515976369380950928e-02 1.476555168628692627e-01 7.302749156951904297e-02 5.116356536746025085e-02 -2.696391008794307709e-02 1.536383479833602905e-01 1.207499206066131592e-01 9.320450574159622192e-02 1.480442881584167480e-01 -2.241253107786178589e-01 -2.004156261682510376e-02 -5.061493515968322754e-01
2.322145700454711914e-01 -8.406205475330352783e-02 2.420233786106109619e-01 -6.171842664480209351e-02 -3.587949648499488831e-02 2.266562432050704956e-01 1.251995414495468140e-01 -5.993987992405891418e-02 -2.698574587702751160e-02 -1.764948368072509766e-01 -2.983824312686920166e-01 1.140010729432106018e-01 2.724950313568115234e-01 -2.880466878414154053e-01 9.465284645557403564e-03 -1.383603066205978394e-01 -2.550354972481727600e-02 1.889311820268630981e-01 -9.098301827907562256e-02 2.824825346469879150e-01 -5.058528482913970947e-02 3.422748148441314697e-01 -1.995958089828491211e-01 1.032485347241163254e-02 -1.920333877205848694e-02 1.618717908859252930e-01 3.160453140735626221e-01 1.707074418663978577e-02 -1.241676276549696922e-03 1.634159982204437256e-01 3.284559771418571472e-02 -2.360604852437973022e-01
-2.121862918138504028e-01 -1.435444504022598267e-01 3.453952372074127197e-01 1.521301418542861938e-01 -4.517952445894479752e-03 2.701858878135681152e-01 -4.660734534263610840e-02 -2.153784930706024170e-01 1.263058185577392578e-01 1.131430342793464661e-01 -2.215160578489303589e-01 3.933348506689071655e-02 6.034258380532264709e-02 1.180593296885490417e-01 1.046357601881027222e-01 -1.545896828174591064e-01 2.556993812322616577e-02 2.762383520603179932e-01 -2.849075496196746826e-01 1.049149185419082642e-01 2.270552814006805420e-01 6.540776044130325317e-02 -2.427038550376892090e-01 3.160621970891952515e-02 -5.522585287690162659e-02 3.208959996700286865e-01 -4.202751815319061279e-02 2.320049107074737549e-01 -3.938654437661170959e-02 2.111106179654598236e-03 4.174747969955205917e-03 -3.008077740669250488e-01
-1.126213744282722473e-01 -1.061384100466966629e-02 3.296452760696411133e-01 -1.773401051759719849e-01 1.437172852456569672e-02 1.316995322704315186e-01 1.313520818948745728e-01 -7.681545615196228027e-02 -8.371185511350631714e-03 -2.123641781508922577e-02 -3.457871377468109131e-01 1.289020478725433350e-01 4.375520646572113037e-01 6.140485778450965881e-02 4.134433344006538391e-02 8.301529288291931152e-02 1.779668480157852173e-01 1.322830915451049805e-01 -8.428075909614562988e-02 5.294997990131378174e-02 1.330751087516546249e-02 2.349680066108703613e-01 -1.085943803191184998e-01 9.763823449611663818e-02 -1.366897523403167725e-01 1.796802729368209839e-01 5.716052278876304626e-02 2.628141343593597412e-01 4.360657930374145508e-02 5.252452567219734192e-03 -4.375116825103759766e-01 -1.158013716340065002e-01
-8.447324484586715698e-02 -6.807766854763031006e-02 1.285157650709152222e-01 4.605943709611892700e-02 6.291712820529937744e-02 1.704863160848617554e-01 -1.555320713669061661e-02 -9.723618626594543457e-02 1.003506258130073547e-01 -1.064805984497070312e-01 -2.476785480976104736e-01 -1.521253883838653564e-01 4.246353730559349060e-02 -9.200002253055572510e-02 3.292336165904998779e-01 -1.331313103437423706e-01 -7.433289289474487305e-02 1.471955627202987671e-01 -9.859927743673324585e-02 2.630805075168609619e-01 -1.921002119779586792e-01 -1.545617878437042236e-01 -4.646842181682586670e-01 3.553323149681091309e-01 -2.541418671607971191e-01 -5.970427766442298889e-02 1.657971367239952087e-02 -7.985476404428482056e-02 1.070786491036415100e-01 1.400966793298721313e-01 -1.370456516742706299e-01 -2.253923565149307251e-01
-2.665894627571105957e-01 -2.072747200727462769e-01 1.472693830728530884e-01 8.466051518917083740e-02 -4.368232563138008118e-02 8.497249335050582886e-02 -1.260580271482467651e-01 2.514374069869518280e-02 2.403679490089416504e-02 -2.990324422717094421e-02 -4.234674572944641113e-01 6.553727388381958008e-02 -2.430442720651626587e-01 1.411504447460174561e-01 4.057235717773437500e-01 -5.404243245720863342e-02 -1.842175722122192383e-01 -6.921946257352828979e-02 -2.272097468376159668e-01 4.688738286495208740e-02 8.842141926288604736e-02 1.080467477440834045e-01 -9.507824480533599854e-02 -8.575946092605590820e-02 1.914030462503433228e-01 6.362124532461166382e-02 1.341166254132986069e-02 5.914159491658210754e-02 -3.604964315891265869e-01 -1.824598163366317749e-01 -1.922741234302520752e-01 1.637864708900451660e-01
-2.018194347620010376e-01 -3.149923682212829590e-01 1.120421364903450012e-01 -1.725195795297622681e-01 -1.584819853305816650e-01 1.881834268569946289e-01 2.340843528509140015e-01 -4.441225156188011169e-02 1.146265119314193726e-01 -1.699971109628677368e-01 -2.966051995754241943e-01 -3.132907748222351074e-01 2.039723545312881470e-01 -2.459672689437866211e-01 1.177753284573554993e-01 -4.267740249633789062e-02 1.290649026632308960e-01 -2.995519340038299561e-01 -2.572635114192962646e-01 4.002725705504417419e-02 -1.372902840375900269e-01 -3.071226179599761963e-02 -3.585081174969673157e-02 6.320633925497531891e-03 2.511375844478607178e-01 1.621123552322387695e-01 -1.499309390783309937e-01 1.241191010922193527e-02 -1.798500567674636841e-01 -8.424497209489345551e-03 -1.155319660902023315e-01 3.784798085689544678e-02
-2.540314495563507080e-01 8.565933257341384888e-02 3.232003748416900635e-01 -5.301963165402412415e-02 -4.877617955207824707e-02 1.194548979401588440e-01 1.674033254384994507e-01 8.228256553411483765e-02 1.141782999038696289e-01 2.571757882833480835e-02 -3.311288058757781982e-01 2.145061641931533813e-01 3.743509650230407715e-01 1.490035653114318848e-01 1.676821261644363403e-01 3.078678622841835022e-02 2.407952249050140381e-01 -3.846570849418640137e-02 -5.535205453634262085e-02 2.660894393920898438e-01 -2.673849835991859436e-02 1.047031134366989136e-01 5.441182851791381836e-02 -9.127817302942276001e-02 5.393741652369499207e-02 1.412130296230316162e-01 -1.242914274334907532e-01 3.185799121856689453e-01 -3.373613208532333374e-02 -4.401265829801559448e-02 -2.938775718212127686e-01 -1.520667672157287598e-01
-8.809664845466613770e-02 1.048808693885803223e-01 1.593583673238754272e-01 1.017688736319541931e-01 2.202872633934020996e-01 3.573460280895233154e-01 -2.895816415548324585e-02 -3.114662766456604004e-01 -6.824817508459091187e-02 1.772092282772064209e-01 -1.174193397164344788e-01 8.251672238111495972e-02 2.241405546665191650e-01 1.043321564793586731e-03 5.694044753909111023e-02 -2.185066342353820801e-01 4.974402859807014465e-02 -1.880512200295925140e-02 -1.470888704061508179e-01 2.908182740211486816e-01 6.925455480813980103e-02 1.063042506575584412e-01 -1.990825086832046509e-01 1.550492048263549805e-01 -2.155441790819168091e-01 4.291052818298339844e-01 -1.040430292487144470e-01 -9.935894608497619629e-02 7.681005448102951050e-02 -1.300270855426788330e-01 -2.046782821416854858e-01 -9.344910830259323120e-02
-2.717100679874420166e-01 7.199873775243759155e-02 3.478623554110527039e-02 1.128000468015670776e-01 4.056669771671295166e-02 -1.286587268114089966e-01 -5.743648484349250793e-02 4.479974135756492615e-02 2.898613810539245605e-01 -1.614088118076324463e-01 -4.464477002620697021e-01 -1.087992712855339050e-01 1.420585364103317261e-01 -3.093702495098114014e-01 2.685849666595458984e-01 9.210378676652908325e-02 1.475018858909606934e-01 -1.236462891101837158e-01 -2.299431653227657080e-04 2.254426628351211548e-01 -2.050667405128479004e-01 -5.095205456018447876e-02 -5.636563152074813843e-02 2.451008409261703491e-01 1.109777092933654785e-01 1.734737455844879150e-01 1.788518428802490234e-01 -8.722437173128128052e-02 4.007291048765182495e-02 1.823246926069259644e-01 -2.267615348100662231e-01 4.207644239068031311e-02
-1.143202707171440125e-01 -1.817824691534042358e-01 3.276782631874084473e-01 5.941600352525711060e-02 2.571196258068084717e-01 -1.579045690596103668e-02 5.586455017328262329e-02 -3.164805173873901367e-01 1.498861759901046753e-01 -3.712286651134490967e-01 -8.812827616930007935e-02 -7.274043280631303787e-03 2.438462525606155396e-01 -1.711219400167465210e-01 1.343862712383270264e-01 -5.239175260066986084e-02 -3.160452246665954590e-01 1.290913671255111694e-01 -2.105773612856864929e-02 2.363756299018859863e-02 -1.079691350460052490e-01 1.375170052051544189e-01 5.784510821104049683e-02 2.210297435522079468e-01 1.900724917650222778e-01 2.889940142631530762e-01 -1.032534614205360413e-01 -8.135754615068435669e-02 -2.342994064092636108e-01 2.896258793771266937e-02 7.390983402729034424e-03 5.160298198461532593e-02
-6.350124627351760864e-02 -1.983205527067184448e-01 2.586281895637512207e-01 2.666759192943572998e-01 7.492775097489356995e-03 8.126252144575119019e-02 1.180386096239089966e-01 1.653984040021896362e-01 1.387178152799606323e-01 -1.890231072902679443e-01 -2.589726150035858154e-01 3.281369060277938843e-02 2.167242020368576050e-01 -1.459208577871322632e-01 9.221111424267292023e-03 -3.666191548109054565e-02 2.129921317100524902e-01 -2.402410283684730530e-02 -2.622294723987579346e-01 2.533432841300964355e-01 -2.920713508501648903e-03 2.214505523443222046e-01 -8.402663469314575195e-02 -2.840524166822433472e-02 -3.412195742130279541e-01 1.996067315340042114e-01 1.015655621886253357e-01 8.609563857316970825e-02 -1.337617188692092896e-01 -1.621444895863533020e-02 -1.417968124151229858e-01 -3.602858483791351318e-01
-2.271491289138793945e-01 -6.182559300214052200e-03 1.405353844165802002e-01 -2.837005443871021271e-02 -1.410990357398986816e-01 1.428935229778289795e-01 8.745186962187290192e-03 -2.528518140316009521e-01 2.726730108261108398e-01 -1.631076782941818237e-01 -3.348157405853271484e-01 -8.189531415700912476e-02 1.199904829263687134e-01 -1.806057542562484741e-01 1.032214686274528503e-01 -4.733118414878845215e-02 4.972230270504951477e-02 -8.846622705459594727e-02 -2.268551141023635864e-01 2.305614948272705078e-01 1.076200902462005615e-01 3.637896478176116943e-01 -1.092764809727668762e-01 -1.348967999219894409e-01 -1.977712213993072510e-01 1.059596687555313110e-01 -1.201899498701095581e-01 -5.701882392168045044e-02 -2.982630431652069092e-01 -1.856866478919982910e-01 -3.053133003413677216e-02 2.498072832822799683e-01
-1.871904730796813965e-01 9.314867109060287476e-02 2.464047372341156006e-01 -2.548462152481079102e-01 -1.518119033426046371e-02 1.624074727296829224e-01 1.375439167022705078e-01 -3.841276168823242188e-01 1.102376636117696762e-02 -1.778366863727569580e-01 -2.837009131908416748e-01 -1.371150314807891846e-01 -1.863845884799957275e-01 -6.034913007169961929e-03 1.052725315093994141e-01 -3.255828842520713806e-02 -2.475591599941253662e-01 2.586066126823425293e-01 -2.526351511478424072e-01 3.014804422855377197e-01 -8.789022266864776611e-02 2.349655032157897949e-01 -4.796077683568000793e-02 2.376502752304077148e-02 5.347844585776329041e-02 6.271966546773910522e-02 -7.600550353527069092e-02 -1.311403959989547729e-01 2.822284698486328125e-01 -1.747078076004981995e-02 2.851821109652519226e-02 1.933624595403671265e-02
7.740376144647598267e-02 1.063919812440872192e-02 1.787246614694595337e-01 1.687661111354827881e-01 2.562150359153747559e-01 2.325594723224639893e-01 2.443197518587112427e-01 -3.824049234390258789e-01 1.521290242671966553e-01 8.477124571800231934e-02 -3.137158751487731934e-01 3.135530948638916016e-01 -1.141885668039321899e-01 1.057992056012153625e-01 1.426746845245361328e-01 -1.796729862689971924e-01 1.993332803249359131e-02 -1.560610383749008179e-01 -6.800932437181472778e-02 -7.024925947189331055e-02 9.269814193248748779e-02 2.607907056808471680e-01 -3.477263450622558594e-01 2.037276476621627808e-01 -3.168054670095443726e-02 4.888029024004936218e-02 -1.049073971807956696e-02 4.699344187974929810e-02 -9.111508727073669434e-02 -8.572367578744888306e-02 -1.598715782165527344e-02 -9.449040144681930542e-02
1.442198306322097778e-01 -4.804198816418647766e-02 4.427368044853210449e-01 -1.754207611083984375e-01 1.705315709114074707e-01 1.815362274646759033e-01 2.266509532928466797e-01 -1.823564916849136353e-01 -1.846034452319145203e-02 8.161736279726028442e-02 -3.630525767803192139e-01 1.871211230754852295e-01 -5.770322866737842560e-03 2.229169756174087524e-02 1.429742127656936646e-01 -1.070612967014312744e-01 1.421187967061996460e-01 1.647016704082489014e-01 -3.801787495613098145e-01 -1.237202584743499756e-01 1.083735376596450806e-01 2.253706008195877075e-01 -1.698481142520904541e-01 5.503497645258903503e-02 -7.214495539665222168e-02 -1.563746295869350433e-02 2.169774323701858521e-01 1.524417698383331299e-01 -8.695900440216064453e-02 -8.382757753133773804e-02 -6.063807755708694458e-02 3.964543715119361877e-02
-2.938869297504425049e-01 -6.856503337621688843e-02 2.176916003227233887e-01 1.194304376840591431e-01 7.947290688753128052e-02 3.104793839156627655e-02 1.337077468633651733e-01 1.219359934329986572e-01 -8.144476264715194702e-02 -1.418369561433792114e-01 -3.138692378997802734e-01 -1.757162362337112427e-01 -6.432144343852996826e-02 1.197133809328079224e-01 -5.207625217735767365e-03 -1.362163424491882324e-01 1.628858745098114014e-01 -6.627537310123443604e-02 -7.445149123668670654e-02 1.561292707920074463e-01 -1.414235979318618774e-01 1.657740585505962372e-02 3.276766464114189148e-02 3.010514080524444580e-01 1.480358839035034180e-02 2.480175495147705078e-01 2.913903594017028809e-01 4.157460331916809082e-01 -2.017402797937393188e-01 -3.875067457556724548e-02 1.537794321775436401e-01 2.364314347505569458e-01
-1.628052741289138794e-01 3.957587480545043945e-02 4.125398397445678711e-01 -6.360142678022384644e-02 1.430409997701644897e-01 3.610429167747497559e-01 3.218241930007934570e-01 -1.327537000179290771e-01 1.395240277051925659e-01 -1.483767181634902954e-01 -3.055446743965148926e-01 -4.380363225936889648e-02 1.349476352334022522e-02 1.033014357089996338e-01 6.719560921192169189e-02 1.512954756617546082e-02 7.083193864673376083e-03 2.876142598688602448e-02 9.462832659482955933e-02 -1.323850303888320923e-01 -1.258438802324235439e-03 4.359771311283111572e-01 -1.232253685593605042e-01 9.323838353157043457e-02 -9.667345136404037476e-02 1.811171323060989380e-02 -5.899349227547645569e-02 -1.756851375102996826e-02 -1.305204927921295166e-01 7.058863341808319092e-02 2.240248769521713257e-01 2.152885496616363525e-01
-4.080716371536254883e-01 -2.545616626739501953e-01 2.017471641302108765e-01 8.687548339366912842e-03 -6.973537802696228027e-02 -8.228812366724014282e-02 4.064974933862686157e-02 -1.532880309969186783e-02 -7.160113006830215454e-02 -2.177399545907974243e-01 -1.567486822605133057e-01 2.712432146072387695e-01 4.622413776814937592e-03 -1.464860588312149048e-01 7.780526578426361084e-02 -1.332874298095703125e-01 1.413089805282652378e-03 6.404121220111846924e-02 -4.001092165708541870e-02 2.440995126962661743e-01 -3.800959587097167969e-01 -7.429357618093490601e-02 -1.756136864423751831e-01 -1.231002509593963623e-01 9.016029536724090576e-02 3.193633258342742920e-01 -1.883742958307266235e-01 1.173469573259353638e-01 9.944792091846466064e-02 -1.553342789411544800e-01 2.391373515129089355e-01 -8.087111264467239380e-02
-2.891375422477722168e-01 -2.228626161813735962e-01 1.551511138677597046e-01 9.981279727071523666e-04 9.580138325691223145e-02 4.709171950817108154e-01 1.604326963424682617e-01 4.200061038136482239e-02 4.585850983858108521e-02 -1.401640772819519043e-01 -1.966373175382614136e-01 -9.574779123067855835e-02 1.764926910400390625e-01 -1.985486894845962524e-01 2.216628044843673706e-01 -2.351887077093124390e-01 -4.486002400517463684e-02 -1.069347783923149109e-01 1.777792125940322876e-01 -6.030968949198722839e-02 -1.305597275495529175e-01 2.370245009660720825e-02 -1.425372213125228882e-01 3.622627556324005127e-01 -1.842804998159408569e-01 9.833607822656631470e-02 1.305538564920425415e-01 -1.271973997354507446e-01 -3.503948450088500977e-02 -2.610121108591556549e-02 -2.073560953140258789e-01 2.382004633545875549e-03
-2.630115151405334473e-01 -8.260472863912582397e-02 -4.599581286311149597e-02 2.472963929176330566e-01 1.879600435495376587e-02 4.156245887279510498e-01 2.933722138404846191e-01 2.362541481852531433e-02 4.745682328939437866e-02 -8.719017356634140015e-02 -1.937818378210067749e-01 -1.556363105773925781e-01 2.840280532836914062e-01 -1.687750071287155151e-01 1.011786982417106628e-01 -2.459050714969635010e-01 -3.423637524247169495e-02 -7.740134000778198242e-02 1.076489165425300598e-01 -1.527846418321132660e-02 -1.923932880163192749e-01 2.236496657133102417e-01 -3.365655615925788879e-02 3.236519992351531982e-01 6.979541480541229248e-02 2.442024350166320801e-01 4.584704712033271790e-02 -8.476305752992630005e-02 1.895980685949325562e-01 -2.779112569987773895e-02 -1.375828683376312256e-01 -9.039720147848129272e-02
-1.393781602382659912e-01 2.034035176038742065e-01 2.023833692073822021e-01 -3.190230429172515869e-01 -4.508914425969123840e-02 1.615976095199584961e-01 1.391317844390869141e-01 -3.313277289271354675e-02 1.462621241807937622e-01 -2.107849568128585815e-01 -3.838690817356109619e-01 -2.234562784433364868e-01 3.275206312537193298e-02 1.579278409481048584e-01 1.968445330858230591e-01 2.201443910598754883e-02 -1.345079988241195679e-01 3.123899698257446289e-01 -1.823114156723022461e-01 1.305688768625259399e-01 -1.880535483360290527e-01 1.676843911409378052e-01 1.815040409564971924e-01 6.318420171737670898e-03 -8.903390914201736450e-02 1.818617135286331177e-01 -8.988624811172485352e-02 -8.101262152194976807e-02 1.444384008646011353e-01 -1.891993880271911621e-01 -1.265670657157897949e-01 1.695689409971237183e-01
-2.984347939491271973e-01 -1.276410967111587524e-01 8.559930324554443359e-02 1.543194614350795746e-02 -2.557576820254325867e-02 2.841263711452484131e-01 4.923475906252861023e-02 -2.038580477237701416e-01 -6.293363869190216064e-03 -1.447659283876419067e-01 -3.200480639934539795e-01 -9.487693756818771362e-02 9.719994664192199707e-02 -4.751868918538093567e-02 1.643174439668655396e-01 1.756952553987503052e-01 5.811473727226257324e-02 9.063167124986648560e-02 -1.519630402326583862e-01 1.745888888835906982e-01 -4.494470655918121338e-01 -1.576483696699142456e-01 4.987520352005958557e-02 1.407175958156585693e-01 1.783221215009689331e-01 2.452218532562255859e-01 9.971522539854049683e-02 -1.433291286230087280e-01 -3.169539272785186768e-01 -7.942900061607360840e-03 -1.019351705908775330e-01 1.098557487130165100e-01
-3.074650466442108154e-01 2.089096009731292725e-01 1.605036109685897827e-01 -6.714129447937011719e-02 -3.900795057415962219e-02 1.726493239402770996e-01 2.900870442390441895e-01 -3.231564164161682129e-01 6.442841142416000366e-02 -1.788185834884643555e-01 -1.283581256866455078e-01 -1.152046397328376770e-01 -1.091008186340332031e-01 -6.004578992724418640e-02 2.227000892162322998e-01 3.363729119300842285e-01 1.807701773941516876e-02 3.458054736256599426e-02 -4.127255454659461975e-02 3.025286495685577393e-01 -6.559890508651733398e-02 1.666330844163894653e-01 -6.904809176921844482e-02 1.183129996061325073e-01 -1.439328491687774658e-01 8.542899042367935181e-02 6.968948990106582642e-02 -3.147226944565773010e-02 2.009902000427246094e-01 -1.279991269111633301e-01 -2.464450150728225708e-01 2.656204998493194580e-01
-2.582241296768188477e-01 9.075659513473510742e-02 2.191223502159118652e-01 4.208325967192649841e-02 -8.125835657119750977e-02 -9.993717819452285767e-02 1.497438848018646240e-01 -7.969328202307224274e-03 2.475977241992950439e-01 -9.964317083358764648e-02 -1.905014216899871826e-01 -4.070341214537620544e-02 -1.822167336940765381e-01 -2.169738411903381348e-01 2.349163442850112915e-01 -3.507603108882904053e-01 1.100403591990470886e-01 2.276897281408309937e-01 1.812645941972732544e-01 1.418455243110656738e-01 1.174659095704555511e-02 1.466332077980041504e-01 1.027002930641174316e-01 5.715160444378852844e-02 -3.671603500843048096e-01 1.655704379081726074e-01 -3.534124419093132019e-02 1.037090569734573364e-01 -2.066828459501266479e-01 -1.501892805099487305e-01 -2.731746435165405273e-01 4.511629790067672729e-02
-1.326856762170791626e-01 7.880575954914093018e-02 1.011319532990455627e-01 1.708381175994873047e-01 -7.320889830589294434e-02 2.063409090042114258e-01 3.356240987777709961e-01 6.550719030201435089e-03 -6.107988953590393066e-02 -7.827519439160823822e-03 -3.482337296009063721e-01 -1.445122212171554565e-01 1.498077362775802612e-01 -8.674532175064086914e-02 3.621377348899841309e-01 2.020820416510105133e-02 9.409026801586151123e-02 3.588129580020904541e-02 2.355255037546157837e-01 -6.034708023071289062e-02 -2.649313211441040039e-01 1.549848914146423340e-01 -2.051474303007125854e-01 9.153393656015396118e-02 -2.219479717314243317e-02 1.749311834573745728e-01 8.975726366043090820e-02 -2.253941446542739868e-01 2.882450520992279053e-01 -9.099467098712921143e-02 2.846131660044193268e-02 -2.695027589797973633e-01
-5.158381164073944092e-02 -1.711001247167587280e-01 1.497314721345901489e-01 -1.375031322240829468e-01 -1.564202606678009033e-01 1.909741461277008057e-01 -1.812026277184486389e-02 -1.918109506368637085e-01 2.728849351406097412e-01 -5.044598132371902466e-02 -2.106287032365798950e-01 9.966216981410980225e-03 -2.446743473410606384e-02 -4.088526964187622070e-01 2.645033411681652069e-02 1.076268404722213745e-01 -2.241900712251663208e-01 -4.164998978376388550e-02 -3.402531743049621582e-01 3.404714763164520264e-01 5.869737267494201660e-02 -8.357202261686325073e-02 -3.371787667274475098e-01 1.486700624227523804e-01 -4.393400996923446655e-02 1.003980264067649841e-01 -1.417917758226394653e-01 -7.224725931882858276e-02 -9.967847913503646851e-02 -1.753534674644470215e-01 4.721873253583908081e-02 -1.303930133581161499e-01
5.608312040567398071e-02 -1.713631898164749146e-01 -1.594563946127891541e-02 -8.298575878143310547e-02 2.016355842351913452e-01 -2.294541895389556885e-02 1.985796988010406494e-01 -2.754493989050388336e-02 -3.240185379981994629e-01 -1.862309724092483521e-01 -2.189572304487228394e-01 6.079712137579917908e-02 1.669272631406784058e-01 1.403215713798999786e-02 1.950205415487289429e-01 1.434153616428375244e-01 -2.353908568620681763e-01 7.332216203212738037e-02 -2.602467834949493408e-01 2.349109500646591187e-01 -7.079663872718811035e-02 3.799525201320648193e-01 -2.393093109130859375e-01 1.441625207662582397e-01 5.748942866921424866e-02 3.152273893356323242e-01 1.904545873403549194e-01 8.071441948413848877e-02 -6.301341205835342407e-02 -4.011334106326103210e-02 8.967372775077819824e-02 -1.754832565784454346e-01
-1.702099889516830444e-01 -1.381449103355407715e-01 1.188594996929168701e-01 1.217206493020057678e-01 -6.550494581460952759e-03 3.537769615650177002e-01 1.275098770856857300e-01 -6.126048509031534195e-03 1.641468405723571777e-01 -4.839376732707023621e-02 -1.576445102691650391e-01 -1.240894794464111328e-01 4.868441075086593628e-02 -2.052605152130126953e-01 1.711190640926361084e-01 -2.836874425411224365e-01 -1.305236853659152985e-02 -7.746700197458267212e-02 -2.667484059929847717e-02 4.380409792065620422e-02 -2.448165714740753174e-01 6.153612583875656128e-02 -1.717394739389419556e-01 5.099760293960571289e-01 -1.903610080480575562e-01 1.035374999046325684e-01 8.369912952184677124e-02 -1.106596142053604126e-01 1.935043931007385254e-01 -8.851931244134902954e-02 -2.889451384544372559e-01 2.518556080758571625e-02
-2.242056280374526978e-01 -3.511280193924903870e-02 4.570413827896118164e-01 1.801924705505371094e-01 8.100121468305587769e-02 2.237442284822463989e-01 -2.580170286819338799e-03 -2.344125360250473022e-01 -1.671920716762542725e-01 -2.797927856445312500e-01 -3.415028750896453857e-01 1.586364395916461945e-02 -1.082208007574081421e-01 4.592053592205047607e-02 2.834845781326293945e-01 -1.246917322278022766e-01 4.717648029327392578e-02 -1.143938079476356506e-01 4.449068009853363037e-02 -1.026907414197921753e-01 2.347669564187526703e-02 6.174864992499351501e-02 -3.730463385581970215e-01 1.623734980821609497e-01 1.509568393230438232e-01 -1.275342656299471855e-04 1.540983319282531738e-01 -1.684335805475711823e-02 -2.090113470330834389e-03 8.338172733783721924e-02 -1.424597017467021942e-02 1.049387902021408081e-01
-3.538237512111663818e-02 1.301270127296447754e-01 3.114916980266571045e-01 -1.074391826987266541e-01 -1.512087583541870117e-01 2.640858888626098633e-01 8.341023325920104980e-02 6.375083234161138535e-03 6.118362024426460266e-02 -5.011551454663276672e-02 -3.164733648300170898e-01 -6.062398850917816162e-02 5.101080536842346191e-01 1.958848387002944946e-01 1.321806758642196655e-01 4.251866042613983154e-02 8.241274952888488770e-02 2.007389217615127563e-01 -6.465340405702590942e-02 1.655505448579788208e-01 3.600920364260673523e-02 2.235255688428878784e-01 4.962704330682754517e-02 9.350735694169998169e-02 -8.211023360490798950e-02 2.004308402538299561e-01 7.692730426788330078e-02 1.805812567472457886e-01 -5.509452521800994873e-02 1.418448388576507568e-01 -1.128180325031280518e-01 -2.884929180145263672e-01
-1.190136000514030457e-02 1.424201019108295441e-02 2.189721763134002686e-01 -5.781097337603569031e-02 3.580462932586669922e-02 4.189049080014228821e-02 8.043731003999710083e-02 5.445235967636108398e-02 2.209462374448776245e-01 -1.688050329685211182e-01 -5.006878972053527832e-01 2.167284190654754639e-01 2.491809874773025513e-01 2.565614879131317139e-01 2.843174040317535400e-01 -1.572557091712951660e-01 2.264772914350032806e-02 -1.524833589792251587e-02 -2.006734162569046021e-02 1.106843054294586182e-01 -3.504464030265808105e-02 5.554185807704925537e-02 8.494093269109725952e-02 3.798372671008110046e-02 1.639089584350585938e-01 1.864370703697204590e-01 -1.710150688886642456e-01 2.058351337909698486e-01 -8.565482497215270996e-02 -7.133071869611740112e-02 -2.760047018527984619e-01 -2.814735472202301025e-01
-1.781568229198455811e-01 4.364475980401039124e-02 2.117319405078887939e-01 4.569830000400543213e-02 -2.468577474355697632e-01 -8.903937414288520813e-03 4.322781264781951904e-01 -1.137473881244659424e-01 1.183693259954452515e-01 -4.247598350048065186e-01 -1.395948976278305054e-01 9.936050325632095337e-02 -2.849054336547851562e-01 -6.822082400321960449e-02 -1.104295440018177032e-02 -4.002620652318000793e-02 -8.680927008390426636e-02 1.085306033492088318e-01 -1.277447193861007690e-01 2.143382281064987183e-01 1.345536410808563232e-01 4.039952754974365234e-01 -9.269823133945465088e-02 4.240472987294197083e-02 1.059642583131790161e-01 1.301178038120269775e-01 -2.553822845220565796e-02 -3.789831697940826416e-02 1.252915710210800171e-01 -1.204658225178718567e-01 -4.277287423610687256e-02 -1.081928834319114685e-01
-1.350419819355010986e-01 4.886274691671133041e-03 3.662008941173553467e-01 1.220120042562484741e-01 3.061903119087219238e-01 1.592873781919479370e-01 -4.506384022533893585e-03 -1.916052773594856262e-02 9.696317464113235474e-02 -2.810809612274169922e-01 -1.660187542438507080e-01 6.717723608016967773e-02 2.864156067371368408e-01 6.603758037090301514e-02 1.522294282913208008e-01 -2.744520604610443115e-01 -6.528744101524353027e-02 1.715675592422485352e-01 -2.797687053680419922e-01 2.654107511043548584e-01 -3.848966583609580994e-02 1.188155487179756165e-01 -2.615785598754882812e-02 -5.692868307232856750e-02 -1.690845042467117310e-01 1.626791805028915405e-01 3.741727024316787720e-02 6.848580390214920044e-02 -9.015882387757301331e-03 2.894933223724365234e-01 1.512432005256414413e-02 -2.463037818670272827e-01
-1.724540740251541138e-01 -3.985529392957687378e-02 6.818418949842453003e-02 -3.256078064441680908e-01 8.379898965358734131e-02 3.161371946334838867e-01 5.234263092279434204e-02 -1.793945133686065674e-01 -1.016794517636299133e-01 -2.142788916826248169e-01 -1.788087934255599976e-01 -6.703877449035644531e-02 2.056035399436950684e-01 1.104943379759788513e-01 1.670673303306102753e-02 1.277151554822921753e-01 4.714199900627136230e-02 -2.121206074953079224e-01 -2.239330559968948364e-01 2.076393812894821167e-01 -3.658032789826393127e-02 3.690990060567855835e-02 -3.626919686794281006e-01 7.447221130132675171e-02 5.723304674029350281e-02 3.106997907161712646e-01 -2.194514870643615723e-01 -2.308089435100555420e-01 2.415088713169097900e-01 -4.330888390541076660e-02 -7.316125929355621338e-02 7.249404489994049072e-02
4.441112978383898735e-04 -2.009552717208862305e-01 4.002802670001983643e-01 2.149579674005508423e-01 2.052821405231952667e-02 1.137347668409347534e-01 1.451518982648849487e-01 1.819216758012771606e-01 7.064208853989839554e-03 -1.027328893542289734e-02 -2.025222331285476685e-01 1.228990033268928528e-01 5.648327991366386414e-02 -1.014593094587326050e-01 2.284347563982009888e-01 -1.887040734291076660e-01 8.466910570859909058e-02 -3.730848431587219238e-01 -1.827434897422790527e-01 6.655190885066986084e-02 -1.574984639883041382e-01 1.983385682106018066e-01 -1.787887960672378540e-01 -6.964002549648284912e-02 -3.007958531379699707e-01 1.642477810382843018e-01 2.318614274263381958e-01 8.215773105621337891e-02 9.368752688169479370e-02 -2.043325453996658325e-02 -4.257903993129730225e-02 -2.323691695928573608e-01
-3.041433691978454590e-01 -2.965851128101348877e-01 2.007809281349182129e-01 1.306927502155303955e-01 2.286110073328018188e-01 9.912461042404174805e-02 1.209669038653373718e-01 -1.041215211153030396e-01 3.453778028488159180e-01 1.038423180580139160e-01 -3.141702711582183838e-01 -3.187657594680786133e-01 3.347964957356452942e-02 1.484995633363723755e-01 3.222507834434509277e-01 -1.580394208431243896e-01 -1.010006666183471680e-01 -1.361466348171234131e-01 7.577067613601684570e-02 1.068404987454414368e-01 -1.444420963525772095e-01 5.806146073155105114e-04 5.687672272324562073e-02 1.723031401634216309e-01 1.687507480382919312e-01 4.481801018118858337e-02 1.314222514629364014e-01 -1.026038303971290588e-01 -4.106945544481277466e-02 4.692321643233299255e-02 -1.099908873438835144e-01 -1.350828260183334351e-01
-1.829021424055099487e-01 -1.259739249944686890e-01 7.236912846565246582e-02 5.829728022217750549e-02 3.038228675723075867e-02 2.432012408971786499e-01 -1.279173605144023895e-02 1.130794733762741089e-01 -2.160426378250122070e-01 -2.388889342546463013e-01 -2.620958685874938965e-01 1.637117117643356323e-01 4.546817019581794739e-02 -1.926660686731338501e-01 2.251546680927276611e-01 -3.264971449971199036e-02 -3.017463162541389465e-02 1.644054651260375977e-01 9.352257102727890015e-02 9.915480762720108032e-02 -2.494366168975830078e-01 1.609745621681213379e-01 -4.104883074760437012e-01 -4.136208817362785339e-02 -2.339600920677185059e-01 6.382798403501510620e-02 -1.370232254266738892e-01 -2.826254665851593018e-01 2.452588230371475220e-01 -2.183147668838500977e-01 -3.709466755390167236e-02 -8.556199818849563599e-02
-2.582150995731353760e-01 6.735090911388397217e-02 3.147401809692382812e-01 -2.474421411752700806e-01 1.404389590024948120e-01 4.787823185324668884e-02 1.009483188390731812e-01 -1.951092183589935303e-01 2.841274142265319824e-01 -8.540038019418716431e-02 -3.542857766151428223e-01 -1.741279661655426025e-02 4.049706831574440002e-02 -1.976255625486373901e-01 1.158031821250915527e-01 5.187772959470748901e-02 -1.468818783760070801e-01 1.002382561564445496e-01 1.881318539381027222e-02 4.383275285363197327e-02 -3.055121377110481262e-02 -3.548795124515891075e-03 -2.597661912441253662e-01 -2.606008648872375488e-01 -9.666460752487182617e-02 2.165749967098236084e-01 -5.141559988260269165e-02 2.010209858417510986e-01 -8.807998150587081909e-02 -1.499221026897430420e-01 -4.055674374103546143e-02 3.552036285400390625e-01
-1.206070035696029663e-01 1.287510897964239120e-02 2.697685956954956055e-01 1.064015403389930725e-01 -2.975895702838897705e-01 2.247384935617446899e-01 2.476153820753097534e-01 -4.794299229979515076e-02 -1.514520198106765747e-01 -1.857952773571014404e-01 -9.422893077135086060e-02 -6.166261062026023865e-02 -3.017756342887878418e-01 -6.080631911754608154e-02 -1.057181283831596375e-01 4.054743051528930664e-02 5.463995039463043213e-03 -8.701266348361968994e-02 -1.829695105552673340e-01 2.246835231781005859e-01 -1.978200376033782959e-01 2.599878907203674316e-01 -1.807037889957427979e-01 1.019998639822006226e-01 1.694911334197968245e-04 1.001471187919378281e-02 4.058162122964859009e-02 -1.832063496112823486e-02 2.863200008869171143e-01 -1.780053228139877319e-01 -3.084055185317993164e-01 -2.618778049945831299e-01
-1.364752948284149170e-01 3.213226795196533203e-02 2.922791540622711182e-01 -1.996515095233917236e-01 -3.512026965618133545e-01 3.150811791419982910e-01 1.002289205789566040e-01 -1.337559893727302551e-02 1.381786614656448364e-01 -2.183664292097091675e-01 -6.816688925027847290e-02 -1.139361560344696045e-01 1.628861874341964722e-01 -1.728994101285934448e-01 1.433830708265304565e-01 4.729603976011276245e-02 -3.470782563090324402e-02 -6.032833084464073181e-02 -5.723261088132858276e-02 2.323526144027709961e-01 -2.212209552526473999e-01 -6.082563102245330811e-02 -1.515533030033111572e-01 4.383527636528015137e-01 3.770947083830833435e-02 -7.776884734630584717e-02 5.154587328433990479e-02 -3.062052652239799500e-02 6.599812954664230347e-02 5.851397663354873657e-02 -3.310011327266693115e-01 1.758764684200286865e-02
-1.925360858440399170e-01 -5.716697126626968384e-02 2.479172497987747192e-01 9.452361613512039185e-02 2.625376880168914795e-01 3.265530467033386230e-01 1.904548704624176025e-02 -1.430335640907287598e-01 -8.796450495719909668e-02 -5.760584399104118347e-02 -2.449894249439239502e-01 5.807728320360183716e-02 3.363078534603118896e-01 -1.697899699211120605e-01 -2.667080983519554138e-02 -2.620147466659545898e-01 -5.204658582806587219e-02 -5.468981713056564331e-02 -1.635170429944992065e-01 1.394040286540985107e-01 5.293278768658638000e-02 2.899680137634277344e-01 -1.020616944879293442e-02 2.551803598180413246e-03 -2.707329690456390381e-01 2.958112359046936035e-01 -1.251840442419052124e-01 -1.024306714534759521e-01 -3.144265338778495789e-02 6.146260723471641541e-02 -2.305412590503692627e-01 -1.529432982206344604e-01
-4.007406830787658691e-01 -1.981049329042434692e-01 2.227837443351745605e-01 5.423442646861076355e-02 1.150772254914045334e-02 3.180454671382904053e-01 7.755272835493087769e-02 -2.243162393569946289e-01 2.016316205263137817e-01 -1.845294386148452759e-01 -2.122226804494857788e-01 -1.676717847585678101e-01 -1.413746923208236694e-01 -1.145257130265235901e-01 1.274024248123168945e-01 1.246563494205474854e-01 -4.356859996914863586e-02 -2.550882995128631592e-01 -6.018564850091934204e-02 3.280631601810455322e-01 9.125167131423950195e-02 6.993234902620315552e-02 -1.656893193721771240e-01 -1.470035761594772339e-01 1.037578731775283813e-01 6.463519483804702759e-02 -1.396740507334470749e-02 -1.910995543003082275e-01 -2.522383630275726318e-01 -1.060207374393939972e-02 -1.199770602397620678e-03 -1.461017876863479614e-01
-3.038488030433654785e-01 -1.959826331585645676e-03 5.523147583007812500e-01 -3.975837305188179016e-02 8.182188868522644043e-02 -6.802500039339065552e-02 5.366265028715133667e-02 -1.591694056987762451e-01 1.440264936536550522e-02 -8.967147022485733032e-02 -3.602683842182159424e-01 -1.270400583744049072e-01 -1.199955958873033524e-02 -1.593260169029235840e-01 -1.721453517675399780e-01 -1.300108432769775391e-01 4.226718842983245850e-02 4.244438558816909790e-02 -1.919864416122436523e-01 1.612485200166702271e-01 -2.270130664110183716e-01 1.082263886928558350e-01 -7.326479256153106689e-02 -2.252181060612201691e-02 -9.985443949699401855e-02 3.349176645278930664e-01 -1.528064440935850143e-02 -1.939503848552703857e-01 8.916356414556503296e-02 1.415302306413650513e-01 9.728956222534179688e-02 4.741863161325454712e-02
-2.442236691713333130e-01 -2.267334014177322388e-01 2.095767259597778320e-01 2.109523862600326538e-01 2.450730055570602417e-01 -3.155155340209603310e-03 1.467178761959075928e-01 -1.611196398735046387e-01 4.296592772006988525e-01 1.858872622251510620e-01 -5.034073591232299805e-01 -1.616724282503128052e-01 5.754995346069335938e-02 2.251752279698848724e-02 2.026427686214447021e-01 -4.964114353060722351e-02 -3.348006680607795715e-02 -1.250060200691223145e-01 -8.884640038013458252e-02 5.345394089818000793e-02 -2.341998815536499023e-01 -7.310757040977478027e-02 -3.452089847996830940e-03 1.353470832109451294e-01 1.032318994402885437e-01 7.302834419533610344e-04 1.098457202315330505e-01 -3.904308378696441650e-02 -3.165339678525924683e-02 6.905354559421539307e-02 -5.200994014739990234e-02 -9.030609577894210815e-02
-3.908879756927490234e-01 4.898579046130180359e-02 1.781208068132400513e-01 2.158246003091335297e-02 3.503818809986114502e-02 1.098177731037139893e-01 2.631026804447174072e-01 -2.968451380729675293e-01 -1.130310222506523132e-01 -1.747820377349853516e-01 -2.911207377910614014e-01 -2.516987323760986328e-01 -1.238671913743019104e-01 1.086562592536211014e-02 1.661918908357620239e-01 1.247213706374168396e-01 3.500588610768318176e-02 2.151614613831043243e-02 1.609576791524887085e-01 3.348573148250579834e-01 -1.629350334405899048e-01 2.014028467237949371e-02 -6.563375145196914673e-02 2.299039363861083984e-01 5.662075057625770569e-02 1.402541846036911011e-01 9.921884536743164062e-02 1.487614810466766357e-01 -1.996967494487762451e-01 -1.158596202731132507e-02 -3.449350968003273010e-02 2.683751285076141357e-01
-4.014510512351989746e-01 -3.177757933735847473e-02 1.475112736225128174e-01 -2.172647714614868164e-01 -8.558273315429687500e-02 -9.330337867140769958e-03 -2.674793303012847900e-01 -2.710053324699401855e-02 -1.008313223719596863e-01 -1.486583203077316284e-01 -4.372673630714416504e-01 1.476327031850814819e-01 3.129718825221061707e-02 -1.515489816665649414e-01 5.288545414805412292e-02 -1.901257932186126709e-01 1.621608287096023560e-01 -4.299937561154365540e-02 -1.378961652517318726e-01 2.298108935356140137e-01 -7.400262355804443359e-02 -3.286265209317207336e-02 -6.353481113910675049e-02 1.697652935981750488e-01 4.760436341166496277e-02 1.986071169376373291e-01 -1.355923265218734741e-01 1.644287258386611938e-02 1.867450326681137085e-01 -5.882319808006286621e-02 3.456554412841796875e-01 -1.531399637460708618e-01
-1.756613254547119141e-01 -2.789267525076866150e-02 9.277056902647018433e-02 1.863815337419509888e-01 1.339446008205413818e-01 1.276559829711914062e-01 2.773080468177795410e-01 -4.946411773562431335e-02 -7.033238559961318970e-02 -6.666901707649230957e-02 -3.040236830711364746e-01 2.508236169815063477e-01 1.035138592123985291e-01 2.365696430206298828e-01 1.648154407739639282e-01 1.523820906877517700e-01 5.582229048013687134e-02 5.836268886923789978e-02 -3.846297785639762878e-02 1.069086138159036636e-02 -1.319300681352615356e-01 2.919613122940063477e-01 -2.574550807476043701e-01 3.103511333465576172e-01 -6.679305434226989746e-02 1.552374809980392456e-01 2.132065147161483765e-01 4.184332210570573807e-03 3.432198613882064819e-02 -1.525052040815353394e-01 4.658328369259834290e-03 -3.972179293632507324e-01
-1.011069267988204956e-01 -1.049006134271621704e-01 1.688767373561859131e-01 -1.799611598253250122e-01 -3.684946596622467041e-01 1.076075211167335510e-01 2.264929413795471191e-01 -9.250625222921371460e-02 1.423275750130414963e-02 -2.014586478471755981e-01 -1.593939065933227539e-01 -4.172100424766540527e-01 1.512214690446853638e-01 -2.062160968780517578e-01 1.415458321571350098e-01 -2.155378833413124084e-02 2.972393631935119629e-01 -1.198272705078125000e-01 -2.031697183847427368e-01 4.630134254693984985e-02 -7.974873483180999756e-02 6.346470117568969727e-02 -2.772098779678344727e-01 -2.643742226064205170e-02 8.987706154584884644e-02 3.072241544723510742e-01 -1.088874340057373047e-01 1.209691017866134644e-01 1.528854854404926300e-02 2.904078364372253418e-02 -5.507416278123855591e-02 -1.317709833383560181e-01
-6.442294269800186157e-02 4.805458337068557739e-02 -6.399193406105041504e-02 1.571480780839920044e-01 1.968786269426345825e-01 2.684864401817321777e-02 3.456815704703330994e-02 1.250320822000503540e-01 1.220641434192657471e-01 -8.015998452901840210e-02 -2.441316545009613037e-01 1.062593460083007812e-01 -1.286417618393898010e-02 6.583295296877622604e-03 3.331417739391326904e-01 -1.044609472155570984e-01 2.354157865047454834e-01 8.419033885002136230e-02 -3.177881240844726562e-01 4.012455046176910400e-01 2.523192204535007477e-02 2.893387079238891602e-01 -2.249204367399215698e-01 1.666324436664581299e-01 2.841405570507049561e-01 2.283175140619277954e-01 1.285988539457321167e-01 4.847836494445800781e-02 1.055320128798484802e-01 -9.915919601917266846e-02 1.256393045186996460e-01 -1.356708705425262451e-01
2.640741877257823944e-02 2.432063072919845581e-01 4.036026075482368469e-03 8.009184896945953369e-02 7.996503263711929321e-02 8.480264991521835327e-02 9.649264067411422729e-02 1.239414885640144348e-01 -4.922597110271453857e-02 -5.688667669892311096e-02 -2.111221849918365479e-01 -4.496810957789421082e-02 8.447149395942687988e-02 8.468259871006011963e-02 4.248901605606079102e-01 -2.304176390171051025e-01 1.027345135807991028e-01 -3.952550888061523438e-02 -1.138011515140533447e-01 4.635780453681945801e-01 -3.520386293530464172e-02 2.395688742399215698e-01 -2.167941331863403320e-01 2.828566431999206543e-01 1.655339747667312622e-01 1.313067972660064697e-01 1.635839492082595825e-01 7.924464344978332520e-02 2.778664529323577881e-01 3.452493343502283096e-03 1.595747843384742737e-02 -1.204528883099555969e-01
-1.686122864484786987e-01 -2.089329361915588379e-01 1.800223290920257568e-01 1.884300261735916138e-01 1.464910656213760376e-01 3.831264749169349670e-02 4.287675395607948303e-02 5.117692053318023682e-03 -1.107598766684532166e-01 -1.685919053852558136e-02 -4.049915671348571777e-01 -1.361661404371261597e-01 5.937590077519416809e-02 -1.065924391150474548e-01 1.638914495706558228e-01 -4.092058539390563965e-01 -1.184869408607482910e-01 -8.393135666847229004e-02 -1.388178318738937378e-01 5.155887454748153687e-02 -2.693312168121337891e-01 -1.604035645723342896e-01 -1.195696070790290833e-01 1.281601190567016602e-01 -1.117670536041259766e-01 2.660160958766937256e-01 1.003740131855010986e-01 -2.156021445989608765e-01 5.915173143148422241e-02 1.062204390764236450e-01 -1.944016218185424805e-01 -2.578953802585601807e-01
-1.539047807455062866e-01 2.434128820896148682e-01 4.359613358974456787e-01 -1.237649992108345032e-01 -6.874550133943557739e-02 5.803900584578514099e-02 3.349384367465972900e-01 7.704464718699455261e-03 2.273840010166168213e-01 -2.297586053609848022e-01 -2.943331897258758545e-01 7.214170694351196289e-02 -2.399863302707672119e-01 -1.923785656690597534e-01 8.546626567840576172e-02 -1.973347365856170654e-01 7.468507159501314163e-03 -3.189286217093467712e-02 1.087970957159996033e-01 4.036834090948104858e-02 -1.024926230311393738e-01 1.505862772464752197e-01 -1.224747300148010254e-01 1.999582163989543915e-02 -1.113638207316398621e-01 6.847237795591354370e-02 -4.020140692591667175e-02 6.570751965045928955e-02 -1.051111146807670593e-01 -3.531057238578796387e-01 1.722810268402099609e-01 5.110343545675277710e-02
-2.738671302795410156e-01 1.042908336967229843e-02 1.653025150299072266e-01 3.295449167490005493e-02 2.343804091215133667e-01 -5.728761479258537292e-02 2.981997430324554443e-01 -1.205701082944869995e-01 1.642000675201416016e-01 2.752796001732349396e-02 -3.663715124130249023e-01 -1.694684773683547974e-01 1.138474941253662109e-01 1.162643581628799438e-01 8.638726174831390381e-02 -2.206266969442367554e-01 -1.699205338954925537e-01 1.461530625820159912e-01 -5.318096652626991272e-02 1.469992399215698242e-01 -3.851911127567291260e-01 -4.126353934407234192e-02 -2.980665862560272217e-02 -1.911781430244445801e-01 -2.425369024276733398e-01 5.321552604436874390e-02 -5.866372212767601013e-02 -1.445058584213256836e-01 -1.533408761024475098e-01 -2.419007718563079834e-01 -1.519614309072494507e-01 -9.073059260845184326e-02
-2.975106239318847656e-01 -1.154076308012008667e-01 1.555399894714355469e-01 -1.032796353101730347e-01 -3.903848305344581604e-02 7.044708728790283203e-02 8.927544206380844116e-02 -5.026783794164657593e-03 1.230382397770881653e-01 -1.594312489032745361e-01 -5.276164039969444275e-02 9.524338692426681519e-02 8.226065337657928467e-02 -1.050667688250541687e-01 2.600131034851074219e-01 1.260688453912734985e-01 -2.505211234092712402e-01 4.484089836478233337e-02 -7.339119911193847656e-02 1.594564765691757202e-01 -2.203676849603652954e-01 1.856277287006378174e-01 1.277854889631271362e-01 1.352979987859725952e-01 -8.157274127006530762e-02 4.714404344558715820e-01 -2.132604867219924927e-01 -6.192044168710708618e-02 1.885225772857666016e-01 -3.965506851673126221e-01 -9.514843672513961792e-02 4.242783784866333008e-02
-1.799651980400085449e-01 6.307064741849899292e-02 2.724293470382690430e-01 -2.620587646961212158e-01 2.460496425628662109e-01 -1.139776483178138733e-01 8.350578695535659790e-02 -2.628132402896881104e-01 4.099346995353698730e-01 -2.789250910282135010e-01 -2.865054309368133545e-01 -1.890281438827514648e-01 -4.643778875470161438e-02 2.998985722661018372e-02 1.913446635007858276e-01 -4.307759180665016174e-02 -1.542938500642776489e-01 1.441118419170379639e-01 3.615336120128631592e-02 1.447264701128005981e-01 -3.614485636353492737e-02 2.017271667718887329e-01 -1.196630969643592834e-01 -4.540559276938438416e-02 -2.041013389825820923e-01 2.176330238580703735e-01 -1.145851835608482361e-01 3.012173622846603394e-02 7.630410045385360718e-02 -8.094217628240585327e-02 -2.027237601578235626e-02 1.578844785690307617e-01
-2.466259002685546875e-01 1.616332307457923889e-02 3.697667121887207031e-01 -2.190954685211181641e-01 -1.015343815088272095e-01 1.385999470949172974e-01 1.902165710926055908e-01 -3.109690546989440918e-01 8.225463330745697021e-02 -2.247625738382339478e-01 -1.753925830125808716e-01 2.437152899801731110e-02 1.415982544422149658e-01 -1.381507813930511475e-01 1.289499998092651367e-01 -5.778140574693679810e-02 1.752946376800537109e-01 -2.447521239519119263e-01 -1.759144812822341919e-01 8.314178884029388428e-02 1.196154803037643433e-01 1.902048289775848389e-01 -2.598702609539031982e-01 1.045886203646659851e-01 7.356493733823299408e-03 2.494001016020774841e-02 -1.782992482185363770e-01 1.312562525272369385e-01 -3.383763432502746582e-01 1.565642282366752625e-02 -8.143649250268936157e-02 1.245789155364036560e-01
-1.800847798585891724e-01 6.494865566492080688e-02 3.861350417137145996e-01 -8.843245916068553925e-03 -2.263271361589431763e-01 7.798200100660324097e-02 -2.942303419113159180e-01 -3.006202578544616699e-01 -1.444350481033325195e-01 6.616354733705520630e-02 -2.484039962291717529e-01 -9.120438247919082642e-02 -2.869189530611038208e-02 -4.281340166926383972e-02 2.378696501255035400e-01 -2.547684013843536377e-01 -6.333201378583908081e-02 -9.233761578798294067e-02 -6.633416563272476196e-02 -2.386792562901973724e-02 -1.188909336924552917e-01 2.478391677141189575e-02 1.428274251520633698e-02 -2.152576446533203125e-01 1.247380450367927551e-01 3.671856224536895752e-01 4.630826786160469055e-02 -1.872811913490295410e-01 6.696178764104843140e-02 -2.777457237243652344e-01 9.118213318288326263e-03 -1.113867908716201782e-01
1.082597002387046814e-01 -2.117672748863697052e-02 2.751951515674591064e-01 -7.362787425518035889e-02 1.414792686700820923e-01 1.924231350421905518e-01 3.993129730224609375e-01 -2.883372642099857330e-02 -5.876616388559341431e-02 -1.183536499738693237e-01 -4.225437045097351074e-01 1.018248423933982849e-01 -1.797846145927906036e-02 -2.428489774465560913e-01 -9.340506792068481445e-02 2.687660232186317444e-02 -5.203194916248321533e-02 -2.079973667860031128e-01 -4.182361811399459839e-02 1.265869885683059692e-01 -1.343777328729629517e-01 -7.132469117641448975e-02 -2.217714339494705200e-01 -1.270340383052825928e-01 1.897120773792266846e-01 2.213148176670074463e-01 -2.389023154973983765e-01 4.744694381952285767e-02 -1.109019108116626740e-02 -2.017456293106079102e-02 -2.687881886959075928e-01 2.120199352502822876e-01
-2.749460041522979736e-01 2.031440883874893188e-01 1.615783125162124634e-01 9.065100550651550293e-02 -2.458345144987106323e-02 1.476346403360366821e-01 2.175718545913696289e-01 -6.997109204530715942e-02 1.916354596614837646e-01 2.619096934795379639e-01 -4.907748997211456299e-01 -1.456294506788253784e-01 -1.664725542068481445e-01 -5.326615273952484131e-02 1.568001508712768555e-01 7.054430246353149414e-02 2.338106185197830200e-01 1.299752295017242432e-01 -6.535542756319046021e-02 3.755183815956115723e-01 -2.307635396718978882e-01 4.792096093297004700e-02 -8.376559615135192871e-02 -4.512248188257217407e-02 6.192151829600334167e-02 3.746281936764717102e-02 -1.157635524868965149e-01 9.159727394580841064e-02 8.939015679061412811e-03 -1.416391972452402115e-02 2.503795083612203598e-03 1.947132647037506104e-01
1.017917022109031677e-01 -9.055712819099426270e-02 1.704295575618743896e-01 -6.797815859317779541e-02 1.804423034191131592e-01 1.459038853645324707e-01 1.369090229272842407e-01 -5.841978266835212708e-02 2.021743506193161011e-01 -1.381534039974212646e-01 -3.537489473819732666e-01 3.242891728878021240e-01 1.530136615037918091e-01 9.350059181451797485e-02 2.687649428844451904e-01 -6.884087622165679932e-02 -3.794302418828010559e-02 -7.875518500804901123e-02 5.773442238569259644e-02 -3.626371175050735474e-02 -1.394906193017959595e-01 2.101771533489227295e-01 -1.754844784736633301e-01 1.834618598222732544e-01 4.922475665807723999e-02 3.773454576730728149e-02 7.863190025091171265e-02 1.542726755142211914e-01 -8.133336901664733887e-02 -2.712585926055908203e-01 -3.128837347030639648e-01 -3.465200662612915039e-01
-3.065631091594696045e-01 -2.713516354560852051e-02 1.412644684314727783e-01 -9.306020289659500122e-02 -1.868571788072586060e-01 1.735797077417373657e-01 2.005408704280853271e-01 -2.231201827526092529e-01 -9.660816192626953125e-02 -2.224568873643875122e-01 -1.900936216115951538e-01 -9.993183426558971405e-03 3.386266529560089111e-01 -2.713178694248199463e-01 7.105857133865356445e-02 -1.028527766466140747e-01 3.496972620487213135e-01 -2.102969437837600708e-01 -2.911127731204032898e-02 1.021133437752723694e-01 9.400699287652969360e-03 5.063322931528091431e-02 -4.428818225860595703e-01 -3.982856124639511108e-02 1.319179590791463852e-02 -2.868154644966125488e-02 4.366267099976539612e-02 1.819794625043869019e-01 6.248725950717926025e-02 -5.380718782544136047e-02 -2.966531179845333099e-02 2.805889397859573364e-02
-1.613667607307434082e-01 3.384532779455184937e-02 1.429773420095443726e-01 -1.375033240765333176e-02 -2.934335172176361084e-01 1.327576786279678345e-01 1.239929050207138062e-01 -4.447501599788665771e-01 -3.110508322715759277e-01 -2.552529871463775635e-01 -2.125328630208969116e-01 -2.092855572700500488e-01 2.377149611711502075e-01 -1.833388656377792358e-01 2.118588835000991821e-01 -1.203173920512199402e-01 3.587407618761062622e-02 -2.433922737836837769e-01 -1.222548708319664001e-01 8.489850908517837524e-02 -7.062569260597229004e-02 5.553227663040161133e-02 -2.258658856153488159e-01 -2.077728137373924255e-02 3.879207372665405273e-02 5.189291760325431824e-02 1.624032258987426758e-01 1.691302657127380371e-01 3.127117455005645752e-02 -1.296539753675460815e-01 -1.234047636389732361e-01 2.292385697364807129e-02
-6.976000219583511353e-02 -1.411066204309463501e-01 2.397069782018661499e-01 4.503485187888145447e-02 -1.177943348884582520e-01 -2.113314159214496613e-02 3.245879411697387695e-01 3.640301898121833801e-02 -1.967569813132286072e-02 -5.314397439360618591e-02 -1.749814599752426147e-01 -8.769965171813964844e-02 -2.780051231384277344e-01 6.886278092861175537e-02 4.839473217725753784e-02 -7.354106754064559937e-03 -1.319106221199035645e-01 -2.275444120168685913e-01 2.952910400927066803e-02 2.358666360378265381e-01 -1.599549800157546997e-01 3.109257221221923828e-01 -2.923125922679901123e-01 1.501884758472442627e-01 1.028773188591003418e-01 2.951795049011707306e-02 -8.003406226634979248e-02 -1.561333239078521729e-01 2.999443113803863525e-01 -1.013284102082252502e-01 -4.001121819019317627e-01 -1.013724952936172485e-01
-1.556212007999420166e-01 2.697898820042610168e-02 3.327800929546356201e-01 -1.661635339260101318e-01 -1.578847318887710571e-01 2.222351729869842529e-01 3.610928654670715332e-01 1.060702092945575714e-02 2.216853201389312744e-01 -1.140932738780975342e-01 -1.327145397663116455e-01 -1.531300414353609085e-02 -3.033360242843627930e-01 1.119227409362792969e-01 5.832389369606971741e-02 -2.313500940799713135e-01 1.324761658906936646e-02 8.980774879455566406e-02 2.637788355350494385e-01 2.686513066291809082e-01 -6.309833377599716187e-02 2.939963638782501221e-01 -9.704080969095230103e-02 1.143116783350706100e-02 -3.102287650108337402e-02 1.547718048095703125e-01 2.360416343435645103e-03 -1.504829078912734985e-01 -6.131489947438240051e-02 -2.552657425403594971e-01 9.247872978448867798e-02 1.241569817066192627e-01
-1.697033941745758057e-01 2.547800540924072266e-02 7.317150384187698364e-02 1.614796370267868042e-01 1.394076924771070480e-02 1.826280206441879272e-01 2.415469884872436523e-01 8.237633854150772095e-02 -1.013693884015083313e-01 5.684220045804977417e-02 -3.403433561325073242e-01 -2.965513169765472412e-01 1.386194378137588501e-01 4.539822787046432495e-02 1.822834163904190063e-01 -2.859850525856018066e-01 2.702164649963378906e-02 -6.303009390830993652e-02 1.573806852102279663e-01 -6.190932542085647583e-02 -8.627394586801528931e-02 1.449205726385116577e-01 -2.223691940307617188e-01 1.655616909265518188e-01 -8.959952741861343384e-02 3.052266240119934082e-01 1.414030604064464569e-02 -1.599295735359191895e-01 2.602325379848480225e-01 1.556254830211400986e-02 -2.715139389038085938e-01 -2.821516990661621094e-01
-2.516716122627258301e-01 1.431672126054763794e-01 3.686074540019035339e-02 -1.953231543302536011e-01 -6.650551408529281616e-02 1.598633229732513428e-01 1.610756665468215942e-01 2.981259524822235107e-01 2.196616530418395996e-01 -9.343962371349334717e-02 -3.344395756721496582e-01 -3.814313560724258423e-02 8.955314755439758301e-02 1.011616215109825134e-01 -1.086862608790397644e-01 6.369750201702117920e-02 -1.479125171899795532e-01 -5.103175528347492218e-03 -2.466720938682556152e-01 6.808844208717346191e-02 -2.480716258287429810e-01 -5.421689897775650024e-02 -8.049656450748443604e-02 2.530843615531921387e-01 -4.952242225408554077e-02 2.378874123096466064e-01 2.639953792095184326e-01 -1.613038126379251480e-03 -2.032481692731380463e-02 -3.415041565895080566e-01 -2.420849353075027466e-01 -2.570348605513572693e-02
-2.815375626087188721e-01 -1.575942039489746094e-01 1.605054177343845367e-02 -4.568190500140190125e-02 3.976387903094291687e-02 3.363605737686157227e-01 2.079029381275177002e-02 -2.609076499938964844e-01 4.123061522841453552e-02 5.179402977228164673e-02 -3.951348364353179932e-01 2.094267755746841431e-01 -6.236756592988967896e-02 -1.659577190876007080e-01 1.322036534547805786e-01 9.300051629543304443e-02 1.972849369049072266e-01 -4.066647961735725403e-02 -1.264483928680419922e-01 2.755401432514190674e-01 -3.099016547203063965e-01 -3.598049655556678772e-02 -3.736528381705284119e-02 5.197954922914505005e-02 1.760749816894531250e-01 1.536529660224914551e-01 2.775275409221649170e-01 -1.237978041172027588e-01 -2.039643377065658569e-01 1.049278303980827332e-01 2.358691208064556122e-02 -1.198087409138679504e-01
-1.649495661258697510e-01 -1.898408979177474976e-01 3.497547507286071777e-01 -1.408771872520446777e-01 5.477672815322875977e-02 1.067313030362129211e-01 1.041578650474548340e-01 -3.026793301105499268e-01 3.273151069879531860e-02 -1.007627844810485840e-01 -1.417685300111770630e-01 1.127261370420455933e-01 2.576330304145812988e-01 8.992041647434234619e-02 3.961999341845512390e-02 -1.096144616603851318e-01 -6.911108642816543579e-02 2.073573619127273560e-01 -5.628499388694763184e-02 2.626434713602066040e-02 -3.194629028439521790e-02 -4.321624338626861572e-02 -2.791828811168670654e-01 1.961842626333236694e-01 -2.119474709033966064e-01 4.094245433807373047e-01 -6.366891413927078247e-02 8.828155696392059326e-02 -1.120398417115211487e-01 1.345686167478561401e-01 5.723275244235992432e-03 -3.458372056484222412e-01
-1.532166153192520142e-01 2.267955243587493896e-02 2.532026171684265137e-01 -1.544813215732574463e-01 -1.252319663763046265e-02 1.024171859025955200e-01 -8.351662755012512207e-02 -2.117051780223846436e-01 -1.286353617906570435e-01 -5.345603451132774353e-02 -3.243411183357238770e-01 -2.790431678295135498e-02 -6.781686842441558838e-02 -1.835585087537765503e-01 2.264065593481063843e-01 -2.801466286182403564e-01 -5.527612194418907166e-02 -3.014359474182128906e-01 -1.939910799264907837e-01 3.535051643848419189e-02 -2.840164303779602051e-02 -1.761548072099685669e-01 -2.051389962434768677e-01 1.880332268774509430e-02 -1.071445569396018982e-01 3.439727127552032471e-01 2.939248830080032349e-02 -2.358528524637222290e-01 -1.185969784855842590e-01 9.812900424003601074e-02 -2.900448441505432129e-01 1.760585606098175049e-01
-1.399705465883016586e-02 2.519500255584716797e-02 1.622024625539779663e-01 -1.082356721162796021e-01 4.035601913928985596e-01 1.926005780696868896e-01 2.537395656108856201e-01 -8.940139412879943848e-02 2.051879167556762695e-01 -1.736598461866378784e-01 -2.420770972967147827e-01 6.420245766639709473e-02 -6.557115912437438965e-02 7.263809442520141602e-02 1.471743732690811157e-01 -1.159512251615524292e-01 4.252569377422332764e-02 3.201962113380432129e-01 -1.785228997468948364e-01 1.454802751541137695e-01 1.509244553744792938e-02 9.698545187711715698e-02 -2.157591283321380615e-01 3.066327571868896484e-01 1.556436419486999512e-01 3.706824779510498047e-02 2.752357125282287598e-01 6.589544564485549927e-02 9.064151346683502197e-02 -2.083652615547180176e-01 -5.225173197686672211e-03 -2.102733701467514038e-01
3.033753298223018646e-02 -1.983448565006256104e-01 2.391135692596435547e-01 3.932805359363555908e-01 1.334313452243804932e-01 2.911389470100402832e-01 2.119117528200149536e-01 1.834802776575088501e-01 6.139750033617019653e-02 -2.766530513763427734e-01 -1.074125990271568298e-01 -1.627848297357559204e-01 5.313320085406303406e-02 1.170314848423004150e-01 8.910648524761199951e-02 -1.313015371561050415e-01 -1.961484700441360474e-01 -1.074906364083290100e-01 -7.426575291901826859e-03 3.500469923019409180e-01 -1.217842996120452881e-01 5.927684530615806580e-02 -2.663157284259796143e-01 -2.015109807252883911e-01 -1.422781646251678467e-01 1.835451573133468628e-01 -5.634604021906852722e-02 1.247798055410385132e-01 -1.399391889572143555e-01 -1.354973204433917999e-02 -8.498635143041610718e-03 -1.081950441002845764e-01
-1.357719600200653076e-01 2.090304791927337646e-01 5.190597176551818848e-01 -9.745464473962783813e-02 8.218369632959365845e-02 8.194398880004882812e-02 6.762364506721496582e-02 -1.117998659610748291e-01 -5.459387786686420441e-03 -2.910749800503253937e-02 1.749989390373229980e-02 -9.134407341480255127e-02 8.996374160051345825e-02 -7.368549704551696777e-02 -1.940726339817047119e-01 1.051528453826904297e-01 3.104365058243274689e-02 -4.036417230963706970e-02 1.534139830619096756e-02 2.099846899509429932e-01 -4.191133081912994385e-01 3.617180585861206055e-01 -1.638933569192886353e-01 1.740794815123081207e-02 5.444848537445068359e-02 1.496332436800003052e-01 -1.395884156227111816e-01 7.355169206857681274e-02 -1.186591163277626038e-01 -2.543103098869323730e-01 -8.503583073616027832e-02 -1.995576024055480957e-01
-2.401030808687210083e-01 -2.011764049530029297e-01 3.490603268146514893e-01 -2.614469826221466064e-01 -8.664788305759429932e-02 1.218244060873985291e-01 2.303669750690460205e-01 -2.846002876758575439e-01 8.223021030426025391e-02 -1.078656539320945740e-01 -2.134549319744110107e-01 -2.103117853403091431e-01 -3.692791610956192017e-02 1.015891507267951965e-01 -1.090929955244064331e-01 -1.347894370555877686e-01 1.715112850069999695e-02 2.851034700870513916e-01 -2.665458619594573975e-01 2.492264062166213989e-01 -1.094469279050827026e-01 6.290811300277709961e-02 -4.104088293388485909e-04 7.079033553600311279e-02 2.680507302284240723e-02 4.027470573782920837e-02 1.477437764406204224e-01 -2.628007531166076660e-01 2.263566851615905762e-01 -1.477639675140380859e-01 -4.671340435743331909e-02 3.388879075646400452e-02
-1.033802703022956848e-02 -4.057043194770812988e-01 2.098109722137451172e-01 9.432782232761383057e-02 -2.394354157149791718e-02 -1.024086996912956238e-01 3.446393087506294250e-02 -1.015929058194160461e-01 -5.844837427139282227e-02 -1.704763770103454590e-01 -2.405263334512710571e-01 7.927142828702926636e-02 2.627114951610565186e-01 2.416319996118545532e-01 1.272319406270980835e-01 6.117974966764450073e-02 2.418446838855743408e-01 1.741428300738334656e-02 -2.577217519283294678e-01 2.123414427042007446e-01 -2.995378151535987854e-02 3.230050802230834961e-01 -4.572513699531555176e-02 1.313260644674301147e-01 -1.079031527042388916e-01 1.459149867296218872e-01 -1.787206828594207764e-01 -1.243148222565650940e-01 -2.212590128183364868e-01 -6.757657229900360107e-02 -1.925633698701858521e-01 -2.237380743026733398e-01
-2.673760950565338135e-01 -2.901407703757286072e-02 1.264801025390625000e-01 1.005621850490570068e-01 -2.324699014425277710e-01 2.087667435407638550e-01 1.999532803893089294e-02 -1.371749043464660645e-01 9.214803576469421387e-02 -2.938899695873260498e-01 -2.592974603176116943e-01 1.426827460527420044e-01 5.728797987103462219e-02 -9.080360084772109985e-02 4.033985435962677002e-01 1.755225062370300293e-01 2.587720192968845367e-02 -4.805859178304672241e-02 -1.999591588973999023e-01 1.479017883539199829e-01 -1.339297555387020111e-02 8.626870810985565186e-02 -1.773631572723388672e-02 1.629495322704315186e-01 2.837479114532470703e-01 5.680536478757858276e-02 -1.036643683910369873e-01 -1.341593563556671143e-01 -2.898961305618286133e-01 -1.860839426517486572e-01 -1.530954986810684204e-01 2.080312669277191162e-01
1.404819339513778687e-01 8.699779957532882690e-02 1.699267476797103882e-01 -2.616980373859405518e-01 -1.148261576890945435e-01 2.317875623703002930e-02 -3.288736939430236816e-02 -1.117985174059867859e-01 -1.075502410531044006e-01 8.136855065822601318e-02 -3.242055475711822510e-01 -5.426386371254920959e-02 6.678561866283416748e-02 -3.408995270729064941e-01 5.892207473516464233e-02 -1.144166588783264160e-01 6.987471133470535278e-02 -1.729417145252227783e-01 -2.454062253236770630e-01 3.640244901180267334e-01 -3.234224617481231689e-01 1.205707862973213196e-01 -2.444962784647941589e-02 2.102672457695007324e-01 -8.365900814533233643e-02 2.217139601707458496e-01 -1.287671923637390137e-01 1.672231405973434448e-02 -9.957484155893325806e-02 1.963807791471481323e-01 -2.259465605020523071e-01 -1.432728916406631470e-01
-2.763986885547637939e-01 -1.864777877926826477e-02 3.936052322387695312e-01 -1.179472133517265320e-01 -1.416333857923746109e-02 -2.727079764008522034e-02 2.365478426218032837e-01 1.701038181781768799e-01 2.153799235820770264e-01 1.042641028761863708e-01 -2.854623794555664062e-01 1.172544136643409729e-01 -3.438324332237243652e-01 -1.047006100416183472e-01 -2.425922453403472900e-02 -2.945047020912170410e-01 -1.957158446311950684e-01 8.898825943470001221e-02 1.155423000454902649e-01 1.850142329931259155e-01 -1.166709661483764648e-01 7.893376797437667847e-02 -7.560662180185317993e-02 1.092198267579078674e-01 6.340297311544418335e-02 2.517493367195129395e-01 -1.080011278390884399e-01 -1.795938424766063690e-02 -6.228123977780342102e-02 -2.525937557220458984e-01 1.382740288972854614e-01 4.587832465767860413e-02
-2.548252940177917480e-01 -5.025241523981094360e-02 1.361868977546691895e-01 6.724982708692550659e-02 -6.085085868835449219e-02 2.159484475851058960e-01 5.184894800186157227e-02 -2.650075852870941162e-01 1.811001896858215332e-01 -3.428671360015869141e-01 -2.390547692775726318e-01 -2.411330677568912506e-02 4.592851921916007996e-02 -2.802740037441253662e-01 -3.174914163537323475e-04 -1.767626106739044189e-01 -5.767818912863731384e-02 6.984826177358627319e-02 4.788677021861076355e-02 2.862446904182434082e-01 1.613869369029998779e-01 2.590864151716232300e-02 -1.521714478731155396e-01 1.267413645982742310e-01 3.324558436870574951e-01 4.983204230666160583e-02 1.053208336234092712e-01 -1.491370648145675659e-01 -3.950270637869834900e-02 -2.738914787769317627e-01 -1.569792032241821289e-01 2.455371469259262085e-01
-7.413276284933090210e-02 1.209430620074272156e-01 -1.316120289266109467e-02 1.262757182121276855e-01 2.529859310016036034e-03 6.818272173404693604e-02 2.012923359870910645e-01 -2.835277020931243896e-01 2.570056915283203125e-02 1.195015609264373779e-01 -3.432251811027526855e-01 8.144944906234741211e-02 -2.662890404462814331e-02 1.425975859165191650e-01 3.087600171566009521e-01 -1.446476429700851440e-01 -1.045761927962303162e-01 1.855650357902050018e-02 6.205604225397109985e-02 -1.227050647139549255e-01 -2.764411866664886475e-01 1.643345654010772705e-01 -2.512638568878173828e-01 4.028634727001190186e-01 -2.169713377952575684e-01 1.682940572500228882e-01 1.422191690653562546e-02 1.739851534366607666e-01 -1.444453895092010498e-01 -1.693174093961715698e-01 1.735956221818923950e-02 -2.162543535232543945e-01
-4.004961252212524414e-02 1.245650649070739746e-02 3.105345368385314941e-01 9.282399900257587433e-03 2.579070068895816803e-02 2.034396529197692871e-01 4.321003705263137817e-02 -9.251736104488372803e-03 8.098064363002777100e-02 -1.321848183870315552e-01 -3.187271356582641602e-01 9.251157194375991821e-02 4.496260881423950195e-01 3.349297940731048584e-01 1.072913706302642822e-01 -5.410273373126983643e-02 1.613975316286087036e-01 1.294195055961608887e-01 -2.886236831545829773e-02 3.297902941703796387e-01 -5.653169751167297363e-02 1.818211376667022705e-01 -1.246874928474426270e-01 -1.363902688026428223e-01 1.234628185629844666e-01 1.013442128896713257e-01 1.070360839366912842e-02 1.602128297090530396e-01 3.253909235354512930e-04 -8.528775721788406372e-02 -3.015048205852508545e-01 -1.499611437320709229e-01
-1.473132334649562836e-02 -8.949958719313144684e-03 6.380791962146759033e-02 -3.309138119220733643e-02 7.475211471319198608e-02 4.862485453486442566e-02 2.152749300003051758e-01 2.094133757054805756e-02 -7.004110515117645264e-02 -2.273566275835037231e-01 -2.173979282379150391e-01 3.050623238086700439e-01 3.995470702648162842e-01 2.368479073047637939e-01 1.860345900058746338e-01 -2.552128434181213379e-01 1.477968692779541016e-02 1.710525453090667725e-01 -2.511860728263854980e-01 2.244774401187896729e-01 -6.522086262702941895e-02 2.708874344825744629e-01 -9.551324881613254547e-03 4.364801570773124695e-02 3.645866876468062401e-03 2.284085154533386230e-01 4.399742186069488525e-02 1.000034902244806290e-02 1.337747741490602493e-02 -1.207937300205230713e-01 -3.450177609920501709e-01 1.295550763607025146e-01
-1.230362728238105774e-01 1.132797896862030029e-01 4.577062278985977173e-02 -1.416649818420410156e-01 -1.841476745903491974e-02 2.425511181354522705e-01 3.651723861694335938e-01 -1.355339437723159790e-01 1.907284408807754517e-01 -9.098110347986221313e-02 -4.078409671783447266e-01 1.959823258221149445e-02 -1.204905807971954346e-01 2.787724733352661133e-01 7.835239171981811523e-02 -6.050364673137664795e-02 -1.096687465906143188e-01 1.323133856058120728e-01 -4.489642754197120667e-02 2.136019319295883179e-01 -3.367594480514526367e-01 4.202928021550178528e-02 2.003187090158462524e-01 1.012675911188125610e-01 -2.023984193801879883e-01 1.740761660039424896e-02 2.275176793336868286e-01 5.685758218169212341e-02 -7.161431014537811279e-02 -2.157318592071533203e-01 -1.596414297819137573e-01 9.705320745706558228e-02
9.097656607627868652e-02 2.239207737147808075e-02 1.685088574886322021e-01 -1.478194296360015869e-01 -4.644313827157020569e-02 4.895184934139251709e-02 1.676747947931289673e-01 -2.485254555940628052e-01 -5.731530115008354187e-02 1.860770881175994873e-01 -4.427341520786285400e-01 -1.980273276567459106e-01 1.526918560266494751e-01 -3.294735550880432129e-01 2.976161539554595947e-01 -1.353081017732620239e-01 5.843316391110420227e-02 -1.470116376876831055e-01 1.431445628404617310e-01 9.037878364324569702e-02 -1.998202651739120483e-01 2.595824003219604492e-01 -7.507684826850891113e-02 -2.496336773037910461e-02 -1.086886376142501831e-01 4.154106602072715759e-02 -2.912056818604469299e-02 -5.997769534587860107e-02 -1.089579090476036072e-01 2.296835929155349731e-01 -2.884471714496612549e-01 -3.980904072523117065e-02
-1.454571336507797241e-01 1.173614040017127991e-01 -5.242319032549858093e-02 -1.531952153891324997e-02 1.962955668568611145e-02 1.400982588529586792e-01 -8.183665573596954346e-02 2.444520778954029083e-02 2.195183336734771729e-01 -9.315449744462966919e-02 -3.261220157146453857e-01 5.524852126836776733e-02 3.788439929485321045e-01 1.616089046001434326e-01 2.009641230106353760e-01 -1.238106042146682739e-01 6.581737101078033447e-02 2.559759020805358887e-01 -2.744790911674499512e-01 3.070345520973205566e-01 -5.056992918252944946e-02 3.494600355625152588e-01 8.868011087179183960e-02 -1.048052385449409485e-01 -1.596008613705635071e-02 2.060030847787857056e-01 2.195366621017456055e-01 1.555993556976318359e-01 -1.263835877180099487e-01 -1.019565984606742859e-01 -1.348004043102264404e-01 -2.273563668131828308e-02
-3.433710336685180664e-01 -2.124195843935012817e-01 9.014841169118881226e-02 -4.354014247655868530e-02 6.005443260073661804e-02 -3.313557058572769165e-02 1.116409823298454285e-01 -8.273320645093917847e-02 3.088147379457950592e-02 -2.693310081958770752e-01 -2.925433814525604248e-01 2.592345476150512695e-01 -1.133900210261344910e-01 -3.495909571647644043e-01 6.499395519495010376e-02 -1.458442956209182739e-01 -5.153673514723777771e-02 6.451304256916046143e-02 1.117240414023399353e-01 3.111540973186492920e-01 -2.396426498889923096e-01 -8.575142174959182739e-02 -9.089144319295883179e-02 -2.266745828092098236e-02 2.085416167974472046e-01 1.662141978740692139e-01 -1.789954155683517456e-01 -3.684867545962333679e-02 -1.194584369659423828e-01 -2.724714875221252441e-01 1.657311171293258667e-01 -7.700643688440322876e-02
-2.632090747356414795e-01 -1.036568209528923035e-01 -1.497396588092669845e-04 2.068500071763992310e-01 -3.527007251977920532e-02 1.802794486284255981e-01 1.347695589065551758e-01 -2.443348020315170288e-01 3.119081445038318634e-02 9.681487083435058594e-02 -5.054275393486022949e-01 -1.794157773256301880e-01 -9.692497769719921052e-06 -1.818002015352249146e-02 2.167769223451614380e-01 1.213486939668655396e-01 2.110431194305419922e-01 7.016330957412719727e-02 -1.427203267812728882e-01 3.338627219200134277e-01 -2.945050895214080811e-01 7.844915613532066345e-03 9.901408851146697998e-02 1.461637020111083984e-01 9.455302357673645020e-02 9.911561012268066406e-02 8.523884415626525879e-02 -1.299183233641088009e-03 -6.848416477441787720e-02 8.458894491195678711e-02 -3.490571677684783936e-02 2.592063546180725098e-01
-1.842776313424110413e-02 1.583703011274337769e-01 3.331729471683502197e-01 -3.878971636295318604e-01 6.226156279444694519e-02 4.165579006075859070e-02 -6.165071576833724976e-02 9.629342705011367798e-02 2.084018588066101074e-01 -1.855897605419158936e-01 -3.931885361671447754e-01 -2.757030352950096130e-02 4.599623382091522217e-02 1.149210482835769653e-01 3.151950240135192871e-02 -1.232426315546035767e-01 -1.265901476144790649e-01 -9.871394373476505280e-03 3.087111189961433411e-02 2.921977043151855469e-01 -8.996498584747314453e-02 2.141575962305068970e-01 3.301799669861793518e-02 1.032014340162277222e-01 -2.860867083072662354e-01 3.257187604904174805e-01 -2.190872579813003540e-01 -7.143477350473403931e-02 -2.453421056270599365e-02 -1.061292365193367004e-01 6.758074462413787842e-02 -6.374129652976989746e-02
-2.918175160884857178e-01 4.654812067747116089e-02 2.713009342551231384e-02 1.430743038654327393e-01 2.169029861688613892e-01 2.526032030582427979e-01 -9.570588171482086182e-02 2.945923618972301483e-02 -2.602064423263072968e-02 1.666352301836013794e-01 -2.435147315263748169e-01 -2.002129256725311279e-01 3.641215860843658447e-01 -1.386778056621551514e-01 2.331230938434600830e-01 -1.215187758207321167e-01 3.829628985840827227e-05 -7.744655013084411621e-02 -2.251875847578048706e-01 2.036375999450683594e-01 1.932546645402908325e-01 9.002533555030822754e-02 -1.476106345653533936e-01 1.346641033887863159e-01 -2.235324978828430176e-01 3.491258919239044189e-01 1.017263978719711304e-01 6.722355633974075317e-02 -9.859136492013931274e-02 -1.436119526624679565e-01 -1.287646591663360596e-01 -6.804028898477554321e-02
-2.423356473445892334e-01 -4.049956053495407104e-02 2.093601077795028687e-01 6.168241053819656372e-02 -1.276349127292633057e-01 2.429384924471378326e-02 8.609067648649215698e-02 -1.943212747573852539e-02 3.116013482213020325e-02 -4.240660965442657471e-01 -1.409075707197189331e-01 5.295519903302192688e-02 -2.701066434383392334e-01 9.337016940116882324e-02 5.243610963225364685e-02 8.080484718084335327e-02 6.175446882843971252e-02 -4.725641384720802307e-02 -2.106405347585678101e-01 1.419120132923126221e-01 -4.967996478080749512e-02 2.927268445491790771e-01 -2.893094122409820557e-01 3.245528042316436768e-01 2.631857693195343018e-01 1.817843914031982422e-01 -1.721485517919063568e-02 -1.427941173315048218e-01 5.403245985507965088e-02 2.810643613338470459e-02 -4.477261751890182495e-02 -3.105648756027221680e-01
-3.966670036315917969e-01 -7.609490305185317993e-02 2.519552968442440033e-02 1.635899841785430908e-01 2.352386154234409332e-02 2.350135594606399536e-01 8.460679650306701660e-02 7.740809023380279541e-02 3.494110703468322754e-02 -1.344769299030303955e-01 -1.862709820270538330e-01 -3.388806059956550598e-02 -3.819469213485717773e-01 -8.840397931635379791e-03 4.143629074096679688e-01 -1.991328299045562744e-01 1.618876308202743530e-01 -1.153085455298423767e-01 -1.495720893144607544e-01 1.159073412418365479e-01 -3.844850882887840271e-02 1.044170483946800232e-01 -2.442869395017623901e-01 3.641230985522270203e-02 2.608138509094715118e-02 7.781357318162918091e-02 -2.200592458248138428e-01 1.365636140108108521e-01 -2.633643895387649536e-02 -3.232401013374328613e-01 3.454550635069608688e-03 1.942159980535507202e-02
-1.106096953153610229e-01 6.899653468281030655e-03 9.030528366565704346e-02 -1.712849438190460205e-01 1.464409977197647095e-01 -2.615416422486305237e-02 8.454595506191253662e-02 -4.522461909800767899e-03 1.823738366365432739e-01 -1.265618652105331421e-01 -5.812019109725952148e-01 1.510113775730133057e-01 1.660783588886260986e-01 2.828337848186492920e-01 3.166859745979309082e-01 -1.552585512399673462e-01 9.399764239788055420e-02 -1.503573358058929443e-01 -4.581848531961441040e-02 1.200862973928451538e-01 1.732390522956848145e-01 8.029163628816604614e-02 -1.623516157269477844e-02 2.082055434584617615e-02 -1.257306709885597229e-02 1.573129892349243164e-01 -3.695343434810638428e-02 2.124640792608261108e-01 3.856349363923072815e-02 -1.144455522298812866e-01 -2.736300230026245117e-01 -1.819000393152236938e-01
-3.918330371379852295e-01 8.420038223266601562e-02 1.580961495637893677e-01 1.327728927135467529e-01 7.638511061668395996e-02 8.903127163648605347e-02 3.316951394081115723e-01 3.272379040718078613e-01 1.466768793761730194e-02 2.012365311384201050e-01 -2.969510555267333984e-01 -1.245810999535024166e-03 1.108074933290481567e-01 -1.107254326343536377e-01 -3.439329937100410461e-02 -3.638677000999450684e-01 -5.968300625681877136e-02 2.409691736102104187e-02 -4.147279635071754456e-02 2.799996547400951385e-02 -3.161378502845764160e-01 6.191163137555122375e-02 -9.179458767175674438e-02 1.212780922651290894e-01 -1.650921255350112915e-01 3.117767870426177979e-01 7.067402452230453491e-02 7.225858047604560852e-03 2.793539129197597504e-02 -6.723956763744354248e-02 1.886361278593540192e-02 -1.007509827613830566e-01
1.552272774279117584e-02 -1.410439908504486084e-01 4.120547771453857422e-01 -9.482365846633911133e-02 -7.800344377756118774e-02 -1.107586398720741272e-01 -2.857095375657081604e-02 1.637587249279022217e-01 -2.265285402536392212e-01 1.965721696615219116e-02 -3.311160504817962646e-01 -5.554538592696189880e-02 1.296572536230087280e-01 -1.391097903251647949e-01 2.651581764221191406e-01 -2.311940677464008331e-02 -5.135896801948547363e-02 -1.548887640237808228e-01 -8.367030322551727295e-02 2.229921668767929077e-01 -8.412452787160873413e-02 2.776010893285274506e-02 -8.444558829069137573e-02 3.726963102817535400e-01 1.241116970777511597e-01 3.290497362613677979e-01 1.383366584777832031e-01 1.982408910989761353e-01 1.918707042932510376e-01 1.082401536405086517e-02 -6.741169095039367676e-02 -1.511408239603042603e-01
-3.926275670528411865e-02 1.851993263699114323e-03 4.250441193580627441e-01 -2.213246934115886688e-02 7.091943919658660889e-02 -6.726048141717910767e-02 -2.976400218904018402e-02 -2.523613572120666504e-01 4.046266078948974609e-01 -2.581722736358642578e-01 -3.995416164398193359e-01 -1.098932102322578430e-01 -1.413410604000091553e-01 9.786595404148101807e-02 -4.848782345652580261e-02 4.120175912976264954e-02 -1.226830258965492249e-01 5.424105376005172729e-02 -4.127678275108337402e-02 2.172009795904159546e-01 -4.509427398443222046e-02 1.496749520301818848e-01 -1.393325328826904297e-01 -6.226332113146781921e-02 -9.960244596004486084e-02 3.167808949947357178e-01 -1.455414444208145142e-01 -2.986370585858821869e-02 2.340997755527496338e-01 2.235962636768817902e-02 4.812981933355331421e-02 5.407457426190376282e-02
-2.203913480043411255e-01 3.350789844989776611e-02 1.611835509538650513e-01 1.768901497125625610e-01 2.598396874964237213e-02 1.705554276704788208e-01 5.608374625444412231e-02 -7.033359259366989136e-02 2.697809040546417236e-01 7.352317334152758121e-04 -1.999707072973251343e-01 1.569942682981491089e-01 3.738909959793090820e-01 2.005456984043121338e-01 3.167987242341041565e-02 -1.516372561454772949e-01 -2.179810777306556702e-02 2.418067306280136108e-01 -3.027832210063934326e-01 1.822966188192367554e-01 -1.443829387426376343e-01 3.639038205146789551e-01 3.264021128416061401e-02 3.527292609214782715e-02 1.751085743308067322e-02 1.994497328996658325e-01 3.981883451342582703e-02 2.800154089927673340e-01 -1.463078409433364868e-01 -9.623347967863082886e-02 -1.046748235821723938e-01 -1.122846156358718872e-01
4.930188879370689392e-02 -1.139677092432975769e-01 2.620668709278106689e-01 -3.404330462217330933e-02 1.706818304955959320e-02 1.108990684151649475e-01 3.736818954348564148e-02 -8.576591312885284424e-02 -1.218441128730773926e-02 -1.005656644701957703e-01 -8.686882257461547852e-02 1.873769760131835938e-01 2.732408419251441956e-02 -1.211806535720825195e-01 1.506585180759429932e-01 -1.169810891151428223e-01 1.705549359321594238e-01 -3.308050632476806641e-01 -2.801183164119720459e-01 1.970628798007965088e-01 -1.220279261469841003e-01 2.790353894233703613e-01 -4.326679110527038574e-01 2.458143420517444611e-02 -6.925109773874282837e-02 4.338998720049858093e-02 3.559992313385009766e-01 3.345523029565811157e-02 1.584262549877166748e-01 -2.826399169862270355e-02 1.949288323521614075e-02 -3.024551570415496826e-01
-1.857505291700363159e-01 -9.722110629081726074e-02 6.711179018020629883e-02 -9.421222656965255737e-02 1.154020503163337708e-01 7.821281254291534424e-02 1.685869297944009304e-03 -1.012345626950263977e-01 -3.047646284103393555e-01 -1.915442943572998047e-01 -2.976680099964141846e-01 3.082903027534484863e-01 -1.318010389804840088e-01 -9.344147145748138428e-02 6.217376515269279480e-02 -3.134602010250091553e-01 2.202809415757656097e-02 -4.652248322963714600e-02 -1.448139846324920654e-01 1.413983106613159180e-01 -3.467061817646026611e-01 5.081079900264739990e-03 -2.027596831321716309e-01 9.878698736429214478e-02 -3.157199546694755554e-02 1.569654792547225952e-01 -2.993646264076232910e-01 8.218564838171005249e-02 6.243868544697761536e-02 -2.669240236282348633e-01 9.619458019733428955e-02 -2.245184779167175293e-01
-1.834394335746765137e-01 1.160850003361701965e-01 3.910032212734222412e-01 1.058149635791778564e-01 8.030203729867935181e-02 1.774544417858123779e-01 2.377791106700897217e-01 -1.713767796754837036e-01 2.490805238485336304e-01 2.564642131328582764e-01 -2.175827622413635254e-01 -2.165431082248687744e-01 1.217086166143417358e-01 8.473818004131317139e-02 1.978965401649475098e-01 -1.015170514583587646e-01 -4.809118434786796570e-02 -1.887684762477874756e-01 3.116774931550025940e-02 1.607592254877090454e-01 -4.108317792415618896e-01 -1.397324260324239731e-02 2.290889248251914978e-02 -1.640089303255081177e-01 -9.004157036542892456e-02 1.401869505643844604e-01 -1.418365240097045898e-01 7.491604425013065338e-03 2.348107472062110901e-02 1.555290967226028442e-01 -1.935630440711975098e-01 1.148939225822687149e-02
-8.006186038255691528e-02 1.283822804689407349e-01 3.018665909767150879e-01 -9.091135859489440918e-02 3.230478465557098389e-01 -1.371757835149765015e-01 8.317004889249801636e-02 -5.033737514168024063e-03 -1.608401164412498474e-02 -2.654635310173034668e-01 -3.988709747791290283e-01 -8.033251017332077026e-02 -1.072951927781105042e-01 -3.094945289194583893e-02 1.778412312269210815e-01 -1.922103166580200195e-01 4.933602735400199890e-02 9.505240619182586670e-02 -3.010453283786773682e-02 2.177279628813266754e-02 -4.197666645050048828e-01 2.219896614551544189e-01 -1.681258827447891235e-01 -4.092324525117874146e-02 -3.869548439979553223e-02 1.700364053249359131e-01 5.167188495397567749e-02 1.288585215806961060e-01 1.609563529491424561e-01 1.024400442838668823e-01 1.247502490878105164e-01 2.456730753183364868e-01
-2.821683138608932495e-02 1.937535107135772705e-01 3.069833517074584961e-01 -2.983356118202209473e-01 -7.159483432769775391e-02 -1.672121435403823853e-01 -7.559087127447128296e-03 5.890321731567382812e-02 2.909239232540130615e-01 -2.236675471067428589e-01 -3.423157632350921631e-01 7.010520994663238525e-02 -7.998498529195785522e-02 6.880851089954376221e-02 1.141376495361328125e-01 -1.685165464878082275e-01 -1.487249881029129028e-01 6.004782393574714661e-02 3.086918219923973083e-02 1.350770294666290283e-01 -1.937894970178604126e-01 1.568018347024917603e-01 1.762089319527149200e-02 -2.694868296384811401e-02 -5.054778605699539185e-02 4.556131660938262939e-01 7.108289748430252075e-03 -1.109971255064010620e-01 1.998072266578674316e-01 -4.366403073072433472e-02 -2.386041283607482910e-01 -5.585343390703201294e-02
-2.368336319923400879e-01 7.716239243745803833e-02 1.257229298353195190e-01 2.004666179418563843e-01 2.924072742462158203e-02 8.486805111169815063e-02 -2.624847739934921265e-02 -2.002273947000503540e-01 2.061357945203781128e-01 -1.560443490743637085e-01 -4.326672255992889404e-01 -1.677320748567581177e-01 2.460382133722305298e-01 -3.555301427841186523e-01 2.085606455802917480e-01 -1.439510751515626907e-02 -5.532583594322204590e-02 -3.529120236635208130e-02 9.038113802671432495e-02 1.857131123542785645e-01 -3.457157015800476074e-01 5.022450909018516541e-02 1.032941415905952454e-01 -3.419242333620786667e-03 2.363621592521667480e-01 9.528174996376037598e-02 9.593213349580764771e-02 -9.883245825767517090e-02 -7.993958145380020142e-02 1.882162243127822876e-01 -3.166222199797630310e-02 -1.178322434425354004e-01
1.199016813188791275e-03 -9.242209605872631073e-03 1.478669196367263794e-01 -1.658191718161106110e-02 -2.029680013656616211e-01 1.382709443569183350e-01 1.330872774124145508e-01 1.965714618563652039e-02 -3.164380043745040894e-02 -2.067337334156036377e-01 -1.519264429807662964e-01 -8.826782554388046265e-02 3.603706359863281250e-01 6.309843063354492188e-02 2.326458543539047241e-01 -2.892439365386962891e-01 -1.403887420892715454e-01 6.528743356466293335e-02 -1.558584868907928467e-01 1.770176738500595093e-01 -4.628956317901611328e-02 5.060011148452758789e-01 -6.851956248283386230e-02 1.055100187659263611e-01 -1.871509701013565063e-01 -5.574907734990119934e-02 1.492208987474441528e-01 2.836735546588897705e-01 9.945004247128963470e-03 -2.353057414293289185e-01 3.287587314844131470e-02 -4.568584635853767395e-02
-1.833323836326599121e-01 1.192984804511070251e-01 4.292792379856109619e-01 3.459685295820236206e-02 2.178390920162200928e-01 2.432122081518173218e-01 3.341903984546661377e-01 1.611818671226501465e-01 1.338250190019607544e-01 -1.638907343149185181e-01 -1.284801661968231201e-01 2.380042895674705505e-02 5.367651954293251038e-02 -1.345865428447723389e-01 2.296811789274215698e-01 1.366035640239715576e-01 1.212526112794876099e-01 2.184049598872661591e-02 6.785655021667480469e-02 -1.841238886117935181e-02 -1.983925253152847290e-01 3.270475864410400391e-01 -1.865871399641036987e-01 -2.578934468328952789e-02 9.322156757116317749e-02 9.723873436450958252e-02 2.417216747999191284e-01 -1.041772738099098206e-01 -1.035920381546020508e-01 -4.994397237896919250e-02 2.027630507946014404e-01 1.564299166202545166e-01
-2.336394935846328735e-01 -1.788566820323467255e-02 2.740200459957122803e-01 -1.442972272634506226e-01 -7.617106288671493530e-02 3.394006788730621338e-01 1.351063549518585205e-01 -3.456040620803833008e-01 9.613817185163497925e-02 -1.615775525569915771e-01 -1.690668463706970215e-01 -2.458669543266296387e-01 -3.816455230116844177e-02 -3.484639227390289307e-01 1.350975930690765381e-01 -2.145680785179138184e-01 1.113107949495315552e-01 -2.825902700424194336e-01 -1.439099758863449097e-01 -1.482617855072021484e-01 -1.333495378494262695e-01 1.883431971073150635e-01 -1.791545748710632324e-01 -9.889785945415496826e-02 -4.561632871627807617e-03 1.483405530452728271e-01 -1.926637627184391022e-02 1.152675077319145203e-01 -5.957267433404922485e-02 -7.084494829177856445e-02 -6.536583602428436279e-02 1.841921918094158173e-02
6.897923350334167480e-02 1.034666448831558228e-01 2.344772517681121826e-01 1.637635678052902222e-01 -9.724976122379302979e-02 -1.293214559555053711e-01 1.447266489267349243e-01 -2.826741635799407959e-01 4.098373651504516602e-02 3.685998916625976562e-02 -3.584526479244232178e-01 3.827212452888488770e-01 5.379921942949295044e-02 2.370080351829528809e-02 3.556469827890396118e-02 6.453947722911834717e-02 7.427953183650970459e-02 5.387881770730018616e-02 -1.281899809837341309e-01 -1.498314440250396729e-01 -2.267815172672271729e-01 2.541775703430175781e-01 -1.553718447685241699e-01 2.124812453985214233e-01 -1.848962008953094482e-01 3.468166291713714600e-01 6.350123882293701172e-02 1.487100403755903244e-02 -1.935183107852935791e-01 -2.011586129665374756e-01 2.196602337062358856e-02 -1.381018459796905518e-01
-2.877304852008819580e-01 -5.695265531539916992e-02 2.644690573215484619e-01 1.276359260082244873e-01 -2.763621509075164795e-01 6.490527093410491943e-02 9.863861650228500366e-02 7.202248275279998779e-02 -1.961752027273178101e-01 4.080338031053543091e-02 -3.500121831893920898e-01 -2.218466699123382568e-01 1.327817440032958984e-01 1.949290633201599121e-01 2.785395681858062744e-01 -1.568328142166137695e-01 1.240642070770263672e-01 -1.430476456880569458e-01 -4.782237112522125244e-02 2.365007102489471436e-01 -3.170999884605407715e-01 -1.680980669334530830e-03 -1.028157547116279602e-01 3.689713543280959129e-03 1.539474129676818848e-01 -4.543652758002281189e-02 9.184283018112182617e-02 1.123264729976654053e-01 -2.143470048904418945e-01 -7.750099990516901016e-03 -3.734671324491500854e-02 2.512247562408447266e-01
-2.764308750629425049e-01 1.199332848191261292e-01 1.586933583021163940e-01 1.031294092535972595e-01 3.389066457748413086e-02 1.921334415674209595e-01 1.635864526033401489e-01 4.078114032745361328e-02 2.081613838672637939e-01 2.664842009544372559e-01 -4.829672574996948242e-01 -3.725863695144653320e-01 9.578987210988998413e-02 2.534229755401611328e-01 1.714622825384140015e-01 1.149408593773841858e-01 -1.304965559393167496e-02 -1.252500861883163452e-01 -1.526543945074081421e-01 1.454035192728042603e-01 -1.461819559335708618e-01 5.111157894134521484e-02 3.044673800468444824e-02 -2.687698975205421448e-02 -7.861822843551635742e-02 1.931927353143692017e-01 -6.834669411182403564e-02 -2.232313901185989380e-01 -2.765596285462379456e-02 -1.397538334131240845e-01 -4.243247210979461670e-03 -1.437605638056993484e-02
-2.458635568618774414e-01 -4.187326878309249878e-02 1.125552952289581299e-01 7.805348932743072510e-02 1.908508986234664917e-01 1.986685991287231445e-01 2.258294671773910522e-01 -4.994292557239532471e-02 8.127794414758682251e-02 1.516283676028251648e-02 -2.356527000665664673e-01 -8.512535691261291504e-02 1.298171877861022949e-01 -2.735207378864288330e-01 4.873796403408050537e-01 -4.670543968677520752e-02 -5.687436461448669434e-02 1.683308035135269165e-01 -1.027561426162719727e-01 2.163813561201095581e-01 -1.560285091400146484e-01 -1.058044955134391785e-01 5.235272273421287537e-02 9.159328788518905640e-02 7.921312004327774048e-02 1.965274959802627563e-01 8.001763373613357544e-02 1.502054780721664429e-01 -2.576847374439239502e-01 -8.203046023845672607e-02 2.194874882698059082e-01 2.405462563037872314e-01
-2.872346900403499603e-03 1.790330260992050171e-01 1.833171993494033813e-01 1.489264667034149170e-01 -1.167607977986335754e-01 2.296249568462371826e-01 -4.495289921760559082e-02 -2.619343101978302002e-01 3.254841864109039307e-01 -1.887499839067459106e-01 -2.697475850582122803e-01 1.010508760809898376e-01 2.787499874830245972e-02 -3.321080505847930908e-01 1.820746213197708130e-01 -8.945126831531524658e-02 -7.140686362981796265e-02 -3.972330596297979355e-03 -1.059097126126289368e-01 3.635078370571136475e-01 1.448006927967071533e-01 3.158398345112800598e-02 5.205127596855163574e-02 2.073904126882553101e-02 1.106291934847831726e-01 1.937713176012039185e-01 1.266560256481170654e-01 1.660685054957866669e-02 -3.181971609592437744e-02 -3.215868771076202393e-01 -1.121008992195129395e-01 2.042591869831085205e-01
-3.079732358455657959e-01 1.140485703945159912e-01 6.368599832057952881e-02 -2.736018300056457520e-01 1.019424060359597206e-03 2.769906446337699890e-02 3.000844419002532959e-01 1.743963174521923065e-02 1.410268545150756836e-01 -1.558380275964736938e-01 -3.354053795337677002e-01 -1.580917984247207642e-01 -2.899899482727050781e-01 2.391547337174415588e-02 4.605249315500259399e-02 -2.656567394733428955e-01 -2.529257349669933319e-02 1.513359993696212769e-01 -2.666535675525665283e-01 3.252325952053070068e-01 3.700485825538635254e-02 -3.796133678406476974e-04 4.030625149607658386e-02 -1.237722933292388916e-01 -1.275169104337692261e-01 1.463356167078018188e-01 5.980180203914642334e-02 -1.178996711969375610e-01 1.739620268344879150e-01 -2.084250301122665405e-01 -1.811501681804656982e-01 5.174295604228973389e-02
-3.985892832279205322e-01 4.572665318846702576e-02 3.636848554015159607e-02 -8.816699683666229248e-02 -1.047634333372116089e-01 4.667555913329124451e-02 1.216769814491271973e-01 -1.049494221806526184e-01 2.599204182624816895e-01 -5.789044871926307678e-02 -2.553332149982452393e-01 7.382953912019729614e-02 -1.087950840592384338e-01 1.731661707162857056e-02 1.216589063405990601e-01 -7.280841469764709473e-02 -2.708984613418579102e-01 -2.016065455973148346e-02 1.646326668560504913e-02 5.275846272706985474e-02 -2.576786279678344727e-01 9.726737439632415771e-02 1.936231739819049835e-02 1.560634821653366089e-01 -1.249782890081405640e-01 4.541219472885131836e-01 -1.183200031518936157e-01 1.366630792617797852e-01 2.788938879966735840e-01 -3.252937793731689453e-01 -3.203664347529411316e-02 -2.425120398402214050e-02
-1.284754574298858643e-01 -1.812229454517364502e-01 3.438875973224639893e-01 1.630760878324508667e-01 9.356457740068435669e-02 1.555033624172210693e-01 3.199913799762725830e-01 5.421804264187812805e-02 -9.573405981063842773e-02 6.909254193305969238e-02 -2.565641999244689941e-01 9.119258821010589600e-02 -6.127214524894952774e-03 -8.852526545524597168e-02 3.625968098640441895e-01 -1.858452260494232178e-01 -5.103109031915664673e-02 2.745794653892517090e-01 -2.271162904798984528e-02 3.123253881931304932e-01 -9.980258345603942871e-02 -2.118350379168987274e-02 -1.979395747184753418e-01 -1.413877159357070923e-01 -5.783114954829216003e-02 -5.194912105798721313e-02 -4.289082717150449753e-03 -1.637727022171020508e-01 -1.351950019598007202e-01 3.154840469360351562e-01 4.575394839048385620e-02 -8.447312563657760620e-02
-2.168015986680984497e-01 -3.019842505455017090e-01 2.844201028347015381e-01 1.308980435132980347e-01 1.258749216794967651e-01 1.021835431456565857e-01 4.579390287399291992e-01 -7.945892959833145142e-02 -1.903934627771377563e-01 -1.136361062526702881e-01 -1.033827140927314758e-01 2.250804901123046875e-01 -3.145415708422660828e-02 1.538188755512237549e-01 1.169978380203247070e-01 -1.078003793954849243e-01 4.884908348321914673e-02 -1.764344573020935059e-01 -1.685567051172256470e-01 1.674733608961105347e-01 -7.030674070119857788e-02 2.209102809429168701e-01 -7.883645594120025635e-02 3.411237299442291260e-01 1.920447051525115967e-01 6.281096488237380981e-03 -1.717130988836288452e-01 -4.492827132344245911e-02 -9.304081648588180542e-02 1.088024601340293884e-01 6.676179915666580200e-02 -3.632213175296783447e-02
-3.373924493789672852e-01 1.117494925856590271e-01 1.503896992653608322e-02 -1.957692205905914307e-01 8.216044306755065918e-02 1.242119297385215759e-01 4.147611856460571289e-01 6.134280562400817871e-02 -8.038395643234252930e-02 5.363564193248748779e-02 -6.338840723037719727e-02 6.270544975996017456e-02 1.881823986768722534e-01 8.182854950428009033e-02 2.345391809940338135e-01 1.328531187027692795e-02 1.031813621520996094e-01 2.667099833488464355e-01 -1.100661456584930420e-01 1.739764362573623657e-01 -9.610459953546524048e-02 7.982317358255386353e-02 -2.927559316158294678e-01 -1.640970706939697266e-01 -8.292391896247863770e-02 2.950665354728698730e-01 2.049718797206878662e-01 -1.816922873258590698e-01 -1.420921683311462402e-01 6.833712011575698853e-02 -9.715425223112106323e-02 -2.586618959903717041e-01
-1.821033656597137451e-01 4.237042367458343506e-02 7.867229171097278595e-03 2.866671606898307800e-02 -2.432773411273956299e-01 1.828917860984802246e-01 3.261747360229492188e-01 7.812189869582653046e-03 1.765543967485427856e-01 8.365843445062637329e-02 -2.954882383346557617e-01 -1.185646131634712219e-01 -1.335980892181396484e-01 6.053196731954813004e-03 1.709448397159576416e-01 -5.442445352673530579e-02 4.849363118410110474e-02 1.366323381662368774e-01 1.220273450016975403e-01 5.801506638526916504e-01 -2.443403601646423340e-01 1.177693009376525879e-01 2.685649506747722626e-02 6.070925295352935791e-02 -1.989373117685317993e-01 1.402774266898632050e-02 1.101852282881736755e-01 3.999592736363410950e-02 7.384337019175291061e-03 5.332136526703834534e-03 -9.364101290702819824e-02 2.502714395523071289e-01
-7.284946739673614502e-02 8.910946547985076904e-02 3.083347678184509277e-01 -1.526677757501602173e-01 -6.280610710382461548e-02 -1.386080533266067505e-01 3.053598105907440186e-01 -5.320312082767486572e-02 2.163869291543960571e-01 -1.305176317691802979e-01 -5.138976871967315674e-02 -7.517964392900466919e-02 5.805417522788047791e-02 -6.137568876147270203e-02 2.343320995569229126e-01 -1.867326349020004272e-01 -2.773008644580841064e-01 2.054966688156127930e-01 1.817661151289939880e-02 9.563309699296951294e-02 -3.074853122234344482e-01 2.456500530242919922e-01 -9.144228696823120117e-02 -4.407185316085815430e-02 7.588243111968040466e-03 2.780765295028686523e-01 -2.178396284580230713e-01 -1.488717645406723022e-01 -4.896942153573036194e-02 -3.173139393329620361e-01 -1.833840906620025635e-01 -5.060660466551780701e-02
1.246182364411652088e-03 -2.167999744415283203e-01 1.439622491598129272e-01 1.039803028106689453e-02 4.228617995977401733e-02 -6.250531971454620361e-02 2.035294659435749054e-02 -2.976237237453460693e-01 -2.830560877919197083e-02 2.003528922796249390e-02 -3.924475014209747314e-01 -3.485768735408782959e-01 -6.080901622772216797e-02 2.794085629284381866e-02 -1.794566661119461060e-01 -3.028907179832458496e-01 -6.362463533878326416e-02 -6.209354475140571594e-02 -1.926090270280838013e-01 2.909036278724670410e-01 -2.078717648983001709e-01 1.058017984032630920e-01 -1.398059278726577759e-01 -2.902156859636306763e-02 1.455179881304502487e-02 1.996341794729232788e-01 2.059491872787475586e-01 8.701916038990020752e-02 -6.223004311323165894e-02 2.538555562496185303e-01 -2.300281077623367310e-01 -1.289335340261459351e-01
-4.062848091125488281e-01 -1.714358627796173096e-01 1.756519377231597900e-01 -2.054606527090072632e-01 -1.133452206850051880e-01 5.766554921865463257e-02 -7.891775667667388916e-02 2.463597804307937622e-01 -2.540639638900756836e-01 -5.874567478895187378e-02 -2.429002970457077026e-01 -1.078919544816017151e-01 -8.161702007055282593e-02 4.095272719860076904e-02 4.495448470115661621e-01 -2.826621532440185547e-01 -1.277355551719665527e-01 -5.151437129825353622e-03 -5.920113623142242432e-02 2.081228494644165039e-01 -5.375302955508232117e-02 1.478604376316070557e-01 -1.590436547994613647e-01 3.888180106878280640e-02 8.046538382768630981e-02 8.211197704076766968e-02 1.787030398845672607e-01 1.630451157689094543e-02 1.074259057641029358e-01 -1.719179153442382812e-01 1.269013881683349609e-01 -5.544507503509521484e-02
-2.397728562355041504e-01 -3.961029276251792908e-02 1.523300632834434509e-02 1.049283742904663086e-01 1.764654368162155151e-01 8.359945565462112427e-02 2.350403070449829102e-01 9.981300681829452515e-02 4.069528356194496155e-02 1.701670140027999878e-01 -2.807581424713134766e-01 -3.738925792276859283e-03 1.322040110826492310e-01 -2.744417078793048859e-02 3.373775631189346313e-02 -1.503231823444366455e-01 -1.057213023304939270e-01 2.175049930810928345e-01 -1.018030382692813873e-02 3.904807269573211670e-01 2.016442716121673584e-01 2.269948869943618774e-01 7.145816087722778320e-02 -5.562626291066408157e-03 1.405730098485946655e-01 4.757213294506072998e-01 -3.489996015559881926e-05 3.723642602562904358e-02 1.251333486288785934e-02 1.550891399383544922e-01 -1.429710984230041504e-01 -2.728506624698638916e-01
-3.146820664405822754e-01 5.676714703440666199e-02 3.370975553989410400e-01 -2.546658515930175781e-01 -1.528476085513830185e-02 1.523023378103971481e-02 5.591981485486030579e-02 -7.673607021570205688e-02 1.376611590385437012e-01 -5.463979393243789673e-02 -2.961218655109405518e-01 -1.065870076417922974e-01 -4.604342952370643616e-02 1.645402312278747559e-01 1.166406720876693726e-01 -2.275032848119735718e-01 -2.861133515834808350e-01 2.469054162502288818e-01 -2.368168830871582031e-01 2.655574977397918701e-01 -1.397320926189422607e-01 1.764514446258544922e-01 -2.877704985439777374e-02 8.279220759868621826e-02 -1.215364858508110046e-01 1.465835571289062500e-01 -8.646285533905029297e-02 -2.421577721834182739e-01 1.955356597900390625e-01 -7.778552174568176270e-02 -1.137131229043006897e-01 8.295984566211700439e-02
-8.020273596048355103e-02 -2.357698231935501099e-01 5.423832684755325317e-03 -1.038616821169853210e-01 1.175142228603363037e-01 2.907020449638366699e-01 1.107823029160499573e-01 -7.950711064040660858e-03 1.513158231973648071e-01 -1.571156978607177734e-01 -2.003072947263717651e-01 2.180084139108657837e-01 -3.197659552097320557e-02 2.927370667457580566e-01 2.613337934017181396e-01 -1.720734983682632446e-01 8.642631024122238159e-02 1.283809542655944824e-01 -3.162612020969390869e-01 2.148295938968658447e-01 5.315766111016273499e-02 2.424568980932235718e-01 -3.078593015670776367e-01 1.090129762887954712e-01 -5.850932747125625610e-02 8.914876729249954224e-02 2.601123452186584473e-01 -5.339237302541732788e-02 -5.853555351495742798e-02 2.409425191581249237e-02 -8.182978257536888123e-03 -2.688962817192077637e-01
-4.709989205002784729e-02 2.209780737757682800e-02 3.223827183246612549e-01 -2.176855951547622681e-01 -1.210242360830307007e-01 -2.175853122025728226e-03 2.313519418239593506e-01 -2.235952168703079224e-01 3.486515879631042480e-01 7.035946846008300781e-02 -2.236938625574111938e-01 -8.069902658462524414e-03 -2.078572986647486687e-03 7.310657948255538940e-02 1.541723161935806274e-01 -1.610909998416900635e-01 -1.409399211406707764e-01 1.190998107194900513e-01 -3.097070567309856415e-02 1.111517995595932007e-01 -1.953587122261524200e-02 1.906699538230895996e-01 9.086015075445175171e-02 5.398116633296012878e-02 -1.195793449878692627e-01 4.070586860179901123e-01 -2.455220520496368408e-01 -2.124207168817520142e-01 -7.441791146993637085e-02 -2.856323421001434326e-01 -1.782457157969474792e-02 -1.673756092786788940e-01
-2.827784419059753418e-01 1.211299151182174683e-01 2.340979427099227905e-01 -1.313051879405975342e-01 6.092341616749763489e-02 4.541216492652893066e-01 2.272301167249679565e-01 -2.690252959728240967e-01 8.041460067033767700e-02 -3.436338305473327637e-01 -2.089186608791351318e-01 3.555453717708587646e-01 2.090127579867839813e-02 -4.045994952321052551e-02 1.132260449230670929e-02 1.388783156871795654e-01 7.347085326910018921e-02 -1.468694806098937988e-01 -1.391524374485015869e-01 6.245514750480651855e-02 -5.195401236414909363e-02 8.008804172277450562e-02 -1.132502406835556030e-01 -1.166362687945365906e-01 1.738349050283432007e-01 8.844197541475296021e-02 5.663243681192398071e-02 -1.317093074321746826e-01 -2.458864636719226837e-02 -1.507332324981689453e-01 -9.688727557659149170e-02 7.869025319814682007e-02
-2.096745073795318604e-01 9.551532566547393799e-02 4.491190016269683838e-01 -1.923770457506179810e-01 1.138428598642349243e-01 -2.263122797012329102e-01 3.497258722782135010e-01 -1.748434603214263916e-01 3.282000496983528137e-02 -1.369105745106935501e-02 -2.874119281768798828e-01 8.213839679956436157e-02 2.355825714766979218e-02 -4.538617562502622604e-03 8.666086196899414062e-02 -5.155955627560615540e-02 -1.477576047182083130e-01 6.439945846796035767e-02 1.511895507574081421e-01 7.124828547239303589e-02 -8.596268296241760254e-02 2.659464776515960693e-01 -1.072323992848396301e-01 3.035240434110164642e-02 1.981232464313507080e-01 2.101791352033615112e-01 2.477019131183624268e-01 -1.711322814226150513e-01 -6.578497588634490967e-02 -1.138486489653587341e-01 2.283467799425125122e-01 -4.273395985364913940e-02
-1.702046841382980347e-01 4.570959601551294327e-03 3.071739077568054199e-01 -1.141018867492675781e-01 -1.829377710819244385e-01 7.197486609220504761e-02 2.117056399583816528e-01 -1.409931033849716187e-01 1.918301582336425781e-01 -6.763870269060134888e-02 -2.728526294231414795e-01 6.488696485757827759e-02 7.884515076875686646e-02 -2.451020628213882446e-01 1.015623137354850769e-01 -9.617456048727035522e-02 3.517436608672142029e-02 -9.702794998884201050e-02 1.609150022268295288e-01 1.991164833307266235e-01 9.855389595031738281e-02 2.010266780853271484e-01 -8.527077734470367432e-02 -1.045691594481468201e-01 -3.220970332622528076e-01 1.960191577672958374e-01 1.844765385612845421e-03 5.527261272072792053e-02 -3.501943945884704590e-01 -2.045680731534957886e-01 -8.371969312429428101e-02 3.052147030830383301e-01
-3.266029953956604004e-01 -1.441148519515991211e-01 -4.771739244461059570e-02 -1.601008176803588867e-01 -1.932860761880874634e-01 3.127275034785270691e-02 9.067426621913909912e-02 -5.967684462666511536e-02 -1.264273077249526978e-01 -1.517357975244522095e-01 -1.926703751087188721e-01 -1.313568936893716455e-04 2.760820984840393066e-01 6.165931746363639832e-02 8.172504603862762451e-02 -1.047631278634071350e-01 -8.124040067195892334e-02 -5.243931338191032410e-02 5.872077494859695435e-02 2.084706276655197144e-01 1.063080281019210815e-01 3.299467265605926514e-01 -1.231607049703598022e-01 1.215987503528594971e-01 -1.112462114542722702e-02 3.481749594211578369e-01 -5.284176394343376160e-02 -5.670903623104095459e-02 -1.890982091426849365e-01 4.871500283479690552e-02 -4.979637563228607178e-01 -2.980859577655792236e-02
-2.941691577434539795e-01 -1.606579273939132690e-01 3.555732965469360352e-01 1.641081422567367554e-01 1.321866661310195923e-01 2.861379086971282959e-01 -1.815134882926940918e-01 -1.469223946332931519e-01 -6.284813582897186279e-02 3.823477774858474731e-02 -3.065368533134460449e-01 2.817987278103828430e-02 2.670841813087463379e-01 -9.522138535976409912e-02 9.463927894830703735e-02 -2.451658546924591064e-01 -5.388821288943290710e-02 9.296621195971965790e-03 9.496512264013290405e-02 2.737013995647430420e-01 -2.561993710696697235e-02 1.716533452272415161e-01 -9.427976608276367188e-02 -1.464926823973655701e-02 -1.634715199470520020e-01 1.229311153292655945e-01 -1.006316989660263062e-01 7.188525050878524780e-02 1.250531971454620361e-01 3.573775291442871094e-02 -8.896481990814208984e-02 -3.502402603626251221e-01
-3.947126567363739014e-01 4.095451533794403076e-02 1.239755973219871521e-01 1.624422222375869751e-01 1.919347234070301056e-02 9.553387761116027832e-02 1.124579235911369324e-01 5.905918031930923462e-02 1.124230325222015381e-01 2.886898815631866455e-01 -4.641219675540924072e-01 -1.404819488525390625e-01 -1.479110419750213623e-01 4.255053028464317322e-02 1.256008148193359375e-01 -7.905340194702148438e-02 3.093811869621276855e-01 6.750273704528808594e-02 -7.593888789415359497e-02 3.033629357814788818e-01 -2.478594332933425903e-01 6.876745820045471191e-02 -2.513013184070587158e-01 6.197467911988496780e-03 1.756039112806320190e-01 1.080290321260690689e-02 -1.308873593807220459e-01 2.463506301864981651e-03 7.433693110942840576e-02 6.419025361537933350e-02 -1.100674793124198914e-01 3.199480101466178894e-02
1.602516276761889458e-03 1.482096910476684570e-01 7.601497322320938110e-02 7.231822609901428223e-02 -2.356421761214733124e-02 4.109013378620147705e-01 3.789845705032348633e-01 -3.003237247467041016e-01 2.552773356437683105e-01 -7.895168662071228027e-02 -3.537987768650054932e-01 1.741772443056106567e-01 -4.173785820603370667e-02 6.091183423995971680e-02 1.197165176272392273e-01 -2.455127984285354614e-01 -9.311981499195098877e-02 -2.901208586990833282e-02 3.079974837601184845e-02 -1.006195694208145142e-01 -9.574770927429199219e-02 2.236606925725936890e-01 -1.651336401700973511e-01 3.315267562866210938e-01 -6.143193691968917847e-02 3.175352513790130615e-02 -1.882302947342395782e-02 -4.479355365037918091e-02 -6.865355372428894043e-02 -5.952854081988334656e-02 9.354893118143081665e-02 -1.253951191902160645e-01
[truncated: 3,272,656 more chars]
