# Supplementary material for: The Language of Innovation
Source: PLoS One. 2020 Apr 30;15(4):e0230107. doi: 10.1371/journal.pone.0230107 (PMC7194493; doi:10.1371/journal.pone.0230107)
Supplement: S10 File — (GZ) [file pone.0230107.s010.tar.gz › 1988-1992/V2Run_9_VS_4500_embeddings1988-1992ED32.txt]

4.373233020305633545e-02 -6.472925096750259399e-02 -4.198934417217969894e-03 -2.108901888132095337e-01 1.675265282392501831e-01 -5.297396704554557800e-02 -2.260937690734863281e-01 1.006972640752792358e-01 -2.650455236434936523e-01 -1.821921616792678833e-01 2.307128012180328369e-01 2.231947034597396851e-01 3.859045803546905518e-01 -2.369792461395263672e-01 2.456787824630737305e-01 1.179338395595550537e-01 3.863882645964622498e-02 4.483308270573616028e-02 7.430220395326614380e-02 1.565938442945480347e-01 2.366584092378616333e-01 1.671915650367736816e-01 -8.184283226728439331e-02 -1.974088996648788452e-01 -2.312609255313873291e-01 1.340692639350891113e-01 -2.830878198146820068e-01 -2.846946381032466888e-02 -1.852663159370422363e-01 7.702018320560455322e-02 8.053978532552719116e-02 -9.548984467983245850e-02
-3.116689920425415039e-01 9.333534538745880127e-02 -2.677250504493713379e-01 -2.640412449836730957e-01 -3.191065788269042969e-02 -8.740908652544021606e-02 -2.140329927206039429e-01 7.038965076208114624e-02 -3.939147591590881348e-01 -2.524876892566680908e-01 2.195633649826049805e-01 1.239685490727424622e-01 7.213399745523929596e-03 -4.515716806054115295e-02 1.316953897476196289e-01 1.362899690866470337e-01 1.191211398690938950e-02 1.602220907807350159e-02 -1.601709425449371338e-01 1.355709582567214966e-01 2.353626936674118042e-01 1.230572685599327087e-01 -1.269923299551010132e-01 1.932686418294906616e-01 -2.746268510818481445e-01 6.699573993682861328e-02 2.110308110713958740e-01 -1.482077240943908691e-01 2.009689062833786011e-02 -1.293525546789169312e-01 2.012573033571243286e-01 -1.812258176505565643e-02
-4.526257216930389404e-01 3.715840354561805725e-02 5.932462960481643677e-02 -2.670556306838989258e-01 1.222460344433784485e-01 -1.286547183990478516e-01 -1.942628026008605957e-01 4.004250466823577881e-01 3.228615224361419678e-02 2.043201960623264313e-02 1.478500217199325562e-01 -7.627002149820327759e-02 1.770815700292587280e-01 -1.648533791303634644e-01 1.438609361648559570e-01 9.136697649955749512e-02 -8.926054835319519043e-02 1.012119725346565247e-01 8.012624830007553101e-02 5.364612489938735962e-02 1.554265022277832031e-01 1.219072267413139343e-01 -1.240362301468849182e-01 2.559117078781127930e-01 4.850887879729270935e-02 5.183796584606170654e-02 2.262072116136550903e-01 -2.670269012451171875e-01 -1.429021451622247696e-02 -1.690017282962799072e-01 -1.892502307891845703e-01 1.819969862699508667e-01
-7.698132097721099854e-02 2.541793584823608398e-01 4.683485999703407288e-02 -5.267436057329177856e-02 1.044118851423263550e-01 -1.075474768877029419e-01 -3.071603775024414062e-01 4.490382671356201172e-01 -2.314544469118118286e-01 -5.195544566959142685e-03 1.900529861450195312e-01 3.683580830693244934e-02 1.377294957637786865e-01 -2.319124042987823486e-01 -9.309457987546920776e-02 2.842642068862915039e-01 3.945023939013481140e-02 3.798156976699829102e-02 -5.882230773568153381e-02 -2.789513021707534790e-02 3.039529025554656982e-01 -1.545982528477907181e-02 2.119623124599456787e-01 2.615900011733174324e-03 -3.074404224753379822e-02 2.815340412780642509e-03 2.362936735153198242e-01 -1.646455526351928711e-01 -1.667867600917816162e-01 -1.676956266164779663e-01 -5.351794883608818054e-02 2.554383575916290283e-01
-1.561733633279800415e-01 2.424901574850082397e-01 -1.281883120536804199e-01 -1.660908758640289307e-01 6.531846523284912109e-02 -2.356730587780475616e-02 -4.980977624654769897e-02 1.066639721393585205e-01 -8.060688525438308716e-02 -2.909407019615173340e-02 9.316745400428771973e-02 3.286745846271514893e-01 -1.260549761354923248e-02 -2.055317163467407227e-01 5.709779448807239532e-03 3.245322406291961670e-01 -9.966015070676803589e-02 -2.317949570715427399e-02 4.141914471983909607e-02 2.184429317712783813e-01 5.187331438064575195e-01 1.598539650440216064e-01 -9.086047112941741943e-02 4.726929590106010437e-02 4.131678119301795959e-02 4.348633065819740295e-02 -5.507800728082656860e-02 -3.341094851493835449e-01 -9.600070863962173462e-02 1.270485669374465942e-01 1.135169062763452530e-02 2.711567878723144531e-01
-1.066382378339767456e-01 1.534741222858428955e-01 1.978134736418724060e-02 -3.533034920692443848e-01 -6.714326888322830200e-02 -2.871189266443252563e-03 -2.082532737404108047e-03 2.254754602909088135e-01 -3.970347717404365540e-02 -4.800572991371154785e-02 -1.213629618287086487e-01 -9.174231439828872681e-02 -3.337413072586059570e-02 3.202260285615921021e-02 -3.442073613405227661e-02 2.947776317596435547e-01 -7.368209958076477051e-02 1.681631058454513550e-01 -7.150178402662277222e-02 1.693941652774810791e-01 3.605709373950958252e-01 5.737934261560440063e-02 -1.075216010212898254e-01 2.303436398506164551e-01 -3.652700483798980713e-01 -7.417343440465629101e-04 5.893180519342422485e-02 -1.064277663826942444e-01 -2.916941642761230469e-01 -3.189450800418853760e-01 2.029069662094116211e-01 -1.600374579429626465e-01
-1.466636806726455688e-01 5.885003134608268738e-02 4.269601777195930481e-02 -2.944748103618621826e-02 2.315600663423538208e-01 -1.251828372478485107e-01 -7.400670647621154785e-02 1.393174678087234497e-01 -1.997241824865341187e-01 -9.701249003410339355e-02 1.894936561584472656e-01 -3.306733816862106323e-02 4.400967806577682495e-02 -2.092420458793640137e-01 -3.330366685986518860e-02 3.375702202320098877e-01 2.990664243698120117e-01 1.969280280172824860e-02 -1.067407056689262390e-01 1.472531165927648544e-02 4.005448818206787109e-01 1.791623830795288086e-01 3.559194132685661316e-02 2.329310774803161621e-01 -6.111335009336471558e-02 -1.176812872290611267e-01 -2.319418787956237793e-01 -3.982211053371429443e-01 -1.584882289171218872e-01 -1.478317528963088989e-01 -3.365495428442955017e-02 5.925068631768226624e-02
-1.584277153015136719e-01 -1.334351748228073120e-01 -1.351713389158248901e-01 -3.031462430953979492e-01 8.425033837556838989e-02 -1.490025669336318970e-01 -1.158192604780197144e-01 2.242675274610519409e-01 -1.200024224817752838e-02 -3.524790108203887939e-01 -2.504046820104122162e-02 2.871561981737613678e-02 1.731743812561035156e-01 -2.559606544673442841e-02 -2.669054269790649414e-01 1.853495836257934570e-01 1.768019981682300568e-02 1.703836140222847462e-03 -2.749082148075103760e-01 2.502516210079193115e-01 2.686973810195922852e-01 1.648616343736648560e-01 -1.645604372024536133e-01 2.416622042655944824e-01 -1.921285837888717651e-01 -1.845217198133468628e-01 2.575092762708663940e-02 -2.100556157529354095e-02 1.778371334075927734e-01 -1.966836862266063690e-02 1.539069116115570068e-01 2.017471492290496826e-01
-1.332511305809020996e-01 1.538048237562179565e-01 7.096196990460157394e-03 -1.499367356300354004e-01 -2.996775507926940918e-02 3.441240265965461731e-02 -8.507737517356872559e-02 1.184999048709869385e-01 -1.180628463625907898e-01 1.186219137161970139e-02 -7.206349819898605347e-02 1.483835577964782715e-01 -1.394682228565216064e-01 -2.474863082170486450e-01 -6.841750442981719971e-02 1.101965829730033875e-01 -1.608218252658843994e-01 2.920336648821830750e-02 -3.327994421124458313e-02 1.088811829686164856e-01 4.591561853885650635e-01 -1.519744750112295151e-03 -1.320004463195800781e-01 4.941482841968536377e-01 -2.310315519571304321e-01 -1.798194497823715210e-01 1.895572524517774582e-03 9.648566134274005890e-03 -2.910688519477844238e-01 -1.927295476198196411e-01 -2.032935991883277893e-02 -2.316889762878417969e-01
2.790024131536483765e-02 1.625840514898300171e-01 1.704544201493263245e-02 -2.002782821655273438e-01 2.776997983455657959e-01 4.729817807674407959e-02 -1.763555556535720825e-01 9.363535791635513306e-02 -3.419580310583114624e-02 3.281602859497070312e-01 3.196113184094429016e-02 6.357749551534652710e-02 1.295041441917419434e-01 -4.038217067718505859e-01 5.456520244479179382e-02 4.973312839865684509e-02 -2.584853768348693848e-01 -1.068487539887428284e-01 -1.042857393622398376e-01 1.094972938299179077e-01 3.042533695697784424e-01 -3.192956745624542236e-02 -2.004972193390130997e-04 2.909983396530151367e-01 -2.574570178985595703e-01 -1.287054866552352905e-01 -3.193936944007873535e-01 1.727071255445480347e-01 8.513391017913818359e-02 2.991163171827793121e-02 -1.042115241289138794e-01 -2.981086447834968567e-02
-1.817372143268585205e-01 5.792961642146110535e-02 -4.719932749867439270e-02 -1.867114007472991943e-01 -5.886219907552003860e-03 -4.777306690812110901e-02 -2.083145678043365479e-01 4.541368782520294189e-01 -1.590814143419265747e-01 -2.878757119178771973e-01 6.253864616155624390e-02 -1.195541843771934509e-01 -1.337458640336990356e-01 -2.038865685462951660e-01 -3.022125959396362305e-01 2.028863579034805298e-01 -8.136070333421230316e-03 3.733354806900024414e-02 -8.397266268730163574e-03 1.398865729570388794e-01 3.210333287715911865e-01 1.344790309667587280e-01 -2.582786679267883301e-01 -2.001065015792846680e-02 -1.566649526357650757e-01 -1.020263805985450745e-01 5.588899552822113037e-02 2.246558815240859985e-01 -3.849466145038604736e-02 -1.284179277718067169e-03 1.248551160097122192e-01 -2.031369656324386597e-01
-6.648868322372436523e-02 -9.400027990341186523e-02 -1.712486296892166138e-01 -2.546685636043548584e-01 -2.492212504148483276e-02 -7.064056582748889923e-03 -3.517020642757415771e-01 2.791776657104492188e-01 -1.384683251380920410e-01 2.300112694501876831e-01 1.472876965999603271e-01 -7.681968621909618378e-03 -4.285140335559844971e-02 -1.110215112566947937e-01 8.030137419700622559e-02 1.687296628952026367e-01 1.221199631690979004e-01 3.285518288612365723e-02 8.394114673137664795e-02 2.565235495567321777e-01 3.196631669998168945e-01 -2.435917705297470093e-01 -2.765751183032989502e-01 -4.651629552245140076e-02 -1.762306988239288330e-01 2.869594283401966095e-02 -1.097235754132270813e-01 -5.361979454755783081e-02 -2.497574985027313232e-01 -3.024787306785583496e-01 6.107333302497863770e-02 1.180028095841407776e-01
-9.561430662870407104e-02 1.440885215997695923e-01 9.654661640524864197e-03 -1.459577828645706177e-01 4.659783467650413513e-02 -3.703650236129760742e-01 -1.835385710000991821e-01 4.205321073532104492e-01 -5.289489403367042542e-02 -1.773911416530609131e-01 -2.742344327270984650e-02 -2.627897262573242188e-01 1.864646375179290771e-01 -5.310090258717536926e-02 1.564905792474746704e-01 2.147390246391296387e-01 -1.598263680934906006e-01 1.171964630484580994e-01 1.343279629945755005e-01 -1.334594339132308960e-01 3.935452401638031006e-01 -1.639111712574958801e-02 -5.005514249205589294e-02 1.667549014091491699e-01 -9.652937948703765869e-02 -1.667254865169525146e-01 1.557058840990066528e-02 -1.284484863281250000e-01 -2.595258057117462158e-01 -6.492216885089874268e-02 -8.894425816833972931e-03 2.142190374433994293e-02
-1.229514256119728088e-01 2.762699425220489502e-01 1.042290106415748596e-01 -3.225320577621459961e-01 1.769337616860866547e-02 -3.048115074634552002e-01 -1.197319924831390381e-01 5.811155959963798523e-02 -2.023589909076690674e-01 -1.079475879669189453e-01 2.163335829973220825e-01 7.288143783807754517e-02 9.587319567799568176e-03 -2.870248556137084961e-01 -2.904146313667297363e-01 1.102967932820320129e-01 -3.171020001173019409e-02 -1.058748289942741394e-01 4.414227977395057678e-02 4.697082936763763428e-02 3.210556209087371826e-01 -1.160564459860324860e-02 -4.774384573101997375e-02 1.533101052045822144e-01 -6.627748161554336548e-02 2.174333436414599419e-03 -3.280272781848907471e-01 -1.139910072088241577e-01 -3.020962178707122803e-01 -1.795343756675720215e-01 -7.117024064064025879e-02 -1.089731883257627487e-02
-1.927193105220794678e-01 7.670305669307708740e-02 -5.076515953987836838e-03 -3.483228087425231934e-01 1.504209637641906738e-01 -1.797705739736557007e-01 1.495526731014251709e-02 3.044259846210479736e-01 -1.604639738798141479e-01 -3.194068670272827148e-01 7.254991680383682251e-02 1.110701411962509155e-01 1.374727934598922729e-01 -5.551332607865333557e-02 -5.129155144095420837e-02 2.176595628261566162e-01 -1.172996498644351959e-02 1.264688465744256973e-02 -9.802097082138061523e-02 7.198433578014373779e-02 4.197850227355957031e-01 -5.405529588460922241e-02 -4.171876311302185059e-01 -6.072351709008216858e-02 2.436164207756519318e-02 -2.706222794950008392e-02 -1.337075978517532349e-01 6.997609138488769531e-02 8.923500031232833862e-02 -2.362342774868011475e-01 -5.399412289261817932e-02 -8.760955184698104858e-02
-1.267681270837783813e-02 5.216838791966438293e-02 1.020458415150642395e-01 -2.883707284927368164e-01 1.645642071962356567e-01 -2.600741684436798096e-01 4.750269278883934021e-02 1.059530079364776611e-01 -1.984286159276962280e-01 1.800906658172607422e-01 1.238606721162796021e-01 4.173927009105682373e-02 1.684829741716384888e-01 -2.136596105992794037e-02 -8.977147191762924194e-02 3.939707279205322266e-01 -7.466664165258407593e-02 1.458252966403961182e-01 8.264417201280593872e-02 1.583199501037597656e-01 3.581598401069641113e-01 1.145663261413574219e-01 4.965789616107940674e-02 -6.322520226240158081e-02 -2.215924263000488281e-01 2.056914120912551880e-01 -1.456946693360805511e-02 -7.175164669752120972e-02 -3.917239606380462646e-01 -5.768861994147300720e-02 1.104658395051956177e-01 2.049036622047424316e-01
-3.777555003762245178e-02 1.564552485942840576e-01 9.363812953233718872e-02 -2.040540128946304321e-01 1.624739021062850952e-01 -1.101991608738899231e-01 -2.582269310951232910e-01 2.226793617010116577e-01 -4.915408417582511902e-02 -1.799759119749069214e-01 1.870051026344299316e-01 7.106626033782958984e-02 7.674250006675720215e-02 -1.480984091758728027e-01 -2.052355855703353882e-01 3.450923264026641846e-01 1.709622740745544434e-01 -2.032794952392578125e-01 -4.971544444561004639e-02 -1.640169322490692139e-01 2.222776412963867188e-01 -6.092701852321624756e-02 8.791407942771911621e-02 2.698257863521575928e-01 -1.737912893295288086e-01 6.017694994807243347e-02 -1.399587094783782959e-01 -8.380018919706344604e-02 -3.057173192501068115e-01 -3.254193663597106934e-01 -2.035496011376380920e-02 -1.059684902429580688e-01
-1.230967044830322266e-01 -2.115424871444702148e-01 -1.213273312896490097e-02 -2.603203654289245605e-01 -9.114602953195571899e-02 -2.287549376487731934e-01 -3.223826587200164795e-01 1.382390558719635010e-01 -2.884702524170279503e-03 -2.846781313419342041e-01 5.801093578338623047e-02 1.854054480791091919e-01 3.843882381916046143e-01 -7.497034221887588501e-02 -1.171493381261825562e-01 5.521250888705253601e-02 1.243343204259872437e-01 -8.270905911922454834e-02 9.914088994264602661e-02 -3.259450430050492287e-03 3.192118406295776367e-01 1.592326462268829346e-01 -1.305648833513259888e-01 -1.832532584667205811e-01 8.079826086759567261e-02 -8.223707973957061768e-02 6.621753424406051636e-02 -1.198626011610031128e-01 -2.370810955762863159e-01 -1.898099780082702637e-01 2.538978159427642822e-01 -2.839644625782966614e-02
-3.895785808563232422e-01 -1.703536808490753174e-01 7.976484298706054688e-02 -1.533260494470596313e-01 -3.879301995038986206e-02 -5.481676384806632996e-02 -4.434763640165328979e-02 -9.382193535566329956e-02 -1.712922453880310059e-01 -1.432521194219589233e-01 3.741646707057952881e-01 1.617637574672698975e-01 1.955306977033615112e-01 -1.411828994750976562e-01 1.553547382354736328e-01 7.070890814065933228e-02 2.774496795609593391e-03 -2.248122543096542358e-01 -7.208919525146484375e-02 7.184343785047531128e-02 4.840527176856994629e-01 1.694595515727996826e-01 2.651038952171802521e-02 1.344934403896331787e-01 -2.251747399568557739e-01 1.213139574974775314e-02 -5.080300197005271912e-02 -1.528263278305530548e-02 1.107526049017906189e-01 1.303438246250152588e-01 -1.820303499698638916e-01 1.093237176537513733e-01
-2.306211739778518677e-01 3.109692931175231934e-01 -1.201788410544395447e-01 -1.714135408401489258e-01 1.011707559227943420e-01 -2.894753813743591309e-01 -1.838943734765052795e-02 2.081303745508193970e-01 -1.821442693471908569e-01 -2.099339514970779419e-01 2.973278164863586426e-01 4.017917066812515259e-02 1.305318176746368408e-01 -1.528622657060623169e-01 7.094186265021562576e-03 3.339013755321502686e-01 1.104626581072807312e-01 -5.200433731079101562e-02 -4.995388165116310120e-02 3.934615105390548706e-02 1.148745417594909668e-01 1.146634668111801147e-02 3.412853777408599854e-01 1.601333767175674438e-01 -1.409983038902282715e-01 6.169700622558593750e-02 -1.615800559520721436e-01 -9.752627462148666382e-02 -1.315155029296875000e-01 -2.769362628459930420e-01 1.713098771870136261e-02 -1.462857723236083984e-01
-2.534343600273132324e-01 1.096236482262611389e-01 6.458169221878051758e-02 -2.598394155502319336e-01 1.987615525722503662e-01 -1.961220651865005493e-01 -3.295037150382995605e-01 3.519107699394226074e-01 -2.357777953147888184e-01 -1.598598659038543701e-01 2.263968437910079956e-01 -8.335653692483901978e-02 1.838617324829101562e-01 -1.571762859821319580e-01 1.690675318241119385e-01 -1.223621219396591187e-01 -1.025045812129974365e-01 6.502407789230346680e-02 -1.537841558456420898e-01 5.716441944241523743e-02 1.348355263471603394e-01 5.450262874364852905e-02 5.712156184017658234e-03 3.740856051445007324e-02 5.115817487239837646e-02 1.912364386953413486e-03 9.015178680419921875e-02 -2.770653069019317627e-01 -2.740627527236938477e-01 -2.612309753894805908e-01 -7.150720804929733276e-02 -7.214141543954610825e-03
-3.634684383869171143e-01 1.965359151363372803e-01 1.503541320562362671e-01 -2.284380942583084106e-01 -9.575521945953369141e-02 -5.714071448892354965e-04 8.689726144075393677e-02 1.185242831707000732e-01 9.439011104404926300e-03 -1.357117444276809692e-01 -8.608322823420166969e-04 5.559267103672027588e-02 -4.176187887787818909e-02 -2.178188711404800415e-01 1.707549765706062317e-02 4.044736325740814209e-01 1.258118748664855957e-01 -3.372320532798767090e-01 -6.058707088232040405e-02 2.447886019945144653e-01 3.075329661369323730e-01 -6.360254436731338501e-02 -1.830929219722747803e-01 2.630402445793151855e-01 -3.903738409280776978e-02 1.804853677749633789e-01 -9.189704060554504395e-02 -1.070109829306602478e-01 -1.024608686566352844e-01 -1.730885356664657593e-01 -7.086629047989845276e-03 -6.565021816641092300e-03
-1.475397944450378418e-01 -2.629509195685386658e-02 6.793739646673202515e-02 -1.113250032067298889e-01 -2.826268970966339111e-02 3.748610243201255798e-02 1.323367655277252197e-02 2.413182258605957031e-01 -2.392081618309020996e-01 -8.710235706530511379e-04 6.285115331411361694e-02 2.452327460050582886e-01 2.283365577459335327e-01 -1.460548043251037598e-01 3.029547333717346191e-01 5.030758976936340332e-01 2.224023826420307159e-02 -3.173508495092391968e-02 -9.865012019872665405e-02 4.596183821558952332e-02 2.397915124893188477e-01 -2.146869748830795288e-01 -3.253545165061950684e-01 -5.469008907675743103e-02 -2.523929774761199951e-01 -2.747782506048679352e-02 1.036289185285568237e-01 -6.587691605091094971e-02 -8.271382004022598267e-02 -4.197001084685325623e-02 -1.698587387800216675e-01 1.322760283946990967e-01
-1.719980090856552124e-01 2.768746316432952881e-01 -2.294629439711570740e-02 -3.708843588829040527e-01 1.177775189280509949e-01 2.793240174651145935e-02 3.120171092450618744e-02 2.140972614288330078e-01 -4.514113068580627441e-02 6.831450015306472778e-02 2.125333249568939209e-01 -1.390140131115913391e-02 1.685012578964233398e-01 -4.225536882877349854e-01 -1.075965538620948792e-01 3.568117022514343262e-01 1.083069145679473877e-01 -5.196207016706466675e-02 7.336746435612440109e-03 4.103540908545255661e-03 9.173979610204696655e-02 9.919467568397521973e-02 8.821431547403335571e-02 2.255469858646392822e-01 -6.047539785504341125e-02 6.687408685684204102e-02 -4.919879138469696045e-02 -2.390594780445098877e-01 -3.214060366153717041e-01 -1.311258971691131592e-01 -1.006414517760276794e-01 -8.108221739530563354e-02
-2.217420637607574463e-01 -5.522397160530090332e-02 -1.803387999534606934e-01 -1.348499655723571777e-01 -3.340280428528785706e-02 -7.031957805156707764e-02 -3.706113100051879883e-01 1.526138279587030411e-02 -7.863468676805496216e-02 -9.069231897592544556e-02 -6.702052801847457886e-02 2.535923421382904053e-01 2.435909956693649292e-01 -2.350481748580932617e-01 7.515047490596771240e-02 1.258486062288284302e-01 -6.064401566982269287e-02 -5.103900283575057983e-02 1.465316712856292725e-01 -5.117439106106758118e-02 1.790325492620468140e-01 3.384535014629364014e-01 -1.917663812637329102e-01 1.200337857007980347e-01 -8.352611958980560303e-02 -2.952063977718353271e-01 4.042813554406166077e-02 -2.466490715742111206e-01 -2.561098337173461914e-01 -2.753098607063293457e-01 8.821678161621093750e-02 1.504605915397405624e-02
-1.794753521680831909e-01 1.838996559381484985e-01 -5.132222920656204224e-02 -3.128598928451538086e-01 2.062193751335144043e-01 -2.054163441061973572e-02 2.316656522452831268e-03 1.936171501874923706e-01 -2.891145050525665283e-01 6.512251496315002441e-02 4.282861575484275818e-02 -1.419605314731597900e-01 1.189756765961647034e-01 -1.828262805938720703e-01 -1.770060062408447266e-01 2.783802449703216553e-01 6.337394565343856812e-02 -2.922378182411193848e-01 7.327280193567276001e-02 3.775927424430847168e-02 2.052914500236511230e-01 9.439584612846374512e-02 6.657249480485916138e-02 2.637649178504943848e-01 -2.392417192459106445e-01 4.211077839136123657e-02 -1.323838382959365845e-01 -2.461156845092773438e-01 -1.222027093172073364e-01 -2.288983017206192017e-01 2.418006062507629395e-01 -5.112356320023536682e-02
-2.611567080020904541e-01 5.396808683872222900e-02 6.682352721691131592e-02 -2.669594585895538330e-01 -1.515652239322662354e-01 -1.737731993198394775e-01 -4.682168662548065186e-01 1.982183307409286499e-01 -1.661172211170196533e-01 1.213364377617835999e-01 -7.247919589281082153e-02 2.747196005657315254e-03 6.943323463201522827e-02 -7.555176317691802979e-02 -3.422642126679420471e-02 1.544379889965057373e-01 -2.508787214756011963e-01 9.475686401128768921e-02 1.093294098973274231e-01 1.494360566139221191e-01 2.350721955299377441e-01 9.831186383962631226e-02 -3.527554571628570557e-01 2.217984944581985474e-02 -2.599015533924102783e-01 4.470822587609291077e-02 -5.781657621264457703e-02 1.166587099432945251e-01 -2.613241598010063171e-02 -2.240765094757080078e-01 -1.348022464662790298e-02 1.571791023015975952e-01
-3.030647933483123779e-01 3.292861282825469971e-01 -2.598561644554138184e-01 -2.629637718200683594e-01 1.683699786663055420e-01 -2.739357203245162964e-02 -2.281902730464935303e-01 1.105393469333648682e-01 1.532061025500297546e-02 -5.125686153769493103e-02 9.422839432954788208e-02 -1.642003953456878662e-01 7.322931289672851562e-02 -9.523475170135498047e-02 -1.620456576347351074e-01 3.012222349643707275e-01 1.242946311831474304e-01 -9.860552102327346802e-02 2.625027857720851898e-02 -9.240640699863433838e-02 3.208817541599273682e-01 1.629648804664611816e-01 8.238221704959869385e-02 3.898939490318298340e-02 -1.363905817270278931e-01 8.939789980649948120e-02 -1.445319205522537231e-01 -1.113341376185417175e-01 -2.767223417758941650e-01 -2.837980091571807861e-01 -6.594595313072204590e-02 -7.717137038707733154e-02
-9.447013586759567261e-02 1.521647572517395020e-01 2.856722474098205566e-01 -3.492340147495269775e-01 -3.436932340264320374e-02 -3.067121803760528564e-01 -1.328652054071426392e-01 -1.563965901732444763e-02 -1.847461760044097900e-01 -2.802100777626037598e-02 6.855744868516921997e-02 3.383882343769073486e-02 -5.522996187210083008e-02 -1.227452382445335388e-01 -3.664820687845349312e-03 3.625892400741577148e-01 -1.089662835001945496e-01 -3.611362306401133537e-03 8.010166697204113007e-03 1.692699640989303589e-01 2.495089918375015259e-01 -6.031348183751106262e-02 1.099141016602516174e-01 5.604322999715805054e-02 -3.955762386322021484e-01 5.237573012709617615e-02 -2.045005559921264648e-01 -2.907701432704925537e-01 -1.824003458023071289e-01 -8.516518026590347290e-02 1.580184511840343475e-02 1.129259467124938965e-01
-2.019372582435607910e-01 1.869652420282363892e-01 3.195930719375610352e-01 -1.356628239154815674e-01 -2.034621834754943848e-01 9.842444211244583130e-02 -2.716611623764038086e-01 7.765187323093414307e-02 -2.628311216831207275e-01 -1.687140762805938721e-01 2.822754681110382080e-01 -3.795059025287628174e-02 1.338611096143722534e-01 -8.386549353599548340e-02 -1.635446846485137939e-01 2.332303524017333984e-01 -1.518675088882446289e-01 -2.079465389251708984e-01 1.526441127061843872e-01 1.934089958667755127e-01 3.560283184051513672e-01 -4.066219925880432129e-02 -1.001740992069244385e-01 -1.374491453170776367e-01 -1.958503574132919312e-01 -7.879937998950481415e-03 -3.750476241111755371e-02 2.498094178736209869e-02 -4.447947815060615540e-02 -5.435502156615257263e-02 -1.446582283824682236e-02 2.410515248775482178e-01
-3.403124511241912842e-01 -1.125042065978050232e-01 -1.062514632940292358e-01 -7.048568874597549438e-02 1.850517541170120239e-01 -1.006712689995765686e-01 -2.335266023874282837e-01 1.947605609893798828e-01 2.666116952896118164e-01 6.949778646230697632e-02 -4.658611724153161049e-04 1.327327191829681396e-01 1.306687016040086746e-02 -2.100261002779006958e-01 9.490706771612167358e-02 1.930324137210845947e-01 3.222621977329254150e-01 3.710498511791229248e-01 -1.696897000074386597e-01 4.976715147495269775e-02 2.672824263572692871e-01 -5.510107427835464478e-02 -7.729934155941009521e-02 1.413133889436721802e-01 -1.805402487516403198e-01 1.342817842960357666e-01 1.772975027561187744e-01 1.496305465698242188e-01 -7.933100312948226929e-02 2.142347544431686401e-01 -4.822185635566711426e-02 -4.646287113428115845e-02
-2.491995096206665039e-01 -4.125823825597763062e-02 1.614866852760314941e-01 -1.967666447162628174e-01 -5.867325235158205032e-03 1.663250476121902466e-02 -2.856501936912536621e-01 2.097996920347213745e-01 -2.293032780289649963e-02 8.904171735048294067e-02 -1.672818660736083984e-01 6.570620834827423096e-02 1.583085209131240845e-01 -3.462008833885192871e-01 1.698994785547256470e-01 -1.645453572273254395e-01 -3.641093894839286804e-02 2.202303409576416016e-01 -1.021677702665328979e-01 1.105505079030990601e-01 3.025138080120086670e-01 -2.197234183549880981e-01 -2.198043167591094971e-01 2.342524565756320953e-02 -1.003289446234703064e-01 -2.491264939308166504e-01 -2.584138810634613037e-01 2.008541971445083618e-01 -5.281362682580947876e-02 -2.256089150905609131e-01 6.112984195351600647e-02 -7.777425646781921387e-02
-1.784030050039291382e-01 -5.164225026965141296e-02 2.064794115722179413e-02 -2.570962905883789062e-01 -1.973113566637039185e-01 3.573673665523529053e-01 -4.254119396209716797e-01 9.094574302434921265e-02 -2.353119254112243652e-01 -6.130974506959319115e-04 -4.342145100235939026e-02 -4.120589792728424072e-02 3.022239804267883301e-01 -1.484916359186172485e-01 -2.510632574558258057e-02 5.403138697147369385e-03 -4.754042252898216248e-02 1.864115744829177856e-01 -1.704128831624984741e-01 -3.242266550660133362e-02 1.137591302394866943e-01 1.404636502265930176e-01 1.851205974817276001e-01 1.187435686588287354e-01 -2.283298783004283905e-02 1.461289227008819580e-01 8.924386650323867798e-02 2.575967013835906982e-01 -2.986696064472198486e-01 -9.024601429700851440e-02 -1.261224895715713501e-01 -1.117788180708885193e-01
-1.409169435501098633e-01 -7.304082810878753662e-02 -1.101401373744010925e-01 2.050677500665187836e-02 -1.065698713064193726e-01 8.305080980062484741e-02 7.495593279600143433e-02 1.743150204420089722e-01 2.742680907249450684e-02 8.970686793327331543e-02 -1.235389634966850281e-01 2.971824817359447479e-02 3.804537057876586914e-01 -9.206237643957138062e-02 8.819502592086791992e-02 2.567427456378936768e-01 -2.695874124765396118e-02 4.613241553306579590e-02 -1.070954054594039917e-01 7.678961008787155151e-02 4.592814147472381592e-01 -7.557125389575958252e-02 -1.766511797904968262e-01 3.559504151344299316e-01 -1.129950284957885742e-01 -1.223562657833099365e-01 4.859784245491027832e-02 2.270807623863220215e-01 -7.231799513101577759e-02 2.491701208055019379e-02 2.518336176872253418e-01 -3.322982192039489746e-01
-1.536381989717483521e-01 -2.168310573324561119e-03 1.504764258861541748e-01 2.010828349739313126e-03 5.100550502538681030e-02 -5.865803919732570648e-03 -2.950989305973052979e-01 6.970925629138946533e-02 2.591009438037872314e-01 -7.257387042045593262e-02 8.273950219154357910e-02 -7.880406826734542847e-02 8.291883021593093872e-02 -2.101161032915115356e-01 2.245198190212249756e-01 4.003746807575225830e-01 -4.856009781360626221e-02 2.672235369682312012e-01 -1.834246963262557983e-01 -4.909452795982360840e-02 3.585381805896759033e-01 6.221749261021614075e-02 -3.187826871871948242e-01 -3.645552205853164196e-04 -1.054170653223991394e-01 -1.480048596858978271e-01 -2.046079933643341064e-01 5.330272391438484192e-02 -2.092238515615463257e-02 -1.015022322535514832e-01 2.771336734294891357e-01 -5.332274362444877625e-02
-4.175407588481903076e-01 -2.636966295540332794e-02 9.564308822154998779e-02 -1.324502676725387573e-01 -5.557311698794364929e-02 1.536532640457153320e-01 -2.513449192047119141e-01 1.995768249034881592e-01 -4.946545138955116272e-02 -1.542696058750152588e-01 -1.589060127735137939e-01 9.009443223476409912e-02 1.400098800659179688e-01 6.127353012561798096e-02 -1.656860262155532837e-01 3.376836776733398438e-01 -1.551180779933929443e-01 1.908839493989944458e-01 -1.574756503105163574e-01 8.830504864454269409e-02 6.779617816209793091e-02 2.612128257751464844e-01 -2.442540675401687622e-01 8.804298192262649536e-02 3.846798464655876160e-02 -6.853678822517395020e-02 -3.386704027652740479e-01 -5.586129799485206604e-02 -1.259932368993759155e-01 -5.935522913932800293e-02 6.878007203340530396e-02 -2.503186464309692383e-01
-2.305939048528671265e-01 -2.984026968479156494e-01 1.010394468903541565e-02 -2.023899257183074951e-01 7.602080237120389938e-03 3.942383453249931335e-02 -2.216990143060684204e-01 3.069167733192443848e-01 2.732189139351248741e-03 -8.483365178108215332e-02 -2.046926133334636688e-02 1.228147745132446289e-01 1.450234949588775635e-01 -9.114025160670280457e-03 2.607288360595703125e-01 1.779704727232456207e-02 -6.308660656213760376e-02 1.615695804357528687e-01 -2.553626298904418945e-01 6.268993020057678223e-02 1.356883347034454346e-01 5.448769312351942062e-03 -2.854620814323425293e-01 1.423605531454086304e-01 -1.030392721295356750e-01 6.046290695667266846e-02 -3.989852070808410645e-01 -2.095154672861099243e-01 -4.733981564640998840e-02 7.217286527156829834e-02 3.030547499656677246e-01 -1.535197496414184570e-01
-1.777129322290420532e-01 3.015477955341339111e-01 -5.988388881087303162e-02 -2.136535495519638062e-01 1.962508410215377808e-01 -9.438874572515487671e-02 -1.686587929725646973e-01 2.562512271106243134e-02 -6.570897251367568970e-02 1.020218208432197571e-01 8.206062763929367065e-02 -1.439142525196075439e-01 -1.207306422293186188e-02 -1.947062015533447266e-01 -5.428655818104743958e-02 1.974477618932723999e-01 1.156705245375633240e-02 6.587287783622741699e-02 3.874513320624828339e-03 2.009705156087875366e-01 2.654029726982116699e-01 -9.049071371555328369e-02 1.675989031791687012e-01 2.382674068212509155e-01 -1.959371417760848999e-01 -1.550632715225219727e-01 -1.460685729980468750e-01 -2.573469281196594238e-01 -4.092605710029602051e-01 -1.651484370231628418e-01 1.507241874933242798e-01 2.317673414945602417e-01
-2.004663199186325073e-01 -5.981326848268508911e-02 2.147694677114486694e-01 5.154546815901994705e-04 -1.117727458477020264e-01 2.268572598695755005e-01 -1.860493272542953491e-01 2.017342858016490936e-02 1.945815831422805786e-01 -2.349473088979721069e-01 -6.337396800518035889e-02 -1.950401812791824341e-01 2.083157896995544434e-01 -8.476468920707702637e-02 7.295717298984527588e-02 -3.013717196881771088e-02 4.304774105548858643e-02 1.451462358236312866e-01 1.374013163149356842e-02 -1.537887752056121826e-01 4.749574065208435059e-01 -1.722529977560043335e-01 1.472801119089126587e-01 1.095632612705230713e-01 -1.522067189216613770e-01 1.720060259103775024e-01 -4.997334256768226624e-02 1.071399524807929993e-01 -2.515565752983093262e-01 -3.284329771995544434e-01 1.620048284530639648e-01 -1.391576677560806274e-01
-4.605845361948013306e-02 -6.150142848491668701e-02 -8.129152655601501465e-02 -8.359090983867645264e-02 1.610516756772994995e-01 -1.031599491834640503e-01 -2.349341660737991333e-01 -2.284322120249271393e-02 -1.239748597145080566e-01 -1.576170921325683594e-01 -1.708410829305648804e-01 3.164835972711443901e-03 1.363068073987960815e-01 -2.624347209930419922e-01 -1.605104804039001465e-01 2.414323389530181885e-01 -3.412858545780181885e-01 -2.282729744911193848e-01 -3.167318105697631836e-01 2.715390324592590332e-01 1.133774891495704651e-01 5.746410787105560303e-02 4.982347786426544189e-02 6.712061911821365356e-02 -2.364940792322158813e-01 3.275078833103179932e-01 -9.162667393684387207e-02 -2.589908242225646973e-01 2.486131154000759125e-02 -1.903052479028701782e-01 2.726339548826217651e-02 -7.259070128202438354e-02
-7.575299590826034546e-02 -4.615866020321846008e-02 -1.347520351409912109e-01 -1.481573879718780518e-01 2.152833789587020874e-01 5.025987327098846436e-02 -2.386312633752822876e-01 -7.362560182809829712e-02 -2.862291932106018066e-01 2.485155686736106873e-02 9.307129681110382080e-02 -3.456404209136962891e-01 2.357589602470397949e-01 -3.666711449623107910e-01 3.871539235115051270e-02 -5.161570757627487183e-02 1.502642640843987465e-03 8.240251243114471436e-02 9.480039030313491821e-02 -1.041892543435096741e-02 3.864467740058898926e-01 1.012227237224578857e-01 -1.274487376213073730e-01 1.152305398136377335e-03 -5.543705821037292480e-02 2.916156947612762451e-01 -1.375852525234222412e-01 1.078865975141525269e-01 7.014299929141998291e-02 1.695802509784698486e-01 4.175071418285369873e-02 -3.001560270786285400e-01
-3.280458748340606689e-01 1.010465770959854126e-01 -1.355554163455963135e-01 -9.229113161563873291e-02 7.989758253097534180e-02 5.776236206293106079e-02 -1.118158474564552307e-01 -8.722965419292449951e-02 -2.416989952325820923e-02 5.828284844756126404e-02 1.749607324600219727e-01 -5.224151536822319031e-02 6.789554655551910400e-02 -1.688701212406158447e-01 -1.272993832826614380e-01 -2.891466021537780762e-02 -4.360531643033027649e-02 2.846499979496002197e-01 2.527235634624958038e-02 3.811986371874809265e-02 4.871741831302642822e-01 -1.704318821430206299e-01 -2.945181168615818024e-02 -1.462647318840026855e-02 -3.438076972961425781e-01 -6.037349626421928406e-02 -4.215826690196990967e-01 1.611398756504058838e-01 3.994035720825195312e-02 -1.205128729343414307e-01 -6.536141782999038696e-02 -1.988411843776702881e-01
-2.327786982059478760e-01 1.653173863887786865e-01 1.562820523977279663e-01 -2.241112738847732544e-01 3.042345345020294189e-01 -3.006806597113609314e-03 -6.364110112190246582e-02 2.260119169950485229e-01 -1.417041569948196411e-01 -2.420143038034439087e-01 1.349160540848970413e-02 4.031434189528226852e-03 -3.240847215056419373e-02 -1.533022969961166382e-01 -6.811444461345672607e-02 1.545689553022384644e-01 1.739970147609710693e-01 6.714496016502380371e-02 -1.919643878936767578e-01 1.322638541460037231e-01 2.128283083438873291e-01 1.675884611904621124e-02 -1.794327497482299805e-01 1.525249481201171875e-01 1.129066869616508484e-01 -6.771984510123729706e-03 -1.528566423803567886e-02 1.848441213369369507e-01 -2.805886566638946533e-01 -2.599250376224517822e-01 3.457199335098266602e-01 2.470433712005615234e-01
-3.431862592697143555e-01 -6.527204066514968872e-02 -3.232740238308906555e-02 -2.087228745222091675e-01 6.640199571847915649e-02 2.252186983823776245e-01 -1.150212436914443970e-01 -4.235540702939033508e-02 1.009933650493621826e-02 9.554030001163482666e-02 -1.014558076858520508e-01 5.678677931427955627e-02 3.901014626026153564e-01 -1.921949982643127441e-01 -1.129464954137802124e-01 6.114099174737930298e-02 -6.701628118753433228e-02 -1.053068488836288452e-01 -2.510895393788814545e-02 -1.580547541379928589e-01 4.485281407833099365e-01 7.432432472705841064e-02 1.943465769290924072e-01 4.193335771560668945e-02 -2.778820097446441650e-01 -7.714792340993881226e-02 -2.094149440526962280e-01 6.304309703409671783e-03 -7.305989041924476624e-03 1.169106587767601013e-01 -2.257009595632553101e-01 -2.359760999679565430e-01
1.278677582740783691e-01 2.122012674808502197e-01 -2.815170586109161377e-01 -2.644991874694824219e-01 2.701026014983654022e-02 1.766058653593063354e-01 -1.048890948295593262e-01 2.718362808227539062e-01 -2.678113281726837158e-01 -1.875772029161453247e-01 1.135205011814832687e-02 -1.793657094240188599e-01 1.408336870372295380e-02 -8.669526129961013794e-02 4.090675339102745056e-02 4.107896685600280762e-01 3.808388486504554749e-03 1.169560253620147705e-01 -7.154185324907302856e-03 1.897214204072952271e-01 3.253702521324157715e-01 -8.146315068006515503e-02 -7.073448598384857178e-02 9.261109679937362671e-02 -7.787209004163742065e-02 -3.928953036665916443e-02 -2.405188977718353271e-01 -7.421182096004486084e-02 -2.588717937469482422e-01 -9.535751491785049438e-02 5.770297348499298096e-02 1.703680902719497681e-01
-2.153119891881942749e-01 8.291485905647277832e-02 -1.041053980588912964e-01 -3.662730157375335693e-01 6.389708817005157471e-02 -5.267653241753578186e-02 -1.433392316102981567e-01 3.242052718997001648e-02 -6.583989411592483521e-02 2.494458109140396118e-02 -3.797407448291778564e-02 1.894791275262832642e-01 3.081333339214324951e-01 -6.262619793415069580e-02 -1.469620764255523682e-01 2.819606065750122070e-01 1.355063449591398239e-02 3.546566236764192581e-03 -7.571906596422195435e-02 -6.099222600460052490e-02 3.919874429702758789e-01 -4.629209637641906738e-02 1.761232912540435791e-01 -1.639357507228851318e-01 4.143118858337402344e-02 -1.862040460109710693e-01 -2.404683455824851990e-02 -3.678291440010070801e-01 -3.122210204601287842e-01 -9.187432378530502319e-02 1.011153757572174072e-01 -1.389042735099792480e-01
-1.893198341131210327e-01 2.207828313112258911e-01 5.733290687203407288e-02 -1.329056173563003540e-01 2.760734260082244873e-01 -8.660464733839035034e-02 -2.248831391334533691e-01 3.836731612682342529e-01 2.956886962056159973e-02 -7.072382420301437378e-02 -2.935611829161643982e-02 -8.744809031486511230e-02 1.285333633422851562e-01 -2.553880512714385986e-01 -5.634010210633277893e-02 2.604530751705169678e-01 -4.773926734924316406e-02 -3.118572756648063660e-02 -1.858975589275360107e-01 -2.300807833671569824e-01 2.002559304237365723e-01 -1.221978366374969482e-01 -1.113773211836814880e-01 1.732831448316574097e-01 4.244095832109451294e-02 5.884879082441329956e-02 -9.853043407201766968e-02 -2.935524880886077881e-01 -2.577207088470458984e-01 -1.716573834419250488e-01 -1.892655715346336365e-02 2.454081475734710693e-01
-1.939391903579235077e-02 4.291381686925888062e-02 1.669029705226421356e-02 -2.769687175750732422e-01 1.639172881841659546e-01 -2.126471325755119324e-02 5.903524905443191528e-02 3.695859014987945557e-01 1.975464671850204468e-01 1.203181222081184387e-01 -1.725095361471176147e-01 1.372921168804168701e-01 1.305147707462310791e-01 -1.442615836858749390e-01 -1.693392246961593628e-01 3.753236830234527588e-01 2.282970845699310303e-01 -1.178348734974861145e-01 1.256600469350814819e-01 1.367439180612564087e-01 4.426960349082946777e-01 3.738052770495414734e-02 8.411113917827606201e-02 -1.304036378860473633e-01 -2.312447726726531982e-01 7.171077281236648560e-02 -1.139213442802429199e-01 -4.600749164819717407e-02 -1.786004751920700073e-01 -2.097610011696815491e-02 -1.010823622345924377e-01 -7.533597946166992188e-02
-4.718016088008880615e-02 -1.140562910586595535e-02 -1.508995890617370605e-01 -5.326830595731735229e-02 8.572970330715179443e-02 -8.759062737226486206e-02 -2.700861692428588867e-01 4.955341294407844543e-02 -1.895578950643539429e-01 -2.473695576190948486e-01 1.145574375987052917e-01 1.025312319397926331e-01 2.774217724800109863e-01 -8.049722760915756226e-02 -1.884194612503051758e-01 3.673775196075439453e-01 8.616173267364501953e-02 -9.615852683782577515e-02 -1.769475825130939484e-02 1.440578848123550415e-01 -5.920921266078948975e-02 -7.582025229930877686e-02 9.114584326744079590e-02 3.383621871471405029e-01 -1.978154033422470093e-01 2.054039537906646729e-01 -1.323813945055007935e-01 -3.608281612396240234e-01 -2.751837074756622314e-01 -7.473180443048477173e-02 1.276605427265167236e-01 -1.024814844131469727e-01
-2.149522304534912109e-01 2.266806066036224365e-01 -9.817629307508468628e-02 -3.249581754207611084e-01 2.898610830307006836e-01 -2.796689281240105629e-03 2.598815830424427986e-03 1.791707426309585571e-01 -4.564137756824493408e-02 -8.346218615770339966e-02 1.498541086912155151e-01 3.546607866883277893e-02 -8.516182750463485718e-02 -3.384682238101959229e-01 -6.378892064094543457e-02 3.711695671081542969e-01 5.809720978140830994e-02 -8.961647748947143555e-02 3.283578902482986450e-02 1.153777763247489929e-01 2.268545329570770264e-01 5.786409974098205566e-02 -1.247376725077629089e-01 6.329904496669769287e-02 1.456648558378219604e-01 6.049468368291854858e-02 -1.144357025623321533e-01 -1.975304186344146729e-01 -1.255777180194854736e-01 -3.033306598663330078e-01 -5.420208722352981567e-02 -2.945225834846496582e-01
-3.468302786350250244e-01 7.669954001903533936e-02 7.610748056322336197e-03 -6.297376006841659546e-02 -4.114916920661926270e-02 -1.512995809316635132e-01 -2.512229084968566895e-01 -1.832945644855499268e-02 -2.077353000640869141e-01 -8.741103857755661011e-02 -1.160426903516054153e-02 1.217425148934125900e-02 1.047398895025253296e-01 -6.468692421913146973e-02 -1.442526727914810181e-01 3.372473716735839844e-01 -3.421185016632080078e-01 -6.294669955968856812e-02 -1.309079229831695557e-01 1.883688867092132568e-01 2.659809589385986328e-01 -2.822579741477966309e-01 -9.522365033626556396e-02 -6.253577768802642822e-02 -2.698005437850952148e-01 -1.031893864274024963e-01 4.100927151739597321e-03 -1.273488402366638184e-01 -3.556447923183441162e-01 1.071472465991973877e-01 -6.539693474769592285e-02 4.533647000789642334e-02
1.275047753006219864e-02 1.025417372584342957e-01 9.410829842090606689e-02 -1.824715584516525269e-01 1.760855466127395630e-01 -6.455728411674499512e-02 1.489023864269256592e-01 2.515130937099456787e-01 -3.709904477000236511e-02 -2.705132775008678436e-02 3.488900884985923767e-02 3.683768808841705322e-01 1.190998032689094543e-01 -1.915199905633926392e-01 -1.083315461874008179e-01 4.177581965923309326e-01 -3.268392756581306458e-02 1.965568400919437408e-02 -2.545523643493652344e-02 3.030970990657806396e-01 4.265183210372924805e-01 2.002868056297302246e-01 1.416160613298416138e-01 -1.212967783212661743e-01 -2.070732228457927704e-02 -3.359367698431015015e-02 1.873850589618086815e-03 -1.554456055164337158e-01 -1.846025586128234863e-01 -8.792527019977569580e-02 4.094159230589866638e-03 -1.791528314352035522e-01
-1.468160562217235565e-02 1.447645574808120728e-01 -4.808413982391357422e-02 -4.183871448040008545e-01 3.157708644866943359e-01 -5.640811473131179810e-02 -8.695915341377258301e-02 2.026213854551315308e-01 -2.934937551617622375e-02 8.889047801494598389e-02 2.836935520172119141e-01 2.582713216543197632e-02 2.760884165763854980e-01 -3.235218301415443420e-02 4.009560123085975647e-02 2.812003493309020996e-01 2.037288546562194824e-01 -1.524967849254608154e-01 -1.142506022006273270e-02 2.820501029491424561e-01 1.744351387023925781e-01 1.731861382722854614e-01 3.592310845851898193e-02 1.253155246376991272e-02 -1.921183466911315918e-01 1.960836201906204224e-01 -5.001438781619071960e-02 -2.583858072757720947e-01 -1.537995785474777222e-01 -1.253826767206192017e-01 -7.731092721223831177e-02 -7.619496434926986694e-02
-3.064285814762115479e-01 2.898723818361759186e-02 1.843730360269546509e-02 -2.241211682558059692e-01 -1.067947670817375183e-01 1.530768275260925293e-01 -2.730064392089843750e-01 3.370334506034851074e-01 5.165479704737663269e-02 5.013019591569900513e-02 1.653043203987181187e-03 3.473110496997833252e-02 2.736353874206542969e-01 -3.291361033916473389e-01 2.110788226127624512e-01 1.400084048509597778e-01 -7.225880026817321777e-02 1.344585418701171875e-01 -1.334681957960128784e-01 8.714272826910018921e-02 2.278481423854827881e-01 9.361796081066131592e-02 -3.326196670532226562e-01 7.481094449758529663e-02 9.089463949203491211e-02 -2.236392050981521606e-01 -7.605625689029693604e-02 6.403773277997970581e-02 1.280211359262466431e-01 -1.081337854266166687e-01 2.045462429523468018e-01 -1.194675937294960022e-01
-2.918735146522521973e-01 7.025333493947982788e-02 1.320020854473114014e-01 -3.898626267910003662e-01 1.623203307390213013e-01 1.406594738364219666e-02 3.697890043258666992e-02 -7.966532558202743530e-02 8.068093657493591309e-02 4.113062471151351929e-02 9.059088677167892456e-02 9.522636234760284424e-02 3.509046435356140137e-01 -3.378512263298034668e-01 2.317621000111103058e-02 1.909810453653335571e-01 7.827026769518852234e-03 -1.254151761531829834e-01 1.629461348056793213e-01 -7.664655148983001709e-02 4.201118350028991699e-01 7.561181485652923584e-02 -1.543833129107952118e-02 7.435898762196302414e-03 -1.938719451427459717e-01 1.578434556722640991e-02 -1.729920655488967896e-01 6.596547365188598633e-02 1.873285025358200073e-01 8.932126313447952271e-02 -2.432557195425033569e-01 -3.680925071239471436e-02
-4.106636345386505127e-01 5.413682758808135986e-02 4.476930946111679077e-02 -1.005620360374450684e-01 5.010671541094779968e-02 1.769032925367355347e-01 -2.245997339487075806e-01 2.038993388414382935e-01 -8.738125860691070557e-02 -1.945594996213912964e-01 -5.709221586585044861e-02 -3.627267479896545410e-02 1.258676201105117798e-01 -2.601205110549926758e-01 2.293739914894104004e-01 4.092741012573242188e-02 -7.146687246859073639e-03 2.264385521411895752e-01 -7.282106578350067139e-02 5.390152335166931152e-02 3.922868669033050537e-01 -1.275320202112197876e-01 -1.500906050205230713e-01 -7.161827385425567627e-02 -8.109298534691333771e-03 -3.412554860115051270e-01 -4.446635022759437561e-02 1.370019316673278809e-01 1.715836115181446075e-02 -1.707653105258941650e-01 1.966167539358139038e-01 -1.997507512569427490e-01
-1.372000724077224731e-01 -2.096882462501525879e-02 2.033479362726211548e-01 -3.299612998962402344e-01 8.313518762588500977e-02 1.059246286749839783e-01 -1.205892190337181091e-01 6.908320635557174683e-02 -2.452685832977294922e-01 -3.301688656210899353e-02 2.438926603645086288e-03 2.339526861906051636e-01 2.112420052289962769e-01 -2.489730417728424072e-01 4.243881255388259888e-02 8.581499755382537842e-02 -2.266852855682373047e-01 1.260003913193941116e-02 6.991638801991939545e-03 -7.800933718681335449e-02 5.061101913452148438e-01 1.169152259826660156e-01 1.308834701776504517e-01 9.126189351081848145e-02 -1.355810016393661499e-01 6.784135103225708008e-02 -1.569966971874237061e-01 2.186560034751892090e-01 1.526314616203308105e-01 1.981771886348724365e-01 -1.850449293851852417e-01 -1.268575340509414673e-01
-1.398681253194808960e-01 1.403201818466186523e-01 8.559779077768325806e-02 -1.280899643898010254e-01 -4.506752267479896545e-02 -9.314786642789840698e-02 -3.787034749984741211e-01 -1.463449150323867798e-01 3.268638998270034790e-02 8.598352968692779541e-02 8.470563217997550964e-03 9.070391207933425903e-02 1.342872679233551025e-01 -2.948489487171173096e-01 3.689530119299888611e-02 1.374804675579071045e-01 1.867650598287582397e-01 2.013149708509445190e-01 -2.152917832136154175e-01 7.644348591566085815e-02 3.726190924644470215e-01 -1.162245962768793106e-02 1.406206004321575165e-02 9.002110920846462250e-03 -3.057202324271202087e-02 -2.680155336856842041e-01 -3.545115888118743896e-02 9.559307992458343506e-02 -1.940637640655040741e-02 -3.218314647674560547e-01 3.496996164321899414e-01 -2.078827321529388428e-01
-1.082754693925380707e-02 -1.962023973464965820e-02 -1.785741746425628662e-02 -3.118823468685150146e-01 3.710155487060546875e-01 -5.233414471149444580e-02 2.934205159544944763e-02 3.974486589431762695e-01 -3.130754083395004272e-02 1.957422867417335510e-02 4.496114328503608704e-02 1.787395924329757690e-01 2.266874015331268311e-01 -1.974674910306930542e-01 -3.577648103237152100e-02 5.826003476977348328e-02 1.779579743742942810e-02 -1.118512079119682312e-01 -6.539580225944519043e-02 2.966695427894592285e-01 2.506306171417236328e-01 2.837687134742736816e-01 -3.565510734915733337e-02 1.853036880493164062e-01 9.023865312337875366e-02 -1.087245494127273560e-01 -2.581810057163238525e-01 -4.792701825499534607e-02 -2.281637787818908691e-01 -4.122131317853927612e-02 -2.015313208103179932e-01 7.032676786184310913e-02
-2.651506662368774414e-01 -6.985596567392349243e-02 9.517215192317962646e-02 -2.282928973436355591e-01 1.274465769529342651e-01 5.456580221652984619e-02 -1.507570743560791016e-01 -8.766834437847137451e-02 -1.965975761413574219e-01 2.781759500503540039e-01 -8.849937468767166138e-03 1.347279995679855347e-01 1.609156578779220581e-01 -2.939426600933074951e-01 1.576990336179733276e-01 2.994476258754730225e-01 -1.902152001857757568e-01 -5.137178674340248108e-02 -3.585735335946083069e-02 3.162167221307754517e-02 3.736037909984588623e-01 3.325601294636726379e-02 7.739286124706268311e-02 -1.180526893585920334e-02 -1.089330390095710754e-01 1.332203149795532227e-01 -3.645923435688018799e-01 2.113402783870697021e-01 3.099402785301208496e-02 8.959805220365524292e-02 -1.712020933628082275e-01 -1.395843476057052612e-01
-1.024242788553237915e-01 1.732532083988189697e-01 1.045254059135913849e-02 -2.320993505418300629e-02 7.958103716373443604e-02 -5.683400668203830719e-03 -1.501244902610778809e-01 2.436091154813766479e-01 -1.911293566226959229e-01 1.408614814281463623e-01 2.759909927845001221e-01 2.134374976158142090e-01 4.038367420434951782e-02 -1.533384919166564941e-01 -4.194357991218566895e-02 1.523122787475585938e-01 -1.840342432260513306e-01 1.492657959461212158e-01 1.173042729496955872e-01 1.937017440795898438e-01 4.677782952785491943e-01 2.347546964883804321e-01 -6.761442869901657104e-02 -3.494288772344589233e-02 -1.225231066346168518e-01 -2.013070732355117798e-01 -3.145791217684745789e-02 -3.175283670425415039e-01 -1.900649964809417725e-01 -1.502124816179275513e-01 1.459978669881820679e-01 1.337639689445495605e-01
3.185658156871795654e-02 1.311036199331283569e-01 1.506556123495101929e-01 -4.412437081336975098e-01 1.693981289863586426e-01 -8.943593502044677734e-02 -4.286490008234977722e-02 3.449581861495971680e-01 1.979269236326217651e-01 -4.200822487473487854e-02 9.887384623289108276e-02 3.682057186961174011e-02 1.731875687837600708e-01 -1.673654764890670776e-01 -1.344742476940155029e-01 1.297215074300765991e-01 1.219157204031944275e-01 -5.709518864750862122e-02 -2.497937344014644623e-02 3.128472268581390381e-01 1.363496035337448120e-01 5.672866478562355042e-02 2.205201834440231323e-01 2.242081984877586365e-02 -1.941173523664474487e-01 2.090813964605331421e-01 -1.386738866567611694e-01 -2.499870955944061279e-01 -2.571976482868194580e-01 -1.184467375278472900e-01 -2.578890137374401093e-02 1.742423623800277710e-01
-6.508079171180725098e-02 -1.906023770570755005e-01 3.755347728729248047e-01 -1.653147488832473755e-01 1.164184883236885071e-01 1.163508370518684387e-02 -2.482344955205917358e-02 -6.194714084267616272e-02 -9.788861125707626343e-02 -1.616695821285247803e-01 2.919616699218750000e-01 1.881350725889205933e-01 3.371164575219154358e-02 -4.381423294544219971e-01 1.003775047138333321e-03 1.809660494327545166e-01 -1.437784284353256226e-01 -1.863372027873992920e-01 -1.117448434233665466e-01 -3.233182011172175407e-03 2.466996163129806519e-01 1.284615397453308105e-01 8.146215230226516724e-03 2.135857194662094116e-01 -1.519819796085357666e-01 -2.039932459592819214e-01 -1.694285543635487556e-03 -7.705498486757278442e-02 -2.991065084934234619e-01 -4.562279954552650452e-02 9.114284813404083252e-02 1.711213439702987671e-01
-1.046832799911499023e-01 7.618921995162963867e-02 2.365105748176574707e-01 -4.106778800487518311e-01 2.451790273189544678e-01 1.738300547003746033e-02 -8.818791806697845459e-02 2.474763244390487671e-01 -3.311930298805236816e-01 -1.643131375312805176e-01 -1.301352530717849731e-01 8.020267635583877563e-02 7.313935551792383194e-03 -1.614298969507217407e-01 -1.009865403175354004e-01 2.370748966932296753e-01 3.070772290229797363e-01 6.760429590940475464e-02 -2.788190245628356934e-01 2.389133572578430176e-01 1.336721777915954590e-01 3.056917898356914520e-02 -2.159210741519927979e-01 -4.290974885225296021e-02 -1.610361505299806595e-04 -3.513613343238830566e-02 -1.831111311912536621e-01 1.098922416567802429e-01 -1.379475593566894531e-01 -5.155363678932189941e-02 7.500528544187545776e-02 -3.910749778151512146e-02
-1.124395728111267090e-01 8.779194205999374390e-02 1.314477175474166870e-01 -2.820857614278793335e-02 -2.548130452632904053e-01 5.120724067091941833e-02 -3.892987370491027832e-01 7.785616070032119751e-02 -9.532251954078674316e-02 -1.283939275890588760e-02 -9.237949550151824951e-02 1.702290773391723633e-01 1.921076476573944092e-01 -6.914526224136352539e-02 4.252104461193084717e-02 3.010129630565643311e-01 -2.343579232692718506e-01 5.749838426709175110e-02 -7.326888293027877808e-02 1.832759827375411987e-01 4.869222640991210938e-01 -9.540935605764389038e-02 -2.024893164634704590e-01 1.413679122924804688e-01 -1.835318468511104584e-02 6.333071738481521606e-02 1.791266351938247681e-01 4.788899421691894531e-02 -7.472235709428787231e-02 -1.064652875065803528e-01 1.669953465461730957e-01 -2.600734233856201172e-01
-8.115728199481964111e-02 1.329660117626190186e-01 -5.075946077704429626e-02 -9.485872834920883179e-02 -1.111667826771736145e-01 -1.657075136899948120e-01 -2.315494269132614136e-01 3.600697815418243408e-01 -5.362489819526672363e-02 -2.974775731563568115e-01 -1.332006766460835934e-03 -8.409963548183441162e-02 1.741233021020889282e-01 -3.199124038219451904e-01 8.842332661151885986e-02 8.637550473213195801e-02 -1.951607614755630493e-01 2.068333923816680908e-01 -3.473379462957382202e-02 1.173146665096282959e-01 2.471158057451248169e-01 8.257450908422470093e-02 -4.014474153518676758e-02 -2.449976466596126556e-02 -9.479358047246932983e-02 2.397586554288864136e-01 6.212682276964187622e-02 -2.416422218084335327e-01 -2.922322750091552734e-01 -2.116967886686325073e-01 -9.392721951007843018e-02 2.469799369573593140e-01
-1.018152385950088501e-01 2.514041960239410400e-02 -1.396377533674240112e-01 -1.861578226089477539e-01 -1.408181502483785152e-03 2.495488338172435760e-02 -3.461765348911285400e-01 2.130006402730941772e-01 2.175657637417316437e-02 2.121729105710983276e-01 -1.624571382999420166e-01 -1.545954793691635132e-01 8.629725873470306396e-02 -2.889582812786102295e-01 1.757008731365203857e-01 -1.598054319620132446e-01 4.815655574202537537e-02 -1.433586329221725464e-01 -1.011259481310844421e-01 9.675571322441101074e-02 3.965064585208892822e-01 -3.845963627099990845e-02 2.828126549720764160e-01 1.983938217163085938e-01 -2.801196277141571045e-01 -2.932050637900829315e-02 -1.408699154853820801e-01 1.764346659183502197e-01 -8.383157104253768921e-02 1.077921013347804546e-03 2.607702016830444336e-01 -7.196280173957347870e-03
-2.871623933315277100e-01 -1.686682999134063721e-01 1.838116496801376343e-01 -3.208687901496887207e-02 5.249436944723129272e-02 7.395941019058227539e-02 -3.608644902706146240e-01 1.718288809061050415e-01 9.619278460741043091e-02 -2.347258478403091431e-01 -1.314401626586914062e-01 9.437791258096694946e-02 2.463841810822486877e-02 -1.677216142416000366e-01 1.232690960168838501e-01 3.673845827579498291e-01 -1.739047914743423462e-01 2.646262943744659424e-02 -2.718236148357391357e-01 -8.602271974086761475e-02 5.939510837197303772e-02 -1.418830710463225842e-03 -2.298492044210433960e-01 2.565722167491912842e-01 1.895713806152343750e-02 -1.227626875042915344e-01 -2.152491658926010132e-01 8.582379668951034546e-03 -1.471966207027435303e-01 -1.270804256200790405e-01 1.907517760992050171e-01 -2.154110819101333618e-01
-1.078395694494247437e-01 5.936159193515777588e-02 1.175963282585144043e-01 -2.991046309471130371e-01 1.925565451383590698e-01 3.895088285207748413e-02 -9.637881070375442505e-02 5.092161297798156738e-01 3.787690028548240662e-02 1.020730957388877869e-01 2.012884467840194702e-01 8.374007791280746460e-02 1.982559710741043091e-01 -1.754284501075744629e-01 -1.770584136247634888e-01 9.312207251787185669e-02 1.009240522980690002e-01 -2.215775400400161743e-01 -1.298571079969406128e-01 2.112766951322555542e-01 1.480171382427215576e-01 7.388007640838623047e-02 1.762498766183853149e-01 -7.674390077590942383e-02 -6.252093613147735596e-02 3.481717780232429504e-02 -2.167346775531768799e-01 -9.797465056180953979e-02 -2.303103357553482056e-01 -2.821995317935943604e-01 -1.430631875991821289e-01 -7.028275728225708008e-02
-1.165719777345657349e-01 3.287539631128311157e-02 2.395922839641571045e-01 -8.493462949991226196e-02 3.301727175712585449e-01 1.458291411399841309e-01 -2.586623132228851318e-01 -1.823966056108474731e-01 3.308999910950660706e-02 -8.614850044250488281e-02 -1.181793510913848877e-01 -8.197467774152755737e-02 -1.841577701270580292e-02 -2.453998327255249023e-01 -1.430710107088088989e-01 3.120180070400238037e-01 -3.300772607326507568e-01 1.115108504891395569e-01 -2.171829193830490112e-01 8.390802145004272461e-02 4.078905582427978516e-01 -3.369823098182678223e-02 -2.661571800708770752e-01 -6.720113009214401245e-02 -2.494443766772747040e-02 7.375023514032363892e-02 -7.795712351799011230e-02 -6.465555727481842041e-02 2.422730252146720886e-02 -2.081807106733322144e-01 5.568414553999900818e-02 2.937821298837661743e-02
-1.303240954875946045e-01 -9.874328970909118652e-02 1.606360822916030884e-01 -7.710158824920654297e-02 1.085726097226142883e-01 1.615242213010787964e-01 -3.407641351222991943e-01 8.708988875150680542e-02 -1.512802988290786743e-01 1.429027020931243896e-01 4.173909425735473633e-01 -8.928354829549789429e-02 7.119012624025344849e-02 -2.818603515625000000e-01 -1.238648593425750732e-01 2.180411666631698608e-01 2.458588965237140656e-02 1.298404932022094727e-01 -2.103830315172672272e-02 -1.168262362480163574e-01 3.389268815517425537e-01 6.135233864188194275e-02 3.867374360561370850e-02 1.222942620515823364e-01 -1.960872113704681396e-01 -1.008895635604858398e-01 -3.056744337081909180e-01 2.019073069095611572e-01 1.758248955011367798e-01 -3.292019665241241455e-02 1.050504148006439209e-01 -1.205630376935005188e-01
-2.506843209266662598e-01 5.573455616831779480e-02 6.276261061429977417e-02 -1.156907975673675537e-01 -1.494945138692855835e-01 -1.523462776094675064e-02 -2.349296808242797852e-01 2.223450094461441040e-01 -3.625499010086059570e-01 6.189133599400520325e-02 -6.631232798099517822e-02 9.545713663101196289e-02 1.219125688076019287e-01 -1.674018986523151398e-02 1.562575846910476685e-01 3.625707030296325684e-01 -5.658862646669149399e-03 2.753953039646148682e-01 -1.304409205913543701e-01 2.176623046398162842e-01 1.495976895093917847e-01 2.151815034449100494e-02 -5.132326111197471619e-02 -1.622045189142227173e-01 -1.213027387857437134e-01 1.252933312207460403e-02 -1.798889786005020142e-01 -2.271832972764968872e-01 -3.992012143135070801e-01 1.093242764472961426e-01 -5.430513992905616760e-02 6.752148270606994629e-02
-1.765555292367935181e-01 3.019729442894458771e-02 3.735924065113067627e-01 -1.070287525653839111e-01 -5.906654521822929382e-03 2.954258769750595093e-02 -1.819663941860198975e-01 5.646139383316040039e-02 -2.653728425502777100e-01 -1.481930911540985107e-01 2.856371104717254639e-01 -1.172045245766639709e-01 8.386140316724777222e-02 5.382322147488594055e-02 1.064826846122741699e-01 2.640461362898349762e-02 -1.330268532037734985e-01 -1.977116763591766357e-01 1.422259956598281860e-02 3.594576418399810791e-01 4.542056024074554443e-01 7.902045547962188721e-02 -6.363675743341445923e-02 -4.804945737123489380e-02 -1.514683067798614502e-01 5.779587477445602417e-02 -8.994026482105255127e-02 1.771172285079956055e-01 -1.117490306496620178e-01 -2.284226566553115845e-01 -1.138463318347930908e-01 -1.467504501342773438e-01
-4.971545636653900146e-01 3.227447271347045898e-01 1.590796560049057007e-01 -1.929472535848617554e-01 1.089566200971603394e-01 8.743809163570404053e-02 6.493856757879257202e-02 2.221255898475646973e-01 1.066101714968681335e-02 -1.235054880380630493e-01 -7.890098541975021362e-02 3.511229157447814941e-02 2.059299051761627197e-01 7.696874439716339111e-03 1.368031501770019531e-01 -5.562020465731620789e-02 -1.073720157146453857e-01 -1.715649813413619995e-01 4.975523799657821655e-02 -6.365324556827545166e-02 2.571347057819366455e-01 1.717062294483184814e-02 2.010854929685592651e-01 1.062467843294143677e-01 -2.748633623123168945e-01 -2.208571583032608032e-01 -1.709194332361221313e-01 -2.230915576219558716e-01 -1.782861649990081787e-01 8.383834362030029297e-02 5.382387712597846985e-02 -1.237472817301750183e-01
-3.406678438186645508e-01 -1.195049211382865906e-01 -2.834952808916568756e-02 -2.884569205343723297e-02 -1.145485192537307739e-01 1.550596952438354492e-01 -4.498990476131439209e-01 2.273797690868377686e-01 -1.149930581450462341e-01 -2.349846065044403076e-01 -1.830594539642333984e-01 1.212750226259231567e-01 8.670337498188018799e-02 -8.932317048311233521e-02 8.742165565490722656e-02 1.307652443647384644e-01 -6.378763914108276367e-02 9.815456345677375793e-03 -2.726970016956329346e-01 7.655413448810577393e-02 7.416959851980209351e-02 -2.163006551563739777e-02 -9.545221179723739624e-02 2.549022734165191650e-01 -7.003108412027359009e-02 2.342549897730350494e-02 -4.044468104839324951e-01 -1.733130216598510742e-01 1.019966080784797668e-01 -1.307667344808578491e-01 -1.045397948473691940e-02 -1.694989502429962158e-01
-5.230718106031417847e-02 -4.032504744827747345e-03 2.417500503361225128e-02 -2.061202973127365112e-01 -7.225620001554489136e-02 -1.607468873262405396e-01 -4.407887756824493408e-01 2.027673274278640747e-01 -1.521231234073638916e-01 4.081203043460845947e-02 -1.518002003431320190e-01 -1.376469433307647705e-01 1.669203937053680420e-01 -5.363911390304565430e-02 9.452788531780242920e-02 1.281490176916122437e-01 1.760663241147994995e-01 1.280570477247238159e-01 -1.319230198860168457e-01 2.504042536020278931e-02 5.236451029777526855e-01 -6.313764303922653198e-02 -4.473595321178436279e-02 8.644134737551212311e-03 -4.458537697792053223e-02 -3.884746506810188293e-02 -3.319872021675109863e-01 -1.659458428621292114e-01 8.840063959360122681e-02 -1.030806005001068115e-01 -2.004668861627578735e-01 1.387102156877517700e-01
-3.748233616352081299e-01 -1.792925894260406494e-01 6.018432229757308960e-02 -2.297503650188446045e-01 2.229176759719848633e-01 4.862164705991744995e-02 -3.342944681644439697e-01 1.915138512849807739e-01 1.026332303881645203e-01 -3.480936586856842041e-02 -5.609381198883056641e-02 -1.738731265068054199e-01 2.949879169464111328e-01 -1.113658919930458069e-01 1.135016605257987976e-01 9.368716925382614136e-02 1.055239588022232056e-01 2.445448786020278931e-01 -5.420070886611938477e-02 1.439758688211441040e-01 2.950593233108520508e-01 -5.504350736737251282e-02 -1.732932031154632568e-01 2.070226892828941345e-02 -1.045523360371589661e-01 -3.400923013687133789e-01 -1.595320701599121094e-01 1.260390132665634155e-01 5.374255776405334473e-02 1.066197641193866730e-02 6.298463791608810425e-02 -1.192109733819961548e-01
-5.807124823331832886e-02 1.063340008258819580e-01 -1.268801465630531311e-02 -8.523875474929809570e-02 -6.535597890615463257e-02 -1.906497031450271606e-02 -4.381220042705535889e-01 2.782597541809082031e-01 8.890148252248764038e-02 -1.173032224178314209e-01 1.166769415140151978e-01 -1.127185001969337463e-01 8.245360106229782104e-02 -1.754369884729385376e-01 6.192990019917488098e-02 3.345476090908050537e-01 8.651797659695148468e-03 2.964221239089965820e-01 -1.690438687801361084e-01 1.822202801704406738e-01 2.272224873304367065e-01 -5.159731581807136536e-02 -1.863860040903091431e-01 3.004060359671711922e-03 7.116039842367172241e-02 3.051508963108062744e-02 -1.501010358333587646e-01 1.741653382778167725e-01 4.274580627679824829e-02 4.992397874593734741e-02 4.370194077491760254e-01 -9.816668182611465454e-02
-2.699702382087707520e-01 4.464462697505950928e-01 1.988691389560699463e-01 -1.146550178527832031e-01 3.365277945995330811e-01 1.082416102290153503e-01 -7.031918969005346298e-03 2.729538679122924805e-01 -1.795302182435989380e-01 -2.844454534351825714e-02 -9.458583593368530273e-02 5.029351636767387390e-02 1.402216702699661255e-01 -3.709055855870246887e-02 -1.740161478519439697e-01 2.076964229345321655e-01 -2.854006923735141754e-02 1.252158880233764648e-01 1.803236752748489380e-01 1.414195150136947632e-01 3.915786370635032654e-02 9.860891848802566528e-02 -2.820968441665172577e-02 1.450986564159393311e-01 -4.318568706512451172e-01 -8.088304661214351654e-03 -1.630766093730926514e-01 1.230920180678367615e-01 -1.092969160526990891e-02 5.935270339250564575e-02 2.634133398532867432e-02 4.300840944051742554e-02
1.186357587575912476e-01 1.688091456890106201e-01 -1.070779561996459961e-01 -3.230035603046417236e-01 1.054672617465257645e-02 1.062517836689949036e-01 -4.543902724981307983e-02 2.933520376682281494e-01 -1.753358691930770874e-01 -2.671338915824890137e-01 7.193182408809661865e-02 5.447655543684959412e-02 3.372723981738090515e-02 -1.218447089195251465e-01 1.301538944244384766e-01 2.237181514501571655e-01 -6.264744699001312256e-02 3.262935206294059753e-02 2.113218009471893311e-01 6.430248171091079712e-02 4.554661214351654053e-01 -5.374839529395103455e-02 1.487745642662048340e-01 1.143168807029724121e-01 -1.928157806396484375e-01 -1.191637665033340454e-01 -1.545050591230392456e-01 -2.322428077459335327e-01 -2.380031496286392212e-01 -2.015793919563293457e-01 9.807449579238891602e-02 1.161301359534263611e-01
-8.611367642879486084e-02 4.360024817287921906e-03 5.561796203255653381e-02 -1.008252128958702087e-01 3.401899039745330811e-01 1.381224393844604492e-01 -6.018447130918502808e-02 1.679351627826690674e-01 -3.496213257312774658e-02 7.092403620481491089e-02 1.332741528749465942e-01 8.473142981529235840e-02 8.922898769378662109e-02 -2.599704265594482422e-01 -9.356759488582611084e-02 3.521299660205841064e-01 2.653163671493530273e-01 -2.718053944408893585e-02 1.297973692417144775e-01 1.914439946413040161e-01 1.914981007575988770e-01 5.122771859169006348e-02 8.946551382541656494e-02 -8.245225064456462860e-03 -2.328662946820259094e-02 1.110768839716911316e-01 -4.183843731880187988e-02 -1.335805952548980713e-01 -5.504805445671081543e-01 -1.796285510063171387e-01 1.680898517370223999e-01 -7.185330986976623535e-02
-2.736071050167083740e-01 2.211879640817642212e-01 1.946051269769668579e-01 -2.906337678432464600e-01 1.318936981260776520e-02 1.706535518169403076e-01 4.931132495403289795e-02 2.770062685012817383e-01 -1.913525760173797607e-01 1.501016318798065186e-01 -1.714994944632053375e-02 2.086853235960006714e-01 -1.525879949331283569e-01 -1.314483731985092163e-01 -5.148626491427421570e-02 4.262864291667938232e-01 4.643929004669189453e-02 4.136689752340316772e-02 4.456743597984313965e-02 4.858110100030899048e-02 2.164617329835891724e-01 8.124548196792602539e-02 -1.065453588962554932e-01 2.137128710746765137e-01 -6.497504562139511108e-02 1.457049846649169922e-01 3.212278336286544800e-02 -1.763879209756851196e-01 -3.192614316940307617e-01 -7.132040709257125854e-02 1.429399251937866211e-01 -1.172787100076675415e-01
-3.153148591518402100e-01 3.170361220836639404e-01 -2.268789336085319519e-02 5.773232504725456238e-02 2.657272219657897949e-01 -2.355610281229019165e-01 -1.397078633308410645e-01 1.358416974544525146e-01 1.497224271297454834e-01 -3.136974573135375977e-01 -2.272814661264419556e-01 1.315010339021682739e-01 2.750276327133178711e-01 -1.075420603156089783e-01 2.405685335397720337e-01 1.142026111483573914e-01 -8.918134868144989014e-02 8.617720007896423340e-02 -2.138583362102508545e-01 1.017473340034484863e-01 7.220847159624099731e-02 8.226433396339416504e-02 -2.756507992744445801e-01 -4.630178213119506836e-02 -6.713746488094329834e-02 -3.192981332540512085e-02 2.168465405702590942e-02 2.434037625789642334e-02 -2.656612098217010498e-01 -1.296455413103103638e-01 7.119129411876201630e-03 -1.692689061164855957e-01
-9.653897583484649658e-02 -2.562916651368141174e-02 -8.301876485347747803e-02 -3.753955066204071045e-01 -2.074228823184967041e-01 2.160178683698177338e-02 -2.759652137756347656e-01 1.546558886766433716e-01 -6.319105625152587891e-02 1.210556086152791977e-02 5.652725324034690857e-02 1.995330601930618286e-01 7.104074209928512573e-02 -1.502800583839416504e-01 2.704196870326995850e-01 3.828664124011993408e-01 4.696308821439743042e-02 2.296098172664642334e-01 1.458774134516716003e-02 1.419867277145385742e-01 2.679068148136138916e-01 -1.066086888313293457e-01 -1.581065058708190918e-01 7.478729635477066040e-02 -2.515964210033416748e-01 -2.095527648925781250e-01 1.727975346148014069e-02 -2.024483084678649902e-01 -2.096544355154037476e-01 -3.300519287586212158e-02 -5.431178957223892212e-02 1.364922970533370972e-01
2.919974969699978828e-03 9.283237904310226440e-02 8.980268239974975586e-02 -2.476516813039779663e-01 5.439524352550506592e-02 1.800278946757316589e-02 -2.883850336074829102e-01 1.308421194553375244e-01 2.419060021638870239e-01 -1.645083278417587280e-01 5.791481211781501770e-02 -4.205133020877838135e-02 8.848849684000015259e-02 -3.393173217773437500e-01 1.551722437143325806e-01 2.833756208419799805e-01 -7.377005368471145630e-02 3.277100622653961182e-01 -2.313791811466217041e-01 1.552068442106246948e-01 3.224840462207794189e-01 8.690864592790603638e-02 -3.685858845710754395e-01 7.258311659097671509e-02 -1.997799426317214966e-02 -6.969062238931655884e-02 -5.476977303624153137e-02 -6.923110038042068481e-02 7.621125131845474243e-02 -1.261593252420425415e-01 7.507579028606414795e-02 -1.296724081039428711e-01
-1.792106181383132935e-01 1.119083091616630554e-01 -8.040040731430053711e-02 -1.602964699268341064e-01 -1.095329374074935913e-01 1.632160842418670654e-01 -3.312277495861053467e-01 2.400496155023574829e-01 -1.072100177407264709e-01 -1.680279225111007690e-01 1.727561466395854950e-02 1.478952616453170776e-01 -4.097683355212211609e-02 -4.314116016030311584e-02 -7.846961170434951782e-02 2.508914470672607422e-01 3.743696585297584534e-02 1.457635462284088135e-01 -2.528476417064666748e-01 2.540544569492340088e-01 2.975358664989471436e-01 9.213274717330932617e-02 -1.373632997274398804e-01 1.422402262687683105e-01 -1.107421517372131348e-01 -1.275260150432586670e-01 1.595280915498733521e-01 1.811226131394505501e-03 -3.599827289581298828e-01 -1.650437265634536743e-01 -2.157467007637023926e-01 -1.951698660850524902e-01
-2.149953879415988922e-02 -2.745292708277702332e-02 7.819529622793197632e-02 -2.928022742271423340e-01 2.552716434001922607e-01 8.579503744840621948e-02 -2.207583785057067871e-01 -1.906893700361251831e-01 4.418364912271499634e-02 -2.560282647609710693e-01 -3.021978214383125305e-02 -3.099969923496246338e-01 2.172155827283859253e-01 -1.846116036176681519e-01 8.223924040794372559e-02 2.233728021383285522e-01 -2.638311088085174561e-01 3.354969322681427002e-01 -1.156979203224182129e-01 7.433208078145980835e-02 2.802934646606445312e-01 1.487693786621093750e-01 -2.885811328887939453e-01 9.123753011226654053e-02 -1.150425225496292114e-01 -4.969575256109237671e-02 -5.834855511784553528e-02 1.205658912658691406e-01 -5.486668646335601807e-02 3.495736792683601379e-02 6.982534378767013550e-02 -1.036781892180442810e-01
-8.137048780918121338e-02 4.081657622009515762e-03 1.505592167377471924e-01 1.629806458950042725e-01 4.490967839956283569e-03 -1.080170869827270508e-01 -3.149917721748352051e-01 4.424264132976531982e-01 -6.954641640186309814e-02 2.466087602078914642e-02 -7.715045660734176636e-02 2.414425015449523926e-01 2.317013591527938843e-01 1.822212897241115570e-02 -3.921725973486900330e-02 7.121317833662033081e-02 -1.258283853530883789e-01 1.401738077402114868e-01 5.689544975757598877e-02 1.774903535842895508e-01 3.114535212516784668e-01 -1.760397106409072876e-02 1.650493144989013672e-01 3.162339627742767334e-01 3.212193772196769714e-02 5.051986780017614365e-03 -2.534063532948493958e-02 4.378098621964454651e-02 -6.058689579367637634e-02 -2.067222446203231812e-01 3.863111734390258789e-01 -1.145726516842842102e-01
-2.281542401760816574e-03 1.643705666065216064e-01 3.426307067275047302e-02 -2.617731690406799316e-01 2.856603264808654785e-01 -1.604327410459518433e-01 2.493942715227603912e-02 2.735064923763275146e-01 2.298477850854396820e-02 1.187658980488777161e-01 1.948364637792110443e-02 -8.593123406171798706e-02 2.582569122314453125e-01 -1.356443017721176147e-01 -2.224439680576324463e-01 2.295606285333633423e-01 9.875591844320297241e-02 -9.733051806688308716e-02 -1.179220005869865417e-01 2.276372313499450684e-01 2.700496315956115723e-01 2.492512203752994537e-02 2.048399299383163452e-01 1.585993357002735138e-02 -2.033670842647552490e-01 6.086369231343269348e-02 -6.047855317592620850e-02 -2.866969108581542969e-01 -3.052259385585784912e-01 -1.600399911403656006e-01 -2.121467329561710358e-02 -2.449211031198501587e-01
-2.411018162965774536e-01 2.977508902549743652e-01 -1.344246715307235718e-01 -2.914785742759704590e-01 -1.297952830791473389e-01 2.099741101264953613e-01 -3.236543536186218262e-01 1.301023364067077637e-01 -1.212415099143981934e-01 -8.618181198835372925e-02 3.296709805727005005e-02 2.043012231588363647e-01 2.231097668409347534e-01 -2.562581896781921387e-01 1.143238842487335205e-01 -1.029427945613861084e-01 3.523126244544982910e-02 1.621595323085784912e-01 -2.204049676656723022e-01 4.714702442288398743e-02 2.319900542497634888e-01 6.553394347429275513e-02 -3.139067590236663818e-01 5.539030209183692932e-02 -1.494730859994888306e-01 -1.592013388872146606e-01 -9.158669412136077881e-02 2.551268339157104492e-01 6.287463754415512085e-02 1.777163892984390259e-02 -1.734189689159393311e-03 -2.989594358950853348e-03
-2.486364692449569702e-01 1.219341158866882324e-02 -8.626087754964828491e-02 -3.256604075431823730e-01 7.257933169603347778e-02 -1.812845766544342041e-01 -1.851068586111068726e-01 3.536806441843509674e-03 -2.312847375869750977e-01 -5.809183791279792786e-02 1.681090593338012695e-01 -1.663099825382232666e-01 5.644370615482330322e-02 -2.143811732530593872e-01 -1.667598187923431396e-01 4.169510006904602051e-01 -1.683981269598007202e-01 -9.559220820665359497e-02 -2.717339694499969482e-01 3.552608191967010498e-01 -7.612568885087966919e-02 9.013354778289794922e-02 -1.114017441868782043e-01 1.560517493635416031e-02 -1.721099019050598145e-01 -1.389518030919134617e-03 9.698348492383956909e-02 -7.077784091234207153e-02 -3.160747513175010681e-02 8.597786724567413330e-02 2.669650018215179443e-01 -2.680274285376071930e-02
3.966036066412925720e-02 -2.152649126946926117e-02 -2.364762686192989349e-02 -2.902660965919494629e-01 8.296372741460800171e-02 -2.166603654623031616e-01 -4.380565881729125977e-01 9.178711101412773132e-03 -2.272705435752868652e-01 -1.484616845846176147e-02 7.108633220195770264e-02 -2.861399389803409576e-02 1.538569182157516479e-01 -2.642182409763336182e-01 5.209629237651824951e-02 3.962773680686950684e-01 1.881739348173141479e-01 -1.782321371138095856e-02 -6.273107975721359253e-02 -5.638339743018150330e-02 3.497989177703857422e-01 1.320783495903015137e-01 -1.524990499019622803e-01 8.064571768045425415e-02 2.353543341159820557e-01 8.147873729467391968e-02 -2.071548253297805786e-01 -3.281147405505180359e-02 -8.332864195108413696e-02 -1.618464142084121704e-01 -5.442201346158981323e-02 4.295764118432998657e-02
1.504781283438205719e-02 -6.066315993666648865e-02 1.225831732153892517e-01 -3.703554868698120117e-01 -5.720947682857513428e-02 1.590803265571594238e-01 -2.045097798109054565e-01 8.391311764717102051e-02 -1.591580957174301147e-01 -2.470645159482955933e-01 2.121267654001712799e-02 2.660272419452667236e-01 1.705558449029922485e-01 -8.563476800918579102e-02 2.088633738458156586e-02 2.920221090316772461e-01 5.410912260413169861e-02 -3.768309205770492554e-02 -1.554207652807235718e-01 1.335587054491043091e-01 2.988128662109375000e-01 -2.593996524810791016e-01 -1.503354609012603760e-01 -1.075205877423286438e-01 -2.473361939191818237e-01 6.936061545275151730e-04 1.650472730398178101e-01 -2.861098758876323700e-02 1.852679401636123657e-01 1.946256905794143677e-01 1.535942405462265015e-01 -2.542060315608978271e-01
-3.775832355022430420e-01 -1.544821858406066895e-01 6.786278635263442993e-02 -2.208458036184310913e-01 2.381659597158432007e-01 1.837441921234130859e-01 -2.696834206581115723e-01 1.436541695147752762e-02 -1.542590856552124023e-01 1.503576189279556274e-01 7.427661865949630737e-02 6.815204769372940063e-02 4.014079570770263672e-01 -1.376619338989257812e-01 -2.612864039838314056e-02 6.749171763658523560e-02 1.085544005036354065e-01 -3.757541254162788391e-02 1.047771573066711426e-01 -7.395356893539428711e-02 3.220482766628265381e-01 -1.910509355366230011e-02 1.774363219738006592e-01 1.702515333890914917e-01 -2.273447513580322266e-01 8.151934295892715454e-02 -4.501697421073913574e-02 7.317171990871429443e-02 1.297283172607421875e-01 -5.168643966317176819e-02 -2.906182408332824707e-01 -1.049825102090835571e-01
-1.674564927816390991e-01 1.854856759309768677e-01 1.285977214574813843e-01 -8.691146224737167358e-02 2.488044202327728271e-01 -5.648164823651313782e-02 -1.946368068456649780e-01 6.255278363823890686e-03 -1.650782525539398193e-01 -9.792242944240570068e-02 -5.926048755645751953e-02 2.373454868793487549e-01 1.732314079999923706e-01 -5.349181592464447021e-03 -1.065568253397941589e-01 4.540725648403167725e-01 -3.508457541465759277e-02 2.087842673063278198e-01 1.742964982986450195e-01 1.121621802449226379e-01 3.229267597198486328e-01 1.672106683254241943e-01 1.781158298254013062e-01 -7.714639604091644287e-02 1.949773542582988739e-02 -9.647475555539131165e-03 2.421438321471214294e-02 -2.867881357669830322e-01 -1.407390385866165161e-01 -2.002945542335510254e-01 2.550354599952697754e-01 -1.458880305290222168e-02
-1.375962942838668823e-01 1.040189489722251892e-01 -1.132295429706573486e-01 -3.231587111949920654e-01 -1.214634180068969727e-01 -1.336421519517898560e-01 -1.532368063926696777e-01 2.857502698898315430e-01 -1.633793562650680542e-01 -1.695921272039413452e-02 1.742359600029885769e-03 1.375022232532501221e-01 -5.404092743992805481e-02 -3.726450726389884949e-02 -1.423611938953399658e-01 3.067368566989898682e-01 7.598158903419971466e-03 -1.098053306341171265e-01 -4.438344761729240417e-02 -1.060712188482284546e-01 4.516253471374511719e-01 1.166436746716499329e-01 4.027946665883064270e-02 3.992737829685211182e-01 -1.243087947368621826e-01 1.554467678070068359e-01 -8.788883686065673828e-02 -5.903204530477523804e-02 -1.933849155902862549e-01 -5.824300274252891541e-02 -4.071865975856781006e-02 -2.312360703945159912e-01
7.921017706394195557e-02 9.969118982553482056e-02 2.339522587135434151e-03 -1.813038289546966553e-01 -1.657929122447967529e-01 -2.885608561336994171e-02 -3.287853896617889404e-01 2.156062871217727661e-01 -1.809275746345520020e-01 3.799095749855041504e-02 2.099970541894435883e-02 1.611984372138977051e-01 1.783012598752975464e-01 -7.085921615362167358e-02 1.914764344692230225e-01 4.345585703849792480e-01 -8.849792182445526123e-02 4.409742727875709534e-02 -9.306296706199645996e-02 1.916340142488479614e-01 1.647167503833770752e-01 -1.732933670282363892e-01 -9.596708416938781738e-02 3.906615823507308960e-02 -2.457573562860488892e-01 -1.952832750976085663e-02 -1.565004587173461914e-01 -2.363246828317642212e-01 -3.228624761104583740e-01 -1.051688566803932190e-01 -6.904514133930206299e-02 2.466527968645095825e-01
-1.618941426277160645e-01 -1.446598917245864868e-01 9.421266615390777588e-02 -1.855470538139343262e-01 2.154810912907123566e-02 4.319265484809875488e-02 -3.117370605468750000e-01 2.756060361862182617e-01 1.046025454998016357e-01 -2.281465530395507812e-01 6.279905140399932861e-02 -1.813356429338455200e-01 1.723775714635848999e-01 -4.418252408504486084e-02 4.144971258938312531e-03 3.895666599273681641e-01 -1.978433579206466675e-01 2.264553010463714600e-01 -2.253063768148422241e-01 6.541313976049423218e-02 -8.394492417573928833e-02 -3.120920993387699127e-02 -1.938538104295730591e-01 7.910000532865524292e-02 -1.585433632135391235e-01 3.951241448521614075e-02 -3.291314542293548584e-01 -2.091702073812484741e-01 -7.278571277856826782e-02 2.102526277303695679e-02 2.579570710659027100e-01 -4.945272579789161682e-02
-4.545629918575286865e-01 1.743223965167999268e-01 2.345007210969924927e-01 -2.008069008588790894e-01 2.398869395256042480e-01 -7.726781815290451050e-02 8.001552894711494446e-03 1.919695138931274414e-01 -9.645795077085494995e-02 -9.814679622650146484e-02 -5.694670975208282471e-02 -6.718245148658752441e-02 1.361531317234039307e-01 -7.378531247377395630e-02 1.514682322740554810e-01 1.114338338375091553e-01 3.610485792160034180e-02 -9.007314592599868774e-02 1.626680493354797363e-01 -2.351204305887222290e-02 8.631208539009094238e-02 1.683419346809387207e-01 2.102426439523696899e-01 2.286196351051330566e-01 -2.521038353443145752e-01 -1.630056351423263550e-01 2.194775268435478210e-02 9.040242433547973633e-02 -3.844859302043914795e-01 3.883912414312362671e-02 6.936290115118026733e-02 -2.440975606441497803e-01
-2.115481048822402954e-01 -4.842511564493179321e-02 1.865885853767395020e-01 -2.139199376106262207e-01 1.254878342151641846e-01 -5.669832602143287659e-02 -1.523552685976028442e-01 4.742842540144920349e-02 -1.234998330473899841e-01 1.467907726764678955e-01 -1.418139412999153137e-02 4.999484121799468994e-02 3.225193619728088379e-01 -2.321100533008575439e-01 1.048799380660057068e-01 1.956409960985183716e-01 -2.191931903362274170e-01 8.491604775190353394e-02 1.368329823017120361e-01 -1.251957286149263382e-02 4.099285006523132324e-01 2.601926922798156738e-01 2.473182678222656250e-01 2.191352285444736481e-02 -2.014530152082443237e-01 4.617470130324363708e-02 -1.921426653861999512e-01 1.316921561956405640e-01 9.669647365808486938e-02 1.054375842213630676e-01 -2.531186938285827637e-01 -1.679125279188156128e-01
-1.482835710048675537e-01 2.085204571485519409e-01 -1.062874421477317810e-01 -1.540611982345581055e-01 2.736530499532818794e-03 2.035033404827117920e-01 1.088946908712387085e-01 4.681313037872314453e-01 -1.358992308378219604e-01 -1.285965740680694580e-01 6.934337317943572998e-03 1.789429932832717896e-01 3.368827700614929199e-01 -1.395186632871627808e-01 -1.092573106288909912e-01 2.453042715787887573e-01 1.368958055973052979e-01 -4.517852142453193665e-02 6.060536950826644897e-02 1.132830679416656494e-01 1.975911855697631836e-01 -6.139080226421356201e-02 -2.381390146911144257e-02 -1.906595379114151001e-02 -3.002150654792785645e-01 -1.809182018041610718e-01 1.572894006967544556e-01 -1.731436997652053833e-01 -2.855108678340911865e-01 -9.288478642702102661e-02 -4.619247838854789734e-02 6.360696256160736084e-02
-1.916444599628448486e-01 8.850798010826110840e-02 7.750739902257919312e-02 -2.572537064552307129e-01 -2.696521282196044922e-01 -4.087059944868087769e-02 -2.479550838470458984e-01 1.417406350374221802e-01 2.787558187264949083e-04 -7.489992678165435791e-02 -2.001539766788482666e-01 1.220941394567489624e-01 5.977324210107326508e-03 -2.625734210014343262e-01 1.753601282835006714e-01 6.857080012559890747e-02 -6.194015964865684509e-03 1.701546460390090942e-01 7.675386965274810791e-02 -9.925426542758941650e-02 5.345761775970458984e-01 2.553910948336124420e-02 -1.283800005912780762e-01 -2.247985750436782837e-01 -2.024964243173599243e-01 1.813442558050155640e-01 -9.211688488721847534e-02 -9.055623412132263184e-02 1.819414943456649780e-01 -1.080187782645225525e-01 -3.217895328998565674e-02 1.665197163820266724e-01
-2.174699157476425171e-01 -1.351680606603622437e-01 -4.129277542233467102e-02 -2.164005190134048462e-01 8.114801347255706787e-02 9.041703306138515472e-03 -1.688838303089141846e-01 2.981985174119472504e-02 2.093197964131832123e-02 1.229295134544372559e-01 8.205956965684890747e-02 1.143334507942199707e-01 2.026035040616989136e-01 -2.428334951400756836e-01 -4.268167540431022644e-03 3.899973630905151367e-01 9.064490348100662231e-02 -1.108385398983955383e-01 2.501099742949008942e-02 -2.978652715682983398e-02 3.012489080429077148e-01 5.210428684949874878e-02 1.254721283912658691e-01 -2.796079218387603760e-02 5.813578143715858459e-02 -7.193585485219955444e-02 -1.650612801313400269e-01 -4.419654905796051025e-01 -2.908845245838165283e-01 -1.431013941764831543e-01 2.850312888622283936e-01 1.134149804711341858e-01
-5.684332922101020813e-02 -3.532813489437103271e-02 -2.888338454067707062e-02 -1.252691261470317841e-02 4.996548220515251160e-02 9.521374851465225220e-02 -2.252058833837509155e-01 1.946553885936737061e-01 2.234907299280166626e-01 -8.376941829919815063e-02 1.589927077293395996e-01 2.144496142864227295e-02 1.978728324174880981e-01 -2.975619435310363770e-01 3.125855624675750732e-01 2.455576509237289429e-01 -4.722905158996582031e-02 2.443740367889404297e-01 -4.791049957275390625e-01 2.111970186233520508e-01 2.064842432737350464e-01 8.363024145364761353e-02 -1.474159359931945801e-01 -2.160351723432540894e-02 5.570353195071220398e-02 5.174572393298149109e-02 -1.822553128004074097e-01 -5.061815306544303894e-02 2.578481286764144897e-02 -3.683499246835708618e-02 2.123204767704010010e-01 -1.713640540838241577e-01
-7.118926197290420532e-02 2.133293002843856812e-01 -1.655389070510864258e-01 -1.065015494823455811e-01 -2.848319113254547119e-01 5.884454399347305298e-02 -3.281091451644897461e-01 6.540587544441223145e-02 3.407455608248710632e-02 -1.900604926049709320e-02 -3.104439377784729004e-02 -8.601621724665164948e-03 2.566596567630767822e-01 -9.525702893733978271e-02 1.355522871017456055e-02 1.526106148958206177e-01 -2.129956632852554321e-01 2.861968427896499634e-02 -1.158602759242057800e-01 2.185925245285034180e-01 4.212179780006408691e-01 -1.589328199625015259e-01 -2.447987794876098633e-01 2.016679644584655762e-01 -1.493473947048187256e-01 1.262710094451904297e-01 1.783244758844375610e-01 2.809236384928226471e-02 -2.146389335393905640e-01 -1.274626795202493668e-02 1.303186863660812378e-01 -2.616170644760131836e-01
-1.647810637950897217e-01 -5.032151192426681519e-02 1.988436579704284668e-01 -7.657661288976669312e-02 5.175584554672241211e-02 -2.141815871000289917e-01 -3.336968421936035156e-01 4.137975275516510010e-01 -1.807125657796859741e-01 -5.346917361021041870e-02 -2.159440070390701294e-01 -1.955749392509460449e-01 6.957276165485382080e-02 -2.674845159053802490e-01 2.953340299427509308e-02 2.550903856754302979e-01 -2.692889273166656494e-01 -2.637215517461299896e-02 -7.643727958202362061e-02 1.742726862430572510e-01 1.122865900397300720e-01 6.910564005374908447e-02 -1.269860565662384033e-02 -1.205583289265632629e-01 -1.241535097360610962e-01 1.804468780755996704e-01 -4.798504337668418884e-02 -2.246972024440765381e-01 1.255201874300837517e-03 -2.933530509471893311e-01 5.524028092622756958e-03 -5.185628682374954224e-02
-3.418772518634796143e-01 -1.991321146488189697e-02 2.981692366302013397e-02 -2.366050332784652710e-01 -3.261543810367584229e-01 9.433072991669178009e-03 -2.664051949977874756e-01 1.392488330602645874e-01 4.453974589705467224e-02 -1.415508240461349487e-01 1.227612420916557312e-01 -5.400554835796356201e-02 1.524171978235244751e-01 -2.768188416957855225e-01 2.734472043812274933e-02 -3.360078856348991394e-02 -9.008975466713309288e-04 7.417768985033035278e-02 -3.039409965276718140e-02 1.672816872596740723e-01 3.021450340747833252e-01 2.007839456200599670e-02 1.037013083696365356e-01 -1.488750614225864410e-02 -3.563041985034942627e-01 -3.007482290267944336e-01 -9.799966216087341309e-02 4.570854082703590393e-02 1.179123148322105408e-01 -2.063811719417572021e-01 2.398539483547210693e-01 8.413541316986083984e-02
-2.312995344400405884e-01 -6.651721894741058350e-02 -9.761237353086471558e-02 4.031515121459960938e-02 -1.410583108663558960e-01 1.851600408554077148e-02 -3.552526533603668213e-01 1.942704170942306519e-01 1.247180402278900146e-01 -6.111146509647369385e-02 1.920294463634490967e-01 1.946783810853958130e-01 2.212092578411102295e-01 -1.810371726751327515e-01 6.590652465820312500e-02 -5.359645187854766846e-02 -1.903604865074157715e-01 7.305518537759780884e-02 -3.244556784629821777e-01 1.212218031287193298e-01 4.110991656780242920e-01 5.118810012936592102e-02 1.453564781695604324e-02 -1.656651794910430908e-01 -1.948955506086349487e-01 -2.963917255401611328e-01 -1.906559020280838013e-01 3.982283920049667358e-02 -9.278631769120693207e-03 -6.916234642267227173e-02 1.843755245208740234e-01 1.724367588758468628e-02
-2.192326337099075317e-01 -4.333422705531120300e-02 2.622533217072486877e-02 -2.926694154739379883e-01 7.658070325851440430e-02 -2.004429399967193604e-01 -1.715827137231826782e-01 2.533820271492004395e-01 -1.204783022403717041e-01 3.762567043304443359e-02 -1.268159747123718262e-01 1.075484603643417358e-01 5.136301368474960327e-02 -1.325122863054275513e-01 2.855448722839355469e-01 5.656224489212036133e-02 -1.178745701909065247e-01 1.756139844655990601e-01 -3.854265809059143066e-01 1.672196388244628906e-01 2.633499801158905029e-01 4.176895599812269211e-03 -8.527146279811859131e-02 1.089129373431205750e-01 -9.047571569681167603e-02 -1.906669884920120239e-01 -1.571198403835296631e-01 2.714932262897491455e-01 8.042718470096588135e-02 -2.774075567722320557e-01 1.964412331581115723e-01 2.856828458607196808e-02
-2.738934196531772614e-02 1.116969659924507141e-01 -1.346590965986251831e-01 -3.773479759693145752e-01 7.659758906811475754e-03 -5.138038471341133118e-02 -8.248056285083293915e-03 2.617506682872772217e-01 1.044432148337364197e-01 -2.100470289587974548e-02 7.165792584419250488e-02 5.025091394782066345e-02 2.911616861820220947e-01 -1.748135238885879517e-01 2.303660660982131958e-01 -2.543986439704895020e-01 3.221613541245460510e-02 2.707138471305370331e-02 7.298772037029266357e-02 1.789303421974182129e-01 3.478697240352630615e-01 -2.191071957349777222e-01 2.185836881399154663e-01 2.605076432228088379e-01 -2.194278687238693237e-01 1.215651854872703552e-01 -9.033039957284927368e-02 2.665488719940185547e-01 -7.729090750217437744e-02 -3.972725197672843933e-02 1.520477682352066040e-01 7.908055931329727173e-02
-2.429018169641494751e-01 -1.099021062254905701e-01 2.271226197481155396e-01 -2.202017903327941895e-01 -9.267969056963920593e-03 -1.229125335812568665e-01 -3.386416137218475342e-01 2.490765452384948730e-01 -5.215794220566749573e-02 -1.122277304530143738e-01 -5.365804955363273621e-02 -1.318595856428146362e-01 6.597618339583277702e-04 -3.259176015853881836e-01 -7.812964171171188354e-02 9.314024448394775391e-02 -2.745741903781890869e-01 6.698060780763626099e-02 -1.234252825379371643e-01 1.015107333660125732e-01 6.983605772256851196e-02 -5.714168399572372437e-02 1.322292387485504150e-01 -1.332051903009414673e-01 -7.819747924804687500e-02 2.594025135040283203e-01 -1.466008275747299194e-01 -3.759703934192657471e-01 -1.672059297561645508e-01 -2.538476884365081787e-01 3.239420428872108459e-02 -4.324765130877494812e-02
-2.677707970142364502e-01 3.852032870054244995e-02 7.866223156452178955e-02 -2.485560625791549683e-01 5.242677405476570129e-02 -6.833186000585556030e-02 -1.855257153511047363e-01 8.743334561586380005e-02 -3.082862310111522675e-02 -1.162558421492576599e-01 -3.369429707527160645e-01 5.974848568439483643e-02 3.239197134971618652e-01 -3.763966728001832962e-03 -7.539713382720947266e-02 4.345188438892364502e-01 1.263244450092315674e-01 1.303345803171396255e-02 1.637991666793823242e-01 -9.678795933723449707e-02 2.367388606071472168e-01 1.586491167545318604e-01 1.502660959959030151e-01 6.763777136802673340e-02 1.061084941029548645e-01 1.956794597208499908e-02 -3.203937038779258728e-02 -2.463366985321044922e-01 -2.643150985240936279e-01 -1.605186760425567627e-01 2.122538685798645020e-01 6.035912781953811646e-02
5.055684223771095276e-02 1.455860882997512817e-01 5.458429083228111267e-02 -2.361083626747131348e-01 -3.156936168670654297e-01 -2.340726926922798157e-02 -4.321787357330322266e-01 1.499395519495010376e-01 -1.868834197521209717e-01 -5.645300447940826416e-02 1.757753640413284302e-02 3.643497079610824585e-02 1.573298424482345581e-01 -6.753754615783691406e-02 -4.694564267992973328e-02 1.617459394037723541e-02 -1.570026129484176636e-01 -1.611628234386444092e-01 -2.136445641517639160e-01 2.830126881599426270e-01 3.032320141792297363e-01 2.686544656753540039e-01 -7.711587101221084595e-02 2.129282802343368530e-01 -1.663950830698013306e-01 7.521867007017135620e-02 2.724517323076725006e-02 -7.871494442224502563e-02 -2.278610616922378540e-01 2.007481902837753296e-01 -1.105455867946147919e-02 -1.101060286164283752e-01
-4.522140324115753174e-01 1.902712434530258179e-01 1.865613460540771484e-01 -5.023092031478881836e-02 1.642940640449523926e-01 2.665891349315643311e-01 1.554479915648698807e-02 3.139815106987953186e-02 -3.624165058135986328e-01 -1.487959325313568115e-01 -4.709096252918243408e-02 4.446182027459144592e-02 1.312084794044494629e-01 -1.590096503496170044e-01 1.873059868812561035e-01 1.106265373528003693e-02 -1.659260243177413940e-01 7.243225723505020142e-02 6.445658206939697266e-02 7.360945641994476318e-02 1.526208072900772095e-01 2.886527478694915771e-01 1.597417891025543213e-02 2.372042387723922729e-01 1.503978073596954346e-01 1.507191210985183716e-01 -1.302329450845718384e-01 8.390462026000022888e-04 -2.609890103340148926e-01 1.494591683149337769e-01 1.595235466957092285e-01 -6.009764596819877625e-02
5.962960422039031982e-02 1.599935144186019897e-01 -2.789261192083358765e-02 -3.376455307006835938e-01 1.265960484743118286e-01 7.730977237224578857e-02 1.008575409650802612e-02 3.241648375988006592e-01 -4.328605905175209045e-02 1.685016751289367676e-01 -2.049362473189830780e-02 1.006534546613693237e-01 2.499364912509918213e-01 -2.230519205331802368e-01 -2.551322337239980698e-03 1.466834694147109985e-01 1.967279314994812012e-01 -1.307229399681091309e-01 -1.701638400554656982e-01 1.613398492336273193e-01 3.313626945018768311e-01 -6.157960370182991028e-02 1.503161489963531494e-01 2.295483499765396118e-01 -1.668082624673843384e-01 1.596416831016540527e-01 4.087486304342746735e-03 -1.367821395397186279e-01 -2.346040159463882446e-01 -2.997322082519531250e-01 -1.931127309799194336e-01 2.122628130018711090e-02
-1.225434541702270508e-01 9.495025128126144409e-02 -9.839142113924026489e-02 -9.095459431409835815e-02 -8.367530256509780884e-02 2.498208135366439819e-01 -1.577597707509994507e-01 3.050813674926757812e-01 -3.716512918472290039e-01 2.210151776671409607e-02 -9.392748028039932251e-02 -1.952120661735534668e-02 1.882662177085876465e-01 3.957809507846832275e-02 -3.868388757109642029e-02 2.547435462474822998e-01 -6.412755697965621948e-02 8.281950838863849640e-03 -2.245835661888122559e-01 8.522659540176391602e-02 3.944279849529266357e-01 -6.499867886304855347e-02 -2.846078574657440186e-01 2.067950926721096039e-02 -2.494954168796539307e-01 7.220772653818130493e-02 1.688603684306144714e-02 -1.760558634996414185e-01 -2.939428985118865967e-01 -1.284758150577545166e-01 -1.189175620675086975e-01 -2.277539484202861786e-02
-2.146011292934417725e-01 -7.763068377971649170e-02 -1.967892646789550781e-01 -2.657202482223510742e-01 3.441486507654190063e-02 4.481980204582214355e-02 -2.599354684352874756e-01 2.448563277721405029e-01 -1.308074891567230225e-01 6.311945617198944092e-02 2.474385779350996017e-03 -2.233674377202987671e-01 1.706733554601669312e-01 -3.019298315048217773e-01 2.106561511754989624e-01 -8.377599716186523438e-02 -1.499627083539962769e-01 -8.909280598163604736e-02 -7.204433530569076538e-02 -1.297632455825805664e-01 3.137345910072326660e-01 -2.293745875358581543e-01 1.685377210378646851e-01 7.389949262142181396e-02 -3.280164003372192383e-01 -4.060905426740646362e-02 -1.040299236774444580e-01 2.284975498914718628e-01 -9.398417919874191284e-02 1.316300127655267715e-02 1.575383245944976807e-01 1.474035978317260742e-01
-3.297214582562446594e-02 1.059963256120681763e-01 1.283595860004425049e-01 -4.240638911724090576e-01 2.187225967645645142e-02 -1.182349100708961487e-01 -2.055272608995437622e-01 3.323175013065338135e-02 -1.967463493347167969e-01 -1.495285332202911377e-01 -1.522245705127716064e-01 -3.982962295413017273e-02 -4.185357689857482910e-02 -3.842899203300476074e-01 -1.195662990212440491e-01 4.654203951358795166e-01 1.584201455116271973e-01 1.245796959847211838e-02 -1.231793388724327087e-01 -4.008202254772186279e-02 1.845708191394805908e-01 1.810327023267745972e-01 6.818246096372604370e-02 1.172587648034095764e-01 1.834249496459960938e-02 -1.701813191175460815e-01 -1.685532629489898682e-01 -1.436555944383144379e-02 -1.332584172487258911e-01 -2.287191897630691528e-01 7.965134829282760620e-02 -7.615429162979125977e-02
-1.321171075105667114e-01 -3.483348190784454346e-01 3.171314299106597900e-01 -1.302830576896667480e-01 -1.137061268091201782e-01 1.599564217031002045e-02 -7.294595986604690552e-02 2.123728692531585693e-01 5.006843060255050659e-02 9.443987160921096802e-03 2.030922621488571167e-01 2.652242779731750488e-01 7.021524757146835327e-02 -3.475323915481567383e-01 -1.065887510776519775e-01 1.662083417177200317e-01 -1.006530895829200745e-01 1.722821965813636780e-02 -1.157253142446279526e-02 1.749137602746486664e-02 2.864131927490234375e-01 -2.332517802715301514e-01 1.046968176960945129e-01 1.239035502076148987e-01 -1.801274269819259644e-01 6.959762424230575562e-02 -3.218879103660583496e-01 -2.906441455706954002e-03 -1.496893763542175293e-01 1.630834192037582397e-01 8.022914826869964600e-02 1.766404807567596436e-01
-1.917867213487625122e-01 7.811730355024337769e-02 1.822044402360916138e-01 -2.769377827644348145e-01 2.285389006137847900e-01 -3.218114674091339111e-01 -3.842569291591644287e-01 3.363546729087829590e-01 -8.662205189466476440e-03 -3.087414801120758057e-02 8.391547948122024536e-02 -2.998381853103637695e-01 1.251567602157592773e-01 -4.205296635627746582e-01 4.417776316404342651e-02 9.071747772395610809e-03 4.638716951012611389e-02 -4.737604409456253052e-02 -5.889006331562995911e-02 -5.193639546632766724e-02 1.361757665872573853e-01 -3.490987233817577362e-03 8.096417039632797241e-02 1.172513291239738464e-01 -4.911415278911590576e-03 1.079025119543075562e-01 1.209575608372688293e-01 -1.889503151178359985e-01 -1.297327280044555664e-01 1.966230943799018860e-02 -7.353969663381576538e-02 6.387248635292053223e-02
-1.834210157394409180e-01 7.112249732017517090e-02 -6.523641198873519897e-02 -7.942569255828857422e-02 1.374229043722152710e-01 2.039661258459091187e-01 -2.858553081750869751e-02 4.530788362026214600e-01 -2.196684628725051880e-01 -2.004221640527248383e-02 -1.271194368600845337e-01 -2.787097729742527008e-02 -8.907375484704971313e-02 -2.323858141899108887e-01 1.164104789495468140e-01 1.889272332191467285e-01 8.315631747245788574e-02 -2.779972553253173828e-02 -9.556854516267776489e-02 2.120627015829086304e-01 2.483626604080200195e-01 4.390423744916915894e-02 1.226951330900192261e-01 1.619339138269424438e-01 8.145661093294620514e-03 2.435527890920639038e-01 1.605361998081207275e-01 -2.299368083477020264e-01 -1.624585837125778198e-01 -1.570259407162666321e-02 1.730673909187316895e-01 -3.821992576122283936e-01
-2.706674933433532715e-01 2.108661830425262451e-01 2.242783904075622559e-01 4.357895813882350922e-03 6.850439310073852539e-02 -2.311735972762107849e-02 -1.842957586050033569e-01 7.809986919164657593e-02 -1.607034504413604736e-01 -3.022630810737609863e-01 -9.754747152328491211e-02 6.034616753458976746e-02 1.514312773942947388e-01 -9.669860452413558960e-02 2.908565104007720947e-01 2.444748729467391968e-01 6.609937548637390137e-02 2.676544785499572754e-01 1.746556162834167480e-01 -6.299985945224761963e-02 1.079042255878448486e-01 2.083316445350646973e-01 -2.351272553205490112e-01 -1.388352457433938980e-02 -8.740795403718948364e-02 2.105454355478286743e-01 6.440781801939010620e-02 1.820915788412094116e-01 -8.843965083360671997e-02 7.606213539838790894e-02 3.423672914505004883e-01 -1.963865458965301514e-01
-2.108294963836669922e-01 -2.294003367424011230e-01 1.349050253629684448e-01 -5.801328644156455994e-02 -6.102170795202255249e-02 2.765282094478607178e-01 -4.581497907638549805e-01 2.571470141410827637e-01 8.854671567678451538e-02 -1.292717456817626953e-01 3.862724453210830688e-02 -1.162892803549766541e-01 2.986523509025573730e-01 3.322013467550277710e-02 7.203114777803421021e-02 2.157777249813079834e-01 -2.888732589781284332e-02 1.126561760902404785e-01 -9.341322630643844604e-02 2.392032295465469360e-01 5.512858927249908447e-02 -7.234868407249450684e-02 -2.087099254131317139e-01 2.467699348926544189e-02 -1.715559959411621094e-01 1.004545483738183975e-02 -2.290382832288742065e-01 -1.174292042851448059e-01 8.812739700078964233e-02 -1.976572424173355103e-01 1.849882006645202637e-01 -1.865037977695465088e-01
-1.988551467657089233e-01 1.867044419050216675e-01 -1.082791909575462341e-01 -1.356663554906845093e-01 1.427371501922607422e-01 -2.434699535369873047e-01 -1.565110534429550171e-01 1.870376467704772949e-01 -1.769044846296310425e-01 9.960904717445373535e-03 9.435466676950454712e-02 7.247364614158868790e-03 -3.210149705410003662e-02 -2.044859230518341064e-01 -2.835597656667232513e-02 2.467882335186004639e-01 2.336548268795013428e-02 1.200359910726547241e-01 2.122970065101981163e-03 -1.422188431024551392e-01 2.285945713520050049e-01 -2.335245162248611450e-02 7.413753867149353027e-02 1.329548060894012451e-01 -3.510949015617370605e-01 7.728027552366256714e-02 -3.246988952159881592e-01 -2.445244342088699341e-01 -3.910862803459167480e-01 -1.067823767662048340e-01 -8.210524916648864746e-02 1.863377541303634644e-01
-3.094733878970146179e-02 1.196793764829635620e-01 8.640448004007339478e-02 1.117666959762573242e-01 -4.818538203835487366e-02 2.426859922707080841e-03 -1.114101782441139221e-01 2.081164568662643433e-01 -2.568840086460113525e-01 -2.958444878458976746e-02 -2.836806178092956543e-01 -2.051974274218082428e-02 3.352527916431427002e-01 -1.115669980645179749e-01 8.372429013252258301e-02 2.277346104383468628e-01 -2.842369955033063889e-03 8.004768937826156616e-02 -2.238119691610336304e-01 2.185188233852386475e-01 1.977123916149139404e-01 6.126742437481880188e-02 -1.305033117532730103e-01 1.527297049760818481e-01 -1.454149782657623291e-01 8.548784069716930389e-03 -1.165347918868064880e-01 -2.875726222991943359e-01 -3.721928894519805908e-01 -1.999365687370300293e-01 -7.834420353174209595e-02 2.926399707794189453e-01
3.873968869447708130e-02 5.603230372071266174e-02 2.203420698642730713e-01 -1.281697899103164673e-01 1.708778440952301025e-01 4.658931493759155273e-02 -1.208184882998466492e-01 7.854434847831726074e-02 -1.343795210123062134e-01 -3.354010879993438721e-01 2.401692271232604980e-01 -6.936904788017272949e-02 2.340946197509765625e-01 -2.042474895715713501e-01 2.353276163339614868e-01 7.637690752744674683e-02 -4.346338286995887756e-02 2.337521314620971680e-01 -9.325020015239715576e-02 2.269389480352401733e-01 1.044116169214248657e-01 -2.357163280248641968e-01 -1.838723123073577881e-01 3.342105448246002197e-01 6.613799184560775757e-02 -9.369329363107681274e-02 8.420678973197937012e-02 -1.042096242308616638e-01 -2.329195737838745117e-01 -1.992535740137100220e-01 1.486660391092300415e-01 -2.271928340196609497e-01
-1.692849695682525635e-01 -1.043996289372444153e-01 -8.065623044967651367e-02 -3.327576518058776855e-01 5.246916413307189941e-02 9.580434858798980713e-02 -6.427276879549026489e-02 7.560037076473236084e-02 -2.130347043275833130e-01 3.992637246847152710e-02 -1.119309365749359131e-01 1.028752252459526062e-01 3.793386816978454590e-01 -2.478719949722290039e-01 1.006836295127868652e-01 6.502890586853027344e-02 -8.230073750019073486e-02 7.137665990740060806e-03 7.786858081817626953e-02 7.480879127979278564e-02 3.747676610946655273e-01 7.570957392454147339e-02 1.993377357721328735e-01 3.165977448225021362e-02 -3.820661902427673340e-01 5.108900740742683411e-02 -1.709124892950057983e-01 1.174012646079063416e-01 2.061010301113128662e-01 1.896140277385711670e-01 -2.154356390237808228e-01 -9.905046224594116211e-02
-2.368236482143402100e-01 -1.904378645122051239e-02 2.142337709665298462e-01 -9.374100714921951294e-02 -4.873770475387573242e-02 -8.717244863510131836e-02 -1.335732787847518921e-01 -6.267337501049041748e-02 -1.580038368701934814e-01 1.420753747224807739e-01 2.882446944713592529e-01 -1.207585409283638000e-01 -3.980655223131179810e-02 -1.532177627086639404e-01 1.657938212156295776e-01 4.224427938461303711e-01 1.037995815277099609e-01 -2.073170095682144165e-01 6.174503639340400696e-02 1.099106818437576294e-01 4.804278314113616943e-01 1.417909562587738037e-01 4.078744724392890930e-02 1.326520740985870361e-01 -6.623970717191696167e-02 -9.344349801540374756e-02 6.227873638272285461e-02 -1.409466960467398167e-03 -1.585499942302703857e-01 1.513569951057434082e-01 2.023299783468246460e-01 -1.936300545930862427e-01
-2.417695522308349609e-01 -5.998244136571884155e-02 -8.687715977430343628e-02 -1.921561658382415771e-01 2.529055178165435791e-01 -1.263060886412858963e-02 -1.577242910861968994e-01 -1.099042315036058426e-02 -1.709551066160202026e-01 2.326818704605102539e-01 8.773741871118545532e-02 3.028589487075805664e-01 7.720542699098587036e-02 -5.423340201377868652e-01 1.139291934669017792e-02 -3.632085025310516357e-02 -6.462617218494415283e-02 -2.002636902034282684e-02 -7.688068598508834839e-02 -3.210164606571197510e-02 3.346853852272033691e-01 1.346279680728912354e-01 2.012078166007995605e-01 3.179561346769332886e-02 -2.530718445777893066e-01 -5.005227401852607727e-02 -1.915876716375350952e-01 1.243896037340164185e-01 1.111678220331668854e-02 -5.863945465534925461e-03 -1.290136724710464478e-01 -3.675261884927749634e-02
-2.548936605453491211e-01 -7.317798584699630737e-02 4.754569381475448608e-02 5.116176977753639221e-02 1.458240151405334473e-01 1.047032698988914490e-01 -3.313392996788024902e-01 3.128732144832611084e-01 1.622959226369857788e-02 2.476840168237686157e-01 -1.113431081175804138e-01 -1.702239178121089935e-02 2.174147069454193115e-01 -1.632249951362609863e-01 1.074033454060554504e-01 8.791568130254745483e-02 -9.447358548641204834e-02 2.710594534873962402e-01 -8.716654777526855469e-02 1.704544275999069214e-01 3.441013097763061523e-01 1.243312656879425049e-01 -1.720000058412551880e-01 -2.284648641943931580e-02 -7.123161852359771729e-02 -2.664479017257690430e-01 -2.158630043268203735e-01 -9.020110010169446468e-04 1.089443713426589966e-01 -2.023711204528808594e-01 2.340726703405380249e-01 -6.417927891016006470e-02
-2.104080319404602051e-01 1.409086436033248901e-01 -7.228259742259979248e-02 -9.616270661354064941e-02 -2.216593325138092041e-01 -3.670955076813697815e-03 -2.064656615257263184e-01 2.487971074879169464e-02 2.014003321528434753e-02 -1.403639372438192368e-02 -3.762071579694747925e-02 1.278900355100631714e-01 3.125709593296051025e-01 -2.357790172100067139e-01 4.701993614435195923e-02 2.163012474775314331e-01 1.518249660730361938e-01 1.722549200057983398e-01 -2.767640352249145508e-01 2.488392144441604614e-01 3.339724540710449219e-01 -1.079929992556571960e-01 -2.191565334796905518e-01 3.246467113494873047e-01 -7.477892190217971802e-02 -8.067183196544647217e-03 1.880578696727752686e-01 1.774507761001586914e-01 6.865437328815460205e-02 7.943958789110183716e-02 1.451136469841003418e-01 -1.894309669733047485e-01
-1.937738060951232910e-01 1.237324550747871399e-01 3.252822756767272949e-01 -4.557107388973236084e-02 -3.180136904120445251e-02 -1.711986660957336426e-01 -2.659296393394470215e-01 9.986765682697296143e-02 -7.021121680736541748e-02 5.247766524553298950e-02 4.464507102966308594e-02 1.658193767070770264e-01 1.732958406209945679e-01 -1.286346279084682465e-02 1.236044839024543762e-01 1.631723046302795410e-01 1.194328367710113525e-01 -2.466815114021301270e-01 1.534588634967803955e-02 1.496073007583618164e-01 2.114856243133544922e-01 -3.419139422476291656e-03 -1.486689150333404541e-01 2.062842100858688354e-01 -2.892993390560150146e-01 -2.023101039230823517e-02 -6.613630056381225586e-02 -2.874366044998168945e-01 -4.240031540393829346e-01 2.979847230017185211e-02 2.450668364763259888e-01 4.738471936434507370e-03
-2.097615748643875122e-01 1.176908761262893677e-01 1.067039892077445984e-01 -1.359259486198425293e-01 1.214463934302330017e-01 -1.863967999815940857e-02 -2.018088251352310181e-01 1.205008029937744141e-01 -3.904079198837280273e-01 -1.229777708649635315e-01 -1.243284866213798523e-01 2.565654814243316650e-01 -5.658376216888427734e-02 -2.704846262931823730e-01 1.024177670478820801e-01 9.391993284225463867e-02 -2.958941459655761719e-01 2.872732877731323242e-01 4.177569970488548279e-02 1.260982304811477661e-01 2.759736776351928711e-01 2.731151282787322998e-01 4.655949771404266357e-02 -9.503974765539169312e-02 5.310107767581939697e-02 -1.104548871517181396e-01 -1.492182910442352295e-01 -1.898911409080028534e-02 -2.502076625823974609e-01 -3.952365368604660034e-02 -1.850217953324317932e-02 2.135656625032424927e-01
-1.664615124464035034e-01 -1.011962667107582092e-01 -6.651962175965309143e-04 3.668327117338776588e-03 7.907130569219589233e-02 4.524173587560653687e-02 -2.952756881713867188e-01 -5.853540450334548950e-02 -1.382040679454803467e-01 1.006947457790374756e-01 2.219137847423553467e-01 2.002794742584228516e-01 2.142982482910156250e-01 -3.860152661800384521e-01 6.779152899980545044e-02 1.236115023493766785e-02 -2.193023264408111572e-01 2.082783728837966919e-01 1.644308716058731079e-01 -2.971268445253372192e-02 3.204081058502197266e-01 -3.771517798304557800e-02 4.865354672074317932e-02 6.623471528291702271e-02 -2.783621549606323242e-01 -7.487574964761734009e-02 -4.061466753482818604e-01 2.261764705181121826e-01 -1.101394649595022202e-02 2.758247591555118561e-02 -1.085923705250024796e-02 -1.200455799698829651e-01
-1.606860458850860596e-01 -2.875626087188720703e-02 -7.308477908372879028e-02 -2.240955680608749390e-01 1.769931763410568237e-01 1.081539541482925415e-01 -9.925028681755065918e-02 1.379914432764053345e-01 -1.860031187534332275e-01 3.056019246578216553e-01 2.037171125411987305e-01 8.105602860450744629e-02 1.098055914044380188e-01 -4.074254631996154785e-01 1.304623335599899292e-01 6.907570362091064453e-02 -1.839090585708618164e-01 3.363120928406715393e-02 2.562943100929260254e-02 4.447120055556297302e-02 4.490263760089874268e-01 2.800674922764301300e-02 1.197369396686553955e-01 1.149996370077133179e-01 -1.986240148544311523e-01 1.110513284802436829e-01 -3.250886201858520508e-01 -3.132182871922850609e-03 1.234428882598876953e-01 -3.507009148597717285e-02 -1.153126060962677002e-01 -1.231715232133865356e-01
4.673199355602264404e-02 3.453176468610763550e-02 -1.286316546611487865e-03 -1.577410399913787842e-01 -2.532707452774047852e-01 5.443464592099189758e-02 8.809918537735939026e-03 2.272555530071258545e-01 -3.981410861015319824e-01 -2.069793082773685455e-02 -1.304191946983337402e-01 -7.672172039747238159e-02 3.011755943298339844e-01 -1.966065764427185059e-01 1.750820726156234741e-01 4.399137198925018311e-01 2.067728713154792786e-02 3.307294473052024841e-02 -1.096728146076202393e-01 1.692819595336914062e-01 1.494325250387191772e-01 -1.513550728559494019e-01 -7.030890136957168579e-02 1.822845637798309326e-01 -1.668495386838912964e-01 -3.539518266916275024e-02 7.631170749664306641e-02 -3.863262385129928589e-02 -3.261951208114624023e-01 -1.393290460109710693e-01 -1.441645622253417969e-01 -9.437571465969085693e-02
-9.053970873355865479e-02 2.782467007637023926e-01 3.735717386007308960e-02 -1.758131235837936401e-01 1.491814572364091873e-02 3.082590699195861816e-01 -2.674715220928192139e-01 1.681850403547286987e-01 -6.066810712218284607e-02 -2.715088129043579102e-01 1.614538431167602539e-01 -2.708031237125396729e-02 -4.471856728196144104e-02 -2.639037072658538818e-01 5.354150012135505676e-02 -1.056694313883781433e-01 1.991625577211380005e-01 -2.419957071542739868e-01 -3.925981372594833374e-02 3.861991465091705322e-01 3.759740889072418213e-01 7.178321480751037598e-02 6.056344881653785706e-02 2.933783829212188721e-02 8.594949543476104736e-02 -1.300467848777770996e-01 -1.567825525999069214e-01 1.428240239620208740e-01 1.123050320893526077e-02 1.826776005327701569e-02 7.964084297418594360e-02 -1.452168822288513184e-01
-2.034403234720230103e-01 1.372861415147781372e-01 -1.400149911642074585e-01 -3.715040087699890137e-01 1.037576049566268921e-01 -4.140596464276313782e-02 -9.932500869035720825e-02 2.228281199932098389e-01 -1.345706544816493988e-02 -5.255262926220893860e-02 3.366939956322312355e-03 2.258292883634567261e-01 -8.698583394289016724e-02 -4.284868761897087097e-02 -2.297738492488861084e-01 1.856207549571990967e-01 -4.144071787595748901e-02 -1.308483779430389404e-01 -1.199381723999977112e-01 -4.512488096952438354e-02 3.190271556377410889e-01 -9.878145903348922729e-02 -1.708152294158935547e-01 1.399196088314056396e-01 -3.001223504543304443e-01 3.998675197362899780e-02 -6.732716411352157593e-02 -1.978579163551330566e-01 -3.000371754169464111e-01 -4.672030359506607056e-02 -4.664158076047897339e-02 -3.664089739322662354e-01
-8.189507760107517242e-03 -6.885322509333491325e-04 9.888778440654277802e-03 -6.397460401058197021e-02 1.316354125738143921e-01 -1.559392809867858887e-01 -2.360660433769226074e-01 2.582263052463531494e-01 8.406913280487060547e-02 -7.748514413833618164e-02 1.499847620725631714e-01 2.042816765606403351e-02 2.504329085350036621e-01 -1.936762034893035889e-01 -3.132403790950775146e-01 1.171691864728927612e-01 -9.809572249650955200e-03 1.696542352437973022e-01 2.729084789752960205e-01 2.098232954740524292e-01 2.562403082847595215e-01 4.407530650496482849e-02 4.338248074054718018e-02 2.633879184722900391e-01 -2.654932811856269836e-02 3.056794777512550354e-02 1.260774433612823486e-01 -6.107650697231292725e-02 -2.063652500510215759e-02 1.707574278116226196e-01 4.201451241970062256e-01 -2.646084427833557129e-01
-1.408305466175079346e-01 2.146443128585815430e-01 5.759093910455703735e-02 -3.405664861202239990e-01 3.488706946372985840e-01 -3.371575474739074707e-02 9.248749911785125732e-02 2.446194738149642944e-01 -1.016039699316024780e-01 -3.640581071376800537e-01 7.706645876169204712e-02 -1.928100921213626862e-02 -5.796777456998825073e-02 -9.335224330425262451e-02 1.523631662130355835e-01 3.348113596439361572e-01 -2.965875156223773956e-02 1.584022343158721924e-01 -1.192870065569877625e-01 2.335783243179321289e-01 2.412527352571487427e-01 1.926324218511581421e-01 -7.358615845441818237e-02 -2.695937082171440125e-02 8.801000565290451050e-02 5.123082548379898071e-02 -1.207016110420227051e-01 3.308412805199623108e-02 -8.725003153085708618e-02 -1.972382366657257080e-01 2.028981447219848633e-01 1.306272298097610474e-01
1.305560767650604248e-01 -1.470580101013183594e-01 1.625156104564666748e-01 -2.466353923082351685e-01 2.444851212203502655e-02 -8.731251955032348633e-02 -9.748547524213790894e-02 2.044595777988433838e-02 -1.001092270016670227e-01 -1.279801577329635620e-01 1.080572679638862610e-01 1.915131062269210815e-01 1.329074949026107788e-01 3.609897196292877197e-02 4.314017295837402344e-02 2.167419493198394775e-01 2.026577889919281006e-01 4.098825156688690186e-02 -1.439136415719985962e-01 1.338071227073669434e-01 5.193305015563964844e-01 6.122007966041564941e-02 -2.762271165847778320e-01 2.283570319414138794e-01 -2.732811272144317627e-01 1.874365955591201782e-01 1.020130664110183716e-01 4.091246426105499268e-02 -7.287501543760299683e-02 -4.690806567668914795e-02 7.392580807209014893e-02 -3.086231946945190430e-01
-3.379219770431518555e-01 9.115547686815261841e-02 1.908570379018783569e-01 -7.505334168672561646e-02 -4.717446118593215942e-02 -2.810359001159667969e-01 -2.916875481605529785e-01 2.487494982779026031e-02 -2.657795846462249756e-01 5.382318980991840363e-03 -1.066870801150798798e-02 1.009957939386367798e-01 1.759906560182571411e-01 -1.135494410991668701e-01 1.099523529410362244e-01 7.658559828996658325e-02 -1.486682146787643433e-01 -3.512686491012573242e-01 4.197721555829048157e-02 1.308990120887756348e-01 2.708479464054107666e-01 -1.181994378566741943e-01 -8.602392673492431641e-02 1.531960666179656982e-01 -1.006669104099273682e-01 4.278470948338508606e-02 -2.241073362529277802e-02 -3.464169800281524658e-02 -4.481009542942047119e-01 9.909873455762863159e-02 1.201425716280937195e-01 -6.653603166341781616e-02
-3.722160458564758301e-01 -4.252399131655693054e-02 2.237087190151214600e-01 -1.650663465261459351e-01 -2.267908006906509399e-01 6.083025410771369934e-02 -3.900860622525215149e-02 -4.045704007148742676e-02 -1.032528951764106750e-01 -3.366503715515136719e-01 1.957339942455291748e-01 -1.141001284122467041e-01 1.339799910783767700e-01 -1.828091293573379517e-01 3.706365823745727539e-03 1.858799457550048828e-01 -3.296971023082733154e-01 -5.998536199331283569e-02 1.718583106994628906e-01 3.182840347290039062e-02 3.903458714485168457e-01 1.013010442256927490e-01 3.135588020086288452e-02 9.269583970308303833e-02 -2.855056524276733398e-01 1.426248252391815186e-01 1.277798414230346680e-01 5.941246822476387024e-02 -1.306286156177520752e-01 6.201462075114250183e-02 1.895070821046829224e-02 -6.903181970119476318e-02
-4.573988541960716248e-02 1.318196207284927368e-01 5.786596331745386124e-03 -7.871945202350616455e-02 -1.459257006645202637e-01 2.700563520193099976e-02 -2.294245362281799316e-01 2.209803909063339233e-01 -2.817918360233306885e-01 1.198527440428733826e-01 -8.460322767496109009e-02 -7.625728845596313477e-02 2.629207670688629150e-01 -9.017414413392543793e-03 2.292969450354576111e-02 2.246008068323135376e-01 -3.738920018076896667e-02 -3.714486584067344666e-02 -3.547044470906257629e-02 -4.738033935427665710e-02 4.102607965469360352e-01 -4.050038009881973267e-02 -1.944290250539779663e-01 3.162825703620910645e-01 -3.102872371673583984e-01 7.625563442707061768e-02 1.922032237052917480e-01 1.096026375889778137e-01 -3.813590854406356812e-02 -1.618564426898956299e-01 -8.446253091096878052e-02 -3.521072864532470703e-01
-3.118925690650939941e-01 -3.159490646794438362e-03 -6.133562698960304260e-02 -9.104243665933609009e-02 4.837945103645324707e-02 -8.088266849517822266e-02 -3.357362151145935059e-01 -3.395215421915054321e-02 -3.047794103622436523e-01 7.743802852928638458e-03 -2.243244200944900513e-01 1.948202103376388550e-01 2.739275991916656494e-01 -1.529544964432716370e-02 1.462807357311248779e-01 2.764287292957305908e-01 1.968716681003570557e-01 3.982642665505409241e-02 4.669491946697235107e-02 8.697170019149780273e-02 2.515222132205963135e-01 2.255881428718566895e-01 1.342832595109939575e-01 -2.441988885402679443e-02 -9.292257949709892273e-03 7.862237095832824707e-02 -6.737950444221496582e-02 -3.511024117469787598e-01 -1.408444792032241821e-01 -1.981234550476074219e-01 1.918741911649703979e-01 -2.725221589207649231e-02
-2.152523100376129150e-01 6.182610988616943359e-02 2.563963830471038818e-02 -8.299250900745391846e-02 3.138777911663055420e-01 7.688610255718231201e-02 -2.767305970191955566e-01 1.100668460130691528e-01 -1.926983743906021118e-01 -2.491363137960433960e-01 7.074625045061111450e-02 2.030895501375198364e-01 7.409697026014328003e-02 -8.969658613204956055e-02 -5.076253041625022888e-02 4.078186750411987305e-01 1.251473277807235718e-01 7.328047603368759155e-02 -3.992884419858455658e-03 -6.925447285175323486e-02 4.082725644111633301e-01 2.109567075967788696e-01 6.474846601486206055e-02 -1.740962713956832886e-01 1.993992775678634644e-01 -9.196338802576065063e-02 -8.770134299993515015e-02 -1.348537504673004150e-01 -1.295611411333084106e-01 -1.098371017724275589e-02 2.202864289283752441e-01 1.011456623673439026e-01
-1.001975014805793762e-01 -6.544177234172821045e-02 -6.673321872949600220e-02 -2.353023588657379150e-01 1.985701173543930054e-01 4.243252053856849670e-02 -1.066613942384719849e-01 1.367220878601074219e-01 -5.137534439563751221e-02 2.870526313781738281e-01 5.091967061161994934e-02 6.904236227273941040e-02 -5.640951450914144516e-03 -4.721696674823760986e-01 2.145698219537734985e-01 9.734265506267547607e-02 -1.357325762510299683e-01 -7.839126884937286377e-02 1.044759675860404968e-01 -8.204473555088043213e-02 4.144027233123779297e-01 9.397022426128387451e-02 2.038975805044174194e-02 9.055801481008529663e-02 -2.559916377067565918e-01 1.474686861038208008e-01 -3.025232255458831787e-01 5.212624371051788330e-02 1.075763106346130371e-01 -9.812821447849273682e-02 -2.629327774047851562e-02 -2.210570275783538818e-01
-1.956574618816375732e-01 2.109515517950057983e-01 2.531650960445404053e-01 -2.354168742895126343e-01 6.297339498996734619e-02 -2.135756909847259521e-01 -2.606685757637023926e-01 -7.861556857824325562e-02 -2.244131714105606079e-01 1.285868231207132339e-02 1.558091193437576294e-01 3.793684765696525574e-02 -2.041836641728878021e-02 -8.481349796056747437e-02 -7.751622796058654785e-02 3.470716178417205811e-01 -5.442050099372863770e-02 -4.800397530198097229e-02 -5.684223026037216187e-02 2.592689394950866699e-01 2.662338912487030029e-01 4.174260422587394714e-02 1.051020547747612000e-01 7.941102981567382812e-02 -2.935778498649597168e-01 6.942731142044067383e-02 -1.515025794506072998e-01 7.159229367971420288e-03 -2.935275435447692871e-01 -1.868145167827606201e-01 -1.029696539044380188e-01 2.287120372056961060e-01
-2.079168558120727539e-01 1.221415922045707703e-01 -1.263597011566162109e-01 -6.462891399860382080e-02 1.590191721916198730e-01 3.088335692882537842e-02 -2.348537445068359375e-01 5.162611231207847595e-02 1.597385257482528687e-01 -2.935240566730499268e-01 6.684701889753341675e-02 3.262978196144104004e-01 -2.784392796456813812e-02 -3.946242332458496094e-01 -7.012001425027847290e-02 1.775034815073013306e-01 3.189556300640106201e-01 3.499267697334289551e-01 -1.473712325096130371e-01 -4.457909241318702698e-02 2.862546145915985107e-01 -7.498812396079301834e-03 1.482250243425369263e-01 1.143016517162322998e-01 -7.689762115478515625e-02 1.895640343427658081e-01 -1.423482201062142849e-03 5.134447291493415833e-02 3.226843476295471191e-02 -1.367523893713951111e-02 1.055525988340377808e-01 1.817842945456504822e-02
-4.445983767509460449e-01 -9.941260516643524170e-02 1.513754129409790039e-01 -3.429923951625823975e-01 -1.914425566792488098e-02 -9.321392327547073364e-02 2.182022854685783386e-02 -1.381151229143142700e-01 -5.377295427024364471e-03 8.588095754384994507e-02 1.194695532321929932e-01 1.454871743917465210e-01 2.730534076690673828e-01 -1.769894361495971680e-01 1.134410947561264038e-01 1.124998331069946289e-01 -2.683743238449096680e-01 -6.322924047708511353e-02 2.327372692525386810e-02 -8.162474259734153748e-03 4.649933576583862305e-01 -1.676944456994533539e-02 1.642011851072311401e-01 6.727401912212371826e-02 -2.462509870529174805e-01 4.402893246151506901e-04 9.484574943780899048e-02 -6.619058694923296571e-05 1.890527270734310150e-02 6.837401073426008224e-03 -1.440414935350418091e-01 -1.833712160587310791e-01
-9.488848596811294556e-02 1.363503485918045044e-01 -5.720679461956024170e-02 -2.420952469110488892e-01 3.189503252506256104e-01 9.882282465696334839e-03 -2.552789747714996338e-01 7.427212595939636230e-02 -6.918317824602127075e-02 2.553663551807403564e-01 1.538994070142507553e-02 7.513391971588134766e-02 2.129085510969161987e-01 -3.796241283416748047e-01 5.355287715792655945e-02 -2.016942352056503296e-01 1.159106343984603882e-01 -5.512865260243415833e-02 -3.067801296710968018e-01 1.116504147648811340e-01 3.341743946075439453e-01 -1.857835501432418823e-01 5.805200710892677307e-02 -1.577176749706268311e-01 -2.287639379501342773e-01 1.268641352653503418e-01 -1.485623698681592941e-02 3.183503076434135437e-02 2.014219760894775391e-01 -1.119179129600524902e-01 -6.261487025767564774e-03 -9.409444779157638550e-02
-8.510053902864456177e-02 1.482967473566532135e-02 2.398321777582168579e-01 -4.008457064628601074e-01 2.344645708799362183e-01 3.845239430665969849e-02 -1.079609841108322144e-01 3.292353451251983643e-01 -3.096202313899993896e-01 -1.036386266350746155e-01 7.578008621931076050e-02 3.797507286071777344e-02 7.806582748889923096e-02 -1.904816925525665283e-01 3.920551016926765442e-02 3.379037976264953613e-01 1.709439456462860107e-01 -7.322414219379425049e-02 -2.686924338340759277e-01 2.026263326406478882e-01 1.451927125453948975e-01 -8.910178393125534058e-02 -2.482359707355499268e-01 6.866197288036346436e-02 1.652210950851440430e-02 5.757900886237621307e-03 -4.456678405404090881e-02 2.097592055797576904e-01 -2.034356258809566498e-02 1.717776060104370117e-01 7.401086390018463135e-02 3.272709250450134277e-02
-7.184245437383651733e-02 -2.250314876437187195e-02 -3.607439696788787842e-01 -2.769130468368530273e-01 -5.565070733428001404e-02 6.840071082115173340e-02 -1.687317490577697754e-01 2.358319424092769623e-02 5.765874311327934265e-02 2.263973802328109741e-01 4.558895900845527649e-02 -4.007858037948608398e-02 3.137082457542419434e-01 -1.833526194095611572e-01 1.884993761777877808e-01 2.007565796375274658e-01 -5.831464380025863647e-02 5.555574223399162292e-02 -1.239719912409782410e-01 -8.956228196620941162e-02 4.215927124023437500e-01 7.164277136325836182e-03 1.260417699813842773e-01 1.756951957941055298e-01 -3.347049057483673096e-01 -2.148533314466476440e-01 -8.468331396579742432e-02 5.721164494752883911e-02 -3.327047824859619141e-02 -6.382413208484649658e-02 2.210973948240280151e-01 8.636573702096939087e-02
-3.890801668167114258e-01 1.982901096343994141e-01 1.800555922091007233e-02 -2.626373618841171265e-02 2.902626395225524902e-01 1.328866183757781982e-01 1.405351310968399048e-01 -1.619635894894599915e-02 1.655153334140777588e-01 -2.032116800546646118e-01 -8.033707737922668457e-03 6.483379751443862915e-02 1.310852319002151489e-01 -5.974682047963142395e-02 1.459947079420089722e-01 3.061145544052124023e-01 -1.284090876579284668e-01 3.210231065750122070e-01 -2.332080602645874023e-01 6.784417480230331421e-02 1.917562484741210938e-01 -2.201980203390121460e-01 1.229618042707443237e-01 6.799520552158355713e-02 -6.359146535396575928e-02 1.016266867518424988e-01 -1.057142913341522217e-01 4.176107048988342285e-02 -3.168691694736480713e-01 -1.379061937332153320e-01 1.980063468217849731e-01 9.039802849292755127e-02
-2.873010039329528809e-01 -6.623235344886779785e-02 2.318581938743591309e-02 -1.476885378360748291e-01 4.360987991094589233e-02 1.844226270914077759e-01 -3.479261696338653564e-01 1.766466200351715088e-01 -1.003195270895957947e-01 4.111419431865215302e-03 -7.812975347042083740e-02 -2.588804438710212708e-02 2.400876432657241821e-01 -3.067989051342010498e-01 1.399097740650177002e-01 7.427957653999328613e-02 -4.797020461410284042e-03 2.741956412792205811e-01 -1.134920269250869751e-01 1.793335378170013428e-01 3.602784276008605957e-01 1.713046990334987640e-02 -1.947425156831741333e-01 3.972322680056095123e-03 -8.059749007225036621e-02 -3.440724611282348633e-01 -7.578577101230621338e-02 2.063905894756317139e-01 8.337774872779846191e-02 -1.329285502433776855e-01 4.393501207232475281e-02 -1.441540122032165527e-01
-2.628815174102783203e-01 2.755736112594604492e-01 2.266815006732940674e-01 -2.562102377414703369e-01 3.082019686698913574e-01 -2.865942716598510742e-01 -2.149839401245117188e-01 1.493448615074157715e-01 -3.560043498873710632e-02 -1.387538611888885498e-01 -6.032948195934295654e-02 1.989832967519760132e-01 3.355975449085235596e-01 -6.282220035791397095e-02 -5.165913328528404236e-02 -1.894495487213134766e-01 8.630479872226715088e-02 -5.317558348178863525e-02 -3.524273261427879333e-02 -3.788055479526519775e-02 2.287107855081558228e-01 2.939193248748779297e-01 6.837978959083557129e-02 4.507749527692794800e-02 -1.222440898418426514e-01 4.629398882389068604e-02 -9.859035164117813110e-02 1.936276815831661224e-02 -7.876420021057128906e-02 -5.760666728019714355e-02 -3.555155172944068909e-02 -2.776066958904266357e-01
-2.228705585002899170e-01 1.961330175399780273e-01 -4.597113281488418579e-02 4.313670098781585693e-02 1.392883509397506714e-01 -1.417727326042950153e-03 -8.024030923843383789e-02 -3.833972662687301636e-02 5.077519640326499939e-02 -1.397126317024230957e-01 -1.033134981989860535e-01 3.095475733280181885e-01 -1.189197897911071777e-01 -4.275252819061279297e-01 1.136283725500106812e-01 1.494126915931701660e-01 -1.616731286048889160e-01 1.680919677019119263e-01 -3.406404554843902588e-01 5.245551094412803650e-02 1.256933808326721191e-01 -2.140891999006271362e-01 6.697127223014831543e-02 1.929905861616134644e-01 -3.569131493568420410e-01 1.419854015111923218e-01 3.765241056680679321e-02 -2.027515023946762085e-01 -2.490902878344058990e-02 1.658828407526016235e-01 1.571277529001235962e-01 -1.961550116539001465e-02
-1.343403011560440063e-01 1.783304661512374878e-02 -2.504241466522216797e-01 5.288246646523475647e-02 -1.934649348258972168e-01 -9.429042041301727295e-02 -3.280325531959533691e-01 -2.860988676548004150e-02 5.469506233930587769e-02 -1.289670020341873169e-01 -1.199347227811813354e-01 8.236537873744964600e-02 2.775865495204925537e-01 -1.221725493669509888e-01 1.436280608177185059e-01 3.706648051738739014e-01 8.069634437561035156e-02 -1.276947855949401855e-01 5.016483739018440247e-02 -2.107919426634907722e-03 4.329806268215179443e-01 2.484363690018653870e-02 -3.117564134299755096e-02 1.550825778394937515e-03 -9.001079201698303223e-02 -5.933830980211496353e-03 -8.905667811632156372e-02 -2.888823747634887695e-01 -2.067709714174270630e-01 -2.540255188941955566e-01 2.167398929595947266e-01 -4.904039576649665833e-02
-3.245218843221664429e-02 2.179022878408432007e-01 -9.553956985473632812e-02 -1.492742747068405151e-01 1.758583486080169678e-01 4.441351443529129028e-02 -2.656361460685729980e-01 2.429535835981369019e-01 -8.481325954198837280e-02 -2.668640576303005219e-02 -1.725595444440841675e-01 5.692139267921447754e-02 -6.161010265350341797e-02 -2.410905957221984863e-01 -7.807093858718872070e-02 1.742887496948242188e-01 -1.915654353797435760e-02 6.570303440093994141e-02 -1.914023160934448242e-01 3.485339283943176270e-01 2.012349367141723633e-01 -1.364050209522247314e-01 -2.905564606189727783e-01 1.755490601062774658e-01 -2.430077791213989258e-01 -1.380461305379867554e-01 1.660215705633163452e-01 -1.792347729206085205e-01 -2.987940013408660889e-01 -2.165345400571823120e-01 4.679756239056587219e-03 -8.444533497095108032e-02
9.015360847115516663e-03 -7.772064954042434692e-02 -1.188665181398391724e-01 -3.006163239479064941e-01 1.865741163492202759e-01 2.391402274370193481e-01 -2.117411792278289795e-01 2.657434642314910889e-01 9.320048987865447998e-02 -8.923760056495666504e-02 -3.086290061473846436e-01 2.788718938827514648e-01 1.384295523166656494e-01 -1.422026902437210083e-01 1.454361230134963989e-01 9.740889072418212891e-02 -1.336758136749267578e-01 6.814794987440109253e-02 -6.550247780978679657e-03 1.850876808166503906e-01 1.854274123907089233e-01 -2.728951275348663330e-01 -2.705397307872772217e-01 7.646209001541137695e-02 -1.308568120002746582e-01 1.009624972939491272e-01 -4.676824063062667847e-02 -5.145930126309394836e-02 -3.081457018852233887e-01 1.093250215053558350e-01 -4.569900780916213989e-02 1.907305717468261719e-01
-5.156722664833068848e-01 3.322367668151855469e-01 -1.189759597182273865e-01 2.503150887787342072e-02 2.187487185001373291e-01 1.608931124210357666e-01 -6.808919459581375122e-02 2.457148581743240356e-01 -1.766367256641387939e-01 -9.349594265222549438e-02 -1.024468466639518738e-01 1.154796034097671509e-01 2.397768497467041016e-01 -2.371283061802387238e-02 1.793472468852996826e-01 2.189438641071319580e-01 9.488424658775329590e-02 -1.503408979624509811e-02 1.551633030176162720e-01 2.569694817066192627e-01 8.483988791704177856e-02 7.935126870870590210e-02 1.108253747224807739e-01 1.074156835675239563e-01 -3.032575547695159912e-01 -1.355420351028442383e-01 -9.133849292993545532e-02 7.518129050731658936e-02 -8.037854917347431183e-03 5.452384799718856812e-02 -5.060333386063575745e-02 -4.070358723402023315e-02
1.750413775444030762e-01 -1.299149394035339355e-01 2.280573099851608276e-01 -2.027346044778823853e-01 -2.827417664229869843e-02 -1.379271894693374634e-01 -1.685318946838378906e-01 1.674468666315078735e-01 -2.151021361351013184e-01 3.838796168565750122e-02 -5.936597660183906555e-02 1.470329612493515015e-01 2.988664209842681885e-01 -2.067411243915557861e-01 1.524281799793243408e-01 -1.980266242753714323e-04 1.697697490453720093e-01 1.381815820932388306e-01 -7.543330080807209015e-03 2.539986371994018555e-01 4.096280336380004883e-01 2.615393325686454773e-02 8.865992724895477295e-02 7.315866649150848389e-02 1.932595372200012207e-01 1.391838788986206055e-01 -6.780292093753814697e-02 -3.435011580586433411e-02 5.563989281654357910e-02 -2.124734669923782349e-01 3.111670613288879395e-01 -2.306058853864669800e-01
-2.680312395095825195e-01 -3.602492436766624451e-02 -8.286151289939880371e-02 -2.250175550580024719e-02 -1.716901606414467096e-04 1.201930940151214600e-01 -2.093005478382110596e-01 3.472699224948883057e-01 1.373730693012475967e-02 -1.315742582082748413e-01 5.146805569529533386e-02 1.169222146272659302e-01 3.022626638412475586e-01 -1.281466335058212280e-01 2.262194901704788208e-01 3.971858918666839600e-01 -1.306675076484680176e-01 1.186239197850227356e-01 -3.089134395122528076e-01 -7.123656570911407471e-02 4.748716205358505249e-02 -9.996723383665084839e-02 -2.235050350427627563e-01 5.529978871345520020e-02 1.120071671903133392e-02 -2.525187656283378601e-02 -3.379381597042083740e-01 -5.663176253437995911e-02 4.862426966428756714e-02 3.099781693890690804e-03 2.424920201301574707e-01 -1.176671758294105530e-01
-3.279767334461212158e-01 1.170352920889854431e-01 5.233120545744895935e-02 -1.403468400239944458e-01 4.293858259916305542e-02 -5.039824545383453369e-02 1.574336588382720947e-01 2.039529234170913696e-01 4.922533407807350159e-02 8.430515229701995850e-02 -1.081065461039543152e-01 9.825388342142105103e-02 -6.417649239301681519e-02 -3.638765215873718262e-01 -2.935355715453624725e-02 1.131622716784477234e-01 -4.053851217031478882e-02 -5.425318330526351929e-02 1.906190067529678345e-02 1.796172708272933960e-01 3.125373423099517822e-01 8.382835239171981812e-02 -2.260820269584655762e-01 -1.600736379623413086e-01 -2.659452557563781738e-01 -8.053650707006454468e-02 -1.831523030996322632e-01 -1.507671456784009933e-02 -5.010419487953186035e-01 1.335494965314865112e-01 -7.070191204547882080e-02 -3.082936629652976990e-02
-1.715772449970245361e-01 6.493000686168670654e-02 1.771523207426071167e-01 -2.851051092147827148e-01 2.647424638271331787e-01 3.684078529477119446e-02 -2.999932467937469482e-01 3.691411763429641724e-02 1.684916764497756958e-01 -1.036039069294929504e-01 2.883341163396835327e-02 4.083198010921478271e-01 -2.440428361296653748e-02 3.283359482884407043e-02 2.918760776519775391e-01 2.279727905988693237e-01 3.574690222740173340e-02 3.319222629070281982e-01 -5.735862255096435547e-02 2.871962077915668488e-02 1.174815967679023743e-01 2.473133616149425507e-02 -2.339742928743362427e-01 5.461677163839340210e-02 -8.923763781785964966e-02 -7.896321266889572144e-02 -3.298711776733398438e-01 -2.595321834087371826e-02 -6.664854288101196289e-02 1.328185573220252991e-02 6.538747693412005901e-04 -1.713040471076965332e-01
-5.805826932191848755e-02 1.337009966373443604e-01 -2.287950515747070312e-01 -3.223766982555389404e-01 2.085645645856857300e-01 -8.885851502418518066e-02 3.165950300171971321e-03 3.488397598266601562e-01 5.522625520825386047e-02 1.735978722572326660e-01 2.163804918527603149e-01 2.411527186632156372e-01 2.778817713260650635e-01 -1.619031131267547607e-01 -7.790184766054153442e-02 1.877125948667526245e-01 6.890963017940521240e-02 -1.500910222530364990e-01 -1.261181831359863281e-01 2.169436812400817871e-01 2.011585384607315063e-01 1.258820295333862305e-01 1.325523406267166138e-01 1.014781817793846130e-01 -1.658837348222732544e-01 -2.011895366013050079e-02 5.597666651010513306e-02 -1.944576948881149292e-01 -3.156109452247619629e-01 1.447769626975059509e-02 -7.410291582345962524e-02 -1.337253600358963013e-01
-2.396035939455032349e-01 -6.876431405544281006e-02 -3.741342574357986450e-02 -8.554518222808837891e-02 -1.061969697475433350e-01 -1.585561037063598633e-01 -3.325040638446807861e-01 3.372171521186828613e-01 -3.247027099132537842e-01 -1.048702225089073181e-01 7.704528421163558960e-02 2.958553843200206757e-02 1.910946667194366455e-01 -1.336699724197387695e-01 -1.996808350086212158e-01 2.374461889266967773e-01 2.795484662055969238e-02 1.828499585390090942e-01 1.114777103066444397e-01 8.315934985876083374e-02 9.055454283952713013e-02 -2.211451232433319092e-01 -1.938248574733734131e-01 3.210571110248565674e-01 -5.433474853634834290e-02 -4.588014632463455200e-02 2.272368595004081726e-02 2.426805347204208374e-02 -2.286004722118377686e-01 1.283961534500122070e-01 2.452029883861541748e-01 9.073491394519805908e-02
-1.877160966396331787e-01 1.943169981241226196e-01 7.523939758539199829e-02 -1.001285463571548462e-01 -7.176841050386428833e-02 -9.837242215871810913e-02 -4.264666736125946045e-01 1.061787456274032593e-02 2.617552280426025391e-01 -1.284465491771697998e-01 6.164696812629699707e-02 1.936557292938232422e-01 2.023003250360488892e-01 1.822695881128311157e-02 -4.072611033916473389e-02 1.675206124782562256e-01 -4.045499488711357117e-02 2.693292200565338135e-01 -1.931047290563583374e-01 1.002728864550590515e-01 3.075817227363586426e-01 -1.878717988729476929e-01 -1.451031714677810669e-01 -8.792923390865325928e-02 -2.545773983001708984e-01 1.257723942399024963e-02 -1.520674973726272583e-01 2.850236557424068451e-02 8.210182934999465942e-02 -2.462945878505706787e-01 2.838307321071624756e-01 -1.148088276386260986e-02
-3.493943810462951660e-01 -5.193645879626274109e-02 8.644072711467742920e-02 -2.673248648643493652e-01 1.025035157799720764e-01 5.807709693908691406e-02 -1.561386287212371826e-01 -6.981162726879119873e-02 -2.005519121885299683e-01 7.413220405578613281e-02 -3.126277029514312744e-02 8.738773316144943237e-02 1.804731041193008423e-01 -4.197535216808319092e-01 7.288351655006408691e-02 1.416781544685363770e-01 -2.427192330360412598e-01 -1.739011704921722412e-01 1.407917886972427368e-01 4.358461126685142517e-02 3.538691699504852295e-01 9.584408998489379883e-02 1.667915433645248413e-01 -5.505597218871116638e-02 -1.039184406399726868e-01 -6.540824472904205322e-02 -2.204217165708541870e-01 1.874065995216369629e-01 1.066438928246498108e-01 2.336439192295074463e-01 -5.198989436030387878e-02 -1.452372670173645020e-01
-9.473164379596710205e-02 -1.060488596558570862e-01 -5.020400881767272949e-02 -9.397283941507339478e-02 1.396166831254959106e-01 -3.298359811305999756e-01 -2.289025485515594482e-02 -6.733305007219314575e-02 -1.047614812850952148e-01 -5.482194572687149048e-02 1.180091351270675659e-01 -9.782090783119201660e-02 4.500068351626396179e-02 -4.161228537559509277e-01 -1.233103498816490173e-01 3.825778663158416748e-01 9.555791318416595459e-02 -8.971755951642990112e-02 2.255544364452362061e-01 1.670798659324645996e-01 3.395112752914428711e-01 -6.670080870389938354e-02 1.158658862113952637e-01 1.322631835937500000e-01 -1.131980493664741516e-01 2.093581110239028931e-01 -2.409390807151794434e-01 -4.333740472793579102e-02 -2.612814307212829590e-01 -1.672171354293823242e-01 2.703761309385299683e-02 -2.673297189176082611e-02
1.533950716257095337e-01 9.428416937589645386e-02 -4.587310552597045898e-02 -1.550952345132827759e-01 2.446198612451553345e-01 4.417448863387107849e-02 -2.829145453870296478e-02 3.982655704021453857e-01 -9.952287189662456512e-03 -4.314607381820678711e-02 -1.641479507088661194e-02 1.016685888171195984e-01 2.081451416015625000e-01 -2.186206728219985962e-01 -1.794424951076507568e-01 3.120778501033782959e-01 8.887328952550888062e-02 -1.566985547542572021e-01 -1.195017695426940918e-01 3.275424242019653320e-01 2.536174952983856201e-01 3.196835219860076904e-01 1.575542390346527100e-01 7.811085879802703857e-02 -2.581572234630584717e-01 -2.458386821672320366e-03 -7.201546430587768555e-02 8.470728248357772827e-02 -1.415894031524658203e-01 -1.711129844188690186e-01 -2.722243219614028931e-02 7.996699213981628418e-02
-8.665461093187332153e-03 5.417751614004373550e-03 1.777606457471847534e-01 -2.049826532602310181e-01 -1.522519439458847046e-02 -7.063596043735742569e-03 -8.564640767872333527e-03 1.269769072532653809e-01 3.491394966840744019e-02 -1.418506503105163574e-01 1.220398545265197754e-01 2.217652648687362671e-01 2.621300220489501953e-01 8.257720619440078735e-02 -4.013514518737792969e-02 3.184509575366973877e-01 1.414779871702194214e-01 -2.535476908087730408e-02 -7.132553309202194214e-02 2.729853987693786621e-01 4.359015226364135742e-01 -1.548126786947250366e-01 -4.966792464256286621e-02 2.950347773730754852e-02 -3.591071665287017822e-01 1.389153748750686646e-01 1.127431616187095642e-01 6.161209940910339355e-02 1.759255677461624146e-01 -3.871536254882812500e-02 1.362888813018798828e-01 -3.353593349456787109e-01
-1.394096165895462036e-01 3.124477267265319824e-01 2.184660732746124268e-01 -1.085111200809478760e-01 4.348853826522827148e-01 4.261901974678039551e-02 -5.106109008193016052e-02 1.322836428880691528e-01 -1.277170181274414062e-01 -3.196091651916503906e-01 1.881239116191864014e-01 2.325756847858428955e-01 -4.071745276451110840e-02 -1.374253779649734497e-01 9.236896783113479614e-02 2.972759902477264404e-01 2.574570775032043457e-01 -1.433179676532745361e-01 -5.821468681097030640e-02 1.810582280158996582e-01 1.462596058845520020e-01 2.502678148448467255e-02 -1.443223059177398682e-01 4.582424461841583252e-02 -1.206839978694915771e-01 -7.973022013902664185e-02 -2.618728876113891602e-01 -3.090423159301280975e-02 -1.113309040665626526e-01 -1.023980006575584412e-01 1.951388083398342133e-02 -7.309006154537200928e-02
-1.768959015607833862e-01 9.031209349632263184e-02 8.924261480569839478e-02 -2.880934476852416992e-01 1.141529455780982971e-01 -1.064839437603950500e-01 3.416842594742774963e-02 2.845708429813385010e-01 -1.740464717149734497e-01 -9.916123002767562866e-02 2.788226865231990814e-02 -1.364772673696279526e-02 1.285992860794067383e-01 -1.978454887866973877e-01 2.470218092203140259e-01 2.631316483020782471e-01 1.051439046859741211e-01 -1.315440535545349121e-01 -4.636262729763984680e-02 4.035289213061332703e-02 3.635330200195312500e-01 -2.493170350790023804e-01 6.494563817977905273e-02 5.472199991345405579e-02 1.367556601762771606e-01 4.421545192599296570e-02 2.114179432392120361e-01 2.669570501893758774e-03 -5.138838291168212891e-02 7.091989368200302124e-02 4.697792530059814453e-01 -9.303171187639236450e-02
-1.001459062099456787e-01 -8.151824772357940674e-02 2.082989811897277832e-01 -2.143393754959106445e-01 5.287511646747589111e-02 -2.691754698753356934e-01 -2.938167452812194824e-01 1.390140056610107422e-01 -2.069130539894104004e-01 -3.773863613605499268e-02 -1.380601078271865845e-01 -1.960066556930541992e-01 2.205542623996734619e-01 -4.107064902782440186e-01 1.550966352224349976e-01 1.146430075168609619e-01 -2.701143026351928711e-01 6.371144205331802368e-02 -2.218773216009140015e-02 1.270363926887512207e-01 2.290553785860538483e-02 -1.322159469127655029e-01 1.775650978088378906e-01 6.594891846179962158e-02 -8.607906103134155273e-02 1.710694581270217896e-01 -1.239460334181785583e-01 -3.529611527919769287e-01 -7.054617255926132202e-02 -1.589290052652359009e-01 1.467237062752246857e-02 4.741544276475906372e-02
-6.146521866321563721e-02 3.655865415930747986e-02 -1.455533504486083984e-01 -6.578246504068374634e-02 7.211061567068099976e-02 -3.093565627932548523e-02 -1.094368100166320801e-01 1.040886566042900085e-01 3.198449313640594482e-01 -2.331161499023437500e-01 1.012726947665214539e-01 2.268763184547424316e-01 1.307750940322875977e-01 -3.004222810268402100e-01 -9.349292516708374023e-02 2.318328171968460083e-01 8.392360061407089233e-02 4.964072108268737793e-01 -2.273266166448593140e-01 1.431547999382019043e-01 2.406608164310455322e-01 -3.690898790955543518e-02 -6.601828336715698242e-02 1.247471719980239868e-01 -3.291013538837432861e-01 -5.896686762571334839e-02 5.980609729886054993e-02 -1.318913996219635010e-01 -9.268500842154026031e-03 7.507593184709548950e-02 9.255790710449218750e-02 1.755845732986927032e-02
-4.754124283790588379e-01 -3.820462152361869812e-02 2.325174510478973389e-01 3.711693687364459038e-03 -7.923007011413574219e-02 -1.891263127326965332e-01 1.746753901243209839e-01 3.470969572663307190e-02 1.245131622999906540e-02 -2.277996540069580078e-01 1.607732176780700684e-01 9.255255013704299927e-02 1.036327779293060303e-01 -2.913319468498229980e-01 1.546108908951282501e-02 -5.516225844621658325e-02 -1.069213673472404480e-01 -4.562672972679138184e-02 4.227316379547119141e-02 3.724438250064849854e-01 3.464387059211730957e-01 -1.560949683189392090e-01 5.233088135719299316e-02 -9.732592105865478516e-02 -2.215393930673599243e-01 -5.138413235545158386e-02 -1.503885686397552490e-01 7.474891841411590576e-03 -2.284827381372451782e-01 6.618866324424743652e-02 6.546632945537567139e-02 1.159729063510894775e-01
-9.490243345499038696e-02 1.629970520734786987e-01 3.244824334979057312e-02 -1.829261928796768188e-01 4.173867106437683105e-01 -1.237669661641120911e-01 -2.165729850530624390e-01 5.073431506752967834e-02 1.760366857051849365e-01 -1.639284491539001465e-01 4.372372478246688843e-02 1.609581895172595978e-02 4.854211211204528809e-02 3.901228681206703186e-02 2.467103749513626099e-01 2.449910193681716919e-01 1.596646383404731750e-02 1.220078542828559875e-01 -1.671614050865173340e-01 3.453229665756225586e-01 -9.377390146255493164e-02 1.335277110338211060e-01 -6.753319501876831055e-02 2.979821264743804932e-01 -2.697009742259979248e-01 -1.885356940329074860e-02 -3.064540624618530273e-01 1.019119024276733398e-01 -9.482438117265701294e-02 -7.933487743139266968e-02 1.765708997845649719e-02 -1.755132079124450684e-01
-2.321494966745376587e-01 -4.787971451878547668e-02 -1.357639282941818237e-01 -2.598214149475097656e-01 1.988009959459304810e-01 -1.955499649047851562e-01 -3.016910552978515625e-01 -9.471821039915084839e-02 -5.647255573421716690e-03 -6.908180564641952515e-02 -1.708396077156066895e-01 -1.422258615493774414e-01 -8.482924103736877441e-02 -2.373146712779998779e-01 -2.447983920574188232e-01 2.430995255708694458e-01 -2.895261568482965231e-04 5.000951513648033142e-02 7.086050510406494141e-02 4.327004849910736084e-01 2.166991829872131348e-01 1.862798444926738739e-02 2.021897733211517334e-01 1.561983525753021240e-01 -1.538173854351043701e-01 2.312482148408889771e-01 2.717854222282767296e-04 -1.797150820493698120e-01 3.062615916132926941e-02 1.066336259245872498e-01 1.071654930710792542e-01 5.296941846609115601e-02
-2.035242021083831787e-01 3.585205078125000000e-01 9.851834923028945923e-02 -1.805247217416763306e-01 8.598107844591140747e-02 -1.076922714710235596e-01 5.439515039324760437e-02 1.067982986569404602e-01 6.894330680370330811e-02 -3.746999204158782959e-01 -5.463131703436374664e-03 1.031617596745491028e-01 3.184658885002136230e-01 -1.339673697948455811e-01 2.557753026485443115e-01 -7.683486491441726685e-02 -9.851247817277908325e-02 -1.479474008083343506e-01 3.205773234367370605e-02 -1.051447913050651550e-01 2.266081720590591431e-01 2.463379800319671631e-01 1.921781748533248901e-01 1.898729056119918823e-01 -1.965712755918502808e-01 -2.725973911583423615e-02 -5.316250026226043701e-02 1.209648847579956055e-01 -1.291005760431289673e-01 -4.921364411711692810e-02 2.388618141412734985e-01 -2.149260342121124268e-01
-4.900776548311114311e-04 -6.895140279084444046e-03 3.280712664127349854e-02 -1.523309201002120972e-01 1.371239721775054932e-01 -1.908182352781295776e-01 -8.585747331380844116e-02 1.933604180812835693e-01 -1.416477113962173462e-01 -2.230619788169860840e-01 2.754867374897003174e-01 2.067460715770721436e-01 2.788823284208774567e-02 -1.899698525667190552e-01 8.756259828805923462e-02 3.367064297199249268e-01 1.282851099967956543e-01 6.452264636754989624e-02 -3.561212122440338135e-01 2.549943923950195312e-01 4.226054549217224121e-01 3.931000828742980957e-02 -1.686808168888092041e-01 -3.200337663292884827e-02 1.689801812171936035e-01 1.936521194875240326e-02 -1.751093380153179169e-02 6.813687831163406372e-02 -1.279618591070175171e-01 -7.504688948392868042e-02 1.839856058359146118e-01 -1.323494911193847656e-01
-3.329195380210876465e-01 -1.445367485284805298e-01 -1.901329606771469116e-01 -2.216759920120239258e-01 1.543362736701965332e-01 1.321626640856266022e-02 -1.794052273035049438e-01 3.089522421360015869e-01 -8.860517293214797974e-02 -9.250816702842712402e-02 -1.315369009971618652e-01 1.074618622660636902e-01 1.453271359205245972e-01 -3.390230834484100342e-01 1.065687043592333794e-03 1.871266029775142670e-02 -1.497442722320556641e-01 1.669843941926956177e-01 -1.700770258903503418e-01 1.935020238161087036e-01 1.791299730539321899e-01 -1.001094728708267212e-01 -2.083259373903274536e-01 -7.294271141290664673e-02 -6.889418512582778931e-02 -1.506380289793014526e-01 3.354537114500999451e-02 2.423850148916244507e-01 2.474320679903030396e-02 -3.548371195793151855e-01 1.683000177145004272e-01 -4.189789295196533203e-03
-1.942787170410156250e-01 3.821550309658050537e-02 1.513903141021728516e-01 -2.069690227508544922e-01 -1.391713470220565796e-01 1.948381960391998291e-01 -8.266182243824005127e-02 2.027289420366287231e-01 -2.321623116731643677e-01 -1.736277490854263306e-01 1.278290748596191406e-01 5.215831473469734192e-02 8.468019962310791016e-02 7.469835132360458374e-02 1.181863695383071899e-01 3.247596025466918945e-01 -2.207003235816955566e-01 2.873225137591362000e-02 -6.211226433515548706e-02 3.488753736019134521e-01 3.231890797615051270e-01 -1.141091883182525635e-01 9.376337379217147827e-02 -2.746244147419929504e-02 -2.631903290748596191e-01 -3.959755972027778625e-02 1.671976298093795776e-01 -1.610518842935562134e-01 -3.484421372413635254e-01 -9.781906846910715103e-04 -7.512307912111282349e-02 2.394436113536357880e-02
-2.995352745056152344e-01 2.476005554199218750e-01 -6.086203828454017639e-02 3.183739632368087769e-02 3.283893764019012451e-01 1.587013453245162964e-01 -3.175683319568634033e-01 1.442556828260421753e-01 -1.226309612393379211e-01 -1.091047283262014389e-02 -1.985196769237518311e-01 2.094251289963722229e-02 2.960976660251617432e-01 9.467307478189468384e-03 1.177021935582160950e-01 2.430044263601303101e-01 2.427347898483276367e-01 -1.677171587944030762e-01 -1.966730505228042603e-01 1.419471204280853271e-01 2.669557332992553711e-01 4.012144356966018677e-02 -2.178742885589599609e-01 -1.128780394792556763e-01 5.139532312750816345e-02 2.096357196569442749e-01 1.500168889760971069e-01 -6.657584756612777710e-02 -3.209100291132926941e-02 -9.077646583318710327e-02 1.057048141956329346e-01 3.100380301475524902e-02
-2.555279731750488281e-01 1.818006336688995361e-01 5.912702158093452454e-02 -4.035189449787139893e-01 7.261664420366287231e-02 -2.076334357261657715e-01 -5.114737898111343384e-02 3.385766148567199707e-01 -1.033618077635765076e-01 -2.224041670560836792e-01 -8.560478687286376953e-02 -2.379896678030490875e-02 8.680550754070281982e-02 -1.258326321840286255e-01 -1.308374665677547455e-02 1.008119657635688782e-01 5.734724178910255432e-02 1.738302223384380341e-02 -1.119973585009574890e-01 1.933520138263702393e-01 4.239273965358734131e-01 -1.730581074953079224e-01 -1.212722063064575195e-01 1.028310880064964294e-01 -5.805456265807151794e-02 -1.843867003917694092e-01 1.539435684680938721e-01 -3.203674405813217163e-02 2.278807461261749268e-01 2.739889733493328094e-02 1.015766412019729614e-01 -2.332262843847274780e-01
-3.569277226924896240e-01 -1.337739825248718262e-01 8.089625090360641479e-02 -1.886601001024246216e-01 9.858172386884689331e-02 1.621721982955932617e-01 -6.544001400470733643e-02 6.785342469811439514e-03 4.128214716911315918e-02 1.076789721846580505e-01 -1.962104812264442444e-02 2.835666537284851074e-01 3.576638400554656982e-01 -2.416672110557556152e-01 -8.013222366571426392e-02 2.811393737792968750e-01 -1.862388998270034790e-01 3.425111249089241028e-02 1.448695808649063110e-01 1.076074969023466110e-02 3.986364603042602539e-01 -1.467170715332031250e-01 1.507704257965087891e-01 2.767664613202214241e-03 -1.481965333223342896e-01 5.471534654498100281e-02 -1.100215222686529160e-02 1.518415808677673340e-01 1.755785346031188965e-01 1.534820348024368286e-01 -2.051742821931838989e-01 -3.989052399992942810e-02
-1.638253927230834961e-01 -1.473765075206756592e-01 -2.317272871732711792e-02 -8.117184787988662720e-02 -4.986497387290000916e-02 7.445614039897918701e-02 -2.571034729480743408e-01 4.021795392036437988e-01 -5.385995656251907349e-02 -1.268790066242218018e-01 -1.467251311987638474e-02 6.817704439163208008e-02 1.690738052129745483e-01 -1.640875935554504395e-01 6.762225180864334106e-02 4.043792486190795898e-01 -9.668786078691482544e-02 1.891397684812545776e-01 -1.548514962196350098e-01 -1.200264412909746170e-02 9.212769567966461182e-02 1.426726728677749634e-01 -3.246853649616241455e-01 1.496036648750305176e-01 -7.524718344211578369e-02 2.654304727911949158e-02 -2.865444719791412354e-01 -1.069623082876205444e-01 1.536361277103424072e-01 -9.665013849735260010e-02 2.367996573448181152e-01 -2.148049473762512207e-01
-2.054584473371505737e-01 3.199154138565063477e-01 1.297320127487182617e-01 1.047476008534431458e-01 4.987818896770477295e-01 5.961102619767189026e-02 -1.491745263338088989e-01 3.302088677883148193e-01 -8.808453567326068878e-03 -9.546784311532974243e-02 -1.326881200075149536e-01 1.015356704592704773e-01 3.080206811428070068e-01 -1.451949030160903931e-01 2.672743611037731171e-02 1.885342448949813843e-01 -1.094306856393814087e-01 -2.167884111404418945e-01 -5.375333502888679504e-02 9.657657146453857422e-02 2.224057726562023163e-02 -3.345874324440956116e-02 -1.086821407079696655e-01 3.947854414582252502e-02 -2.862659394741058350e-01 -9.351860731840133667e-02 -3.512099012732505798e-02 7.693430036306381226e-02 1.190110072493553162e-01 2.350613474845886230e-01 3.194413706660270691e-02 -1.510534435510635376e-02
-1.358656585216522217e-01 -3.121860884130001068e-02 6.894639879465103149e-02 9.729780256748199463e-02 3.562344014644622803e-01 7.765701413154602051e-02 -1.033711135387420654e-01 4.812187701463699341e-02 1.438442915678024292e-01 -3.309028744697570801e-01 1.341863721609115601e-01 1.287110894918441772e-02 2.762537300586700439e-01 -8.978695422410964966e-02 -6.003030389547348022e-02 1.377144008874893188e-01 -6.451950222253799438e-02 2.752896547317504883e-01 -1.677236706018447876e-01 3.212471902370452881e-01 3.662060201168060303e-01 1.776824332773685455e-02 2.176294177770614624e-01 -6.969418842345476151e-03 -8.164948970079421997e-02 9.864260256290435791e-02 1.558426469564437866e-01 2.015404105186462402e-01 -2.707950770854949951e-01 4.804870113730430603e-02 5.244210362434387207e-02 1.109105646610260010e-01
-1.603713333606719971e-01 2.290751039981842041e-02 6.475189328193664551e-02 -2.837536931037902832e-01 2.687650918960571289e-01 4.169267043471336365e-02 2.596906200051307678e-02 2.381553798913955688e-01 2.139962911605834961e-01 -1.197066083550453186e-01 -4.272020608186721802e-02 -1.224747225642204285e-01 7.081136107444763184e-02 -1.509423851966857910e-01 -3.251879708841443062e-03 3.573643863201141357e-01 3.202593028545379639e-01 1.164799258112907410e-01 -3.058877587318420410e-01 1.136270910501480103e-01 4.842574149370193481e-02 -2.779891490936279297e-01 -2.110311090946197510e-01 2.047544717788696289e-02 -1.644895970821380615e-01 1.093108132481575012e-01 -1.715670824050903320e-01 7.174111157655715942e-02 -2.769770920276641846e-01 5.106430500745773315e-02 1.438236385583877563e-01 6.655623018741607666e-02
-2.137381732463836670e-01 -1.112261693924665451e-02 -4.879319295287132263e-02 -2.926620244979858398e-01 8.634267747402191162e-02 3.048244677484035492e-02 -3.815932571887969971e-01 -1.149667128920555115e-01 -1.726743727922439575e-01 -2.803764641284942627e-01 -4.174065217375755310e-02 -2.721094526350498199e-02 1.313594728708267212e-01 -1.130942106246948242e-01 7.453273050487041473e-03 2.757910192012786865e-01 1.048105880618095398e-01 1.065282803028821945e-02 1.108960211277008057e-01 6.563687324523925781e-02 2.640736699104309082e-01 1.584607809782028198e-01 1.006686463952064514e-01 -1.307881176471710205e-01 8.899921178817749023e-02 -1.183768808841705322e-01 -1.591462939977645874e-01 -3.792940378189086914e-01 5.117210000753402710e-02 2.199909649789333344e-02 3.483828604221343994e-01 1.283963173627853394e-01
-4.385521262884140015e-02 1.963102445006370544e-02 -1.748114824295043945e-01 -9.394683688879013062e-02 1.334063112735748291e-01 1.537722647190093994e-01 -2.183937728404998779e-01 6.780400127172470093e-02 -9.863903978839516640e-04 2.559561431407928467e-01 7.680233102291822433e-03 1.836453825235366821e-01 -2.058795094490051270e-02 -4.672553241252899170e-01 1.436086446046829224e-01 3.535134717822074890e-02 -1.107492148876190186e-01 -4.359338432550430298e-02 6.146132200956344604e-02 9.671629965305328369e-02 4.030960500240325928e-01 7.688774727284908295e-03 1.446624845266342163e-01 6.471130251884460449e-02 -2.858735620975494385e-01 1.430646777153015137e-01 -3.941046595573425293e-01 -9.435622021555900574e-03 1.369069963693618774e-01 -1.057231351733207703e-01 -1.516527123749256134e-02 -1.481180042028427124e-01
-8.633583784103393555e-03 2.536646127700805664e-01 -7.136334478855133057e-02 -2.780097536742687225e-02 -2.456181868910789490e-02 1.350339502096176147e-01 -1.691277325153350830e-01 8.129901438951492310e-02 4.570513591170310974e-02 -9.399855881929397583e-02 -8.539228886365890503e-02 2.333758026361465454e-02 3.300442099571228027e-01 -1.368685364723205566e-01 1.077714040875434875e-01 1.979769915342330933e-01 -5.493581295013427734e-03 -2.062026113271713257e-01 -2.327934950590133667e-01 3.217761516571044922e-01 2.767164111137390137e-01 5.950909480452537537e-02 1.494186371564865112e-01 3.253773450851440430e-01 1.456192284822463989e-01 -6.907875090837478638e-02 -2.734253704547882080e-01 2.064510583877563477e-01 9.585811942815780640e-02 -2.695870995521545410e-01 1.085217818617820740e-01 -1.812034398317337036e-01
4.034668579697608948e-02 2.325073480606079102e-01 5.995211191475391388e-03 -2.556988224387168884e-02 1.511589884757995605e-01 -5.001454427838325500e-02 -2.780240774154663086e-01 3.381046056747436523e-01 -9.886849671602249146e-02 -2.512715458869934082e-01 -1.894528865814208984e-01 1.147619411349296570e-01 5.074473023414611816e-01 -8.295437693595886230e-02 7.063610106706619263e-02 -1.436194311827421188e-02 1.516338884830474854e-01 5.769697576761245728e-02 -4.173287004232406616e-02 9.552723169326782227e-02 1.388398110866546631e-01 1.552063375711441040e-01 -2.285373210906982422e-01 2.335267141461372375e-02 -2.960150502622127533e-02 7.309095561504364014e-02 7.313577830791473389e-02 -1.278579533100128174e-01 -1.097087338566780090e-01 5.804654583334922791e-02 3.976923227310180664e-01 1.721806451678276062e-02
-3.248703181743621826e-01 1.109341308474540710e-01 8.423557877540588379e-02 7.417841255664825439e-02 4.460758566856384277e-01 1.393431425094604492e-01 -2.831522822380065918e-01 1.207601428031921387e-01 7.876390218734741211e-02 -2.509523332118988037e-01 2.542598545551300049e-01 1.632747054100036621e-01 1.432135999202728271e-01 1.313432902097702026e-01 1.087231747806072235e-02 4.411809891462326050e-02 -1.011189445853233337e-02 1.265818625688552856e-01 -1.848498173058032990e-02 3.340235054492950439e-01 2.307338416576385498e-01 1.203076690435409546e-01 7.893610745668411255e-02 2.464549839496612549e-01 -4.899321589618921280e-03 -1.597839593887329102e-01 3.366100415587425232e-02 3.615265712141990662e-02 -1.953610032796859741e-01 6.803975254297256470e-02 1.429128646850585938e-01 -4.633880034089088440e-02
-1.356895118951797485e-01 -4.429786279797554016e-02 1.048770472407341003e-01 -1.756725013256072998e-01 -2.311655730009078979e-01 1.366123110055923462e-01 -3.202688694000244141e-02 2.681226730346679688e-01 3.403118997812271118e-02 -3.036691434681415558e-02 1.789501607418060303e-01 -3.171886503696441650e-02 9.226194769144058228e-02 -2.641872167587280273e-01 -1.808904409408569336e-01 3.299764394760131836e-01 -1.856411844491958618e-01 8.989270776510238647e-02 -5.929075926542282104e-02 2.598280012607574463e-01 1.962541639804840088e-01 -9.430567920207977295e-02 2.009869664907455444e-01 7.109578698873519897e-02 -1.010626032948493958e-01 -1.182566583156585693e-01 -2.411300688982009888e-01 4.544886574149131775e-02 -2.569386065006256104e-01 2.079934179782867432e-01 1.082152351737022400e-01 3.548260927200317383e-01
-1.956531554460525513e-01 -1.501181423664093018e-01 -1.147713810205459595e-01 -1.782726943492889404e-01 1.821909099817276001e-01 -5.030924454331398010e-02 -1.847646534442901611e-01 1.648111641407012939e-01 8.468140661716461182e-02 -1.577672809362411499e-01 2.889480590820312500e-01 3.280979394912719727e-01 6.665007770061492920e-02 -1.436765938997268677e-01 1.722287088632583618e-01 3.880725502967834473e-01 7.805281132459640503e-02 3.447318077087402344e-01 -1.270039379596710205e-01 1.790519803762435913e-01 6.677713990211486816e-02 -9.443163126707077026e-02 1.694103479385375977e-01 2.604221701622009277e-01 -1.484659314155578613e-01 1.127513721585273743e-01 2.517267316579818726e-02 -9.615113958716392517e-03 1.010245680809020996e-01 -1.751932352781295776e-01 5.599556863307952881e-02 7.825186103582382202e-02
-4.933722782880067825e-03 3.151332437992095947e-01 2.869275165721774101e-03 -2.869382798671722412e-01 1.147052086889743805e-02 9.820884093642234802e-03 7.941398769617080688e-02 2.586407959461212158e-01 -2.009988948702812195e-02 1.066345497965812683e-01 4.143748804926872253e-02 1.600178778171539307e-01 3.181987404823303223e-01 -1.977001130580902100e-01 -1.182554140686988831e-01 2.870877385139465332e-01 1.230164915323257446e-01 -5.470785871148109436e-02 -1.182386726140975952e-01 -1.396584510803222656e-02 2.014491260051727295e-01 3.122579455375671387e-01 5.370725318789482117e-02 -9.039326757192611694e-02 -2.214051485061645508e-01 1.833011955022811890e-01 7.298620417714118958e-03 -2.736147046089172363e-01 -3.112665712833404541e-01 -2.830862067639827728e-02 1.394177675247192383e-01 -1.138025298714637756e-01
-3.955572843551635742e-01 -6.251937150955200195e-02 1.068363711237907410e-01 -2.043761163949966431e-01 -1.345398724079132080e-01 2.800167798995971680e-01 -2.806461453437805176e-01 5.787173286080360413e-02 1.435677111148834229e-01 2.764180861413478851e-02 2.228209341410547495e-04 1.273436993360519409e-01 2.226087749004364014e-01 -3.169166445732116699e-01 2.133384495973587036e-01 6.387016922235488892e-02 -1.066929697990417480e-01 1.489385217428207397e-01 -2.403445690870285034e-01 -1.012332271784543991e-03 1.732115745544433594e-01 1.282806992530822754e-01 -2.138015627861022949e-01 1.004479229450225830e-01 1.086566317826509476e-02 -2.017617672681808472e-01 -1.462869197130203247e-01 2.246077209711074829e-01 4.028809722512960434e-03 8.195753395557403564e-02 2.045385241508483887e-01 -1.257353127002716064e-01
-2.091597169637680054e-01 9.809760004281997681e-02 -2.749957144260406494e-01 -2.586036920547485352e-01 8.963038027286529541e-02 -6.189704313874244690e-02 -2.609297335147857666e-01 1.956926882266998291e-01 8.459360152482986450e-02 1.075445264577865601e-01 1.165977939963340759e-01 1.015687212347984314e-01 2.588370442390441895e-01 -2.060483694076538086e-01 2.223657518625259399e-01 -1.114168986678123474e-01 -3.348384797573089600e-02 -1.323996931314468384e-01 7.073779404163360596e-02 9.199847467243671417e-03 2.830198705196380615e-01 -1.000327244400978088e-01 4.433353990316390991e-02 2.609921991825103760e-01 -3.161207735538482666e-01 -1.516402363777160645e-01 -1.060800924897193909e-01 2.595349550247192383e-01 -7.730291783809661865e-02 -5.852048844099044800e-02 2.238109260797500610e-01 1.642588376998901367e-01
-2.670404911041259766e-01 -1.991182938218116760e-02 1.039199531078338623e-01 -2.358786389231681824e-02 -8.570841699838638306e-02 4.625244438648223877e-02 -6.197033077478408813e-02 2.959751188755035400e-01 3.634935244917869568e-02 3.229774236679077148e-01 7.330208271741867065e-02 -1.993374377489089966e-01 3.519700169563293457e-01 -3.082452118396759033e-01 2.351204007863998413e-01 2.829479277133941650e-01 -9.700729697942733765e-02 1.461661309003829956e-01 -2.359627932310104370e-01 -4.722332209348678589e-02 1.915739774703979492e-01 1.143317017704248428e-02 -5.694486200809478760e-02 -8.454927802085876465e-02 8.206837810575962067e-03 -1.988033764064311981e-02 -8.306054025888442993e-02 5.063972994685173035e-02 -9.380802512168884277e-02 -2.596978545188903809e-01 1.482414603233337402e-01 -2.587979435920715332e-01
-2.360788881778717041e-01 3.139459341764450073e-02 5.301024392247200012e-02 6.055270135402679443e-02 2.245101183652877808e-01 -2.460013926029205322e-01 -1.470904648303985596e-01 1.633063852787017822e-01 -1.836450546979904175e-01 -2.682717442512512207e-01 5.868074297904968262e-02 1.968277543783187866e-01 -2.748854272067546844e-02 -2.197559177875518799e-01 -2.066798061132431030e-01 3.970973193645477295e-01 -2.111320644617080688e-01 2.940733358263969421e-02 -8.725792914628982544e-02 5.002785101532936096e-02 1.049952954053878784e-01 2.209777198731899261e-02 -8.928528428077697754e-02 -4.335162416100502014e-02 -2.496740370988845825e-01 3.471893072128295898e-01 -9.407883137464523315e-02 -3.212110325694084167e-02 -4.525670409202575684e-02 1.258541643619537354e-01 2.963166236877441406e-01 -6.981645524501800537e-02
-9.161307662725448608e-02 -1.400691270828247070e-01 9.338437020778656006e-02 -2.456742525100708008e-01 -4.580779746174812317e-02 -2.899799123406410217e-02 3.456603270024061203e-03 -1.139450352638959885e-02 9.354165196418762207e-02 -1.771177053451538086e-01 3.525759652256965637e-02 -2.436258494853973389e-01 3.218978345394134521e-01 -2.921818792819976807e-01 2.403773516416549683e-01 7.729433476924896240e-02 -2.264997921884059906e-02 8.576690405607223511e-02 -1.330333352088928223e-01 1.099182367324829102e-01 3.524844348430633545e-01 1.203480735421180725e-01 7.363080978393554688e-02 5.921040847897529602e-02 -1.643765568733215332e-01 1.185385435819625854e-01 -1.621120721101760864e-01 4.825508296489715576e-01 -2.258727326989173889e-02 -2.301516830921173096e-01 1.280951220542192459e-02 -8.492825925350189209e-02
-3.154993057250976562e-01 1.754284948110580444e-01 1.887417286634445190e-01 -1.196670159697532654e-01 2.134163975715637207e-01 2.783462405204772949e-01 -1.957067400217056274e-01 2.256535738706588745e-01 -9.195236116647720337e-02 2.215347811579704285e-02 -1.101007461547851562e-01 -1.055970322340726852e-03 2.638617455959320068e-01 2.215745896100997925e-01 1.099409833550453186e-01 1.066805198788642883e-01 -1.152859069406986237e-02 2.220157831907272339e-01 -2.738504409790039062e-01 2.402111291885375977e-01 1.950908303260803223e-01 -2.517806179821491241e-02 7.181425392627716064e-02 -1.814381331205368042e-01 -1.205978170037269592e-01 3.169635534286499023e-01 1.592876911163330078e-01 3.345429897308349609e-02 -5.878083780407905579e-02 -1.972911320626735687e-02 2.000042051076889038e-01 -1.935958862304687500e-03
-3.055101335048675537e-01 -6.940444558858871460e-02 -1.122140735387802124e-01 -9.918920695781707764e-02 2.850536108016967773e-01 8.205717056989669800e-02 -1.106761991977691650e-01 4.070665314793586731e-02 -9.849727898836135864e-02 2.164033204317092896e-01 8.556330204010009766e-02 1.542440652847290039e-01 7.806288450956344604e-02 -4.400672614574432373e-01 9.549105912446975708e-02 -7.415883243083953857e-03 -1.475735455751419067e-01 -1.678773760795593262e-01 1.021787747740745544e-01 6.518584489822387695e-02 4.337285161018371582e-01 8.387120068073272705e-02 2.341311126947402954e-01 7.684934139251708984e-02 -2.696412205696105957e-01 -1.692111790180206299e-02 -1.073056533932685852e-01 1.875873655080795288e-01 8.533585071563720703e-02 1.388441957533359528e-02 -7.068156450986862183e-02 -1.680902093648910522e-01
-9.615705162286758423e-02 2.040215581655502319e-02 2.523885071277618408e-01 -3.698815703392028809e-01 2.660913765430450439e-02 2.817648649215698242e-01 -8.419572561979293823e-02 -2.115328609943389893e-02 -7.961682975292205811e-03 -8.225466310977935791e-02 2.349899522960186005e-02 1.068547815084457397e-01 4.803321659564971924e-01 -2.057654112577438354e-01 -1.439827531576156616e-01 3.921666741371154785e-02 5.170613154768943787e-02 2.859078645706176758e-01 -3.168747760355472565e-03 1.901733106933534145e-03 2.311240434646606445e-01 2.582080662250518799e-01 1.600773483514785767e-01 1.513233333826065063e-01 -1.885765790939331055e-01 1.235457807779312134e-01 1.167339757084846497e-01 1.444673538208007812e-01 -3.579921275377273560e-02 -1.483068913221359253e-01 -1.596554070711135864e-01 3.050231374800205231e-02
-2.237569168210029602e-02 -1.040955856442451477e-01 2.251443564891815186e-01 -8.982990682125091553e-02 1.745749264955520630e-01 -1.443485766649246216e-01 -3.491284251213073730e-01 2.532745897769927979e-01 -2.064497321844100952e-01 -1.057204678654670715e-01 -1.246788948774337769e-01 -1.224378794431686401e-01 2.321900054812431335e-02 -4.350665509700775146e-01 1.128008589148521423e-01 1.647543162107467651e-01 -3.343240916728973389e-01 -1.109259389340877533e-02 -2.945200540125370026e-02 2.155365049839019775e-01 1.686958074569702148e-01 -6.066987290978431702e-02 4.532183334231376648e-02 -1.965162903070449829e-02 -6.636095046997070312e-02 2.417426705360412598e-01 -1.509993970394134521e-01 -1.776210367679595947e-01 -3.718518093228340149e-02 -1.715040802955627441e-01 -1.492665708065032959e-01 1.202480643987655640e-01
-3.011816143989562988e-01 4.047446697950363159e-02 7.423456758260726929e-03 -3.192326128482818604e-01 1.314391102641820908e-02 -7.264067977666854858e-02 -1.348737776279449463e-01 2.173792719841003418e-01 1.164536923170089722e-02 -2.637201920151710510e-02 -1.576855778694152832e-01 1.664243340492248535e-01 2.453126162290573120e-01 -2.480568885803222656e-01 3.019378781318664551e-01 9.926381707191467285e-02 1.202299892902374268e-01 -8.664853870868682861e-02 -1.206896528601646423e-01 2.563566863536834717e-01 3.190592527389526367e-01 -1.509163081645965576e-01 -3.168614208698272705e-01 -1.110766306519508362e-01 5.969380587339401245e-02 -5.752092972397804260e-02 1.760743409395217896e-01 1.891266852617263794e-01 8.644112199544906616e-02 -9.205736964941024780e-02 1.398788392543792725e-01 -9.976083785295486450e-02
-3.893309533596038818e-01 3.005738258361816406e-01 1.863617300987243652e-01 -8.647429198026657104e-02 2.964258790016174316e-01 9.490627795457839966e-02 -1.219741553068161011e-01 1.796575635671615601e-02 -1.131117045879364014e-01 1.380534260533750057e-03 -7.629745453596115112e-02 7.748997956514358521e-02 2.137107774615287781e-03 -2.665563821792602539e-01 2.064886540174484253e-01 2.575811445713043213e-01 2.188660204410552979e-01 7.754208892583847046e-02 8.844434469938278198e-02 1.035372316837310791e-01 -2.132190763950347900e-01 9.736389666795730591e-02 -1.420129984617233276e-01 3.008864223957061768e-01 -3.367651402950286865e-01 9.290525317192077637e-02 -8.608151972293853760e-02 -1.866251230239868164e-02 -7.423242926597595215e-02 6.899660080671310425e-02 4.359819740056991577e-02 -1.380421519279479980e-01
1.994158327579498291e-02 -1.732950508594512939e-01 5.636286735534667969e-02 -1.841575205326080322e-01 1.049333587288856506e-01 -2.574948966503143311e-01 -2.525238692760467529e-01 2.552142739295959473e-01 -3.617964386940002441e-01 -1.225589886307716370e-01 1.470895577222108841e-02 8.918987214565277100e-02 2.472745925188064575e-01 -3.604113683104515076e-02 2.333468347787857056e-01 2.995327711105346680e-01 1.573920249938964844e-01 -1.274749264121055603e-02 7.837440818548202515e-02 1.355314701795578003e-01 2.978442311286926270e-01 2.228730544447898865e-02 3.418667241930961609e-02 1.458005905151367188e-01 4.416522756218910217e-02 -8.903280831873416901e-03 6.417107582092285156e-02 -9.729708731174468994e-02 1.675091832876205444e-01 -5.865105241537094116e-02 2.723098993301391602e-01 -2.884671688079833984e-01
-2.369076907634735107e-01 2.948790490627288818e-01 3.022885695099830627e-02 3.541192039847373962e-02 2.394614368677139282e-01 3.800792619585990906e-02 -3.126481473445892334e-01 2.108529508113861084e-01 -9.947145730257034302e-02 8.001493662595748901e-02 8.232633769512176514e-02 1.473316401243209839e-01 -3.798934072256088257e-02 -3.649297654628753662e-01 3.123503923416137695e-01 3.056930750608444214e-02 -1.894913464784622192e-01 -2.969619072973728180e-02 -2.091484963893890381e-01 2.069602310657501221e-01 -3.292821720242500305e-02 2.631079554557800293e-01 -1.363874077796936035e-01 -1.660227775573730469e-02 1.616961956024169922e-01 1.000824868679046631e-01 -1.403408125042915344e-02 1.071993708610534668e-01 -2.578905224800109863e-01 7.254834473133087158e-02 1.188425272703170776e-01 -1.719500720500946045e-01
-7.344041019678115845e-03 7.980556227266788483e-03 5.182708427309989929e-02 -2.074874490499496460e-01 1.743002384901046753e-01 1.673348993062973022e-01 2.936471812427043915e-02 1.028936356306076050e-01 -2.445409260690212250e-02 -1.739273667335510254e-01 1.857781559228897095e-01 1.831041574478149414e-01 2.790902853012084961e-01 -1.485780179500579834e-01 -2.706350525841116905e-03 1.427965462207794189e-01 1.333374977111816406e-01 2.246508896350860596e-01 -2.968125343322753906e-01 -6.002856791019439697e-02 1.118114516139030457e-01 1.388925034552812576e-02 -9.850170463323593140e-03 3.257305026054382324e-01 -5.465873703360557556e-02 4.916752874851226807e-01 -2.605814635753631592e-01 -1.235118657350540161e-01 -6.211752817034721375e-02 1.573448181152343750e-01 -3.706861659884452820e-02 1.683437675237655640e-01
-3.491711914539337158e-01 -5.946775525808334351e-02 1.230407208204269409e-01 -9.815604239702224731e-02 -2.614811994135379791e-02 1.505256593227386475e-01 -3.259981274604797363e-01 1.610223501920700073e-01 -1.553367525339126587e-01 -5.276017822325229645e-03 1.034731939435005188e-01 7.859580963850021362e-02 2.773649394512176514e-01 -1.488729417324066162e-01 2.106247544288635254e-01 -7.247555535286664963e-03 -9.811734408140182495e-02 2.608062624931335449e-01 -5.534922331571578979e-02 9.090384095907211304e-02 3.253864049911499023e-01 1.432128250598907471e-01 -1.683856993913650513e-01 -3.500289842486381531e-02 -2.455373555421829224e-01 -2.360849231481552124e-01 -1.794190853834152222e-01 1.578760892152786255e-01 1.631563752889633179e-01 -1.813729256391525269e-01 1.533636897802352905e-01 -9.250430762767791748e-02
-2.786457240581512451e-01 -2.016368880867958069e-02 -4.802597686648368835e-02 -3.262113928794860840e-01 -1.862173229455947876e-01 -3.574591875076293945e-01 -2.589911520481109619e-01 8.984975516796112061e-02 -6.351307779550552368e-02 -1.668576598167419434e-01 -1.374772042036056519e-01 -1.584951281547546387e-01 1.395768206566572189e-02 -1.481000483036041260e-01 -6.982311606407165527e-02 2.106027454137802124e-01 -1.317547857761383057e-01 1.513166874647140503e-01 3.209764137864112854e-02 1.181852743029594421e-01 2.954730689525604248e-01 4.461348429322242737e-02 -1.474404484033584595e-01 2.102058678865432739e-01 -3.734620511531829834e-01 -1.102032735943794250e-01 -6.383565720170736313e-03 -6.656176596879959106e-02 -1.858551651239395142e-01 -1.299793273210525513e-01 1.638081856071949005e-02 1.005199030041694641e-01
-3.673277199268341064e-01 7.977545261383056641e-02 2.109788358211517334e-01 1.373748853802680969e-02 -6.729044765233993530e-02 -2.656761407852172852e-01 -3.314037621021270752e-01 5.290841683745384216e-02 -2.278783172369003296e-01 -4.344470426440238953e-02 9.186235815286636353e-02 1.671033948659896851e-01 1.751895546913146973e-01 -1.694706380367279053e-01 -7.205720245838165283e-02 7.065150141716003418e-02 -8.362895250320434570e-02 -2.216011732816696167e-01 9.010259807109832764e-02 1.331180781126022339e-01 1.694216728210449219e-01 -1.333803087472915649e-01 -2.349542230367660522e-01 -2.888685464859008789e-02 -2.245655804872512817e-01 1.168450713157653809e-01 -1.671883910894393921e-01 -1.712613254785537720e-01 -3.841518461704254150e-01 1.125320717692375183e-01 -7.746915798634290695e-03 -1.896556094288825989e-02
-1.230888962745666504e-01 2.798853814601898193e-01 2.089747190475463867e-01 -2.714593112468719482e-01 -2.709342837333679199e-01 -6.053570285439491272e-02 -4.172568619251251221e-01 -7.242705672979354858e-02 1.258261203765869141e-01 -4.626051709055900574e-02 2.516010776162147522e-02 1.910334974527359009e-01 1.520880609750747681e-01 -1.073294728994369507e-01 -2.116376347839832306e-02 2.445458024740219116e-01 -7.170452922582626343e-02 3.198941648006439209e-01 -2.213283032178878784e-01 -7.966363430023193359e-02 1.982906609773635864e-01 -8.781290054321289062e-02 -1.063972190022468567e-01 1.906571537256240845e-01 -2.100787460803985596e-01 -1.875786483287811279e-02 -6.845615804195404053e-02 -1.724777556955814362e-02 8.839937299489974976e-02 -1.589829176664352417e-01 1.878447234630584717e-01 8.591987937688827515e-02
-8.197624236345291138e-03 2.557242289185523987e-02 7.312486320734024048e-02 -3.813162446022033691e-01 1.647700518369674683e-01 -7.987302541732788086e-02 -2.559431791305541992e-01 1.300233602523803711e-01 -2.004676014184951782e-01 -8.938105404376983643e-02 -1.016733050346374512e-01 -7.356209307909011841e-02 2.214220166206359863e-02 -4.222955405712127686e-01 -6.205860897898674011e-02 5.002869367599487305e-01 1.439361274242401123e-01 -2.323068082332611084e-01 4.830875247716903687e-02 -3.377071022987365723e-02 1.973486095666885376e-01 1.885349899530410767e-01 6.321229785680770874e-02 -8.770310319960117340e-03 3.706732019782066345e-02 -1.374903693795204163e-02 -7.105039060115814209e-02 -1.097893491387367249e-01 -1.532198935747146606e-01 -1.482559293508529663e-01 1.130312308669090271e-01 -4.561415687203407288e-02
-2.888140380382537842e-01 1.164661943912506104e-01 9.596786648035049438e-02 1.458786278963088989e-01 4.612828493118286133e-01 1.637704819440841675e-01 -2.225582301616668701e-01 7.676223665475845337e-02 -1.925423145294189453e-01 -1.523531973361968994e-01 -3.786190971732139587e-02 1.082566007971763611e-01 -8.330578356981277466e-02 -3.617404401302337646e-01 1.691105961799621582e-02 1.440243870019912720e-01 -4.744721204042434692e-02 -1.840409785509109497e-01 -3.195429220795631409e-02 2.974859476089477539e-01 -5.787706002593040466e-02 -8.568731695413589478e-02 4.505565017461776733e-02 1.540140658617019653e-01 -3.045736253261566162e-01 2.042123079299926758e-01 -1.662260144948959351e-01 -5.646117776632308960e-02 -2.286580391228199005e-02 -8.352074772119522095e-02 7.573924213647842407e-02 6.809471547603607178e-02
-4.331552386283874512e-01 1.205210015177726746e-01 9.488546289503574371e-03 -9.741885215044021606e-02 1.745405942201614380e-01 -5.972654744982719421e-02 9.097257256507873535e-02 1.894976794719696045e-01 -8.588097058236598969e-03 -1.907895505428314209e-01 -2.106551639735698700e-02 1.086806878447532654e-01 2.889701128005981445e-01 3.910530358552932739e-02 1.920227110385894775e-01 -2.929809987545013428e-01 1.737776445224881172e-03 7.182631641626358032e-02 1.379277259111404419e-01 -6.336277001537382603e-04 2.122890651226043701e-01 1.252252906560897827e-01 7.794191688299179077e-02 2.838888764381408691e-01 -2.300266325473785400e-01 1.619995683431625366e-01 -1.696837097406387329e-01 1.269344985485076904e-01 -1.520468145608901978e-01 -2.462748587131500244e-01 2.650834023952484131e-01 -6.227811425924301147e-02
-3.189758360385894775e-01 1.330497860908508301e-01 2.038133740425109863e-01 -1.362371146678924561e-01 2.131284326314926147e-01 -2.987440526485443115e-01 -2.547786235809326172e-01 2.524682581424713135e-01 -1.087669134140014648e-01 -4.858312755823135376e-02 1.820369996130466461e-02 -1.342539489269256592e-01 2.493000328540802002e-01 -3.445983529090881348e-01 -9.428835660219192505e-02 1.507261246442794800e-01 -6.779943406581878662e-02 2.163757234811782837e-01 8.053721487522125244e-02 -5.113862827420234680e-02 1.857184320688247681e-01 -6.170598324388265610e-03 -1.089498680084943771e-02 -2.859955467283725739e-02 5.770713463425636292e-02 -2.652222663164138794e-02 -1.140508651733398438e-01 -3.693816959857940674e-01 -4.928046464920043945e-02 8.365894854068756104e-02 -2.126194685697555542e-01 -8.929428458213806152e-02
-1.992559283971786499e-01 1.163481846451759338e-01 -1.472340617328882217e-02 -5.989769846200942993e-02 1.838517040014266968e-01 8.509946614503860474e-02 1.002513095736503601e-01 -1.064687371253967285e-01 1.214472502470016479e-01 -4.211169183254241943e-01 9.866937994956970215e-02 8.789011836051940918e-02 1.914560496807098389e-01 -1.921439319849014282e-01 1.738421618938446045e-02 2.512621283531188965e-01 -1.519294232130050659e-01 1.469796746969223022e-01 -1.605723649263381958e-01 2.987974584102630615e-01 2.515816688537597656e-01 -1.937586516141891479e-01 2.061479836702346802e-01 5.403893440961837769e-02 -9.409308433532714844e-02 2.567631602287292480e-01 1.773375570774078369e-01 1.420324891805648804e-01 -2.444239705801010132e-01 -6.810545921325683594e-02 1.772262156009674072e-01 7.597693800926208496e-02
1.173106357455253601e-01 -8.136093616485595703e-02 1.498309243470430374e-02 -2.498355209827423096e-01 -5.051324609667062759e-03 -8.847368508577346802e-02 -5.415187776088714600e-02 1.793336123228073120e-01 6.082465872168540955e-02 -2.749199420213699341e-02 1.134354546666145325e-01 2.650324702262878418e-01 3.490943014621734619e-01 -1.285393089056015015e-01 1.458659321069717407e-01 2.737552821636199951e-01 1.425786018371582031e-01 -6.288426369428634644e-02 -2.928803302347660065e-02 1.890501976013183594e-01 3.083626925945281982e-01 -1.283088326454162598e-01 -1.226536780595779419e-01 2.018052190542221069e-01 -3.411601781845092773e-01 1.372159421443939209e-01 2.291803359985351562e-01 2.337559759616851807e-01 4.575742036104202271e-02 -6.160397827625274658e-02 1.036686897277832031e-01 -2.542361617088317871e-01
-4.246243238449096680e-01 -1.894798874855041504e-02 1.069475188851356506e-01 4.775067046284675598e-02 1.790078915655612946e-02 -3.496365249156951904e-01 -2.001342028379440308e-01 3.525566682219505310e-02 -1.482409238815307617e-01 2.741347253322601318e-02 -5.929856747388839722e-02 9.740501642227172852e-02 1.283755898475646973e-01 -1.439785063266754150e-01 -2.886586487293243408e-01 3.223182260990142822e-01 1.235814914107322693e-01 7.382899522781372070e-02 2.704182825982570648e-02 2.618283033370971680e-01 3.824742138385772705e-02 -3.182232007384300232e-02 3.866292908787727356e-02 -1.217972114682197571e-02 -1.771760433912277222e-01 3.573524951934814453e-01 -2.418272346258163452e-01 1.416861172765493393e-02 -1.932127028703689575e-01 -1.540123969316482544e-01 3.238552436232566833e-02 -8.718029409646987915e-02
2.809996716678142548e-02 1.319834738969802856e-01 -6.405919790267944336e-02 4.575403407216072083e-02 -1.338765323162078857e-01 1.863668709993362427e-01 8.755035698413848877e-03 2.007612287998199463e-01 8.087270706892013550e-02 -1.467369794845581055e-01 -7.686521857976913452e-02 -9.921756573021411896e-03 2.488525658845901489e-01 -4.307562410831451416e-01 -1.872645225375890732e-04 2.103342562913894653e-01 6.533292680978775024e-02 2.023013234138488770e-01 -2.619056701660156250e-01 2.809633016586303711e-01 3.310670256614685059e-01 3.891525045037269592e-02 9.425737708806991577e-02 -8.513056486845016479e-02 -3.071877658367156982e-01 5.645096674561500549e-02 2.865423448383808136e-02 1.977893114089965820e-01 2.120043039321899414e-01 3.220221400260925293e-02 2.072087228298187256e-01 -1.018186435103416443e-01
-2.869307994842529297e-02 1.838968545198440552e-01 3.223476558923721313e-02 -5.129544064402580261e-02 1.781579405069351196e-01 -7.044065743684768677e-02 -8.135519921779632568e-02 2.762669920921325684e-01 7.431845366954803467e-02 1.664265058934688568e-02 2.277125865221023560e-01 2.749425470829010010e-01 2.056421041488647461e-01 -1.058146804571151733e-01 -9.964200109243392944e-02 9.362173825502395630e-02 -2.636101543903350830e-01 1.244636178016662598e-01 1.626919507980346680e-01 2.407628595829010010e-01 2.643020749092102051e-01 -1.983334273099899292e-01 7.560420781373977661e-02 1.939432621002197266e-01 1.027705818414688110e-01 -2.577405609190464020e-02 -1.159786283969879150e-01 -8.689109981060028076e-02 1.253640931099653244e-02 -1.656723022460937500e-01 3.671034872531890869e-01 -3.465305268764495850e-01
-1.884933114051818848e-01 -9.137690067291259766e-02 9.996135532855987549e-02 -2.473165392875671387e-01 -2.301458455622196198e-02 3.096397034823894501e-02 -3.318616449832916260e-01 2.326622754335403442e-01 1.730239242315292358e-01 -2.299153953790664673e-01 -6.768199056386947632e-02 9.662014991044998169e-02 1.794085949659347534e-01 -1.973237395286560059e-01 2.671945989131927490e-01 3.076931834220886230e-01 -1.518704891204833984e-01 2.089530229568481445e-01 -9.909245371818542480e-02 3.320217877626419067e-02 1.649403423070907593e-01 -4.724055901169776917e-02 -2.057754844427108765e-01 1.243550702929496765e-01 3.839172422885894775e-02 1.111630257219076157e-02 -3.396430313587188721e-01 -1.280919462442398071e-01 1.882602423429489136e-01 2.723172679543495178e-02 2.213121503591537476e-01 -4.343085736036300659e-02
-1.958702504634857178e-01 -1.339451521635055542e-01 1.066741049289703369e-01 -6.431761384010314941e-02 -4.661713913083076477e-02 7.531108707189559937e-02 -2.199637889862060547e-01 4.368064180016517639e-02 -6.158650503493845463e-04 1.607632488012313843e-01 -2.342472784221172333e-02 1.813278496265411377e-01 1.810670793056488037e-01 -1.853115856647491455e-01 8.672080188989639282e-02 2.561177015304565430e-01 -1.199578717350959778e-01 7.849546521902084351e-02 -3.577573224902153015e-02 4.111373722553253174e-01 2.796888947486877441e-01 -8.843845129013061523e-02 2.378548309206962585e-02 6.427966058254241943e-02 -5.746940523386001587e-02 -8.864667266607284546e-02 -1.442120671272277832e-01 -1.134135276079177856e-01 -4.081542491912841797e-01 1.406068503856658936e-01 -8.476285636425018311e-02 3.880057930946350098e-01
-6.039047613739967346e-02 -6.133778393268585205e-02 5.646491050720214844e-02 1.828916966915130615e-01 7.451911270618438721e-02 -6.751029938459396362e-02 -1.153651922941207886e-01 2.119528204202651978e-01 -2.266462743282318115e-01 -3.061989247798919678e-01 -5.529666319489479065e-02 1.159898564219474792e-01 3.471434712409973145e-01 -1.426736712455749512e-01 -1.820321567356586456e-02 7.723777089267969131e-03 -1.734093129634857178e-01 -2.713859081268310547e-02 -1.142921298742294312e-01 2.017065584659576416e-01 4.861336946487426758e-01 -3.524270653724670410e-02 5.752084543928503990e-04 1.027315482497215271e-01 -1.367367338389158249e-02 1.309097707271575928e-01 -1.699589043855667114e-01 7.003616192378103733e-04 2.096501141786575317e-01 -4.376962315291166306e-03 2.285293936729431152e-01 -3.311036527156829834e-01
-1.886276602745056152e-01 1.097979303449392319e-02 1.898998953402042389e-02 -2.526955902576446533e-01 -2.067986726760864258e-01 1.828070729970932007e-01 -3.727059066295623779e-01 7.073942571878433228e-02 -5.794207751750946045e-02 -5.355217680335044861e-02 2.241728454828262329e-01 -4.827016592025756836e-02 2.542665302753448486e-01 2.139091119170188904e-02 1.761514544486999512e-01 -6.426271796226501465e-02 -1.431811451911926270e-01 8.555093407630920410e-02 1.304354667663574219e-01 1.853120177984237671e-01 4.085126221179962158e-01 3.630882129073143005e-02 -9.629204869270324707e-02 2.423745691776275635e-01 -3.027324676513671875e-01 1.613253951072692871e-01 1.361299753189086914e-01 1.791197955608367920e-01 2.225362323224544525e-02 -1.007311940193176270e-01 1.597207337617874146e-01 3.279552981257438660e-02
-2.349570244550704956e-01 1.034047827124595642e-01 -2.281691879034042358e-01 -2.438193708658218384e-01 1.266691833734512329e-02 1.101030632853507996e-01 -2.644828855991363525e-01 5.129503551870584488e-03 -2.009416520595550537e-01 8.105396479368209839e-02 2.042789459228515625e-01 8.096482604742050171e-03 1.098799034953117371e-01 -2.607332170009613037e-01 4.237256478518247604e-03 2.452640384435653687e-01 8.870125748217105865e-03 1.476063579320907593e-01 -1.464594062417745590e-02 -1.285297237336635590e-02 1.455080956220626831e-01 -1.078317090868949890e-01 4.287218675017356873e-02 1.267330199480056763e-01 -3.040914535522460938e-01 6.447849422693252563e-02 -3.518847227096557617e-01 3.081588745117187500e-01 2.017296552658081055e-01 -1.157037988305091858e-01 -1.078632995486259460e-01 -2.393457591533660889e-01
-1.631065756082534790e-01 7.458584150299429893e-04 1.491648852825164795e-01 -1.672116667032241821e-01 1.086308881640434265e-01 -2.172114700078964233e-01 -1.289722025394439697e-01 1.521491557359695435e-01 -6.266362220048904419e-02 -1.959746517241001129e-02 3.261881321668624878e-02 -4.758528620004653931e-02 6.104092672467231750e-02 -1.968735754489898682e-01 3.547967644408345222e-03 6.025518774986267090e-01 -1.749429255723953247e-01 -6.972854584455490112e-02 4.762279242277145386e-02 -4.314676858484745026e-03 1.870602071285247803e-01 1.524637043476104736e-01 1.188160106539726257e-01 1.828985363245010376e-01 -2.396693080663681030e-01 -3.462366759777069092e-02 -1.366495788097381592e-01 -1.155571714043617249e-01 -2.956333458423614502e-01 -2.061219662427902222e-01 -1.950057148933410645e-01 9.527182579040527344e-02
-2.184393703937530518e-01 1.456321328878402710e-01 -2.294208481907844543e-02 -1.387930959463119507e-01 1.431276798248291016e-01 -1.426505148410797119e-01 -2.499675005674362183e-01 2.091512382030487061e-01 -2.290040999650955200e-01 -2.811502218246459961e-01 2.018161416053771973e-01 -5.212327465415000916e-02 2.446918487548828125e-01 1.433254592120647430e-02 -2.324218899011611938e-01 7.284602522850036621e-02 -6.023267284035682678e-02 1.084460020065307617e-01 -1.029466167092323303e-01 2.859701812267303467e-01 2.068685293197631836e-01 -2.882229089736938477e-01 -1.711886376142501831e-01 2.544442713260650635e-01 -4.059959948062896729e-02 1.238013133406639099e-01 -7.095272094011306763e-02 3.050451576709747314e-01 4.734409973025321960e-03 6.773825734853744507e-02 1.246601343154907227e-01 8.360172808170318604e-02
-8.236320316791534424e-02 -9.765012189745903015e-03 8.075892180204391479e-02 -2.287797778844833374e-01 -2.392481118440628052e-01 7.270300388336181641e-02 -4.752489328384399414e-01 1.158926710486412048e-01 1.938785426318645477e-02 3.779244422912597656e-02 1.387162357568740845e-01 -2.436214825138449669e-03 2.941351830959320068e-01 -1.095945537090301514e-01 2.293684631586074829e-01 2.454357743263244629e-01 -1.426153630018234253e-01 2.646510004997253418e-01 -6.944014132022857666e-02 3.021949827671051025e-01 2.603270411491394043e-01 4.368511214852333069e-02 -2.458821386098861694e-01 -3.748418763279914856e-02 -3.151850774884223938e-02 -1.002470925450325012e-01 -1.275734007358551025e-01 1.161362975835800171e-02 9.092094749212265015e-02 -1.340319514274597168e-01 1.579496115446090698e-01 -5.759384110569953918e-02
-2.898894548416137695e-01 1.528359949588775635e-01 -6.657841801643371582e-02 -3.944024145603179932e-01 -3.547609969973564148e-02 -2.490952424705028534e-02 -7.643733918666839600e-02 -4.702595248818397522e-02 -2.770025730133056641e-01 2.762052118778228760e-01 1.855864822864532471e-01 -1.008612215518951416e-01 2.872907221317291260e-01 -1.291250586509704590e-01 8.931520278565585613e-04 -1.135302241891622543e-02 1.025151610374450684e-01 2.131566107273101807e-01 -2.221745848655700684e-01 4.867607355117797852e-02 1.962434351444244385e-01 -8.948171883821487427e-02 -7.963477075099945068e-02 2.018780559301376343e-01 -2.844292521476745605e-01 -1.039313003420829773e-01 -3.264334201812744141e-01 1.588032096624374390e-01 -4.926201887428760529e-03 2.896119095385074615e-02 -2.544429851695895195e-03 8.538943715393543243e-03
-2.319032102823257446e-01 6.279862020164728165e-03 3.248180747032165527e-01 -1.743668615818023682e-01 -3.027880331501364708e-03 -2.166429758071899414e-01 -3.204800188541412354e-01 3.441747725009918213e-01 -7.982007414102554321e-02 -1.691966205835342407e-01 4.755191132426261902e-02 -1.649408638477325439e-01 8.859804272651672363e-02 -3.913756608963012695e-01 1.127338260412216187e-01 1.622247546911239624e-01 -5.762517824769020081e-02 -1.094397827982902527e-01 5.879519879817962646e-02 1.536827087402343750e-01 1.327946335077285767e-01 -9.010305511765182018e-04 1.459684818983078003e-01 -1.798701821826398373e-03 -1.031886637210845947e-01 1.845709085464477539e-01 1.862868666648864746e-03 -3.482262492179870605e-01 -8.527531474828720093e-02 -1.264524459838867188e-01 -8.413951843976974487e-02 3.000163473188877106e-03
-1.138491034507751465e-01 2.368766665458679199e-01 1.911418586969375610e-01 -1.420266088098287582e-02 -8.006538450717926025e-02 -1.451395601034164429e-01 -2.129216194152832031e-01 1.098990887403488159e-01 7.162611186504364014e-02 1.390089690685272217e-01 -1.272981464862823486e-01 -7.520917057991027832e-02 3.557369112968444824e-02 4.133267328143119812e-02 3.245004117488861084e-01 -5.715343356132507324e-02 -2.455716878175735474e-01 5.112337321043014526e-02 -1.284674555063247681e-01 2.220984250307083130e-01 4.842351675033569336e-01 -9.227119386196136475e-02 -1.106550246477127075e-01 1.025621779263019562e-02 -2.727924287319183350e-01 -8.483911864459514618e-03 -1.905815154314041138e-01 -1.610473543405532837e-01 1.023394092917442322e-01 -3.440425693988800049e-01 -1.476584188640117645e-02 3.931293636560440063e-02
-9.714477509260177612e-02 1.383242197334766388e-02 -6.540805846452713013e-02 -7.176741957664489746e-02 2.410003244876861572e-01 -1.026096791028976440e-01 -1.080123111605644226e-01 1.256784647703170776e-01 -8.942180126905441284e-02 -2.688817977905273438e-01 2.185092270374298096e-01 1.912230551242828369e-01 1.742699593305587769e-01 -3.305204212665557861e-01 2.419959902763366699e-01 9.921051561832427979e-02 2.587169110774993896e-01 5.298225283622741699e-01 -1.194358244538307190e-01 -1.298706233501434326e-01 1.914785504341125488e-01 1.944192126393318176e-02 -1.338916420936584473e-01 1.182370334863662720e-01 -1.351629346609115601e-01 5.287941917777061462e-02 7.335947453975677490e-02 1.706352457404136658e-02 -1.379031129181385040e-02 1.553742140531539917e-01 8.248776197433471680e-02 -8.152467012405395508e-02
-1.399550735950469971e-01 2.452404797077178955e-02 -1.524292025715112686e-02 -1.038649454712867737e-01 -1.712644845247268677e-02 -1.486575156450271606e-01 -4.345450084656476974e-03 3.103601336479187012e-01 -1.564499437808990479e-01 2.363258600234985352e-01 3.317723572254180908e-01 2.337643690407276154e-02 4.777230322360992432e-01 -3.260655403137207031e-01 3.685253858566284180e-02 1.275498718023300171e-01 1.158341988921165466e-01 2.249156981706619263e-01 -3.382504880428314209e-01 2.832773374393582344e-03 2.024299502372741699e-01 5.928839091211557388e-03 -1.631123870611190796e-01 9.445657953619956970e-03 -5.932997167110443115e-02 -4.753310233354568481e-03 -1.400563567876815796e-01 -1.201810548081994057e-03 3.747123852372169495e-02 -2.678093500435352325e-02 1.249356493353843689e-01 -1.411420106887817383e-01
-1.720782369375228882e-01 3.639663383364677429e-02 4.422372579574584961e-02 -8.896410465240478516e-02 3.346750736236572266e-01 1.459481865167617798e-01 -3.034873306751251221e-01 2.121924310922622681e-01 -1.339313089847564697e-01 -1.601603776216506958e-01 1.882852613925933838e-02 7.557387650012969971e-02 -1.653699725866317749e-01 -5.275676399469375610e-02 1.422527432441711426e-01 3.521202802658081055e-01 -5.858796834945678711e-02 1.554553955793380737e-01 1.451583355665206909e-01 3.074921071529388428e-01 2.386600226163864136e-01 1.167312487959861755e-01 3.292520344257354736e-01 -1.325197368860244751e-01 -4.285546392202377319e-02 1.566834300756454468e-01 -9.806349873542785645e-02 1.693224757909774780e-01 -3.322488814592361450e-02 -1.841866672039031982e-01 -6.459496915340423584e-02 -1.452493816614151001e-01
-2.361446917057037354e-01 1.025235801935195923e-01 7.709420472383499146e-02 1.575297303497791290e-02 1.582030206918716431e-01 2.264001518487930298e-01 -1.727737337350845337e-01 1.018752977252006531e-01 -2.135671973228454590e-01 -3.007514476776123047e-01 2.641411125659942627e-01 -1.692096143960952759e-01 2.123534828424453735e-01 -8.302537724375724792e-03 -6.491169333457946777e-03 1.385784149169921875e-01 -5.435368418693542480e-02 7.191399484872817993e-02 -9.009831398725509644e-02 7.294467091560363770e-02 2.222685664892196655e-01 -1.464072316884994507e-01 -8.215472847223281860e-02 2.055827379226684570e-01 9.503374248743057251e-02 1.977044194936752319e-01 -3.012865595519542694e-02 -2.910215556621551514e-01 -3.911756873130798340e-01 -9.672001749277114868e-02 7.895477861166000366e-02 -2.615361213684082031e-01
-1.405620425939559937e-01 9.514457732439041138e-02 4.678175970911979675e-02 -3.740519285202026367e-01 -4.028469696640968323e-02 6.421583890914916992e-02 1.380008757114410400e-01 -6.657312810420989990e-02 -1.050186827778816223e-01 3.816193714737892151e-02 2.308619469404220581e-01 1.607448607683181763e-01 2.431398630142211914e-01 -1.438625752925872803e-01 1.394800096750259399e-01 2.988593876361846924e-01 7.190133631229400635e-02 4.542721509933471680e-01 -1.714139282703399658e-01 1.512584388256072998e-01 1.205586269497871399e-01 1.730419546365737915e-01 9.005469083786010742e-02 1.150156557559967041e-01 6.865333765745162964e-02 3.152635991573333740e-01 -1.594556868076324463e-01 -3.837337344884872437e-02 -1.241002753376960754e-01 2.041448056697845459e-01 7.000497076660394669e-03 -4.379445314407348633e-02
-2.672586739063262939e-01 4.763701558113098145e-02 -1.318979561328887939e-01 -6.218882650136947632e-02 -3.689564298838376999e-03 9.179605171084403992e-03 -3.183555305004119873e-01 7.775003463029861450e-02 -2.752548456192016602e-01 -1.300794780254364014e-01 9.110789000988006592e-02 -3.133085370063781738e-02 1.982782632112503052e-01 -2.618835866451263428e-01 1.193170845508575439e-01 8.526948839426040649e-02 -1.394729763269424438e-01 2.067441493272781372e-01 -2.286622375249862671e-01 2.193825393915176392e-01 1.955368518829345703e-01 -1.070956811308860779e-01 -7.568591833114624023e-02 3.039286099374294281e-02 -1.704606562852859497e-01 -3.158668279647827148e-01 -1.333548873662948608e-01 3.070448637008666992e-01 -5.409905686974525452e-03 -2.211727499961853027e-01 -1.179853007197380066e-01 -2.084463834762573242e-01
-2.888745963573455811e-01 1.740117669105529785e-01 1.841554418206214905e-02 -5.663256719708442688e-02 2.618983089923858643e-01 7.364196330308914185e-02 -4.652192071080207825e-02 3.129624947905540466e-02 1.618821290321648121e-03 -3.000943660736083984e-01 1.142198294401168823e-01 1.232760585844516754e-02 2.486640363931655884e-01 2.341073565185070038e-02 -8.735922724008560181e-02 -2.080338075757026672e-02 2.174383401870727539e-01 3.036210238933563232e-01 -9.612748771905899048e-02 2.769669890403747559e-01 3.578458726406097412e-01 1.018894370645284653e-02 1.927741020917892456e-01 2.333880811929702759e-01 -3.173104673624038696e-02 8.928406238555908203e-02 6.015381217002868652e-02 -2.425816655158996582e-01 -3.283235728740692139e-01 -6.146710738539695740e-02 3.833265230059623718e-02 -4.659719392657279968e-02
-3.075495362281799316e-01 -1.268972754478454590e-01 1.150499433279037476e-01 1.028542146086692810e-01 2.051422186195850372e-02 4.921127110719680786e-02 -5.127259716391563416e-02 3.164732828736305237e-02 2.107096165418624878e-01 -2.825214862823486328e-01 -1.063404381275177002e-01 -8.856647461652755737e-02 4.389804005622863770e-01 3.235658630728721619e-02 1.451951116323471069e-01 1.598881930112838745e-01 -9.285599738359451294e-02 1.261298805475234985e-01 -1.741594225168228149e-01 1.078608185052871704e-01 1.667600125074386597e-01 -2.170797437429428101e-02 2.223998755216598511e-01 2.469250261783599854e-01 -9.631621837615966797e-02 3.176367282867431641e-01 -3.111169859766960144e-02 -3.619159013032913208e-02 -2.199319303035736084e-01 -3.171235918998718262e-01 6.778257433325052261e-03 -9.281538426876068115e-02
-3.585763275623321533e-01 5.807594582438468933e-02 1.338196992874145508e-01 -1.404723972082138062e-01 -1.080463007092475891e-01 1.035214439034461975e-01 -2.274325788021087646e-01 1.865793168544769287e-01 -6.222020834684371948e-02 -9.277103096246719360e-02 7.831652648746967316e-03 -1.627700030803680420e-02 2.777752578258514404e-01 -3.675486743450164795e-01 1.064437329769134521e-01 1.894773989915847778e-01 -1.294259913265705109e-02 3.292392492294311523e-01 -1.134410127997398376e-01 1.373980194330215454e-01 2.108577638864517212e-01 2.838122658431529999e-02 -5.233702436089515686e-02 -6.564921885728836060e-02 -1.449681222438812256e-01 -3.662297427654266357e-01 -1.650590896606445312e-01 2.034367769956588745e-01 3.437911346554756165e-02 -1.625339835882186890e-01 6.105030886828899384e-03 7.182440161705017090e-02
-1.164569482207298279e-01 4.227316379547119141e-02 2.154512144625186920e-02 -2.980419993400573730e-01 -5.642720311880111694e-02 -2.556187473237514496e-02 -2.342039048671722412e-01 3.265017867088317871e-01 -6.126428768038749695e-02 8.164793998003005981e-02 8.012083917856216431e-02 8.110234513878822327e-03 2.248188406229019165e-01 -1.101531237363815308e-01 8.536994457244873047e-02 1.114029139280319214e-01 1.837574094533920288e-01 2.284733764827251434e-02 -1.347779780626296997e-01 3.341474235057830811e-01 4.422904253005981445e-01 -1.114281937479972839e-01 -1.952232718467712402e-01 1.012063026428222656e-01 1.160379573702812195e-01 -1.741399317979812622e-01 -1.551994830369949341e-01 3.351628482341766357e-01 7.047969847917556763e-02 -1.227716952562332153e-01 1.062117237597703934e-02 -9.960356354713439941e-02
-4.518240690231323242e-01 1.573683023452758789e-01 6.714103370904922485e-02 2.866600081324577332e-02 2.273542806506156921e-03 -2.221064120531082153e-01 -2.424279600381851196e-01 -4.803022742271423340e-02 -2.813515663146972656e-01 -5.148295685648918152e-02 -9.448739141225814819e-02 2.125301957130432129e-01 1.520881354808807373e-01 -1.570830494165420532e-01 -1.136223450303077698e-01 3.740670084953308105e-01 6.514694541692733765e-02 -6.824775785207748413e-02 -4.710719361901283264e-02 2.925015091896057129e-01 6.772112846374511719e-02 -3.776667267084121704e-02 1.286374777555465698e-01 1.060321778059005737e-01 3.570772707462310791e-02 6.075324118137359619e-02 -9.858356416225433350e-02 -1.331184208393096924e-01 -3.700299859046936035e-01 2.648184448480606079e-02 9.950540959835052490e-03 -1.348671019077301025e-01
-1.008049771189689636e-01 -2.340884506702423096e-01 1.018784418702125549e-01 -1.365064680576324463e-01 1.985635012388229370e-01 -3.443681821227073669e-02 1.004946380853652954e-01 1.234960705041885376e-01 -7.126240059733390808e-03 -1.660209447145462036e-01 3.796989470720291138e-02 2.167970836162567139e-01 1.298864781856536865e-01 -1.259362399578094482e-01 8.651084266602993011e-03 1.747378259897232056e-01 9.413018077611923218e-02 1.698180735111236572e-01 -2.615284621715545654e-01 2.878645658493041992e-01 4.439400434494018555e-01 2.107261568307876587e-01 4.438934475183486938e-02 -2.991231381893157959e-01 -7.695235311985015869e-02 -8.090061135590076447e-03 -2.961700856685638428e-01 2.722194418311119080e-02 -2.446134388446807861e-01 -9.394758939743041992e-02 8.316388353705406189e-03 1.248916089534759521e-01
-2.291073948144912720e-01 1.591304242610931396e-01 -1.137868911027908325e-01 -2.412837147712707520e-01 -1.083322465419769287e-01 5.228777602314949036e-02 7.564553618431091309e-02 2.618523240089416504e-01 -1.209085583686828613e-01 9.378084540367126465e-02 5.790502578020095825e-02 1.186248138546943665e-01 1.804259605705738068e-02 -8.904628455638885498e-02 -1.396269500255584717e-01 2.160745561122894287e-01 9.207534790039062500e-02 -8.200540393590927124e-02 -1.527049690485000610e-01 4.278978332877159119e-03 4.097707569599151611e-01 1.969965398311614990e-01 -7.093728333711624146e-02 7.321769744157791138e-02 -7.955292612314224243e-02 3.470300137996673584e-02 -1.535066366195678711e-01 -2.389582991600036621e-01 -4.444747865200042725e-01 -8.386053144931793213e-03 1.824455708265304565e-01 -2.687392234802246094e-01
-2.371936142444610596e-01 1.628990322351455688e-01 1.370621621608734131e-01 -2.240754216909408569e-01 9.246971458196640015e-02 7.531241327524185181e-02 -1.035490557551383972e-01 3.911982178688049316e-01 -1.652538925409317017e-01 1.325600780546665192e-02 -7.446667551994323730e-02 1.473347004503011703e-02 -2.565690875053405762e-01 -1.642341613769531250e-01 4.864064976572990417e-02 7.469749450683593750e-02 1.017508655786514282e-01 1.305799186229705811e-01 -2.419946715235710144e-02 2.031218856573104858e-01 3.509147465229034424e-01 -1.923518488183617592e-03 1.225055311806499958e-04 1.405048221349716187e-01 4.508691281080245972e-02 1.815677285194396973e-01 -5.157068153494037688e-05 -2.117464393377304077e-01 -3.112046122550964355e-01 -1.134101152420043945e-01 1.657707244157791138e-01 -3.272184729576110840e-01
-8.937199413776397705e-02 -1.383307874202728271e-01 5.766271054744720459e-02 -2.807182371616363525e-01 2.695133686065673828e-01 -9.298633038997650146e-02 -2.224994003772735596e-01 1.187086552381515503e-01 1.301394701004028320e-01 -1.959229111671447754e-01 3.179477527737617493e-02 2.584567666053771973e-01 6.247930601239204407e-02 5.502986907958984375e-02 3.435769081115722656e-01 4.350604712963104248e-01 1.270574629306793213e-01 1.317320317029953003e-01 -2.689038589596748352e-02 2.370186448097229004e-01 -6.359585374593734741e-02 1.487811654806137085e-01 6.046237051486968994e-02 2.251638472080230713e-01 -1.717935502529144287e-01 7.760945707559585571e-02 -1.997467577457427979e-01 1.704714819788932800e-02 -1.035865545272827148e-01 -1.055963933467864990e-01 1.087131053209304810e-01 -1.676981896162033081e-01
-1.560012996196746826e-01 -6.000976637005805969e-02 1.560765206813812256e-01 -1.638997346162796021e-01 2.407803013920783997e-02 -2.499143928289413452e-01 -3.594267070293426514e-01 3.166978061199188232e-01 -2.112037986516952515e-01 -1.357852816581726074e-01 1.447095721960067749e-01 3.401059210300445557e-01 1.631987541913986206e-01 -2.132175676524639130e-02 -1.327839642763137817e-01 7.329478859901428223e-02 1.840464770793914795e-01 7.835844904184341431e-02 -1.045708432793617249e-01 8.774337172508239746e-02 6.265668570995330811e-02 -3.137796223163604736e-01 1.664102226495742798e-01 1.732434481382369995e-01 -1.752884685993194580e-01 1.961172521114349365e-01 4.657183587551116943e-02 2.725154906511306763e-02 -1.253386586904525757e-01 2.139271944761276245e-01 1.415626257658004761e-01 -7.884731143712997437e-02
-2.245202660560607910e-01 1.779651343822479248e-01 9.861155599355697632e-02 -1.136446818709373474e-01 2.707336544990539551e-01 1.893071085214614868e-01 -4.326161742210388184e-01 -2.950059995055198669e-02 5.404702574014663696e-02 -2.533096969127655029e-01 1.758593022823333740e-01 -1.490464657545089722e-01 1.034740731120109558e-01 -1.313399970531463623e-01 -5.519171059131622314e-02 3.062044680118560791e-01 -2.739396691322326660e-01 1.181650385260581970e-01 -3.317107632756233215e-02 6.967312097549438477e-02 2.283410727977752686e-01 1.330159753561019897e-01 -1.138075515627861023e-01 -1.190099790692329407e-01 1.119717508554458618e-01 2.084337025880813599e-01 -3.068549335002899170e-01 1.215242687612771988e-02 -3.299848735332489014e-02 -3.794875741004943848e-02 4.262740258127450943e-03 9.154402464628219604e-02
-1.090542897582054138e-01 1.702030450105667114e-01 4.479780793190002441e-02 -3.330014050006866455e-01 -5.039132386445999146e-02 3.242126703262329102e-01 -2.762809991836547852e-01 2.358583956956863403e-01 7.817064225673675537e-02 -1.930462867021560669e-01 4.084916040301322937e-02 -1.392353475093841553e-01 7.584841549396514893e-02 -3.836422041058540344e-02 -4.636074230074882507e-02 3.380059599876403809e-01 9.939863532781600952e-02 -1.852557212114334106e-01 -1.407873928546905518e-01 3.515684306621551514e-01 1.418970376253128052e-01 2.393735013902187347e-02 7.884476333856582642e-02 -2.916911430656909943e-02 2.223594486713409424e-01 -3.782813996076583862e-02 -2.998712658882141113e-01 1.687099188566207886e-01 -1.163957640528678894e-01 1.075095683336257935e-02 1.136621236801147461e-01 -8.563670516014099121e-02
6.630193442106246948e-02 1.274119764566421509e-01 -1.142762154340744019e-01 -4.720066115260124207e-02 2.683714628219604492e-01 1.705776154994964600e-02 -3.678643405437469482e-01 1.333535015583038330e-01 -5.940493196249008179e-02 -4.244805872440338135e-02 5.185529217123985291e-02 1.492391526699066162e-01 -1.175337880849838257e-01 -2.590765953063964844e-01 -5.532234534621238708e-02 2.909177839756011963e-01 1.154214963316917419e-01 -8.953477442264556885e-02 1.972452849149703979e-01 1.958182603120803833e-01 2.054238170385360718e-01 -4.509488120675086975e-02 7.800702005624771118e-02 -3.484511375427246094e-02 -3.854551911354064941e-01 -1.603869050741195679e-01 -1.630344539880752563e-01 -3.084244206547737122e-02 -3.998058140277862549e-01 1.446067392826080322e-01 -5.108185857534408569e-02 -6.651440262794494629e-02
-2.739762365818023682e-01 -1.088045984506607056e-01 2.501205205917358398e-01 -3.787355124950408936e-01 8.724913001060485840e-02 5.610178038477897644e-02 -2.707093060016632080e-01 -6.429297477006912231e-02 2.377103082835674286e-02 1.296827495098114014e-01 2.423232421278953552e-02 1.143723800778388977e-01 1.213014647364616394e-01 -3.155619502067565918e-01 3.555238619446754456e-02 1.660425215959548950e-01 -7.200676202774047852e-02 -9.739915281534194946e-02 1.408423930406570435e-01 -1.098750159144401550e-01 3.863722980022430420e-01 2.143239080905914307e-01 1.052245572209358215e-01 1.598159670829772949e-01 -2.411023080348968506e-01 -2.531319670379161835e-02 -9.544119983911514282e-02 2.232259213924407959e-01 3.914359211921691895e-02 1.224258169531822205e-01 -1.147984862327575684e-01 -1.375539749860763550e-01
-6.186751648783683777e-02 -5.138666927814483643e-02 3.796927034854888916e-01 -2.937020659446716309e-01 1.503137946128845215e-01 1.249451749026775360e-02 -2.247197479009628296e-01 2.453468590974807739e-01 -1.695873588323593140e-01 -2.240188233554363251e-02 5.860075354576110840e-02 6.807063519954681396e-02 2.259190678596496582e-01 1.173075195401906967e-02 -5.954711697995662689e-03 2.337805181741714478e-01 3.184611201286315918e-01 8.619378507137298584e-02 -2.345725297927856445e-01 8.154516667127609253e-02 1.264018565416336060e-01 -1.165049970149993896e-01 -2.384696304798126221e-01 -7.470380514860153198e-02 -1.570892333984375000e-01 -3.060699999332427979e-01 -5.569466575980186462e-02 1.990986913442611694e-01 -1.061490103602409363e-01 -8.096329122781753540e-02 1.356145590543746948e-01 -1.631951630115509033e-01
-3.068372011184692383e-01 5.686411261558532715e-02 2.013789564371109009e-01 -3.215758204460144043e-01 1.329264193773269653e-01 2.370055317878723145e-01 -6.338576972484588623e-02 2.611900866031646729e-01 -5.344594269990921021e-02 -1.187470331788063049e-01 -7.217022776603698730e-02 1.091474443674087524e-01 2.223594486713409424e-02 -7.177262753248214722e-02 2.444191649556159973e-02 1.818964928388595581e-01 2.082371413707733154e-01 -2.010237872600555420e-01 2.122559770941734314e-02 2.424437403678894043e-01 2.408689856529235840e-01 -6.699086725711822510e-02 3.582826256752014160e-02 2.347515076398849487e-01 -9.135245345532894135e-03 2.305647283792495728e-01 8.406496047973632812e-02 -3.119353652000427246e-01 -1.616339981555938721e-01 -9.563278406858444214e-02 2.212145179510116577e-01 -1.882658302783966064e-01
-5.428301915526390076e-02 2.788037657737731934e-01 1.503313332796096802e-01 -3.313450813293457031e-01 3.064908459782600403e-02 3.568559587001800537e-01 -1.452771425247192383e-01 1.602952629327774048e-01 -2.403115332126617432e-01 -1.346268504858016968e-01 -2.146939784288406372e-01 6.155438348650932312e-02 -1.663995347917079926e-02 -9.683953970670700073e-02 1.033977642655372620e-01 1.697675883769989014e-01 2.456113249063491821e-01 -1.720457077026367188e-01 -1.000783592462539673e-01 2.851116061210632324e-01 6.918971985578536987e-02 7.517635077238082886e-02 2.093414217233657837e-01 7.369092851877212524e-02 -4.170397669076919556e-02 4.545307904481887817e-02 -8.041991293430328369e-02 9.791766852140426636e-02 -2.822007536888122559e-01 -1.624654233455657959e-01 2.061598896980285645e-01 -1.661543548107147217e-01
-2.468104660511016846e-01 6.830290704965591431e-02 1.637972593307495117e-01 -1.888806223869323730e-01 5.188073962926864624e-02 2.601799368858337402e-01 -8.896847069263458252e-02 4.363169148564338684e-02 -2.373476978391408920e-03 -1.493744552135467529e-01 1.928053200244903564e-01 2.026960402727127075e-01 5.392208099365234375e-01 -1.135105416178703308e-01 -1.850491315126419067e-01 1.665558964014053345e-01 -7.555866986513137817e-02 -7.972068153321743011e-03 -2.140467464923858643e-01 -1.470067650079727173e-01 -4.627465456724166870e-02 2.586188018321990967e-01 -1.303928643465042114e-01 1.761081814765930176e-01 -1.078303828835487366e-01 2.413284182548522949e-01 -9.037367068231105804e-03 1.568963229656219482e-01 -1.904904246330261230e-01 -1.513708662241697311e-02 -4.774806089699268341e-03 6.449402123689651489e-02
-3.432589396834373474e-02 -4.514576494693756104e-02 1.794098466634750366e-01 -2.849901914596557617e-01 2.176400870084762573e-01 9.528049081563949585e-02 -1.264990270137786865e-01 -3.974848240613937378e-02 -2.308308184146881104e-01 -1.434743255376815796e-01 9.175246953964233398e-02 1.081059351563453674e-01 1.226265132427215576e-01 -3.515184521675109863e-01 1.614186614751815796e-01 -4.259910434484481812e-02 -9.710025042295455933e-02 1.380141675472259521e-01 1.164424642920494080e-01 7.943233847618103027e-02 1.033385992050170898e-01 -1.510441899299621582e-01 -2.607087790966033936e-01 2.508723437786102295e-01 9.131298959255218506e-02 1.128201335668563843e-01 1.648620814085006714e-01 -2.791210450232028961e-02 -2.281665951013565063e-01 -2.057925164699554443e-01 2.990229725837707520e-01 -3.214163780212402344e-01
-2.925313413143157959e-01 -1.053727343678474426e-01 -1.507026255130767822e-01 -3.417344018816947937e-02 -3.929502889513969421e-02 1.945119202136993408e-01 -2.654250264167785645e-01 2.661964893341064453e-01 -3.816638141870498657e-02 -1.926544159650802612e-01 8.731163293123245239e-02 2.299042344093322754e-01 1.284579038619995117e-01 -7.986124604940414429e-02 1.196723058819770813e-01 3.380827009677886963e-01 -1.206528618931770325e-01 1.060762703418731689e-01 -3.119516968727111816e-01 4.185519367456436157e-02 5.149142444133758545e-02 2.747143208980560303e-01 -9.864635765552520752e-02 8.316626399755477905e-02 -1.037736758589744568e-01 -1.437916308641433716e-01 -3.335620164871215820e-01 -1.381639391183853149e-01 -9.102922864258289337e-03 -8.937611430883407593e-02 1.861556917428970337e-01 -1.550343930721282959e-01
1.749134212732315063e-01 -4.573503043502569199e-03 -1.438478529453277588e-01 -1.649170666933059692e-01 -2.365051535889506340e-03 -2.168290317058563232e-01 -1.871441304683685303e-01 2.385186403989791870e-01 -2.303196638822555542e-01 5.407500639557838440e-02 1.776697114109992981e-02 2.240985929965972900e-01 1.479393243789672852e-01 -8.545496314764022827e-02 5.422402545809745789e-02 1.395477205514907837e-01 -1.652416139841079712e-01 2.430660575628280640e-01 -1.535038501024246216e-01 4.176198542118072510e-01 4.408974051475524902e-01 -1.587917506694793701e-01 1.672253906726837158e-01 1.645446866750717163e-01 4.276937246322631836e-02 -2.767320163547992706e-02 -4.542772844433784485e-02 -1.671092063188552856e-01 -1.610394567251205444e-01 -7.454634457826614380e-02 2.146871387958526611e-02 -3.023783862590789795e-02
-2.713341116905212402e-01 -5.518497899174690247e-03 1.428335066884756088e-02 -3.143791258335113525e-01 -2.239924371242523193e-01 5.148204043507575989e-02 -1.505182981491088867e-01 9.190198034048080444e-02 6.935990601778030396e-02 -1.390395015478134155e-01 5.026250332593917847e-02 -8.713259547948837280e-02 2.683949768543243408e-01 -2.558886408805847168e-01 1.711716204881668091e-01 8.272161334753036499e-02 1.784429419785737991e-03 3.761637583374977112e-02 9.973911941051483154e-02 2.114305645227432251e-02 2.771070599555969238e-01 3.934497758746147156e-02 2.341212332248687744e-02 -1.846745759248733521e-01 -3.556059598922729492e-01 -3.051931262016296387e-01 -2.764666378498077393e-01 1.842567473649978638e-01 7.493609096854925156e-03 -1.321092844009399414e-01 2.475819587707519531e-01 -4.329836741089820862e-02
-1.123110130429267883e-01 -2.427319586277008057e-01 4.395885765552520752e-02 3.978821635246276855e-02 4.240388274192810059e-01 -1.476988196372985840e-02 -2.304606884717941284e-01 2.649672925472259521e-01 1.806985470466315746e-03 5.600778385996818542e-02 4.450277984142303467e-02 5.455113947391510010e-02 1.416475325822830200e-01 -1.163046732544898987e-01 1.680323332548141479e-01 3.023549020290374756e-01 3.160806745290756226e-02 1.173521280288696289e-01 -4.884112253785133362e-02 4.357286691665649414e-01 -1.708252914249897003e-02 1.722078621387481689e-01 1.894398778676986694e-01 8.568930625915527344e-02 -3.032981790602207184e-02 -6.639520078897476196e-02 -2.768028378486633301e-01 -9.017723798751831055e-02 -1.282937377691268921e-01 1.792863160371780396e-01 2.101026847958564758e-02 -2.023535370826721191e-01
-9.715396165847778320e-02 -1.717604398727416992e-01 1.320395618677139282e-01 -5.097629874944686890e-02 4.023533686995506287e-02 4.808286949992179871e-02 -2.159889191389083862e-01 1.378460824489593506e-01 -1.822704970836639404e-01 1.088898554444313049e-01 1.298905313014984131e-01 -1.466073989868164062e-01 -1.795350611209869385e-01 -2.366687357425689697e-01 -1.262203752994537354e-01 2.646723687648773193e-01 -2.028788179159164429e-01 1.499632894992828369e-01 -5.539967492222785950e-02 2.009450942277908325e-01 2.812879383563995361e-01 2.936586439609527588e-01 1.896241009235382080e-01 2.246027588844299316e-01 -2.609328329563140869e-01 -2.432440519332885742e-01 -4.379945248365402222e-02 -1.491084545850753784e-01 -2.834114432334899902e-01 1.372693181037902832e-01 3.738977387547492981e-02 5.424997210502624512e-02
-8.493658900260925293e-02 2.592043876647949219e-01 1.159458085894584656e-01 -2.292922586202621460e-01 5.710792914032936096e-02 1.514628976583480835e-01 -1.153368353843688965e-01 3.563477396965026855e-01 -1.029172465205192566e-01 -1.597753316164016724e-01 -2.835469320416450500e-02 2.273257225751876831e-01 -9.054917097091674805e-02 -1.884991824626922607e-01 1.003615111112594604e-01 9.565956890583038330e-02 3.790737316012382507e-02 -1.425434947013854980e-01 -9.458915889263153076e-02 8.332421630620956421e-02 2.371788024902343750e-01 1.131932530552148819e-02 7.905136793851852417e-02 3.183664679527282715e-01 -1.752916723489761353e-02 1.217026337981224060e-01 7.769627124071121216e-02 -2.829102873802185059e-01 -3.177554309368133545e-01 -1.656898409128189087e-01 2.194705754518508911e-01 -2.492388486862182617e-01
-2.171353846788406372e-01 8.027648180723190308e-02 -2.581210993230342865e-02 -9.664925187826156616e-02 1.932774186134338379e-01 -3.415515422821044922e-01 -1.744511425495147705e-01 1.635733693838119507e-01 4.069669172167778015e-02 -4.317955672740936279e-01 9.466485679149627686e-02 1.236406639218330383e-01 -4.302543401718139648e-02 -2.175024449825286865e-01 -2.355795055627822876e-01 1.639222502708435059e-01 -8.566495776176452637e-02 -2.669863170012831688e-03 -2.982855215668678284e-02 2.548045516014099121e-01 1.097763031721115112e-01 -1.667280495166778564e-02 -2.813963405787944794e-02 -1.596342176198959351e-01 -1.831631809473037720e-01 3.290843963623046875e-01 -1.695389151573181152e-01 -7.373748719692230225e-02 -1.324235498905181885e-01 -1.323812291957437992e-03 2.753634750843048096e-01 -1.286234520375728607e-02
-2.681611478328704834e-01 1.159586664289236069e-02 -1.614242345094680786e-01 -6.219206377863883972e-02 1.689326614141464233e-01 9.947732090950012207e-02 -9.449490904808044434e-02 7.722032815217971802e-02 4.895975813269615173e-02 -9.892142564058303833e-02 2.498150318861007690e-01 1.373884379863739014e-01 -4.937912896275520325e-02 -1.434944421052932739e-01 2.623056173324584961e-01 2.150871157646179199e-01 -9.117157012224197388e-02 -4.804630950093269348e-02 1.041788011789321899e-01 2.884805798530578613e-01 -1.767376321367919445e-03 1.894026100635528564e-01 -2.364068925380706787e-01 -5.526979267597198486e-02 -3.273229002952575684e-01 -2.571699917316436768e-01 -2.201861739158630371e-01 -2.943031303584575653e-02 -2.938034534454345703e-01 7.442121207714080811e-02 2.059335075318813324e-02 -3.141972422599792480e-01
-2.359429746866226196e-01 2.404902279376983643e-01 -5.344250053167343140e-02 -8.473798632621765137e-02 -2.572146356105804443e-01 6.184564903378486633e-02 -1.093346998095512390e-01 2.772552073001861572e-01 -2.362090796232223511e-01 -1.262857019901275635e-01 -9.865190833806991577e-02 2.309453934431076050e-01 9.778793156147003174e-02 -3.688240349292755127e-01 7.578992098569869995e-02 2.417972236871719360e-01 -1.615009456872940063e-01 1.852566003799438477e-01 -2.002690546214580536e-02 5.411215499043464661e-02 6.295820325613021851e-02 2.051544487476348877e-01 1.283468306064605713e-01 -1.002674400806427002e-01 -9.034309536218643188e-02 -1.247065067291259766e-01 -1.831634342670440674e-01 -4.899261146783828735e-02 -4.018016755580902100e-01 1.106090620160102844e-01 -2.168103493750095367e-02 5.397662520408630371e-02
-9.620188921689987183e-02 1.193815842270851135e-01 8.045147359371185303e-02 -2.958061099052429199e-01 1.643131822347640991e-01 1.287859529256820679e-01 -4.009908735752105713e-01 -1.244272068142890930e-01 1.056405529379844666e-01 -1.903323531150817871e-01 2.070633694529533386e-02 -3.205801248550415039e-01 9.886202961206436157e-02 -2.416527122259140015e-01 1.072823479771614075e-01 2.981044054031372070e-01 -2.592584788799285889e-01 1.547185778617858887e-01 -1.635873466730117798e-01 -5.940166860818862915e-02 2.739389836788177490e-01 -7.545367628335952759e-02 3.848425298929214478e-02 -1.294753998517990112e-01 3.624232858419418335e-02 1.377245932817459106e-01 -2.037909179925918579e-01 -1.085616499185562134e-01 -1.207603979855775833e-02 9.348934143781661987e-02 1.996451318264007568e-01 2.760389447212219238e-02
-2.630594074726104736e-01 -4.805970191955566406e-02 1.160988286137580872e-01 -2.001643627882003784e-01 3.952190876007080078e-01 3.150013387203216553e-01 8.547084406018257141e-03 2.406558990478515625e-01 -2.960194349288940430e-01 -2.033588103950023651e-02 -7.169383764266967773e-02 1.152718514204025269e-01 -6.726451963186264038e-02 -1.628284305334091187e-01 -1.514513324946165085e-02 3.345786631107330322e-01 1.254797279834747314e-01 -5.014550313353538513e-02 5.504226684570312500e-02 6.801718473434448242e-02 2.615480124950408936e-01 -1.891817152500152588e-01 -7.003302872180938721e-02 2.108025550842285156e-01 7.120279222726821899e-02 -2.914801612496376038e-02 -2.398149073123931885e-01 -1.294392049312591553e-01 -1.726071387529373169e-01 2.647136151790618896e-02 1.427499949932098389e-01 -3.664291277527809143e-02
-1.587971895933151245e-01 2.271604239940643311e-01 2.480384334921836853e-02 -1.488964408636093140e-01 1.088490262627601624e-01 9.811828844249248505e-03 1.631358414888381958e-01 1.321266144514083862e-01 -1.700593680143356323e-01 -2.279814146459102631e-02 -1.514622122049331665e-01 3.669960796833038330e-01 -7.030584383755922318e-03 -2.029585391283035278e-01 -4.575841128826141357e-02 1.722555309534072876e-01 -8.057953417301177979e-02 -1.277262927033007145e-03 -1.015962287783622742e-01 9.331545233726501465e-02 4.550759792327880859e-01 1.541457772254943848e-01 -2.338231652975082397e-01 5.455118790268898010e-02 -1.451428383588790894e-01 9.808616340160369873e-02 3.716986998915672302e-02 -1.163560152053833008e-01 -3.744912147521972656e-01 -2.125222384929656982e-01 1.595361381769180298e-01 -1.175139546394348145e-01
-1.964658349752426147e-01 1.731305271387100220e-01 -6.460757553577423096e-02 -1.500299572944641113e-01 -4.200294241309165955e-02 -1.549964188598096371e-03 -2.449011802673339844e-01 2.038184702396392822e-01 -2.192492336034774780e-01 2.113774865865707397e-01 2.330389022827148438e-01 -7.778362184762954712e-02 1.782840676605701447e-02 -1.378126740455627441e-01 -1.138875633478164673e-02 1.653174459934234619e-01 -3.719075769186019897e-02 3.149181902408599854e-01 7.490842603147029877e-03 6.675832718610763550e-02 3.023914992809295654e-01 -9.455662220716476440e-02 1.440833806991577148e-01 3.531521931290626526e-02 -2.674733698368072510e-01 1.080748736858367920e-01 -2.757716774940490723e-01 3.226494491100311279e-01 9.649883955717086792e-02 -1.304638683795928955e-01 -1.858860701322555542e-01 -2.232966125011444092e-01
-2.916817367076873779e-01 -4.281462356448173523e-02 1.365985274314880371e-01 -1.214867979288101196e-01 -2.356698550283908844e-02 1.447322070598602295e-01 -3.485467731952667236e-01 1.184127181768417358e-01 7.672749779885634780e-05 2.352324314415454865e-02 -1.608172357082366943e-01 -9.775806963443756104e-02 2.621098458766937256e-01 -8.292463421821594238e-02 9.663742035627365112e-02 -4.866203758865594864e-03 -4.504920542240142822e-02 3.023999035358428955e-01 -2.048152238130569458e-01 2.858454883098602295e-01 3.068732619285583496e-01 1.034533753991127014e-01 -1.015533432364463806e-01 -1.714956909418106079e-01 -2.471728771924972534e-01 -3.012461662292480469e-01 -8.124908804893493652e-02 7.808544486761093140e-02 -8.619314059615135193e-03 -7.211524248123168945e-02 1.814394146203994751e-01 -1.930837333202362061e-01
-1.183432340621948242e-01 2.504882402718067169e-02 -7.144410628825426102e-03 -2.264637500047683716e-01 -8.178518712520599365e-02 -1.016365662217140198e-01 -2.807147502899169922e-01 2.498432695865631104e-01 2.445668429136276245e-01 -6.861039996147155762e-02 1.187308952212333679e-01 -1.612541675567626953e-01 2.948807179927825928e-01 -1.850849688053131104e-01 1.157612949609756470e-01 1.580381542444229126e-01 7.455868273973464966e-02 -8.471932262182235718e-02 1.482821106910705566e-01 1.331015825271606445e-01 1.551985144615173340e-01 3.099621273577213287e-02 9.719321131706237793e-02 5.597364529967308044e-02 -4.402000308036804199e-01 -2.820105850696563721e-01 -1.626927405595779419e-01 1.594695150852203369e-01 1.424960196018218994e-01 -8.232402056455612183e-02 2.622779905796051025e-01 2.090034447610378265e-02
-3.090835809707641602e-01 3.598561286926269531e-01 1.096588745713233948e-01 -6.333607435226440430e-02 2.201211005449295044e-01 6.604045629501342773e-02 -1.340618580579757690e-01 5.536760762333869934e-02 -2.077340781688690186e-01 -9.342757612466812134e-02 -1.585951000452041626e-01 1.317317783832550049e-01 6.140858307480812073e-02 8.442408591508865356e-02 6.107567623257637024e-02 2.708542048931121826e-01 -2.809900976717472076e-02 -1.128242611885070801e-01 2.645145356655120850e-02 6.524405628442764282e-02 1.527791023254394531e-01 2.336773723363876343e-01 1.773153245449066162e-01 1.091204807162284851e-01 -4.559020698070526123e-01 -5.370805412530899048e-02 -2.193303406238555908e-01 1.445021927356719971e-01 -1.107209101319313049e-01 7.940962910652160645e-02 1.760253906250000000e-01 -1.834808588027954102e-01
-2.617640793323516846e-01 -2.758919633924961090e-02 9.920520335435867310e-02 1.530468016862869263e-01 1.949124187231063843e-01 -1.102963984012603760e-01 2.858452498912811279e-02 2.372936159372329712e-01 1.973744034767150879e-01 -3.014925420284271240e-01 1.217626407742500305e-01 3.288541734218597412e-01 9.725494682788848877e-02 9.857541881501674652e-03 9.370016306638717651e-02 9.364325553178787231e-03 -2.657079324126243591e-02 1.151703968644142151e-01 -2.721478939056396484e-01 2.679219841957092285e-01 3.150941431522369385e-01 5.442044138908386230e-02 -6.879410147666931152e-02 -2.112947553396224976e-01 -1.266726106405258179e-01 1.001710072159767151e-01 -2.777262628078460693e-01 -3.596322983503341675e-02 -2.475521415472030640e-01 -1.522554010152816772e-01 9.155872464179992676e-02 1.006484106183052063e-01
2.608890831470489502e-02 -4.970806650817394257e-03 9.059598296880722046e-02 -2.715388536453247070e-01 2.747502624988555908e-01 -6.094610318541526794e-02 -1.800277829170227051e-01 1.949195563793182373e-01 -2.454408854246139526e-01 -2.461557090282440186e-01 4.596196580678224564e-03 2.618165314197540283e-02 1.624897122383117676e-01 -1.174686923623085022e-01 -1.304063946008682251e-01 2.871628701686859131e-01 1.219587773084640503e-01 -2.394944727420806885e-01 -2.191793620586395264e-01 1.457376480102539062e-01 1.316563487052917480e-01 -2.216877341270446777e-01 -3.746967911720275879e-01 1.414346843957901001e-01 -1.736844033002853394e-01 -4.541912674903869629e-02 -1.353585273027420044e-01 1.348336637020111084e-01 1.808398775756359100e-02 9.458421915769577026e-02 2.432250231504440308e-01 3.136425837874412537e-02
-1.115210056304931641e-01 1.358698904514312744e-01 1.515463143587112427e-01 -2.890877723693847656e-01 2.216575443744659424e-01 -4.835420101881027222e-02 -3.973617684096097946e-03 2.682103514671325684e-01 -7.323656976222991943e-02 1.035556569695472717e-01 2.256647348403930664e-01 3.380047082901000977e-01 1.487473249435424805e-01 -1.315733790397644043e-01 -2.457953840494155884e-01 6.174820289015769958e-02 2.874642908573150635e-01 -1.314609032124280930e-02 -1.103463023900985718e-01 2.920465767383575439e-01 3.064983785152435303e-01 7.977457344532012939e-02 -9.888153523206710815e-02 -5.480164289474487305e-02 -1.760679334402084351e-01 1.095663756132125854e-02 9.959493577480316162e-02 -1.388066709041595459e-01 -2.509156465530395508e-01 -1.546356678009033203e-01 1.162614151835441589e-01 1.269257999956607819e-02
-1.322494447231292725e-01 2.795930206775665283e-02 -3.018510639667510986e-01 -3.058136105537414551e-01 7.509882748126983643e-02 -3.073906153440475464e-02 -2.240383774042129517e-01 2.376438379287719727e-01 -4.206406418234109879e-03 -6.965583655983209610e-03 1.524993131170049310e-04 6.647344678640365601e-02 1.848771125078201294e-01 -1.599899679422378540e-01 3.357397317886352539e-01 -1.651517450809478760e-01 -2.050147304544225335e-04 -1.627000421285629272e-02 1.880586892366409302e-02 3.643499314785003662e-02 3.661506772041320801e-01 -6.053820624947547913e-02 1.877192854881286621e-01 2.347273230552673340e-01 -3.509554266929626465e-01 6.486961245536804199e-02 -7.735858857631683350e-02 2.204640358686447144e-01 -4.205511882901191711e-02 2.487421222031116486e-02 2.424194961786270142e-01 8.030436187982559204e-02
-5.164529662579298019e-03 -6.750911474227905273e-02 -4.028431326150894165e-02 -5.734173953533172607e-02 4.415723383426666260e-01 3.015679717063903809e-01 -7.396690547466278076e-02 3.218827396631240845e-02 -6.700859963893890381e-02 2.199346944689750671e-02 9.196069836616516113e-02 -2.286844998598098755e-01 3.587538599967956543e-01 -1.255500763654708862e-01 -9.663371741771697998e-02 2.165614068508148193e-01 -9.873323887586593628e-02 5.113375931978225708e-02 2.241672948002815247e-02 2.244411855936050415e-01 2.042719721794128418e-01 2.164722420275211334e-02 -3.372841775417327881e-01 3.213854432106018066e-01 5.523115769028663635e-02 1.647526621818542480e-01 -9.093175083398818970e-02 1.557489950209856033e-02 -2.308280616998672485e-01 -1.287275850772857666e-01 -1.016246713697910309e-02 -2.218747138977050781e-02
-2.098200470209121704e-01 2.644995152950286865e-01 -7.895103096961975098e-02 1.439343690872192383e-01 1.586923897266387939e-01 -1.072216555476188660e-01 -2.033720314502716064e-01 -1.087416931986808777e-01 -4.952696152031421661e-03 -1.382531505078077316e-02 1.252318471670150757e-01 3.561115637421607971e-02 5.975054576992988586e-02 -1.479726433753967285e-01 3.064393810927867889e-02 4.243851006031036377e-01 8.753827214241027832e-02 -1.748713105916976929e-01 1.563553065061569214e-01 3.294620513916015625e-01 2.475618571043014526e-01 -3.432549163699150085e-02 -2.338179619982838631e-03 -1.995158791542053223e-01 -2.629284858703613281e-01 2.141938209533691406e-01 -1.056248620152473450e-01 -1.875681281089782715e-01 -1.581797599792480469e-01 1.613716632127761841e-01 -1.284615695476531982e-01 -2.076071351766586304e-01
-1.141863837838172913e-01 -3.910904377698898315e-02 5.317576974630355835e-02 -3.830836713314056396e-01 2.370813190937042236e-01 -2.293629646301269531e-01 -3.494595885276794434e-01 -5.872381106019020081e-02 -1.712237857282161713e-02 1.087772250175476074e-01 -1.959862858057022095e-01 -1.532176584005355835e-01 -2.915764041244983673e-02 -3.701128065586090088e-01 -4.268775880336761475e-02 3.035996556282043457e-01 8.886200189590454102e-02 -1.673202365636825562e-01 -1.457551717758178711e-01 4.642730578780174255e-02 3.133102357387542725e-01 1.102374345064163208e-01 1.969385296106338501e-01 5.381159111857414246e-02 8.834315091371536255e-02 7.518839836120605469e-02 -5.412873253226280212e-02 -5.905307456851005554e-02 -2.099237591028213501e-01 -1.214992403984069824e-01 7.707153446972370148e-03 -7.464531064033508301e-02
-1.769445538520812988e-01 2.034967392683029175e-01 2.239197641611099243e-01 -3.996729254722595215e-01 -5.307881534099578857e-02 5.583483353257179260e-02 6.200732663273811340e-03 1.316388845443725586e-01 -1.895995289087295532e-01 -1.666429080069065094e-02 2.885001339018344879e-02 8.900421857833862305e-02 -5.154985189437866211e-02 -1.911599934101104736e-01 8.106787502765655518e-02 8.286493271589279175e-02 6.822104007005691528e-02 -3.177653253078460693e-01 -6.596762686967849731e-02 2.541930973529815674e-01 3.548972904682159424e-01 -3.269193693995475769e-02 1.036994904279708862e-02 1.594907194375991821e-01 -1.301390528678894043e-01 1.026703324168920517e-02 -7.110750675201416016e-02 -2.898706793785095215e-01 -3.181866109371185303e-01 -6.846974790096282959e-02 1.914550364017486572e-01 -1.435687243938446045e-01
-2.962713241577148438e-01 -8.803557604551315308e-02 -7.670430839061737061e-02 -3.779602646827697754e-01 8.908770978450775146e-03 3.357724100351333618e-02 -2.608747780323028564e-01 4.198060557246208191e-02 -7.987225428223609924e-03 1.432684063911437988e-01 9.263461828231811523e-02 4.976919293403625488e-02 2.210609018802642822e-01 -2.546265423297882080e-01 1.863027662038803101e-01 1.826494783163070679e-01 -2.169741839170455933e-01 -1.616236865520477295e-01 1.699589490890502930e-01 -2.506250166334211826e-04 4.553261697292327881e-01 1.374311894178390503e-01 7.854435592889785767e-02 6.321144849061965942e-02 -1.294063776731491089e-01 5.407331511378288269e-02 -8.652867376804351807e-02 1.404517292976379395e-01 9.155402332544326782e-02 9.690359234809875488e-02 -2.235963940620422363e-01 -1.348288357257843018e-01
2.348396182060241699e-02 2.224522642791271210e-02 1.510373204946517944e-01 -1.112999860197305679e-03 6.014042347669601440e-02 -1.439626365900039673e-01 -5.587895587086677551e-02 2.950371205806732178e-01 -4.170063510537147522e-02 -4.922367259860038757e-02 1.456297039985656738e-01 8.471216261386871338e-02 4.565389156341552734e-01 -1.600392162799835205e-01 -2.597111165523529053e-01 1.502253413200378418e-01 -2.101967632770538330e-01 1.289975494146347046e-01 1.785864084959030151e-01 3.187767863273620605e-01 2.227547168731689453e-01 5.721269175410270691e-03 -4.982198774814605713e-02 3.089934885501861572e-01 -4.870949778705835342e-03 1.494187116622924805e-01 4.868217185139656067e-02 -3.535324707627296448e-02 -5.242092907428741455e-02 -9.448379278182983398e-02 3.527748882770538330e-01 -3.136441856622695923e-02
-3.199885189533233643e-01 -2.439489513635635376e-01 4.322718083858489990e-02 -7.397457957267761230e-02 3.221034705638885498e-01 1.464521139860153198e-01 -9.579928219318389893e-02 8.425221592187881470e-02 -5.873838439583778381e-02 -1.331816911697387695e-01 2.374753504991531372e-01 6.403023004531860352e-02 1.579882353544235229e-01 -1.965817511081695557e-01 7.287737727165222168e-02 3.337721526622772217e-01 4.167435690760612488e-02 2.370058596134185791e-01 -1.163772195577621460e-01 1.082018315792083740e-01 2.317568287253379822e-02 2.107832878828048706e-01 1.075297370553016663e-01 -9.842505306005477905e-02 -1.259785424917936325e-02 -2.508779168128967285e-01 -2.377983182668685913e-01 -1.420262455940246582e-01 -8.452539145946502686e-02 2.928098440170288086e-01 7.957796752452850342e-02 -1.971537470817565918e-01
-2.730523347854614258e-01 -3.100242018699645996e-01 8.112883567810058594e-02 9.337704628705978394e-02 -3.399316594004631042e-02 2.585548534989356995e-02 -5.310256779193878174e-02 1.887772679328918457e-01 1.911329627037048340e-01 -1.239943131804466248e-01 1.174993813037872314e-01 -5.341060832142829895e-02 2.716353721916675568e-02 -2.262637019157409668e-01 -1.487882882356643677e-01 1.558597087860107422e-01 1.323155164718627930e-01 -3.447458846494555473e-03 -5.534387752413749695e-02 6.768769025802612305e-02 5.210595726966857910e-01 1.295240819454193115e-01 4.124829173088073730e-02 -7.404354959726333618e-02 -2.659512162208557129e-01 -1.756526827812194824e-01 -1.414715200662612915e-01 -1.925770658999681473e-03 -3.275751173496246338e-01 1.971094310283660889e-01 -8.023194968700408936e-02 1.095127835869789124e-01
-7.420392334461212158e-02 2.358819246292114258e-01 -2.793102525174617767e-02 -1.008451953530311584e-01 1.668009161949157715e-01 3.995268642902374268e-01 -4.171185567975044250e-02 1.812878996133804321e-01 -9.103166311979293823e-02 -1.870301738381385803e-02 3.960032165050506592e-01 -9.382390975952148438e-02 3.904803395271301270e-01 -1.079955101013183594e-01 -1.740611493587493896e-01 1.590809077024459839e-01 1.082031577825546265e-01 1.173191666603088379e-01 -5.348162353038787842e-02 1.762350499629974365e-01 8.548218011856079102e-02 -8.942047506570816040e-02 8.112057298421859741e-02 1.567397117614746094e-01 8.339626947417855263e-04 2.514658868312835693e-01 -6.832330673933029175e-02 -1.028611231595277786e-02 -2.994299530982971191e-01 1.549229472875595093e-01 1.121903061866760254e-01 -1.084277704358100891e-01
-1.623903512954711914e-01 -2.823464572429656982e-01 1.468193680047988892e-01 1.511416137218475342e-01 -1.230942383408546448e-01 2.934881672263145447e-02 -7.600063830614089966e-02 1.796003133058547974e-01 1.101471111178398132e-01 -7.793103903532028198e-02 1.545731127262115479e-01 1.882855296134948730e-01 2.895265221595764160e-01 -3.038029074668884277e-01 -1.417801827192306519e-01 3.063317239284515381e-01 -1.830232888460159302e-01 2.086700871586799622e-02 5.733913742005825043e-03 1.622753739356994629e-01 3.072228133678436279e-01 -1.299773808568716049e-02 7.671745121479034424e-02 2.315929383039474487e-01 -1.702056676149368286e-01 -1.808072626590728760e-01 -3.764399290084838867e-01 5.692405998706817627e-02 4.527740553021430969e-02 2.448366023600101471e-03 -9.022863581776618958e-03 6.878185272216796875e-02
-1.767980903387069702e-01 -2.071724832057952881e-01 1.689886748790740967e-01 -1.777415126562118530e-01 6.404367834329605103e-02 8.185830898582935333e-03 -3.031442463397979736e-01 2.429841905832290649e-01 1.011931076645851135e-01 -6.368847936391830444e-02 -3.530918806791305542e-02 8.320416510105133057e-02 4.527180492877960205e-01 -5.674653500318527222e-02 3.001070320606231689e-01 2.797162234783172607e-01 -1.264109760522842407e-01 1.087355166673660278e-01 3.582331119105219841e-03 -4.390583187341690063e-02 2.736331224441528320e-01 -2.834984287619590759e-02 -2.189793288707733154e-01 1.099362149834632874e-01 2.740211598575115204e-02 -2.020418941974639893e-01 -1.965275257825851440e-01 -1.554861813783645630e-01 1.776159405708312988e-01 9.511703625321388245e-03 1.007422879338264465e-01 1.806957763619720936e-03
-7.254126667976379395e-02 3.052389807999134064e-02 -7.957223802804946899e-02 -2.011514008045196533e-01 3.610137701034545898e-01 6.236018985509872437e-02 -3.128846287727355957e-01 3.103216588497161865e-01 1.138898059725761414e-01 -3.039610385894775391e-01 -4.633207619190216064e-02 8.848726749420166016e-02 -8.890042454004287720e-02 -1.813814938068389893e-01 1.684256643056869507e-01 3.063463866710662842e-01 1.847573183476924896e-02 2.494894862174987793e-01 -1.849447637796401978e-01 1.628262102603912354e-01 -6.352204084396362305e-02 4.451967775821685791e-02 -1.968992501497268677e-02 5.422240123152732849e-02 -1.621544063091278076e-01 -3.848355636000633240e-02 1.966893114149570465e-02 5.441710725426673889e-02 -2.399587184190750122e-01 8.071316406130790710e-03 3.435063064098358154e-01 -2.873509004712104797e-02
-4.412966221570968628e-02 3.982158005237579346e-02 -8.811423927545547485e-02 -2.971213161945343018e-01 2.709495425224304199e-01 1.953516751527786255e-01 -2.450474351644515991e-01 9.989763051271438599e-02 -1.674752980470657349e-01 1.680835187435150146e-01 8.271575719118118286e-02 2.247699350118637085e-01 7.789421826601028442e-02 -3.412625491619110107e-01 2.168902009725570679e-01 -1.174405775964260101e-02 -1.109688431024551392e-01 -3.388673439621925354e-02 -1.513528525829315186e-01 -1.376897096633911133e-01 3.920362591743469238e-01 -1.450879033654928207e-02 -2.685083262622356415e-02 -1.333767175674438477e-01 -2.812786698341369629e-01 -2.709439769387245178e-02 -2.752518951892852783e-01 -1.082656383514404297e-01 3.354031592607498169e-02 -1.170023605227470398e-01 1.544293481856584549e-02 -1.591099500656127930e-01
-1.030722931027412415e-01 1.743122935295104980e-01 1.175075545907020569e-01 -3.390297591686248779e-01 8.444497734308242798e-02 6.231550872325897217e-02 -4.178039133548736572e-01 -1.347687840461730957e-01 1.006963029503822327e-01 -1.950927525758743286e-01 1.342473924160003662e-01 -1.464073061943054199e-01 1.526129841804504395e-01 -2.286471277475357056e-01 -4.114452376961708069e-02 8.999482542276382446e-02 -4.463821053504943848e-01 2.992630004882812500e-01 -5.192096903920173645e-02 2.236665040254592896e-02 3.624430671334266663e-02 -1.198542639613151550e-01 1.229504868388175964e-01 6.695229560136795044e-02 -1.619922220706939697e-01 1.590143740177154541e-01 -2.285960167646408081e-01 -6.788568943738937378e-02 -1.172318458557128906e-01 1.873493939638137817e-02 3.074715379625558853e-03 6.082608178257942200e-02
-1.878917515277862549e-01 -1.977853029966354370e-01 -1.427870839834213257e-01 -1.314038187265396118e-01 2.588082253932952881e-01 2.291676700115203857e-01 -3.877162337303161621e-01 -3.144149482250213623e-01 -1.143046319484710693e-01 2.519906684756278992e-02 1.776042729616165161e-01 -1.647337228059768677e-01 2.731690108776092529e-01 -9.828210622072219849e-02 7.912223227322101593e-03 8.809918165206909180e-02 -1.343169957399368286e-01 2.052176892757415771e-01 -7.858189940452575684e-02 9.816633909940719604e-02 3.631286621093750000e-01 -5.422700569033622742e-02 -1.495990157127380371e-01 1.057432070374488831e-01 -1.535150557756423950e-01 8.891160041093826294e-02 1.197034120559692383e-02 1.032813265919685364e-01 -9.184766560792922974e-02 3.769137337803840637e-02 1.043590530753135681e-01 -2.177039533853530884e-01
-2.020046710968017578e-01 1.195563152432441711e-01 2.138979583978652954e-01 7.316512614488601685e-02 -5.975829809904098511e-02 -4.422413557767868042e-02 -1.516037434339523315e-01 2.502035796642303467e-01 -1.873066090047359467e-02 -3.548184037208557129e-02 1.657895743846893311e-01 3.325790166854858398e-01 2.849993705749511719e-01 -2.823515534400939941e-01 -3.219021558761596680e-01 -1.332800239324569702e-01 1.760020256042480469e-01 1.158871501684188843e-02 -2.024198509752750397e-02 1.125169768929481506e-01 3.660726249217987061e-01 -2.398313730955123901e-01 -8.311537653207778931e-02 1.598718762397766113e-01 -4.330405965447425842e-03 1.894686520099639893e-01 3.491491824388504028e-02 -8.925164490938186646e-02 -5.681883543729782104e-02 6.458069384098052979e-02 2.282233536243438721e-01 -8.878605812788009644e-02
1.262805312871932983e-01 7.680299878120422363e-02 2.629776857793331146e-02 -3.043120503425598145e-01 -1.107727065682411194e-01 -1.211044490337371826e-01 -2.208270728588104248e-01 2.390500158071517944e-01 -2.244578897953033447e-01 -1.248326227068901062e-01 -1.598500087857246399e-02 2.128721401095390320e-02 1.740245819091796875e-01 -3.180773928761482239e-03 2.311912924051284790e-02 6.553342938423156738e-02 -2.628109976649284363e-02 2.959063351154327393e-01 1.117785423994064331e-01 5.519445538520812988e-01 2.361111044883728027e-01 6.665704399347305298e-02 1.146183982491493225e-01 3.068733811378479004e-01 -1.809109598398208618e-01 -7.977226376533508301e-02 1.344215683639049530e-02 -1.341894119977951050e-01 -2.066934481263160706e-02 -8.442425727844238281e-02 1.116861775517463684e-01 -4.085987340658903122e-03
-1.282153576612472534e-01 -3.078546561300754547e-02 -2.467957884073257446e-01 -1.273997277021408081e-01 3.522557020187377930e-01 2.902189791202545166e-01 -1.530065983533859253e-01 2.167363017797470093e-01 -4.069307819008827209e-02 2.486635930836200714e-02 2.969168126583099365e-01 -1.389606148004531860e-01 2.503264844417572021e-01 -1.837510317564010620e-01 1.730652749538421631e-01 1.437196284532546997e-01 -7.327599823474884033e-02 -3.015241026878356934e-02 1.719307452440261841e-01 3.016054034233093262e-01 1.561848968267440796e-01 -6.771465390920639038e-02 -2.036345154047012329e-01 1.001090109348297119e-01 3.883770108222961426e-02 2.545422017574310303e-01 2.084541916847229004e-01 -8.595921844244003296e-02 -1.579250395298004150e-01 -3.828920051455497742e-02 3.444563969969749451e-02 -1.341325789690017700e-01
-3.667056560516357422e-01 1.839330047369003296e-02 -9.773846715688705444e-02 -1.060350239276885986e-01 -2.028126716613769531e-01 -1.609277576208114624e-01 -1.771059632301330566e-01 1.271469742059707642e-01 1.156629472970962524e-01 4.664647951722145081e-02 5.250585451722145081e-02 1.767830848693847656e-01 2.422025501728057861e-01 -3.745318651199340820e-01 1.395673602819442749e-01 1.018508076667785645e-01 -8.356168121099472046e-02 1.030424088239669800e-01 -9.372095763683319092e-02 2.333633452653884888e-01 2.645981609821319580e-01 -1.276988983154296875e-01 -3.780720010399818420e-02 -4.121560230851173401e-02 -1.559637933969497681e-01 -2.505837678909301758e-01 -2.208563089370727539e-01 5.295475199818611145e-02 8.515820652246475220e-02 -2.339131832122802734e-01 2.075083106756210327e-01 1.935501247644424438e-01
-2.249789685010910034e-01 2.220766842365264893e-01 -6.476499140262603760e-02 -2.434874027967453003e-01 3.306024372577667236e-01 -2.727816402912139893e-01 -1.644969135522842407e-01 2.064044177532196045e-01 -1.620588749647140503e-01 -1.370861530303955078e-01 6.124722305685281754e-03 -1.494333744049072266e-01 -3.075217129662632942e-03 -3.463455736637115479e-01 -3.003017418086528778e-02 9.732508659362792969e-02 1.434037089347839355e-01 2.138744741678237915e-01 7.921670377254486084e-02 -1.108265146613121033e-01 2.042495310306549072e-01 -2.026073634624481201e-02 -7.884328067302703857e-02 1.246375292539596558e-01 -2.144522070884704590e-01 -3.459468856453895569e-02 -1.247920915484428406e-01 -2.924509644508361816e-01 -2.426638156175613403e-01 -1.158451139926910400e-01 -1.104446053504943848e-01 6.260050833225250244e-02
-4.121444746851921082e-02 -9.983828663825988770e-02 -2.637042850255966187e-02 -4.401495307683944702e-02 9.605066478252410889e-02 -7.864778861403465271e-03 -2.921905219554901123e-01 8.180613070726394653e-02 2.885455191135406494e-01 -2.274206578731536865e-01 1.330181956291198730e-01 8.511062711477279663e-02 1.044836267828941345e-01 -2.539052665233612061e-01 2.039584070444107056e-01 3.311608433723449707e-01 -1.472630444914102554e-02 3.549649417400360107e-01 -2.271052747964859009e-01 7.232581824064254761e-02 2.795016467571258545e-01 1.008470309898257256e-03 -2.708531618118286133e-01 2.860035747289657593e-02 -6.605345010757446289e-02 1.410300880670547485e-01 -2.039152383804321289e-01 -4.536793380975723267e-02 5.737807136029005051e-03 3.779915720224380493e-02 2.364044934511184692e-01 -1.929016858339309692e-01
-2.747713923454284668e-01 1.215550005435943604e-01 -1.153580993413925171e-01 -1.117483898997306824e-01 -1.037384495139122009e-01 -1.477533876895904541e-01 -3.579996526241302490e-02 1.739720404148101807e-01 -1.048644818365573883e-02 7.452889531850814819e-02 2.826526463031768799e-01 -6.243587657809257507e-02 4.417886435985565186e-01 -3.070016801357269287e-01 1.487331092357635498e-01 1.493199467658996582e-01 -1.069127470254898071e-01 2.248324453830718994e-01 -3.008851110935211182e-01 7.152008265256881714e-02 2.299143821001052856e-01 2.597332745790481567e-02 -1.451766490936279297e-01 -2.038460373878479004e-01 -1.436635851860046387e-01 -5.223770067095756531e-02 -2.091899812221527100e-01 4.909130185842514038e-02 2.581244520843029022e-02 -1.083576977252960205e-01 3.217756375670433044e-02 -1.992876380681991577e-01
-1.967291384935379028e-01 5.994714796543121338e-02 9.815309941768646240e-02 -2.594942450523376465e-01 1.717008501291275024e-01 -9.353724867105484009e-02 -2.078269720077514648e-01 1.975793987512588501e-01 9.738563746213912964e-02 1.128741353750228882e-01 1.483814865350723267e-01 1.950386613607406616e-01 -2.193396538496017456e-02 -6.643790751695632935e-02 -1.475016027688980103e-01 1.956696212291717529e-01 -1.758037507534027100e-01 6.116087362170219421e-02 -9.948346018791198730e-02 1.021437253803014755e-02 3.223048448562622070e-01 1.350954174995422363e-01 2.011932283639907837e-01 1.275726407766342163e-01 -3.000637292861938477e-01 -2.087519876658916473e-02 -1.106699332594871521e-01 -4.031859040260314941e-01 -3.152445852756500244e-01 5.226910859346389771e-02 -2.420231467112898827e-03 1.487323194742202759e-01
-1.949509233236312866e-01 1.167149022221565247e-01 5.129668489098548889e-02 2.670397460460662842e-01 3.802162408828735352e-01 -1.029920279979705811e-01 -9.208127856254577637e-02 1.187760680913925171e-01 -1.180135086178779602e-01 9.166777133941650391e-02 -1.050136387348175049e-01 1.525778174400329590e-01 2.076241523027420044e-01 -2.061657905578613281e-01 3.098480701446533203e-01 1.317633967846632004e-02 7.654656656086444855e-03 -2.191083729267120361e-01 -7.650917023420333862e-02 1.360499113798141479e-01 4.222755879163742065e-02 -2.224594168365001678e-02 -1.441057622432708740e-01 3.228998780250549316e-01 -1.161371394991874695e-01 1.216050907969474792e-01 -3.213069140911102295e-01 3.196457028388977051e-02 -3.116535544395446777e-01 -1.086467653512954712e-01 3.073382191359996796e-03 -1.304841041564941406e-01
-1.075852895155549049e-03 -2.214443311095237732e-02 -3.694309294223785400e-02 -2.287792861461639404e-01 1.681912504136562347e-02 4.598094522953033447e-02 -1.761323809623718262e-01 2.190469503402709961e-01 -1.004621312022209167e-01 -1.022297665476799011e-01 1.349933147430419922e-01 1.713871508836746216e-01 1.074546501040458679e-01 -2.943657040596008301e-01 2.994790375232696533e-01 2.772588431835174561e-01 -1.036272794008255005e-01 2.434845566749572754e-01 6.080077216029167175e-02 1.099210456013679504e-01 2.230667471885681152e-01 -5.119689274579286575e-03 8.698087185621261597e-02 6.566468626260757446e-02 -1.051509156823158264e-01 -1.763260662555694580e-01 1.522303186357021332e-02 -3.493424355983734131e-01 -1.999936848878860474e-01 -2.351871430873870850e-01 1.232370883226394653e-01 3.303355574607849121e-01
-1.451408714056015015e-01 3.501548618078231812e-02 -1.820468008518218994e-01 -2.676067873835563660e-02 1.987447291612625122e-01 6.219048425555229187e-02 -1.378587782382965088e-01 1.758231520652770996e-01 1.640700846910476685e-01 -1.873660981655120850e-01 1.382968276739120483e-01 1.433044075965881348e-01 7.979379594326019287e-02 -2.655896842479705811e-01 1.265769451856613159e-01 2.524186670780181885e-01 8.635974675416946411e-02 5.253786444664001465e-01 -2.330239862203598022e-01 7.597482763230800629e-03 1.934895068407058716e-01 -1.114893183112144470e-01 -6.718959659337997437e-02 2.890657782554626465e-01 -2.690654993057250977e-01 1.289500743150711060e-01 3.052923083305358887e-02 -5.757497623562812805e-03 5.086301267147064209e-02 8.310918509960174561e-02 1.011581048369407654e-01 -8.209214359521865845e-02
-2.486109361052513123e-02 3.486358523368835449e-01 3.721220791339874268e-02 -3.508360087871551514e-01 2.016063332557678223e-01 -5.063175037503242493e-02 1.145699992775917053e-01 1.789031326770782471e-01 1.874737888574600220e-01 7.409017533063888550e-02 1.917765438556671143e-01 3.383351489901542664e-02 3.856913447380065918e-01 -1.236733719706535339e-01 -1.989847868680953979e-01 2.399966269731521606e-01 4.552423208951950073e-02 -9.074352681636810303e-02 6.440531462430953979e-03 2.090689986944198608e-01 2.703437209129333496e-01 1.993951499462127686e-01 -6.188383698463439941e-02 1.287903040647506714e-01 -1.270115077495574951e-01 -8.384907990694046021e-02 -7.350517436861991882e-03 -8.138651400804519653e-02 -2.945931851863861084e-01 -9.600050747394561768e-02 9.147197008132934570e-02 -6.074766069650650024e-02
-3.091708931606262922e-04 3.057253956794738770e-01 2.408979088068008423e-01 -1.250107437372207642e-01 1.724963635206222534e-01 -1.234087347984313965e-01 -3.593742474913597107e-02 9.513580799102783203e-02 -2.339302189648151398e-02 -1.671154797077178955e-01 -1.679898947477340698e-01 -1.488434523344039917e-01 4.640872478485107422e-01 -1.917732134461402893e-02 -2.164280563592910767e-01 1.427045166492462158e-01 3.657734394073486328e-02 1.651260703802108765e-01 -2.395085990428924561e-01 2.249010950326919556e-01 3.340557813644409180e-01 8.020453155040740967e-02 4.975184332579374313e-03 -3.023086674511432648e-02 3.081561625003814697e-02 2.117122262716293335e-01 -1.200134158134460449e-01 -1.224053092300891876e-02 -2.742006257176399231e-02 1.840068846940994263e-01 -1.567680016160011292e-02 -2.550492286682128906e-01
-2.563360631465911865e-01 5.184416100382804871e-02 1.812695339322090149e-02 -1.671831160783767700e-01 3.312733173370361328e-01 1.276250183582305908e-01 8.771621622145175934e-03 3.245728015899658203e-01 -1.204950585961341858e-01 -9.464561939239501953e-02 -2.494117245078086853e-02 3.318648785352706909e-02 3.857292002066969872e-03 -4.257947579026222229e-02 -1.566629484295845032e-02 3.978849351406097412e-01 -8.351379632949829102e-02 1.093899644911289215e-02 5.522799864411354065e-02 2.221332788467407227e-01 1.505804955959320068e-01 -3.066613674163818359e-01 2.171346545219421387e-02 1.061554625630378723e-01 1.060069203376770020e-01 -6.121368333697319031e-02 -4.377570450305938721e-01 -1.149789541959762573e-01 -2.181537300348281860e-01 -1.726792603731155396e-01 -3.116393461823463440e-02 -1.116837933659553528e-02
-4.511301964521408081e-02 -1.075905561447143555e-01 2.704565413296222687e-02 -2.831415235996246338e-01 2.247356921434402466e-01 2.301733940839767456e-01 -2.502981424331665039e-01 2.455713599920272827e-01 -1.331906300038099289e-02 -1.146524176001548767e-01 -1.876894384622573853e-01 3.207120597362518311e-01 3.069307887926697731e-03 -9.625229053199291229e-03 1.867881566286087036e-01 1.289631426334381104e-01 2.794533036649227142e-02 -1.422130316495895386e-02 1.320814490318298340e-01 3.490429520606994629e-01 4.428476560860872269e-03 3.406767733395099640e-03 -8.864314109086990356e-02 1.738505661487579346e-01 -3.481262028217315674e-01 -2.153132557868957520e-01 -1.267412453889846802e-01 -1.641905903816223145e-01 -2.602982223033905029e-01 9.452877938747406006e-02 5.776208266615867615e-02 8.393603563308715820e-02
-1.952760070562362671e-01 1.508096307516098022e-01 2.167714536190032959e-01 -7.573652546852827072e-03 2.613206207752227783e-01 1.153713241219520569e-01 -3.280145525932312012e-01 1.913276314735412598e-01 -1.240352988243103027e-01 -1.346909403800964355e-01 -3.127332031726837158e-01 1.400109678506851196e-01 3.197104632854461670e-01 -7.978350669145584106e-02 1.260542124509811401e-01 4.104157984256744385e-01 1.622616946697235107e-01 -1.393949538469314575e-01 -5.921193212270736694e-02 1.261373609304428101e-01 1.470560729503631592e-01 1.642790734767913818e-01 7.922296226024627686e-02 2.247250825166702271e-02 -6.270841509103775024e-02 8.055164664983749390e-02 2.341320663690567017e-01 -2.061128616333007812e-02 -1.053654327988624573e-01 -7.035091519355773926e-02 1.317587345838546753e-01 5.281544104218482971e-02
-4.153762757778167725e-01 -9.084613993763923645e-03 -1.259051710367202759e-01 4.977397248148918152e-02 2.348993569612503052e-01 3.190823793411254883e-01 -3.197956979274749756e-01 -8.142870664596557617e-02 5.385851860046386719e-02 -3.115920424461364746e-01 -8.439190685749053955e-02 2.578450366854667664e-02 2.078716903924942017e-01 -3.452261984348297119e-01 5.316387861967086792e-03 2.508921027183532715e-01 4.340958967804908752e-02 2.123345583677291870e-01 -2.492930553853511810e-02 7.409188151359558105e-02 8.527401089668273926e-02 -2.275922000408172607e-01 1.109972149133682251e-01 -1.217518895864486694e-01 -3.647732734680175781e-02 -1.530771702527999878e-01 1.030502542853355408e-01 -2.261788211762905121e-02 2.064341492950916290e-02 -2.782926522195339203e-02 -4.074094071984291077e-02 -1.787892878055572510e-01
-3.434443175792694092e-01 3.614893257617950439e-01 -1.309565901756286621e-01 -8.414616435766220093e-02 3.076290190219879150e-01 1.559469550848007202e-01 -1.678334623575210571e-01 3.331811130046844482e-01 -1.996406465768814087e-01 -7.541593909263610840e-02 -5.148307606577873230e-02 -1.290224492549896240e-01 2.711518108844757080e-01 -1.043765768408775330e-01 1.071491371840238571e-02 1.673937439918518066e-01 -4.961126949638128281e-03 -1.516742110252380371e-01 1.457079946994781494e-01 2.752917706966400146e-01 6.705106049776077271e-02 2.333185672760009766e-01 -1.697764731943607330e-02 5.392291769385337830e-02 -2.255633920431137085e-01 -9.296140074729919434e-02 -1.027234792709350586e-01 8.164001256227493286e-02 -1.538390945643186569e-02 1.614511907100677490e-01 -6.108983233571052551e-02 -5.162984132766723633e-02
-1.914997547864913940e-01 2.091840840876102448e-02 -1.017701253294944763e-01 -2.676058709621429443e-01 -1.145168617367744446e-01 -2.264138162136077881e-01 -3.797747492790222168e-01 -8.478490263223648071e-02 8.932897448539733887e-02 1.870861947536468506e-01 -7.195328921079635620e-02 2.822067141532897949e-01 2.873804271221160889e-01 -2.417395859956741333e-01 4.658041521906852722e-02 1.928763538599014282e-01 -6.017158925533294678e-02 1.268138587474822998e-01 -1.945513933897018433e-01 2.284252345561981201e-01 2.468665093183517456e-01 8.606151677668094635e-03 2.431489713490009308e-02 -1.843319535255432129e-01 -2.093499153852462769e-02 -2.127611190080642700e-01 -8.819266408681869507e-02 7.917834818363189697e-02 -6.818073242902755737e-02 -4.860543087124824524e-02 2.302620857954025269e-01 -1.784050464630126953e-01
-1.930955499410629272e-01 -1.820739824324846268e-03 -8.664055168628692627e-02 -2.200302630662918091e-01 2.809015512466430664e-01 9.416073560714721680e-02 -8.375701308250427246e-02 9.605389833450317383e-02 -4.109518975019454956e-02 2.144367396831512451e-01 1.238461285829544067e-01 1.583169996738433838e-01 1.460217684507369995e-02 -3.816726207733154297e-01 1.749613285064697266e-01 1.285532116889953613e-01 -1.977415680885314941e-01 -1.767399720847606659e-02 1.861199364066123962e-02 1.664598356001079082e-03 4.039323925971984863e-01 1.138218641281127930e-01 2.187733799219131470e-01 8.655206859111785889e-02 -3.431821465492248535e-01 -2.636508643627166748e-02 -2.508481740951538086e-01 1.666078865528106689e-01 1.182008311152458191e-01 3.935085237026214600e-02 -1.044657081365585327e-01 -1.219042763113975525e-01
-1.244167238473892212e-01 6.670461595058441162e-02 5.612064898014068604e-02 -3.175405263900756836e-01 1.072340160608291626e-01 -1.208876445889472961e-01 1.648807972669601440e-01 3.147819638252258301e-01 -1.449979692697525024e-01 3.292610123753547668e-02 -1.602431684732437134e-01 3.103103339672088623e-01 -7.472478598356246948e-02 -2.282797694206237793e-01 1.132634580135345459e-01 2.287784814834594727e-01 -8.899002522230148315e-02 -1.255489587783813477e-01 -5.871651321649551392e-02 1.878298223018646240e-01 4.275660514831542969e-01 -8.660402894020080566e-02 -1.705345660448074341e-01 1.731852628290653229e-02 -8.790811151266098022e-02 1.755052991211414337e-02 3.546687215566635132e-02 2.259591370820999146e-01 -2.069365680217742920e-01 -6.370093673467636108e-02 2.484930306673049927e-01 -7.533542066812515259e-02
-1.062247157096862793e-01 1.965938210487365723e-01 9.005624800920486450e-02 -4.256260991096496582e-01 1.980494111776351929e-01 -9.211096912622451782e-02 -7.805322110652923584e-02 1.332501173019409180e-01 -2.834477722644805908e-01 -2.110385298728942871e-01 -1.205235645174980164e-01 5.471151694655418396e-02 7.310040295124053955e-02 -3.140098452568054199e-01 -6.418931484222412109e-02 3.308927118778228760e-01 1.475799232721328735e-01 -8.876097947359085083e-02 -2.107635438442230225e-01 2.440749406814575195e-01 1.881996840238571167e-01 6.485985592007637024e-03 -2.334148883819580078e-01 2.816504798829555511e-02 1.171284988522529602e-01 -1.083340793848037720e-01 -1.338942795991897583e-01 9.300899505615234375e-02 -6.612102687358856201e-02 1.408790498971939087e-01 1.473723202943801880e-01 8.323509246110916138e-02
-2.258267551660537720e-01 -1.549777537584304810e-01 1.465843804180622101e-02 -3.546867370605468750e-01 1.445342302322387695e-01 -1.883592009544372559e-01 -1.437792778015136719e-01 2.419493645429611206e-01 -4.369740840047597885e-03 -6.803047657012939453e-02 8.274112641811370850e-02 -1.128098592162132263e-01 -1.001592352986335754e-02 -4.420007765293121338e-01 -1.119452342391014099e-02 3.180919885635375977e-01 -1.793040484189987183e-01 -1.224846988916397095e-01 -1.507860124111175537e-01 6.004011724144220352e-03 1.830028891563415527e-01 -5.052657052874565125e-02 3.459550142288208008e-01 9.120789915323257446e-02 1.309649944305419922e-01 1.363737434148788452e-01 -3.645822405815124512e-02 -1.834701448678970337e-01 -1.407320350408554077e-01 -6.931743025779724121e-02 -1.134900674223899841e-01 -1.381568610668182373e-02
-1.962661892175674438e-01 4.662430286407470703e-02 -1.006761491298675537e-01 -1.568967103958129883e-01 1.793292909860610962e-01 1.480016559362411499e-01 -1.254303902387619019e-01 4.674450308084487915e-02 1.604034751653671265e-02 -1.503997892141342163e-01 2.040187120437622070e-01 3.133537173271179199e-01 3.406309988349676132e-03 -4.307163059711456299e-01 -7.010255008935928345e-02 1.971783936023712158e-01 8.928053081035614014e-02 3.481842875480651855e-01 -2.994025945663452148e-01 6.469747424125671387e-02 1.646597236394882202e-01 -7.280221581459045410e-02 6.448123604059219360e-02 6.715230643749237061e-02 -2.500286325812339783e-02 1.817866116762161255e-01 6.122339516878128052e-02 -7.034856081008911133e-02 -3.317348659038543701e-01 6.022376194596290588e-02 -9.417111426591873169e-02 1.775826811790466309e-01
-1.828152984380722046e-01 -8.945372700691223145e-02 -2.139806449413299561e-01 -1.890502125024795532e-01 2.545377314090728760e-01 2.223922014236450195e-01 -2.594371736049652100e-01 1.469488292932510376e-01 -1.674347966909408569e-01 3.055123686790466309e-01 8.558608591556549072e-03 7.542967796325683594e-02 5.489575862884521484e-02 -4.186960756778717041e-01 1.028426885604858398e-01 1.144746318459510803e-01 -1.417746543884277344e-01 -2.619866468012332916e-02 9.235255420207977295e-02 -6.238916143774986267e-02 2.268442511558532715e-01 4.986508190631866455e-02 6.454340368509292603e-02 1.743754893541336060e-01 -3.203000724315643311e-01 3.924929350614547729e-02 -2.706836163997650146e-01 1.276387870311737061e-01 5.578364431858062744e-02 -5.376427620649337769e-02 -9.462414681911468506e-02 -1.199501380324363708e-01
-1.104598268866539001e-01 1.642480492591857910e-01 1.029037982225418091e-01 -2.598820030689239502e-01 1.990893483161926270e-02 -1.451776623725891113e-01 -2.821359932422637939e-01 -2.174810506403446198e-02 1.261581182479858398e-01 -1.205254271626472473e-01 1.118195429444313049e-01 -4.140081256628036499e-02 4.306081682443618774e-02 -4.243363440036773682e-01 1.390065699815750122e-01 1.770995706319808960e-01 3.244102001190185547e-02 1.891471892595291138e-01 -2.355044931173324585e-01 2.478049099445343018e-01 2.134161293506622314e-01 1.870271377265453339e-02 -4.017328023910522461e-01 -1.787937432527542114e-02 -1.908974200487136841e-01 -1.432967334985733032e-01 -2.757246792316436768e-01 5.433794856071472168e-02 7.978678494691848755e-02 -4.975359886884689331e-03 1.444563921540975571e-02 5.357993301004171371e-03
-2.360882461071014404e-01 3.486951813101768494e-02 6.576582789421081543e-02 -2.528315484523773193e-01 2.218321412801742554e-01 -1.419847458600997925e-02 -3.618776500225067139e-01 -1.590022295713424683e-01 -1.932827830314636230e-01 -1.812776476144790649e-01 -1.612398922443389893e-01 1.589199900627136230e-01 2.464967072010040283e-01 -2.484834492206573486e-01 4.336212947964668274e-02 2.995896339416503906e-01 1.211890950798988342e-02 -1.011568307876586914e-01 9.519194811582565308e-02 -1.015534549951553345e-01 2.751299738883972168e-01 8.340396732091903687e-02 1.282341592013835907e-02 -6.058511137962341309e-02 1.748706996440887451e-01 6.016847118735313416e-02 6.095885485410690308e-02 -3.265900909900665283e-01 -1.765222102403640747e-01 -4.631151258945465088e-02 1.959750801324844360e-01 3.172923624515533447e-02
1.069171503186225891e-01 -4.689700156450271606e-02 2.853051722049713135e-01 -6.352889537811279297e-02 1.357859522104263306e-01 2.438913471996784210e-02 -3.046748340129852295e-01 1.870972514152526855e-01 -2.742445468902587891e-01 -9.078276157379150391e-02 3.755974024534225464e-02 4.736144468188285828e-02 1.210196390748023987e-01 1.322951633483171463e-02 3.070980310440063477e-01 2.758483588695526123e-01 -1.473039537668228149e-01 -2.116120904684066772e-01 3.024210035800933838e-02 1.701658815145492554e-01 3.465382456779479980e-01 1.388237923383712769e-01 1.282968968152999878e-01 2.544038891792297363e-01 1.931940168142318726e-01 1.463074050843715668e-02 -2.074941247701644897e-02 -1.355704516172409058e-01 -1.023368909955024719e-01 1.579322814941406250e-01 2.487289309501647949e-01 -1.059297770261764526e-01
-2.691482007503509521e-01 6.533262878656387329e-02 1.465632021427154541e-02 -2.996631264686584473e-01 -3.151537477970123291e-01 9.371855109930038452e-02 -1.964211761951446533e-01 1.441499292850494385e-01 1.822293177247047424e-02 9.729032218456268311e-02 9.476728737354278564e-02 5.869962647557258606e-02 2.500872313976287842e-01 -3.997326493263244629e-01 7.163273543119430542e-02 1.316670477390289307e-01 7.443282008171081543e-02 3.995629027485847473e-02 -8.275002986192703247e-02 1.307144314050674438e-01 1.610686331987380981e-01 1.367617025971412659e-02 3.150908648967742920e-02 -1.039059460163116455e-01 -3.077360689640045166e-01 -1.513015776872634888e-01 -2.312692403793334961e-01 9.968058764934539795e-02 1.662587374448776245e-01 -2.481699436902999878e-01 6.833569705486297607e-02 2.342777103185653687e-01
-3.726634085178375244e-01 1.216979548335075378e-01 7.917749881744384766e-02 -3.256254494190216064e-01 1.050722822546958923e-01 -7.220594584941864014e-02 -5.641848966479301453e-02 2.489617019891738892e-01 2.276820829138159752e-03 -1.188946589827537537e-01 2.182593196630477905e-01 1.928321458399295807e-02 1.854876577854156494e-01 -4.396253451704978943e-02 -4.402358829975128174e-02 -1.818283088505268097e-02 2.633746862411499023e-01 6.041439995169639587e-02 1.303269714117050171e-01 1.774545907974243164e-01 4.018986225128173828e-01 -8.044039458036422729e-02 -2.990092337131500244e-01 2.694546580314636230e-01 1.006922684609889984e-02 -1.868417561054229736e-01 1.957216113805770874e-01 1.637358218431472778e-02 7.356792688369750977e-02 1.335790902376174927e-01 5.072769522666931152e-02 -3.037472628057003021e-02
-1.316374987363815308e-01 9.575281292200088501e-02 -5.750604346394538879e-02 -2.937059104442596436e-01 1.914257556200027466e-01 5.812189541757106781e-03 2.447702363133430481e-02 3.033801019191741943e-01 9.718497097492218018e-02 8.665873855352401733e-02 1.699348539113998413e-01 2.464971989393234253e-01 2.345325499773025513e-01 -1.615879237651824951e-01 -2.370993793010711670e-01 2.776636183261871338e-01 1.566883735358715057e-02 -7.787273079156875610e-02 4.650242254137992859e-02 7.125887274742126465e-02 2.658552229404449463e-01 2.859088480472564697e-01 -1.304239481687545776e-01 7.010199874639511108e-02 -1.214172244071960449e-01 1.347213387489318848e-01 1.586216837167739868e-01 -1.683648377656936646e-01 -3.403145670890808105e-01 -9.572997689247131348e-02 6.974699348211288452e-02 -1.716214567422866821e-01
-2.428663820028305054e-01 2.878232002258300781e-01 -7.012652605772018433e-02 -1.967112571001052856e-01 1.891584098339080811e-01 -2.791254520416259766e-01 -1.581319272518157959e-01 3.842574059963226318e-01 -1.822534054517745972e-01 2.248344756662845612e-02 -2.878944575786590576e-02 -1.634615361690521240e-01 1.493256539106369019e-01 -2.645284235477447510e-01 3.305470198392868042e-02 2.467560023069381714e-01 5.299822986125946045e-02 2.345773205161094666e-02 2.806301601231098175e-02 -4.653285816311836243e-02 2.591028809547424316e-01 -1.254282891750335693e-01 -1.815302670001983643e-02 4.332941025495529175e-02 -1.245678365230560303e-01 -8.626985549926757812e-02 -1.649675220251083374e-01 -2.846680283546447754e-01 -2.072746753692626953e-01 -1.392151415348052979e-01 -8.256650716066360474e-02 1.446661502122879028e-01
-2.451843321323394775e-01 7.752922829240560532e-03 1.375211030244827271e-01 -2.945176698267459869e-02 -9.606609120965003967e-03 -2.565732896327972412e-01 -3.849096894264221191e-01 -3.736757859587669373e-02 -7.434941083192825317e-02 -1.038311198353767395e-01 -1.263042092323303223e-01 1.700606644153594971e-01 6.052831560373306274e-02 -4.572980999946594238e-01 -1.535292416810989380e-01 4.104080200195312500e-01 -1.419753581285476685e-01 -1.772017031908035278e-01 -1.097015067934989929e-01 1.902479082345962524e-01 1.212063059210777283e-02 -9.994532167911529541e-02 -3.654266893863677979e-02 1.348830461502075195e-01 -6.249988451600074768e-02 3.156493902206420898e-01 -3.471031785011291504e-02 -1.279440801590681076e-02 3.619996085762977600e-02 -4.126546531915664673e-02 -1.011273730546236038e-02 -3.349753469228744507e-02
-3.123421669006347656e-01 2.702975086867809296e-02 2.552050948143005371e-01 -7.203385978937149048e-02 7.707082550041377544e-04 2.238496989011764526e-01 -4.699443280696868896e-02 6.830634176731109619e-02 -1.378464698791503906e-01 -3.090381026268005371e-01 8.120661973953247070e-02 1.074203848838806152e-01 4.717870652675628662e-01 -2.212736904621124268e-01 -5.806501209735870361e-02 1.968319416046142578e-01 -1.372580677270889282e-01 8.281857520341873169e-02 -1.721423715353012085e-01 -2.770472168922424316e-01 1.197646483778953552e-01 1.408792585134506226e-01 1.096639782190322876e-01 1.450808160006999969e-02 -1.102578267455101013e-01 2.863195240497589111e-01 -6.161924451589584351e-03 7.556816935539245605e-02 5.485974252223968506e-02 -1.749824136495590210e-01 1.166774705052375793e-01 4.969973862171173096e-02
-2.499029040336608887e-02 5.218829959630966187e-02 7.686559110879898071e-02 -6.520561128854751587e-02 1.721346527338027954e-01 -1.650558710098266602e-01 -8.893065154552459717e-02 3.916747868061065674e-01 2.153376340866088867e-01 -9.137957543134689331e-02 -1.194912120699882507e-01 3.623535037040710449e-01 -3.850023495033383369e-03 -3.181038498878479004e-01 5.227515473961830139e-02 3.046165108680725098e-01 1.205574423074722290e-01 -1.501722484827041626e-01 -8.615310490131378174e-02 2.516182065010070801e-01 3.113318085670471191e-01 1.421485841274261475e-02 2.393098920583724976e-02 8.914655074477195740e-03 -1.497155278921127319e-01 -1.159130260348320007e-01 -3.549696120899170637e-04 2.517186999320983887e-01 -2.281582802534103394e-01 -1.226668129675090313e-03 8.032606542110443115e-02 8.915332704782485962e-02
-1.688057333230972290e-01 1.787774860858917236e-01 4.500047117471694946e-02 -1.837338209152221680e-01 3.980799019336700439e-02 -2.860655076801776886e-02 -2.644507586956024170e-01 -2.482949011027812958e-02 -1.779770106077194214e-01 1.350341290235519409e-01 -1.948979794979095459e-01 2.649646103382110596e-01 3.472849428653717041e-01 -9.892771393060684204e-02 2.871948853135108948e-02 3.154273331165313721e-02 -1.023391485214233398e-01 6.547208875417709351e-02 -3.797260671854019165e-02 -1.848234385251998901e-01 3.207588791847229004e-01 -1.304651498794555664e-01 1.393538247793912888e-02 -1.777079999446868896e-01 1.329376362264156342e-02 -1.198413446545600891e-01 -2.396722137928009033e-01 2.004955708980560303e-01 -1.940996050834655762e-01 -9.813508391380310059e-02 3.754894435405731201e-01 -1.948611885309219360e-01
-3.472773730754852295e-02 4.902840778231620789e-02 1.927663572132587433e-02 -2.657349109649658203e-01 1.378612369298934937e-01 -2.057173401117324829e-01 -3.320366740226745605e-01 8.168536424636840820e-02 -2.674558162689208984e-01 5.333270877599716187e-02 -1.418248862028121948e-01 -4.613189026713371277e-02 5.815149750560522079e-03 -3.039658069610595703e-01 1.563123427331447601e-02 5.395616888999938965e-01 1.343763619661331177e-01 -2.059205025434494019e-01 1.067105755209922791e-01 7.959734648466110229e-02 2.329261451959609985e-01 1.559627801179885864e-01 -7.897380739450454712e-02 -6.472920533269643784e-03 -7.193330675363540649e-02 -1.287343562580645084e-03 -2.295798854902386665e-03 -1.463805139064788818e-01 -2.711701989173889160e-01 5.153309088200330734e-03 -4.184414818882942200e-02 4.216114804148674011e-02
-2.095278501510620117e-01 1.272736582905054092e-03 1.207183897495269775e-01 -3.681602776050567627e-01 1.236961409449577332e-01 1.204098165035247803e-01 7.202704995870590210e-02 2.972625195980072021e-01 -1.429377645254135132e-01 7.885280251502990723e-02 5.774541199207305908e-02 8.826148509979248047e-02 -9.147673100233078003e-02 -2.354028373956680298e-01 1.178732067346572876e-01 2.010670490562915802e-02 2.800575792789459229e-01 -2.273643612861633301e-01 -7.030299864709377289e-03 1.814095973968505859e-01 2.423793524503707886e-01 -5.114632099866867065e-02 -2.641833759844303131e-02 2.728349566459655762e-01 -9.656079113483428955e-02 1.574311703443527222e-01 -1.543453782796859741e-01 -2.111746221780776978e-01 -2.542952299118041992e-01 6.855873856693506241e-03 2.403176724910736084e-01 -2.054201066493988037e-01
-1.858581900596618652e-01 1.817380189895629883e-01 -1.317686587572097778e-01 -4.126754105091094971e-01 -7.313527166843414307e-02 2.104464545845985413e-02 -3.081285059452056885e-01 3.599956631660461426e-01 -6.316176056861877441e-02 6.785759329795837402e-02 5.799039080739021301e-02 4.683379456400871277e-02 -1.704083383083343506e-01 -1.064105778932571411e-01 -1.149343103170394897e-01 3.106602430343627930e-01 1.245976313948631287e-01 -3.979451954364776611e-02 1.542335376143455505e-02 7.392283529043197632e-02 1.813653260469436646e-01 7.425472140312194824e-02 8.052354305982589722e-02 2.897979319095611572e-01 -2.035794556140899658e-01 9.262303262948989868e-02 -5.678290128707885742e-02 3.037744387984275818e-02 -8.061885088682174683e-02 -2.651869952678680420e-01 -2.033518627285957336e-02 -2.590512335300445557e-01
-1.663628518581390381e-01 1.544836312532424927e-01 6.479674577713012695e-02 -1.843614578247070312e-01 1.334645003080368042e-01 -2.373341619968414307e-01 -2.432312518358230591e-01 1.512078493833541870e-01 -1.579619348049163818e-01 -9.508975781500339508e-03 1.919367015361785889e-01 6.961110234260559082e-02 9.715231135487556458e-03 -1.726536303758621216e-01 -2.124721370637416840e-02 2.295604497194290161e-01 -1.330576650798320770e-02 1.194926053285598755e-01 -1.430908683687448502e-02 -4.649560526013374329e-02 2.743379175662994385e-01 6.371907144784927368e-02 4.707752913236618042e-02 1.203435957431793213e-01 -2.969228029251098633e-01 -3.541238978505134583e-02 -2.894685566425323486e-01 -2.367234677076339722e-01 -4.369089305400848389e-01 -7.317283004522323608e-02 -3.361576795578002930e-02 2.546778917312622070e-01
5.822248011827468872e-02 2.294837310910224915e-02 -1.121353656053543091e-01 -2.853329181671142578e-01 1.010311990976333618e-01 7.227935642004013062e-02 -2.408264726400375366e-01 2.216010987758636475e-01 -1.580327004194259644e-01 1.684446036815643311e-01 2.200201302766799927e-01 3.255902603268623352e-02 1.355371624231338501e-01 -2.807341516017913818e-01 2.646021246910095215e-01 6.911453790962696075e-03 -1.319952215999364853e-02 -7.988109439611434937e-02 -6.870161741971969604e-02 -5.138223990797996521e-02 5.220389366149902344e-01 -1.617967486381530762e-01 5.043992772698402405e-03 -8.108921349048614502e-02 -3.141525983810424805e-01 -5.803510919213294983e-02 -2.203609496355056763e-01 5.838276818394660950e-03 -2.990293875336647034e-02 -1.604929119348526001e-01 -8.008725196123123169e-02 -8.099002391099929810e-02
-3.050821125507354736e-01 -4.932025820016860962e-02 3.304291516542434692e-02 4.683976992964744568e-03 9.894856810569763184e-02 9.380604326725006104e-02 -1.864435523748397827e-01 3.708151578903198242e-01 -8.759443461894989014e-02 -3.790968284010887146e-02 -1.801178753376007080e-01 1.036036685109138489e-01 2.875023186206817627e-01 -1.950622051954269409e-01 2.910472750663757324e-01 2.644168399274349213e-02 -4.147069901227951050e-02 2.804488539695739746e-01 -1.160546392202377319e-01 1.848086863756179810e-01 3.802733719348907471e-01 -1.192317232489585876e-01 -2.130503803491592407e-01 -3.967904951423406601e-03 2.857348008546978235e-04 -1.605873256921768188e-01 -1.097077131271362305e-01 1.663893610239028931e-01 8.853086829185485840e-02 -1.684598177671432495e-01 1.224245950579643250e-01 -7.200202345848083496e-02
-1.276337057352066040e-01 1.980209797620773315e-01 1.738766133785247803e-01 -2.535056471824645996e-01 1.327235847711563110e-01 -2.771175205707550049e-01 -2.226661741733551025e-01 4.764818027615547180e-02 -1.533846259117126465e-01 -1.662128418684005737e-02 1.264016479253768921e-01 8.132722228765487671e-02 -2.790812402963638306e-03 -1.808102577924728394e-01 -1.167676895856857300e-01 1.358048021793365479e-01 -9.079105406999588013e-02 1.656084209680557251e-01 -8.874659240245819092e-02 4.209503903985023499e-02 3.519453704357147217e-01 -3.350321203470230103e-03 9.216127917170524597e-03 4.726552590727806091e-02 -3.136552870273590088e-01 9.957695752382278442e-02 -1.057599708437919617e-01 -2.570989429950714111e-01 -4.266071915626525879e-01 -8.504927158355712891e-02 -9.494321793317794800e-02 1.929563730955123901e-01
1.052256091497838497e-03 2.634048089385032654e-02 -2.201605439186096191e-01 -2.752757668495178223e-01 -2.415412338450551033e-03 1.965642347931861877e-02 -2.534069679677486420e-02 2.831310033798217773e-01 -1.865724027156829834e-01 1.044400185346603394e-01 -1.460519134998321533e-01 -1.037892699241638184e-01 1.709323376417160034e-01 -3.519971966743469238e-01 2.507403492927551270e-01 8.202023059129714966e-02 -1.065743044018745422e-01 2.164677483960986137e-03 8.121987804770469666e-03 8.151155710220336914e-02 4.606035351753234863e-01 -2.215320467948913574e-01 -1.432674527168273926e-01 -2.525395527482032776e-02 -2.765873670578002930e-01 -2.388911843299865723e-01 -1.436131596565246582e-01 1.531095243990421295e-03 3.643671423196792603e-02 2.415445446968078613e-02 1.133478656411170959e-01 1.545906960964202881e-01
-3.710831701755523682e-01 1.277446448802947998e-01 1.135243996977806091e-01 -3.356482386589050293e-01 -1.788136661052703857e-01 6.180582568049430847e-02 -7.874121516942977905e-02 -1.646250784397125244e-01 -2.151680588722229004e-01 -1.746164821088314056e-02 -7.669602334499359131e-02 3.721115738153457642e-02 1.806707978248596191e-01 -1.358737498521804810e-01 -2.772427201271057129e-01 9.349484741687774658e-02 -1.635154038667678833e-01 2.997513711452484131e-01 -2.111086696386337280e-01 2.043562382459640503e-01 1.907446235418319702e-01 1.483424380421638489e-02 -2.179542928934097290e-01 2.064116448163986206e-01 -1.823678314685821533e-01 2.676554620265960693e-01 -9.868486225605010986e-02 2.173692360520362854e-02 -2.951715886592864990e-02 -3.597746789455413818e-02 1.055042743682861328e-01 5.217570811510086060e-02
-1.177605390548706055e-01 -1.572958230972290039e-01 2.475951164960861206e-01 1.090064644813537598e-02 -7.730107009410858154e-02 -1.159963235259056091e-01 -1.741511821746826172e-01 -1.200748723931610584e-03 2.879304625093936920e-02 -1.983467638492584229e-01 2.857238352298736572e-01 6.164373829960823059e-02 2.825790047645568848e-01 -5.522491931915283203e-01 6.391150504350662231e-02 1.104741021990776062e-01 -1.650908440351486206e-01 2.241896837949752808e-01 -1.952101737260818481e-01 1.436832640320062637e-02 2.209043949842453003e-01 -2.070675045251846313e-02 2.051258832216262817e-02 1.012780591845512390e-01 2.892980724573135376e-02 -1.472448855638504028e-01 -3.284564018249511719e-01 -5.981975048780441284e-02 3.497548773884773254e-02 -5.465847998857498169e-02 -8.436043560504913330e-02 -4.936962574720382690e-02
-9.266380965709686279e-02 6.385787576436996460e-02 1.074350252747535706e-01 -2.748148329555988312e-02 4.290845394134521484e-01 -3.579868003726005554e-02 -1.244766451418399811e-02 2.317097187042236328e-01 1.669413000345230103e-01 -1.711268723011016846e-01 8.165976963937282562e-03 2.691257297992706299e-01 4.901653155684471130e-02 -1.295311152935028076e-01 2.208453714847564697e-01 2.738524973392486572e-01 5.159469321370124817e-02 7.069869339466094971e-02 -3.105464391410350800e-02 2.904309928417205811e-01 3.415247201919555664e-01 1.705539524555206299e-01 1.116767972707748413e-01 -1.553952693939208984e-01 3.217046707868576050e-02 -1.270277947187423706e-01 -2.444119155406951904e-01 -6.975012272596359253e-02 -2.045210152864456177e-01 -1.796765774488449097e-01 9.563287347555160522e-02 1.511530876159667969e-01
-4.028583168983459473e-01 5.213414877653121948e-02 1.709166169166564941e-01 -2.280531451106071472e-02 3.292697947472333908e-03 9.854438900947570801e-02 -3.257277905941009521e-01 2.708317637443542480e-01 3.456967324018478394e-02 -1.465117186307907104e-02 -1.287383884191513062e-01 -8.527961373329162598e-02 1.939411163330078125e-01 -3.223913013935089111e-01 1.561577022075653076e-01 7.886079698801040649e-02 -7.619231194257736206e-02 2.091037482023239136e-01 1.456595957279205322e-01 2.979077994823455811e-01 2.032169252634048462e-01 -1.003401577472686768e-01 1.759532094001770020e-02 -1.165511384606361389e-01 -2.292928472161293030e-02 -3.073022961616516113e-01 -1.645884662866592407e-01 2.047357410192489624e-01 5.092133209109306335e-02 -3.343228250741958618e-02 1.616352945566177368e-01 -1.083390880376100540e-02
-2.109363079071044922e-01 -2.428122609853744507e-01 -1.042195968329906464e-02 -7.654177397489547729e-02 -4.957234114408493042e-02 8.169332891702651978e-02 -2.979504168033599854e-01 2.522752285003662109e-01 5.336502194404602051e-02 2.467223703861236572e-01 -2.747160382568836212e-02 2.947668544948101044e-02 3.091541230678558350e-01 -2.718991339206695557e-01 1.413076221942901611e-01 2.871464379131793976e-02 -2.640886008739471436e-01 1.197233274579048157e-01 -1.206755787134170532e-01 5.747725814580917358e-02 4.693834185600280762e-01 -2.846284536644816399e-03 -9.016596525907516479e-02 -1.396039593964815140e-02 -4.029649496078491211e-02 -1.375125199556350708e-01 -4.991617798805236816e-02 1.695715822279453278e-02 1.475085914134979248e-01 -1.232334524393081665e-01 2.435730397701263428e-01 1.523455977439880371e-01
-2.815480530261993408e-01 -9.209594130516052246e-02 1.950306594371795654e-01 -4.025845974683761597e-02 1.376183927059173584e-01 1.357394605875015259e-01 -3.266422748565673828e-01 3.801364004611968994e-01 -1.851629167795181274e-01 8.640329539775848389e-02 -1.239590868353843689e-01 -1.399158388376235962e-01 2.156381756067276001e-01 -2.809326946735382080e-01 2.317402958869934082e-01 8.365422487258911133e-02 -1.057375818490982056e-01 1.573069095611572266e-01 -1.036443337798118591e-01 1.104415878653526306e-01 2.923976480960845947e-01 -6.265418604016304016e-03 -7.467806339263916016e-02 -1.086870208382606506e-01 4.659926146268844604e-02 -2.541435062885284424e-01 -8.439604938030242920e-02 1.596506237983703613e-01 1.071237921714782715e-01 1.915282197296619415e-02 2.144800126552581787e-01 -4.695199057459831238e-02
-3.153127431869506836e-01 8.563895523548126221e-02 1.229239860549569130e-03 -1.662693768739700317e-01 -2.038631290197372437e-01 -6.275713909417390823e-03 -3.214115798473358154e-01 1.056108549237251282e-01 -3.103209845721721649e-02 2.119715511798858643e-01 6.029601395130157471e-02 2.595032565295696259e-02 1.696791350841522217e-01 -2.986556887626647949e-01 3.247150778770446777e-02 1.737509667873382568e-01 -9.791406244039535522e-02 9.292708337306976318e-02 -1.942033469676971436e-01 2.343082726001739502e-01 1.654480546712875366e-01 -5.297442153096199036e-02 -4.396339505910873413e-02 -8.490367233753204346e-02 -2.754811942577362061e-01 -3.169677853584289551e-01 -9.670691937208175659e-02 1.248880401253700256e-01 4.862225800752639771e-02 -1.695573478937149048e-01 3.153854012489318848e-01 1.674998700618743896e-01
-2.871714532375335693e-01 -4.640492424368858337e-02 -1.990523040294647217e-01 -2.080581635236740112e-01 -8.271784335374832153e-02 -1.555306762456893921e-01 -2.486132979393005371e-01 2.348423600196838379e-01 -2.243734896183013916e-01 -2.003909796476364136e-01 -2.798521220684051514e-01 2.007746100425720215e-01 1.942443251609802246e-01 -3.052968382835388184e-01 -9.375184029340744019e-02 2.149384021759033203e-01 -1.684119254350662231e-01 -1.201488599181175232e-01 -5.144619569182395935e-02 3.807984292507171631e-02 -1.232909262180328369e-01 -7.432766258716583252e-02 -1.982790827751159668e-01 8.791711181402206421e-02 -2.215294837951660156e-01 2.869470119476318359e-01 -5.939568951725959778e-02 -2.863775193691253662e-02 -1.646176725625991821e-01 -2.928733825683593750e-02 8.878228068351745605e-02 -5.621163174510002136e-02
-1.582874059677124023e-01 -6.357257720082998276e-03 9.003397822380065918e-02 -1.804426461458206177e-01 4.849153012037277222e-02 4.562701657414436340e-02 -2.608389854431152344e-01 1.364544183015823364e-01 8.873070776462554932e-02 -3.839453458786010742e-01 1.722678542137145996e-01 4.596009254455566406e-01 9.197085350751876831e-02 -7.908155024051666260e-02 2.143258303403854370e-01 3.103532791137695312e-01 6.272729486227035522e-02 1.411838382482528687e-01 8.743856102228164673e-02 3.671071827411651611e-01 -3.439557179808616638e-02 9.699814021587371826e-02 4.986698180437088013e-02 2.192992419004440308e-01 -1.135687306523323059e-01 -1.310147345066070557e-01 -1.062948256731033325e-01 -8.148761093616485596e-02 1.705911383032798767e-02 -7.599911093711853027e-02 6.242835894227027893e-02 -6.758899986743927002e-02
-2.540549933910369873e-01 3.452217578887939453e-01 2.228647172451019287e-01 2.125183865427970886e-02 1.728873252868652344e-01 1.017777174711227417e-01 -1.717496514320373535e-01 2.078812867403030396e-01 1.104922443628311157e-01 1.098000705242156982e-01 -2.077924162149429321e-01 1.809947043657302856e-01 1.276716142892837524e-01 -5.105210095643997192e-02 6.849213689565658569e-02 1.352279633283615112e-01 -7.595672458410263062e-02 -2.669456005096435547e-01 2.138638198375701904e-01 3.883588314056396484e-02 1.911972761154174805e-01 -5.069199483841657639e-03 -6.631840020418167114e-02 3.062730133533477783e-01 -2.810094356536865234e-01 -3.514799848198890686e-02 -1.419166326522827148e-01 -1.001028716564178467e-02 -3.215822577476501465e-01 1.927962601184844971e-01 1.037614345550537109e-01 1.606103032827377319e-02
-2.103370726108551025e-01 -1.083219498395919800e-01 -3.671748191118240356e-02 -1.712305545806884766e-01 5.266029015183448792e-02 1.124457791447639465e-01 -1.990340948104858398e-01 -2.914769947528839111e-01 5.442442744970321655e-02 -1.987446397542953491e-01 2.694388031959533691e-01 8.561328053474426270e-02 2.858470976352691650e-01 -2.795681953430175781e-01 2.427379190921783447e-01 -3.483500704169273376e-02 -6.224592402577400208e-02 3.035942912101745605e-01 -1.910584717988967896e-01 1.583265811204910278e-01 3.430839478969573975e-01 -1.809876710176467896e-01 1.521392762660980225e-01 1.430710256099700928e-01 7.568225264549255371e-02 2.153350226581096649e-02 -7.175594568252563477e-02 1.443744301795959473e-01 -1.821488291025161743e-01 -9.955570101737976074e-02 -6.321983039379119873e-02 -3.399817738682031631e-03
-2.432949244976043701e-01 2.800628542900085449e-01 -8.270742744207382202e-02 -2.243646383285522461e-01 1.053273677825927734e-01 1.311684027314186096e-02 -1.565890610218048096e-01 1.473430395126342773e-01 1.464748084545135498e-01 1.847300231456756592e-01 3.879684582352638245e-02 2.089438736438751221e-01 1.129109114408493042e-01 -3.334289416670799255e-02 -2.021448761224746704e-01 1.863207966089248657e-01 -6.355232745409011841e-02 -2.592858485877513885e-02 -2.372256070375442505e-01 1.148520857095718384e-01 2.170263975858688354e-01 2.941716015338897705e-01 7.151955366134643555e-02 1.464889198541641235e-01 -2.392384409904479980e-01 -1.389982365071773529e-02 -1.510077118873596191e-01 -3.304532766342163086e-01 -3.509620428085327148e-01 -2.413241006433963776e-02 -1.636113971471786499e-02 9.833529591560363770e-02
-2.289358153939247131e-02 1.964360624551773071e-01 4.085383564233779907e-02 -2.192396223545074463e-01 1.015232279896736145e-01 2.626038528978824615e-02 1.280239876359701157e-02 4.173116385936737061e-01 1.774613745510578156e-02 3.521805107593536377e-01 1.355763524770736694e-01 8.289595693349838257e-02 2.876080572605133057e-01 -2.295936942100524902e-01 -2.104709744453430176e-01 2.250693887472152710e-01 1.828722953796386719e-01 -5.893567577004432678e-02 -1.366666704416275024e-01 2.904250323772430420e-01 1.374525576829910278e-01 9.887120872735977173e-02 6.664536893367767334e-02 1.925935596227645874e-01 -1.727435439825057983e-01 3.852714970707893372e-02 -3.375855460762977600e-02 -1.887723207473754883e-01 -2.271155416965484619e-01 -1.172443851828575134e-01 -3.717942163348197937e-02 -3.012569062411785126e-02
-5.360855534672737122e-02 1.363062858581542969e-01 1.414842810481786728e-02 8.266171067953109741e-02 -1.098545361310243607e-02 1.555179953575134277e-01 -1.898219287395477295e-01 3.669451475143432617e-01 -2.372649759054183960e-01 -1.545230746269226074e-01 5.137621238827705383e-02 2.517173886299133301e-01 3.512059152126312256e-01 -4.462730512022972107e-02 -1.220844984054565430e-01 7.431580126285552979e-02 -1.850946433842182159e-02 -1.472943723201751709e-01 -7.884995639324188232e-02 3.714337572455406189e-02 4.478173553943634033e-01 -1.829916238784790039e-01 3.153537958860397339e-02 2.523019015789031982e-01 8.534450829029083252e-02 1.277895867824554443e-01 -9.556065499782562256e-02 1.026186496019363403e-01 4.340477660298347473e-02 -6.964188814163208008e-02 1.417225003242492676e-01 -2.935647964477539062e-01
2.655984833836555481e-02 -8.476278185844421387e-02 -1.170155480504035950e-01 -6.421771645545959473e-02 6.847545504570007324e-02 -6.304569542407989502e-02 -4.629166722297668457e-01 2.020512223243713379e-01 -1.747610419988632202e-01 6.175018101930618286e-02 -2.178054898977279663e-01 1.459300816059112549e-01 8.912016451358795166e-02 -1.255675554275512695e-01 7.320552598685026169e-03 -8.710879087448120117e-02 -1.328374743461608887e-01 8.697023242712020874e-02 4.227797035127878189e-03 -3.706964477896690369e-02 3.979068696498870850e-01 1.980556845664978027e-01 -1.705787181854248047e-01 -2.048123776912689209e-01 -2.789475619792938232e-01 2.094852924346923828e-01 -2.740895450115203857e-01 4.187774285674095154e-02 -9.982568025588989258e-02 -1.420856863260269165e-01 -7.180945575237274170e-02 2.167607396841049194e-01
-1.541685014963150024e-01 -2.324480414390563965e-01 1.225182637572288513e-01 -1.084986925125122070e-01 2.212232165038585663e-02 1.705553084611892700e-01 -4.320365190505981445e-01 2.768967747688293457e-01 1.236621811985969543e-01 1.573928445577621460e-01 -3.001061268150806427e-02 -2.615451812744140625e-02 4.332958161830902100e-01 -4.214649274945259094e-02 1.161738857626914978e-01 2.887677252292633057e-01 -1.078578457236289978e-01 1.906161755323410034e-01 2.398324571549892426e-02 1.045576557517051697e-01 2.137058824300765991e-01 -2.240242809057235718e-02 -1.941052973270416260e-01 -1.699520945549011230e-01 1.586214173585176468e-03 -7.808785140514373779e-02 -1.365495771169662476e-01 -1.622263789176940918e-01 8.604456484317779541e-02 6.798636168241500854e-02 1.976069808006286621e-01 1.055786199867725372e-02
-1.392726004123687744e-01 4.964642226696014404e-02 2.420839108526706696e-02 -1.847509741783142090e-01 -6.848268676549196243e-03 -1.853450685739517212e-01 -1.213283911347389221e-01 2.226855009794235229e-01 9.880319237709045410e-02 -1.162661463022232056e-01 -1.252186149358749390e-01 1.198394969105720520e-01 -8.448805660009384155e-02 -2.182916402816772461e-01 1.370640248060226440e-01 2.142803817987442017e-01 1.054383143782615662e-01 -1.764412671327590942e-01 7.034524530172348022e-02 1.764819324016571045e-01 3.130614161491394043e-01 4.413565620779991150e-02 1.448695808649063110e-01 -1.661234050989151001e-01 -3.994695544242858887e-01 -4.045856371521949768e-02 -3.610557690262794495e-02 8.664471656084060669e-02 -4.852454066276550293e-01 2.149121277034282684e-02 -1.187782660126686096e-01 -1.579795032739639282e-01
2.462626993656158447e-01 1.765424944460391998e-02 -1.206027865409851074e-01 -8.910196274518966675e-02 2.046667337417602539e-01 3.348340392112731934e-01 -4.202170372009277344e-01 2.333226352930068970e-01 -5.540713295340538025e-02 -2.601026892662048340e-01 -1.272535510361194611e-02 7.928549498319625854e-02 8.388088084757328033e-03 -8.757437020540237427e-02 1.029333025217056274e-01 1.875223219394683838e-01 1.100540906190872192e-01 1.123889312148094177e-01 -8.114250004291534424e-02 2.021814137697219849e-01 3.398175537586212158e-01 -9.630946069955825806e-02 -4.911379888653755188e-02 8.673773705959320068e-02 -1.804406940937042236e-01 -6.495851278305053711e-02 -1.424638330936431885e-01 -2.004331797361373901e-01 -2.480000555515289307e-01 -7.126394659280776978e-02 1.217293925583362579e-02 1.731860041618347168e-01
-1.380391567945480347e-01 1.478239297866821289e-01 -3.310891240835189819e-02 -6.756293773651123047e-02 2.902559936046600342e-01 2.519763112068176270e-01 -2.181183397769927979e-01 -8.825088292360305786e-02 -2.445570230484008789e-01 1.981172859668731689e-01 2.236502915620803833e-01 -3.901366289937868714e-05 2.645991146564483643e-01 -3.175750672817230225e-01 -5.843079462647438049e-02 1.266169697046279907e-01 -1.671246290206909180e-01 9.330987930297851562e-02 2.616797573864459991e-02 -6.912533193826675415e-02 3.076554536819458008e-01 -1.582258641719818115e-01 1.671053171157836914e-01 1.318926513195037842e-01 -2.025162577629089355e-01 7.661911845207214355e-02 -3.124846816062927246e-01 1.294551640748977661e-01 1.228810995817184448e-01 1.313194930553436279e-01 3.386468626558780670e-03 -1.009200960397720337e-01
-5.517484620213508606e-02 3.183866292238235474e-02 -1.926960647106170654e-01 -1.259783059358596802e-01 2.799949347972869873e-01 1.403911709785461426e-01 -1.357370764017105103e-01 1.815464347600936890e-03 -9.065320342779159546e-02 1.868737339973449707e-01 6.074349209666252136e-02 2.104318235069513321e-03 9.392488747835159302e-02 -4.828608036041259766e-01 1.846662536263465881e-02 1.244174242019653320e-01 -1.943183392286300659e-01 -3.094031102955341339e-02 3.404871374368667603e-02 2.584652975201606750e-02 4.149823784828186035e-01 1.143384352326393127e-01 1.069031730294227600e-01 1.957686431705951691e-02 -3.187158703804016113e-01 1.200091391801834106e-01 -2.814947068691253662e-01 1.833051145076751709e-01 1.524545848369598389e-01 -5.979599431157112122e-02 -2.177227661013603210e-02 -1.673936098814010620e-01
-4.612010717391967773e-02 -5.031673982739448547e-02 9.790135174989700317e-02 -2.203781753778457642e-01 2.385653853416442871e-01 1.185021996498107910e-01 -3.501543104648590088e-01 -7.232555001974105835e-02 -1.134365722537040710e-01 1.667243391275405884e-01 2.623601257801055908e-01 8.299843966960906982e-02 3.446303606033325195e-01 -3.355049192905426025e-01 3.345048800110816956e-02 -4.758799448609352112e-02 2.645470388233661652e-02 3.023899495601654053e-01 -2.461140602827072144e-01 8.467587828636169434e-02 1.356322914361953735e-01 -2.615740597248077393e-01 1.616642810404300690e-02 -3.928937390446662903e-02 -2.637410163879394531e-01 -1.419312506914138794e-01 2.477027103304862976e-02 1.724745184183120728e-01 3.784528374671936035e-02 8.132445625960826874e-03 -1.302773971110582352e-02 -1.305925101041793823e-01
-1.630752235651016235e-01 1.628904789686203003e-01 -5.103694275021553040e-02 2.915639802813529968e-02 -2.515026032924652100e-01 1.176806613802909851e-01 -2.115475237369537354e-01 5.927775055170059204e-02 -1.015716269612312317e-01 -1.427711099386215210e-01 9.578625857830047607e-02 -1.233813837170600891e-01 3.655469119548797607e-01 -1.883299499750137329e-01 2.395133078098297119e-01 -3.714864328503608704e-02 1.593098044395446777e-01 -1.297761220484972000e-02 -1.836957484483718872e-01 2.831997573375701904e-01 4.046798348426818848e-01 2.849784493446350098e-02 -8.350068330764770508e-02 2.115823477506637573e-01 -9.928776323795318604e-02 1.913016438484191895e-01 -9.064977988600730896e-03 2.399984002113342285e-01 6.878900807350873947e-03 -1.170179471373558044e-01 1.800679415464401245e-01 -1.702927798032760620e-01
-3.029014766216278076e-01 2.375441417098045349e-02 1.514355987310409546e-01 -2.669217288494110107e-01 -2.496750950813293457e-01 1.328965090215206146e-02 -1.475869864225387573e-01 1.426878124475479126e-01 -1.011885404586791992e-01 7.444688677787780762e-02 7.899250835180282593e-02 5.765163525938987732e-02 2.691769301891326904e-01 -4.064699709415435791e-01 3.876391798257827759e-02 1.888919770717620850e-01 1.700275689363479614e-01 8.220411092042922974e-02 -8.526339381933212280e-02 2.061597444117069244e-02 1.057375520467758179e-01 1.792415790259838104e-02 -1.134015060961246490e-02 -7.857966423034667969e-02 -3.692117035388946533e-01 -2.083763480186462402e-01 -2.440000772476196289e-01 1.151066645979881287e-01 1.144669502973556519e-01 -2.192839533090591431e-01 1.727417260408401489e-01 6.269411742687225342e-02
-8.379387855529785156e-02 4.223541542887687683e-02 -1.316237002611160278e-01 -2.975299656391143799e-01 1.069645434617996216e-01 3.427129238843917847e-02 -1.869566589593887329e-01 8.567097596824169159e-03 -1.664499640464782715e-01 4.449560120701789856e-02 9.426263719797134399e-02 5.400567129254341125e-02 1.489485651254653931e-01 -2.741305232048034668e-01 2.340777069330215454e-01 6.517191231250762939e-02 -1.757861971855163574e-01 -5.620144680142402649e-02 1.142936479300260544e-02 1.188475172966718674e-02 4.951500892639160156e-01 -1.048735529184341431e-01 9.091432392597198486e-02 -2.450962513685226440e-01 -3.360554277896881104e-01 -1.884957849979400635e-01 -9.145593643188476562e-02 2.597557306289672852e-01 -3.802207065746188164e-03 3.889696300029754639e-02 9.617849439382553101e-02 -2.142975330352783203e-01
-3.840981721878051758e-01 -1.578639447689056396e-01 4.452611878514289856e-02 -5.528091639280319214e-02 -2.029923200607299805e-01 1.418025344610214233e-01 -4.260717034339904785e-01 2.842732369899749756e-01 -1.156440600752830505e-01 -7.113405317068099976e-02 1.659829020500183105e-01 5.204917761147953570e-05 2.098436057567596436e-01 -5.955721810460090637e-02 1.170295476913452148e-01 2.960742115974426270e-01 -1.611421853303909302e-01 9.508121758699417114e-02 -3.271265327930450439e-02 2.311466261744499207e-02 7.864507287740707397e-02 -4.459109529852867126e-02 -1.642057150602340698e-01 2.022091448307037354e-01 -2.277435511350631714e-01 -4.077889490872621536e-03 -1.771711856126785278e-01 -1.730702668428421021e-01 1.547500640153884888e-01 1.077383980154991150e-01 1.960717290639877319e-01 -6.373789906501770020e-02
-3.387673292309045792e-03 2.831424474716186523e-01 2.365160435438156128e-01 4.789122939109802246e-02 1.139980033040046692e-01 1.539461910724639893e-01 -2.241968363523483276e-01 8.512416481971740723e-02 -2.707874588668346405e-02 -2.245645821094512939e-01 7.739982567727565765e-03 1.152416691184043884e-02 1.346902549266815186e-01 -3.730830252170562744e-01 1.941538751125335693e-01 1.307585388422012329e-01 -6.052235886454582214e-02 3.771985322237014771e-02 9.487677365541458130e-02 2.572258412837982178e-01 -4.510753601789474487e-02 -1.012391075491905212e-01 1.002544611692428589e-01 1.817860752344131470e-01 -5.134860277175903320e-01 2.207778096199035645e-01 1.781852729618549347e-02 -4.846345633268356323e-02 3.127213567495346069e-02 1.793203353881835938e-01 -6.812530010938644409e-02 -1.241513639688491821e-01
-1.349315792322158813e-01 2.503056228160858154e-01 9.917394258081912994e-03 -1.380399018526077271e-01 2.681665718555450439e-01 -2.819438874721527100e-01 -5.280372872948646545e-02 3.570220768451690674e-01 -4.096090048551559448e-02 -1.112950667738914490e-01 -8.180674165487289429e-02 4.724085703492164612e-02 3.979630768299102783e-01 -8.446776866912841797e-02 -1.194767728447914124e-01 6.451034918427467346e-03 -1.113329306244850159e-01 1.701192185282707214e-02 -9.420345723628997803e-02 -1.818068325519561768e-02 -1.655593700706958771e-02 2.936637997627258301e-01 -7.927171885967254639e-03 2.220881432294845581e-01 -2.361878454685211182e-01 -3.281050547957420349e-02 2.813702076673507690e-02 -7.234229892492294312e-02 -4.120598733425140381e-02 3.562116762623190880e-03 3.336820006370544434e-01 -2.859826982021331787e-01
9.218961745500564575e-02 1.118257716298103333e-01 -1.281123310327529907e-01 -1.792373061180114746e-01 2.209227383136749268e-01 9.629807621240615845e-02 -1.599524170160293579e-01 2.100017070770263672e-01 -9.526073187589645386e-02 1.291661560535430908e-01 5.913484096527099609e-02 1.217420324683189392e-01 2.087700664997100830e-01 -4.188506901264190674e-01 1.537934541702270508e-01 -3.481425717473030090e-02 -6.065481156110763550e-02 -1.861977875232696533e-01 -2.283720523118972778e-01 -1.000343188643455505e-01 4.292100071907043457e-01 4.529104754328727722e-02 1.019218713045120239e-01 -1.216350272297859192e-01 -2.864841222763061523e-01 -1.080610156059265137e-01 -2.554360628128051758e-01 -1.133952196687459946e-02 1.217037253081798553e-02 -2.036404162645339966e-01 -2.403393387794494629e-02 -3.798718005418777466e-02
-4.605953395366668701e-01 -1.521526873111724854e-01 1.936462372541427612e-01 -1.455472111701965332e-01 -2.062014117836952209e-02 5.557956919074058533e-02 -3.218518495559692383e-01 3.232513666152954102e-01 5.872480571269989014e-02 -2.908950671553611755e-02 -7.984106987714767456e-02 -1.872861385345458984e-01 1.795243024826049805e-01 -1.773230284452438354e-01 1.082190349698066711e-01 -3.041180036962032318e-02 1.087160632014274597e-01 1.929662972688674927e-01 -2.724633179605007172e-02 2.341275960206985474e-01 2.882749438285827637e-01 3.749266639351844788e-02 2.880522608757019043e-02 -3.262762725353240967e-02 -1.105034649372100830e-01 -3.096271753311157227e-01 -2.036501318216323853e-01 1.054491326212882996e-01 1.411375701427459717e-01 -1.911839097738265991e-02 1.776660978794097900e-02 8.966305293142795563e-03
-2.378651201725006104e-01 -2.363630235195159912e-01 -5.752469878643751144e-03 8.695875853300094604e-02 9.588834643363952637e-02 7.201154530048370361e-02 -1.820870935916900635e-01 2.947873771190643311e-01 -3.027077913284301758e-01 -2.718585431575775146e-01 -3.344843983650207520e-01 -3.450570162385702133e-03 2.122325450181961060e-01 -1.611823588609695435e-01 -1.440425813198089600e-01 2.122128456830978394e-01 -1.006483286619186401e-01 9.049877524375915527e-02 1.011832207441329956e-01 1.091794297099113464e-01 5.327957868576049805e-02 2.570199780166149139e-02 -1.008825227618217468e-01 3.076771795749664307e-01 -1.509735137224197388e-01 1.613400131464004517e-01 -2.456160783767700195e-01 -4.062830656766891479e-02 5.604891106486320496e-02 -2.659233659505844116e-02 1.570531427860260010e-01 -2.077275663614273071e-01
-2.603401243686676025e-01 3.200625181198120117e-01 1.556463539600372314e-01 1.430227793753147125e-02 -5.788807570934295654e-02 -2.442122250795364380e-01 8.677547797560691833e-03 1.689624488353729248e-01 -2.841698229312896729e-01 -9.230304509401321411e-02 -1.080536842346191406e-01 1.425804346799850464e-01 2.930134534835815430e-01 -2.170298248529434204e-01 8.311879634857177734e-02 -5.915864929556846619e-02 1.262122988700866699e-01 -3.931794688105583191e-02 -2.169453501701354980e-01 3.887719511985778809e-01 3.347404301166534424e-01 1.046656668186187744e-01 -1.639723181724548340e-01 1.682901233434677124e-01 4.107717797160148621e-02 -1.414828449487686157e-01 1.097408309578895569e-01 -9.556767344474792480e-02 -7.052546739578247070e-02 5.277687311172485352e-02 -6.280577182769775391e-02 -2.470296248793601990e-02
-2.284321188926696777e-01 1.402859836816787720e-01 -2.426719516515731812e-01 -1.501729935407638550e-01 -1.131891831755638123e-01 -9.543932229280471802e-02 -4.263551160693168640e-02 1.728334277868270874e-01 -1.106873378157615662e-01 1.188529059290885925e-01 2.386741787195205688e-01 2.505225315690040588e-02 4.308749437332153320e-01 -2.994735836982727051e-01 8.120722323656082153e-02 1.269554793834686279e-01 -1.316292285919189453e-01 1.850316226482391357e-01 -3.809567093849182129e-01 -6.437702476978302002e-02 2.733830213546752930e-01 -8.925009518861770630e-02 -1.073701232671737671e-01 -1.496103852987289429e-01 -8.051919937133789062e-02 2.015952207148075104e-02 -1.769476085901260376e-01 7.870863378047943115e-02 7.147181034088134766e-02 7.523281872272491455e-02 1.046740859746932983e-01 -1.658183634281158447e-01
-3.215366303920745850e-01 3.211852610111236572e-01 9.567401558160781860e-02 -5.759325250983238220e-02 2.595872581005096436e-01 1.964057832956314087e-01 -2.069331705570220947e-01 1.579960137605667114e-01 -1.921363919973373413e-01 -1.016193106770515442e-01 -1.337757110595703125e-01 -8.089841902256011963e-02 1.005738750100135803e-01 -1.872252114117145538e-02 7.704472541809082031e-02 2.995901107788085938e-01 -7.423182576894760132e-02 -1.658663153648376465e-01 2.855969667434692383e-01 1.144591271877288818e-01 9.165606647729873657e-02 9.400627762079238892e-02 9.926097095012664795e-02 7.897501438856124878e-02 -4.059050083160400391e-01 -1.332197934389114380e-01 -9.136675298213958740e-02 4.647510126233100891e-02 -8.258895576000213623e-02 1.410775035619735718e-01 1.541865319013595581e-01 -1.577086299657821655e-01
-2.042346745729446411e-01 3.016392886638641357e-01 -1.738847047090530396e-01 -5.470204353332519531e-01 -7.521473616361618042e-02 -2.722210995852947235e-02 -1.635869592428207397e-01 1.007564738392829895e-02 -5.628352984786033630e-03 -7.257682830095291138e-02 1.550315469503402710e-01 -4.501219093799591064e-02 -8.365933597087860107e-02 -2.052586972713470459e-01 -1.258467882871627808e-01 1.516771614551544189e-01 1.867196857929229736e-01 -2.271268330514431000e-02 1.090748012065887451e-01 1.079624295234680176e-01 3.090523183345794678e-01 -1.595697924494743347e-02 -8.186684921383857727e-03 2.095937430858612061e-01 -1.884790062904357910e-01 -2.427393570542335510e-03 -1.574453525245189667e-02 -1.475244760513305664e-01 -1.277661174535751343e-01 -2.580608986318111420e-02 8.192374557256698608e-02 -3.244994580745697021e-01
-3.683351278305053711e-01 -2.401094287633895874e-01 3.064882159233093262e-01 2.012743055820465088e-02 -1.261171698570251465e-01 1.235963404178619385e-01 -1.558512449264526367e-01 4.373962432146072388e-02 9.253986179828643799e-02 1.679409146308898926e-01 2.962564826011657715e-01 -7.485146820545196533e-02 2.548257112503051758e-01 -2.209131419658660889e-01 2.703394740819931030e-02 2.429980635643005371e-01 -1.576377302408218384e-01 -2.395945042371749878e-02 -7.226312905550003052e-02 2.955767698585987091e-02 2.340815812349319458e-01 1.664911359548568726e-01 8.601154386997222900e-02 2.866991162300109863e-01 -3.170435875654220581e-02 7.597614824771881104e-02 -2.287688106298446655e-01 1.982839107513427734e-01 -1.756087839603424072e-01 6.611104309558868408e-02 -3.342234343290328979e-02 1.136383116245269775e-01
-3.520076274871826172e-01 5.443653836846351624e-02 1.500359326601028442e-01 -2.706183195114135742e-01 -1.719735264778137207e-01 -6.820622086524963379e-02 -1.953293681144714355e-01 -7.716285437345504761e-02 -1.186067238450050354e-01 -2.030218094587326050e-01 1.197257637977600098e-01 1.505116373300552368e-02 3.239692747592926025e-01 -2.285246104001998901e-01 1.505902111530303955e-01 -1.456463616341352463e-02 -1.214120686054229736e-01 -2.789710462093353271e-01 -1.927268654108047485e-01 5.750095937401056290e-03 2.626978456974029541e-01 7.584947347640991211e-02 5.817773565649986267e-02 2.711828351020812988e-01 -1.752862036228179932e-01 -8.756159245967864990e-02 6.617002189159393311e-03 2.598857581615447998e-01 -3.654007986187934875e-02 2.764346264302730560e-02 -2.249430865049362183e-01 9.500702470541000366e-02
-1.237990781664848328e-01 -4.397379234433174133e-02 1.729734688997268677e-01 -1.818223744630813599e-01 -6.551655475050210953e-03 1.124666854739189148e-01 -1.475759595632553101e-01 1.482778042554855347e-01 -2.518120706081390381e-01 -1.471855789422988892e-01 -2.119508199393749237e-02 3.213822469115257263e-02 1.014725863933563232e-01 -1.785254925489425659e-01 2.265065535902976990e-02 2.244406193494796753e-01 2.913683950901031494e-01 -4.993147403001785278e-02 -3.454034924507141113e-01 3.057521879673004150e-01 -3.368712961673736572e-02 -2.645257711410522461e-01 -9.489663690328598022e-02 -1.154013052582740784e-01 -3.971227407455444336e-01 7.074785977602005005e-02 -1.680564731359481812e-01 -2.091642767190933228e-01 -8.981549181044101715e-03 1.849400848150253296e-01 1.355421543121337891e-01 5.222046002745628357e-02
-2.350425869226455688e-01 1.521996110677719116e-01 4.132735133171081543e-01 -8.318307995796203613e-02 1.530984491109848022e-01 2.124417200684547424e-02 7.775631546974182129e-02 -3.751322254538536072e-02 -5.623321235179901123e-02 -9.816511720418930054e-02 1.656971573829650879e-01 -2.869495749473571777e-01 6.728473305702209473e-02 -1.392152756452560425e-01 8.350928872823715210e-02 -2.984549663960933685e-02 5.549430847167968750e-02 -9.639864414930343628e-02 1.755308173596858978e-02 3.463127836585044861e-02 3.418642282485961914e-01 2.023791372776031494e-01 -2.263860255479812622e-01 2.596211433410644531e-01 -3.380182683467864990e-01 -1.672720909118652344e-02 -1.152177825570106506e-01 1.957880146801471710e-02 -3.475614488124847412e-01 -4.693566635251045227e-02 1.284106373786926270e-01 -1.083771511912345886e-02
-2.904702425003051758e-01 9.322914481163024902e-02 -1.936258077621459961e-01 5.520907230675220490e-03 5.121304839849472046e-02 1.980306357145309448e-01 -1.488324999809265137e-01 1.537910103797912598e-01 8.335344493389129639e-02 -3.205397129058837891e-01 2.240581363439559937e-01 3.355440497398376465e-01 1.775785721838474274e-02 -2.521134316921234131e-01 1.483270078897476196e-01 4.177572727203369141e-01 1.405057758092880249e-01 2.320019006729125977e-01 7.344689220190048218e-02 2.558414936065673828e-01 1.501528173685073853e-01 5.242262780666351318e-02 4.362841695547103882e-02 6.571827083826065063e-02 -4.565259814262390137e-02 1.055874526500701904e-01 2.767062187194824219e-02 -9.515156596899032593e-02 -7.228395901620388031e-03 -1.994444429874420166e-01 -4.230852052569389343e-02 9.101107716560363770e-02
-3.934930562973022461e-01 -1.078151240944862366e-01 3.017370030283927917e-02 -3.022945113480091095e-02 1.069778203964233398e-01 5.176515504717826843e-02 -3.235522210597991943e-01 1.724229156970977783e-01 7.183236628770828247e-02 -1.950534582138061523e-01 1.773851178586483002e-02 -3.307432681322097778e-02 2.022369652986526489e-01 3.132712095975875854e-02 1.866314560174942017e-01 1.125421002507209778e-01 -3.178452849388122559e-01 2.281512618064880371e-01 1.071558818221092224e-01 1.280177980661392212e-01 2.257154434919357300e-01 1.735902577638626099e-01 -4.411951079964637756e-02 1.335636526346206665e-02 4.279061034321784973e-02 6.009808927774429321e-02 -4.666640162467956543e-01 -1.462570577859878540e-01 1.183843687176704407e-01 -4.113229736685752869e-02 1.523220837116241455e-01 -3.884793072938919067e-02
-2.909956872463226318e-01 2.603789977729320526e-02 1.084495410323143005e-01 -3.234664499759674072e-01 2.165016233921051025e-01 1.058938279747962952e-01 -4.434834122657775879e-01 2.717109210789203644e-02 5.975545570254325867e-02 -9.979960322380065918e-02 -1.013994961977005005e-01 -2.596437931060791016e-01 8.624704182147979736e-02 -1.321344524621963501e-01 1.082477420568466187e-01 1.098663508892059326e-01 -3.312950730323791504e-01 2.197324484586715698e-01 -6.251646578311920166e-02 -8.491687476634979248e-03 1.788166761398315430e-01 1.314708143472671509e-01 -1.152259632945060730e-01 -3.955926373600959778e-02 9.999644756317138672e-02 1.412889659404754639e-01 -2.602924704551696777e-01 8.070984482765197754e-02 1.047205775976181030e-01 -1.445768624544143677e-01 1.769611090421676636e-01 -9.644880145788192749e-02
-3.445135951042175293e-01 5.797605589032173157e-02 8.978938683867454529e-03 -3.643695116043090820e-01 -2.464044280350208282e-02 -4.950479045510292053e-02 2.380659058690071106e-02 1.748772114515304565e-01 -3.433681093156337738e-03 3.513466566801071167e-02 1.066149696707725525e-01 -6.838151253759860992e-03 2.947073802351951599e-02 -1.582246422767639160e-01 -2.303588837385177612e-01 3.481694757938385010e-01 7.430629432201385498e-02 -1.442437898367643356e-02 -1.707879453897476196e-01 -1.251399368047714233e-01 1.951824724674224854e-01 1.366259306669235229e-01 1.738390028476715088e-01 2.258453667163848877e-01 -2.924879193305969238e-01 -8.229174651205539703e-03 -8.459697663784027100e-02 -2.479109466075897217e-01 -3.248211145401000977e-01 -1.837989389896392822e-01 -7.517604529857635498e-02 -1.016052290797233582e-01
-3.012660741806030273e-01 -3.472029045224189758e-02 -1.361627280712127686e-01 -5.719432234764099121e-02 -6.104689836502075195e-02 -2.055860161781311035e-01 -2.021262645721435547e-01 2.177077382802963257e-01 -1.269820034503936768e-01 -1.371648013591766357e-01 -3.009707927703857422e-01 1.713222265243530273e-01 3.673781156539916992e-01 -3.149497807025909424e-01 -1.048647463321685791e-01 2.881115376949310303e-01 2.216957695782184601e-02 -6.172421574592590332e-02 1.075638271868228912e-02 1.694516986608505249e-01 -3.531173989176750183e-02 6.871607899665832520e-02 -1.558188647031784058e-01 1.448334455490112305e-01 -1.297214329242706299e-01 3.169683516025543213e-01 -5.095394793897867203e-03 4.292203485965728760e-02 -1.746301800012588501e-01 6.556076556444168091e-02 5.622550100088119507e-02 1.657207757234573364e-01
-3.699956834316253662e-01 1.996623575687408447e-01 4.167609289288520813e-02 -1.339304260909557343e-02 1.798862069845199585e-01 2.603040263056755066e-02 -1.570172607898712158e-01 -5.885147303342819214e-02 -2.675992250442504883e-01 -3.219433873891830444e-02 8.231615275144577026e-02 4.123254492878913879e-02 1.843196004629135132e-01 -4.819725081324577332e-02 -1.199688091874122620e-01 1.701069623231887817e-01 -1.513225883245468140e-01 -1.150776818394660950e-01 1.285129189491271973e-01 5.299432575702667236e-02 1.052204668521881104e-01 -5.024455115199089050e-02 9.298110753297805786e-02 1.919731497764587402e-01 -1.174703761935234070e-01 2.671442031860351562e-01 -1.313386857509613037e-01 -2.170136868953704834e-01 -3.807738125324249268e-01 -3.729024827480316162e-01 5.323136970400810242e-02 -2.201603204011917114e-01
-1.914511620998382568e-02 2.555588185787200928e-01 -1.024289280176162720e-01 2.180064562708139420e-03 1.154107823967933655e-01 -2.529539354145526886e-02 -1.612963080406188965e-01 -9.025514870882034302e-02 1.287333071231842041e-01 -1.309684962034225464e-01 9.828299283981323242e-02 -6.563484203070402145e-03 5.855253711342811584e-02 -2.379210144281387329e-01 2.036430537700653076e-01 3.256062567234039307e-01 1.983168721199035645e-01 -1.753036379814147949e-01 1.495863944292068481e-01 7.372800260782241821e-02 2.471328526735305786e-01 8.794442564249038696e-02 -5.188803747296333313e-02 -1.254626363515853882e-01 -4.477604329586029053e-01 7.967464625835418701e-02 -2.004606127738952637e-01 -7.353062182664871216e-02 -4.233031868934631348e-01 -8.261155337095260620e-02 1.003398001194000244e-02 3.313033655285835266e-02
1.521265413612127304e-02 1.679784953594207764e-01 5.745771527290344238e-02 -2.280331850051879883e-01 2.527171671390533447e-01 2.553226947784423828e-01 -3.920247256755828857e-01 -3.195173293352127075e-02 1.027820333838462830e-01 -1.147411391139030457e-01 -1.578890904784202576e-02 -2.538502514362335205e-01 1.278951019048690796e-01 -2.384950369596481323e-01 1.067222561687231064e-02 2.530998885631561279e-01 -4.117380678653717041e-01 2.292492389678955078e-01 -1.176745444536209106e-01 5.882176384329795837e-02 2.507207095623016357e-01 4.718393459916114807e-02 -1.888975352048873901e-01 1.653147861361503601e-02 -9.994139522314071655e-02 1.367650032043457031e-01 -1.277088969945907593e-01 2.511558495461940765e-02 1.688970811665058136e-02 1.054761782288551331e-01 8.961354196071624756e-02 3.397279977798461914e-02
-2.701008021831512451e-01 2.421049475669860840e-01 7.657033205032348633e-02 3.836503624916076660e-02 9.358023107051849365e-02 1.483893245458602905e-01 -4.516813158988952637e-01 2.694407701492309570e-01 1.463110744953155518e-01 -4.995033517479896545e-02 -3.145819008350372314e-01 9.120828658342361450e-02 2.570378184318542480e-01 -1.620308160781860352e-01 -2.083110809326171875e-01 2.547260820865631104e-01 6.750620901584625244e-02 -1.038499772548675537e-01 1.173868849873542786e-01 -2.342238090932369232e-02 6.293590366840362549e-02 4.988949373364448547e-02 -5.649295076727867126e-02 2.373223304748535156e-01 -2.736233547329902649e-02 -7.050767540931701660e-02 -1.389391422271728516e-01 2.967227697372436523e-01 -7.098969072103500366e-02 5.020056292414665222e-02 7.466562092304229736e-02 -9.189158678054809570e-03
-1.653352193534374237e-02 -1.236277297139167786e-01 1.669646985828876495e-02 -3.660703003406524658e-01 -5.444603506475687027e-03 1.110044494271278381e-02 -1.604053676128387451e-01 -4.844770208001136780e-02 8.130393177270889282e-02 -5.842434987425804138e-02 7.768771052360534668e-02 3.400984779000282288e-02 3.753159642219543457e-01 3.966423496603965759e-02 1.540163159370422363e-01 2.295748889446258545e-01 9.977596998214721680e-02 1.288029402494430542e-01 -1.054628342390060425e-01 1.546936780214309692e-01 2.696879804134368896e-01 -2.001289837062358856e-02 -1.051215305924415588e-01 3.594104945659637451e-01 -1.519025117158889771e-01 1.174720302224159241e-01 1.781065016984939575e-01 2.819506525993347168e-01 -1.962292790412902832e-01 -2.190018296241760254e-01 1.788402535021305084e-02 -2.757059335708618164e-01
-3.546445667743682861e-01 -1.583375334739685059e-01 1.933943480253219604e-02 -1.138122975826263428e-01 1.182242631912231445e-01 7.352425903081893921e-02 -4.329576194286346436e-01 1.406905502080917358e-01 1.051813140511512756e-01 -1.437773406505584717e-01 -1.455767303705215454e-01 -1.096286028623580933e-01 1.929133832454681396e-01 -1.095156520605087280e-01 2.473642826080322266e-01 2.135764062404632568e-01 -2.518839240074157715e-01 8.365111052989959717e-02 6.422358751296997070e-02 9.246861934661865234e-02 8.066865801811218262e-02 1.189976111054420471e-01 -5.096715688705444336e-02 1.594767421483993530e-01 1.570068746805191040e-01 1.080872565507888794e-01 -4.144569933414459229e-01 -6.722892075777053833e-02 9.054299443960189819e-02 -5.944042466580867767e-03 1.327981054782867432e-01 -1.338936686515808105e-01
-3.320030868053436279e-01 1.548642069101333618e-01 3.329229354858398438e-01 -3.801060467958450317e-02 -9.172266721725463867e-02 5.714520812034606934e-02 2.813392318785190582e-02 2.176118344068527222e-01 -4.416775703430175781e-02 -2.103698551654815674e-01 5.076631903648376465e-02 4.210919141769409180e-02 4.673464968800544739e-02 -5.295677855610847473e-02 2.477845996618270874e-01 3.320324420928955078e-01 -4.678025096654891968e-02 2.285572141408920288e-01 -1.326651126146316528e-01 -3.918373212218284607e-02 1.312381625175476074e-01 1.644828543066978455e-02 -8.157566189765930176e-02 4.968402162194252014e-02 -3.038878440856933594e-01 3.869107365608215332e-01 -1.949222832918167114e-01 1.026149019598960876e-01 -5.993981286883354187e-02 2.102809995412826538e-01 1.368013024330139160e-01 9.601267427206039429e-02
-1.799520403146743774e-01 4.125330597162246704e-03 -2.807124257087707520e-01 -1.190015971660614014e-01 3.891704231500625610e-02 -1.326872557401657104e-01 -2.476896047592163086e-01 -1.139686163514852524e-02 -6.698986887931823730e-02 -3.100575320422649384e-02 1.307764649391174316e-01 8.693854510784149170e-02 1.486092954874038696e-01 -3.072936832904815674e-01 2.728555202484130859e-01 9.024201892316341400e-03 -5.459542945027351379e-02 -2.001369893550872803e-01 -5.328351259231567383e-02 -2.140579931437969208e-02 4.499365687370300293e-01 -2.126680910587310791e-01 2.998700551688671112e-02 1.762162707746028900e-02 -3.781551718711853027e-01 -2.320982366800308228e-01 -2.295409888029098511e-02 1.969719678163528442e-01 6.648889183998107910e-02 -8.700168132781982422e-02 8.229473978281021118e-02 -1.507044732570648193e-01
-9.174348413944244385e-02 1.673957705497741699e-02 -4.797009751200675964e-02 -2.316394150257110596e-01 2.033233046531677246e-01 8.575731515884399414e-02 -2.180006504058837891e-01 1.279179006814956665e-01 -1.030507311224937439e-01 1.980985999107360840e-01 6.590548902750015259e-02 1.158940941095352173e-01 1.093227714300155640e-01 -4.930685758590698242e-01 6.698085367679595947e-02 5.660940706729888916e-02 -1.835362613201141357e-01 -6.950879096984863281e-02 2.464838325977325439e-02 -1.916217058897018433e-02 3.645417392253875732e-01 7.457613013684749603e-03 2.054927051067352295e-01 6.046511977910995483e-02 -1.403448432683944702e-01 1.042603552341461182e-01 -4.318064153194427490e-01 1.270681768655776978e-01 1.601447463035583496e-01 3.610541298985481262e-02 9.205969981849193573e-03 -1.176453828811645508e-01
-2.394019365310668945e-01 7.263253629207611084e-02 4.855344444513320923e-02 -1.925185322761535645e-01 1.942735761404037476e-01 2.518801987171173096e-01 1.345756649971008301e-02 -8.146654814481735229e-02 -4.230086132884025574e-02 -5.798973608762025833e-03 2.499898672103881836e-01 -1.253143325448036194e-02 4.329629242420196533e-01 -1.268642395734786987e-01 4.189519956707954407e-02 2.938402630388736725e-02 2.093142569065093994e-01 3.048609755933284760e-02 2.739420235157012939e-01 1.988457739353179932e-01 1.270993649959564209e-01 -3.317589685320854187e-02 2.613525837659835815e-02 2.472675591707229614e-01 -4.348818957805633545e-02 3.118317760527133942e-02 -6.721480935811996460e-02 -1.365085244178771973e-01 -4.088660776615142822e-01 2.001867592334747314e-01 2.127672582864761353e-01 4.903779551386833191e-02
-2.466153949499130249e-01 9.473952651023864746e-02 -1.541022360324859619e-01 -3.267946243286132812e-01 -2.001907676458358765e-01 7.684919238090515137e-02 -2.091367393732070923e-01 2.489613741636276245e-01 -4.550639912486076355e-02 1.443809121847152710e-01 -1.192643418908119202e-01 -9.706518799066543579e-02 1.776465624570846558e-01 -2.227419018745422363e-01 2.046327590942382812e-01 6.278759986162185669e-02 -1.222934573888778687e-01 -9.625023603439331055e-02 -3.177243173122406006e-01 1.361467391252517700e-01 3.517310619354248047e-01 -7.217059284448623657e-02 -2.419501245021820068e-01 -5.677095055580139160e-02 -1.051804944872856140e-01 -9.942662715911865234e-02 -1.862950026988983154e-01 1.422785818576812744e-01 7.428320497274398804e-02 -2.171575874090194702e-01 9.579392522573471069e-02 4.764136672019958496e-02
-5.027326196432113647e-02 3.564645051956176758e-01 3.189440965652465820e-01 4.843343421816825867e-02 2.301625311374664307e-01 -1.067866478115320206e-02 -2.398393675684928894e-02 8.872035145759582520e-02 6.365697830915451050e-03 -1.355432718992233276e-01 4.579807072877883911e-02 -5.765839014202356339e-03 3.442982137203216553e-01 8.577854186296463013e-02 -1.274976879358291626e-01 8.696780353784561157e-02 2.581241913139820099e-02 1.688643842935562134e-01 -2.586604356765747070e-01 1.643079817295074463e-01 3.899022340774536133e-01 1.097583174705505371e-01 -7.910105586051940918e-02 -1.545356363058090210e-01 -1.139100566506385803e-01 2.791098356246948242e-01 -2.542741000652313232e-01 -2.210186049342155457e-02 -4.599026963114738464e-02 -1.141607910394668579e-01 1.708036065101623535e-01 -1.300074905157089233e-01
-2.021303772926330566e-01 -1.212942376732826233e-01 1.073011606931686401e-01 -9.739220142364501953e-02 -1.348496079444885254e-01 -3.090926259756088257e-02 -1.716569438576698303e-02 1.914039701223373413e-01 1.123618856072425842e-01 -6.706131249666213989e-02 4.698415100574493408e-02 -6.706315279006958008e-02 4.041599631309509277e-01 -4.591463804244995117e-01 2.309892177581787109e-01 2.391819804906845093e-01 -7.943239808082580566e-02 2.345015257596969604e-01 -3.854810893535614014e-01 -3.450402989983558655e-02 1.666853129863739014e-01 -1.029262226074934006e-02 -1.146261245012283325e-01 1.094948616810142994e-03 6.735089421272277832e-02 6.977148354053497314e-02 -1.626622229814529419e-01 -1.408702321350574493e-02 -1.952028647065162659e-02 -5.832196027040481567e-02 4.242701828479766846e-02 -2.550471127033233643e-01
-3.328251093626022339e-02 -1.814793795347213745e-02 -9.240141510963439941e-02 -1.360993236303329468e-01 1.144817247986793518e-01 -1.476718019694089890e-02 -1.233977004885673523e-01 2.820895016193389893e-01 -1.071916222572326660e-01 -4.129182100296020508e-01 7.047598809003829956e-02 -1.850017160177230835e-01 4.370149374008178711e-01 -2.674506604671478271e-01 -6.680807471275329590e-02 1.682878732681274414e-01 -1.233188360929489136e-01 -7.077480107545852661e-02 -4.888916760683059692e-02 -3.015833534300327301e-02 5.329228565096855164e-02 -1.372456699609756470e-01 -1.540712565183639526e-01 1.570060104131698608e-01 -2.830997407436370850e-01 -1.515927445143461227e-02 -2.045751214027404785e-01 -2.837834060192108154e-01 1.257069855928421021e-01 1.175831481814384460e-01 -1.325634866952896118e-01 5.791669711470603943e-02
-3.197956979274749756e-01 -3.034828901290893555e-01 -2.006483972072601318e-01 -3.163421452045440674e-01 3.519571721553802490e-01 7.175009697675704956e-02 -3.678471148014068604e-01 -1.100503932684659958e-02 2.716738358139991760e-02 -1.611605584621429443e-01 1.827008128166198730e-01 7.634022086858749390e-02 8.888434618711471558e-02 5.439918115735054016e-02 8.443084359169006348e-02 3.779684379696846008e-02 -3.268481045961380005e-02 1.313665658235549927e-01 -3.217155337333679199e-01 1.291541457176208496e-01 2.289057672023773193e-01 5.186424404382705688e-02 -2.357354387640953064e-02 7.238334417343139648e-02 3.489706665277481079e-02 1.853667795658111572e-01 -1.131722517311573029e-02 7.506310194730758667e-02 -2.335594743490219116e-01 -5.957958102226257324e-02 3.554302081465721130e-02 -1.241496503353118896e-01
-2.315009236335754395e-01 9.477522224187850952e-02 1.561857610940933228e-01 3.989521414041519165e-02 1.076247021555900574e-01 -3.938890993595123291e-02 -1.168816983699798584e-01 9.853250533342361450e-02 -1.499475836753845215e-01 5.325819924473762512e-02 -1.472507417201995850e-01 -9.128387272357940674e-02 2.124561071395874023e-01 -4.942851606756448746e-03 1.046971082687377930e-01 3.667635321617126465e-01 8.279641717672348022e-02 -2.426940351724624634e-01 1.200884357094764709e-01 7.907343655824661255e-02 2.201009541749954224e-01 1.956152021884918213e-01 -1.824149340391159058e-01 5.013262853026390076e-02 -2.617329955101013184e-01 -3.416147828102111816e-02 -1.127185821533203125e-01 -2.167253792285919189e-01 -4.920963943004608154e-01 6.035992130637168884e-02 1.877314150333404541e-01 -9.818384051322937012e-02
-2.086570113897323608e-01 3.274181485176086426e-02 -2.095237970352172852e-01 -8.236847072839736938e-02 4.007855951786041260e-01 2.355722188949584961e-01 -1.048817485570907593e-01 1.043841056525707245e-02 1.288151443004608154e-01 -8.859822899103164673e-02 1.414817720651626587e-01 -3.663075342774391174e-02 3.276654779911041260e-01 -2.329889386892318726e-01 7.012386620044708252e-02 9.791365265846252441e-02 7.287991791963577271e-02 9.824904054403305054e-02 1.847674250602722168e-01 1.403128355741500854e-01 4.363322630524635315e-02 -1.913172602653503418e-01 -2.096419185400009155e-01 3.240920305252075195e-01 -8.453612215816974640e-03 1.545160412788391113e-01 3.011554852128028870e-02 -6.047289445996284485e-02 -1.852568387985229492e-01 -2.251713275909423828e-01 2.457907050848007202e-01 1.590270102024078369e-01
-3.944094479084014893e-01 -4.236435517668724060e-02 7.440362870693206787e-02 1.789551228284835815e-01 3.060732595622539520e-02 4.788449034094810486e-02 -3.267905712127685547e-01 1.248892322182655334e-01 -1.406552940607070923e-01 -2.384403496980667114e-01 -1.055398862808942795e-02 1.469882130622863770e-01 8.213965222239494324e-03 -1.894211471080780029e-01 -1.163501814007759094e-01 -7.994081079959869385e-02 1.745376735925674438e-01 -4.119266197085380554e-02 1.569361798465251923e-02 -1.588775217533111572e-01 1.672595888376235962e-01 1.413292288780212402e-01 -1.340499222278594971e-01 3.342092335224151611e-01 -4.116413742303848267e-02 1.827722042798995972e-01 -3.246939480304718018e-01 -3.294209763407707214e-02 -3.191617131233215332e-02 -1.676840521395206451e-02 3.374886214733123779e-01 -1.821063905954360962e-01
-3.621156811714172363e-01 7.123052328824996948e-02 3.959460556507110596e-02 -2.085041850805282593e-01 3.903188928961753845e-02 1.418500542640686035e-01 -2.420809566974639893e-01 2.329900860786437988e-01 -1.700517237186431885e-01 9.198608249425888062e-02 -1.938493549823760986e-02 2.960946597158908844e-02 2.801452577114105225e-01 -2.034602165222167969e-01 2.494077384471893311e-01 3.629487752914428711e-02 -1.650379300117492676e-01 2.197904139757156372e-01 -1.317545473575592041e-01 3.013935089111328125e-01 2.151949852705001831e-01 3.170931339263916016e-02 2.735245600342750549e-02 2.935158833861351013e-02 1.217434108257293701e-01 -3.524985015392303467e-01 -1.271161735057830811e-01 2.442968189716339111e-01 7.824243512004613876e-04 -5.486190319061279297e-02 1.076814532279968262e-01 -2.262479159981012344e-03
-2.620798647403717041e-01 3.516662418842315674e-01 1.594443321228027344e-01 2.072901278734207153e-02 2.856149077415466309e-01 7.875680923461914062e-02 -5.281209573149681091e-02 3.409620225429534912e-01 -1.488281339406967163e-01 -2.144645601511001587e-01 -1.596798747777938843e-01 3.271747007966041565e-02 5.141346454620361328e-01 -7.431404292583465576e-02 2.662583440542221069e-02 2.871974110603332520e-01 -7.038857042789459229e-02 -1.270337589085102081e-02 3.611105307936668396e-02 7.448233664035797119e-02 -4.589430242776870728e-02 8.151454851031303406e-03 5.133944749832153320e-02 -7.125080376863479614e-02 -1.457653343677520752e-01 2.598977982997894287e-01 -8.507645130157470703e-02 1.580931432545185089e-02 1.990837603807449341e-02 -6.703479588031768799e-02 5.074738711118698120e-02 4.010363295674324036e-02
-2.941143214702606201e-01 2.108078747987747192e-01 -5.328284204006195068e-02 -3.698859512805938721e-01 8.613649010658264160e-02 2.823359332978725433e-02 -9.089341014623641968e-02 2.879486680030822754e-01 -1.444875895977020264e-01 -1.865316331386566162e-01 -1.301382482051849365e-01 6.854526698589324951e-02 -1.626382768154144287e-01 -1.456234604120254517e-01 -1.334882527589797974e-02 2.000146210193634033e-01 -1.994454301893711090e-02 4.344876483082771301e-02 -2.242230623960494995e-01 1.147729754447937012e-01 3.987770676612854004e-01 -3.194963932037353516e-02 -2.080636918544769287e-01 2.108691185712814331e-01 -2.828463912010192871e-03 2.697995491325855255e-02 1.044372692704200745e-01 8.865829557180404663e-02 -2.452273517847061157e-01 -1.207351386547088623e-01 2.387348413467407227e-01 1.083064265549182892e-02
-1.236355453729629517e-01 -1.675536781549453735e-01 -1.072921752929687500e-01 -1.551445871591567993e-01 3.931736573576927185e-02 -1.288835108280181885e-01 -1.521313935518264771e-01 2.849524617195129395e-01 -1.937608420848846436e-01 -3.915596604347229004e-01 6.290804594755172729e-02 -1.666425317525863647e-01 4.017604291439056396e-01 -2.941267788410186768e-01 -3.988800197839736938e-02 1.648338288068771362e-01 -2.191650569438934326e-01 1.157951913774013519e-02 -9.311533719301223755e-02 1.430059820413589478e-01 4.881438985466957092e-02 -6.412523984909057617e-02 -1.180034503340721130e-01 8.449824154376983643e-02 -1.328367590904235840e-01 9.592179954051971436e-02 -1.914296597242355347e-01 -2.273217290639877319e-01 6.373667716979980469e-02 1.159695163369178772e-01 -2.322039604187011719e-01 -8.855418860912322998e-02
-4.070749282836914062e-01 8.206231892108917236e-02 1.939565092325210571e-01 9.951457381248474121e-02 -4.305682331323623657e-02 -2.160588651895523071e-01 -2.477006763219833374e-01 -7.510495488531887531e-04 -2.904222309589385986e-01 -2.092622406780719757e-02 -3.172836825251579285e-02 1.089778989553451538e-01 7.359656691551208496e-02 -2.167481780052185059e-01 -1.583470702171325684e-01 4.567827880382537842e-01 5.548196658492088318e-02 -1.809429563581943512e-02 -5.053547397255897522e-02 2.387788742780685425e-01 -7.448093593120574951e-02 -5.525996536016464233e-02 6.826355308294296265e-02 4.154163226485252380e-02 -2.128727436065673828e-01 2.265034168958663940e-01 -5.119718983769416809e-02 6.097201630473136902e-02 -2.804059088230133057e-01 -8.262244611978530884e-02 1.413110941648483276e-01 -3.737723920494318008e-03
-4.123360216617584229e-01 2.386336773633956909e-01 -2.726252935826778412e-02 -1.103617176413536072e-01 9.500811994075775146e-02 1.785846613347530365e-02 -1.436121761798858643e-01 9.768502414226531982e-02 1.428502500057220459e-01 -1.553872823715209961e-01 4.182328656315803528e-02 1.628624796867370605e-01 2.154453098773956299e-02 -3.810054063796997070e-01 1.297808140516281128e-01 2.182614356279373169e-01 1.937368363142013550e-01 4.132970571517944336e-01 -1.601695269346237183e-01 1.614004671573638916e-01 7.144023478031158447e-02 -1.356725096702575684e-01 9.271428734064102173e-02 1.952247321605682373e-01 2.695018798112869263e-02 1.987904869019985199e-02 1.526862084865570068e-01 -6.578668951988220215e-03 -1.961418539285659790e-01 -1.251542121171951294e-01 -3.369291545823216438e-03 -1.696051806211471558e-01
-1.970044523477554321e-01 -3.491931259632110596e-01 1.634737253189086914e-01 -2.878004014492034912e-01 5.897185578942298889e-02 1.340362876653671265e-01 -7.899694889783859253e-02 -1.949907988309860229e-01 -1.665533035993576050e-01 1.929461210966110229e-02 2.098751366138458252e-01 6.549086421728134155e-02 2.575297951698303223e-01 -2.796758711338043213e-01 -3.886823356151580811e-02 -3.236559778451919556e-02 -1.505767554044723511e-01 4.395055174827575684e-01 -1.413734257221221924e-01 5.976784229278564453e-02 3.551884591579437256e-01 -6.556390970945358276e-02 -9.712557494640350342e-02 1.267025321722030640e-01 -1.045990139245986938e-01 3.811505809426307678e-02 -8.972349762916564941e-02 6.502909213304519653e-02 -1.242190077900886536e-01 -2.687954343855381012e-02 -3.947145491838455200e-02 5.218039453029632568e-02
-4.212902784347534180e-01 3.012374937534332275e-01 9.340905398130416870e-02 -1.938189566135406494e-01 5.234028026461601257e-02 -2.071050554513931274e-01 -1.413856893777847290e-01 2.514073848724365234e-01 1.552118211984634399e-01 -1.218143627047538757e-01 -5.104191228747367859e-02 1.662536859512329102e-01 3.055812418460845947e-01 -7.162921130657196045e-02 -1.492207348346710205e-01 -1.417964100837707520e-01 -1.153071969747543335e-01 -3.741331025958061218e-02 -7.826094329357147217e-02 -1.687168329954147339e-02 1.791230142116546631e-01 1.577196121215820312e-01 1.367972642183303833e-01 5.658014491200447083e-02 -1.232063118368387222e-02 1.593302339315414429e-01 -1.655065119266510010e-01 1.297842524945735931e-02 1.988997310400009155e-02 1.396856456995010376e-01 1.935050338506698608e-01 -3.690013587474822998e-01
-1.799311637878417969e-01 -7.651706691831350327e-03 1.951382122933864594e-02 -2.661411464214324951e-01 -1.019337773323059082e-01 4.051266908645629883e-01 4.267869889736175537e-02 -2.223483286798000336e-02 -1.165880635380744934e-01 8.832725137472152710e-02 2.520558424293994904e-02 -4.629136621952056885e-02 2.824955880641937256e-01 -2.666123807430267334e-01 -4.613142460584640503e-02 1.061554998159408569e-01 7.735982537269592285e-02 1.355174481868743896e-01 -1.467134654521942139e-01 1.145038083195686340e-01 5.803322419524192810e-02 2.323600053787231445e-01 1.057423055171966553e-01 8.157488703727722168e-02 -3.497029542922973633e-01 3.620888888835906982e-01 -1.606343127787113190e-02 2.379478514194488525e-02 3.816794231534004211e-02 -2.446579337120056152e-01 2.389885485172271729e-01 -1.556593775749206543e-01
-2.510358579456806183e-02 -2.353757321834564209e-01 8.802147209644317627e-02 -1.117306873202323914e-01 -1.053522154688835144e-01 4.442202448844909668e-01 -1.802829802036285400e-01 3.165329992771148682e-02 -5.433068145066499710e-03 -1.064873635768890381e-01 2.455919049680233002e-02 -3.121250309050083160e-02 3.356606364250183105e-01 -3.183284699916839600e-01 1.255880445241928101e-01 1.268939822912216187e-01 2.563427984714508057e-01 1.000088751316070557e-01 -8.041673898696899414e-02 1.023831889033317566e-01 8.921337872743606567e-02 3.321390971541404724e-02 2.880069799721240997e-02 1.990451961755752563e-01 -2.804947793483734131e-01 2.407463788986206055e-01 -1.066270470619201660e-01 6.664605438709259033e-02 8.086816966533660889e-02 -4.304273799061775208e-02 3.374057114124298096e-01 -7.826075702905654907e-02
-3.495110198855400085e-02 -9.714419953525066376e-03 6.292987614870071411e-02 -1.723933219909667969e-01 6.226191297173500061e-02 -1.640597581863403320e-01 -2.458236813545227051e-01 1.800998896360397339e-01 4.301879927515983582e-02 -1.484856307506561279e-01 8.492290042340755463e-03 5.643286556005477905e-02 2.300500124692916870e-01 -2.172316461801528931e-01 1.838496625423431396e-01 4.581300914287567139e-01 -1.168876215815544128e-01 3.039927184581756592e-01 -2.186564803123474121e-01 5.085756257176399231e-02 1.921820491552352905e-01 -8.751795627176761627e-03 -3.108161389827728271e-01 1.430784910917282104e-01 -1.177885383367538452e-02 7.669621706008911133e-02 -2.297278940677642822e-01 -9.726160019636154175e-02 2.473201751708984375e-01 4.508231952786445618e-02 1.676675230264663696e-01 -1.635443791747093201e-02
-2.392440736293792725e-01 -8.999092504382133484e-03 2.259304225444793701e-01 -2.549396455287933350e-01 1.660462468862533569e-01 2.152721583843231201e-01 -6.861963868141174316e-02 1.387605220079421997e-01 1.895482279360294342e-02 -2.574162185192108154e-01 1.828146278858184814e-01 9.170658141374588013e-02 -4.735665768384933472e-02 -1.479955464601516724e-01 2.676922362297773361e-03 1.616865694522857666e-01 4.496286809444427490e-02 -1.913439035415649414e-01 2.095860838890075684e-01 3.244049847126007080e-01 2.280700206756591797e-01 3.183875605463981628e-02 6.232975795865058899e-02 9.030883014202117920e-02 -1.350083947181701660e-01 6.440945900976657867e-03 -2.273638248443603516e-01 9.417781606316566467e-03 -4.883348941802978516e-01 7.718229293823242188e-02 2.531632594764232635e-02 4.502247646450996399e-02
-1.595537662506103516e-01 1.243035346269607544e-01 -3.886377066373825073e-02 -1.554280370473861694e-01 1.648485213518142700e-01 -3.305661678314208984e-01 -2.727931737899780273e-01 3.254849016666412354e-01 -1.026064455509185791e-01 -8.293001353740692139e-02 -1.882776804268360138e-02 -1.564192026853561401e-01 1.341050416231155396e-01 -3.421598076820373535e-01 -1.102730110287666321e-01 2.034668326377868652e-01 5.992129445075988770e-02 1.692705005407333374e-01 -4.779556021094322205e-02 -3.198276087641716003e-02 1.949543058872222900e-01 -4.638475179672241211e-02 -6.721795350313186646e-02 1.145038679242134094e-01 -1.490811444818973541e-02 -3.471198305487632751e-02 -2.505844533443450928e-01 -2.797825038433074951e-01 -2.932834029197692871e-01 -1.988821476697921753e-01 -8.222195506095886230e-02 1.326949447393417358e-01
-3.036937415599822998e-01 1.355499178171157837e-01 -2.883691526949405670e-02 -1.224771514534950256e-01 1.741006225347518921e-01 1.438332796096801758e-01 8.715666085481643677e-02 -2.875369973480701447e-02 1.332288384437561035e-01 -1.779685467481613159e-01 7.650240510702133179e-02 3.098415434360504150e-01 1.784419566392898560e-01 -2.163412123918533325e-01 2.244249172508716583e-02 2.417974770069122314e-01 -4.232955724000930786e-02 -8.704522252082824707e-02 -1.291657704859972000e-02 -1.604246348142623901e-01 4.096969366073608398e-01 -5.548156332224607468e-03 2.480043917894363403e-01 1.265387833118438721e-01 8.373434655368328094e-03 -1.695906966924667358e-01 -1.708165109157562256e-01 -2.893218994140625000e-01 -1.471891105175018311e-01 -2.463450282812118530e-01 4.922139272093772888e-02 1.344919055700302124e-01
-3.264730274677276611e-01 1.183952391147613525e-01 1.644978113472461700e-02 -2.082975208759307861e-01 9.204319119453430176e-02 -9.017242491245269775e-02 -5.048384889960289001e-02 1.914964467287063599e-01 -2.245515584945678711e-01 2.021287679672241211e-01 6.103130802512168884e-02 2.060761898756027222e-01 6.838779151439666748e-02 -2.555151656270027161e-02 -1.897084265947341919e-01 1.220118626952171326e-01 -7.033634930849075317e-02 -1.932198852300643921e-01 -6.483779847621917725e-02 8.542109280824661255e-02 2.954196035861968994e-01 1.211044564843177795e-01 -8.892724663019180298e-02 1.279145181179046631e-01 -5.230788886547088623e-02 -4.977148026227951050e-02 -2.282060235738754272e-01 -1.742288768291473389e-01 -5.374915003776550293e-01 -9.980880469083786011e-02 1.369445323944091797e-01 -3.144120052456855774e-02
-3.887625932693481445e-01 2.944990694522857666e-01 3.809538111090660095e-02 -3.810680285096168518e-02 2.557888329029083252e-01 1.156183145940303802e-02 -2.695706784725189209e-01 1.364899426698684692e-01 -1.465061753988265991e-01 -1.114282011985778809e-01 -1.597125232219696045e-01 4.157400131225585938e-02 7.086128741502761841e-02 1.033313572406768799e-01 1.403473764657974243e-01 -4.960317164659500122e-02 -2.634863555431365967e-01 -2.518373727798461914e-02 1.513751782476902008e-02 4.985693469643592834e-02 2.720281779766082764e-01 2.253513336181640625e-01 1.887101829051971436e-01 2.015835642814636230e-01 -2.011372745037078857e-01 -1.347791589796543121e-02 -2.033639997243881226e-01 -1.098470538854598999e-01 -1.759669929742813110e-01 1.643207520246505737e-01 2.248261868953704834e-02 -2.775992155075073242e-01
-1.011028438806533813e-01 2.767539024353027344e-02 3.972613811492919922e-02 2.145235836505889893e-01 2.465880215167999268e-01 -1.641216576099395752e-01 -1.512672454118728638e-01 3.873788416385650635e-01 -7.623160630464553833e-02 3.336959332227706909e-02 1.725965887308120728e-01 2.123820632696151733e-01 4.175025224685668945e-02 -2.338420450687408447e-01 1.031428575515747070e-01 1.260798275470733643e-01 9.414186328649520874e-02 3.688295781612396240e-01 -2.671516537666320801e-01 1.914670318365097046e-01 1.825598627328872681e-01 6.909663975238800049e-02 -8.839187026023864746e-02 4.402888193726539612e-02 -1.428928226232528687e-01 2.805835604667663574e-01 1.151263192296028137e-01 1.707562506198883057e-01 -2.433933615684509277e-01 5.776707455515861511e-02 -4.402654618024826050e-02 -9.535808116197586060e-02
-2.600602805614471436e-01 5.968991294503211975e-02 -5.019479896873235703e-03 1.331301629543304443e-01 2.573852241039276123e-01 -1.790589094161987305e-02 -1.832312494516372681e-01 1.410483866930007935e-01 -4.923387244343757629e-02 -7.369394600391387939e-02 -2.704638838768005371e-01 8.561270684003829956e-02 2.473681867122650146e-01 -9.111011028289794922e-02 1.547302156686782837e-01 3.069044649600982666e-01 2.054790109395980835e-01 -2.800742387771606445e-01 -1.525831967592239380e-01 -6.119096651673316956e-02 4.336616694927215576e-01 1.825577616691589355e-01 -1.817745622247457504e-03 2.698503807187080383e-02 -1.052810177206993103e-01 1.676220595836639404e-01 9.552662819623947144e-02 5.580209568142890930e-02 5.235448107123374939e-02 -1.735533177852630615e-01 2.407517880201339722e-01 5.484366789460182190e-02
-2.268820703029632568e-01 -1.872285902500152588e-01 4.396783560514450073e-02 -1.285249292850494385e-01 2.084522545337677002e-01 -1.721897572278976440e-01 -1.468002945184707642e-01 4.160506650805473328e-02 -1.416146904230117798e-01 -3.827895596623420715e-02 -8.622954785823822021e-02 -1.441665440797805786e-01 8.493127301335334778e-03 -3.127002418041229248e-01 -1.121174991130828857e-01 2.005490809679031372e-01 -2.049558907747268677e-01 -2.872249484062194824e-01 -3.082698956131935120e-02 3.549500703811645508e-01 1.564443260431289673e-01 -2.484987862408161163e-02 9.278474003076553345e-02 4.354418441653251648e-02 -2.528287470340728760e-01 3.307051062583923340e-01 -5.279112979769706726e-02 -2.647603750228881836e-01 -1.283012181520462036e-01 5.722603201866149902e-02 2.084144055843353271e-01 -4.317038506269454956e-02
-1.726321280002593994e-01 -5.900026857852935791e-02 8.843140304088592529e-02 -7.249592244625091553e-02 1.162413284182548523e-01 2.462836354970932007e-01 -1.238176748156547546e-01 7.197906076908111572e-02 -5.368380993604660034e-02 2.040372192859649658e-01 1.200278103351593018e-01 -1.555188279598951340e-02 3.186073303222656250e-01 -3.314638733863830566e-01 -8.508429676294326782e-02 2.125421166419982910e-01 -1.463869512081146240e-01 1.255759000778198242e-01 1.142088025808334351e-01 -8.488584309816360474e-02 3.998614251613616943e-01 1.103587672114372253e-01 9.631967544555664062e-02 1.262057870626449585e-01 -2.353708595037460327e-01 4.526796564459800720e-02 -3.034082651138305664e-01 2.674787938594818115e-01 6.236067414283752441e-02 1.099020689725875854e-01 -2.048770040273666382e-01 -4.789990559220314026e-02
-4.084962606430053711e-01 1.326909810304641724e-01 7.438454777002334595e-02 -2.220344692468643188e-01 2.169328182935714722e-01 -3.778177872300148010e-02 -4.090719670057296753e-02 2.536250054836273193e-01 9.382995963096618652e-02 -2.643335759639739990e-01 -1.045159175992012024e-01 2.480236887931823730e-01 1.115600988268852234e-01 3.452125564217567444e-02 1.370166242122650146e-01 -1.761314868927001953e-01 -2.933854758739471436e-01 8.601990342140197754e-02 -2.164590507745742798e-01 -1.260600686073303223e-01 1.859228312969207764e-01 2.552150189876556396e-01 1.531685739755630493e-01 -6.167680770158767700e-02 -2.474271357059478760e-01 1.264517754316329956e-01 -2.118157595396041870e-02 6.284362822771072388e-02 -9.011267870664596558e-02 1.170205548405647278e-01 2.121982574462890625e-01 4.374406300485134125e-03
-3.043558299541473389e-01 2.567374706268310547e-01 6.451817601919174194e-02 -7.478191703557968140e-02 1.507210284471511841e-01 -6.958114355802536011e-02 -2.768235094845294952e-02 3.890860378742218018e-01 8.139183372259140015e-02 -2.662181258201599121e-01 -6.679797917604446411e-02 4.364365339279174805e-02 3.410232812166213989e-02 -4.106626659631729126e-02 3.459564149379730225e-01 -1.357787400484085083e-01 7.862176746129989624e-03 1.678361445665359497e-01 -1.219104900956153870e-01 3.548455983400344849e-02 2.395058572292327881e-01 9.494278579950332642e-02 1.804000288248062134e-01 -2.251673303544521332e-02 -2.570144832134246826e-01 3.161237239837646484e-01 -9.498580545186996460e-02 1.360248327255249023e-01 -6.477034837007522583e-02 -3.829636424779891968e-02 2.444162517786026001e-01 -1.563779115676879883e-01
-2.055218219757080078e-01 5.325134098529815674e-02 -1.745705902576446533e-01 -6.985466182231903076e-02 3.774790763854980469e-01 2.686321139335632324e-01 3.131474554538726807e-02 1.010540034621953964e-02 -1.276071667671203613e-01 -6.301187723875045776e-02 6.635946780443191528e-02 -2.731245458126068115e-01 4.076299667358398438e-01 -2.871030271053314209e-01 1.109981760382652283e-01 1.496248096227645874e-01 -1.129442080855369568e-01 5.745871923863887787e-03 3.670737147331237793e-02 2.678897678852081299e-01 1.123843863606452942e-01 -2.251958549022674561e-01 -2.279037982225418091e-01 5.129700899124145508e-02 1.852811127901077271e-02 2.163664102554321289e-01 2.390271797776222229e-02 -2.344090305268764496e-02 -1.043977066874504089e-01 -2.033345848321914673e-01 8.820728212594985962e-02 -9.571518748998641968e-02
-1.150828078389167786e-01 1.362027525901794434e-01 1.441162973642349243e-01 -1.666763126850128174e-01 2.460899204015731812e-01 2.583760033303406090e-05 -1.010128706693649292e-01 2.177778184413909912e-01 2.564327418804168701e-02 -1.125992611050605774e-01 1.162149161100387573e-01 -3.868138790130615234e-02 2.972248382866382599e-02 -1.274195313453674316e-01 -2.119094729423522949e-01 9.957784414291381836e-02 8.370307087898254395e-02 -2.186057530343532562e-02 3.461420834064483643e-01 3.725236654281616211e-01 3.879746496677398682e-01 8.729692548513412476e-02 1.835801452398300171e-01 9.403237700462341309e-02 -1.033615991473197937e-01 1.841978281736373901e-01 -1.277162581682205200e-01 4.516809806227684021e-02 -4.038876295089721680e-01 -5.071160197257995605e-02 -5.132113024592399597e-02 5.593107640743255615e-02
-2.067498676478862762e-02 1.216780766844749451e-02 6.714187562465667725e-02 -1.347979605197906494e-01 2.423457205295562744e-01 9.666322916746139526e-02 -3.991990387439727783e-01 1.341786701232194901e-04 5.258617922663688660e-02 -3.360321000218391418e-02 1.728049106895923615e-02 -2.044134736061096191e-01 2.635763287544250488e-01 -2.555457353591918945e-01 1.815895885229110718e-01 2.930977046489715576e-01 -2.171999067068099976e-01 2.978144288063049316e-01 -3.744596242904663086e-02 9.247697889804840088e-02 3.073399066925048828e-01 2.609299868345260620e-02 -3.487542867660522461e-01 -8.459623157978057861e-02 -1.073961332440376282e-01 2.376609481871128082e-02 -5.569419637322425842e-02 -1.999422535300254822e-02 2.305142879486083984e-01 3.531844913959503174e-02 8.819200843572616577e-02 -4.653220251202583313e-02
1.463553607463836670e-01 3.352185711264610291e-02 -3.653781116008758545e-02 -2.869227826595306396e-01 2.053635269403457642e-01 -1.462185084819793701e-01 -3.766556084156036377e-02 -6.028729304671287537e-02 1.307463645935058594e-01 -2.789530158042907715e-01 -1.519971191883087158e-01 -7.220330089330673218e-02 2.294453233480453491e-01 -3.002558052539825439e-01 1.407300829887390137e-01 3.772790133953094482e-01 -1.200103312730789185e-01 1.901796832680702209e-02 -6.631516665220260620e-02 -4.389667417854070663e-03 4.262585937976837158e-01 -1.820327639579772949e-01 1.649095565080642700e-01 -8.885742723941802979e-02 -6.009387597441673279e-02 -1.681456342339515686e-02 -3.579226136207580566e-02 1.060287351720035076e-03 -2.206779271364212036e-01 -2.447583898901939392e-02 -2.669810056686401367e-01 -4.651181772351264954e-02
-2.846225798130035400e-01 -2.458465471863746643e-02 -2.096423208713531494e-01 -3.241870179772377014e-02 -1.800328120589256287e-02 -5.811611935496330261e-02 -8.753130584955215454e-02 1.251845806837081909e-01 -1.607552021741867065e-01 -3.040684759616851807e-01 -1.138462573289871216e-01 2.454822361469268799e-01 4.561221897602081299e-01 -1.134198233485221863e-01 -1.689887344837188721e-01 3.003927171230316162e-01 -5.071678012609481812e-02 3.067897446453571320e-02 -3.206065669655799866e-02 -2.482195617631077766e-03 1.408064831048250198e-02 1.115296632051467896e-01 2.898787334561347961e-02 1.419374346733093262e-01 -3.062321245670318604e-01 3.712626695632934570e-01 6.110923364758491516e-02 -4.329623281955718994e-02 -1.291575729846954346e-01 1.084001455456018448e-02 1.225064322352409363e-01 8.900611102581024170e-02
-1.713761836290359497e-01 2.023206092417240143e-02 -1.021839529275894165e-01 -2.017977647483348846e-02 -3.294877409934997559e-01 1.054325252771377563e-01 -3.335101604461669922e-01 1.813793778419494629e-01 -4.912657663226127625e-02 1.517942100763320923e-01 1.163852959871292114e-01 2.388955801725387573e-01 2.093442827463150024e-01 -8.333129435777664185e-02 1.753209680318832397e-01 2.611944377422332764e-01 -2.469337917864322662e-02 1.277042627334594727e-01 1.059448048472404480e-01 2.890249788761138916e-01 2.238122224807739258e-01 5.170816183090209961e-02 -2.647249698638916016e-01 4.141435027122497559e-02 -3.133780062198638916e-01 -1.791261434555053711e-01 -1.874963045120239258e-01 1.688477769494056702e-02 -3.970719873905181885e-02 -1.743849962949752808e-01 8.110398799180984497e-02 9.607943892478942871e-02
-1.593019217252731323e-01 2.489655613899230957e-01 -2.176670916378498077e-02 -2.450485713779926300e-02 3.754369616508483887e-01 -2.218559384346008301e-01 -3.094875812530517578e-01 3.945045173168182373e-01 -9.414000064134597778e-02 -1.090641245245933533e-01 6.135929375886917114e-03 2.141106873750686646e-01 1.718706637620925903e-01 -2.643213272094726562e-01 2.863262593746185303e-01 1.187056526541709900e-01 1.904907077550888062e-02 9.176531434059143066e-02 -2.957140095531940460e-02 1.077381819486618042e-01 -2.857370674610137939e-02 7.756267488002777100e-02 -2.637556195259094238e-01 1.581682562828063965e-01 6.622610241174697876e-02 2.869295142590999603e-02 -9.552074223756790161e-02 1.040154621005058289e-01 -8.312751352787017822e-02 8.977444469928741455e-02 -9.291654452681541443e-03 -2.120541483163833618e-01
-3.454086184501647949e-01 -1.491220742464065552e-01 1.124885529279708862e-01 -1.980848610401153564e-01 -8.201339840888977051e-02 3.091078996658325195e-01 -1.027270257472991943e-01 -1.938122808933258057e-01 4.963118582963943481e-02 -7.280190289020538330e-02 7.627322524785995483e-02 -1.256596110761165619e-02 4.813248813152313232e-01 -1.566902399063110352e-01 4.482470080256462097e-02 1.798998117446899414e-01 -1.089553609490394592e-01 -7.540097087621688843e-02 -2.654865384101867676e-03 2.081439048051834106e-01 3.534709811210632324e-01 2.403344959020614624e-01 1.594867706298828125e-01 3.905200958251953125e-02 -2.049323618412017822e-01 -1.330564916133880615e-02 7.512838393449783325e-02 -6.445050239562988281e-02 3.190448880195617676e-02 -1.098622684367001057e-03 -1.677792072296142578e-01 1.201143302023410797e-02
-2.871997654438018799e-01 -4.922378808259963989e-02 6.711362302303314209e-02 -1.285003125667572021e-01 -1.816365495324134827e-02 -6.163338199257850647e-02 6.169189140200614929e-02 2.832278609275817871e-01 -2.840057201683521271e-02 2.205087989568710327e-01 2.089010737836360931e-02 -7.578065991401672363e-02 2.479949593544006348e-01 -2.912673056125640869e-01 1.489047855138778687e-01 1.217138916254043579e-01 -8.957670629024505615e-02 2.301013469696044922e-01 -2.216167449951171875e-01 -1.389662623405456543e-01 2.443120032548904419e-01 -2.370522767305374146e-01 -1.622760891914367676e-01 -2.320772856473922729e-01 -3.701575845479965210e-02 1.676041930913925171e-01 -1.317253261804580688e-01 -2.060257196426391602e-01 -9.665936231613159180e-02 -1.201601997017860413e-01 1.938610076904296875e-01 -3.014869987964630127e-01
9.350094199180603027e-02 2.059318274259567261e-01 1.753918081521987915e-01 -4.760763943195343018e-01 1.005974858999252319e-01 1.137903705239295959e-01 -6.422876566648483276e-02 2.293671667575836182e-01 -1.878724545240402222e-01 -1.264201253652572632e-01 -9.970690310001373291e-02 1.333590298891067505e-01 4.228606447577476501e-02 -2.615516781806945801e-01 2.176246941089630127e-01 2.657962590456008911e-02 2.024927362799644470e-02 1.739124208688735962e-01 2.205616086721420288e-01 2.135076224803924561e-01 2.151856422424316406e-01 -5.122263729572296143e-02 -1.246169507503509521e-01 2.177371978759765625e-01 8.525577187538146973e-02 7.150857895612716675e-02 6.342215090990066528e-02 -2.100833505392074585e-01 -2.977588176727294922e-01 2.269969135522842407e-02 1.656106263399124146e-01 -2.166928537189960480e-02
-5.690404772758483887e-02 3.182452321052551270e-01 -2.243311256170272827e-01 -3.212994635105133057e-01 -9.352149441838264465e-03 -8.383668214082717896e-02 -2.062847167253494263e-01 1.651483923196792603e-01 -1.450090855360031128e-01 -7.668153941631317139e-02 -7.164774090051651001e-02 6.191768869757652283e-02 -6.635587662458419800e-02 -1.749963313341140747e-01 -1.242582798004150391e-01 3.537863194942474365e-01 1.220846623182296753e-01 5.771002545952796936e-02 1.017898768186569214e-01 8.341299742460250854e-02 2.173853814601898193e-01 1.227555871009826660e-01 1.045335177332162857e-02 4.160013496875762939e-01 -2.276890724897384644e-01 7.835941761732101440e-02 2.717166766524314880e-02 -3.476861119270324707e-02 -2.117035239934921265e-01 -7.790300995111465454e-03 6.231374666094779968e-02 -2.715450525283813477e-01
-2.117504030466079712e-01 9.211947768926620483e-02 -1.508832722902297974e-01 -2.858707606792449951e-01 -1.163398250937461853e-01 -2.186752296984195709e-02 -7.685548067092895508e-02 1.302148997783660889e-01 -1.465478390455245972e-01 1.668185144662857056e-01 2.389892786741256714e-01 -2.175125032663345337e-01 2.081703841686248779e-01 -6.226367503404617310e-02 -6.398139148950576782e-02 1.761741042137145996e-01 -1.764217764139175415e-01 1.586171835660934448e-01 -3.080617785453796387e-01 7.707556337118148804e-02 1.868094205856323242e-01 -6.946909241378307343e-03 1.790512353181838989e-01 3.243693709373474121e-02 -2.826198339462280273e-01 -5.831875372678041458e-03 -3.082118332386016846e-01 3.423680961132049561e-01 -6.198020279407501221e-02 -9.976200759410858154e-02 4.256069194525480270e-03 -1.952497810125350952e-01
-2.347651571035385132e-01 2.845906019210815430e-01 1.933116018772125244e-01 9.171498566865921021e-02 1.783104389905929565e-01 2.751521766185760498e-02 -2.592727541923522949e-01 -8.562403917312622070e-02 -2.783180475234985352e-01 -2.865735888481140137e-01 -1.156799495220184326e-01 5.908164381980895996e-02 2.187570482492446899e-01 -2.520505785942077637e-01 4.453144967555999756e-02 -3.512585163116455078e-02 2.289201878011226654e-02 4.731489345431327820e-02 1.371300071477890015e-01 2.402033507823944092e-01 -6.920519471168518066e-02 1.188449859619140625e-01 1.423747744411230087e-02 3.430084884166717529e-01 -2.858774363994598389e-01 1.237285807728767395e-01 -1.663684397935867310e-01 -8.716151118278503418e-02 -7.900035381317138672e-02 2.114008963108062744e-01 1.435707360506057739e-01 7.611206267029047012e-03
-1.133995130658149719e-01 1.902270168066024780e-01 6.327149271965026855e-02 -5.463831126689910889e-02 1.370646506547927856e-01 7.332700770348310471e-03 -3.112653493881225586e-01 2.221466600894927979e-01 -1.486697793006896973e-01 1.871319413185119629e-01 7.825520634651184082e-02 2.212906330823898315e-01 2.499902844429016113e-01 -4.898078367114067078e-02 -1.533799171447753906e-01 1.277468651533126831e-01 -9.934628009796142578e-02 -9.890286624431610107e-02 -2.140951156616210938e-01 2.653748691082000732e-01 2.167366445064544678e-01 -2.199147194623947144e-01 3.995602205395698547e-02 3.232618272304534912e-01 7.008596509695053101e-02 -1.999354455620050430e-03 -5.569146201014518738e-02 8.150973170995712280e-02 1.325959265232086182e-01 -4.271802678704261780e-02 2.115751355886459351e-01 -3.817861378192901611e-01
-2.435991466045379639e-01 -7.921724021434783936e-02 1.366536766290664673e-01 -1.713110804557800293e-01 1.113963723182678223e-01 1.104243919253349304e-01 -1.872356086969375610e-01 2.311612516641616821e-01 -7.907972671091556549e-03 -2.114702463150024414e-01 9.146624058485031128e-02 7.865241169929504395e-02 -1.441532522439956665e-01 -2.295819371938705444e-01 -4.540245607495307922e-02 2.757339179515838623e-01 -3.841624595224857330e-03 -7.361566275358200073e-02 2.833637297153472900e-01 3.832308948040008545e-01 3.844838440418243408e-01 9.115333110094070435e-02 1.217115446925163269e-01 -1.021736264228820801e-01 -2.216698043048381805e-02 2.638597600162029266e-02 8.531975559890270233e-03 6.761719286441802979e-02 -3.695848882198333740e-01 2.927957801148295403e-03 -5.635613203048706055e-02 5.252612754702568054e-02
-1.335368752479553223e-01 2.635594010353088379e-01 2.911017239093780518e-01 1.372147351503372192e-01 2.760692536830902100e-01 7.364628463983535767e-02 -1.940481364727020264e-02 1.760120540857315063e-01 3.698557242751121521e-02 1.306900531053543091e-01 1.202512308955192566e-01 2.223536074161529541e-01 2.440773248672485352e-01 -3.127087652683258057e-02 -4.075527191162109375e-02 3.109411001205444336e-01 -6.883280724287033081e-02 -1.933882534503936768e-01 1.440058462321758270e-02 2.006308138370513916e-01 1.149924993515014648e-01 1.408721506595611572e-01 -2.361741214990615845e-01 1.069487482309341431e-01 -2.665805816650390625e-01 2.362079918384552002e-01 -1.633328795433044434e-01 -1.104724779725074768e-01 3.957918845117092133e-03 2.520251572132110596e-01 2.058528512716293335e-01 1.909325458109378815e-02
-1.457372903823852539e-01 -2.544940710067749023e-01 7.685289531946182251e-02 -1.164334788918495178e-01 -1.485548168420791626e-01 1.180734634399414062e-01 -1.279314905405044556e-01 -5.035676807165145874e-02 3.588968887925148010e-02 -7.210621982812881470e-02 2.588603794574737549e-01 3.575263172388076782e-02 1.869200468063354492e-01 -4.389058649539947510e-01 -4.315591230988502502e-02 2.916301190853118896e-01 -2.047148793935775757e-01 8.849585801362991333e-02 -5.244552623480558395e-03 2.531036436557769775e-01 2.056824266910552979e-01 1.054466292262077332e-01 -7.600628584623336792e-02 1.398697644472122192e-01 -5.663280934095382690e-02 7.250442355871200562e-02 -2.712533175945281982e-01 -6.610672920942306519e-03 -2.207746803760528564e-01 6.096998974680900574e-02 8.185002207756042480e-02 3.413468897342681885e-01
-1.109451353549957275e-01 3.864895179867744446e-02 -2.582615613937377930e-01 -1.685421764850616455e-01 1.351003497838973999e-01 2.110117375850677490e-01 -2.342380881309509277e-01 1.136026084423065186e-01 -3.505819290876388550e-02 1.000449284911155701e-01 8.823849260807037354e-02 1.018067169934511185e-02 1.984355896711349487e-01 -3.784383535385131836e-01 2.953862547874450684e-01 6.779000908136367798e-02 -5.455515533685684204e-02 -1.172430366277694702e-01 -4.995628073811531067e-02 -2.087348997592926025e-01 4.623671174049377441e-01 -2.245117872953414917e-01 1.054441109299659729e-01 2.529676072299480438e-02 -3.072581887245178223e-01 -7.954552769660949707e-02 -1.019140705466270447e-01 3.567763417959213257e-02 8.598909527063369751e-02 -5.581757053732872009e-02 7.292708754539489746e-02 3.799830796197056770e-03
-5.782712623476982117e-02 1.317579112946987152e-02 -3.163059055805206299e-01 -3.731400668621063232e-01 7.853519171476364136e-02 1.007676869630813599e-01 -1.012439802289009094e-01 2.078967839479446411e-01 -5.055494606494903564e-02 1.383701264858245850e-01 -1.528503000736236572e-01 -5.015005916357040405e-02 2.620421051979064941e-01 -1.483923345804214478e-01 8.589468896389007568e-02 -2.514861058443784714e-03 -2.909708321094512939e-01 7.514251768589019775e-02 1.214252635836601257e-01 -2.049666494131088257e-01 3.612284362316131592e-01 -3.991913050413131714e-02 2.019166946411132812e-01 2.271456122398376465e-01 -2.272603511810302734e-01 -6.033504381775856018e-02 -5.871009826660156250e-02 2.178186774253845215e-01 -1.308322846889495850e-01 -7.895790040493011475e-02 1.967689394950866699e-01 -4.467111825942993164e-02
-1.364298462867736816e-01 -6.200832501053810120e-02 8.500996977090835571e-03 -1.896597445011138916e-01 5.808124318718910217e-03 -1.927803605794906616e-01 -4.873587563633918762e-02 1.078268885612487793e-02 -6.744673103094100952e-02 -1.481780558824539185e-01 2.426315993070602417e-01 -2.396075576543807983e-01 1.115576624870300293e-01 -3.405515253543853760e-01 2.575892582535743713e-02 4.140915572643280029e-01 9.909213334321975708e-02 -2.212365269660949707e-01 5.473729968070983887e-02 1.087948158383369446e-01 1.566834449768066406e-01 -4.746396839618682861e-02 3.069417476654052734e-01 1.674686670303344727e-01 -2.710438370704650879e-01 1.540936622768640518e-02 -1.672354042530059814e-01 -1.080730631947517395e-01 -2.952417433261871338e-01 -1.811629086732864380e-01 -4.967886582016944885e-02 -1.333651249296963215e-03
4.820198565721511841e-02 1.948480010032653809e-01 1.179858967661857605e-01 -1.141389012336730957e-01 1.472664326429367065e-01 -8.983549661934375763e-03 -2.077338546514511108e-01 3.046230077743530273e-01 -8.920656144618988037e-02 6.970820575952529907e-02 -1.073308885097503662e-01 1.702452898025512695e-01 1.703507304191589355e-01 -2.779701054096221924e-01 -3.013836145401000977e-01 -4.900034889578819275e-02 -2.043735384941101074e-01 2.365215122699737549e-01 4.496698081493377686e-02 2.478378079831600189e-02 2.247598320245742798e-01 -3.147679269313812256e-01 9.587591886520385742e-02 2.035554498434066772e-01 -9.366647154092788696e-02 -3.331035748124122620e-02 1.744093298912048340e-01 -5.059646815061569214e-02 -6.240740418434143066e-02 -1.613307930529117584e-02 3.269611001014709473e-01 -2.602216899394989014e-01
-1.758791953325271606e-01 -9.700439870357513428e-03 -2.470511049032211304e-01 -2.790566086769104004e-01 1.073968261480331421e-01 1.008102148771286011e-01 -2.756630778312683105e-01 5.645791441202163696e-02 1.243460625410079956e-01 1.265353709459304810e-01 3.719582781195640564e-02 -9.494365006685256958e-02 1.375622302293777466e-01 -1.348997205495834351e-01 9.560522437095642090e-02 -6.292255222797393799e-02 -1.200115755200386047e-01 -8.559507876634597778e-02 -4.250429570674896240e-02 -1.706562121398746967e-03 4.541279375553131104e-01 -2.601192593574523926e-01 1.954617053270339966e-01 1.554866582155227661e-01 -4.387398958206176758e-01 -1.112145110964775085e-01 -1.432902663946151733e-01 3.655217960476875305e-02 6.697247177362442017e-02 -5.406221747398376465e-02 2.056038975715637207e-01 -2.956833131611347198e-02
-4.564922451972961426e-01 -3.984933346509933472e-02 2.703220397233963013e-02 -9.227631986141204834e-02 2.103718519210815430e-01 1.514698863029479980e-01 -1.441512405872344971e-01 2.028211951255798340e-01 -1.617403351701796055e-03 -4.062500968575477600e-02 1.214128956198692322e-01 3.818212449550628662e-01 -5.527915433049201965e-02 -8.389502763748168945e-02 -9.217476472258567810e-03 4.048844277858734131e-01 1.338929217308759689e-02 4.874427616596221924e-02 1.987339183688163757e-02 4.140501618385314941e-01 3.121857717633247375e-02 1.908736675977706909e-01 1.500370055437088013e-01 8.611037582159042358e-02 9.463746100664138794e-03 1.834831982851028442e-01 -2.517247572541236877e-02 7.998235523700714111e-02 -1.021612137556076050e-01 -9.714281558990478516e-02 8.701427280902862549e-02 -7.362722605466842651e-02
-2.837203741073608398e-01 -1.790273338556289673e-01 -2.620808184146881104e-01 -5.078315362334251404e-02 -4.517342150211334229e-02 -1.939616203308105469e-01 -2.422848939895629883e-01 6.170310080051422119e-02 -2.025973349809646606e-01 -1.770523041486740112e-01 -1.334708631038665771e-01 9.361524134874343872e-02 1.965637952089309692e-01 -3.614065945148468018e-01 -2.118597030639648438e-01 2.675547599792480469e-01 -2.469424754381179810e-01 -7.601722329854965210e-02 -9.215096011757850647e-03 1.825420409440994263e-01 4.507172852754592896e-02 1.751827221596613526e-04 1.508193090558052063e-02 -5.191165953874588013e-02 -2.142570316791534424e-01 3.360057175159454346e-01 -3.565575927495956421e-02 -8.329643309116363525e-02 -4.792477563023567200e-02 -3.720389306545257568e-02 2.307838499546051025e-01 -1.565435715019702911e-02
-1.849943399429321289e-01 1.928212493658065796e-01 -1.185063347220420837e-01 -2.166214436292648315e-01 1.789457798004150391e-01 -4.913740605115890503e-02 1.638081371784210205e-01 2.635779678821563721e-01 -2.047888189554214478e-02 1.786961406469345093e-01 4.899930208921432495e-02 1.359246224164962769e-01 2.307699769735336304e-01 -2.564659118652343750e-01 -7.672761380672454834e-02 2.079207599163055420e-01 -5.668172240257263184e-02 -1.899785101413726807e-01 -1.149471625685691833e-01 1.931386590003967285e-01 3.668538331985473633e-01 3.001697659492492676e-01 -3.463544696569442749e-02 -6.149568408727645874e-02 -1.899340003728866577e-01 4.867899417877197266e-02 1.651765555143356323e-01 -1.585942506790161133e-01 -3.022357523441314697e-01 -6.878275424242019653e-02 6.694026291370391846e-02 -6.772507727146148682e-02
-2.944454252719879150e-01 -1.756181120872497559e-01 1.974912732839584351e-02 -9.774472564458847046e-02 5.055398494005203247e-02 -1.242320686578750610e-01 -2.468373179435729980e-01 3.473855257034301758e-01 2.564597688615322113e-02 -6.794109195470809937e-02 -8.473762124776840210e-02 -1.486496925354003906e-01 2.280830740928649902e-01 -2.545510828495025635e-01 2.579800784587860107e-01 -5.868519842624664307e-02 -8.824906311929225922e-03 2.654504477977752686e-01 -1.337253861129283905e-02 1.341152042150497437e-01 2.186625897884368896e-01 7.716582715511322021e-02 -9.892126917839050293e-02 -1.266013085842132568e-01 -1.655018329620361328e-01 -2.379663139581680298e-01 -1.686588227748870850e-01 1.098940744996070862e-01 -3.630523383617401123e-02 -4.308212955947965384e-04 3.099788539111614227e-02 -3.955320417881011963e-01
-1.750559508800506592e-01 7.125684618949890137e-02 1.794245243072509766e-01 -1.205118373036384583e-01 1.943914294242858887e-01 2.339228689670562744e-01 -3.275481984019279480e-02 4.578135535120964050e-02 -2.021528631448745728e-01 -6.806460767984390259e-02 2.757264673709869385e-01 -2.142656780779361725e-02 4.507957100868225098e-01 -1.954909116029739380e-01 -1.786365732550621033e-02 2.075735181570053101e-01 1.566058248281478882e-01 2.129594385623931885e-01 -6.312259286642074585e-02 -8.296301215887069702e-02 1.227504983544349670e-01 -1.815232932567596436e-01 1.107155829668045044e-01 1.360675096511840820e-01 1.091514080762863159e-01 2.554940879344940186e-01 5.192864686250686646e-02 6.907635927200317383e-02 -3.012575805187225342e-01 1.752739846706390381e-01 2.207864373922348022e-01 -2.539122663438320160e-02
-2.366881817579269409e-01 1.441664248704910278e-01 -9.341184981167316437e-03 -1.328256130218505859e-01 4.295903146266937256e-01 1.973255425691604614e-01 -2.231242209672927856e-01 -1.663224250078201294e-01 8.140381425619125366e-02 -7.803378254175186157e-02 1.928503364324569702e-01 2.132162898778915405e-01 -2.976214140653610229e-02 -2.984236776828765869e-01 2.213641703128814697e-01 -1.623666658997535706e-02 6.569454073905944824e-02 -2.777152694761753082e-03 -1.642156690359115601e-01 3.484017848968505859e-01 2.977876178920269012e-02 1.047034338116645813e-01 -8.624553680419921875e-02 2.094995081424713135e-01 -3.118220567703247070e-01 4.048676043748855591e-02 -4.222099855542182922e-02 -1.651577204465866089e-01 1.125936396420001984e-02 3.355461359024047852e-02 1.473656296730041504e-01 5.659082531929016113e-02
-1.585887968540191650e-01 -1.083059981465339661e-01 -3.794524818658828735e-02 -2.618937194347381592e-01 1.509748548269271851e-01 1.229339316487312317e-01 -1.441812664270401001e-01 6.534831225872039795e-02 -7.799418270587921143e-02 1.871122270822525024e-01 -2.824177965521812439e-03 9.970883280038833618e-02 6.918898224830627441e-02 -4.380768239498138428e-01 1.706493496894836426e-01 -3.135456517338752747e-02 -6.305195391178131104e-02 2.017436362802982330e-02 1.463141590356826782e-01 -1.494608877692371607e-04 5.092185139656066895e-01 8.080475777387619019e-02 1.614617854356765747e-01 7.010759413242340088e-02 -2.658305764198303223e-01 1.535055935382843018e-01 -3.049048781394958496e-01 5.036337673664093018e-02 9.564797580242156982e-02 2.181502245366573334e-02 -1.335538625717163086e-01 -1.117010340094566345e-01
2.082613669335842133e-02 -1.111757010221481323e-01 1.420262753963470459e-01 -2.447677552700042725e-01 2.225008904933929443e-01 -1.605041623115539551e-01 -3.810448646545410156e-01 -1.128744217567145824e-03 4.603074863553047180e-02 -1.371193379163742065e-01 -3.368601948022842407e-02 -2.096717506647109985e-01 -3.005062788724899292e-02 -2.514082193374633789e-01 3.273628652095794678e-02 2.645383179187774658e-01 2.256359606981277466e-01 2.188928574323654175e-01 7.110836356878280640e-02 7.326447218656539917e-02 3.252331614494323730e-01 -1.362485904246568680e-02 -3.163169622421264648e-01 -4.655208066105842590e-02 -5.805001035332679749e-02 -3.759627416729927063e-02 -3.757590949535369873e-01 -6.649249792098999023e-02 -8.812657743692398071e-02 -9.294240176677703857e-02 2.758040092885494232e-02 -2.190069295465946198e-02
-1.212684288620948792e-01 -1.236413121223449707e-01 -4.032348096370697021e-02 -1.069543883204460144e-02 3.417159197852015495e-03 1.573778837919235229e-01 -9.246941655874252319e-02 1.608465015888214111e-01 8.368948101997375488e-02 -1.429068446159362793e-01 -1.677081584930419922e-01 9.758801013231277466e-02 2.075165957212448120e-01 -2.794249057769775391e-01 6.345915049314498901e-02 2.258846461772918701e-01 2.141247838735580444e-01 1.397868096828460693e-01 -2.730415463447570801e-01 2.289834469556808472e-01 2.781624794006347656e-01 -2.190271914005279541e-01 -7.775238156318664551e-02 3.824658989906311035e-01 -2.207153141498565674e-01 1.027797460556030273e-01 -5.136555433273315430e-02 -1.414139755070209503e-02 2.458818703889846802e-01 3.402134031057357788e-02 1.420303247869014740e-02 -2.716879844665527344e-01
-2.092507332563400269e-01 -1.285469997674226761e-02 7.104440033435821533e-02 -2.739700078964233398e-01 2.412607148289680481e-02 2.081889212131500244e-01 5.891450867056846619e-02 3.585708141326904297e-01 -1.153810620307922363e-01 9.657999873161315918e-02 -1.173482835292816162e-01 3.081568777561187744e-01 -8.434775471687316895e-02 -1.253984421491622925e-01 -8.917702734470367432e-02 7.903560996055603027e-02 -1.184285879135131836e-01 -1.869038641452789307e-01 4.083625972270965576e-02 2.674680203199386597e-03 4.684506654739379883e-01 1.673418283462524414e-01 -3.203114867210388184e-02 9.988711029291152954e-02 -1.532339006662368774e-01 6.641832739114761353e-02 -2.541926689445972443e-02 -8.880916237831115723e-02 -2.786649763584136963e-01 -2.722132205963134766e-01 1.825239956378936768e-01 -3.135332465171813965e-02
-9.646014124155044556e-02 -1.185052767395973206e-01 -3.781903386116027832e-01 -2.672083377838134766e-01 -1.499232184141874313e-02 1.249868497252464294e-01 -2.562664151191711426e-01 1.466618180274963379e-01 -9.509771317243576050e-02 -8.420983329415321350e-03 4.097460955381393433e-02 -1.277790814638137817e-01 2.328334301710128784e-01 -2.280420660972595215e-01 4.180568456649780273e-02 5.372657254338264465e-02 4.915758594870567322e-02 -1.107877567410469055e-01 -1.823580265045166016e-01 -1.600913703441619873e-02 3.593902885913848877e-01 -1.903354525566101074e-01 1.036649495363235474e-01 1.458323150873184204e-01 -3.064411878585815430e-01 -2.721394896507263184e-01 -2.424210608005523682e-01 9.286246448755264282e-02 -9.560967236757278442e-02 -2.293405495584011078e-02 1.107132062315940857e-01 1.354235857725143433e-01
-2.334692478179931641e-01 -3.694162890315055847e-02 1.933193504810333252e-01 6.525905430316925049e-02 -1.058987379074096680e-01 5.645598098635673523e-02 6.063499674201011658e-02 9.249757975339889526e-02 7.583173364400863647e-02 -3.044482469558715820e-01 6.160960346460342407e-02 4.063097760081291199e-02 5.335317850112915039e-01 -1.571430116891860962e-01 1.376437544822692871e-01 1.179554015398025513e-01 -1.330484449863433838e-01 1.816261857748031616e-01 -2.453544884920120239e-01 -1.338232308626174927e-01 2.944695055484771729e-01 -4.381099343299865723e-02 9.017994999885559082e-02 8.247080445289611816e-02 1.009344402700662613e-02 2.249708920717239380e-01 -1.050113793462514877e-02 1.310640275478363037e-01 -5.525672808289527893e-02 -3.303329944610595703e-01 6.500951200723648071e-02 -1.140287816524505615e-01
-1.913036853075027466e-01 -5.832747370004653931e-02 -4.654095321893692017e-02 -1.263987272977828979e-01 1.291930973529815674e-01 1.279059499502182007e-01 -2.900376319885253906e-01 1.068661808967590332e-01 2.131274491548538208e-01 -2.954093813896179199e-01 2.600813210010528564e-01 2.767004668712615967e-01 3.786792233586311340e-02 -1.049019768834114075e-01 1.075198054313659668e-01 3.960438370704650879e-01 1.350789964199066162e-01 2.921120226383209229e-01 -9.449128061532974243e-02 3.181614279747009277e-01 1.475280821323394775e-01 -8.265642076730728149e-02 2.051876634359359741e-01 4.552126675844192505e-02 -6.537733972072601318e-02 2.000383138656616211e-01 4.736564587801694870e-03 3.644077107310295105e-02 -9.103388339281082153e-02 -1.029689162969589233e-01 5.105270072817802429e-02 4.338648170232772827e-02
-5.922181904315948486e-02 -7.712032645940780640e-02 3.422755300998687744e-01 -1.136480718851089478e-01 4.223300144076347351e-02 -2.180884927511215210e-01 -2.971867620944976807e-01 3.550453782081604004e-01 1.918909884989261627e-02 -4.173376038670539856e-02 8.356321603059768677e-02 -2.256657928228378296e-02 3.231044411659240723e-01 -1.732363104820251465e-01 -1.656449139118194580e-01 2.396353781223297119e-01 -2.177796214818954468e-01 2.204003371298313141e-02 2.007571049034595490e-02 1.521147191524505615e-01 1.112504526972770691e-01 -6.831747293472290039e-02 8.054210245609283447e-02 4.429540131241083145e-03 -1.348790973424911499e-01 -7.875883579254150391e-02 -8.844447322189807892e-03 -4.586767256259918213e-01 2.367402985692024231e-02 7.083803415298461914e-02 1.733742803335189819e-01 4.877968877553939819e-02
-1.758002042770385742e-01 6.643984466791152954e-02 1.156879886984825134e-01 -3.787762820720672607e-01 6.953403353691101074e-02 2.977008186280727386e-02 1.420453935861587524e-02 1.763485670089721680e-01 -2.776905596256256104e-01 -1.171078905463218689e-01 -1.637302339076995850e-01 -1.533092707395553589e-01 -6.414529867470264435e-03 -2.743061780929565430e-01 -5.649658292531967163e-02 4.654607921838760376e-02 8.415076136589050293e-02 -3.226405680179595947e-01 -5.651134625077247620e-02 1.824592947959899902e-01 3.294124305248260498e-01 2.445843303576111794e-03 -3.593349456787109375e-01 1.286147087812423706e-01 -1.776275038719177246e-01 -4.260736517608165741e-03 -1.044702082872390747e-01 -5.144100263714790344e-02 -2.475066930055618286e-01 4.405200853943824768e-02 1.940304189920425415e-01 -3.462797775864601135e-02
-1.624142080545425415e-01 2.364513725042343140e-01 -1.909576207399368286e-01 -3.134756088256835938e-01 -6.975363940000534058e-02 -1.436815503984689713e-02 1.131895333528518677e-01 2.333975434303283691e-01 1.584822498261928558e-02 1.238068193197250366e-01 8.831746131181716919e-02 1.227075308561325073e-01 8.537815511226654053e-02 -1.860711872577667236e-01 -1.026533395051956177e-01 2.517830133438110352e-01 -5.635198205709457397e-02 -6.757925450801849365e-02 -5.173315107822418213e-02 2.173026651144027710e-01 3.101864457130432129e-01 3.380616307258605957e-01 -7.804907858371734619e-02 -8.312880992889404297e-02 -2.346128784120082855e-02 -6.073525920510292053e-02 -1.546041816473007202e-01 -1.869944185018539429e-01 -3.210566043853759766e-01 1.120770350098609924e-02 2.616579830646514893e-01 -2.010535597801208496e-01
-2.685428857803344727e-01 6.505528930574655533e-03 -7.930714637041091919e-02 -2.651216387748718262e-01 3.467573225498199463e-02 -9.348528087139129639e-02 -2.563604526221752167e-02 1.817852556705474854e-01 -3.125068247318267822e-01 -2.349450588226318359e-01 -3.772198557853698730e-01 -5.925241112709045410e-02 1.917944252490997314e-01 -3.079748749732971191e-01 -1.908151805400848389e-02 1.991584151983261108e-01 -1.725047230720520020e-01 8.389309048652648926e-02 -9.137603640556335449e-02 1.426647454500198364e-01 -1.547347754240036011e-01 -1.688960045576095581e-01 1.226458400487899780e-01 2.669140100479125977e-01 1.667345757596194744e-03 2.988411486148834229e-02 -1.277674585580825806e-01 -2.932421490550041199e-02 -1.291575841605663300e-03 -9.333824366331100464e-02 1.355668753385543823e-01 -2.964223027229309082e-01
-2.114848792552947998e-02 1.109018325805664062e-01 5.688885971903800964e-02 -2.292293757200241089e-01 4.477657005190849304e-02 -1.282812356948852539e-01 -9.065322577953338623e-02 1.471114605665206909e-01 1.996955648064613342e-02 -4.007335752248764038e-02 -8.835823088884353638e-02 -5.316537246108055115e-02 3.371607959270477295e-01 -9.221571683883666992e-02 3.402788639068603516e-01 -1.172676980495452881e-01 9.677800536155700684e-02 -3.390012308955192566e-03 -4.733365774154663086e-02 8.212076872587203979e-02 3.143193125724792480e-01 -1.284959614276885986e-01 1.932639181613922119e-01 3.051697015762329102e-01 -3.238457143306732178e-01 1.178715303540229797e-01 -1.422318071126937866e-01 2.968741357326507568e-01 -1.088957767933607101e-02 -5.971700325608253479e-02 2.396117448806762695e-01 2.576970756053924561e-01
-3.181526362895965576e-01 8.298043161630630493e-02 3.075391352176666260e-01 7.260541897267103195e-03 1.078551784157752991e-01 7.233028858900070190e-02 -1.340680718421936035e-01 2.151733934879302979e-01 -2.054575085639953613e-02 -1.759939491748809814e-01 2.341237366199493408e-01 -1.706504225730895996e-01 1.696931719779968262e-01 -6.500094383955001831e-02 -9.059029817581176758e-02 -2.324668690562248230e-03 -2.331655472517013550e-02 -9.388971328735351562e-02 -8.391232788562774658e-02 1.735835075378417969e-01 3.082659542560577393e-01 -2.496961690485477448e-02 -2.603728175163269043e-01 2.127103507518768311e-01 -2.741967737674713135e-01 2.173517197370529175e-01 -5.428607575595378876e-03 4.927369952201843262e-02 -3.411000669002532959e-01 1.387481112033128738e-02 -2.369553148746490479e-01 8.223320543766021729e-02
-4.751349687576293945e-01 1.873736381530761719e-01 2.400393038988113403e-01 -6.895589083433151245e-02 2.536957561969757080e-01 -2.092054486274719238e-01 -1.911124289035797119e-01 3.697676956653594971e-01 1.078682616353034973e-01 -1.264179348945617676e-01 1.273922175168991089e-01 1.452792584896087646e-01 1.948192417621612549e-01 1.227586045861244202e-01 9.932380169630050659e-02 -1.803718879818916321e-02 1.591907888650894165e-01 -4.812976345419883728e-03 3.857589140534400940e-02 -1.360812503844499588e-02 2.331595569849014282e-01 2.434075623750686646e-01 -7.078480720520019531e-02 5.836214870214462280e-03 -2.162111401557922363e-01 6.067636981606483459e-02 -1.259653270244598389e-01 7.467459887266159058e-02 -1.121197566390037537e-01 4.612929746508598328e-02 1.026446372270584106e-01 -1.562571525573730469e-01
-1.072926633059978485e-02 -2.301978170871734619e-01 1.018214821815490723e-01 -2.165596634149551392e-01 -1.120749786496162415e-01 9.410835057497024536e-02 -7.152752578258514404e-02 1.877298057079315186e-01 -2.219029814004898071e-01 1.936486661434173584e-01 3.520259261131286621e-01 2.197238616645336151e-02 2.640632912516593933e-02 -5.082014799118041992e-01 4.248166806064546108e-04 1.419552862644195557e-01 -7.092674821615219116e-02 1.717398911714553833e-01 2.541878819465637207e-02 1.277083307504653931e-01 1.324762254953384399e-01 -8.453951217234134674e-03 -1.383987069129943848e-01 2.285025268793106079e-01 -1.653656810522079468e-01 -9.989628940820693970e-02 3.532565385103225708e-02 3.633529320359230042e-02 -3.739133179187774658e-01 9.958259016275405884e-02 -8.184617757797241211e-02 -2.826982177793979645e-02
-1.571398228406906128e-01 9.766513109207153320e-02 9.734516590833663940e-02 1.182345896959304810e-01 7.133021950721740723e-02 -5.344299599528312683e-02 -2.878418266773223877e-01 2.213849127292633057e-01 -6.229871511459350586e-02 -5.069038365036249161e-03 1.648050150834023952e-03 -6.415804475545883179e-02 -5.312504991888999939e-02 -4.538830816745758057e-01 -3.694310411810874939e-02 2.149908989667892456e-01 2.817958034574985504e-02 1.575998663902282715e-01 -5.193040147423744202e-02 2.688610553741455078e-01 -9.780178219079971313e-02 1.345810201019048691e-02 5.552819371223449707e-02 6.232688575983047485e-02 -3.741663992404937744e-01 3.670434355735778809e-01 -1.167784705758094788e-01 -2.661418318748474121e-01 1.495630145072937012e-01 2.429204806685447693e-02 1.834431737661361694e-01 -7.022143900394439697e-02
-5.799541994929313660e-02 -9.911447763442993164e-02 1.171014457941055298e-01 -2.173949182033538818e-01 1.443643122911453247e-01 -1.525247097015380859e-01 -2.529054582118988037e-01 2.911072373390197754e-01 -4.698908329010009766e-02 -1.300673335790634155e-01 -8.391632139682769775e-02 -2.558357715606689453e-01 2.064752131700515747e-01 -3.994796276092529297e-01 1.162192076444625854e-01 1.051771789789199829e-01 -2.765159904956817627e-01 2.121562324464321136e-02 -1.924816370010375977e-01 1.314668916165828705e-02 1.203962881118059158e-02 1.004493907094001770e-01 1.754126101732254028e-01 -4.749333485960960388e-02 -1.827024519443511963e-01 2.156789004802703857e-01 -3.811600059270858765e-02 -3.430078923702239990e-01 -1.337805241346359253e-01 -1.730560660362243652e-01 -6.071932986378669739e-02 -8.182156085968017578e-02
-3.182145953178405762e-01 6.303276121616363525e-02 7.685481011867523193e-02 2.281691879034042358e-01 -5.512765422463417053e-02 -2.212361544370651245e-01 -3.178354203701019287e-01 1.111988276243209839e-01 -8.074812591075897217e-02 -9.933052211999893188e-02 1.216216385364532471e-01 7.801245898008346558e-02 2.552875578403472900e-01 -2.543168067932128906e-01 -5.743565782904624939e-02 1.129544824361801147e-01 -8.808735013008117676e-02 -2.637226581573486328e-01 -7.099362462759017944e-02 1.623384952545166016e-01 9.885248541831970215e-02 -1.292952150106430054e-01 -1.316322684288024902e-01 1.734438352286815643e-02 -2.534151673316955566e-01 1.078082695603370667e-01 -2.022676616907119751e-01 -1.201594024896621704e-01 -3.112903237342834473e-01 3.057137131690979004e-01 -2.537993900477886200e-02 1.150629073381423950e-01
-5.890391394495964050e-02 3.354522585868835449e-01 8.764191716909408569e-02 1.020683869719505310e-01 3.227781951427459717e-01 -2.212389372289180756e-02 8.800893090665340424e-03 6.257020682096481323e-02 1.090829968452453613e-01 3.177183493971824646e-02 9.615106880664825439e-02 3.253054916858673096e-01 2.668077051639556885e-01 -2.287567257881164551e-01 2.164531906601041555e-04 1.056385561823844910e-01 -4.597128555178642273e-02 -2.672089338302612305e-01 1.355430632829666138e-01 9.854686260223388672e-02 1.944178491830825806e-01 -7.450051605701446533e-02 -1.919282376766204834e-01 1.719400435686111450e-01 -3.167446255683898926e-01 1.285802721977233887e-01 -2.521835267543792725e-01 -1.002276837825775146e-01 -1.884668767452239990e-01 9.895341843366622925e-02 2.041327506303787231e-01 7.584665715694427490e-02
-8.414155244827270508e-02 1.319448351860046387e-01 -1.591918058693408966e-02 -4.265968203544616699e-01 1.796214878559112549e-01 1.803547143936157227e-02 -1.730249971151351929e-01 6.032574549317359924e-02 -1.230916902422904968e-01 1.167874410748481750e-01 9.019044041633605957e-02 -2.031636424362659454e-02 -8.336731232702732086e-03 -3.751555979251861572e-01 -1.020045280456542969e-01 3.808456957340240479e-01 1.298045516014099121e-01 -1.161540970206260681e-01 -3.677707538008689880e-02 -1.715156249701976776e-02 2.103297114372253418e-01 2.152749449014663696e-01 1.722303330898284912e-01 3.050736188888549805e-01 2.154859527945518494e-02 9.643439203500747681e-02 -1.529572010040283203e-01 -1.486130505800247192e-01 -2.186862528324127197e-01 -1.859739571809768677e-01 -3.721527988091111183e-03 -1.026477366685867310e-01
-2.190519273281097412e-01 -5.804256349802017212e-02 -1.312830746173858643e-01 -1.188893467187881470e-01 1.243534311652183533e-01 4.519376158714294434e-02 1.689457148313522339e-02 -1.148656681180000305e-01 1.540728807449340820e-01 -8.555506914854049683e-02 5.505132302641868591e-02 1.477705985307693481e-01 2.236567139625549316e-01 -2.294346243143081665e-01 -2.534264512360095978e-02 2.309707105159759521e-01 8.502589911222457886e-02 5.614965409040451050e-02 -2.551396749913692474e-02 1.074528545141220093e-01 5.036195516586303711e-01 2.562873661518096924e-01 8.092856407165527344e-02 -5.588107183575630188e-02 1.160355210304260254e-01 -6.991633772850036621e-02 -2.374939322471618652e-01 -2.048310339450836182e-01 -3.809736669063568115e-01 -1.861685812473297119e-01 -1.509366780519485474e-01 5.342183262109756470e-02
-1.864617913961410522e-01 1.693063378334045410e-01 2.104424089193344116e-01 -1.924697607755661011e-01 -2.963804602622985840e-01 -6.446566432714462280e-02 -4.507094025611877441e-01 -8.301533758640289307e-02 6.349200010299682617e-02 -1.531627476215362549e-01 -1.939523220062255859e-01 -1.367292702198028564e-01 1.865106225013732910e-01 -7.864762842655181885e-02 -2.389316633343696594e-02 1.527869105339050293e-01 -6.581939756870269775e-02 1.414597928524017334e-01 -2.921466827392578125e-01 7.729816250503063202e-03 2.119416743516921997e-01 -1.797288358211517334e-01 -3.481645137071609497e-02 2.115620225667953491e-01 -2.577693164348602295e-01 2.029024362564086914e-01 -3.224693238735198975e-02 -7.973684370517730713e-02 -1.780506782233715057e-02 -9.608934074640274048e-02 1.435049623250961304e-01 1.625397354364395142e-01
-2.465461045503616333e-01 3.652747869491577148e-01 2.463392019271850586e-01 -2.942045927047729492e-01 -1.586174815893173218e-01 1.985507011413574219e-01 -2.842519879341125488e-01 -1.596036404371261597e-01 -9.907907992601394653e-02 -1.828293055295944214e-01 8.683802187442779541e-02 1.101585850119590759e-01 3.054300248622894287e-01 -1.794465035200119019e-01 -4.183657467365264893e-02 3.836118429899215698e-02 -8.530611544847488403e-02 1.934727430343627930e-01 -1.581628471612930298e-01 -2.269273996353149414e-02 4.705845564603805542e-02 -2.600379586219787598e-01 1.885448582470417023e-02 3.082322776317596436e-01 5.451607704162597656e-02 6.081017106771469116e-02 3.848884254693984985e-02 -1.824005693197250366e-01 -7.628443837165832520e-02 1.130073815584182739e-01 -4.330521915107965469e-03 -2.449898608028888702e-02
1.082399580627679825e-02 1.990751735866069794e-02 1.950835138559341431e-01 -1.533909291028976440e-01 -1.552496701478958130e-01 7.931976765394210815e-02 -3.834803402423858643e-01 1.433051377534866333e-01 -2.087281793355941772e-01 6.200226023793220520e-02 -5.247713625431060791e-02 7.984697073698043823e-02 2.037918008863925934e-02 -2.064153105020523071e-01 -1.060038246214389801e-02 -4.383189976215362549e-02 -5.436956882476806641e-03 1.773392111063003540e-01 -7.062102854251861572e-02 -8.801047503948211670e-02 4.789732396602630615e-01 2.132163196802139282e-01 -1.305268406867980957e-01 -1.357316821813583374e-01 -2.243928015232086182e-01 2.365290224552154541e-01 -2.399800717830657959e-02 3.029981441795825958e-02 -1.646805703639984131e-01 -2.126694619655609131e-01 -3.460556734353303909e-03 3.218917548656463623e-01
-1.308118104934692383e-01 -7.789413630962371826e-02 -9.028001129627227783e-02 1.549263391643762589e-02 2.099831104278564453e-01 -2.873207330703735352e-01 -1.432818174362182617e-01 2.889681048691272736e-02 -1.827456206083297729e-01 -1.773558557033538818e-01 -9.576023370027542114e-02 -6.860422901809215546e-03 5.919916927814483643e-02 -4.337787330150604248e-01 -3.790461122989654541e-01 2.536934912204742432e-01 8.510020375251770020e-02 -6.259300559759140015e-02 1.109544336795806885e-01 9.820894151926040649e-02 2.041705101728439331e-01 3.902599588036537170e-02 2.295279353857040405e-01 1.846032589673995972e-02 -3.063606023788452148e-01 1.730569899082183838e-01 -1.086174547672271729e-01 -1.569903045892715454e-01 -1.063344627618789673e-01 -7.567182183265686035e-02 -7.734242826700210571e-03 -1.998896002769470215e-01
-1.744763851165771484e-01 2.987527847290039062e-01 -4.731243476271629333e-02 -1.487182378768920898e-01 1.154080629348754883e-01 -9.727567434310913086e-02 -2.809686586260795593e-02 2.354754209518432617e-01 -2.378055006265640259e-01 1.262099444866180420e-01 8.432482182979583740e-02 5.161356553435325623e-02 -2.896516025066375732e-02 -1.213223710656166077e-01 2.228153869509696960e-02 1.945580840110778809e-01 6.045551225543022156e-02 2.250481992959976196e-01 1.744807064533233643e-01 -9.187081595882773399e-04 4.657528102397918701e-01 -1.070961281657218933e-01 1.050471216440200806e-01 -2.198915183544158936e-02 -2.372916340827941895e-01 7.973635941743850708e-02 -1.506891250610351562e-01 -3.318202197551727295e-01 -2.905978262424468994e-01 -9.570772945880889893e-02 8.306657522916793823e-02 1.418564617633819580e-01
3.704082965850830078e-02 2.214916199445724487e-01 -5.353206768631935120e-02 -3.136605918407440186e-01 -5.759719386696815491e-02 -5.395316984504461288e-04 -2.347679734230041504e-01 1.896128505468368530e-01 -4.740893468260765076e-02 -5.325568839907646179e-02 -6.671318411827087402e-02 1.612472981214523315e-01 1.059878692030906677e-01 3.684336692094802856e-02 -1.054439544677734375e-01 2.269051969051361084e-01 -2.740994393825531006e-01 8.192312717437744141e-02 -1.325136125087738037e-01 3.405413627624511719e-01 3.323082029819488525e-01 3.895378112792968750e-02 -1.014953553676605225e-01 1.680890657007694244e-02 -2.837900258600711823e-02 2.149720340967178345e-01 -2.086162120103836060e-01 1.210739538073539734e-01 1.749285906553268433e-01 -8.636971563100814819e-02 3.975140154361724854e-01 -6.347061693668365479e-02
-2.621088027954101562e-01 1.680315136909484863e-01 4.713403061032295227e-02 7.669577840715646744e-03 1.343897134065628052e-01 2.128916084766387939e-01 -1.721653342247009277e-01 8.745679259300231934e-02 1.362602710723876953e-01 -1.568647325038909912e-01 3.516870364546775818e-02 1.402020901441574097e-01 -1.380344480276107788e-01 -3.127443492412567139e-01 7.964430004358291626e-02 1.649661958217620850e-01 1.689068973064422607e-01 2.322044968605041504e-01 -2.242370992898941040e-01 -5.771059170365333557e-02 2.326101809740066528e-01 -1.116774901747703552e-01 -4.773418977856636047e-02 1.059869378805160522e-01 -4.568732678890228271e-01 3.393445014953613281e-01 -4.955554846674203873e-03 1.062939167022705078e-01 -6.219164654612541199e-02 -1.759442128241062164e-02 -1.734265983104705811e-01 2.661066129803657532e-03
-1.548451185226440430e-01 8.122848346829414368e-03 -1.140860095620155334e-01 -1.471147239208221436e-01 3.359339013695716858e-02 -1.135357543826103210e-01 -4.279834032058715820e-01 -6.193426996469497681e-02 -1.135333254933357239e-01 7.122444454580545425e-03 7.304256409406661987e-02 2.188128829002380371e-01 2.075052261352539062e-01 -1.443617939949035645e-01 -4.138438031077384949e-02 7.946897298097610474e-02 2.959358394145965576e-01 2.767625451087951660e-01 2.841233275830745697e-02 5.655644461512565613e-02 4.759453237056732178e-01 1.310060769319534302e-01 1.153516694903373718e-01 -2.033989503979682922e-02 5.443644523620605469e-02 -1.122763901948928833e-01 -1.429888159036636353e-01 1.629977375268936157e-01 6.669330596923828125e-02 -2.329676896333694458e-01 1.819494366645812988e-01 -1.489763110876083374e-01
-5.192290619015693665e-02 2.473865300416946411e-01 -1.351098865270614624e-01 -4.326455593109130859e-01 -1.288282684981822968e-02 1.561302691698074341e-02 -2.741290032863616943e-01 1.114527955651283264e-01 1.178721431642770767e-02 -3.066784329712390900e-02 6.376490741968154907e-02 1.004599928855895996e-01 -1.087678596377372742e-01 -1.815666407346725464e-01 -1.490023881196975708e-01 2.746911942958831787e-01 1.891615614295005798e-02 -3.073846176266670227e-02 -1.863906346261501312e-02 -1.201136708259582520e-01 4.651888906955718994e-01 5.730177089571952820e-02 7.537601143121719360e-02 1.626933664083480835e-01 -1.266703754663467407e-01 5.405242368578910828e-02 -7.820421457290649414e-02 -2.129933536052703857e-01 -2.721827328205108643e-01 -1.178679019212722778e-01 -1.727426610887050629e-02 -2.415806949138641357e-01
-2.451230138540267944e-01 4.078181460499763489e-02 1.085511669516563416e-01 -1.262124329805374146e-01 -1.463788151741027832e-01 1.856957674026489258e-01 -1.718446016311645508e-01 2.753884531557559967e-02 6.220049038529396057e-02 8.361171185970306396e-02 1.169452350586652756e-02 -3.365015983581542969e-02 4.396862685680389404e-01 -1.030632704496383667e-01 -5.305960774421691895e-02 1.233121305704116821e-01 -1.837247163057327271e-01 -9.224249981343746185e-03 -1.518957763910293579e-01 -6.401749793440103531e-03 2.955981791019439697e-01 1.190591156482696533e-01 6.031998433172702789e-03 8.065811544656753540e-02 -1.571162641048431396e-01 2.749541401863098145e-01 -1.746945679187774658e-01 4.013041555881500244e-01 -9.966155886650085449e-02 -3.207172155380249023e-01 -2.019916474819183350e-02 1.419389098882675171e-01
-1.729715615510940552e-01 2.463401556015014648e-01 -9.906656295061111450e-02 -3.161737620830535889e-01 -1.781215658411383629e-03 -5.458492040634155273e-02 -1.050768867135047913e-01 1.913240104913711548e-01 7.666191458702087402e-02 1.336692720651626587e-01 1.306965500116348267e-01 2.173509299755096436e-01 1.420342922210693359e-01 1.028479821979999542e-02 -1.736319437623023987e-02 2.724148035049438477e-01 -2.789184078574180603e-02 1.330806612968444824e-01 -3.338487818837165833e-02 9.281399101018905640e-02 3.772876262664794922e-01 9.560470283031463623e-02 2.301598489284515381e-01 -6.253266241401433945e-03 -1.953565925359725952e-01 9.425877779722213745e-02 -6.824418902397155762e-03 -2.674765586853027344e-01 -3.573473095893859863e-01 1.975644081830978394e-01 2.984436415135860443e-02 2.171528041362762451e-01
-3.035330176353454590e-01 4.468242228031158447e-01 3.737674653530120850e-01 1.209443360567092896e-01 1.677753031253814697e-01 -9.139594621956348419e-03 -4.375081881880760193e-02 -8.932891488075256348e-02 -3.433392569422721863e-02 1.166356494650244713e-03 7.484397292137145996e-02 4.844570532441139221e-02 1.563137322664260864e-01 1.949645392596721649e-02 4.023289680480957031e-02 2.668778896331787109e-01 5.950527265667915344e-02 7.313457131385803223e-02 -1.765244603157043457e-01 3.319766819477081299e-01 2.573217451572418213e-01 1.302555799484252930e-01 1.395151317119598389e-01 2.638936638832092285e-01 -9.106265008449554443e-02 1.674238145351409912e-01 -7.428325712680816650e-02 -3.617006167769432068e-02 -1.214541196823120117e-01 1.411538720130920410e-01 6.632830202579498291e-02 -6.485772132873535156e-02
-1.611455976963043213e-01 1.588875651359558105e-01 7.193484902381896973e-02 -1.211972907185554504e-02 -1.393331289291381836e-01 5.980574712157249451e-02 4.287599772214889526e-02 2.161032520234584808e-02 -5.697831138968467712e-02 -2.226559966802597046e-01 2.002488523721694946e-01 -7.829446345567703247e-02 1.861136555671691895e-01 -8.518093824386596680e-02 -2.826815657317638397e-02 3.889011740684509277e-01 -1.463423967361450195e-01 1.725216656923294067e-01 1.147209182381629944e-01 3.967962265014648438e-01 4.024998545646667480e-01 1.041527185589075089e-02 -6.124976277351379395e-02 9.979647397994995117e-02 -7.395406067371368408e-02 -6.092053651809692383e-02 1.274370849132537842e-01 -1.214126199483871460e-01 -4.113009870052337646e-01 3.015708364546298981e-02 4.190824553370475769e-02 -1.247827559709548950e-01
-1.986435800790786743e-01 1.555872708559036255e-01 -7.992884516716003418e-02 -6.657323241233825684e-02 1.592790484428405762e-01 1.224533468484878540e-02 -4.908931255340576172e-02 2.820855081081390381e-01 -3.511586040258407593e-02 -5.991857498884201050e-02 -8.246903121471405029e-02 -2.798856608569622040e-02 6.967097287997603416e-04 3.915612027049064636e-02 1.864429861307144165e-01 3.272532522678375244e-01 -2.195287942886352539e-01 -1.270178109407424927e-01 2.817765474319458008e-01 2.317815572023391724e-01 1.340770125389099121e-01 8.325877785682678223e-02 1.782762557268142700e-01 5.490227043628692627e-02 -5.032053589820861816e-01 -3.184801340103149414e-02 -2.061086446046829224e-01 -1.553421653807163239e-02 -2.700921893119812012e-01 1.315175741910934448e-01 -5.875365436077117920e-02 -1.200455799698829651e-01
-1.172374784946441650e-01 2.376734763383865356e-01 -1.153239607810974121e-02 -2.897753715515136719e-01 9.035867452621459961e-02 -2.496257238090038300e-02 -2.667460739612579346e-01 1.204775925725698471e-02 -2.846049964427947998e-01 5.000149831175804138e-02 -1.208735927939414978e-01 1.985070258378982544e-01 3.515972793102264404e-01 -2.319975942373275757e-01 1.449883282184600830e-01 -4.886603727936744690e-02 -8.352883160114288330e-02 6.479851156473159790e-02 -5.968706682324409485e-03 -2.031337916851043701e-01 2.436219751834869385e-01 -6.477478146553039551e-02 5.469550564885139465e-02 -6.306293606758117676e-02 -2.688001841306686401e-03 -1.172955930233001709e-01 -2.459603101015090942e-01 2.314015030860900879e-01 -1.913638412952423096e-01 -4.398617520928382874e-02 3.351329565048217773e-01 -1.598141640424728394e-01
-3.046180009841918945e-01 -5.280762538313865662e-02 -6.204915791749954224e-02 4.011017456650733948e-02 -8.726736903190612793e-02 3.943482786417007446e-02 -4.397490322589874268e-01 1.576494127511978149e-01 2.323379926383495331e-02 3.632441908121109009e-02 -5.269299075007438660e-02 1.064260601997375488e-01 3.018581569194793701e-01 -3.403770029544830322e-01 1.535227596759796143e-01 -1.922931335866451263e-02 -7.131239771842956543e-02 1.288780570030212402e-01 -3.734629452228546143e-01 1.369770616292953491e-01 1.961572319269180298e-01 4.287930205464363098e-02 -3.319004923105239868e-02 -8.815609663724899292e-02 -6.598863005638122559e-02 -2.942663133144378662e-01 -1.193429231643676758e-01 1.424837708473205566e-01 -1.250096261501312256e-01 7.858939468860626221e-02 2.194387018680572510e-01 1.052389666438102722e-02
-1.694038361310958862e-01 -1.824416071176528931e-01 2.972361072897911072e-02 -1.134269610047340393e-01 2.858634889125823975e-01 -2.842643260955810547e-01 -7.655801624059677124e-02 -2.206797152757644653e-02 -8.968695998191833496e-02 -4.321900755167007446e-02 -8.500563353300094604e-02 -2.833768352866172791e-02 5.782021582126617432e-02 -3.149819076061248779e-01 1.614517346024513245e-02 1.705070436000823975e-01 -3.859689831733703613e-01 6.782937049865722656e-02 -9.871462732553482056e-02 2.859632074832916260e-01 1.981711089611053467e-01 -7.159861177206039429e-02 -1.473746169358491898e-02 9.377835690975189209e-02 -3.155051171779632568e-01 3.182300329208374023e-01 -1.129040122032165527e-02 -1.557197272777557373e-01 1.236083656549453735e-01 -9.746283292770385742e-02 2.324407845735549927e-01 -5.537543073296546936e-02
-2.207173109054565430e-01 -1.130071952939033508e-01 3.348083496093750000e-01 -1.529275923967361450e-01 -4.059217497706413269e-02 5.808018520474433899e-02 -9.229065477848052979e-02 -1.111378744244575500e-01 1.452900916337966919e-01 -2.386289648711681366e-02 1.555289477109909058e-01 -1.530731469392776489e-01 4.278866201639175415e-02 -3.236201405525207520e-01 2.142274007201194763e-02 1.838861107826232910e-01 -1.274908483028411865e-01 6.795690953731536865e-02 1.714521832764148712e-02 9.233041852712631226e-02 1.798030883073806763e-01 2.426519095897674561e-01 2.780044637620449066e-02 4.648222327232360840e-01 -1.332414448261260986e-01 -5.018919333815574646e-02 -3.239671885967254639e-01 1.218434050679206848e-01 -1.286589503288269043e-01 1.431544125080108643e-01 1.438862830400466919e-01 1.773456484079360962e-01
[truncated: 3,271,277 more chars]
