# Supplementary material for: The Language of Innovation
Source: PLoS One. 2020 Apr 30;15(4):e0230107. doi: 10.1371/journal.pone.0230107 (PMC7194493; doi:10.1371/journal.pone.0230107)
Supplement: S11 File — (GZ) [file pone.0230107.s011.tar.gz › 1989-1993/V2Run_16_VS_4500_embeddings1989-1993ED32.txt]

1.765234768390655518e-01 -1.359331607818603516e-01 9.726280719041824341e-02 -1.596590429544448853e-01 -5.531445145606994629e-02 -2.878164052963256836e-01 4.181568622589111328e-01 1.437871605157852173e-01 -2.895668148994445801e-01 -3.320567682385444641e-02 -2.025828063488006592e-01 2.821252867579460144e-02 -2.387015335261821747e-02 -3.176226317882537842e-01 -1.567467153072357178e-01 7.990010827779769897e-02 -2.492783069610595703e-01 -8.194376528263092041e-02 6.755250692367553711e-02 2.653141319751739502e-01 -1.802539080381393433e-01 -3.352846950292587280e-02 2.359218150377273560e-02 -1.313152611255645752e-01 -2.096188962459564209e-01 1.216138228774070740e-01 1.334531754255294800e-01 -2.348700463771820068e-01 -2.997156791388988495e-02 7.681927178055047989e-03 1.718360036611557007e-01 -1.318111419677734375e-01
5.069256946444511414e-02 -6.452726572751998901e-02 -1.002115942537784576e-02 5.859112739562988281e-02 1.183177307248115540e-01 -3.923076987266540527e-01 1.659322381019592285e-01 -8.727245777845382690e-02 -1.809053570032119751e-01 9.609162807464599609e-02 -7.184758782386779785e-02 2.966692745685577393e-01 6.209035590291023254e-02 -1.038254946470260620e-01 -2.540407776832580566e-01 -1.161336079239845276e-01 -3.061614036560058594e-01 -1.476461738348007202e-01 2.595914527773857117e-02 -5.750807002186775208e-02 2.721596881747245789e-02 3.593625873327255249e-02 -1.432308554649353027e-01 1.292904168367385864e-01 -2.650734186172485352e-01 -5.963968113064765930e-02 -2.865959107875823975e-01 -1.719085723161697388e-01 -3.871586322784423828e-01 -2.183463573455810547e-01 -6.842750310897827148e-02 -1.111150756478309631e-01
-1.380483899265527725e-02 -2.619592845439910889e-01 -1.737689375877380371e-01 6.094514578580856323e-02 -2.377736195921897888e-02 -1.355777084827423096e-01 1.064106747508049011e-01 -1.627715378999710083e-01 -1.261200755834579468e-01 9.418313950300216675e-02 1.969443410634994507e-01 -3.215292096138000488e-02 -2.123818099498748779e-01 -4.203298091888427734e-01 -2.672523260116577148e-02 -1.230203509330749512e-01 -4.837613552808761597e-02 -2.148381471633911133e-01 -6.359659135341644287e-02 3.172656893730163574e-01 -3.522968327160924673e-04 -1.692741811275482178e-01 -4.034063220024108887e-01 1.471113562583923340e-01 -2.840868830680847168e-01 -9.291218221187591553e-02 -9.126411378383636475e-02 -1.123385280370712280e-01 -1.199572980403900146e-01 5.181794613599777222e-02 1.459338515996932983e-01 -1.529530733823776245e-01
2.646816670894622803e-01 -1.626905649900436401e-01 9.712317585945129395e-02 -3.258649110794067383e-01 2.117483168840408325e-01 -2.912495136260986328e-01 -3.099307417869567871e-02 5.258002132177352905e-02 -2.270231992006301880e-01 -1.540061179548501968e-02 3.833473101258277893e-02 2.360500395298004150e-01 -1.070392318069934845e-02 -2.002030760049819946e-01 -3.532420694828033447e-01 -1.419718116521835327e-01 9.494778513908386230e-02 -5.795371532440185547e-02 -4.526728391647338867e-02 2.330079823732376099e-01 -1.338992863893508911e-01 -1.561761926859617233e-02 6.230910122394561768e-02 1.360523998737335205e-01 -7.562451809644699097e-02 -3.155181407928466797e-01 -1.231793910264968872e-01 -1.556222289800643921e-01 -6.207298487424850464e-02 -2.703510224819183350e-01 1.681585907936096191e-01 -3.470605239272117615e-02
6.589793413877487183e-02 -3.023493289947509766e-01 1.662134528160095215e-01 -1.653731241822242737e-02 1.676778346300125122e-01 -1.285168826580047607e-01 3.644929267466068268e-03 1.547835022211074829e-01 -1.754902750253677368e-01 1.133079305291175842e-01 3.362530767917633057e-01 2.607076168060302734e-01 -1.806629151105880737e-01 -4.130545556545257568e-01 -2.868760004639625549e-02 3.182553686201572418e-03 1.473039016127586365e-02 -8.353696763515472412e-02 -2.203944027423858643e-01 1.718207895755767822e-01 -2.367538511753082275e-01 1.296788267791271210e-02 -1.194057986140251160e-01 1.859226524829864502e-01 -6.650707870721817017e-02 -1.527713537216186523e-01 -5.029389262199401855e-02 -1.731069982051849365e-01 -3.159713447093963623e-01 -1.246861144900321960e-01 4.994433373212814331e-02 -1.025097817182540894e-01
8.918678760528564453e-02 -2.765834927558898926e-01 2.149825543165206909e-01 -3.563140705227851868e-02 1.430561393499374390e-01 -2.811452448368072510e-01 1.996553987264633179e-01 -8.534941077232360840e-02 -2.758813835680484772e-02 1.281615346670150757e-01 2.227729186415672302e-02 5.053022876381874084e-02 -1.161296069622039795e-01 -1.072899326682090759e-01 -1.224039420485496521e-01 4.856117069721221924e-02 -2.999112904071807861e-01 -4.003526270389556885e-01 1.981751918792724609e-01 5.320634320378303528e-02 -1.305303815752267838e-02 -4.823195934295654297e-02 -3.025215864181518555e-01 -9.098191367229446769e-05 -2.650000751018524170e-01 6.434852629899978638e-02 1.807088777422904968e-02 -6.947334110736846924e-02 -3.146391212940216064e-01 1.516488492488861084e-01 2.660948336124420166e-01 1.271781697869300842e-02
-4.106790944933891296e-02 -3.238132297992706299e-01 -1.002213805913925171e-01 -7.870686054229736328e-02 3.140293955802917480e-01 3.734312579035758972e-02 -7.420532405376434326e-02 5.398376286029815674e-02 -1.802617162466049194e-01 -3.017721176147460938e-01 -1.181292161345481873e-01 9.185238927602767944e-02 -2.594562470912933350e-01 -1.931009590625762939e-01 -8.787433803081512451e-02 -2.389811538159847260e-02 -3.990424796938896179e-02 -1.125696823000907898e-01 -6.798356771469116211e-02 3.281023502349853516e-01 -2.382603138685226440e-01 1.767576634883880615e-01 -1.153812929987907410e-01 -1.725342273712158203e-01 -4.071703553199768066e-01 1.936436295509338379e-01 -6.256524473428726196e-02 -4.272551462054252625e-02 7.746084779500961304e-02 -1.669857203960418701e-01 8.879129588603973389e-02 -3.893577307462692261e-02
-3.413994610309600830e-02 -3.444244861602783203e-01 2.089433521032333374e-01 -1.161696165800094604e-01 7.119584828615188599e-02 -2.176838964223861694e-01 -2.944568870589137077e-03 -7.459641434252262115e-03 -8.223531395196914673e-02 1.420268565416336060e-01 9.794268757104873657e-03 1.826085448265075684e-01 -1.883527636528015137e-01 -4.259294643998146057e-02 8.981395512819290161e-02 3.414288163185119629e-03 -8.910220116376876831e-02 -1.943861693143844604e-01 6.426956504583358765e-02 2.427871376276016235e-01 -2.231263071298599243e-01 3.416932001709938049e-02 -1.186878010630607605e-01 2.346141785383224487e-01 -3.326544463634490967e-01 -2.880076467990875244e-01 -2.854044437408447266e-01 -2.166415899991989136e-01 -1.116730049252510071e-01 1.226727738976478577e-01 1.604149676859378815e-02 -2.934801578521728516e-01
-1.185666248202323914e-01 -3.510852754116058350e-01 1.507173627614974976e-01 -5.740762129426002502e-02 1.187627613544464111e-01 -8.704667538404464722e-02 2.396358847618103027e-01 1.753977984189987183e-01 2.320356965065002441e-01 -4.476904124021530151e-02 -2.974607422947883606e-02 3.051516711711883545e-01 -1.921975761651992798e-01 -4.521375000476837158e-01 -2.428407967090606689e-01 -2.349208854138851166e-02 -1.361025869846343994e-01 -1.086497753858566284e-01 1.124030128121376038e-01 -8.863367885351181030e-02 -1.537294685840606689e-01 -6.940723955631256104e-02 -1.363514214754104614e-01 1.842980086803436279e-01 -2.729804515838623047e-01 -1.358758937567472458e-02 -4.083122313022613525e-02 -8.208717405796051025e-02 -2.673546597361564636e-02 -1.621149331331253052e-01 1.828801184892654419e-01 2.613582834601402283e-02
-4.100186750292778015e-02 -6.193700805306434631e-02 -2.253702729940414429e-01 1.348085254430770874e-01 3.734076917171478271e-01 -1.975170671939849854e-01 1.897848248481750488e-01 -1.189052388072013855e-01 -8.807890862226486206e-02 3.334149122238159180e-01 -1.629111915826797485e-01 2.493058890104293823e-01 -5.736698862165212631e-03 -1.714710742235183716e-01 -6.743144243955612183e-02 -1.642631739377975464e-01 -1.392043828964233398e-01 -3.794982135295867920e-01 -2.820574119687080383e-02 2.646982669830322266e-02 -5.156687647104263306e-02 -9.851115942001342773e-02 -3.799960762262344360e-02 -1.815518736839294434e-01 -2.380280494689941406e-01 -2.641878426074981689e-01 7.127689570188522339e-02 -1.711282432079315186e-01 -1.755930632352828979e-01 -2.032604068517684937e-02 1.610379852354526520e-02 -1.560393869876861572e-01
-7.926426827907562256e-02 -3.439573347568511963e-01 2.815426327288150787e-03 5.857039988040924072e-02 1.376476231962442398e-02 -2.572884857654571533e-01 2.467035651206970215e-01 -1.683175265789031982e-01 -1.051076352596282959e-01 5.485692992806434631e-02 -2.841975912451744080e-02 -1.445018127560615540e-02 -6.869369745254516602e-02 -9.550589136779308319e-03 -8.206001482903957367e-03 -6.289448589086532593e-02 -2.697006165981292725e-01 -2.214816510677337646e-01 2.074094116687774658e-01 1.412508636713027954e-01 -2.908879518508911133e-01 -2.597449421882629395e-01 -3.231788873672485352e-01 -5.254634469747543335e-02 -9.822147339582443237e-02 -1.523309946060180664e-01 6.677920371294021606e-02 1.373870372772216797e-01 -3.683311045169830322e-01 -1.941179782152175903e-01 1.191764026880264282e-01 -6.851267814636230469e-02
-9.832200407981872559e-02 -2.261894382536411285e-02 -1.554414331912994385e-01 4.194941744208335876e-02 2.459959238767623901e-01 -2.390601933002471924e-01 3.604780733585357666e-01 1.444008052349090576e-01 1.267962455749511719e-01 2.238882333040237427e-02 -1.050099283456802368e-01 2.013172805309295654e-01 -6.020136550068855286e-02 -2.863473892211914062e-01 -1.833169162273406982e-01 1.555670648813247681e-01 -1.190116181969642639e-01 -2.070915699005126953e-01 1.497909873723983765e-01 3.982178494334220886e-02 -5.883022770285606384e-02 8.534622937440872192e-02 -2.840683460235595703e-01 -2.197692543268203735e-01 -2.277515381574630737e-01 -3.355560004711151123e-01 -7.798158377408981323e-02 -7.018703222274780273e-02 -1.394827216863632202e-01 -1.221646890044212341e-01 -2.226843126118183136e-02 -2.296007871627807617e-01
1.320207864046096802e-01 -9.623141586780548096e-02 3.624727427959442139e-01 -6.801211833953857422e-02 3.788785636425018311e-02 -2.158868610858917236e-01 1.153981238603591919e-01 -8.437181264162063599e-02 -1.791315376758575439e-01 1.741208732128143311e-01 -1.207687798887491226e-02 1.028401106595993042e-01 -3.354436457157135010e-01 -2.429061979055404663e-01 1.042515709996223450e-01 -1.500336974859237671e-01 -4.815762117505073547e-02 9.579960256814956665e-02 1.308075785636901855e-01 8.158352226018905640e-02 -4.011982977390289307e-01 -2.356500476598739624e-01 -2.030709683895111084e-01 -2.903494983911514282e-02 -1.538353711366653442e-01 -1.594216078519821167e-01 -2.617734968662261963e-01 -1.540663987398147583e-01 -1.064700186252593994e-01 1.015817224979400635e-01 1.562009155750274658e-01 -9.775712341070175171e-02
2.548696696758270264e-01 -2.957748770713806152e-01 -1.466967631131410599e-02 -2.375208884477615356e-01 1.204615980386734009e-01 -1.656740605831146240e-01 2.297810316085815430e-01 3.171222507953643799e-01 -1.516630053520202637e-01 1.893289685249328613e-01 -1.278310269117355347e-01 1.156577989459037781e-01 -8.759426325559616089e-02 -2.093431353569030762e-01 1.545136887580156326e-02 -3.463073447346687317e-02 4.901881888508796692e-02 -3.132216632366180420e-01 -1.437155604362487793e-01 1.255004853010177612e-01 -2.266829311847686768e-01 8.407549560070037842e-02 -2.208681404590606689e-01 1.166924014687538147e-01 -3.829787075519561768e-01 -1.774041056632995605e-01 1.750789023935794830e-02 -1.114762295037508011e-02 1.370011270046234131e-02 -2.049130946397781372e-02 1.274200230836868286e-01 -3.024036064743995667e-02
6.961052864789962769e-02 -1.504345536231994629e-01 2.583586573600769043e-01 -1.584629565477371216e-01 9.540657699108123779e-02 -2.522372007369995117e-01 -7.759549468755722046e-02 -3.728768229484558105e-02 3.340002149343490601e-02 2.025454640388488770e-01 1.015111431479454041e-01 5.046918243169784546e-02 6.962705869227647781e-03 -4.707521200180053711e-01 -1.025818362832069397e-01 -1.327299885451793671e-02 -1.059724092483520508e-01 -1.128393039107322693e-01 -8.880835771560668945e-02 2.499350011348724365e-01 -2.810160815715789795e-02 -1.379237025976181030e-01 -6.206341832876205444e-02 2.894885651767253876e-02 -3.536638021469116211e-01 7.905034720897674561e-02 -1.438312530517578125e-01 -3.408424854278564453e-01 -1.621791869401931763e-01 1.448040455579757690e-01 2.450574636459350586e-01 1.372894942760467529e-01
2.284210026264190674e-01 1.199479624629020691e-01 -8.165606297552585602e-03 5.976468697190284729e-02 2.733574211597442627e-01 -1.935764551162719727e-01 2.706292867660522461e-01 5.221583321690559387e-02 -6.168758869171142578e-02 1.989658325910568237e-01 -1.437349319458007812e-01 4.015541076660156250e-01 -1.737264245748519897e-01 -2.471057921648025513e-01 2.680176496505737305e-02 -6.001424044370651245e-02 -1.934610605239868164e-01 -2.087601721286773682e-01 3.172818124294281006e-01 2.061743438243865967e-01 -1.355626136064529419e-01 -2.419454976916313171e-02 -2.018197476863861084e-01 1.314672529697418213e-01 1.223839237354695797e-03 -2.137710303068161011e-01 -1.197017803788185120e-01 -1.031516417860984802e-01 -3.678589314222335815e-02 2.770908921957015991e-02 1.795715987682342529e-01 -1.207395195960998535e-01
-1.981570422649383545e-01 -2.661233544349670410e-01 3.652332127094268799e-01 -1.372913271188735962e-02 9.363883733749389648e-02 -2.984501421451568604e-01 -6.410587579011917114e-02 1.999306082725524902e-01 -1.995469033718109131e-01 1.391508728265762329e-01 -2.065257132053375244e-01 7.598000019788742065e-02 -1.803721338510513306e-01 -2.102491110563278198e-01 -1.151550211943686008e-03 1.169919967651367188e-02 -1.404538936913013458e-02 -4.015355557203292847e-02 1.187650933861732483e-01 1.690872013568878174e-01 -3.528626263141632080e-01 3.246999904513359070e-02 -3.307550549507141113e-01 2.251338772475719452e-02 -6.657514721155166626e-02 -8.299954980611801147e-02 -1.853578537702560425e-01 -2.324390411376953125e-01 -1.919493973255157471e-01 1.094791144132614136e-01 1.116876257583498955e-03 -3.749281167984008789e-02
-6.102672591805458069e-02 9.675778448581695557e-03 2.722266912460327148e-01 -4.445642977952957153e-02 9.211720526218414307e-02 -6.290441006422042847e-02 3.114719875156879425e-02 8.457161486148834229e-02 -6.644499301910400391e-02 9.854583442211151123e-02 -2.110352069139480591e-01 -2.039989084005355835e-01 -1.967934817075729370e-01 -2.615179419517517090e-01 -4.072589054703712463e-02 -2.474225312471389771e-01 -3.629882037639617920e-01 -7.474009692668914795e-02 -2.596674859523773193e-01 3.584799468517303467e-01 -1.714297384023666382e-01 -4.824089352041482925e-03 7.354711741209030151e-02 -1.678500175476074219e-01 -2.893406748771667480e-01 4.289282485842704773e-02 7.008396834135055542e-02 2.243673056364059448e-02 -2.056674212217330933e-01 -2.685259580612182617e-01 5.772061273455619812e-02 -1.558014750480651855e-01
2.110990732908248901e-01 -2.900609672069549561e-01 2.063650786876678467e-01 -2.634148895740509033e-01 2.122561261057853699e-02 -1.705511510372161865e-01 3.054823875427246094e-01 1.520954519510269165e-01 -2.374269813299179077e-01 1.267638653516769409e-01 1.274884194135665894e-01 1.574705243110656738e-01 1.614215970039367676e-01 -1.584933847188949585e-01 -2.705045938491821289e-01 -4.473872110247612000e-02 4.418762400746345520e-02 1.586413383483886719e-02 -1.073348708450794220e-02 1.709560155868530273e-01 -2.016891390085220337e-01 1.570401191711425781e-01 -3.348586708307266235e-02 1.229662075638771057e-01 -9.689171612262725830e-02 -2.367945462465286255e-01 -7.949590682983398438e-02 -3.325970172882080078e-01 -1.679532825946807861e-01 -4.416141659021377563e-02 -1.039909347891807556e-01 -1.923401504755020142e-01
-1.391917020082473755e-01 -2.316137552261352539e-01 3.166953921318054199e-01 -2.090936750173568726e-01 -1.392386704683303833e-01 -1.932965517044067383e-01 -1.031491383910179138e-01 5.325080826878547668e-03 -2.690110802650451660e-01 2.192289084196090698e-01 -9.814456105232238770e-02 1.332691460847854614e-01 -2.644337713718414307e-01 4.393029958009719849e-02 -8.812592178583145142e-02 -7.063452899456024170e-02 -1.608642190694808960e-01 -5.053192377090454102e-02 -1.666904240846633911e-01 1.665043830871582031e-01 -4.048397839069366455e-01 -5.557463318109512329e-02 -2.042019367218017578e-01 -1.037385612726211548e-01 -1.226961836218833923e-01 -5.131404101848602295e-02 -1.150360777974128723e-01 -1.879154741764068604e-01 -2.657348215579986572e-01 -1.314077526330947876e-02 1.213227882981300354e-01 -1.673012524843215942e-01
-5.405034124851226807e-02 -6.613452732563018799e-02 2.279973328113555908e-01 -2.835699319839477539e-01 5.207939445972442627e-02 -8.436162024736404419e-02 3.773953765630722046e-02 -8.398170769214630127e-02 -2.752613723278045654e-01 2.387791126966476440e-01 -4.424533620476722717e-02 1.878314763307571411e-01 -2.070024013519287109e-01 -3.356189727783203125e-01 -5.076336115598678589e-02 2.094213068485260010e-01 -1.355041712522506714e-01 -6.893212348222732544e-02 -8.531542494893074036e-03 1.739480048418045044e-01 -3.136855363845825195e-01 5.209634080529212952e-02 -2.066111117601394653e-01 5.692336708307266235e-02 -1.772245764732360840e-01 9.416024386882781982e-02 -1.627318561077117920e-01 -2.630159258842468262e-01 -1.088048741221427917e-01 6.274864077568054199e-02 2.095359861850738525e-01 -2.719506621360778809e-01
-1.073964014649391174e-01 6.477814167737960815e-02 -6.273110955953598022e-02 -2.241065651178359985e-01 -1.153473109006881714e-01 -4.762232899665832520e-01 4.214446991682052612e-02 8.311304450035095215e-02 3.171182572841644287e-01 2.747586071491241455e-01 -2.572596259415149689e-02 2.556030750274658203e-01 9.938803315162658691e-02 -1.120128184556961060e-01 -1.220665220171213150e-02 -2.814735174179077148e-01 -1.052763536572456360e-01 -1.963464915752410889e-02 1.026547104120254517e-01 2.741656005382537842e-01 -1.944085657596588135e-01 6.936400383710861206e-02 -1.336915343999862671e-01 -2.247960120439529419e-02 -3.383379578590393066e-01 -1.298325508832931519e-01 -5.378367844969034195e-03 1.201000250875949860e-02 -1.050239801406860352e-01 -4.694303870201110840e-02 1.856739670038223267e-01 -1.059697102755308151e-02
3.752065822482109070e-02 -1.834826320409774780e-01 3.636292414739727974e-03 2.493968009948730469e-01 -3.428109362721443176e-02 -1.579999178647994995e-01 9.153390675783157349e-02 -4.531016573309898376e-02 -1.174394562840461731e-01 2.706131935119628906e-01 -2.047725170850753784e-01 -3.989802673459053040e-03 2.600292861461639404e-01 -4.661385715007781982e-01 -2.335110008716583252e-01 -2.785669080913066864e-02 -1.561603397130966187e-01 -1.823462098836898804e-01 1.553059220314025879e-01 1.405877023935317993e-01 -2.440829873085021973e-01 2.584603987634181976e-02 -3.582291305065155029e-03 9.222047775983810425e-02 -3.235174715518951416e-02 -7.222740352153778076e-02 -9.116013348102569580e-02 5.947306007146835327e-02 -6.893450021743774414e-02 -1.998960971832275391e-01 4.047593176364898682e-01 5.882894154638051987e-03
1.585382074117660522e-01 -2.967169284820556641e-01 3.279133737087249756e-01 -2.891065960284322500e-04 3.948838636279106140e-02 -2.806067764759063721e-01 -1.613770611584186554e-02 -4.962738603353500366e-03 -1.475612670183181763e-01 3.386229276657104492e-01 -2.935698628425598145e-02 -4.905103705823421478e-03 -1.177521497011184692e-01 -2.254391312599182129e-01 -2.350667677819728851e-02 -2.170242071151733398e-01 -1.718713790178298950e-01 -1.456624120473861694e-01 -1.432850807905197144e-01 1.534292399883270264e-01 -1.636880785226821899e-01 -3.557349089533090591e-03 -2.865648269653320312e-02 -1.313486546277999878e-01 -3.119410276412963867e-01 -1.787070184946060181e-01 -9.317567199468612671e-02 -1.161043718457221985e-01 -1.420581787824630737e-01 2.868709862232208252e-01 1.955495476722717285e-01 -1.312161087989807129e-01
1.783447153866291046e-02 -1.927353143692016602e-01 2.812241017818450928e-01 1.507783681154251099e-01 3.112263977527618408e-01 -1.808202266693115234e-01 9.088336676359176636e-02 -1.203332096338272095e-03 -1.493815425783395767e-02 1.180322840809822083e-01 -9.996774792671203613e-02 -5.496015772223472595e-03 -2.272866517305374146e-01 -1.527862846851348877e-01 -1.199359297752380371e-01 1.963434219360351562e-01 -1.955254077911376953e-01 -1.161213144659996033e-01 -7.098396122455596924e-02 1.818457096815109253e-01 -2.143854498863220215e-01 -1.196630075573921204e-01 -2.276898920536041260e-01 -2.619324484840035439e-03 8.989939093589782715e-02 -9.332846850156784058e-02 -4.044108092784881592e-02 -2.349492162466049194e-02 -4.570708870887756348e-01 -7.184212654829025269e-02 8.066049963235855103e-02 -3.595366477966308594e-01
1.235913038253784180e-01 -2.462897747755050659e-01 1.483607590198516846e-01 6.779728922992944717e-03 3.756538331508636475e-01 -3.090047240257263184e-01 3.798187971115112305e-01 1.562667191028594971e-01 1.220440212637186050e-02 -1.571961939334869385e-01 1.078443601727485657e-01 1.999300867319107056e-01 -1.822349280118942261e-01 -2.150201350450515747e-01 -1.227562204003334045e-01 -2.750343680381774902e-01 7.140959799289703369e-02 -1.586840897798538208e-01 -1.483720690011978149e-01 -5.075224861502647400e-02 -5.249858647584915161e-02 -7.280907034873962402e-02 -1.491322815418243408e-01 -8.675568550825119019e-02 -3.014988303184509277e-01 1.679592952132225037e-02 -5.915758665651082993e-03 2.952697314321994781e-02 -1.181255578994750977e-01 -7.803387194871902466e-02 2.124480754137039185e-01 -1.217519678175449371e-02
1.720378696918487549e-01 1.590023040771484375e-01 2.361115999519824982e-03 3.200465440750122070e-01 -5.299830064177513123e-02 -2.229228764772415161e-01 2.458315789699554443e-01 8.598177880048751831e-02 6.698632985353469849e-02 -1.086639910936355591e-01 1.553761214017868042e-01 2.680045664310455322e-01 1.257796436548233032e-01 -3.717070221900939941e-01 4.253458976745605469e-02 -1.642757803201675415e-01 -9.945908933877944946e-02 -1.513667553663253784e-01 2.920167334377765656e-02 2.889312207698822021e-01 -1.142616011202335358e-02 -1.577305793762207031e-01 -3.852861747145652771e-02 -2.961324993520975113e-03 8.348163217306137085e-02 2.539068460464477539e-01 3.134265914559364319e-02 -4.233219623565673828e-01 7.416927069425582886e-02 -1.006213128566741943e-01 -1.004877686500549316e-01 -7.952964305877685547e-02
-1.473501026630401611e-01 -5.538703128695487976e-02 2.695707380771636963e-01 -8.002068847417831421e-02 2.528153546154499054e-02 -1.322938352823257446e-01 3.700201511383056641e-01 1.218190509825944901e-02 7.746616005897521973e-02 7.523800432682037354e-02 2.794753015041351318e-01 6.120336800813674927e-02 -2.397780716419219971e-01 -3.358007222414016724e-02 -1.847866624593734741e-01 7.970704883337020874e-02 -1.214245632290840149e-01 -2.301101833581924438e-01 9.496021270751953125e-02 2.207628786563873291e-01 -4.237857460975646973e-02 6.282080709934234619e-02 2.323106117546558380e-02 -3.950441181659698486e-01 -3.539648056030273438e-01 1.360428780317306519e-01 2.069847881793975830e-01 -1.232468709349632263e-01 1.558337360620498657e-02 -1.202148124575614929e-01 -2.092239856719970703e-01 1.480628456920385361e-02
-1.051423177123069763e-01 -5.278921127319335938e-02 8.597218245267868042e-02 1.221959758549928665e-02 3.366647362709045410e-01 1.588774472475051880e-02 1.193480789661407471e-01 1.394264698028564453e-01 -2.727414481341838837e-02 -1.285293996334075928e-01 2.432362288236618042e-01 4.382654130458831787e-01 -5.408987775444984436e-02 -3.021873719990253448e-02 -1.325864344835281372e-01 -1.288248300552368164e-01 -1.409129053354263306e-01 -4.514582082629203796e-02 2.361681312322616577e-01 1.324322372674942017e-01 -2.761960327625274658e-01 2.497897595167160034e-01 -9.560023248195648193e-02 -1.447271555662155151e-01 -1.350362449884414673e-01 -5.699241906404495239e-02 3.774354979395866394e-02 -1.919917315244674683e-01 -1.649198234081268311e-01 -6.728108227252960205e-02 3.399906754493713379e-01 -2.318631410598754883e-01
2.545683085918426514e-01 -1.730445176362991333e-01 3.083961904048919678e-01 2.816142737865447998e-01 2.132612764835357666e-01 -2.006242573261260986e-01 1.319604963064193726e-01 1.685964465141296387e-01 4.374473914504051208e-02 4.355705380439758301e-01 -1.334747951477766037e-02 -9.476307779550552368e-02 -6.331096589565277100e-02 -2.497751712799072266e-01 -3.511093184351921082e-02 -8.035655319690704346e-02 -2.210777699947357178e-01 9.611854702234268188e-02 -1.121897026896476746e-01 2.456188648939132690e-01 -2.117009609937667847e-01 1.522529423236846924e-01 -1.872662603855133057e-01 -5.358410999178886414e-02 -1.718416661024093628e-01 -5.541154369711875916e-02 -1.194426491856575012e-01 1.187365725636482239e-01 -2.922739461064338684e-02 -1.159713193774223328e-01 8.677431195974349976e-02 -6.798440963029861450e-02
-2.352311611175537109e-01 -1.385017931461334229e-01 2.405278831720352173e-01 -1.497709006071090698e-01 6.814868003129959106e-02 -1.636969447135925293e-01 1.959567144513130188e-02 5.031687766313552856e-02 -8.776894956827163696e-02 2.704438567161560059e-01 -4.749234765768051147e-02 2.937747538089752197e-01 -1.305566877126693726e-01 -1.808303594589233398e-01 -1.317751705646514893e-01 -1.199171170592308044e-01 -1.763049978762865067e-03 5.436984822154045105e-02 7.946091890335083008e-02 2.211758643388748169e-01 -1.643456220626831055e-01 -1.012148931622505188e-01 -3.736781179904937744e-01 1.602722406387329102e-01 -2.548659145832061768e-01 4.488279670476913452e-02 -9.472896903753280640e-02 -3.134395778179168701e-01 -2.475881874561309814e-01 8.724890649318695068e-02 3.295620530843734741e-02 -2.345080077648162842e-01
-1.550853401422500610e-01 -1.629306077957153320e-01 7.177467644214630127e-02 1.936790645122528076e-01 -6.252425163984298706e-02 -1.214632913470268250e-01 2.731402218341827393e-01 2.817408144474029541e-01 9.813046082854270935e-03 1.932301744818687439e-02 1.028035767376422882e-02 5.324656367301940918e-01 -1.449944078922271729e-01 -1.840705610811710358e-02 -1.223108470439910889e-01 -3.187214434146881104e-01 -8.866086602210998535e-02 -1.485350877046585083e-01 -4.440816864371299744e-02 3.259401619434356689e-01 -5.846170708537101746e-02 -4.232624545693397522e-02 5.478447303175926208e-02 -9.628597646951675415e-02 -6.635386962443590164e-04 3.969940915703773499e-02 1.459394693374633789e-01 -9.470020234584808350e-02 1.593959634192287922e-03 -9.442619234323501587e-02 1.999180167913436890e-01 -2.752261459827423096e-01
-8.703444153070449829e-02 -8.988114446401596069e-02 1.143546923995018005e-01 -1.664684712886810303e-01 5.912497267127037048e-02 -1.815356016159057617e-01 -9.536473080515861511e-03 3.273272141814231873e-02 -2.250062376260757446e-01 8.941110968589782715e-02 -1.646647751331329346e-01 -2.681704238057136536e-02 -2.862564623355865479e-01 -1.691044420003890991e-01 3.832719847559928894e-02 4.847911652177572250e-03 -1.066576540470123291e-01 -1.985475188121199608e-03 5.422452464699745178e-03 1.801883727312088013e-01 -2.112853527069091797e-01 8.301403373479843140e-03 -2.814397513866424561e-01 -2.195674180984497070e-02 -3.305143117904663086e-01 -2.361604422330856323e-01 1.295771449804306030e-01 -3.004400432109832764e-01 -3.306495845317840576e-01 1.234771385788917542e-01 3.240533471107482910e-01 -1.937187761068344116e-01
-5.705778673291206360e-02 -3.084221482276916504e-01 -3.853485360741615295e-02 -1.847931146621704102e-01 -9.008452296257019043e-02 -4.817922413349151611e-01 9.858242422342300415e-02 1.800332069396972656e-01 8.744655549526214600e-02 -9.473395347595214844e-02 -4.138079937547445297e-03 7.345456629991531372e-02 -3.449521586298942566e-02 -1.277824044227600098e-01 -7.912991195917129517e-02 -2.177967876195907593e-01 -6.932681053876876831e-02 -1.418152302503585815e-01 -7.085978984832763672e-02 2.532142996788024902e-01 -1.872686110436916351e-02 2.618044018745422363e-01 -3.297127038240432739e-02 -4.124264791607856750e-02 -1.848823577165603638e-01 -1.605362594127655029e-01 -2.616488337516784668e-01 -2.140046283602714539e-02 -1.770205795764923096e-01 -4.513550549745559692e-02 3.843816220760345459e-01 -1.209842190146446228e-01
9.278229624032974243e-02 -2.131344377994537354e-01 6.983571499586105347e-02 3.120909631252288818e-01 4.639548435807228088e-02 -3.922912478446960449e-01 -3.217184171080589294e-02 9.053068608045578003e-02 -1.028952673077583313e-01 1.837323792278766632e-02 -1.463189423084259033e-01 3.076248466968536377e-01 -9.636088460683822632e-02 1.711842045187950134e-02 -2.107946425676345825e-01 -8.716027438640594482e-02 4.086580500006675720e-02 -7.157035917043685913e-02 2.037341743707656860e-01 1.995361000299453735e-01 1.250346656888723373e-02 1.016815677285194397e-01 -2.910562157630920410e-01 -2.387338131666183472e-01 -2.036327123641967773e-01 -1.606045067310333252e-01 -3.492660820484161377e-02 -7.085294462740421295e-03 6.942291557788848877e-02 1.686021536588668823e-01 3.666309118270874023e-01 -1.154215484857559204e-01
-2.667060866951942444e-02 -1.040947958827018738e-01 -7.134237885475158691e-02 5.059911012649536133e-01 1.206205561757087708e-01 -1.779145151376724243e-01 1.236611530184745789e-01 1.930330395698547363e-01 -2.630007565021514893e-01 -2.192770130932331085e-02 -1.279199868440628052e-01 3.440212309360504150e-01 -1.079678311944007874e-01 1.141418702900409698e-02 1.630264893174171448e-02 -1.928760707378387451e-01 -1.456704083830118179e-02 -2.959732525050640106e-02 1.846404671669006348e-01 2.389812767505645752e-01 -3.978557884693145752e-02 2.323567420244216919e-01 2.328427135944366455e-02 5.207958817481994629e-02 -1.960504651069641113e-01 -6.993763148784637451e-02 -6.693316996097564697e-02 -2.680088579654693604e-01 -1.481747031211853027e-01 -1.228389665484428406e-01 2.310886830091476440e-01 -1.172965615987777710e-01
1.302212774753570557e-01 2.578206546604633331e-02 2.057217359542846680e-01 9.977763891220092773e-02 2.379900775849819183e-02 2.405336825177073479e-03 4.840897396206855774e-02 2.395752072334289551e-01 8.509819209575653076e-02 -8.188269287347793579e-02 -1.001951023936271667e-01 1.914582699537277222e-01 9.998272359371185303e-02 -2.089517414569854736e-01 -1.729962080717086792e-01 -1.251126872375607491e-03 -3.410248458385467529e-01 -2.792978882789611816e-01 1.272311806678771973e-01 7.034277915954589844e-02 -6.734906882047653198e-02 -3.286218643188476562e-02 1.252318769693374634e-01 -1.439944356679916382e-01 -2.818019688129425049e-01 1.587843894958496094e-01 -3.751281648874282837e-02 -7.839558273553848267e-02 -2.739293575286865234e-01 1.997184604406356812e-01 1.990805147215723991e-03 -4.908965826034545898e-01
9.739308059215545654e-02 -1.391843706369400024e-02 2.509771585464477539e-01 8.514079265296459198e-03 2.064166665077209473e-01 6.820028275251388550e-02 5.359416455030441284e-02 1.436331570148468018e-01 -9.927733987569808960e-02 3.192165791988372803e-01 -6.309060263447463512e-04 5.846839025616645813e-02 1.473935842514038086e-01 5.179651826620101929e-02 -1.913533359766006470e-01 -5.520357936620712280e-02 -3.079366385936737061e-01 -4.510355293750762939e-01 -2.819728851318359375e-02 4.011677503585815430e-01 -4.061565548181533813e-02 -6.805352121591567993e-02 -1.066204234957695007e-01 -1.139362603425979614e-01 -2.299638837575912476e-01 2.938001230359077454e-02 2.896562218666076660e-01 -6.362369284033775330e-03 1.188866868615150452e-01 -1.589690148830413818e-01 -7.563478499650955200e-02 -6.179841980338096619e-02
6.090661510825157166e-02 -9.768424183130264282e-02 -5.056806281208992004e-02 -1.292505413293838501e-01 1.830955296754837036e-01 -1.407508254051208496e-01 1.126626059412956238e-01 1.687245257198810577e-02 -2.397354096174240112e-01 -2.014148831367492676e-01 1.770403981208801270e-01 3.551653325557708740e-01 -2.517797946929931641e-01 -6.642998009920120239e-02 -7.854248583316802979e-02 1.071035265922546387e-01 -3.501374721527099609e-01 -6.255681067705154419e-02 -5.844929814338684082e-02 3.099447786808013916e-01 -2.236122190952301025e-01 4.397107288241386414e-02 3.866191580891609192e-02 -2.076328992843627930e-01 -3.309283778071403503e-02 2.149006128311157227e-01 -3.827530443668365479e-01 -1.848705857992172241e-01 3.285351395606994629e-02 -6.101180613040924072e-02 6.317374855279922485e-02 3.031983226537704468e-02
-3.056413866579532623e-02 -2.698687911033630371e-01 2.512939274311065674e-01 -7.970263063907623291e-02 1.624874770641326904e-02 -2.413078695535659790e-01 -5.375376716256141663e-02 3.437588736414909363e-02 -2.457839101552963257e-01 4.311810135841369629e-01 -8.671839721500873566e-03 1.106631532311439514e-01 -2.711846828460693359e-01 -3.308149874210357666e-01 3.590424358844757080e-02 -2.213429212570190430e-01 -5.734958499670028687e-02 -1.987110078334808350e-01 1.339657455682754517e-01 2.197480648756027222e-01 -1.501075476408004761e-01 -2.020168602466583252e-01 -1.236614435911178589e-01 1.733434349298477173e-01 -2.271572798490524292e-01 1.987616159021854401e-02 4.906424437649548054e-04 -1.088201478123664856e-01 -1.160764787346124649e-02 3.176883980631828308e-02 -3.813309594988822937e-02 -1.346521377563476562e-01
-6.356991827487945557e-02 -2.332589924335479736e-01 1.343991700559854507e-02 -3.450722619891166687e-02 2.274729460477828979e-01 -2.889056131243705750e-02 4.073779098689556122e-03 3.845244273543357849e-02 -2.015534490346908569e-01 -1.029337868094444275e-01 -1.095780171453952789e-02 2.785166501998901367e-01 -2.763280458748340607e-02 -8.396446704864501953e-02 -5.444175004959106445e-02 1.264522671699523926e-01 -3.388561904430389404e-01 -9.483309835195541382e-02 -1.646052896976470947e-01 4.041874408721923828e-01 -5.752852559089660645e-02 1.760808974504470825e-01 1.248417869210243225e-01 -2.395069003105163574e-01 8.797580748796463013e-02 9.554319083690643311e-02 8.220577985048294067e-02 -6.112066656351089478e-02 -1.201611906290054321e-01 -2.012128680944442749e-01 -2.999017536640167236e-01 -3.696690201759338379e-01
2.272664606571197510e-01 -2.387905307114124298e-02 3.135845661163330078e-01 2.016262561082839966e-01 1.098102778196334839e-01 -1.828569471836090088e-01 2.332121506333351135e-02 -3.246183097362518311e-01 -4.207450523972511292e-02 -9.430576115846633911e-02 -1.951903849840164185e-01 2.400567978620529175e-01 1.525822877883911133e-01 -3.268558382987976074e-01 -2.035084366798400879e-02 -1.116080731153488159e-01 -7.448960840702056885e-02 -4.987064003944396973e-02 -2.132382094860076904e-01 2.276327908039093018e-01 -1.273151338100433350e-01 1.886229664087295532e-01 -2.784812450408935547e-01 -2.219030857086181641e-01 -2.229753695428371429e-02 -9.197464585304260254e-02 6.105807796120643616e-02 -4.787795245647430420e-02 -2.400232851505279541e-01 9.873285889625549316e-02 -1.395532581955194473e-02 -2.038725614547729492e-01
1.176759675145149231e-01 -1.592702269554138184e-01 2.199112325906753540e-01 2.700003683567047119e-01 -5.898353084921836853e-02 -2.534988820552825928e-01 2.434826940298080444e-01 -1.029943823814392090e-01 3.862833231687545776e-02 2.271740585565567017e-01 -3.831670060753822327e-02 7.120934128761291504e-02 -2.502981126308441162e-01 -4.018846452236175537e-01 -2.527897655963897705e-01 -1.288758069276809692e-01 1.220251084305346012e-03 8.591040223836898804e-02 -3.657917678356170654e-01 1.429478265345096588e-02 -2.405079156160354614e-01 -5.111525766551494598e-03 -1.452354788780212402e-01 -9.865480661392211914e-02 -2.005128711462020874e-01 3.372127562761306763e-02 2.131268382072448730e-02 -1.181675866246223450e-01 -1.615391820669174194e-01 -3.278879076242446899e-02 1.501035094261169434e-01 -4.508927837014198303e-02
-7.450138032436370850e-02 -1.883048862218856812e-01 1.322839111089706421e-01 -2.649452090263366699e-01 -1.816622316837310791e-01 1.027923356741666794e-02 -2.109975963830947876e-01 -1.657284349203109741e-01 -8.615372329950332642e-02 8.934879302978515625e-02 -5.015859380364418030e-02 -9.743348695337772369e-03 -4.475595802068710327e-02 -2.819852232933044434e-01 -1.309170275926589966e-01 1.083663329482078552e-01 -1.386033892631530762e-01 -2.280519306659698486e-01 -6.454732269048690796e-02 2.169199436902999878e-01 -4.704602062702178955e-01 -1.159582883119583130e-01 -1.944201290607452393e-01 -7.667100429534912109e-02 -2.295595407485961914e-01 -7.942745834589004517e-02 -2.621072717010974884e-02 -2.940616011619567871e-01 -1.910806745290756226e-01 -4.302276298403739929e-02 1.425740271806716919e-01 -1.789788752794265747e-01
-8.109751343727111816e-02 -9.036372601985931396e-02 3.334844708442687988e-01 2.689793147146701813e-02 1.602067351341247559e-01 -1.255424171686172485e-01 1.518070399761199951e-01 2.327675372362136841e-01 -3.687608987092971802e-02 -1.226118281483650208e-01 -6.883556395769119263e-02 2.941886894404888153e-02 -2.538780868053436279e-01 -3.332576453685760498e-01 8.938657119870185852e-03 1.932009160518646240e-01 -8.032701164484024048e-02 -2.287253551185131073e-02 -1.920949071645736694e-01 4.795227646827697754e-01 -1.284197717905044556e-01 2.464361935853958130e-01 1.807028986513614655e-02 -3.858617739751935005e-03 -1.316135972738265991e-01 2.825154364109039307e-01 -1.573189347982406616e-01 -9.478553384542465210e-02 -1.663460731506347656e-01 -5.275417491793632507e-02 4.901980236172676086e-02 -6.812560558319091797e-02
3.084158059209585190e-03 -2.076286077499389648e-01 2.454882860183715820e-01 -5.210518836975097656e-02 1.654919832944869995e-01 -9.618635475635528564e-02 -1.562389731407165527e-01 -3.299692273139953613e-01 3.830145671963691711e-02 -4.535126686096191406e-02 -5.052008852362632751e-02 9.978506714105606079e-02 -7.500927429646253586e-03 -3.440729975700378418e-01 2.544003538787364960e-02 1.657324880361557007e-01 -2.269827276468276978e-01 -2.659220397472381592e-01 7.552504539489746094e-02 3.445294499397277832e-01 -1.556431055068969727e-01 -1.712600588798522949e-01 -2.609573006629943848e-01 -7.192385196685791016e-02 8.118743449449539185e-02 2.862663939595222473e-02 4.060488194227218628e-02 -2.835578918457031250e-01 -2.170689404010772705e-01 2.154186666011810303e-01 1.004949025809764862e-02 -6.946115940809249878e-02
-2.147729098796844482e-01 -1.026918590068817139e-01 2.581841349601745605e-01 -1.609677448868751526e-02 3.978079929947853088e-02 -1.232019215822219849e-01 2.033265680074691772e-01 4.207926988601684570e-02 -8.514291793107986450e-02 -1.707369536161422729e-01 6.229532137513160706e-02 4.080497100949287415e-02 -5.452301725745201111e-02 -2.235234379768371582e-01 1.059672981500625610e-01 2.299244105815887451e-01 -1.808898895978927612e-01 -4.494371637701988220e-02 -8.297853171825408936e-02 3.701312243938446045e-01 -4.556709825992584229e-01 1.435259729623794556e-01 8.310108445584774017e-03 -1.288006603717803955e-01 -3.301672041416168213e-01 1.653317064046859741e-01 -8.271468430757522583e-02 2.019795924425125122e-01 -7.564566913060843945e-04 -1.751749068498611450e-01 9.977489709854125977e-03 -1.388245224952697754e-01
-2.603360451757907867e-02 -2.165194302797317505e-01 1.039145514369010925e-01 -2.462769299745559692e-02 -1.694056242704391479e-01 -3.042379617691040039e-01 -7.430465519428253174e-02 -8.697258681058883667e-02 5.741121247410774231e-02 1.090831309556961060e-01 6.396940350532531738e-02 1.775447577238082886e-01 -1.881585121154785156e-01 -3.491571843624114990e-01 1.887495666742324829e-01 1.058775186538696289e-02 -5.074751377105712891e-02 1.090682856738567352e-02 2.207837998867034912e-01 3.315731585025787354e-01 -3.332019448280334473e-01 -8.440051169600337744e-05 -2.865295112133026123e-01 1.381617188453674316e-01 -2.244908660650253296e-01 1.894720196723937988e-01 -6.506027281284332275e-02 1.162537261843681335e-01 -2.226113080978393555e-01 1.252021938562393188e-01 1.229796856641769409e-01 -6.956654787063598633e-02
8.045567572116851807e-02 -2.686055004596710205e-01 2.681435644626617432e-01 -2.546796500682830811e-01 1.198166236281394958e-01 -1.169239804148674011e-01 1.745101362466812134e-01 2.757435850799083710e-02 -1.924012899398803711e-01 2.384013533592224121e-01 -7.843671739101409912e-02 3.109547793865203857e-01 -2.493399232625961304e-01 -2.760356664657592773e-01 -1.231829524040222168e-01 1.519033759832382202e-01 2.614302635192871094e-01 -2.272042781114578247e-01 -7.551766186952590942e-02 2.465289086103439331e-01 -1.653228849172592163e-01 1.085579674690961838e-02 -9.402004629373550415e-02 1.314924061298370361e-01 -1.795629411935806274e-01 -8.648381382226943970e-02 8.807098865509033203e-02 -8.691837638616561890e-02 -7.467158138751983643e-02 -1.008904725313186646e-01 1.303203850984573364e-01 -1.557640880346298218e-01
-3.018943406641483307e-02 -8.834406733512878418e-02 1.417040228843688965e-01 -5.957388877868652344e-02 1.793161332607269287e-01 -3.293680846691131592e-01 5.989949405193328857e-02 -9.211146831512451172e-02 -2.034859657287597656e-01 -1.500824689865112305e-01 2.041231282055377960e-02 -2.680992707610130310e-02 -2.434997260570526123e-01 -3.620684742927551270e-01 1.405168604105710983e-02 1.611513942480087280e-01 -1.991241127252578735e-01 -1.501938998699188232e-01 -6.273234635591506958e-02 3.387652933597564697e-01 -9.944411367177963257e-02 2.679517269134521484e-01 -9.328248351812362671e-02 -1.336994022130966187e-01 -2.555940151214599609e-01 3.533871769905090332e-01 -2.668575942516326904e-02 1.225604638457298279e-01 -8.235143125057220459e-02 -1.622712314128875732e-01 1.058238092809915543e-02 -7.060651481151580811e-02
1.136814951896667480e-01 -1.939999684691429138e-02 1.897385120391845703e-01 1.169245317578315735e-01 9.530366212129592896e-02 -3.088333606719970703e-01 -1.450630426406860352e-01 -1.346621215343475342e-01 -1.627581268548965454e-01 1.351512074470520020e-01 -2.687194347381591797e-01 2.253871262073516846e-01 -1.145719662308692932e-01 -2.097848504781723022e-01 -3.696674108505249023e-02 2.512480914592742920e-01 6.789834797382354736e-02 9.132502973079681396e-02 5.644907429814338684e-02 1.333156377077102661e-01 -1.654587239027023315e-01 -6.416926532983779907e-02 -3.705392181873321533e-01 1.445827260613441467e-02 -4.536845982074737549e-01 -1.200925335288047791e-01 -2.218932360410690308e-01 -6.586070358753204346e-02 -6.146392226219177246e-02 4.072769358754158020e-02 9.711702913045883179e-02 -1.113046854734420776e-01
4.480568692088127136e-02 -1.477573364973068237e-01 5.114717036485671997e-02 -4.254786297678947449e-02 2.455628961324691772e-01 -1.676407009363174438e-01 1.071532964706420898e-01 1.226746216416358948e-01 -1.250479370355606079e-01 -1.420773714780807495e-01 -2.130217999219894409e-01 3.563620522618293762e-02 -1.641829311847686768e-01 -2.265438735485076904e-01 2.130005657672882080e-01 1.358864605426788330e-01 -1.996692121028900146e-01 -1.779764145612716675e-01 -9.633871912956237793e-02 4.415607154369354248e-01 -1.513657718896865845e-01 2.710033357143402100e-01 -5.964963138103485107e-02 -3.359592258930206299e-01 -1.803617179393768311e-01 1.746638566255569458e-01 -5.534273013472557068e-02 -1.864335150457918644e-03 6.380123645067214966e-02 -2.568025588989257812e-01 6.506361812353134155e-02 5.725053697824478149e-02
-6.247809529304504395e-02 -1.434339433908462524e-01 6.466078013181686401e-02 -5.353750661015510559e-02 9.071822464466094971e-02 -1.621814966201782227e-01 -1.484436690807342529e-01 -8.141507953405380249e-02 2.312964648008346558e-01 9.750217944383621216e-02 4.388187080621719360e-02 8.597145229578018188e-02 -1.926603019237518311e-01 -3.374786972999572754e-01 -6.174184381961822510e-02 7.226264104247093201e-03 -1.827687323093414307e-01 -1.934312582015991211e-01 2.116437852382659912e-01 4.139795899391174316e-01 -2.793364524841308594e-01 -1.724655032157897949e-01 -3.265687823295593262e-01 1.060094013810157776e-01 6.335341185331344604e-02 1.481213420629501343e-01 -9.931270033121109009e-02 -2.180338352918624878e-01 7.948471233248710632e-03 1.735310405492782593e-01 1.817724555730819702e-01 -1.373335570096969604e-01
-1.268215756863355637e-02 -3.936944901943206787e-02 6.374574452638626099e-02 4.844598099589347839e-02 -9.304400533437728882e-03 -2.731504738330841064e-01 1.953551024198532104e-01 2.533095479011535645e-01 -1.081210896372795105e-01 -1.421387195587158203e-01 1.944515407085418701e-01 4.494459331035614014e-01 -2.294550538063049316e-01 -7.524963468313217163e-02 -7.667055726051330566e-02 -1.853162050247192383e-02 -3.406210541725158691e-01 -1.698740571737289429e-01 2.657051682472229004e-01 1.867723613977432251e-01 -2.440419197082519531e-01 1.844573915004730225e-01 -7.971341907978057861e-02 -5.459037423133850098e-02 -8.981776237487792969e-02 3.278676653280854225e-03 1.658950448036193848e-01 -4.614298045635223389e-02 -1.286967694759368896e-01 1.362967193126678467e-01 2.284671515226364136e-01 -1.636010222136974335e-02
-1.118377894163131714e-01 -3.184461966156959534e-02 1.134963892400264740e-02 2.647544145584106445e-01 1.409625560045242310e-01 -4.057816788554191589e-02 2.961326837539672852e-01 2.129720300436019897e-01 -4.292843118309974670e-02 -8.652047812938690186e-02 1.199124157428741455e-01 4.395646154880523682e-01 -1.490094810724258423e-01 -3.534542769193649292e-02 8.095215074717998505e-03 -2.086253464221954346e-01 -1.425518244504928589e-01 -2.248796969652175903e-01 4.833798483014106750e-02 2.217453122138977051e-01 -1.426963657140731812e-01 2.558407187461853027e-02 -2.255855500698089600e-02 -1.160280257463455200e-01 -3.172307610511779785e-01 -3.071946650743484497e-02 2.766475677490234375e-01 -2.310703322291374207e-02 -1.512939333915710449e-01 -8.434637635946273804e-02 3.043262660503387451e-01 -1.380751878023147583e-01
-2.246022671461105347e-01 -1.251370459794998169e-01 1.055645570158958435e-01 -2.199488431215286255e-01 1.363310366868972778e-01 -1.403048783540725708e-01 -3.763338178396224976e-02 1.580740213394165039e-01 2.223448269069194794e-02 1.919020712375640869e-01 4.175474122166633606e-02 1.133080795407295227e-01 -2.740570306777954102e-01 -1.606654375791549683e-01 -9.647825360298156738e-02 2.179212868213653564e-01 5.084096640348434448e-02 -1.532625406980514526e-01 1.284536123275756836e-01 2.246402502059936523e-01 -2.368205785751342773e-01 -2.711186110973358154e-01 -4.111265838146209717e-01 1.239729393273591995e-02 -1.376238912343978882e-01 -3.488995507359504700e-02 -1.734244525432586670e-01 -7.771153748035430908e-02 -2.356824092566967010e-02 -5.015431717038154602e-02 1.741985231637954712e-01 -3.443573117256164551e-01
-7.964002341032028198e-02 -7.052836567163467407e-02 -7.384064048528671265e-02 1.209618598222732544e-01 9.053604304790496826e-02 -1.284244805574417114e-01 1.939178556203842163e-01 2.198536992073059082e-01 2.010177522897720337e-01 1.991046816110610962e-01 2.039974033832550049e-01 1.917667835950851440e-01 -5.537258461117744446e-03 -1.703399121761322021e-01 -2.762485481798648834e-02 -3.059535920619964600e-01 -2.284797728061676025e-01 -3.914267942309379578e-02 8.215520530939102173e-02 2.724604904651641846e-01 -3.919762969017028809e-01 2.707514464855194092e-01 -3.539421409368515015e-02 -2.178942710161209106e-01 2.412229403853416443e-02 1.940450519323348999e-01 -3.216291964054107666e-02 -8.345121145248413086e-02 -1.555425971746444702e-01 1.529536694288253784e-01 1.205067038536071777e-01 -2.395127117633819580e-01
-7.606807351112365723e-02 -7.040927652269601822e-03 8.015058189630508423e-02 2.841516584157943726e-02 -7.372968643903732300e-02 -2.726957201957702637e-01 1.619823426008224487e-01 1.435374617576599121e-01 8.963330090045928955e-02 1.508366465568542480e-01 2.071107923984527588e-02 2.534235119819641113e-01 -3.109517693519592285e-01 -7.137672603130340576e-02 -2.127914279699325562e-01 6.771361082792282104e-02 3.172364830970764160e-02 -4.773175418376922607e-01 -6.370943784713745117e-02 1.810446530580520630e-01 -1.188970357179641724e-01 -2.345031648874282837e-01 -3.052343726158142090e-01 7.825712859630584717e-02 5.087934434413909912e-02 -1.115038394927978516e-01 -3.484867140650749207e-02 -2.679424583911895752e-01 -1.612260490655899048e-01 -1.459111869335174561e-01 1.846719831228256226e-01 -9.844271838665008545e-02
5.177597701549530029e-02 -1.594926863908767700e-01 -5.133679509162902832e-02 -1.455784291028976440e-01 -2.815985493361949921e-02 -4.981462284922599792e-02 -1.127966493368148804e-01 -1.479112058877944946e-01 2.292826958000659943e-02 8.764027804136276245e-02 -8.305950090289115906e-03 5.779605358839035034e-02 -1.804676949977874756e-01 -4.842664003372192383e-01 3.361386805772781372e-02 -2.520253509283065796e-02 3.064671345055103302e-02 -3.761272728443145752e-01 2.481971681118011475e-01 1.944970786571502686e-01 -3.298878073692321777e-01 1.520967036485671997e-01 -1.171705648303031921e-01 3.244971483945846558e-02 -1.391622722148895264e-01 -1.493784040212631226e-01 -2.203795500099658966e-02 -4.044764041900634766e-01 6.044848263263702393e-02 1.367485523223876953e-01 2.791796810925006866e-02 -1.105909720063209534e-01
1.528495699167251587e-01 -2.432711869478225708e-01 1.830142587423324585e-01 -1.988706588745117188e-01 -6.109890341758728027e-02 -2.217838168144226074e-02 -3.311528265476226807e-01 -1.321700662374496460e-01 -2.164932340383529663e-01 2.747987508773803711e-01 4.406990110874176025e-02 1.341423392295837402e-01 6.644142419099807739e-02 -3.464968800544738770e-01 -7.332047075033187866e-02 1.032119318842887878e-01 -1.914048790931701660e-01 -1.822110563516616821e-01 3.185997530817985535e-02 2.824325561523437500e-01 -2.539460062980651855e-01 -1.142964735627174377e-01 -2.464042454957962036e-01 -1.386308968067169189e-01 -7.395859062671661377e-02 -1.106723174452781677e-01 6.878769397735595703e-02 -2.128234207630157471e-01 -2.774372138082981110e-02 8.895217627286911011e-02 1.365574300289154053e-01 -1.644790321588516235e-01
1.434904783964157104e-01 -6.037206575274467468e-02 8.503384143114089966e-02 1.063260342925786972e-02 4.814307019114494324e-02 4.268823657184839249e-03 2.451426982879638672e-01 1.111170575022697449e-01 1.369580924510955811e-01 2.397260069847106934e-01 -1.479887813329696655e-01 1.192736178636550903e-01 -1.049231067299842834e-01 -2.270601242780685425e-01 -1.201464757323265076e-01 2.763759195804595947e-01 -3.657306730747222900e-02 -3.361831903457641602e-01 7.505115866661071777e-02 2.694133222103118896e-01 -2.542493343353271484e-01 -1.381120737642049789e-02 2.742742188274860382e-02 -5.847094953060150146e-02 4.571028053760528564e-02 -2.717040777206420898e-01 -1.224646493792533875e-01 -3.688473999500274658e-01 -1.684886813163757324e-01 2.698574401438236237e-02 1.996878981590270996e-01 -2.652905285358428955e-01
1.332622300833463669e-02 -1.723250895738601685e-01 5.305961892008781433e-02 -1.287184748798608780e-02 -1.178268436342477798e-02 -2.158932387828826904e-01 2.139534652233123779e-01 -1.177109703421592712e-01 2.054495969787240028e-03 1.865660995244979858e-01 1.602865755558013916e-01 1.215320602059364319e-01 -5.701829493045806885e-02 -2.900305390357971191e-01 -7.512155920267105103e-02 -1.774166375398635864e-01 -2.382515966892242432e-01 -2.772679328918457031e-01 -5.394071340560913086e-02 3.171867430210113525e-01 -1.934493333101272583e-01 -1.298419237136840820e-01 -1.196489408612251282e-01 4.017669558525085449e-01 -2.950266301631927490e-01 9.474761784076690674e-02 -2.524681985378265381e-01 -2.733396925032138824e-02 -8.388512767851352692e-03 8.714077621698379517e-02 -4.342631436884403229e-03 -1.601334512233734131e-01
8.842623233795166016e-02 -3.123348057270050049e-01 1.851241588592529297e-01 5.454724282026290894e-02 -7.634016685187816620e-03 -1.952561289072036743e-01 1.796577870845794678e-02 2.837853729724884033e-01 2.142997086048126221e-02 -1.042987592518329620e-02 2.043597167357802391e-03 1.092256382107734680e-01 -2.758176624774932861e-01 -2.818730473518371582e-01 5.927507579326629639e-02 -2.216825783252716064e-01 -2.750371098518371582e-01 -2.811623811721801758e-01 1.113791838288307190e-01 4.473802819848060608e-02 -5.681917816400527954e-02 -1.734669059514999390e-01 -3.017355799674987793e-01 2.363312393426895142e-01 -1.243174299597740173e-01 -1.902890764176845551e-02 -1.831843703985214233e-01 -1.010133847594261169e-01 3.082587383687496185e-02 -1.219345182180404663e-01 1.854064762592315674e-01 -2.419977635145187378e-01
1.954755187034606934e-01 -1.491861045360565186e-01 1.311686187982559204e-01 1.110936179757118225e-01 9.006402641534805298e-02 -1.487291008234024048e-01 4.003936797380447388e-02 1.745833009481430054e-01 8.337629586458206177e-02 4.764546826481819153e-02 -1.796854846179485321e-02 1.641123443841934204e-01 -7.837044447660446167e-02 -2.796790897846221924e-01 -5.386864393949508667e-02 -2.524094879627227783e-01 -7.466276735067367554e-02 -2.507679164409637451e-01 2.686284482479095459e-01 2.927241921424865723e-01 1.056064665317535400e-01 -1.021992787718772888e-01 -1.673320382833480835e-01 -1.695375442504882812e-01 -1.554287970066070557e-01 1.343952715396881104e-01 -7.457566261291503906e-02 1.523150056600570679e-01 -4.775044322013854980e-01 -4.161303117871284485e-02 1.382842361927032471e-01 -1.890110671520233154e-01
1.304897218942642212e-01 -3.091522157192230225e-01 8.482427336275577545e-03 6.365507096052169800e-02 1.313233226537704468e-01 -1.027420610189437866e-01 -1.739944964647293091e-01 4.591709375381469727e-02 9.037996828556060791e-02 1.855861395597457886e-01 -1.697534173727035522e-01 5.172668769955635071e-02 -4.137078523635864258e-01 -8.890366554260253906e-02 7.315506041049957275e-02 1.011657714843750000e-02 -1.485352963209152222e-01 1.056193634867668152e-01 -1.047732830047607422e-01 3.257158994674682617e-01 -5.962986126542091370e-02 8.237234503030776978e-02 1.354652047157287598e-01 9.059863537549972534e-02 -3.480450809001922607e-01 2.811601944267749786e-02 -3.509116470813751221e-01 -2.386797964572906494e-01 -1.322351545095443726e-01 -2.255555987358093262e-01 7.801327854394912720e-02 -2.841954492032527924e-02
-4.326237738132476807e-02 -2.162982821464538574e-01 1.793748736381530762e-01 -4.051164258271455765e-03 8.715290576219558716e-02 5.339930579066276550e-02 -5.282195657491683960e-02 -2.339954078197479248e-01 -1.103203147649765015e-01 1.105865240097045898e-01 2.939023077487945557e-02 2.388702630996704102e-01 -7.233086228370666504e-02 -3.803668618202209473e-01 -2.177259325981140137e-01 8.547062426805496216e-02 -9.503299742937088013e-02 -1.541008204221725464e-01 -2.906352281570434570e-02 1.307800859212875366e-01 -4.362083077430725098e-01 4.188042134046554565e-02 -2.332377284765243530e-01 -2.071043848991394043e-02 2.605936117470264435e-02 -9.971433132886886597e-02 8.541990816593170166e-02 -4.077967703342437744e-01 -1.363651603460311890e-01 1.536015868186950684e-01 1.724967174232006073e-02 -1.998179107904434204e-01
3.080092929303646088e-02 -1.280855089426040649e-01 -1.669660210609436035e-01 -2.009626477956771851e-01 3.427480459213256836e-01 -9.901709854602813721e-02 -7.693286985158920288e-02 1.307765394449234009e-01 -2.045705914497375488e-02 6.477071344852447510e-02 1.569281667470932007e-01 1.618388593196868896e-01 2.129719704389572144e-01 -8.866372704505920410e-02 2.580191241577267647e-03 1.164521127939224243e-01 -2.590538263320922852e-01 -1.073406562209129333e-01 1.421530917286872864e-02 2.922438085079193115e-01 -1.872729659080505371e-01 -8.126028627157211304e-02 -2.073291242122650146e-01 -2.600512802600860596e-01 -3.912360072135925293e-01 1.697030067443847656e-01 6.698180735111236572e-02 -5.858964845538139343e-02 9.205932728946208954e-03 -1.850991994142532349e-01 3.035950362682342529e-01 9.505578875541687012e-02
-5.527894571423530579e-02 -6.684891879558563232e-02 2.838158793747425079e-02 -1.729412525892257690e-01 1.921552121639251709e-01 -1.166321989148855209e-02 1.686014831066131592e-01 -1.747095491737127304e-03 -1.138168424367904663e-01 -2.113205939531326294e-01 -1.466465443372726440e-01 3.021571934223175049e-01 -3.354780077934265137e-01 -3.156954348087310791e-01 -1.205056831240653992e-01 1.551046669483184814e-01 -2.391114234924316406e-01 8.235960453748703003e-02 1.773337423801422119e-01 3.754332363605499268e-01 -7.752786856144666672e-03 1.010055541992187500e-01 6.229580566287040710e-02 -2.461976706981658936e-01 -1.345563828945159912e-01 1.650909632444381714e-01 -7.060634344816207886e-02 1.619871333241462708e-02 3.165949136018753052e-02 -2.037521600723266602e-01 1.022641882300376892e-01 -2.457121610641479492e-01
1.234095692634582520e-01 -2.032771855592727661e-01 1.442917436361312866e-01 2.967840433120727539e-01 -5.646122992038726807e-02 -1.262756884098052979e-01 3.435350656509399414e-01 2.696720361709594727e-01 3.712273668497800827e-03 -1.085292175412178040e-01 -2.404271364212036133e-01 1.998387277126312256e-01 -2.351862341165542603e-01 -3.795078769326210022e-02 -6.057344004511833191e-02 -9.226451814174652100e-02 7.655411213636398315e-02 -1.338026672601699829e-01 1.457576304674148560e-01 1.602455526590347290e-01 -1.400003209710121155e-03 6.218413636088371277e-02 -1.252226531505584717e-01 -2.432038784027099609e-01 -1.888072192668914795e-01 -1.707943379878997803e-01 7.771145552396774292e-02 -2.149584293365478516e-01 -1.731331087648868561e-02 2.045026421546936035e-02 3.939641416072845459e-01 -1.543728858232498169e-01
-1.123318001627922058e-01 -1.513883620500564575e-01 2.184845507144927979e-01 -2.817562595009803772e-02 -1.129056364297866821e-01 -1.584301739931106567e-01 1.413510441780090332e-01 -1.026102378964424133e-01 -2.724307775497436523e-02 9.983760118484497070e-02 -6.210529804229736328e-02 2.149731069803237915e-01 1.287089893594384193e-03 -8.283214271068572998e-02 2.353661321103572845e-02 -5.581149831414222717e-02 -1.882798820734024048e-01 -2.103337496519088745e-01 -2.347613126039505005e-02 5.178924798965454102e-01 1.725009232759475708e-01 -2.231989353895187378e-01 -2.523306012153625488e-01 -3.089286088943481445e-01 1.593090295791625977e-01 -3.767234086990356445e-02 1.351865381002426147e-01 9.489798545837402344e-02 -2.337880879640579224e-01 -7.724764943122863770e-02 2.621980905532836914e-01 -7.535263895988464355e-02
2.576223760843276978e-02 -3.254182636737823486e-02 1.298957504332065582e-02 1.292998343706130981e-01 6.920962780714035034e-02 -1.971460133790969849e-01 1.054554432630538940e-01 1.350911557674407959e-01 6.181806698441505432e-02 -3.051747754216194153e-02 1.759491711854934692e-01 4.516645073890686035e-01 -6.321681290864944458e-02 -2.334585785865783691e-01 1.579593983478844166e-03 -4.318120330572128296e-02 -2.018402814865112305e-01 6.472233682870864868e-02 1.522939950227737427e-01 1.705693900585174561e-01 -1.251179575920104980e-01 1.849507838487625122e-01 2.204570025205612183e-01 -2.356636971235275269e-01 -1.077055633068084717e-01 7.468374073505401611e-02 4.130569696426391602e-01 -2.752203345298767090e-01 -1.662337183952331543e-01 -5.009205639362335205e-02 2.348438799381256104e-01 -9.074357897043228149e-02
3.686920925974845886e-02 -1.452169567346572876e-01 1.437764167785644531e-01 -1.294220685958862305e-01 2.443604171276092529e-01 -7.665394246578216553e-02 1.711676567792892456e-01 -4.719515517354011536e-02 -4.573724791407585144e-02 2.219164967536926270e-01 -8.120956271886825562e-02 -1.073332950472831726e-01 -5.244415253400802612e-02 2.208097577095031738e-01 -2.619942128658294678e-01 2.409501001238822937e-02 8.420165628194808960e-02 4.881783202290534973e-02 -3.319590911269187927e-02 2.036244720220565796e-01 -2.610774934291839600e-01 -9.146472811698913574e-02 5.039990320801734924e-02 7.703187316656112671e-02 -2.171157449483871460e-01 1.818804889917373657e-01 2.349475584924221039e-02 -3.745086193084716797e-01 -1.829444766044616699e-01 -2.877321839332580566e-01 2.077307403087615967e-01 -3.679075241088867188e-01
1.224570646882057190e-01 -4.192130863666534424e-01 8.269006013870239258e-02 2.830326855182647705e-01 -1.579822599887847900e-02 -3.910447955131530762e-01 -4.050357267260551453e-02 -6.825029104948043823e-02 9.225289523601531982e-02 1.570808738470077515e-01 1.848156154155731201e-01 2.436567097902297974e-01 -3.327286243438720703e-02 -3.877413272857666016e-01 -1.913693547248840332e-01 1.224453672766685486e-01 9.834680706262588501e-02 -3.203780055046081543e-01 -1.208437606692314148e-01 6.406775861978530884e-02 -1.058108583092689514e-01 -3.213264420628547668e-02 -8.815436065196990967e-02 3.752601519227027893e-02 -2.411954700946807861e-01 1.004027426242828369e-01 6.810555234551429749e-03 6.236987933516502380e-02 -1.416595373302698135e-02 -3.367227688431739807e-02 7.103595137596130371e-02 -4.556803032755851746e-02
1.424011439085006714e-01 -2.479514926671981812e-01 1.379455905407667160e-03 1.300521790981292725e-01 -1.027109250426292419e-01 -2.207192182540893555e-01 5.208257958292961121e-02 5.846535414457321167e-02 1.096942052245140076e-01 3.886355459690093994e-02 6.766739487648010254e-02 2.088465690612792969e-01 -6.743118166923522949e-02 -4.799967408180236816e-01 -8.144076168537139893e-02 -3.678506016731262207e-01 -2.904817163944244385e-01 -2.151339501142501831e-01 -2.412849105894565582e-02 -1.326560601592063904e-02 -2.098889797925949097e-01 6.852583587169647217e-02 -1.725918650627136230e-01 6.443174183368682861e-02 -1.532465666532516479e-01 -1.779613941907882690e-01 -5.836908146739006042e-02 2.257827436551451683e-03 1.217911317944526672e-01 -2.517960965633392334e-01 1.852398216724395752e-01 -1.098898127675056458e-01
1.433964818716049194e-01 -6.802349537611007690e-02 -1.403521448373794556e-01 1.414129585027694702e-01 -9.466385841369628906e-02 -2.808367311954498291e-01 2.493558079004287720e-01 -1.202987432479858398e-01 -1.995701938867568970e-01 -1.010976433753967285e-01 -1.625927537679672241e-01 2.258590161800384521e-01 -1.452884227037429810e-01 -6.172570213675498962e-02 -9.334613382816314697e-02 1.414531841874122620e-02 8.669974654912948608e-02 -2.507089674472808838e-01 2.131107300519943237e-01 1.254024654626846313e-01 9.683761745691299438e-02 3.067919611930847168e-01 -1.960323899984359741e-01 -2.266165465116500854e-01 -4.191192388534545898e-01 -1.971498690545558929e-02 -1.891641318798065186e-02 -5.400316417217254639e-02 2.127859927713871002e-02 -6.079761683940887451e-02 2.859231233596801758e-01 -1.388594061136245728e-01
1.955227404832839966e-01 -1.590480804443359375e-01 2.494648545980453491e-01 1.019625514745712280e-01 2.461436986923217773e-01 -1.698175370693206787e-01 1.962288171052932739e-01 3.537604212760925293e-01 1.416331678628921509e-01 3.751651942729949951e-01 -1.238378211855888367e-01 -2.523244917392730713e-01 -1.619834154844284058e-01 -1.217527091503143311e-01 -1.184172835201025009e-02 1.359149813652038574e-03 -2.096904218196868896e-01 8.023496717214584351e-03 7.837710529565811157e-02 1.828140616416931152e-01 -9.454188495874404907e-02 1.073741540312767029e-01 5.855835229158401489e-02 -1.503376811742782593e-01 -2.345387488603591919e-01 6.830806285142898560e-02 1.171353608369827271e-01 -1.724545657634735107e-01 -2.182959467172622681e-01 -1.508219689130783081e-01 1.345999687910079956e-01 -8.945518732070922852e-02
1.932666599750518799e-01 -4.155257642269134521e-01 1.740680932998657227e-01 -2.821234427392482758e-02 1.300695091485977173e-01 -2.620564699172973633e-01 8.359987288713455200e-02 5.648034438490867615e-02 -2.115864008665084839e-01 5.035374686121940613e-02 8.362428843975067139e-02 1.136153377592563629e-02 -8.803356438875198364e-02 -1.975533813238143921e-01 8.991147577762603760e-02 -5.387078970670700073e-02 -2.849152088165283203e-01 -1.010300591588020325e-01 2.235807925462722778e-01 6.435990333557128906e-02 -1.444937884807586670e-01 -2.152513265609741211e-01 -2.490709275007247925e-01 2.881300747394561768e-01 -1.191795021295547485e-01 2.255947515368461609e-02 -9.702417999505996704e-02 1.088044513016939163e-02 -1.027019787579774857e-02 -3.885367140173912048e-02 2.181226015090942383e-01 -3.459941148757934570e-01
-7.139510475099086761e-03 -2.947382926940917969e-01 -3.883114829659461975e-02 -1.518339365720748901e-01 2.192576825618743896e-01 8.398151397705078125e-02 1.519901398569345474e-02 7.801622152328491211e-02 -1.146696507930755615e-01 2.669511139392852783e-01 2.265584915876388550e-01 4.366944730281829834e-01 1.575728296302258968e-03 -5.297771841287612915e-02 4.414718970656394958e-02 -2.351132035255432129e-01 8.451110869646072388e-02 -2.600171864032745361e-01 1.123442128300666809e-01 1.283144652843475342e-01 -1.077504530549049377e-01 2.873690128326416016e-01 -2.092430293560028076e-01 -8.056784421205520630e-02 -2.256674170494079590e-01 1.175849661231040955e-01 -1.825695335865020752e-01 -3.544825688004493713e-02 -7.745701074600219727e-02 -1.813875436782836914e-01 1.845509260892868042e-01 -1.413904726505279541e-01
1.712538301944732666e-01 5.388895049691200256e-02 -1.439426243305206299e-01 -1.200872212648391724e-01 -2.035716325044631958e-01 -8.307107537984848022e-02 1.670519262552261353e-01 3.790027201175689697e-01 2.849079901352524757e-03 7.392168045043945312e-02 -5.468569695949554443e-02 3.684723004698753357e-02 -1.652127802371978760e-01 2.876722998917102814e-02 -1.279805600643157959e-01 -2.826250391080975533e-03 1.926570013165473938e-02 -2.317214310169219971e-01 3.288764506578445435e-02 4.342374801635742188e-01 -9.041663259267807007e-02 4.688538610935211182e-03 -7.249657064676284790e-02 -1.791185438632965088e-01 -4.066668450832366943e-01 1.697385758161544800e-01 -2.322253584861755371e-01 -1.721506267786026001e-01 -1.915495544672012329e-01 1.457923948764801025e-01 2.467891573905944824e-02 -1.812458932399749756e-01
-1.222158521413803101e-01 -9.402855485677719116e-02 -1.003325432538986206e-01 2.742543220520019531e-01 -8.317974954843521118e-02 2.198136784136295319e-02 2.322195023298263550e-01 3.049644827842712402e-01 5.981363356113433838e-02 5.658278614282608032e-02 -1.401019841432571411e-01 3.774718642234802246e-01 -1.011350303888320923e-01 -1.369022428989410400e-01 -2.266858220100402832e-01 -2.819741666316986084e-01 9.525763988494873047e-02 -1.899159550666809082e-01 8.603374660015106201e-02 2.669899165630340576e-01 -2.284453809261322021e-01 6.841479986906051636e-02 -1.989970654249191284e-01 -3.046039044857025146e-01 5.085479468107223511e-02 -5.260765179991722107e-02 7.424410432577133179e-02 -1.000736653804779053e-01 -1.229495629668235779e-01 -1.134702041745185852e-01 1.108511984348297119e-01 -1.833299845457077026e-01
2.629427313804626465e-01 -3.271784782409667969e-01 1.311430484056472778e-01 -2.156018465757369995e-01 3.265209868550300598e-02 -6.242494285106658936e-02 1.412147432565689087e-01 -5.134487524628639221e-02 1.690028794109821320e-02 1.632634848356246948e-01 2.044402956962585449e-01 2.869923114776611328e-01 7.636550068855285645e-02 -3.452880382537841797e-01 -1.126164197921752930e-01 -1.010134741663932800e-01 1.386266946792602539e-02 -1.291521489620208740e-01 -1.992951929569244385e-01 1.013704575598239899e-02 -1.745596975088119507e-01 1.606567949056625366e-02 -2.964046895503997803e-01 -4.910111427307128906e-03 -3.528015613555908203e-01 1.517471950501203537e-02 7.176794111728668213e-02 1.053562089800834656e-01 -1.161325629800558090e-02 -2.788392603397369385e-01 6.384691689163446426e-03 -1.984173059463500977e-01
-1.679004728794097900e-01 -6.309518590569496155e-03 -1.382139138877391815e-02 1.191456839442253113e-01 1.319375038146972656e-01 -1.434929221868515015e-01 2.311127483844757080e-01 2.221627384424209595e-01 4.163658246397972107e-03 -2.767084240913391113e-01 2.435700297355651855e-01 2.738347947597503662e-01 -7.088243961334228516e-02 -1.414499133825302124e-01 -1.337871253490447998e-01 -3.174621760845184326e-01 -1.304450333118438721e-01 -3.630552887916564941e-01 1.781974583864212036e-01 1.344974339008331299e-01 -1.286303550004959106e-01 3.267540037631988525e-02 -3.825947269797325134e-02 -2.149974703788757324e-01 -2.350143492221832275e-01 1.787872910499572754e-01 -1.017270460724830627e-01 -1.350762546062469482e-01 1.848986186087131500e-02 -1.598280221223831177e-01 2.274890393018722534e-01 -6.787162274122238159e-02
2.156506665050983429e-02 -1.329897195100784302e-01 3.964201733469963074e-02 2.123659998178482056e-01 -6.346756964921951294e-02 -3.880485892295837402e-02 1.362421065568923950e-01 2.504722476005554199e-01 1.720475405454635620e-02 1.898149102926254272e-01 -4.501116275787353516e-02 4.553539156913757324e-01 -1.421416848897933960e-01 -1.613364219665527344e-01 -5.837206915020942688e-02 -3.812946677207946777e-01 -2.088452577590942383e-01 -1.188372224569320679e-01 4.055283963680267334e-02 2.322946637868881226e-01 -7.231220602989196777e-02 -1.117837503552436829e-01 -1.139389798045158386e-01 -2.655746638774871826e-01 4.680142179131507874e-02 -8.299160981550812721e-04 1.045439392328262329e-01 -1.913115382194519043e-01 -1.274665538221597672e-02 -1.345540732145309448e-01 3.008072078227996826e-01 -1.859210878610610962e-01
-1.802289672195911407e-02 -1.757462173700332642e-01 2.935031056404113770e-01 -7.554486393928527832e-02 -1.567540466785430908e-01 -1.650298982858657837e-01 -2.017603814601898193e-01 1.199552672915160656e-03 1.783652156591415405e-01 1.412418484687805176e-01 4.922040924429893494e-02 2.271773368120193481e-01 -8.505769073963165283e-02 -2.536145150661468506e-01 1.433143950998783112e-02 3.231297731399536133e-01 -2.271070778369903564e-01 -7.297629117965698242e-02 6.567930430173873901e-02 7.900053262710571289e-02 -2.455190271139144897e-01 3.524245112203061581e-04 -3.330901563167572021e-01 1.354475617408752441e-01 -3.178354799747467041e-01 -6.352703273296356201e-02 1.671959012746810913e-01 -2.648383677005767822e-01 3.832688927650451660e-02 -2.047501690685749054e-02 1.393613964319229126e-01 -1.447807252407073975e-01
1.635543107986450195e-01 1.397626101970672607e-01 9.661646932363510132e-02 8.832525461912155151e-02 9.172333776950836182e-02 -4.541224241256713867e-01 9.753052890300750732e-02 9.239030629396438599e-02 -1.632139384746551514e-01 -1.164209470152854919e-01 -7.846412807703018188e-02 1.701130717992782593e-01 -3.215693682432174683e-02 -1.572452299296855927e-02 6.650814414024353027e-02 -1.775433123111724854e-01 7.449303567409515381e-02 4.104950651526451111e-02 2.582034468650817871e-01 2.385464161634445190e-01 -2.148541063070297241e-01 -4.646180272102355957e-01 -1.042336896061897278e-01 6.302897632122039795e-02 -4.884222894906997681e-02 -1.804806292057037354e-01 -2.291385829448699951e-02 -2.193914204835891724e-01 1.565910279750823975e-01 -1.775352470576763153e-02 1.678089499473571777e-01 -2.169988751411437988e-01
3.604297339916229248e-02 -5.536918640136718750e-01 5.182909965515136719e-02 2.281879484653472900e-01 -7.836066931486129761e-02 -1.679797023534774780e-01 -1.701633632183074951e-02 -3.267458453774452209e-02 6.630744785070419312e-02 1.083541363477706909e-01 3.172781690955162048e-02 1.070433631539344788e-01 -8.945945650339126587e-02 -3.676524758338928223e-01 -1.191977411508560181e-01 -2.082913070917129517e-01 -1.532767154276371002e-02 -3.167009055614471436e-01 -1.132523715496063232e-01 5.133724212646484375e-02 -3.229674994945526123e-01 -6.953232735395431519e-02 -1.279053092002868652e-01 7.861002534627914429e-02 -2.302435040473937988e-01 1.375724188983440399e-02 -1.245180740952491760e-01 9.328640252351760864e-02 -1.352780312299728394e-02 -1.236280426383018494e-01 1.686263084411621094e-01 -5.744718760251998901e-02
-1.965004801750183105e-01 3.199531510472297668e-02 3.751167654991149902e-01 2.183393687009811401e-01 1.708188503980636597e-01 -8.201570808887481689e-02 3.890607506036758423e-02 9.648260474205017090e-02 -1.189193055033683777e-01 -6.313114613294601440e-02 -1.097389608621597290e-01 4.466717317700386047e-02 -1.145625412464141846e-01 -2.007856518030166626e-01 1.329428255558013916e-01 9.849680215120315552e-02 -2.546329200267791748e-01 -1.233399957418441772e-01 -8.557001501321792603e-02 3.712664246559143066e-01 -2.617422044277191162e-01 7.817680388689041138e-02 -8.855567872524261475e-02 -1.677635461091995239e-01 -2.221488207578659058e-01 4.479883015155792236e-01 1.112970337271690369e-02 1.583661139011383057e-02 6.474942713975906372e-02 -5.079354345798492432e-02 -3.094696812331676483e-02 -1.352903991937637329e-01
1.205100584775209427e-02 -1.994793117046356201e-01 2.107918113470077515e-01 -2.745568752288818359e-01 4.334627091884613037e-02 4.999500885605812073e-02 -1.682815141975879669e-03 -5.256834253668785095e-02 -4.756636545062065125e-02 1.209785696119070053e-02 -1.211467012763023376e-01 9.885939210653305054e-02 3.198234736919403076e-02 -2.783030867576599121e-01 -1.314496994018554688e-01 7.368246465921401978e-02 -1.231077909469604492e-01 -1.602845080196857452e-02 -6.218214705586433411e-02 2.567166090011596680e-01 -3.566841185092926025e-01 -8.604272454977035522e-02 -2.984113693237304688e-01 1.148785725235939026e-01 -1.991710215806961060e-01 -6.129590794444084167e-02 3.816133737564086914e-02 -4.307546913623809814e-01 -2.109394222497940063e-01 1.506288498640060425e-01 2.103106528520584106e-01 -2.028752416372299194e-01
7.762292772531509399e-02 -2.133533805608749390e-01 1.100933551788330078e-01 -5.673900991678237915e-02 -7.695323973894119263e-02 -1.492746621370315552e-01 2.118391096591949463e-01 1.187570020556449890e-01 -1.013517379760742188e-02 3.354052826762199402e-02 2.382123842835426331e-02 2.285367697477340698e-01 -1.551069468259811401e-01 8.368648588657379150e-02 -9.336066246032714844e-02 -1.819765567779541016e-01 -2.764462828636169434e-01 7.891275919973850250e-03 1.057872027158737183e-01 5.072337388992309570e-01 1.389312148094177246e-01 1.368627846240997314e-01 -1.227628737688064575e-01 -2.958783805370330811e-01 1.747548431158065796e-01 2.249849401414394379e-02 1.471547484397888184e-01 -2.333609759807586670e-01 -1.884488016366958618e-01 -2.897001504898071289e-01 6.420622766017913818e-02 -5.181873217225074768e-02
4.248928651213645935e-02 -2.812560498714447021e-01 -3.633740544319152832e-02 -1.124438568949699402e-01 8.225954324007034302e-02 -3.322130441665649414e-01 2.730892300605773926e-01 -6.286710500717163086e-02 2.346853725612163544e-02 6.749960035085678101e-02 1.239320379681885242e-03 4.412196949124336243e-02 -2.356395423412322998e-01 -1.680588126182556152e-01 -3.104943931102752686e-01 2.184164822101593018e-01 -8.090107887983322144e-02 -8.516688644886016846e-02 -5.184820666909217834e-02 1.021051704883575439e-01 -1.421963721513748169e-01 -5.824872292578220367e-03 -5.159698724746704102e-01 5.817490816116333008e-02 1.795337162911891937e-02 6.416178494691848755e-02 2.807379886507987976e-02 -1.531030088663101196e-01 -1.964428275823593140e-01 -8.171010762453079224e-02 2.422291487455368042e-01 -1.585617363452911377e-01
-8.691933937370777130e-03 -1.711810827255249023e-01 9.130772948265075684e-02 -5.270989611744880676e-02 2.766059935092926025e-01 -2.712949216365814209e-01 -7.638625102117657661e-04 -5.064076185226440430e-02 -2.331526726484298706e-01 1.508367210626602173e-01 -2.927146553993225098e-01 -1.671223938465118408e-01 2.547781355679035187e-02 1.049370020627975464e-01 -9.484857320785522461e-02 9.206525981426239014e-02 -7.137051969766616821e-02 -8.176650851964950562e-02 4.469896480441093445e-02 2.710278034210205078e-01 -2.296555042266845703e-01 -2.121978700160980225e-01 7.927300781011581421e-02 1.230686530470848083e-01 -2.419124245643615723e-01 1.170891448855400085e-01 -2.798425033688545227e-02 -2.112657874822616577e-01 -1.272719353437423706e-02 -1.728992313146591187e-01 1.432636082172393799e-01 -4.607719779014587402e-01
-6.355462968349456787e-02 -3.184663355350494385e-01 1.460755616426467896e-01 -1.700207241810858250e-03 -1.182530745863914490e-01 -2.761113643646240234e-01 -1.084561720490455627e-01 -1.120181083679199219e-01 6.140632554888725281e-02 2.600044608116149902e-01 6.033297162503004074e-03 1.517364829778671265e-01 -1.391559392213821411e-01 -1.362595260143280029e-01 2.201275974512100220e-01 1.212946046143770218e-02 4.641589522361755371e-02 -1.107249334454536438e-01 4.181772470474243164e-02 4.009273648262023926e-01 -4.617488011717796326e-02 1.552717685699462891e-01 -2.402612119913101196e-01 2.008478045463562012e-01 -3.554345965385437012e-01 1.967662274837493896e-01 -1.118645370006561279e-01 -1.081499531865119934e-01 -1.431829929351806641e-01 1.190131679177284241e-01 1.882763206958770752e-01 -1.308149844408035278e-01
2.241736054420471191e-01 -4.046304225921630859e-01 3.158278763294219971e-01 -1.058154702186584473e-01 1.279928535223007202e-01 -9.300041198730468750e-02 3.001537173986434937e-03 1.311082094907760620e-01 -2.105242908000946045e-01 2.386055886745452881e-01 7.051312178373336792e-02 1.710349172353744507e-01 -2.986249625682830811e-01 -1.477939933538436890e-01 -5.070870369672775269e-02 -1.094813421368598938e-01 -6.640408933162689209e-02 2.270078659057617188e-02 -9.772793203592300415e-02 2.000520974397659302e-01 -5.923821404576301575e-02 -1.681061834096908569e-01 -9.958283603191375732e-02 -2.861149981617927551e-02 -3.306879103183746338e-01 1.068341508507728577e-01 -1.817210912704467773e-01 -2.035558521747589111e-01 -8.170105516910552979e-02 2.454436272382736206e-01 7.879222929477691650e-02 -8.024352043867111206e-02
7.936017960309982300e-02 -1.865472197532653809e-01 1.881550997495651245e-01 -1.807944625616073608e-01 1.873711347579956055e-01 -8.054620027542114258e-02 -1.894793361425399780e-01 2.342615649104118347e-02 -7.021192461252212524e-02 -6.800099462270736694e-02 1.218507736921310425e-01 6.563009321689605713e-02 7.747933268547058105e-02 -3.305696845054626465e-01 -2.527269124984741211e-01 1.478445380926132202e-01 -1.535190790891647339e-01 -2.025735229253768921e-01 6.647247076034545898e-02 1.544145941734313965e-01 -2.524353861808776855e-01 8.722240477800369263e-02 -1.562948822975158691e-01 -1.206328161060810089e-02 -2.350615337491035461e-02 3.000125102698802948e-02 -2.091497331857681274e-01 -3.769599795341491699e-01 -2.589100897312164307e-01 9.621062874794006348e-02 2.831384539604187012e-01 -2.247761189937591553e-01
-1.936578154563903809e-01 -9.330397844314575195e-02 2.597908973693847656e-01 -7.124077528715133667e-02 4.948392510414123535e-02 -3.203431367874145508e-01 2.415151596069335938e-01 5.806184560060501099e-02 -1.708948314189910889e-01 9.044029563665390015e-02 4.931465163826942444e-02 -2.886145375669002533e-02 -1.923237442970275879e-01 -1.881073266267776489e-01 -1.372113227844238281e-01 3.421118482947349548e-02 -1.951171755790710449e-01 -2.717373333871364594e-02 2.132062166929244995e-01 3.185817003250122070e-01 -1.609448194503784180e-01 3.548553213477134705e-02 -3.850674033164978027e-01 2.053865976631641388e-02 -1.674168258905410767e-01 -1.882418394088745117e-01 -1.572657376527786255e-01 4.636675119400024414e-02 -2.721524834632873535e-01 4.351042583584785461e-02 2.302963137626647949e-01 -2.172133885324001312e-02
1.003570333123207092e-01 -2.660361491143703461e-02 -1.702172905206680298e-01 2.498744279146194458e-01 2.328241765499114990e-01 -2.636876702308654785e-01 5.972973629832267761e-02 -1.242798380553722382e-02 -3.454494848847389221e-02 1.215200722217559814e-01 -1.386055350303649902e-01 2.827540636062622070e-01 -1.834481358528137207e-01 -2.693892419338226318e-01 2.045080251991748810e-02 7.756819576025009155e-02 1.078309770673513412e-02 -5.822724476456642151e-02 -3.912335634231567383e-01 9.702293202280998230e-03 -4.262698441743850708e-02 1.402338743209838867e-01 -2.814858853816986084e-01 -1.893393993377685547e-01 -3.296753391623497009e-02 -8.183597028255462646e-02 3.977707773447036743e-02 -2.157258689403533936e-01 -3.572237491607666016e-01 -2.219935804605484009e-01 6.396206468343734741e-02 -1.115916222333908081e-01
9.398076683282852173e-02 -1.584298014640808105e-01 2.855046093463897705e-01 1.766803413629531860e-01 1.767207980155944824e-01 -3.299014568328857422e-01 -1.249596402049064636e-01 6.212397292256355286e-02 -2.030524760484695435e-01 -9.331724047660827637e-02 7.477906346321105957e-02 6.654542684555053711e-02 -6.508376449346542358e-02 1.863030195236206055e-01 1.290847212076187134e-01 1.515303254127502441e-01 1.362007409334182739e-01 -1.290678828954696655e-01 1.103763189166784286e-02 8.391437679529190063e-02 -2.349837422370910645e-01 -1.773115396499633789e-01 7.803613319993019104e-03 1.669359207153320312e-01 -3.246575891971588135e-01 2.778122425079345703e-01 -7.443756610155105591e-02 -3.296390175819396973e-01 -1.691567748785018921e-01 -1.229924410581588745e-01 1.898144036531448364e-01 -1.475057005882263184e-01
2.305012494325637817e-01 -2.098618149757385254e-01 3.993198275566101074e-02 -6.247184798121452332e-02 -9.371331334114074707e-02 -5.096373558044433594e-01 -6.259909272193908691e-02 7.683371007442474365e-02 -5.075774341821670532e-02 5.199571326375007629e-02 2.375283390283584595e-01 1.662749201059341431e-01 -6.644729524850845337e-02 -2.484419941902160645e-01 1.389190554618835449e-01 2.528932876884937286e-02 1.293821819126605988e-02 -5.379615724086761475e-02 -2.530451491475105286e-02 3.771938979625701904e-01 -2.385096624493598938e-03 -5.424648150801658630e-02 -2.141758203506469727e-01 5.590192228555679321e-02 5.239363759756088257e-02 1.492061913013458252e-01 -1.165302172303199768e-01 -7.543506473302841187e-02 -2.350838482379913330e-01 1.238943338394165039e-01 1.485826075077056885e-01 -3.296690285205841064e-01
2.658551931381225586e-01 -7.012039422988891602e-02 -1.286225169897079468e-01 2.219691872596740723e-01 1.410935423336923122e-03 -5.000554025173187256e-02 1.366517394781112671e-01 -4.156927764415740967e-02 -6.499605625867843628e-02 1.720389723777770996e-01 -1.307871788740158081e-01 5.308436751365661621e-01 1.313272491097450256e-02 -8.319600671529769897e-02 -2.662208676338195801e-01 -1.369660496711730957e-01 8.003117889165878296e-02 -3.648971393704414368e-02 1.338467653840780258e-02 3.282455205917358398e-01 9.109467267990112305e-02 1.176403984427452087e-01 -1.629988700151443481e-01 -7.145756483078002930e-02 -1.758255958557128906e-01 -9.585267305374145508e-02 6.384852528572082520e-02 -3.163182437419891357e-01 -5.834621563553810120e-02 -9.037382900714874268e-02 2.844979763031005859e-01 -4.042216576635837555e-03
1.635032743215560913e-01 -4.456050693988800049e-02 -2.268175408244132996e-02 7.849978655576705933e-02 -1.062675788998603821e-01 1.065996941179037094e-03 -1.988830566406250000e-01 -2.753304541110992432e-01 -4.293990135192871094e-02 3.176325932145118713e-02 -2.432837039232254028e-01 1.112326830625534058e-01 -2.152514606714248657e-01 -3.612443506717681885e-01 1.650437526404857635e-02 -1.120342016220092773e-01 -1.308368742465972900e-01 -1.202483996748924255e-01 2.110671810805797577e-02 5.317459106445312500e-01 -2.170355319976806641e-01 6.652650889009237289e-03 1.572967022657394409e-01 5.202448228374123573e-04 -1.255850642919540405e-01 -4.894861951470375061e-02 -1.501091718673706055e-01 6.030286848545074463e-02 -3.753083199262619019e-02 -2.494172602891921997e-01 2.809789180755615234e-01 1.761071570217609406e-02
4.826655983924865723e-02 -1.795477122068405151e-01 2.299577146768569946e-01 -1.136372461915016174e-01 2.513321340084075928e-01 -1.865076571702957153e-01 1.647896617650985718e-01 -3.040203079581260681e-02 -2.032691985368728638e-01 -1.268039196729660034e-01 -2.095471769571304321e-01 1.677985116839408875e-02 -1.326478570699691772e-01 -2.122313827276229858e-01 5.445417016744613647e-02 2.113374471664428711e-01 -2.580390274524688721e-01 -7.490987330675125122e-02 -8.096665889024734497e-02 3.396479189395904541e-01 -2.006274759769439697e-01 2.545461654663085938e-01 -7.807078957557678223e-02 -9.536942094564437866e-02 -2.002177536487579346e-01 3.941693603992462158e-01 -1.110406592488288879e-01 -3.852049820125102997e-03 -1.435820907354354858e-01 -2.220604754984378815e-02 1.273844242095947266e-01 4.760352522134780884e-02
1.310213003307580948e-02 -1.866734176874160767e-01 5.463152378797531128e-02 1.697846502065658569e-01 6.309323757886886597e-02 -1.341744214296340942e-01 2.167011350393295288e-01 1.889515072107315063e-01 9.053285419940948486e-02 -1.012430246919393539e-02 -6.668121553957462311e-03 6.248350813984870911e-02 6.269687414169311523e-02 -2.430666238069534302e-01 -1.568026989698410034e-01 -1.152920797467231750e-01 -7.011350244283676147e-02 -3.059047758579254150e-01 2.628507316112518311e-01 1.996202468872070312e-01 -6.342546083033084869e-03 -1.501339077949523926e-01 -1.052835732698440552e-01 -3.787122964859008789e-01 -2.654056847095489502e-01 1.514655351638793945e-01 -9.722412377595901489e-02 1.804402470588684082e-02 -4.476423263549804688e-01 -1.225353181362152100e-01 1.092738434672355652e-01 1.911983080208301544e-02
9.179586172103881836e-02 -3.204185366630554199e-01 8.918444067239761353e-02 1.554602682590484619e-01 -7.155456580221652985e-03 -2.830671966075897217e-01 1.548039317131042480e-01 9.665846824645996094e-02 9.455453604459762573e-03 6.554091721773147583e-02 2.799949049949645996e-01 4.102224111557006836e-02 -4.494002088904380798e-02 -2.102199941873550415e-01 -2.338746041059494019e-01 -2.081747725605964661e-02 -1.824078261852264404e-01 -2.938425838947296143e-01 2.530050873756408691e-01 9.239737875759601593e-03 -3.483441174030303955e-01 -4.411860927939414978e-02 -2.777352929115295410e-01 -1.556177288293838501e-01 -3.206720575690269470e-02 -1.430466920137405396e-01 -2.731398642063140869e-01 1.455525308847427368e-02 -1.802367717027664185e-01 -1.359084695577621460e-01 -3.162426874041557312e-02 2.948529459536075592e-02
-1.355735063552856445e-01 -1.583941876888275146e-01 3.166884928941726685e-02 -2.307347953319549561e-01 1.249273270368576050e-01 -1.682613939046859741e-01 1.660208404064178467e-01 -9.592241793870925903e-02 -1.819906756281852722e-02 2.213693112134933472e-01 -1.303059756755828857e-01 2.547844350337982178e-01 -1.605312675237655640e-01 -2.656507790088653564e-01 2.687022089958190918e-01 -4.355088174343109131e-01 5.338060483336448669e-02 -1.690979897975921631e-01 2.474947832524776459e-02 1.513080894947052002e-01 -5.711866915225982666e-02 3.178302198648452759e-02 -2.194829285144805908e-01 4.872858058661222458e-03 -1.498569454997777939e-02 3.295755386352539062e-02 -5.013546720147132874e-02 -2.243613749742507935e-01 -1.077996939420700073e-01 -1.872058063745498657e-01 2.360300272703170776e-01 -2.611670494079589844e-01
1.530866175889968872e-01 -7.655793335288763046e-03 -1.656664609909057617e-01 1.078150495886802673e-01 2.818062007427215576e-01 -6.340109556913375854e-02 2.256749868392944336e-01 8.013571798801422119e-02 -1.167754828929901123e-01 3.416128456592559814e-02 4.126596450805664062e-02 3.902710676193237305e-01 1.805384457111358643e-01 -1.372800320386886597e-01 -1.045766174793243408e-01 -8.025243878364562988e-02 -2.497362345457077026e-01 -8.045613020658493042e-02 -4.085953161120414734e-02 1.306187510490417480e-01 -1.323091685771942139e-01 2.736825048923492432e-01 -1.181396543979644775e-01 1.837682910263538361e-02 -1.689132601022720337e-01 2.725917398929595947e-01 4.092209413647651672e-02 -1.895471513271331787e-01 9.843648970127105713e-02 1.134065091609954834e-01 4.002213180065155029e-01 -2.038951069116592407e-01
-2.602409804239869118e-03 -1.204182654619216919e-01 1.466185413300991058e-02 3.313113749027252197e-01 -6.449823826551437378e-02 4.327420145273208618e-02 1.904690116643905640e-01 2.888869941234588623e-01 -1.761029809713363647e-01 1.536991298198699951e-01 -7.461391389369964600e-02 4.325419962406158447e-01 -1.512027531862258911e-01 1.673799939453601837e-02 -8.289449848234653473e-03 -1.704614013433456421e-01 -1.030040532350540161e-01 -1.809462159872055054e-01 2.085530757904052734e-01 2.277925163507461548e-01 -8.678778260946273804e-02 -1.387910693883895874e-01 -7.665459811687469482e-02 -1.933589428663253784e-01 -1.753384470939636230e-01 6.432124227285385132e-02 1.142987310886383057e-01 -2.658034563064575195e-01 1.157805845141410828e-01 -5.195953324437141418e-02 3.102515935897827148e-01 -1.021199300885200500e-01
-2.235723845660686493e-02 -2.018437907099723816e-02 4.349656403064727783e-02 -2.041509151458740234e-01 8.846877515316009521e-02 -2.237075120210647583e-01 4.024098813533782959e-02 -1.881965808570384979e-02 -2.074273861944675446e-02 1.073059160262346268e-02 2.129914611577987671e-01 3.256435394287109375e-01 -1.181014925241470337e-01 -3.406867384910583496e-01 1.706428825855255127e-02 -4.403989911079406738e-01 -7.901579141616821289e-03 -2.111500501632690430e-01 -3.369230777025222778e-02 1.486247479915618896e-01 1.177757829427719116e-01 1.879796385765075684e-01 -1.465136259794235229e-01 -3.611121326684951782e-02 -3.573586344718933105e-01 1.019638776779174805e-01 -2.122269384562969208e-02 -6.455072015523910522e-02 -1.109608411788940430e-01 -3.314541876316070557e-01 1.207889020442962646e-01 -1.154943648725748062e-02
-7.461787015199661255e-02 -2.238974124193191528e-01 -1.460572481155395508e-01 -2.666965359821915627e-03 3.058056533336639404e-01 -3.488200902938842773e-02 8.290653931908309460e-05 2.167709916830062866e-01 -7.708983868360519409e-02 1.367153525352478027e-01 2.257838547229766846e-01 1.717138439416885376e-01 2.912471294403076172e-01 -2.003427147865295410e-01 -2.097288817167282104e-01 1.283504515886306763e-01 -8.319175988435745239e-02 1.804741844534873962e-02 2.423797100782394409e-01 3.998948037624359131e-01 -1.291883140802383423e-01 -1.323035806417465210e-01 -5.928445979952812195e-02 -6.814568489789962769e-02 -2.861704230308532715e-01 2.960400879383087158e-01 -1.483802497386932373e-02 -4.827689751982688904e-02 -1.450048089027404785e-01 -1.595023721456527710e-01 -9.910948574542999268e-03 -6.169709935784339905e-02
2.227654457092285156e-01 -2.362310886383056641e-01 2.297337353229522705e-02 1.212923675775527954e-01 -1.307914406061172485e-01 -1.151151359081268311e-01 -2.718377858400344849e-02 2.857903251424431801e-03 -7.680847495794296265e-02 -1.377035528421401978e-01 -1.082232892513275146e-01 -1.705859601497650146e-02 -5.442430824041366577e-02 -4.370176792144775391e-01 -1.589034050703048706e-01 1.032385677099227905e-01 -3.653382360935211182e-01 -1.075501665472984314e-01 -8.330108970403671265e-02 1.974388957023620605e-01 -2.165595591068267822e-01 2.839522436261177063e-02 -3.278886377811431885e-01 1.415009796619415283e-01 1.703884638845920563e-02 -9.430320933461189270e-03 -7.259277254343032837e-02 -1.604695320129394531e-01 -2.137639373540878296e-01 1.263082623481750488e-01 3.338834941387176514e-01 -1.038329899311065674e-01
1.051263883709907532e-01 -6.666897982358932495e-02 1.342910379171371460e-01 -5.853323265910148621e-03 -9.260492771863937378e-02 -5.295258760452270508e-01 -1.589426696300506592e-01 -3.043621312826871872e-03 -1.091380789875984192e-02 1.819822341203689575e-01 9.412470459938049316e-02 1.265837699174880981e-01 -4.527276381850242615e-02 -1.862832456827163696e-01 7.497508078813552856e-02 -2.233049720525741577e-01 1.856302767992019653e-01 -1.886308342218399048e-01 1.062088236212730408e-01 3.051602244377136230e-01 -2.616854608058929443e-01 1.631645411252975464e-01 -2.143445312976837158e-01 5.593931302428245544e-02 5.240973085165023804e-02 7.972348481416702271e-02 -1.065799370408058167e-01 -4.233741015195846558e-02 -1.999560445547103882e-01 1.233513802289962769e-01 2.170568108558654785e-01 -2.421754449605941772e-01
3.086630403995513916e-01 -9.755633771419525146e-02 -6.648794561624526978e-02 9.749657660722732544e-02 3.228774368762969971e-01 -2.359108328819274902e-01 6.200066208839416504e-02 5.179958883672952652e-03 -5.230231676250696182e-03 -1.178865581750869751e-01 2.671557366847991943e-01 4.075534343719482422e-01 -5.990069359540939331e-02 -9.934275597333908081e-02 -1.253992319107055664e-01 -2.966552674770355225e-01 -2.237453162670135498e-01 -7.369706034660339355e-02 -6.652189046144485474e-02 8.777003735303878784e-02 -2.599200308322906494e-01 5.253875628113746643e-02 1.884441971778869629e-01 -5.760686844587326050e-02 -1.698118299245834351e-01 1.886761933565139771e-01 3.947966173291206360e-02 2.350482158362865448e-02 -1.106754019856452942e-01 -2.509129345417022705e-01 1.367751657962799072e-01 -1.081479862332344055e-01
-1.321014463901519775e-01 -1.650654822587966919e-01 5.398225039243698120e-02 -7.507143169641494751e-02 3.833356201648712158e-01 8.812974393367767334e-02 5.993093550205230713e-02 1.153653766959905624e-02 -1.107548177242279053e-01 -2.485075294971466064e-01 -5.781292170286178589e-02 1.020285412669181824e-01 -1.401303112506866455e-01 -3.113154470920562744e-01 7.274056971073150635e-02 9.578545391559600830e-02 -2.505088150501251221e-01 -9.833136200904846191e-02 -1.051090210676193237e-01 3.512420356273651123e-01 -1.695276945829391479e-01 1.840282678604125977e-01 -2.731053829193115234e-01 -2.072380483150482178e-01 -2.693119645118713379e-01 1.297687441110610962e-01 -8.173178881406784058e-03 -1.856501698493957520e-01 1.773777045309543610e-02 -1.832729876041412354e-01 1.183021664619445801e-01 -1.036183759570121765e-01
3.066681027412414551e-01 1.585829854011535645e-01 1.157882735133171082e-01 -1.914114058017730713e-01 1.857058145105838776e-02 -2.520983517169952393e-01 9.624290466308593750e-02 -1.533469557762145996e-01 -1.675606220960617065e-01 1.007905155420303345e-01 8.934310823678970337e-02 -6.036601960659027100e-02 -2.068749815225601196e-01 -1.983292549848556519e-01 -1.310880035161972046e-01 1.845103055238723755e-01 -2.269769310951232910e-01 -3.301654160022735596e-01 1.157610937952995300e-01 2.272137105464935303e-01 -6.513003259897232056e-02 1.070496365427970886e-01 -1.693310141563415527e-01 1.171303261071443558e-02 -8.581973612308502197e-03 6.249108910560607910e-02 -9.793789684772491455e-02 -5.609758943319320679e-02 -1.701851785182952881e-01 -8.980952203273773193e-02 -3.189017996191978455e-02 -4.754298329353332520e-01
1.160962730646133423e-01 5.904078483581542969e-03 -2.729679346084594727e-01 4.056503996253013611e-02 3.040500581264495850e-01 -1.012446060776710510e-01 1.327994167804718018e-01 4.525807127356529236e-02 -2.129092067480087280e-01 2.788417413830757141e-02 1.292762160301208496e-01 4.025071859359741211e-01 -8.084715902805328369e-02 -1.465943306684494019e-01 -4.551574215292930603e-02 -1.540831625461578369e-01 -2.264428436756134033e-01 -2.299285680055618286e-02 1.404976397752761841e-01 -5.172711610794067383e-02 -5.014188885688781738e-01 -2.395369485020637512e-02 -1.104489713907241821e-01 -1.261753141880035400e-01 -9.745503962039947510e-02 -2.915601059794425964e-02 6.391336768865585327e-02 -5.640218034386634827e-02 -1.756632626056671143e-01 -9.607614576816558838e-02 2.191291898488998413e-01 -2.218637019395828247e-01
5.259956419467926025e-02 -1.155749112367630005e-01 2.237080968916416168e-02 3.420071899890899658e-01 -5.973082035779953003e-02 -3.267458081245422363e-01 -7.756842765957117081e-03 2.169103026390075684e-01 -8.170524984598159790e-02 1.644869800657033920e-03 -4.359243437647819519e-02 4.542821943759918213e-01 5.659375805407762527e-03 -1.316493898630142212e-01 -7.843640446662902832e-02 -8.842469751834869385e-02 -5.053845047950744629e-02 -2.203701883554458618e-01 6.933587789535522461e-02 2.448537945747375488e-01 1.550204772502183914e-02 1.671221405267715454e-01 1.761360466480255127e-01 -2.114080935716629028e-01 -2.438558191061019897e-01 -1.349954903125762939e-01 1.269556134939193726e-01 -1.119181588292121887e-01 -1.222487911581993103e-01 -1.739291548728942871e-01 2.991364002227783203e-01 4.361915960907936096e-02
1.456507891416549683e-01 -1.587418019771575928e-01 2.576576769351959229e-01 2.584729343652725220e-02 1.338578760623931885e-01 -3.206004500389099121e-01 -9.210920333862304688e-02 -7.136701606214046478e-03 1.676840335130691528e-02 3.166900575160980225e-01 1.130190640687942505e-01 1.923048347234725952e-01 -1.818235367536544800e-01 -3.829959034919738770e-01 -1.478796154260635376e-01 -2.339885979890823364e-01 -2.334241420030593872e-01 6.506115943193435669e-02 -1.805488020181655884e-01 1.119926944375038147e-01 -1.965873539447784424e-01 8.444374799728393555e-02 -1.062257960438728333e-01 -1.612949520349502563e-01 -2.323082089424133301e-01 -1.540296673774719238e-01 -1.192740276455879211e-01 -1.767337769269943237e-01 -1.323381904512643814e-02 1.703598201274871826e-01 5.013130977749824524e-02 -9.380408376455307007e-02
1.293787956237792969e-01 -1.399976462125778198e-01 9.136969596147537231e-02 -8.551042526960372925e-02 -1.620719730854034424e-01 -2.260497063398361206e-01 3.984745591878890991e-02 -1.165559068322181702e-01 1.428539901971817017e-01 6.435839831829071045e-02 -1.656869612634181976e-02 1.378884017467498779e-01 -1.179873719811439514e-01 2.671381533145904541e-01 -1.883013099431991577e-01 1.717905253171920776e-01 -3.179201483726501465e-02 -6.555439438670873642e-03 1.816460788249969482e-01 1.426430940628051758e-01 -3.724650144577026367e-01 -3.959114849567413330e-02 -1.801222749054431915e-02 -8.289802074432373047e-02 -4.207905530929565430e-01 1.752029918134212494e-02 2.015643566846847534e-01 -7.274541258811950684e-02 1.609816253185272217e-01 -2.879562973976135254e-01 -1.144954264163970947e-01 -3.380047082901000977e-01
1.908195018768310547e-01 -3.544160425662994385e-01 7.398089766502380371e-02 8.005857467651367188e-02 -9.095747955143451691e-03 -1.211909353733062744e-01 1.478692740201950073e-01 7.101038936525583267e-03 8.043611049652099609e-02 1.597258597612380981e-01 -1.218791976571083069e-01 -8.404291421175003052e-02 -3.869458287954330444e-02 -5.011298134922981262e-02 1.307937055826187134e-01 -2.676931917667388916e-01 -1.361975669860839844e-01 -1.300448477268218994e-01 1.584608405828475952e-01 7.465325295925140381e-03 -3.052705824375152588e-01 -8.211615681648254395e-02 -8.021543174982070923e-02 -2.850424349308013916e-01 -3.453248441219329834e-01 -6.001546233892440796e-02 -1.307263076305389404e-01 3.603178635239601135e-02 -3.686427474021911621e-01 -2.871014177799224854e-01 -6.406539678573608398e-02 -1.755618155002593994e-01
6.403469294309616089e-02 -3.946731686592102051e-01 1.231461316347122192e-01 2.309929579496383667e-01 1.045379862189292908e-01 -1.464408934116363525e-01 5.063750222325325012e-02 -1.076382678002119064e-02 5.556768551468849182e-02 1.006247848272323608e-01 1.269544567912817001e-02 6.987702101469039917e-02 4.758542031049728394e-02 -2.201707810163497925e-01 -3.767483532428741455e-01 1.665590517222881317e-02 -4.418382421135902405e-02 -2.789928019046783447e-01 1.629708558320999146e-01 2.123480439186096191e-01 -1.471544951200485229e-01 1.136985942721366882e-01 -3.524779677391052246e-01 1.087057143449783325e-01 -2.684419415891170502e-02 -1.157176773995161057e-02 -1.949366033077239990e-01 1.332443114370107651e-02 -3.146401047706604004e-01 -1.172760203480720520e-01 2.232037186622619629e-01 4.073606431484222412e-02
-2.186427116394042969e-01 -2.234200388193130493e-01 9.330766648054122925e-02 6.771174073219299316e-02 2.651009261608123779e-01 -1.491155475378036499e-01 1.978890150785446167e-01 4.738748539239168167e-03 -2.532549202442169189e-01 -8.268742263317108154e-02 -8.162105828523635864e-02 5.643436312675476074e-02 -4.814770445227622986e-02 -2.647014260292053223e-01 6.940852850675582886e-02 7.478864490985870361e-02 -2.325088083744049072e-01 3.484577685594558716e-02 -8.486852049827575684e-02 3.287406563758850098e-01 -3.927118778228759766e-01 1.844548732042312622e-01 -1.634866744279861450e-02 -1.376983970403671265e-01 -3.587108477950096130e-02 3.994217216968536377e-01 -4.097983613610267639e-02 3.613188117742538452e-02 -1.651368141174316406e-01 -1.309750080108642578e-01 -7.447274774312973022e-02 -4.325553774833679199e-02
8.216311782598495483e-02 1.690462082624435425e-01 2.019413411617279053e-01 1.422244161367416382e-01 -4.623873531818389893e-02 -1.651794612407684326e-01 -1.804616451263427734e-01 -1.515697455033659935e-03 7.898329198360443115e-02 2.994411587715148926e-01 -2.047327160835266113e-01 3.346816897392272949e-01 1.774617470800876617e-02 -1.710500121116638184e-01 -2.320081293582916260e-01 -5.744545161724090576e-02 -2.535594403743743896e-01 -2.575691938400268555e-01 2.249830514192581177e-01 1.698890030384063721e-01 -2.781705260276794434e-01 1.731517761945724487e-01 4.824120178818702698e-02 -1.724709719419479370e-01 -1.421598047018051147e-01 -2.089427709579467773e-01 -1.213970929384231567e-01 -2.221082709729671478e-02 -2.298710644245147705e-01 -2.542907372117042542e-02 1.320201605558395386e-01 -7.470342516899108887e-02
2.287580370903015137e-01 -1.747957170009613037e-01 2.146914750337600708e-01 -1.864743381738662720e-01 8.387033641338348389e-02 -1.607865244150161743e-01 2.284830659627914429e-01 -1.401304453611373901e-01 -1.061981096863746643e-01 6.041796132922172546e-02 7.564604282379150391e-02 2.290990054607391357e-01 2.474898248910903931e-01 -1.590161472558975220e-01 3.390085324645042419e-02 -1.522860378026962280e-01 2.139136046171188354e-01 -1.346738189458847046e-01 -6.014372780919075012e-02 1.666145026683807373e-01 -1.761523038148880005e-01 1.459109336137771606e-01 -7.048397511243820190e-02 -1.892597228288650513e-01 -3.077858984470367432e-01 -3.327455222606658936e-01 4.370994493365287781e-02 -9.009475260972976685e-02 -1.843246668577194214e-01 -6.220364198088645935e-02 -5.499469861388206482e-02 -3.205925822257995605e-01
-1.732078194618225098e-01 -1.253131031990051270e-02 -5.633829627186059952e-03 4.662317782640457153e-02 3.046009838581085205e-01 -3.404423892498016357e-01 -1.482126414775848389e-01 9.583504498004913330e-02 -5.221660435199737549e-02 2.214614599943161011e-01 -1.045201569795608521e-01 2.584865689277648926e-02 -3.997561335563659668e-02 -2.087443470954895020e-01 6.532268971204757690e-02 -9.209071286022663116e-03 -2.367884665727615356e-01 -3.249966502189636230e-01 3.074491620063781738e-01 1.916867792606353760e-01 -4.017888009548187256e-02 2.271858602762222290e-01 -6.626059859991073608e-02 6.644298136234283447e-02 -2.063665725290775299e-02 2.344571240246295929e-02 2.992281615734100342e-01 -2.946943342685699463e-01 -2.483844757080078125e-01 -1.414118260145187378e-01 1.876207068562507629e-02 -2.277177572250366211e-02
8.587624132633209229e-02 -8.230206370353698730e-02 1.521762460470199585e-01 -1.502999961376190186e-01 2.054039537906646729e-01 -2.312038838863372803e-02 1.362398862838745117e-01 -1.384213715791702271e-01 -1.588347256183624268e-01 -3.765061199665069580e-01 -3.109689801931381226e-02 1.772201359272003174e-01 -1.579502671957015991e-01 -2.278794050216674805e-01 -6.846543401479721069e-03 -1.074929982423782349e-01 -3.993723690509796143e-01 -7.874799519777297974e-02 -6.760403513908386230e-02 3.061847686767578125e-01 -8.236809074878692627e-02 2.440793365240097046e-01 5.300354585051536560e-02 -2.153182774782180786e-01 -1.987373530864715576e-01 1.370264142751693726e-01 -5.514204502105712891e-02 -1.660701334476470947e-01 8.788330852985382080e-02 -1.737271398305892944e-01 2.211080938577651978e-01 -1.287747174501419067e-01
-1.640105545520782471e-01 -3.212895095348358154e-01 9.155737608671188354e-02 -3.434244915843009949e-02 -8.110938966274261475e-02 -3.878591358661651611e-01 -1.976754702627658844e-02 6.943291425704956055e-02 -4.612389206886291504e-02 4.293925315141677856e-02 1.445291340351104736e-01 1.329210847616195679e-01 7.958787679672241211e-02 -4.177651107311248779e-01 -2.154627144336700439e-01 -4.672634974122047424e-02 -3.455202654004096985e-02 -3.261078596115112305e-01 -2.602406442165374756e-01 3.242028057575225830e-01 1.883382201194763184e-01 -4.982082545757293701e-02 7.925228215754032135e-03 1.124762445688247681e-01 -1.002972871065139771e-01 3.104810230433940887e-02 7.522746175527572632e-02 -1.062047332525253296e-01 -8.001273870468139648e-02 2.267426066100597382e-02 5.949615687131881714e-02 -2.379723638296127319e-01
3.590241670608520508e-01 -2.253721505403518677e-01 1.998844593763351440e-01 -7.501464337110519409e-02 1.478718221187591553e-01 2.873834595084190369e-02 2.113397568464279175e-01 -1.414589881896972656e-01 1.655006036162376404e-02 -1.124044880270957947e-02 4.328655824065208435e-02 2.992846965789794922e-01 2.247437536716461182e-01 -2.042918801307678223e-01 9.808799624443054199e-02 -1.136433258652687073e-01 1.960241943597793579e-01 5.098206177353858948e-02 -1.650636345148086548e-01 2.748036682605743408e-01 -1.695700883865356445e-01 5.487414076924324036e-02 -2.267517149448394775e-01 -1.135763600468635559e-01 -3.263272941112518311e-01 -2.233358621597290039e-01 -4.828342795372009277e-02 3.680626687128096819e-04 -3.330321609973907471e-02 -1.209828108549118042e-01 4.732583183795213699e-03 -2.576776444911956787e-01
-2.851836681365966797e-01 -1.467755734920501709e-01 9.985108673572540283e-02 -8.843019604682922363e-02 5.908133462071418762e-02 -2.934256792068481445e-01 1.613517701625823975e-01 -8.248581737279891968e-02 -1.023740787059068680e-02 2.803598940372467041e-01 -5.550238490104675293e-02 2.244868874549865723e-01 -1.485888212919235229e-01 -3.662098944187164307e-01 1.481686085462570190e-01 -1.507255136966705322e-01 -4.445179551839828491e-02 -2.348539978265762329e-01 -1.328698173165321350e-02 1.042205765843391418e-01 -1.870585381984710693e-01 6.855157762765884399e-02 -2.370737046003341675e-01 -2.034477591514587402e-01 6.942933797836303711e-02 -8.987465873360633850e-03 -1.407574415206909180e-01 -1.142758727073669434e-01 -1.265202313661575317e-01 -4.747283458709716797e-02 2.704915702342987061e-01 -2.986843585968017578e-01
-1.565086655318737030e-02 -1.321793496608734131e-01 4.564487338066101074e-01 -1.937798708677291870e-01 4.430589452385902405e-02 -3.098858892917633057e-01 -1.703368574380874634e-01 -1.180357858538627625e-01 -6.544667482376098633e-02 -5.049005895853042603e-02 -2.657245397567749023e-01 1.288225352764129639e-01 -2.383106648921966553e-01 -3.821262717247009277e-01 1.109910756349563599e-01 -1.741769164800643921e-01 -6.451942771673202515e-02 -7.669843733310699463e-02 -1.499746292829513550e-01 5.752653256058692932e-02 1.219503115862607956e-02 -2.015271484851837158e-01 -1.197145059704780579e-01 -1.751394569873809814e-01 -1.692871600389480591e-01 3.569719567894935608e-02 -7.417944073677062988e-02 -1.581875085830688477e-01 -8.900541067123413086e-02 2.176857739686965942e-02 1.363106071949005127e-01 -2.165469229221343994e-01
-9.881229698657989502e-02 9.562775492668151855e-02 -9.521087631583213806e-03 -1.203283742070198059e-01 2.794254422187805176e-01 1.073396578431129456e-02 -3.875493630766868591e-02 -1.674714125692844391e-02 -9.595913439989089966e-02 -9.471800178289413452e-02 -2.245259843766689301e-02 -5.273253470659255981e-02 -2.208464592695236206e-01 -2.123075723648071289e-01 7.430614531040191650e-02 1.535253524780273438e-01 -2.377145886421203613e-01 -1.319067329168319702e-01 -7.662869244813919067e-02 3.780108988285064697e-01 -3.346829414367675781e-01 2.518832981586456299e-01 -4.202144220471382141e-02 -2.357860803604125977e-01 -1.534317731857299805e-01 2.041988670825958252e-01 -1.323049068450927734e-01 -1.923978328704833984e-01 -5.815852060914039612e-02 -2.734682559967041016e-01 2.215703874826431274e-01 -1.990750283002853394e-01
-5.513859912753105164e-02 -9.178529679775238037e-02 1.502649635076522827e-01 1.130982395261526108e-02 9.733448922634124756e-02 -1.830024272203445435e-01 2.561670839786529541e-01 2.264070212841033936e-01 -6.788057088851928711e-02 -1.168582662940025330e-01 7.332500070333480835e-02 4.314603805541992188e-01 -1.650990843772888184e-01 -1.488765329122543335e-01 -8.887588977813720703e-03 -1.186856999993324280e-01 -2.553679943084716797e-01 -1.007878184318542480e-01 2.552759349346160889e-01 1.622446328401565552e-01 -2.210990488529205322e-01 2.470773756504058838e-01 9.316764771938323975e-02 -1.822048574686050415e-01 -1.103786528110504150e-01 1.031614840030670166e-01 2.278874218463897705e-01 -7.751666009426116943e-02 -3.693414852023124695e-02 -9.696676582098007202e-02 2.423693537712097168e-01 -2.522872686386108398e-01
8.465604484081268311e-02 -2.526063919067382812e-01 6.699217855930328369e-02 -2.315915524959564209e-01 3.207801654934883118e-02 -1.203388422727584839e-01 6.600604951381683350e-02 -1.570225134491920471e-02 -2.796294987201690674e-01 1.485345363616943359e-01 7.243310660123825073e-02 4.366785287857055664e-01 7.720731198787689209e-02 -2.471477240324020386e-01 8.789654076099395752e-02 9.505089372396469116e-02 1.729825586080551147e-01 -3.012390993535518646e-02 -5.624938011169433594e-02 2.005423903465270996e-01 -2.658205032348632812e-01 6.931602954864501953e-02 8.090995252132415771e-02 1.223519593477249146e-01 -2.723584771156311035e-01 -2.002508938312530518e-01 -1.708350330591201782e-02 -8.085012435913085938e-02 1.130254380404949188e-02 -2.265255898237228394e-01 6.664215028285980225e-02 -3.501563370227813721e-01
9.418812394142150879e-02 -2.831402607262134552e-02 -2.355698198080062866e-01 3.495310619473457336e-02 -4.248153418302536011e-02 -3.193712607026100159e-02 -2.076332457363605499e-02 -2.392496215179562569e-03 -9.925574064254760742e-02 1.207621619105339050e-01 6.163423135876655579e-02 1.152917668223381042e-01 -1.035247147083282471e-01 -1.657334268093109131e-01 -2.550538778305053711e-01 -2.267926633358001709e-01 1.863040775060653687e-01 -2.314252555370330811e-01 -4.804607108235359192e-02 4.059607386589050293e-01 -9.945598244667053223e-02 4.836372286081314087e-02 2.999839372932910919e-03 -2.095870077610015869e-01 -3.570842742919921875e-01 -3.226891905069351196e-02 -5.149585753679275513e-02 -2.123783379793167114e-01 -3.984812796115875244e-01 6.129056215286254883e-02 -2.103272825479507446e-01 -1.987918913364410400e-01
1.632835268974304199e-01 1.912721246480941772e-02 2.792667746543884277e-01 9.081371873617172241e-02 2.985937893390655518e-01 -1.868746578693389893e-01 1.552160456776618958e-02 6.981041282415390015e-02 -6.854152679443359375e-02 -1.020014062523841858e-01 -1.477059572935104370e-01 -1.460476219654083252e-01 -8.494208753108978271e-02 -3.199991285800933838e-01 -5.092055350542068481e-02 5.305301863700151443e-03 -3.291383981704711914e-01 -9.143842756748199463e-02 -1.982739120721817017e-01 3.174175620079040527e-01 -3.001493215560913086e-01 2.084877341985702515e-01 1.132590398192405701e-01 -3.954229131340980530e-02 -2.058568298816680908e-01 1.579983383417129517e-01 -1.540938019752502441e-01 -1.850175485014915466e-02 -1.251889765262603760e-01 -2.360156178474426270e-01 4.243468865752220154e-02 -1.332090348005294800e-01
3.399518132209777832e-01 -1.394483149051666260e-01 3.232500702142715454e-02 8.008269965648651123e-02 -1.658509224653244019e-01 1.889496743679046631e-01 2.009459882974624634e-01 2.184893041849136353e-01 3.789348527789115906e-02 2.059642225503921509e-01 4.333214834332466125e-02 -2.738959854468703270e-03 -1.802708953619003296e-01 -2.302973866462707520e-01 -2.859674096107482910e-01 -5.401271954178810120e-02 -5.741702392697334290e-02 -2.523287571966648102e-02 3.218998610973358154e-01 2.046603709459304810e-01 -1.677720993757247925e-01 6.361960619688034058e-02 -1.027509421110153198e-01 -2.261132150888442993e-01 -1.721553057432174683e-01 -2.040768861770629883e-01 2.188120186328887939e-01 -8.998958766460418701e-02 -8.400710672140121460e-02 -2.224326878786087036e-01 7.687334716320037842e-02 -2.391826659440994263e-01
-4.132672399282455444e-02 -1.647657305002212524e-01 -5.213104560971260071e-02 4.856830462813377380e-02 -7.403611205518245697e-03 -9.659957885742187500e-02 2.175350338220596313e-01 4.638120159506797791e-02 -3.610322624444961548e-02 -3.205943852663040161e-02 8.095169067382812500e-02 4.316350519657135010e-01 1.349049899727106094e-02 -1.639925241470336914e-01 1.494491398334503174e-01 -1.695025712251663208e-01 -2.279921919107437134e-01 -8.136275410652160645e-02 1.669921278953552246e-01 1.763881891965866089e-01 -1.627186238765716553e-01 2.728036940097808838e-01 1.100804582238197327e-01 -1.001083478331565857e-01 -2.666094899177551270e-01 -2.659320086240768433e-02 2.717213630676269531e-01 -6.807847321033477783e-02 -1.670329421758651733e-01 -3.927716985344886780e-02 3.895398974418640137e-01 -2.485895752906799316e-01
1.143844053149223328e-01 -4.187379479408264160e-01 1.914792060852050781e-01 9.877312928438186646e-02 -1.193290874361991882e-01 -1.202134788036346436e-01 1.848141551017761230e-01 -7.252406328916549683e-02 1.244348883628845215e-01 2.037421315908432007e-01 8.471988141536712646e-02 1.882835105061531067e-02 3.188307955861091614e-02 -1.705046445131301880e-01 -2.740374207496643066e-01 -1.569767594337463379e-01 1.853401772677898407e-02 -3.521508276462554932e-01 -9.976661950349807739e-02 1.631068736314773560e-01 -3.626762032508850098e-01 8.571717888116836548e-02 -2.931075543165206909e-02 3.899069735780358315e-03 -1.981759816408157349e-01 -1.907036304473876953e-01 -1.255185306072235107e-01 1.076622530817985535e-01 -2.228581905364990234e-02 2.890771813690662384e-02 1.468997150659561157e-01 -2.759127318859100342e-01
1.356614679098129272e-01 -6.309102755039930344e-03 1.800930202007293701e-01 2.340180575847625732e-01 -2.342529594898223877e-01 -2.118496149778366089e-01 -7.843200862407684326e-02 1.058458685874938965e-01 -1.638485305011272430e-02 1.794361919164657593e-01 6.082984060049057007e-02 2.892319560050964355e-01 3.882695734500885010e-01 -1.433886140584945679e-01 1.632223278284072876e-01 -7.475791871547698975e-02 -7.438155263662338257e-02 -1.121140643954277039e-01 -1.538475155830383301e-01 2.244529277086257935e-01 -2.681198120117187500e-01 -7.320422679185867310e-02 -7.484061270952224731e-02 -2.076788246631622314e-01 -2.373670190572738647e-01 7.953380793333053589e-02 -1.716904193162918091e-01 -3.029878139495849609e-01 5.473531410098075867e-02 -1.994786858558654785e-01 -3.803833201527595520e-02 8.701762557029724121e-02
2.695850133895874023e-01 -3.696646913886070251e-02 3.831544518470764160e-01 2.022768259048461914e-01 7.935135066509246826e-02 -1.669446676969528198e-01 1.878192722797393799e-01 -7.444427162408828735e-02 -7.045301795005798340e-02 5.610394850373268127e-02 -4.781281575560569763e-02 -1.989249587059020996e-01 -1.433717012405395508e-01 -1.827529668807983398e-01 -1.713531762361526489e-01 -2.309619262814521790e-02 -2.193006575107574463e-01 8.809130638837814331e-02 3.431426733732223511e-02 2.850711047649383545e-01 -2.751717343926429749e-02 8.459300547838211060e-02 8.796054869890213013e-02 -1.771358102560043335e-01 -4.396529495716094971e-01 -5.629327893257141113e-02 -1.509410738945007324e-01 -6.556293368339538574e-02 -2.640264034271240234e-01 -2.202434539794921875e-01 2.803910523653030396e-02 -3.948931023478507996e-02
1.867335140705108643e-01 -7.594028860330581665e-02 2.032084465026855469e-01 1.998403817415237427e-01 -1.856430470943450928e-01 -1.070571169257164001e-01 2.372209280729293823e-01 2.073201835155487061e-01 6.004962697625160217e-02 -1.135525926947593689e-01 1.651085019111633301e-01 1.619248092174530029e-01 -5.091492459177970886e-02 1.039270684123039246e-02 1.892903149127960205e-01 -1.069569438695907593e-01 -2.381795272231101990e-02 -2.633197903633117676e-01 -3.645644709467887878e-02 2.770755887031555176e-01 -2.252413779497146606e-01 -1.678867340087890625e-01 -9.847529232501983643e-02 -1.910406500101089478e-01 -4.482463374733924866e-02 9.897127002477645874e-02 -3.078723251819610596e-01 -3.631868064403533936e-01 1.057883352041244507e-01 -2.596125006675720215e-01 -9.905335307121276855e-02 -1.139654517173767090e-01
-1.738432198762893677e-01 -1.477031111717224121e-01 -4.880450665950775146e-02 -4.257822409272193909e-02 2.288444489240646362e-01 1.022013202309608459e-01 9.993919730186462402e-02 9.042269736528396606e-02 -1.478322595357894897e-01 -9.268278628587722778e-02 -1.324286907911300659e-01 6.264401227235794067e-02 -1.510191410779953003e-01 -3.151390552520751953e-01 -9.517867118120193481e-02 9.731409698724746704e-02 -2.762382626533508301e-01 -1.751381903886795044e-02 -1.704958230257034302e-01 2.624886929988861084e-01 -2.668012976646423340e-01 1.885341405868530273e-01 -2.944959998130798340e-01 -3.151271045207977295e-01 -2.332677841186523438e-01 1.393102705478668213e-01 1.540304273366928101e-01 -1.742906123399734497e-01 7.320039719343185425e-02 -2.548886239528656006e-01 6.761898100376129150e-02 8.186165243387222290e-03
2.152512818574905396e-01 -2.452825903892517090e-01 -4.386718943715095520e-02 1.170670986175537109e-01 -4.183021932840347290e-02 3.121891990303993225e-03 8.028690516948699951e-02 -7.509288191795349121e-02 5.639373883605003357e-02 1.624965816736221313e-01 -7.634017616510391235e-03 -1.118686571717262268e-01 8.180700242519378662e-02 -2.522691488265991211e-01 -2.452522665262222290e-01 -2.731463871896266937e-02 -1.557293087244033813e-01 -2.337456941604614258e-01 1.045834645628929138e-01 5.386746302247047424e-02 -4.250136613845825195e-01 -1.032981742173433304e-02 -2.065125256776809692e-01 -5.680873990058898926e-02 -2.622252404689788818e-01 4.019660130143165588e-02 -2.808051705360412598e-01 1.568150073289871216e-01 -8.979140967130661011e-02 -1.986583173274993896e-01 3.457243740558624268e-01 -1.744289100170135498e-01
2.222768366336822510e-01 1.551222652196884155e-01 2.150054574012756348e-01 2.061126977205276489e-01 -1.327532976865768433e-01 -5.829755589365959167e-02 -6.909663975238800049e-02 -3.077956149354577065e-03 -1.589733175933361053e-02 1.281776130199432373e-01 1.422079205513000488e-01 1.608032286167144775e-01 8.788130432367324829e-02 -2.095061242580413818e-01 -1.320416331291198730e-01 -9.060700982809066772e-02 -1.912958920001983643e-02 -2.170250713825225830e-01 8.048334717750549316e-02 4.872603416442871094e-01 3.036164864897727966e-02 -1.844993978738784790e-01 -2.166269421577453613e-01 1.014298945665359497e-01 -2.085197567939758301e-01 -8.862978219985961914e-02 1.867472380399703979e-01 -2.450174093246459961e-01 1.883432567119598389e-01 -2.469124644994735718e-01 1.947772875428199768e-02 -2.130389809608459473e-01
5.548797175288200378e-02 -1.292957961559295654e-01 -4.264745861291885376e-03 1.237112358212471008e-01 1.960453987121582031e-01 -3.816294670104980469e-01 -1.348918974399566650e-01 -6.966628134250640869e-02 2.374993562698364258e-01 8.160120248794555664e-02 2.465869486331939697e-02 1.068962272256612778e-02 -4.196036756038665771e-01 -1.690967977046966553e-01 1.385233998298645020e-01 -6.016881763935089111e-02 -3.209086656570434570e-01 1.292995214462280273e-01 1.419364362955093384e-01 2.071640789508819580e-01 -1.293718218803405762e-01 -9.521467238664627075e-02 2.153017185628414154e-02 -6.033045053482055664e-02 -2.207994759082794189e-01 2.934213541448116302e-02 -4.671608284115791321e-02 5.503694340586662292e-02 -1.904263794422149658e-01 -1.296722292900085449e-01 6.288786977529525757e-02 -3.767935037612915039e-01
-1.581168621778488159e-01 -2.327175736427307129e-01 -1.448607891798019409e-01 1.535660922527313232e-01 -1.484927833080291748e-01 -4.813618361949920654e-01 4.353173822164535522e-02 1.715822517871856689e-01 7.304605096578598022e-02 1.149109676480293274e-01 1.147828847169876099e-01 2.534251809120178223e-01 -2.394601851701736450e-01 -2.078180164098739624e-01 2.445092946290969849e-01 1.044893786311149597e-01 -2.516692876815795898e-02 -1.624758839607238770e-01 6.022377684712409973e-02 2.795480489730834961e-01 -9.102310985326766968e-02 1.002894043922424316e-01 -3.431403636932373047e-01 7.079606503248214722e-02 -5.392076820135116577e-02 -3.992816433310508728e-02 -4.633732140064239502e-02 -1.613390631973743439e-02 6.377829611301422119e-02 4.178915917873382568e-02 7.353265769779682159e-03 -2.476366311311721802e-01
1.701087206602096558e-01 -6.527759134769439697e-02 1.026147603988647461e-01 1.555562913417816162e-01 4.870484769344329834e-02 -1.325807720422744751e-01 1.277610510587692261e-01 2.110174745321273804e-01 5.562562122941017151e-02 4.942683875560760498e-02 -5.272949859499931335e-02 2.492056638002395630e-01 -2.155636623501777649e-02 -8.628976345062255859e-02 -9.892185777425765991e-02 -2.785759866237640381e-01 -1.511885672807693481e-01 -4.539959430694580078e-01 3.200925290584564209e-01 -5.244622379541397095e-02 -3.183824121952056885e-01 -1.144475117325782776e-01 8.251072466373443604e-02 -2.786722481250762939e-01 -2.158608883619308472e-01 1.214507445693016052e-01 -8.185113221406936646e-02 -3.931036219000816345e-02 -1.317737400531768799e-01 2.962875738739967346e-02 -7.300864905118942261e-02 -2.434667944908142090e-01
8.515806496143341064e-02 -1.229710206389427185e-01 7.298147678375244141e-02 3.067868575453758240e-02 1.393651776015758514e-02 -5.218034982681274414e-01 1.546354033052921295e-02 -1.154869943857192993e-01 1.235544905066490173e-01 -4.329240694642066956e-02 9.667553752660751343e-02 2.238363474607467651e-01 -1.541485935449600220e-01 -1.840317845344543457e-01 -3.334484249353408813e-02 -1.529004126787185669e-01 1.478936821222305298e-01 1.919888891279697418e-02 2.388947643339633942e-03 2.981307208538055420e-01 -6.297466158866882324e-02 1.941411346197128296e-01 -1.440775394439697266e-01 2.106250822544097900e-01 -1.751456707715988159e-01 2.040235549211502075e-01 -2.445467263460159302e-01 1.669032126665115356e-02 -1.999607682228088379e-01 -2.665578573942184448e-02 1.609758883714675903e-01 -3.312138915061950684e-01
1.288473904132843018e-01 1.127801015973091125e-01 2.295004390180110931e-02 1.817049980163574219e-01 1.344814747571945190e-01 -1.347725689411163330e-01 1.075300648808479309e-01 3.189790761098265648e-03 8.790495246648788452e-02 1.965101510286331177e-01 -2.045706659555435181e-01 1.409573704004287720e-01 -1.812453567981719971e-01 -3.146752119064331055e-01 -8.062489330768585205e-02 2.122576534748077393e-01 6.446737796068191528e-03 -3.943015933036804199e-01 1.737677007913589478e-01 2.927182018756866455e-01 -2.033543288707733154e-01 3.513961657881736755e-02 6.205262988805770874e-02 2.677068114280700684e-02 9.683698415756225586e-02 -5.120297893881797791e-02 -1.553831547498703003e-01 -2.629229724407196045e-01 -1.461411118507385254e-01 -1.681345999240875244e-01 2.541336119174957275e-01 -2.445340007543563843e-01
2.348445057868957520e-01 -1.293317228555679321e-01 6.979253143072128296e-02 1.999036669731140137e-01 1.347465515136718750e-01 -1.583560951985418797e-03 2.355316430330276489e-01 -1.693993657827377319e-01 -3.697734326124191284e-02 -3.790548816323280334e-02 -1.462769345380365849e-03 2.425314486026763916e-01 -3.237275872379541397e-03 -2.331959605216979980e-01 -9.001238644123077393e-02 6.023848429322242737e-02 -2.111066132783889771e-01 -3.217021524906158447e-01 -2.414629906415939331e-01 1.425708085298538208e-01 -1.300360858440399170e-01 7.677873224020004272e-02 -1.295185238122940063e-01 2.360264509916305542e-01 5.475769937038421631e-02 9.680552035570144653e-02 -6.751540303230285645e-02 -3.267064392566680908e-01 2.384245842695236206e-01 -2.469448596239089966e-01 1.790738254785537720e-01 -2.401482462882995605e-01
1.551378220319747925e-01 1.042217090725898743e-01 1.569780111312866211e-01 1.967158317565917969e-01 -1.842586249113082886e-01 -1.719185858964920044e-01 2.246517091989517212e-01 1.129887104034423828e-01 8.616083115339279175e-02 -3.166229426860809326e-01 2.492553927004337311e-02 3.064229525625705719e-02 -9.101235866546630859e-02 -2.452163584530353546e-02 -1.739728003740310669e-01 -1.082479134202003479e-01 4.663486778736114502e-02 -9.111282229423522949e-02 1.405546069145202637e-01 2.426486611366271973e-01 -2.497160732746124268e-01 -2.607131600379943848e-01 -6.116219237446784973e-02 -4.623199254274368286e-02 -3.249971270561218262e-01 -1.886735856533050537e-01 2.914140224456787109e-01 -2.444491684436798096e-01 -1.472799926996231079e-01 -1.206005457788705826e-02 2.294176071882247925e-01 -1.708811968564987183e-01
8.804126083850860596e-02 -4.043082296848297119e-01 -6.617614626884460449e-02 1.921364963054656982e-01 3.665547817945480347e-02 -3.998235762119293213e-01 1.190446317195892334e-01 1.997676044702529907e-01 1.966411918401718140e-01 1.154078319668769836e-01 -2.177491188049316406e-01 -6.901316344738006592e-02 -1.025395989418029785e-01 -1.424731779843568802e-02 -1.448137190891429782e-04 1.248252168297767639e-01 -1.101570576429367065e-01 -2.018920145928859711e-03 -2.888012826442718506e-01 1.623229533433914185e-01 -3.074146509170532227e-01 4.640536755323410034e-02 -1.742366552352905273e-01 1.265185028314590454e-01 -2.047746032476425171e-01 3.331400081515312195e-02 1.087469309568405151e-01 -6.148803979158401489e-02 -2.497930526733398438e-01 -8.581291884183883667e-03 9.559895098209381104e-02 -2.157983928918838501e-01
3.005820512771606445e-01 -2.083699256181716919e-01 1.313403714448213577e-02 1.716409027576446533e-01 -3.081798925995826721e-02 -4.361145198345184326e-01 6.436325609683990479e-02 3.894389793276786804e-02 7.878150045871734619e-02 1.087887734174728394e-01 -1.944286972284317017e-01 4.518748447299003601e-02 -1.332926452159881592e-01 -2.161139994859695435e-01 -1.781736016273498535e-01 -1.120745539665222168e-01 -2.785271964967250824e-02 2.808132767677307129e-01 -6.137196719646453857e-02 1.114022731781005859e-02 -3.247366547584533691e-01 -1.582913845777511597e-01 -2.133589237928390503e-02 9.365051053464412689e-03 -1.360513120889663696e-01 1.001792401075363159e-01 6.636512279510498047e-02 -6.962439417839050293e-02 -3.378391861915588379e-01 -1.597082018852233887e-01 9.388185292482376099e-02 -2.688881456851959229e-01
3.263460099697113037e-01 1.027538031339645386e-01 -2.433767616748809814e-01 -1.661704033613204956e-01 5.938971787691116333e-02 -1.804605275392532349e-01 3.894302621483802795e-02 1.626744568347930908e-01 2.714358270168304443e-01 -7.636319100856781006e-02 1.026775017380714417e-01 3.831996321678161621e-01 -2.371323704719543457e-01 -7.680956274271011353e-02 -3.972715884447097778e-02 -7.645917683839797974e-02 -7.196837663650512695e-02 -5.839012190699577332e-02 5.918006226420402527e-02 4.629367291927337646e-01 -1.290174275636672974e-01 -2.713767625391483307e-02 -1.950418576598167419e-02 -4.953318461775779724e-02 -3.210739493370056152e-01 1.722170505672693253e-03 -3.639693185687065125e-02 2.337354049086570740e-02 -2.509045004844665527e-01 1.726759411394596100e-02 -5.694089457392692566e-02 -8.660128712654113770e-02
8.786023408174514771e-02 -3.859639540314674377e-02 -7.688968628644943237e-02 1.733497977256774902e-01 -1.146423742175102234e-01 -2.020488977432250977e-01 2.881890833377838135e-01 1.858172267675399780e-01 -8.899392932653427124e-02 -1.084933653473854065e-01 -7.694272696971893311e-02 3.514038622379302979e-01 2.337715774774551392e-01 -2.322436869144439697e-01 1.883410811424255371e-01 -2.245822697877883911e-01 -1.752910912036895752e-01 -3.049440085887908936e-01 2.070653885602951050e-01 2.156746387481689453e-01 -2.492298483848571777e-01 -6.119829043745994568e-02 -2.011025398969650269e-01 -5.443470925092697144e-02 5.291115120053291321e-02 -2.304986678063869476e-02 -8.576375246047973633e-02 -2.355968952178955078e-01 1.829919070005416870e-01 -1.228485330939292908e-01 -4.606388881802558899e-02 -2.054630219936370850e-02
-9.855619072914123535e-02 -3.493023104965686798e-03 3.444544225931167603e-02 -6.933494657278060913e-02 1.030719578266143799e-01 1.625402867794036865e-01 -1.130344271659851074e-01 1.380188465118408203e-01 -1.209951564669609070e-01 -4.817367345094680786e-02 1.300531029701232910e-01 1.262091398239135742e-01 -1.772913634777069092e-01 -6.152222305536270142e-02 1.661667525768280029e-01 -1.114167571067810059e-01 -1.479712128639221191e-01 -2.798235230147838593e-02 1.744476407766342163e-01 1.898663491010665894e-01 -4.411823153495788574e-01 9.494049102067947388e-02 -3.229787349700927734e-01 -1.461205333471298218e-01 -3.597922325134277344e-01 2.769018709659576416e-01 -2.439684420824050903e-01 -1.537115424871444702e-01 1.242329645901918411e-02 -2.603971660137176514e-01 4.781914502382278442e-02 -1.111923381686210632e-01
-3.305128216743469238e-02 -1.063741445541381836e-01 1.161671057343482971e-01 -4.039247520267963409e-03 6.191407144069671631e-02 -1.334451045840978622e-02 4.682048689574003220e-03 -5.601489543914794922e-02 -4.059285670518875122e-02 1.078400313854217529e-01 -6.597321480512619019e-02 -1.891398876905441284e-01 2.123491168022155762e-01 3.788220509886741638e-02 4.442205652594566345e-02 -6.495681405067443848e-02 8.266917616128921509e-02 -2.367877066135406494e-01 1.463989466428756714e-01 3.003691136837005615e-01 -3.231976926326751709e-01 -1.015111152082681656e-02 -6.877260655164718628e-02 -2.718887105584144592e-02 -3.857507407665252686e-01 1.401755213737487793e-01 1.199790909886360168e-01 -3.115661144256591797e-01 -2.598967850208282471e-01 1.294160187244415283e-01 1.854434162378311157e-01 -4.214209914207458496e-01
-5.454796552658081055e-02 -2.225465178489685059e-01 1.751789897680282593e-01 1.177674382925033569e-01 1.926558762788772583e-01 -8.641336113214492798e-02 -1.203497778624296188e-02 1.184506192803382874e-01 1.095095053315162659e-01 -1.422442793846130371e-01 -7.808563113212585449e-02 1.440311968326568604e-01 1.067990586161613464e-01 -1.316557079553604126e-01 3.526515513658523560e-02 8.261134475469589233e-02 -2.593401968479156494e-01 -4.087824225425720215e-01 1.644128859043121338e-01 2.080554664134979248e-01 4.231104254722595215e-02 4.621076956391334534e-02 -1.128928214311599731e-01 -1.680222600698471069e-01 -3.292653560638427734e-01 -1.183153837919235229e-01 -1.591544002294540405e-01 8.987435698509216309e-02 -4.561956226825714111e-01 -2.467895857989788055e-02 3.877940773963928223e-02 -1.807657033205032349e-01
7.892005890607833862e-02 -1.721998602151870728e-01 -6.974940747022628784e-02 -9.880886413156986237e-03 1.669805347919464111e-01 1.768806576728820801e-02 5.537427961826324463e-02 -2.789992652833461761e-02 -1.101228147745132446e-01 -1.813956350088119507e-01 2.030685693025588989e-01 1.693002879619598389e-01 3.519101813435554504e-02 -2.453534305095672607e-01 4.393182694911956787e-02 -9.955821186304092407e-02 -4.741074442863464355e-01 -1.057816445827484131e-01 1.750481128692626953e-02 2.586646378040313721e-01 -3.436239957809448242e-01 -1.161646842956542969e-01 -2.037681341171264648e-01 -5.764091014862060547e-02 -2.438451498746871948e-01 1.786842793226242065e-01 1.591785103082656860e-01 1.375169456005096436e-01 1.454822421073913574e-01 -7.868196815252304077e-02 2.440024167299270630e-01 -1.917789578437805176e-01
-7.844009250402450562e-02 -1.602267026901245117e-01 1.237844303250312805e-01 4.760740324854850769e-02 1.549002975225448608e-01 -2.708833217620849609e-01 8.309073001146316528e-02 5.900647863745689392e-02 -1.708201617002487183e-01 -1.564141362905502319e-01 -8.493881672620773315e-02 -7.823001593351364136e-02 -2.725535631179809570e-01 -1.744766682386398315e-01 7.628594338893890381e-02 9.217638522386550903e-02 -3.431747853755950928e-01 -1.936512440443038940e-01 -1.327539980411529541e-01 3.941327929496765137e-01 -1.855679452419281006e-01 4.301137626171112061e-01 4.282512143254280090e-02 -1.196585968136787415e-01 -1.959767192602157593e-01 1.726350486278533936e-01 -7.545016705989837646e-03 -2.594860456883907318e-02 -5.168261751532554626e-02 -6.401361525058746338e-02 1.246742978692054749e-01 -4.162511602044105530e-02
1.244959011673927307e-01 -3.338414430618286133e-01 1.722139418125152588e-01 -3.610543906688690186e-02 -1.139201521873474121e-01 -7.281468808650970459e-02 2.783529460430145264e-01 -1.342671513557434082e-01 -1.316801905632019043e-01 4.405628889799118042e-02 7.310439646244049072e-02 1.516090333461761475e-01 -2.054434865713119507e-01 -2.759908139705657959e-01 -2.697467803955078125e-01 1.147945448756217957e-01 -1.368630230426788330e-01 -4.307415783405303955e-01 1.860902011394500732e-01 -8.981973677873611450e-02 -2.005573511123657227e-01 -1.151462122797966003e-01 -1.381291449069976807e-01 -1.654813140630722046e-01 -4.633592441678047180e-02 -1.407032608985900879e-01 -1.140680462121963501e-01 -4.805967956781387329e-02 -1.442434489727020264e-01 -1.854466646909713745e-01 1.840421259403228760e-01 -5.591116473078727722e-02
4.869709163904190063e-02 -1.868280470371246338e-01 -5.287268757820129395e-02 -2.802659012377262115e-02 8.530543185770511627e-03 -2.887873649597167969e-01 -1.866424269974231720e-02 1.291356235742568970e-01 2.139298468828201294e-01 3.605652227997779846e-02 1.785957813262939453e-01 1.516586095094680786e-01 4.063775390386581421e-02 -1.308464258909225464e-01 6.942364387214183807e-03 -1.400198638439178467e-01 3.077417798340320587e-02 -7.452531903982162476e-02 4.074067622423171997e-02 1.657494008541107178e-01 -2.502169646322727203e-02 2.807848453521728516e-01 -2.154327630996704102e-01 1.548511255532503128e-02 -3.490431308746337891e-01 1.545055210590362549e-01 -3.303728699684143066e-01 -7.357240468263626099e-02 -2.664704918861389160e-01 -1.197263002395629883e-01 3.753523826599121094e-01 -2.646041214466094971e-01
3.337515294551849365e-01 -1.302389800548553467e-01 2.850888073444366455e-01 4.818154498934745789e-02 9.980368614196777344e-02 -2.711929082870483398e-01 5.756532028317451477e-02 -9.995102882385253906e-02 -1.335847377777099609e-01 -1.046264395117759705e-01 -1.312845665961503983e-02 2.007861435413360596e-01 1.546739786863327026e-01 -1.429250240325927734e-01 1.962603777647018433e-01 -1.553812325000762939e-01 -1.761796027421951294e-01 1.675231903791427612e-01 -3.894874081015586853e-02 1.836948245763778687e-01 4.498459771275520325e-02 -2.060700058937072754e-01 -4.767721593379974365e-01 -1.261405050754547119e-01 -5.219174176454544067e-02 -1.108775660395622253e-01 -1.539017353206872940e-02 -6.697581708431243896e-02 3.236177563667297363e-02 -9.658607095479965210e-02 -2.908978797495365143e-02 -3.192333579063415527e-01
-8.934131264686584473e-02 -1.443748176097869873e-01 8.345653861761093140e-02 -1.540309041738510132e-01 -4.475327581167221069e-02 -1.841484904289245605e-01 1.847646683454513550e-01 -4.862994328141212463e-02 -1.289973407983779907e-02 2.234766781330108643e-01 -2.256992459297180176e-01 3.335717692971229553e-02 -1.104886084794998169e-01 -2.173943072557449341e-01 -2.368063181638717651e-01 7.703427970409393311e-02 -2.636485397815704346e-01 1.415268480777740479e-01 2.560563683509826660e-01 3.376838862895965576e-01 -2.301823198795318604e-01 -1.258074399083852768e-02 -3.913934528827667236e-01 -8.439733088016510010e-02 -1.074510812759399414e-01 -8.202224224805831909e-02 -4.711367934942245483e-02 -7.116591930389404297e-02 -3.382868170738220215e-01 8.853388577699661255e-02 8.479282259941101074e-02 -8.254341036081314087e-02
-6.730915606021881104e-02 -2.788853049278259277e-01 -6.137718912214040756e-03 -1.355752050876617432e-01 1.906315833330154419e-01 -1.816493272781372070e-01 -1.529512256383895874e-01 1.158423605374991894e-03 -6.919933110475540161e-02 2.800813131034374237e-02 6.421519815921783447e-02 2.235621213912963867e-02 -1.718176305294036865e-01 -2.836772501468658447e-01 -1.417708024382591248e-02 1.604487001895904541e-02 -7.831908017396926880e-02 -2.055975198745727539e-01 8.876163512468338013e-02 1.538120657205581665e-01 -4.533987939357757568e-01 -2.292276024818420410e-01 -2.874695062637329102e-01 -1.557240486145019531e-01 8.382887393236160278e-02 5.752801895141601562e-02 3.757775574922561646e-02 -4.237693548202514648e-01 -9.318581782281398773e-03 1.930637285113334656e-02 2.124017328023910522e-01 6.359160691499710083e-02
2.384399920701980591e-01 -7.100824266672134399e-02 7.466734945774078369e-02 2.721683681011199951e-01 -5.530489981174468994e-02 -1.413390636444091797e-01 2.028162330389022827e-01 1.923009157180786133e-01 -2.817193865776062012e-01 1.629673875868320465e-02 -1.720076948404312134e-01 3.824470043182373047e-01 2.310971915721893311e-02 -1.259573549032211304e-01 -7.535590976476669312e-02 -4.679686203598976135e-02 -2.236213535070419312e-02 -1.438213139772415161e-01 2.208969593048095703e-01 2.668153941631317139e-01 -6.297180801630020142e-02 4.796500504016876221e-02 4.930628091096878052e-02 -1.407601684331893921e-01 -2.412054240703582764e-01 -2.082140147686004639e-01 1.998022943735122681e-02 -2.295791506767272949e-01 8.737381547689437866e-02 9.680689126253128052e-02 3.576333224773406982e-01 -9.124038368463516235e-02
1.811428219079971313e-01 2.360571175813674927e-02 1.733243614435195923e-01 -2.202378660440444946e-01 1.807525455951690674e-01 -1.469907611608505249e-01 -9.754469618201255798e-03 1.859457045793533325e-01 -5.555465444922447205e-02 1.370069384574890137e-01 -1.413944661617279053e-01 -7.744356989860534668e-03 1.540771424770355225e-01 5.731171369552612305e-02 -3.051140010356903076e-01 -3.277479857206344604e-02 -4.010449349880218506e-02 -3.924573957920074463e-02 2.459857910871505737e-01 1.783465594053268433e-01 -1.956089437007904053e-01 -1.315224170684814453e-01 -8.077918551862239838e-03 -2.365811914205551147e-02 -3.366562724113464355e-01 2.506948411464691162e-01 1.397488415241241455e-01 -3.966464102268218994e-01 5.104153603315353394e-02 -3.052871674299240112e-02 2.645679712295532227e-01 -2.404253035783767700e-01
2.901031672954559326e-01 5.853631347417831421e-02 -5.617903172969818115e-02 2.148868516087532043e-04 1.163958664983510971e-02 -1.881080716848373413e-01 3.593015670776367188e-01 1.031465306878089905e-01 9.948416799306869507e-02 1.118847206234931946e-01 -5.505620688199996948e-02 2.102412283420562744e-01 3.558425232768058777e-02 1.653325371444225311e-02 -1.841950267553329468e-01 -4.434126019477844238e-01 -1.831996291875839233e-01 -2.994528412818908691e-01 -5.388854444026947021e-02 2.977720201015472412e-01 -2.448033839464187622e-01 1.016544029116630554e-01 -5.323306098580360413e-02 -3.171534538269042969e-01 1.064840052276849747e-02 3.383548185229301453e-02 2.389031928032636642e-03 -7.652703672647476196e-02 -5.560445040464401245e-02 1.514435000717639923e-02 1.825637966394424438e-01 -3.283467143774032593e-03
-5.729380622506141663e-02 -1.525342166423797607e-01 -5.003546923398971558e-02 -7.077374309301376343e-02 -7.436885684728622437e-02 -3.334563970565795898e-01 1.212314367294311523e-01 9.958350658416748047e-02 8.149146288633346558e-02 2.111290395259857178e-01 3.100534901022911072e-02 3.397396206855773926e-01 -2.554693520069122314e-01 -2.473555058240890503e-01 2.972131129354238510e-03 1.490817964076995850e-01 1.405747327953577042e-02 -2.452802062034606934e-01 1.024338528513908386e-01 2.838618457317352295e-01 -1.058127135038375854e-01 -2.821921408176422119e-01 -2.392581701278686523e-01 -4.127913340926170349e-02 1.193053051829338074e-01 -2.595018744468688965e-01 1.716058515012264252e-02 -2.855221927165985107e-01 -3.944026306271553040e-02 -1.383613795042037964e-01 5.688289552927017212e-02 -1.406468152999877930e-01
5.326338484883308411e-02 8.386249095201492310e-02 -9.783952683210372925e-02 4.938073083758354187e-02 -1.414718758314847946e-02 -2.836491540074348450e-02 6.319265067577362061e-02 4.260212648659944534e-03 3.110126256942749023e-01 2.551099061965942383e-01 -3.937496617436408997e-02 2.261296063661575317e-01 -2.014101445674896240e-01 -7.473333179950714111e-02 -1.222082078456878662e-01 1.710460931062698364e-01 -2.232358455657958984e-01 -3.144646883010864258e-01 -5.657556280493736267e-02 4.298963248729705811e-01 -2.288966923952102661e-01 5.966372042894363403e-02 -2.274414598941802979e-01 4.051669314503669739e-02 -1.244154945015907288e-01 2.553954347968101501e-02 7.889746129512786865e-02 2.315140515565872192e-02 -2.086451500654220581e-01 -1.800028979778289795e-01 5.932497233152389526e-02 -3.462097942829132080e-01
-5.551840644329786301e-03 -5.089041963219642639e-02 9.178590960800647736e-03 -1.694689095020294189e-01 -5.135964974761009216e-02 -1.610717177391052246e-02 -9.610855579376220703e-02 -1.111626476049423218e-01 -1.450622361153364182e-02 1.569634862244129181e-02 2.871259115636348724e-02 1.291412860155105591e-01 9.630067646503448486e-02 -3.760783076286315918e-01 -1.866322569549083710e-02 1.178397759795188904e-01 -2.082633227109909058e-01 -1.277246028184890747e-01 -3.726807609200477600e-02 2.240344434976577759e-01 -5.378803610801696777e-01 3.272354975342750549e-02 -3.733282685279846191e-01 1.201728656888008118e-01 -1.242704316973686218e-01 8.754914999008178711e-02 -1.580469608306884766e-01 -2.655119597911834717e-01 -1.630893349647521973e-01 6.635212153196334839e-02 1.907412260770797729e-01 -1.405231058597564697e-01
3.766827583312988281e-01 -1.299468576908111572e-01 3.083711676299571991e-02 1.045048683881759644e-01 5.454106722027063370e-04 -1.283869054168462753e-02 1.880235970020294189e-01 1.459949761629104614e-01 -6.160112470388412476e-02 3.102657198905944824e-02 -2.346473634243011475e-01 1.812823414802551270e-01 -5.241867527365684509e-02 -2.921822667121887207e-01 -4.037114381790161133e-01 -8.729606121778488159e-02 -4.349677264690399170e-02 -2.107340991497039795e-01 -2.631081342697143555e-01 1.685568243265151978e-01 -8.747748285531997681e-02 -1.727317124605178833e-01 -2.014334797859191895e-01 1.608446426689624786e-02 -2.550738453865051270e-01 4.029602184891700745e-02 -2.071859687566757202e-01 1.002694740891456604e-01 -8.197014778852462769e-02 6.454477459192276001e-02 1.402603834867477417e-01 -2.205275446176528931e-01
1.258689071983098984e-02 -2.985118925571441650e-01 -5.243264138698577881e-02 1.358223520219326019e-02 2.636575885117053986e-02 -2.620759606361389160e-01 6.541192531585693359e-02 -4.249378293752670288e-02 1.368747651576995850e-01 2.368056215345859528e-02 -9.275615215301513672e-02 -1.012974977493286133e-01 -4.855697974562644958e-02 -1.485223323106765747e-01 -3.649507462978363037e-01 -8.703074604272842407e-02 -3.362181186676025391e-01 -8.840848505496978760e-02 -1.715590506792068481e-01 3.990387916564941406e-01 -1.642080843448638916e-01 -1.738009005784988403e-01 -6.723888963460922241e-02 -4.424439370632171631e-02 8.094389922916889191e-03 -7.250078767538070679e-02 -2.864071428775787354e-01 -3.333709239959716797e-01 2.128050290048122406e-02 1.370330303907394409e-01 -7.334604859352111816e-02 -1.808986663818359375e-01
-1.145463362336158752e-01 -7.623476535081863403e-02 -1.103093326091766357e-01 -2.049385458230972290e-01 2.933134436607360840e-01 8.190767467021942139e-02 -4.607794806361198425e-02 6.920005381107330322e-02 -1.895017325878143311e-01 -1.193042993545532227e-01 -8.746352791786193848e-02 1.158136129379272461e-01 -1.552856117486953735e-01 -3.320337831974029541e-01 -5.467154085636138916e-02 2.068937569856643677e-02 -2.750347554683685303e-01 -2.082612924277782440e-02 -1.748750209808349609e-01 4.339827299118041992e-01 -2.018487900495529175e-01 9.982740134000778198e-02 -1.250558048486709595e-01 -1.928461939096450806e-01 -1.505458801984786987e-01 6.056110374629497528e-03 3.868069872260093689e-02 -2.204669266939163208e-01 -5.379927530884742737e-02 -3.489972054958343506e-01 1.430099010467529297e-01 -4.215063527226448059e-02
-8.436810225248336792e-02 -2.420126646757125854e-01 1.075349450111389160e-01 2.694033831357955933e-02 2.133384793996810913e-01 -2.104980349540710449e-01 -6.098440289497375488e-02 -1.143781244754791260e-01 9.861134923994541168e-03 1.795711517333984375e-01 1.385624408721923828e-01 1.379809081554412842e-01 -2.083344906568527222e-01 -7.492242008447647095e-02 5.927855521440505981e-02 -8.522715419530868530e-02 -2.435322999954223633e-01 -1.067916229367256165e-01 -3.310480415821075439e-01 6.892886012792587280e-02 -2.881169021129608154e-01 -2.801637053489685059e-01 -2.177150994539260864e-01 -2.885739132761955261e-02 5.468549206852912903e-04 1.860839575529098511e-01 -1.918227970600128174e-01 -3.795255720615386963e-01 6.362453848123550415e-02 -5.173055455088615417e-02 6.669548153877258301e-02 -2.521805763244628906e-01
1.947288066148757935e-01 4.318298399448394775e-02 4.061276093125343323e-02 2.217241935431957245e-02 2.491730004549026489e-01 -1.773958355188369751e-01 2.111942321062088013e-01 1.121481135487556458e-01 -1.100847944617271423e-01 1.245371401309967041e-01 9.460240602493286133e-02 -1.702315919101238251e-02 2.729589939117431641e-01 1.825589388608932495e-01 -3.426063060760498047e-01 2.006018906831741333e-02 -2.539461553096771240e-01 -4.145663231611251831e-02 1.398651599884033203e-01 2.247253656387329102e-01 -2.123691141605377197e-01 -2.655235826969146729e-01 -7.235357910394668579e-02 -4.090776666998863220e-02 -1.443710923194885254e-01 1.270848065614700317e-01 8.725481480360031128e-02 -3.435268998146057129e-01 -3.794307261705398560e-02 6.622146815061569214e-03 -1.216635480523109436e-01 -3.273665606975555420e-01
6.168461591005325317e-02 6.607118993997573853e-02 1.748926639556884766e-01 1.639581620693206787e-01 1.739709079265594482e-02 -2.678513824939727783e-01 1.028473973274230957e-01 1.152666434645652771e-01 -1.729876995086669922e-01 -9.525093436241149902e-02 -1.690609604120254517e-01 2.911499142646789551e-02 -2.429419904947280884e-01 -3.194673657417297363e-01 9.607017785310745239e-02 6.396976113319396973e-02 -2.305568158626556396e-01 -1.236265525221824646e-01 -1.964624226093292236e-01 3.322834074497222900e-01 -2.477158159017562866e-01 3.249218761920928955e-01 3.620259463787078857e-02 1.844909600913524628e-02 -1.207489147782325745e-01 3.681215345859527588e-01 1.161490194499492645e-02 3.370589390397071838e-02 7.665275037288665771e-02 -1.533634215593338013e-01 9.370282292366027832e-02 -1.415670216083526611e-01
-7.782063633203506470e-02 -5.942825973033905029e-02 -2.037718892097473145e-02 -8.559964597225189209e-02 3.652955591678619385e-01 -2.586559951305389404e-01 1.756177097558975220e-02 3.748951554298400879e-01 -1.591202765703201294e-01 6.795000284910202026e-02 -2.370050698518753052e-01 2.001276463270187378e-01 8.722077310085296631e-02 -3.518545329570770264e-01 -1.072443947196006775e-01 1.555306911468505859e-01 -1.343694329261779785e-01 -2.178514301776885986e-01 2.296429723501205444e-01 1.117774024605751038e-01 5.451442673802375793e-02 7.169725839048624039e-03 -2.926486544311046600e-02 -1.814460307359695435e-01 -1.581329107284545898e-01 1.484995149075984955e-02 2.587571442127227783e-01 -4.653201252222061157e-02 -7.837949693202972412e-02 -1.684566400945186615e-02 -1.153435036540031433e-01 -2.580446004867553711e-01
-3.110694466158747673e-03 -1.306882947683334351e-01 2.566701471805572510e-01 3.300356864929199219e-01 3.103722073137760162e-02 -2.320441603660583496e-01 4.727574530988931656e-03 8.021555840969085693e-02 -2.146591804921627045e-02 2.289277166128158569e-01 -9.714621305465698242e-02 9.255981445312500000e-02 -1.743285059928894043e-01 -1.436951905488967896e-01 -6.677383929491043091e-02 2.336795628070831299e-01 -2.460341714322566986e-02 -1.430064141750335693e-01 3.761268407106399536e-02 1.155264005064964294e-01 -1.756636798381805420e-01 -7.351968437433242798e-02 -7.689073681831359863e-02 1.695732176303863525e-01 2.113712206482887268e-02 -3.131300956010818481e-02 1.839738786220550537e-01 -5.122054815292358398e-01 -1.290631741285324097e-01 6.992344558238983154e-02 2.074180543422698975e-01 -3.113225400447845459e-01
1.905479729175567627e-01 -1.506708413362503052e-01 3.180877491831779480e-02 1.618587225675582886e-01 -3.405252844095230103e-02 9.710416197776794434e-02 2.044645994901657104e-01 4.448519647121429443e-02 3.700578585267066956e-02 -1.195319369435310364e-01 2.058704942464828491e-01 2.601012587547302246e-01 1.131835207343101501e-01 -2.775102257728576660e-01 2.089195698499679565e-02 -3.431519493460655212e-02 2.158359140157699585e-01 -1.824039220809936523e-01 1.395705491304397583e-01 2.307721078395843506e-01 -8.797353133559226990e-03 5.493304505944252014e-02 -3.295767307281494141e-01 -3.281328976154327393e-01 -2.317942306399345398e-02 -5.474164336919784546e-02 -1.730671823024749756e-01 -3.028174638748168945e-01 4.118744283914566040e-02 -3.457915186882019043e-01 7.502057403326034546e-02 -1.349705457687377930e-01
6.102677807211875916e-02 -1.445220410823822021e-02 2.762096822261810303e-01 6.219057366251945496e-03 -6.617645174264907837e-02 -3.813093602657318115e-01 -1.629626844078302383e-03 1.699235104024410248e-02 -1.586884558200836182e-01 1.025422513484954834e-01 1.754672825336456299e-01 1.156715452671051025e-01 -7.571680843830108643e-02 -3.199975937604904175e-02 -2.334068268537521362e-01 -1.427083313465118408e-01 -1.080994773656129837e-02 -2.833389043807983398e-01 2.653503119945526123e-01 3.873167634010314941e-01 1.061585173010826111e-02 -3.306524753570556641e-01 -2.142726629972457886e-01 -8.668614178895950317e-02 -4.612499848008155823e-02 -5.184916406869888306e-02 1.792258583009243011e-02 -1.801967620849609375e-01 2.613273561000823975e-01 -1.415377408266067505e-01 -1.238081976771354675e-01 -5.697846785187721252e-02
2.261550277471542358e-01 7.479205727577209473e-02 3.570058569312095642e-02 1.274078339338302612e-01 -2.444087760522961617e-03 -3.834289610385894775e-01 -4.251321777701377869e-03 3.055625036358833313e-02 2.125950902700424194e-02 -7.808567583560943604e-02 6.471333652734756470e-02 -3.289785608649253845e-02 -1.839145123958587646e-01 -2.434599548578262329e-01 1.238882020115852356e-01 -9.279200807213783264e-03 2.170596718788146973e-01 -3.392666876316070557e-01 1.738428175449371338e-01 3.168431818485260010e-01 -4.149053692817687988e-01 -2.469438314437866211e-02 3.425732627511024475e-02 1.491704732179641724e-01 -1.198582798242568970e-01 -1.566591709852218628e-01 8.314497768878936768e-02 5.963784828782081604e-02 -6.236757710576057434e-02 -9.145119786262512207e-02 2.419173531234264374e-02 -3.258842825889587402e-01
-4.852090403437614441e-02 8.030152320861816406e-02 -2.379651069641113281e-01 1.290340274572372437e-01 1.810486763715744019e-01 -2.489701211452484131e-01 4.049018323421478271e-01 -8.907189965248107910e-02 -1.421872973442077637e-01 -5.665997415781021118e-02 1.846319586038589478e-01 2.948362529277801514e-01 -1.585842967033386230e-01 -1.843244135379791260e-01 -2.038303315639495850e-01 -1.501234769821166992e-01 -2.736661434173583984e-01 -1.211909204721450806e-01 2.029640525579452515e-01 1.565814167261123657e-01 -2.295246124267578125e-01 5.429046228528022766e-02 -2.531806007027626038e-02 2.902172692120075226e-02 -1.052955389022827148e-01 -8.850343525409698486e-02 2.633353136479854584e-02 -1.515676677227020264e-01 -1.734878718852996826e-01 -3.305624425411224365e-02 2.409587353467941284e-01 -1.984441578388214111e-01
1.555877476930618286e-01 1.313598155975341797e-01 1.240200474858283997e-01 1.690126359462738037e-01 5.263312254101037979e-03 -1.552581787109375000e-01 1.061690375208854675e-01 -3.338207304477691650e-02 1.279839426279067993e-01 1.994086951017379761e-01 -8.995561860501766205e-03 3.758888244628906250e-01 -7.078297436237335205e-02 -1.627976298332214355e-01 -3.705522790551185608e-02 3.163305521011352539e-01 -6.449125707149505615e-02 -1.850183904170989990e-01 3.109820783138275146e-01 1.706785857677459717e-01 -2.913967669010162354e-01 -1.515212357044219971e-01 -8.028978109359741211e-02 9.122873842716217041e-02 -4.282455146312713623e-02 -7.161036878824234009e-02 -1.206970885396003723e-01 -3.606384098529815674e-01 2.429720014333724976e-01 -1.082833856344223022e-01 1.958167105913162231e-01 -6.049535702913999557e-03
-1.028845533728599548e-01 -1.658410727977752686e-01 4.166596103459596634e-03 -2.840512245893478394e-02 2.107711583375930786e-01 7.667402178049087524e-02 -2.330972254276275635e-02 6.680696457624435425e-02 -7.298499345779418945e-02 -1.791491508483886719e-01 6.270481646060943604e-02 6.533843465149402618e-03 -2.214362621307373047e-01 -3.606252074241638184e-01 -1.197108626365661621e-02 8.931107819080352783e-02 -3.195891976356506348e-01 -1.539721339941024780e-01 -1.949692666530609131e-01 3.378054201602935791e-01 -3.156139552593231201e-01 1.618306189775466919e-01 -7.775088399648666382e-02 -2.835618257522583008e-01 -1.910106837749481201e-01 1.252671331167221069e-01 -2.591360546648502350e-02 -1.018093824386596680e-01 -5.080689862370491028e-02 -2.783299386501312256e-01 1.877899914979934692e-01 -9.179174154996871948e-02
-1.014274805784225464e-01 -3.752336278557777405e-02 -5.981762707233428955e-02 2.498092828318476677e-03 1.784636229276657104e-01 -4.939640685915946960e-02 2.112249433994293213e-01 7.535681128501892090e-02 -2.912625968456268311e-01 -2.629269957542419434e-01 1.467526108026504517e-01 9.868704527616500854e-02 -8.041574060916900635e-02 -3.051560223102569580e-01 -2.146039456129074097e-01 -1.385138649493455887e-02 -2.244526296854019165e-01 -1.796494573354721069e-01 -6.699226796627044678e-03 3.366982340812683105e-01 -2.430844604969024658e-01 1.422615647315979004e-01 -1.274213939905166626e-01 -3.306596875190734863e-01 -4.792785272002220154e-02 8.499807119369506836e-02 -1.724931448698043823e-01 -2.028931118547916412e-02 2.380084395408630371e-01 7.344149798154830933e-02 1.162615492939949036e-01 -2.298979759216308594e-01
1.805415153503417969e-01 -5.372726917266845703e-02 -1.800153404474258423e-02 3.386141359806060791e-01 1.274036895483732224e-02 -2.795727252960205078e-01 1.747504472732543945e-01 1.722690463066101074e-01 -2.477174252271652222e-01 2.744508720934391022e-02 -1.235150992870330811e-01 4.651524126529693604e-01 -1.547109484672546387e-01 -1.584921181201934814e-01 -8.062142878770828247e-03 -1.705979406833648682e-01 1.072631105780601501e-01 -1.173953786492347717e-01 1.698977798223495483e-01 2.718093097209930420e-01 -1.040759403258562088e-02 1.212003007531166077e-01 -2.279210463166236877e-02 -1.838431358337402344e-01 -2.287260144948959351e-01 -1.266949176788330078e-01 -7.183978706598281860e-02 -1.334291603416204453e-02 1.509542763233184814e-01 -3.791106492280960083e-02 2.020494192838668823e-01 -1.520867496728897095e-01
-1.788575053215026855e-01 -1.963861882686614990e-01 1.966968178749084473e-01 1.569400876760482788e-01 1.000094264745712280e-01 -1.416671928018331528e-02 8.701922744512557983e-02 1.815889403223991394e-02 -4.382116794586181641e-01 1.671116240322589874e-02 3.088350780308246613e-02 3.201267421245574951e-01 -1.348575204610824585e-01 -1.441328823566436768e-01 7.992840558290481567e-02 -5.844705551862716675e-02 -3.781795129179954529e-02 -1.996690481901168823e-01 1.755584478378295898e-01 1.563642621040344238e-01 -2.165771871805191040e-01 -1.765150576829910278e-01 3.220295011997222900e-01 -8.617816865444183350e-02 -2.675872743129730225e-01 1.477183960378170013e-02 2.508867979049682617e-01 -1.488551590591669083e-02 -1.170598417520523071e-01 -6.220249459147453308e-02 2.550578117370605469e-01 -1.157565135508775711e-02
2.870272286236286163e-02 4.752274602651596069e-02 3.302668035030364990e-01 1.413888484239578247e-01 1.486559212207794189e-01 -1.461852639913558960e-01 2.127851992845535278e-01 8.354359306395053864e-03 -3.612516075372695923e-02 -7.520391792058944702e-02 1.331383436918258667e-01 7.594380527734756470e-02 -7.134539633989334106e-02 4.867214243859052658e-03 -1.759644895792007446e-01 2.003983594477176666e-02 -1.752213686704635620e-01 -2.681119143962860107e-01 -7.363241910934448242e-02 4.118771553039550781e-01 -1.773687154054641724e-01 1.776475645601749420e-02 1.334107071161270142e-01 8.095405250787734985e-02 -1.324922144412994385e-01 4.514134228229522705e-01 1.363834366202354431e-02 -1.945160627365112305e-01 -9.361249208450317383e-02 -2.329610735177993774e-01 -2.286341041326522827e-01 6.054007261991500854e-02
8.411797881126403809e-02 2.156076431274414062e-01 -1.144038364291191101e-01 -8.038898557424545288e-02 -1.422034502029418945e-01 9.222621470689773560e-02 6.637191027402877808e-02 2.099832445383071899e-01 -3.572627902030944824e-02 -1.888294517993927002e-02 -1.745145469903945923e-01 1.266017854213714600e-01 -1.247973814606666565e-01 -2.775454223155975342e-01 -7.666554301977157593e-02 -2.086849361658096313e-01 2.674131654202938080e-03 -1.553863137960433960e-01 -8.692675828933715820e-02 4.040258824825286865e-01 1.163913402706384659e-03 5.603739991784095764e-02 -2.155578732490539551e-01 5.634932219982147217e-02 -4.053970873355865479e-01 6.970151513814926147e-02 -3.897181898355484009e-02 -2.890144586563110352e-01 -2.972570955753326416e-01 -1.323857456445693970e-01 -1.068174168467521667e-01 -2.005838602781295776e-01
2.831498384475708008e-01 4.075608029961585999e-02 -5.013624951243400574e-02 3.099920041859149933e-02 -1.067319065332412720e-01 -1.859643906354904175e-01 1.733824312686920166e-01 1.274462640285491943e-01 2.402319163084030151e-01 2.541986405849456787e-01 -1.292386278510093689e-02 2.901111543178558350e-01 -2.194849848747253418e-01 6.157756969332695007e-02 7.555378228425979614e-02 2.116183005273342133e-02 -1.214674413204193115e-01 -1.626369953155517578e-01 8.508038520812988281e-02 3.283128738403320312e-01 -2.574777230620384216e-03 1.016300469636917114e-01 -7.940518856048583984e-02 -6.107938289642333984e-02 -4.222198426723480225e-01 4.992310702800750732e-02 -9.542843699455261230e-02 4.181805625557899475e-02 -2.394540309906005859e-01 -6.668020971119403839e-03 -3.177868947386741638e-02 -3.619619905948638916e-01
1.806272417306900024e-01 6.994109600782394409e-02 1.759238541126251221e-02 -7.467272877693176270e-02 -5.613320507109165192e-03 -4.175317883491516113e-01 1.005257442593574524e-01 1.241431757807731628e-01 1.110613122582435608e-01 -2.557181119918823242e-01 -7.355794310569763184e-02 1.169346049427986145e-01 -7.533890753984451294e-02 -5.830620229244232178e-02 -7.071263343095779419e-02 -3.467516005039215088e-01 2.502751350402832031e-01 -1.006676182150840759e-01 1.226905584335327148e-01 2.999761402606964111e-01 -3.275783360004425049e-01 -7.183620333671569824e-02 1.752438396215438843e-01 -9.988349676132202148e-02 -2.155094444751739502e-01 -1.974811255931854248e-01 2.962132729589939117e-02 -1.151700764894485474e-01 -9.190157800912857056e-02 3.453345270827412605e-03 3.676631674170494080e-02 -2.919454574584960938e-01
-6.564050912857055664e-02 7.137189153581857681e-03 1.894783228635787964e-01 2.530560791492462158e-01 1.201607882976531982e-01 -1.871214956045150757e-01 1.991754025220870972e-01 1.820746064186096191e-01 -1.758073568344116211e-01 6.431843340396881104e-02 1.331019848585128784e-01 4.580534994602203369e-01 -9.204702079296112061e-02 1.521148681640625000e-01 -1.096033081412315369e-01 -1.569905318319797516e-02 -2.127131968736648560e-01 -1.084076911211013794e-01 2.751843445003032684e-02 1.442612111568450928e-01 -1.266678422689437866e-01 5.718909576535224915e-02 -1.180270873010158539e-02 -2.440190464258193970e-01 -2.906867563724517822e-01 3.683546558022499084e-02 1.249407082796096802e-01 5.777098238468170166e-02 1.607714444398880005e-01 -1.699333488941192627e-01 3.095441758632659912e-01 -2.325240820646286011e-01
1.155433729290962219e-01 -6.910414993762969971e-02 1.055613532662391663e-01 -4.192892462015151978e-02 3.940866887569427490e-02 -4.213742613792419434e-01 1.047329679131507874e-01 9.250807017087936401e-02 -1.176331341266632080e-01 -1.919434070587158203e-01 1.008017137646675110e-01 -1.161932013928890228e-02 -1.544113606214523315e-01 1.379644572734832764e-01 4.032090771943330765e-03 1.669793426990509033e-01 -3.329079970717430115e-02 1.046176105737686157e-01 -1.479780953377485275e-02 2.508617937564849854e-01 -2.053125053644180298e-01 -1.946959495544433594e-01 -8.314596116542816162e-02 2.284645140171051025e-01 -7.731422781944274902e-02 2.592318952083587646e-01 9.709572419524192810e-03 -3.954141139984130859e-01 3.617294877767562866e-02 -1.695463508367538452e-01 3.488969504833221436e-01 -2.068918496370315552e-01
2.240773737430572510e-01 -3.143992722034454346e-01 1.189533174037933350e-01 -3.561479970812797546e-02 1.927177906036376953e-01 -9.447474777698516846e-02 5.872052535414695740e-02 3.834945335984230042e-02 -2.204575538635253906e-01 1.064339205622673035e-01 -8.337517827749252319e-02 3.036542832851409912e-01 2.959002554416656494e-01 -3.613746464252471924e-01 8.121507614850997925e-02 2.569256722927093506e-02 2.040134072303771973e-01 -1.806941628456115723e-02 7.496459037065505981e-02 2.266710400581359863e-01 -1.465697735548019409e-01 1.421062499284744263e-01 -2.534900605678558350e-01 -1.245200112462043762e-01 -1.800123155117034912e-01 -1.849316805601119995e-01 1.288515478372573853e-01 2.830083481967449188e-02 -1.117518916726112366e-01 -1.629126518964767456e-01 -1.715575903654098511e-01 -1.649016290903091431e-01
9.688232839107513428e-02 -1.704667210578918457e-01 -1.713254451751708984e-01 -7.607202976942062378e-02 4.514807462692260742e-01 -4.252190142869949341e-02 -5.196351092308759689e-03 1.645067185163497925e-01 -9.270001947879791260e-02 -8.799877017736434937e-02 2.986577451229095459e-01 2.306994348764419556e-01 1.736845970153808594e-01 -2.375031411647796631e-01 -2.888803929090499878e-02 7.416403293609619141e-02 -1.636421233415603638e-01 8.955287747085094452e-03 1.000603064894676208e-01 2.273136079311370850e-01 -3.298925757408142090e-01 -1.639292240142822266e-01 2.008190378546714783e-02 -1.145126894116401672e-01 -3.163259625434875488e-01 1.316802203655242920e-01 9.830485284328460693e-02 -1.462763547897338867e-02 -9.826653450727462769e-02 -1.903958767652511597e-01 1.300104260444641113e-01 -1.190317645668983459e-01
2.093360126018524170e-01 -3.507514670491218567e-02 -2.427978366613388062e-01 1.036213710904121399e-01 2.952409386634826660e-01 -1.366945952177047729e-01 1.292852759361267090e-01 -3.076012479141354561e-03 8.432617783546447754e-02 1.985010951757431030e-01 -2.156559377908706665e-01 3.622313439846038818e-01 -2.217483222484588623e-01 5.244944244623184204e-02 1.458844915032386780e-02 5.634937435388565063e-02 -3.602094352245330811e-01 -1.970645636320114136e-01 2.623859941959381104e-01 1.440345644950866699e-01 -1.124804913997650146e-01 -4.554056003689765930e-02 -1.756385415792465210e-01 4.253870993852615356e-02 -3.042314946651458740e-01 -3.020707890391349792e-02 -3.161723539233207703e-02 -9.176886081695556641e-02 -2.403196394443511963e-01 -3.945137932896614075e-02 5.105250328779220581e-02 -1.130062341690063477e-01
9.789955615997314453e-02 7.364960759878158569e-02 3.470945656299591064e-01 -6.232516467571258545e-02 2.974162697792053223e-01 7.551797479391098022e-02 1.449322700500488281e-01 2.408865280449390411e-02 -7.756314426660537720e-02 1.631825715303421021e-01 -3.103687241673469543e-02 1.587292253971099854e-01 1.264262944459915161e-01 -7.868329435586929321e-02 -2.247969806194305420e-01 6.863363087177276611e-02 -2.945837676525115967e-01 -6.358821690082550049e-02 3.017723262310028076e-01 3.220276832580566406e-01 -1.931729912757873535e-01 5.580126866698265076e-02 5.616624653339385986e-02 -2.661696076393127441e-01 -1.303152740001678467e-01 2.149982154369354248e-01 -2.424352243542671204e-02 -2.807068452239036560e-02 -4.725378006696701050e-02 -2.954991459846496582e-01 2.272754609584808350e-01 5.343145132064819336e-02
2.253463715314865112e-01 -3.499425649642944336e-01 6.227504089474678040e-02 4.696319997310638428e-02 -7.642365992069244385e-02 -2.795824706554412842e-01 9.419938921928405762e-02 5.645281076431274414e-02 -4.476265609264373779e-02 3.976052105426788330e-01 1.251324564218521118e-01 -1.228284686803817749e-01 -7.405357807874679565e-02 -3.368497490882873535e-01 -2.872876822948455811e-01 8.325453102588653564e-02 -2.958275675773620605e-01 -2.050068080425262451e-01 -1.296922471374273300e-02 3.428146243095397949e-02 -5.218140035867691040e-02 1.248248666524887085e-01 -1.139812767505645752e-01 -1.313268244266510010e-01 -2.223774194717407227e-01 -4.464232770260423422e-04 -6.695016473531723022e-02 -7.048197090625762939e-02 -3.631625324487686157e-02 -2.013243585824966431e-01 1.824840456247329712e-01 -1.089584603905677795e-01
-1.136003509163856506e-01 -8.625774830579757690e-02 -8.313368260860443115e-02 -4.725211113691329956e-02 -9.884759038686752319e-02 -4.856836795806884766e-01 2.182045429944992065e-01 3.602200374007225037e-02 6.614501774311065674e-02 1.686260849237442017e-01 7.265980541706085205e-02 3.993008434772491455e-01 -3.343447670340538025e-02 -2.357899844646453857e-01 1.190074682235717773e-01 -1.494226455688476562e-01 1.067277565598487854e-01 8.703370392322540283e-02 1.003733798861503601e-01 3.054055869579315186e-01 1.198157444596290588e-01 2.149791568517684937e-01 -2.215996086597442627e-01 1.862574517726898193e-01 -1.860980093479156494e-01 2.536172047257423401e-02 -1.388087868690490723e-01 -1.107123494148254395e-01 -1.096690967679023743e-01 -1.662156879901885986e-01 6.987098604440689087e-02 -8.476021140813827515e-02
5.231600254774093628e-02 4.845953732728958130e-02 8.390253782272338867e-02 1.406637728214263916e-01 1.890844665467739105e-02 -3.316321671009063721e-01 -1.646343618631362915e-01 -8.777596056461334229e-02 -1.674867123365402222e-01 -2.657087147235870361e-01 -2.438339591026306152e-02 1.304658502340316772e-01 1.735649630427360535e-02 -3.090118616819381714e-02 1.133659631013870239e-01 -4.059052094817161560e-02 5.386671423912048340e-02 -1.961279660463333130e-01 -1.454334706068038940e-01 3.983296155929565430e-01 -1.546435356140136719e-01 -1.866322606801986694e-01 1.702922731637954712e-01 1.535252481698989868e-01 -1.058550924062728882e-01 2.128586918115615845e-01 2.045613229274749756e-01 -3.446552753448486328e-01 -1.473275665193796158e-02 -6.429912894964218140e-02 1.446758657693862915e-01 -3.405699133872985840e-01
1.043172031641006470e-01 -1.951501332223415375e-02 -5.154269188642501831e-02 1.769944727420806885e-01 -2.869720384478569031e-02 -1.592492163181304932e-01 1.226164177060127258e-01 3.816252946853637695e-02 -1.641749441623687744e-01 3.926315903663635254e-02 7.636029273271560669e-02 1.855413019657135010e-01 1.105841174721717834e-01 -1.310441195964813232e-01 -7.256609946489334106e-02 -1.690920889377593994e-01 -1.168930977582931519e-01 -4.211039468646049500e-02 3.800463303923606873e-02 1.892723143100738525e-01 3.765483945608139038e-02 -7.277612574398517609e-03 -5.169533938169479370e-02 -1.490268409252166748e-01 -1.524437405169010162e-02 -2.204396724700927734e-01 -1.406091600656509399e-01 -5.987910628318786621e-01 8.782371133565902710e-02 -1.176687851548194885e-01 3.790584206581115723e-01 -3.295720219612121582e-01
1.973361223936080933e-01 1.786221861839294434e-01 2.439619600772857666e-01 6.391706317663192749e-02 -1.027204245328903198e-01 -1.792537271976470947e-01 1.696338951587677002e-01 1.696202754974365234e-01 -2.164321392774581909e-02 -8.858358114957809448e-02 9.939551353454589844e-02 1.908075213432312012e-01 9.073276072740554810e-02 -8.418129384517669678e-02 6.683931499719619751e-02 -1.809963881969451904e-01 -3.991035819053649902e-01 -4.030664265155792236e-01 5.416784435510635376e-02 1.638299375772476196e-01 -3.879143297672271729e-01 2.330646291375160217e-02 7.118562608957290649e-02 3.802097635343670845e-04 -2.399214953184127808e-01 -1.800919882953166962e-02 -2.790168859064579010e-02 -1.127801686525344849e-01 2.050458192825317383e-01 3.564833477139472961e-02 -9.185130149126052856e-02 -1.656091511249542236e-01
7.506771385669708252e-02 1.216289848089218140e-01 2.502220571041107178e-01 -3.398091346025466919e-02 5.095739364624023438e-01 -1.132445037364959717e-01 6.479900330305099487e-02 -1.253335922956466675e-01 -2.580295205116271973e-01 -1.195372268557548523e-01 1.446767896413803101e-01 1.862084269523620605e-01 3.450561314821243286e-02 -1.329956799745559692e-01 -2.055991627275943756e-02 -7.359920442104339600e-02 -2.168268710374832153e-01 -2.251249700784683228e-01 4.746428504586219788e-02 3.282991945743560791e-01 -2.232728153467178345e-01 9.779182262718677521e-03 -8.717579394578933716e-02 -2.367006093263626099e-01 -2.705265581607818604e-02 1.129995286464691162e-01 -3.310419619083404541e-01 5.063337460160255432e-02 6.947220116853713989e-02 -8.509478531777858734e-03 9.394262731075286865e-02 3.921322897076606750e-02
-1.397327184677124023e-01 -1.651501506567001343e-01 4.584262892603874207e-02 -2.432234585285186768e-01 -9.113841503858566284e-02 -1.514874547719955444e-01 3.423724323511123657e-02 -1.846941560506820679e-02 -1.078768521547317505e-01 7.609051465988159180e-02 -1.233837455511093140e-01 -4.110514000058174133e-02 6.902389228343963623e-02 -2.494353353977203369e-01 -4.071822017431259155e-02 1.383600085973739624e-01 -2.762862145900726318e-01 -1.978022605180740356e-01 8.061361499130725861e-03 4.612367749214172363e-01 -4.560821354389190674e-01 7.123453915119171143e-02 -1.189839839935302734e-01 2.004945725202560425e-01 -2.725181542336940765e-02 1.218368299305438995e-02 4.704965278506278992e-02 -1.841235905885696411e-01 -1.377253830432891846e-01 1.499714851379394531e-01 2.453674674034118652e-01 -5.170367285609245300e-02
-6.229135394096374512e-02 1.831289939582347870e-02 2.374031990766525269e-01 3.826265633106231689e-01 -6.019826512783765793e-03 -9.443409740924835205e-02 -6.439547240734100342e-02 -2.126849740743637085e-01 -2.113290727138519287e-01 -1.163330301642417908e-01 -1.909689232707023621e-02 2.184998393058776855e-01 -6.317201256752014160e-02 -9.162864834070205688e-02 -6.257253140211105347e-02 1.384191960096359253e-01 4.755849763751029968e-02 -1.999111175537109375e-01 1.239744722843170166e-01 2.424488216638565063e-01 -6.143160909414291382e-02 -1.181177496910095215e-01 -1.531888097524642944e-01 -2.220659703016281128e-01 -5.265566706657409668e-02 -1.505777239799499512e-01 2.608863636851310730e-02 -4.551720023155212402e-01 8.715860545635223389e-02 4.422915726900100708e-02 1.473272591829299927e-01 -3.485310077667236328e-01
8.839573711156845093e-02 -2.204737216234207153e-01 8.675356954336166382e-02 3.254436552524566650e-01 2.124388217926025391e-01 -2.779008448123931885e-01 2.123733162879943848e-01 -1.231009513139724731e-01 -1.321263462305068970e-01 2.138052582740783691e-01 -1.433229818940162659e-02 5.609945580363273621e-02 -7.107908278703689575e-02 -2.717801928520202637e-02 -1.085760593414306641e-01 1.964345388114452362e-02 -1.621311008930206299e-01 2.779683284461498260e-02 2.121472731232643127e-02 2.279156148433685303e-01 1.059230417013168335e-01 -8.764457702636718750e-02 1.219097226858139038e-01 -3.328474983572959900e-02 7.226520031690597534e-02 -6.354983896017074585e-02 -1.333523839712142944e-01 -5.768770575523376465e-01 -6.956177949905395508e-02 1.512436121702194214e-01 1.675640195608139038e-01 -1.818965822458267212e-01
2.317316383123397827e-01 -1.773965209722518921e-01 9.075930714607238770e-02 8.207457512617111206e-02 2.710412815213203430e-02 -2.309616282582283020e-02 -5.729036778211593628e-02 -6.520008295774459839e-02 3.301458358764648438e-01 1.647746413946151733e-01 1.528047323226928711e-01 7.687532901763916016e-02 -1.726191192865371704e-01 -3.949854671955108643e-01 -1.249035075306892395e-01 -6.765298545360565186e-02 -2.356000989675521851e-02 -3.860546275973320007e-02 -9.145309031009674072e-02 4.803460836410522461e-01 -2.918161153793334961e-01 -6.813993304967880249e-02 1.276464015245437622e-01 -3.001773543655872345e-02 -1.862028837203979492e-01 7.387193385511636734e-03 -2.580225169658660889e-01 1.466466113924980164e-02 1.929932534694671631e-01 -6.423280388116836548e-02 1.627383977174758911e-01 -4.639855027198791504e-02
5.989732965826988220e-02 3.441153839230537415e-02 7.983841747045516968e-02 2.770886123180389404e-01 2.956363931298255920e-02 -3.013100624084472656e-01 -6.062946841120719910e-02 2.927386946976184845e-02 5.554364994168281555e-02 -1.503339130431413651e-02 -1.019185930490493774e-01 -1.268366128206253052e-01 -1.949525475502014160e-01 -3.907015323638916016e-01 -1.674265116453170776e-01 -1.249785572290420532e-01 -2.250495851039886475e-01 1.901128739118576050e-01 6.609123200178146362e-02 3.386316597461700439e-01 -2.359410375356674194e-01 -9.668702632188796997e-02 1.715568602085113525e-01 1.042648777365684509e-02 -3.080893158912658691e-01 -2.598303258419036865e-01 -1.677412092685699463e-01 -2.277334481477737427e-01 -7.849003374576568604e-02 4.556613415479660034e-02 -9.484726935625076294e-03 -2.540894784033298492e-02
2.390601038932800293e-01 -3.087711930274963379e-01 5.868412926793098450e-02 2.442758977413177490e-01 -7.265522144734859467e-03 -3.980156779289245605e-01 5.674404650926589966e-02 1.355397105216979980e-01 -4.007477313280105591e-03 1.128060221672058105e-01 -1.883839368820190430e-01 7.228436321020126343e-02 -9.168826043605804443e-02 -1.726770997047424316e-01 -8.491033315658569336e-02 -9.643820673227310181e-02 -1.937984302639961243e-02 1.949251592159271240e-01 -2.811473608016967773e-01 1.817329972982406616e-02 -3.678776621818542480e-01 -1.398576050996780396e-01 6.812983192503452301e-03 -1.202705353498458862e-01 -1.421812325716018677e-01 1.813062280416488647e-02 -1.543803326785564423e-02 -1.160244941711425781e-01 -3.362979292869567871e-01 -9.332150965929031372e-02 1.622024029493331909e-01 -1.632088273763656616e-01
1.865441203117370605e-01 -1.698579043149948120e-01 1.933281123638153076e-01 7.506122440099716187e-02 3.250467479228973389e-01 -1.787347644567489624e-01 1.310684829950332642e-01 2.492503374814987183e-01 6.701021641492843628e-02 -4.171064123511314392e-02 8.302906900644302368e-02 7.917712442576885223e-03 1.318760216236114502e-01 -1.809756904840469360e-01 -2.877051532268524170e-01 -1.079749092459678650e-01 -2.329428344964981079e-01 -1.981413662433624268e-01 2.160924226045608521e-01 3.456513583660125732e-01 9.919665753841400146e-02 -2.284440398216247559e-02 -8.043035119771957397e-02 -2.230688482522964478e-01 -2.636882066726684570e-01 1.888037323951721191e-01 -1.435537915676832199e-02 5.653832107782363892e-02 -1.701526492834091187e-01 -1.522316932678222656e-01 1.124624386429786682e-01 1.379546076059341431e-01
-3.559520840644836426e-02 -4.317719340324401855e-01 2.764356136322021484e-01 -6.520491093397140503e-03 2.799258232116699219e-01 -3.350236415863037109e-01 -1.131330430507659912e-01 -1.512437462806701660e-01 -9.769487194716930389e-03 3.039236664772033691e-01 -5.601285398006439209e-02 1.845140159130096436e-01 -1.730060428380966187e-01 -2.825679481029510498e-01 -5.120640620589256287e-02 -1.007622629404067993e-01 1.872093603014945984e-02 8.821576088666915894e-02 -3.604207560420036316e-02 2.127824276685714722e-01 -1.241103708744049072e-01 1.190686598420143127e-01 -1.043201312422752380e-01 -1.022348478436470032e-01 -1.980271339416503906e-01 -1.227744296193122864e-01 -5.290632694959640503e-02 -1.721590459346771240e-01 2.806827425956726074e-03 1.779506355524063110e-01 1.769226044416427612e-01 -4.527413472533226013e-02
-2.790695242583751678e-02 -1.129326894879341125e-01 3.309204876422882080e-01 2.859054207801818848e-01 -2.185310721397399902e-01 -2.855053246021270752e-01 -1.108255162835121155e-01 -1.731680631637573242e-01 -7.828470319509506226e-02 -1.681965738534927368e-01 -7.938510924577713013e-02 -1.024367883801460266e-01 -2.867525257170200348e-02 -1.142534762620925903e-01 -1.021490544080734253e-01 8.251117169857025146e-02 7.990700751543045044e-02 -9.771559387445449829e-02 -2.126652374863624573e-02 6.799342483282089233e-02 -3.849980235099792480e-01 5.010749772191047668e-02 -3.116682358086109161e-02 -1.753086149692535400e-01 -1.649078726768493652e-01 8.452601730823516846e-02 4.326025769114494324e-02 -2.931466102600097656e-01 4.000931605696678162e-02 -8.461467921733856201e-02 3.737940192222595215e-01 -2.593657076358795166e-01
1.148062348365783691e-01 -2.825777418911457062e-02 3.099266290664672852e-01 2.961659133434295654e-01 3.012421913444995880e-02 -2.107096910476684570e-01 3.572244942188262939e-02 1.770674884319305420e-01 -1.074740961194038391e-01 -1.858643442392349243e-02 1.183550208806991577e-01 -1.297275424003601074e-01 2.288436144590377808e-02 -4.883005097508430481e-02 -2.508895397186279297e-01 8.167774975299835205e-02 3.439704775810241699e-01 -3.064330518245697021e-01 1.560228765010833740e-01 4.383548796176910400e-01 -3.129566311836242676e-01 1.180482748895883560e-02 -2.816814742982387543e-02 -4.505879431962966919e-02 -1.794705539941787720e-01 -3.476265445351600647e-02 -1.479758620262145996e-01 7.874052971601486206e-03 4.828547313809394836e-02 -2.064579352736473083e-02 3.853122005239129066e-03 -1.459088474512100220e-01
8.324867486953735352e-02 -1.197860017418861389e-01 2.055551111698150635e-02 1.463969349861145020e-01 1.138657182455062866e-01 -1.054315567016601562e-01 2.302099466323852539e-01 1.288216114044189453e-01 -1.731703430414199829e-02 -1.952156797051429749e-02 -1.496669277548789978e-02 3.749360144138336182e-01 -6.685908883810043335e-02 -2.107849903404712677e-02 1.874329056590795517e-03 -4.272409975528717041e-01 -2.014237940311431885e-01 -2.615186572074890137e-01 1.088073551654815674e-01 2.019969075918197632e-01 -1.900172531604766846e-01 1.445306390523910522e-01 1.443376298993825912e-03 -2.357531040906906128e-01 -8.492535352706909180e-02 1.158684939146041870e-01 7.496166042983531952e-03 1.071192324161529541e-02 -2.141517102718353271e-01 -2.174596637487411499e-01 3.758607506752014160e-01 -6.961565464735031128e-02
1.253734435886144638e-02 -7.028402388095855713e-02 7.175487279891967773e-02 2.224634587764739990e-01 -3.469474986195564270e-02 -9.568594396114349365e-02 2.410865277051925659e-01 2.061857879161834717e-01 -1.554009467363357544e-01 -4.691323731094598770e-03 -2.557263076305389404e-01 3.992305397987365723e-01 -5.473103374242782593e-02 4.976105690002441406e-02 2.039645053446292877e-02 -2.307271361351013184e-01 -9.295310080051422119e-02 -2.109309136867523193e-01 -5.002489686012268066e-02 2.991762757301330566e-01 -2.811986580491065979e-02 1.534692496061325073e-01 -1.982022672891616821e-01 -1.053574681282043457e-01 -2.073576599359512329e-01 -1.198267936706542969e-01 7.146961241960525513e-02 -2.122096717357635498e-01 4.232431948184967041e-02 -1.052911281585693359e-01 4.081424176692962646e-01 -1.198787689208984375e-01
8.271486312150955200e-02 -4.935137461870908737e-03 1.937693655490875244e-01 -2.612458467483520508e-01 3.420868143439292908e-02 -3.916763663291931152e-01 1.178749427199363708e-01 1.817499548196792603e-01 5.945297423750162125e-03 6.629058718681335449e-02 -1.554737240076065063e-02 -2.736302837729454041e-02 -1.579581946134567261e-01 -2.374995499849319458e-01 5.682017654180526733e-03 1.696646213531494141e-01 -2.277641594409942627e-01 -3.048981726169586182e-01 1.428213249891996384e-02 2.315153367817401886e-02 -2.972112596035003662e-02 -3.432988421991467476e-03 -1.308956742286682129e-01 -2.324276976287364960e-02 7.920365035533905029e-02 2.005166932940483093e-02 3.536154925823211670e-01 -3.980758786201477051e-01 -1.096357926726341248e-01 -3.768172487616539001e-02 1.326179802417755127e-01 -2.913329601287841797e-01
-5.198910459876060486e-02 -3.320817947387695312e-01 2.058526426553726196e-01 -4.810069501399993896e-02 1.045453101396560669e-01 -1.016006022691726685e-01 -4.242475260980427265e-04 -1.798138171434402466e-01 -7.062530517578125000e-02 2.970158159732818604e-01 1.742425262928009033e-01 7.095662504434585571e-02 -3.014646284282207489e-02 -2.770189046859741211e-01 -1.293865442276000977e-01 -1.509567052125930786e-01 -2.250164002180099487e-02 -1.848367042839527130e-02 -1.311340481042861938e-01 4.055483937263488770e-01 -3.611899018287658691e-01 -1.191947888582944870e-02 -1.488485485315322876e-01 4.329521581530570984e-02 -3.026982247829437256e-01 7.565104961395263672e-02 -1.958370395004749298e-02 -9.678073972463607788e-02 -1.232552975416183472e-01 2.877416610717773438e-01 -2.586421370506286621e-02 -8.116925135254859924e-03
1.189302280545234680e-01 1.588031947612762451e-01 -1.231686472892761230e-01 9.478620439767837524e-02 3.763419017195701599e-02 -1.951382607221603394e-01 8.301181346178054810e-02 1.234480831772089005e-02 1.936626434326171875e-01 5.764233320951461792e-02 6.114934384822845459e-02 3.676085472106933594e-01 -9.169335663318634033e-02 -1.236754432320594788e-01 -8.568052947521209717e-02 -8.287018164992332458e-03 -3.069317638874053955e-01 -3.500190675258636475e-01 2.685768008232116699e-01 1.184936761856079102e-01 -3.424759507179260254e-01 -4.718628898262977600e-02 3.403416648507118225e-02 -1.771096736192703247e-01 -1.380593627691268921e-01 -9.647362679243087769e-02 1.396150588989257812e-01 6.688666343688964844e-02 -1.088550239801406860e-01 -1.502735614776611328e-01 3.459556996822357178e-01 -1.331891566514968872e-01
4.090540483593940735e-02 5.438373773358762264e-04 -1.078232228755950928e-01 -5.820785090327262878e-02 -2.871827594935894012e-02 -2.062744796276092529e-01 1.424337178468704224e-01 3.278759717941284180e-01 1.942520439624786377e-01 2.688216865062713623e-01 3.380471840500831604e-02 3.704065084457397461e-01 -2.707256972789764404e-01 -1.448833942413330078e-01 2.505536004900932312e-02 1.646679081022739410e-02 -2.204972654581069946e-01 -2.706098854541778564e-01 1.763347834348678589e-01 9.491157531738281250e-02 -1.567150652408599854e-01 -1.689092814922332764e-01 -2.012894004583358765e-01 -1.104075759649276733e-01 -5.200860276818275452e-02 -1.434160172939300537e-01 -1.556778997182846069e-01 -3.258034288883209229e-01 -7.878056168556213379e-02 -1.443132311105728149e-01 -7.039589434862136841e-02 -1.234109699726104736e-01
1.226368546485900879e-01 -4.086128473281860352e-01 1.573460847139358521e-01 -3.571979328989982605e-02 3.565999567508697510e-01 -1.452526450157165527e-01 1.165082007646560669e-01 -5.625788867473602295e-02 -4.708414152264595032e-02 1.230304166674613953e-01 -1.624245643615722656e-01 1.986935436725616455e-01 -1.432531774044036865e-01 -1.961486190557479858e-01 -1.122073978185653687e-01 -3.501610159873962402e-01 -1.513481140136718750e-01 -1.889283657073974609e-01 -1.554582417011260986e-01 -2.907069213688373566e-02 -1.020587608218193054e-01 -1.538118254393339157e-02 -2.168400883674621582e-01 -1.802376508712768555e-01 -3.064895272254943848e-01 -1.027301773428916931e-01 -1.305169612169265747e-01 1.626377925276756287e-03 -2.109897285699844360e-01 -1.141823455691337585e-02 4.348472505807876587e-02 -8.782392740249633789e-02
7.633738219738006592e-02 1.107653379440307617e-01 9.975536912679672241e-02 2.384779155254364014e-01 1.524542719125747681e-01 -2.187220305204391479e-01 2.466059774160385132e-01 5.278431996703147888e-02 1.818079687654972076e-02 6.235066428780555725e-02 -1.894749999046325684e-01 2.052688002586364746e-01 1.590220034122467041e-01 -2.551240921020507812e-01 7.390322536230087280e-02 8.286206424236297607e-02 1.666077673435211182e-01 -1.212197635322809219e-02 -3.171550929546356201e-01 2.435554414987564087e-01 1.165595799684524536e-01 -6.944959610700607300e-02 -1.628264933824539185e-01 -6.546207517385482788e-02 -2.978594601154327393e-01 -1.285200566053390503e-01 1.990173384547233582e-02 -3.572548627853393555e-01 -2.097935974597930908e-01 -1.068562343716621399e-01 1.047261729836463928e-01 -2.423992753028869629e-01
9.826614707708358765e-02 -5.474409461021423340e-02 8.693967759609222412e-02 5.248463898897171021e-02 2.276383489370346069e-01 -2.718785405158996582e-01 2.734834253787994385e-01 1.383158415555953979e-01 -1.510983258485794067e-01 -1.873472034931182861e-01 5.900804325938224792e-02 4.321759045124053955e-01 -9.663051366806030273e-02 7.366289943456649780e-02 -1.272858977317810059e-01 -1.541049927473068237e-01 -2.751255035400390625e-01 -1.470192819833755493e-01 1.367206275463104248e-01 2.373960912227630615e-01 -1.770747750997543335e-01 2.166553586721420288e-01 2.175879478454589844e-01 -1.497737020254135132e-01 -1.199925839900970459e-01 5.610669031739234924e-02 2.404312975704669952e-02 -4.019508883357048035e-02 -8.487972617149353027e-02 -6.478135287761688232e-02 2.833919525146484375e-01 -1.502959430217742920e-01
-1.533127622678875923e-03 -1.307926923036575317e-01 1.067595481872558594e-01 2.483502179384231567e-01 5.907227471470832825e-02 -4.833357334136962891e-01 -6.672748178243637085e-02 -1.282052509486675262e-02 -1.093980148434638977e-01 7.277489453554153442e-02 2.597161233425140381e-01 -1.489526033401489258e-01 -1.846669614315032959e-01 3.380864858627319336e-02 -2.863278687000274658e-01 -1.044083535671234131e-01 1.218249872326850891e-01 -2.101612389087677002e-01 2.138393074274063110e-01 2.015849649906158447e-01 3.552772849798202515e-02 3.142910823225975037e-02 -2.115533053874969482e-01 -4.982172697782516479e-02 -5.746761709451675415e-02 -2.246198803186416626e-02 7.414993643760681152e-02 -3.471827805042266846e-01 7.959830760955810547e-02 -1.513011604547500610e-01 9.862667322158813477e-02 -2.634506225585937500e-01
2.534615099430084229e-01 -2.135606855154037476e-01 -2.790634147822856903e-02 1.223673596978187561e-01 1.711164712905883789e-01 -1.444449126720428467e-01 4.099568128585815430e-01 9.026076644659042358e-02 5.299824476242065430e-02 1.297066509723663330e-01 -2.062337845563888550e-01 2.324281334877014160e-01 4.176447167992591858e-02 -4.996950924396514893e-02 -1.217159535735845566e-02 -4.036409854888916016e-01 5.496141500771045685e-03 -2.890663743019104004e-01 -4.378778487443923950e-02 1.994748413562774658e-01 -2.002005726099014282e-01 9.214022010564804077e-02 2.221791073679924011e-02 -1.863812357187271118e-01 -1.673965454101562500e-01 2.663350105285644531e-01 1.212540641427040100e-01 -2.668535523116588593e-02 -1.122192218899726868e-01 5.439793691039085388e-02 1.294768005609512329e-01 9.354538470506668091e-02
-4.741146788001060486e-02 -8.337087184190750122e-02 2.177662849426269531e-01 2.796877324581146240e-01 1.270891865715384483e-03 -5.139654874801635742e-01 -2.248559147119522095e-01 -2.431878000497817993e-01 -1.523680388927459717e-01 1.411161422729492188e-01 -1.246849596500396729e-01 2.017199397087097168e-01 2.196705192327499390e-01 -3.319974243640899658e-02 1.708446890115737915e-01 1.450058370828628540e-01 3.084431961178779602e-02 -8.071352541446685791e-02 -1.618431322276592255e-02 1.178298965096473694e-01 -1.274623870849609375e-01 2.916399016976356506e-02 -6.141085922718048096e-02 -1.345359086990356445e-01 -1.398347020149230957e-01 1.238235160708427429e-01 -2.759953215718269348e-02 -2.550725638866424561e-01 -2.267626300454139709e-02 -2.474019974470138550e-01 1.929558366537094116e-01 -1.791886687278747559e-01
1.949069835245609283e-02 -9.448917955160140991e-02 8.026771992444992065e-02 2.764845825731754303e-02 1.683099865913391113e-01 -1.588769555091857910e-01 1.785111278295516968e-01 -3.125066636130213737e-03 -3.702883794903755188e-02 -1.090368404984474182e-01 -3.072880581021308899e-02 -4.062882810831069946e-02 -3.346861004829406738e-01 -2.955782711505889893e-01 2.618855051696300507e-02 1.495546698570251465e-01 -2.941857278347015381e-01 -1.752526015043258667e-01 -8.488194644451141357e-02 3.795877099037170410e-01 -2.567856013774871826e-01 3.221061825752258301e-01 -8.627246320247650146e-02 -1.595153957605361938e-01 -2.005381137132644653e-01 3.202949762344360352e-01 -1.309411376714706421e-01 2.829713374376296997e-02 -1.166465580463409424e-01 -1.189876496791839600e-01 -9.285354055464267731e-03 -4.287595394998788834e-03
1.076143011450767517e-01 -1.009348556399345398e-01 6.513588875532150269e-02 -3.521408438682556152e-01 5.409071967005729675e-02 -2.526712417602539062e-01 2.571504712104797363e-01 -1.238077208399772644e-01 7.504500448703765869e-02 2.130728811025619507e-01 9.659662097692489624e-02 -1.911769434809684753e-02 -4.690048843622207642e-02 -1.087251305580139160e-01 -2.014875411987304688e-01 2.028265446424484253e-01 -1.052224487066268921e-01 -4.031522572040557861e-01 8.969320915639400482e-03 2.471997588872909546e-01 -7.537969201803207397e-02 -2.395866997539997101e-02 -2.894393801689147949e-01 2.982122637331485748e-02 -9.034542739391326904e-02 3.611722588539123535e-02 6.040794774889945984e-02 -1.306120008230209351e-01 -2.624384760856628418e-01 -1.527421325445175171e-01 -6.262232363224029541e-02 -3.053915798664093018e-01
-3.365488722920417786e-02 -6.882598996162414551e-02 -1.357467472553253174e-02 3.589968383312225342e-01 -1.164075806736946106e-01 -1.276652812957763672e-01 1.917646974325180054e-01 -1.438344568014144897e-01 5.654954910278320312e-02 1.057371776551008224e-02 -1.022338271141052246e-01 1.626351326704025269e-01 -1.042106077075004578e-01 -1.057778671383857727e-01 -7.389691472053527832e-02 -9.715870022773742676e-02 9.178395569324493408e-02 2.590997144579887390e-02 2.077239006757736206e-01 3.211520910263061523e-01 -3.371315896511077881e-01 6.647999584674835205e-02 -2.856077551841735840e-01 2.020185142755508423e-01 -1.651264429092407227e-01 6.082227453589439392e-03 5.459790676832199097e-02 -9.173557162284851074e-02 1.779390126466751099e-01 -4.371552765369415283e-01 -1.756074130535125732e-01 1.115620806813240051e-01
7.608328014612197876e-02 -2.009829878807067871e-01 -9.159080684185028076e-02 -1.565500907599925995e-02 1.847545057535171509e-01 -9.132804721593856812e-02 3.077807724475860596e-01 2.232528664171695709e-02 -2.175054103136062622e-01 -3.216570317745208740e-01 1.989341378211975098e-01 2.196222543716430664e-01 -1.007966995239257812e-01 -1.824180036783218384e-01 -9.523092210292816162e-02 -1.617192178964614868e-01 -2.981893718242645264e-01 -2.206242829561233521e-01 1.944319903850555420e-01 1.003611683845520020e-01 -1.284262984991073608e-01 1.058170869946479797e-01 2.224131487309932709e-02 -3.732163310050964355e-01 9.039946831762790680e-03 5.428994819521903992e-02 1.585322991013526917e-02 -1.117067113518714905e-01 -1.969947963953018188e-01 1.022249236702919006e-01 7.148947566747665405e-02 -2.591747343540191650e-01
5.645186454057693481e-02 -7.940704375505447388e-02 1.206459254026412964e-01 2.563164383172988892e-02 2.643194496631622314e-01 -3.736047148704528809e-01 -2.415441125631332397e-01 1.688499301671981812e-01 2.336280643939971924e-01 7.657390087842941284e-02 -1.287946105003356934e-01 1.545384824275970459e-01 -1.591736823320388794e-01 8.447911590337753296e-02 -5.073447898030281067e-02 -1.986264251172542572e-02 -1.995919793844223022e-01 -3.669906258583068848e-01 2.189408391714096069e-01 1.154934391379356384e-01 -1.605196297168731689e-01 -1.166340708732604980e-01 -1.236194819211959839e-01 -6.471615284681320190e-02 -2.781845629215240479e-01 1.917804963886737823e-02 -2.171808034181594849e-01 -7.091348618268966675e-02 -3.031009137630462646e-01 -1.400143504142761230e-01 7.798791676759719849e-02 2.233552746474742889e-02
1.144204959273338318e-01 -3.339865803718566895e-01 6.903657317161560059e-02 -2.342489212751388550e-01 6.330477446317672729e-02 -1.995653957128524780e-01 1.481118351221084595e-01 4.427026584744453430e-02 -2.290834039449691772e-01 2.262735217809677124e-01 -2.957600541412830353e-02 3.469227850437164307e-01 1.344680879265069962e-02 -2.488908171653747559e-02 2.072014659643173218e-02 1.265919655561447144e-01 2.759031355381011963e-01 -1.345136314630508423e-01 -4.151248186826705933e-02 3.704156577587127686e-01 -3.314447402954101562e-01 6.788995116949081421e-02 2.089510299265384674e-02 -1.181344836950302124e-01 -1.333697736263275146e-01 -1.832341104745864868e-01 -1.568235158920288086e-01 1.066505759954452515e-01 -1.410130411386489868e-01 -1.464725136756896973e-01 3.471752256155014038e-02 -1.181035414338111877e-01
1.881241332739591599e-03 -6.718754768371582031e-02 1.246803775429725647e-01 8.531646430492401123e-02 3.827542066574096680e-02 -1.660509556531906128e-01 2.931141555309295654e-01 4.597230255603790283e-02 -6.454255431890487671e-02 -8.787848800420761108e-02 2.392703592777252197e-01 4.238854646682739258e-01 -2.645178139209747314e-01 -8.254330605268478394e-02 -1.255168169736862183e-01 -2.791919708251953125e-01 -2.614672780036926270e-01 -7.813028991222381592e-02 1.445661038160324097e-01 4.188175499439239502e-02 -3.595590889453887939e-01 2.276572287082672119e-01 1.093749552965164185e-01 -6.501334160566329956e-02 -1.543001681566238403e-01 8.853250741958618164e-02 1.867127567529678345e-01 -1.383445262908935547e-01 -5.078867450356483459e-02 3.591322805732488632e-03 1.836821287870407104e-01 -1.410172879695892334e-01
3.126845061779022217e-01 3.130133822560310364e-02 1.555344313383102417e-01 -1.028886344283819199e-02 8.334234356880187988e-02 -4.160344898700714111e-01 -2.661642134189605713e-01 -3.152798488736152649e-02 -1.584979146718978882e-01 8.289495855569839478e-02 1.299332734197378159e-02 -6.235191971063613892e-02 -1.683411300182342529e-01 -1.213224306702613831e-01 -2.344288825988769531e-01 -1.626506447792053223e-01 -4.428853839635848999e-02 -7.284621149301528931e-02 8.434466272592544556e-02 3.435950875282287598e-01 3.258279338479042053e-02 -6.795958429574966431e-02 -2.672162055969238281e-01 2.290258109569549561e-01 -5.067542195320129395e-02 1.021605450659990311e-02 -6.910726428031921387e-02 -1.610215902328491211e-01 1.386901736259460449e-01 -3.717426359653472900e-01 1.496655773371458054e-02 -1.075138300657272339e-01
-1.523668020963668823e-01 -1.264965832233428955e-01 1.192978918552398682e-01 -7.074038684368133545e-02 3.290629386901855469e-01 -5.475623533129692078e-02 1.102594584226608276e-01 1.266857832670211792e-01 -2.489214539527893066e-01 -2.988177835941314697e-01 2.234805934131145477e-02 2.349334210157394409e-01 -1.601548194885253906e-01 -2.980034351348876953e-01 -2.549401521682739258e-01 -8.740526437759399414e-02 -1.648413240909576416e-01 -8.282004296779632568e-02 9.750403463840484619e-02 2.397700399160385132e-01 -3.568329215049743652e-01 3.738803789019584656e-02 -1.417110115289688110e-01 -2.217205166816711426e-01 4.206501692533493042e-02 1.637212634086608887e-01 -1.321786195039749146e-01 -1.258703321218490601e-01 1.191726326942443848e-01 1.731294542551040649e-01 5.186466500163078308e-02 -1.644358038902282715e-02
-1.131111532449722290e-01 -8.878448978066444397e-03 9.567391127347946167e-02 2.135232388973236084e-01 -1.381074935197830200e-01 -1.734378486871719360e-01 3.666889369487762451e-01 -9.267244488000869751e-02 4.762404784560203552e-02 8.638096600770950317e-02 -3.761718794703483582e-02 1.673670262098312378e-01 -3.352442979812622070e-01 -1.775355041027069092e-01 -1.721544116735458374e-01 1.239910423755645752e-01 2.269396930932998657e-02 -1.480131298303604126e-01 2.418532222509384155e-01 4.554696083068847656e-01 -7.602456957101821899e-02 -2.790412306785583496e-02 -2.210195809602737427e-01 -5.137124657630920410e-02 -1.185475364327430725e-01 7.087728381156921387e-02 3.524649515748023987e-02 -7.882118225097656250e-02 2.669903635978698730e-01 -1.228450015187263489e-01 -3.280561789870262146e-02 2.273861318826675415e-01
2.105780541896820068e-01 1.465592235326766968e-01 2.584877312183380127e-01 1.740359514951705933e-02 -1.067415550351142883e-01 -4.523134827613830566e-01 1.670305244624614716e-02 1.178567111492156982e-02 -3.803855180740356445e-02 3.045115061104297638e-02 4.076367244124412537e-02 2.835004031658172607e-01 -9.369574487209320068e-02 -1.933789402246475220e-01 -1.335502415895462036e-01 -4.898054525256156921e-03 9.902648627758026123e-03 3.756462410092353821e-02 -3.213657140731811523e-01 7.552084978669881821e-03 -1.593622118234634399e-01 -1.177730709314346313e-01 -1.413237750530242920e-01 -2.472042441368103027e-01 -4.165991246700286865e-01 3.560537844896316528e-02 -9.045594930648803711e-02 -7.551904022693634033e-02 -3.477572649717330933e-02 -2.470868639647960663e-05 1.434197276830673218e-01 -2.579518556594848633e-01
-7.729271799325942993e-02 -3.610437810420989990e-01 1.190067753195762634e-01 6.614462286233901978e-02 -8.397717028856277466e-02 -2.506127357482910156e-01 1.053978428244590759e-01 -5.513893067836761475e-02 3.153758123517036438e-02 5.817367509007453918e-02 -1.485219597816467285e-01 3.947999477386474609e-01 -2.396963089704513550e-01 1.197915375232696533e-01 -6.666811555624008179e-02 -1.992611438035964966e-01 -1.152205765247344971e-01 -3.901572152972221375e-02 1.845379918813705444e-02 4.655637443065643311e-01 1.147481426596641541e-01 -5.219362303614616394e-02 -3.149675726890563965e-01 -1.055078357458114624e-01 2.669028937816619873e-02 -4.899455606937408447e-02 1.971822232007980347e-01 -1.954721361398696899e-01 -9.979516267776489258e-02 -1.113384515047073364e-01 1.914504729211330414e-02 -4.275918006896972656e-02
6.286978721618652344e-02 7.438921183347702026e-02 -5.681206285953521729e-02 -2.565700933337211609e-02 3.413078561425209045e-02 -2.290103584527969360e-01 1.044929027557373047e-01 3.031254112720489502e-01 2.715004682540893555e-01 2.138700187206268311e-01 -4.963738471269607544e-02 3.086171150207519531e-01 -5.927388742566108704e-02 1.196840219199657440e-02 -6.601532548666000366e-02 1.351406127214431763e-01 -2.392977774143218994e-01 -1.732119768857955933e-01 6.835950538516044617e-03 1.306023895740509033e-01 -2.858797311782836914e-01 1.138795912265777588e-01 1.903707236051559448e-01 -9.662477672100067139e-02 -1.351387947797775269e-01 -9.221692383289337158e-02 -9.104523807764053345e-02 -3.391716480255126953e-01 -1.506381779909133911e-01 -6.832209974527359009e-02 3.860234022140502930e-01 -1.251589655876159668e-01
1.406486630439758301e-01 -5.391959100961685181e-02 4.696655571460723877e-01 1.912886947393417358e-01 7.801181171089410782e-03 -1.588719487190246582e-01 -2.059551770798861980e-04 -3.382686898112297058e-02 -1.403211951255798340e-01 1.264507174491882324e-01 2.760605216026306152e-01 1.368145942687988281e-01 2.923578396439552307e-02 -1.182486414909362793e-01 -1.255947947502136230e-01 -9.170126169919967651e-02 -4.011264815926551819e-02 -1.181005090475082397e-01 2.335006594657897949e-01 2.406530976295471191e-01 -8.938939124345779419e-02 -3.131088614463806152e-01 -4.111993610858917236e-01 -1.208694651722908020e-01 -3.736282512545585632e-02 -9.535278379917144775e-02 1.084409728646278381e-01 -1.910223215818405151e-01 4.233234375715255737e-02 -1.272067427635192871e-01 -1.554045230150222778e-01 7.404998689889907837e-02
2.483935356140136719e-01 1.784766167402267456e-01 -6.293166428804397583e-02 2.478473335504531860e-01 -1.574248969554901123e-01 -2.278434187173843384e-01 5.480500310659408569e-02 1.989546464756131172e-03 1.255180570296943188e-03 2.550386488437652588e-01 -1.905272454023361206e-01 1.392922699451446533e-01 9.975827485322952271e-02 -2.008228451013565063e-01 -3.186366856098175049e-01 -4.996965453028678894e-02 -7.351023703813552856e-02 -2.966691181063652039e-02 -6.435935944318771362e-02 1.869978457689285278e-01 -2.176303267478942871e-01 -1.232679113745689392e-01 -3.413597345352172852e-01 -9.009514749050140381e-02 -2.784249782562255859e-01 9.402632713317871094e-02 -1.276658624410629272e-01 -1.126147657632827759e-01 5.588490888476371765e-02 2.103007957339286804e-02 -1.405752599239349365e-01 -3.391661047935485840e-01
-3.031083196401596069e-02 4.799875244498252869e-02 2.016525566577911377e-01 9.080436080694198608e-02 1.369006931781768799e-01 1.778416335582733154e-01 2.392613589763641357e-01 6.002924963831901550e-02 -3.628577888011932373e-01 8.343714475631713867e-02 1.223333254456520081e-01 2.325897663831710815e-01 -7.830984890460968018e-02 -1.893580257892608643e-01 1.107136830687522888e-01 -1.283798068761825562e-01 -9.953827410936355591e-02 -2.186727225780487061e-01 2.400956600904464722e-01 3.256134688854217529e-01 -2.889879047870635986e-01 -1.138563752174377441e-01 1.381377130746841431e-01 -2.380388975143432617e-01 -1.795419603586196899e-01 -1.189861260354518890e-02 -6.675565987825393677e-02 -1.618743091821670532e-01 -3.195234388113021851e-02 7.180237770080566406e-02 2.603928446769714355e-01 -1.661196351051330566e-01
1.045063063502311707e-01 6.490863114595413208e-02 -9.861416183412075043e-03 2.368287742137908936e-01 -1.887474358081817627e-01 -1.866329610347747803e-01 2.782061100006103516e-01 3.297156989574432373e-01 -1.283033490180969238e-01 1.985826343297958374e-01 9.474431723356246948e-02 1.611494421958923340e-01 -7.710777968168258667e-02 -7.824395596981048584e-02 1.728129684925079346e-01 -1.528311371803283691e-01 -1.111660227179527283e-01 -1.733586192131042480e-01 5.387049913406372070e-02 1.852694451808929443e-01 -2.807722091674804688e-01 1.108909100294113159e-01 -2.928205952048301697e-02 -1.337046325206756592e-01 1.059734299778938293e-01 -4.677353799343109131e-02 1.392374634742736816e-01 -4.556215703487396240e-01 9.847088903188705444e-02 -1.848301291465759277e-01 -1.668417304754257202e-01 -1.199451461434364319e-01
-1.960807293653488159e-01 -6.232809275388717651e-02 6.058763340115547180e-02 -4.661852866411209106e-02 1.365880370140075684e-01 -4.196053147315979004e-01 1.141511723399162292e-01 1.473417282104492188e-01 -1.442357897758483887e-01 1.361211389303207397e-01 -1.929124742746353149e-01 3.119212090969085693e-01 -8.017592877149581909e-02 -2.525891661643981934e-01 3.233615681529045105e-02 1.864618659019470215e-01 -1.418905258178710938e-01 -3.298162817955017090e-01 1.971293538808822632e-01 1.595759540796279907e-01 7.805424183607101440e-02 -8.152572065591812134e-02 8.947502821683883667e-02 2.636297047138214111e-02 1.543506532907485962e-01 8.221086859703063965e-02 2.654360234737396240e-01 -2.302349507808685303e-01 -1.931441873311996460e-01 -1.485796570777893066e-01 -1.216621603816747665e-02 -1.192503497004508972e-01
2.591523230075836182e-01 -2.101317346096038818e-01 1.314654797315597534e-01 -1.272359639406204224e-01 9.933060407638549805e-02 -2.220683842897415161e-01 9.930849075317382812e-02 -6.391268968582153320e-02 -1.059196144342422485e-01 1.728447079658508301e-01 -8.044064044952392578e-02 1.574244648218154907e-01 1.570817381143569946e-01 -2.608856558799743652e-01 1.211367473006248474e-01 -5.451094359159469604e-02 5.922692827880382538e-03 -5.963231995701789856e-02 -1.478150337934494019e-01 1.628531664609909058e-01 -3.333591222763061523e-01 8.648029714822769165e-02 -1.339374929666519165e-01 4.187870025634765625e-02 -2.568172216415405273e-01 -3.634084463119506836e-01 8.141028136014938354e-02 2.394249849021434784e-02 -1.265116184949874878e-01 -2.956422567367553711e-01 -1.295606195926666260e-01 -2.892696261405944824e-01
2.898374795913696289e-01 -9.396566078066825867e-03 -2.708985283970832825e-02 1.304518133401870728e-01 -1.699942052364349365e-01 -2.934497594833374023e-01 -5.840470641851425171e-02 9.378823637962341309e-02 -8.929722011089324951e-03 1.534876823425292969e-01 1.780240088701248169e-01 3.139771521091461182e-02 -2.487608790397644043e-02 3.271106630563735962e-02 -2.133521810173988342e-02 -2.084394842386245728e-01 -2.157730460166931152e-01 2.378611080348491669e-02 2.444647550582885742e-01 4.790272712707519531e-01 -1.814247965812683105e-01 -2.979843020439147949e-01 -1.863377727568149567e-02 -7.680010050535202026e-02 -4.568178951740264893e-02 -2.787470519542694092e-01 -6.441352516412734985e-02 -3.172992467880249023e-01 7.185137271881103516e-02 7.261738181114196777e-02 8.247271925210952759e-02 -5.354648083448410034e-02
1.081827208399772644e-01 -6.269545108079910278e-02 6.074216216802597046e-03 2.494779229164123535e-01 -1.639893278479576111e-02 -3.558705151081085205e-01 1.880471780896186829e-02 6.545140594244003296e-02 1.134326979517936707e-01 -1.334652453660964966e-01 1.436421573162078857e-01 3.336267173290252686e-01 -1.987345516681671143e-01 -1.604745239019393921e-01 9.185940027236938477e-02 5.339100956916809082e-02 1.147461906075477600e-01 2.790997922420501709e-01 -3.542614355683326721e-02 2.589533627033233643e-01 -2.189945727586746216e-01 -3.063606917858123779e-01 2.680968493223190308e-02 -1.459134183824062347e-02 -1.852959096431732178e-01 -1.346644759178161621e-01 2.813819944858551025e-01 -1.971373856067657471e-01 3.102201782166957855e-02 -1.580404192209243774e-01 1.494650691747665405e-01 -1.745678484439849854e-01
2.754714190959930420e-01 -1.788297295570373535e-01 -6.281444430351257324e-02 1.727077215909957886e-01 1.510602086782455444e-01 -2.220532670617103577e-02 5.796605721116065979e-02 -2.054405659437179565e-01 4.949305951595306396e-02 -1.784107983112335205e-01 -1.435885876417160034e-01 1.505754441022872925e-01 -1.866215616464614868e-01 -3.333908319473266602e-01 -3.414612635970115662e-02 -4.543317109346389771e-02 -5.817222967743873596e-02 -2.241455614566802979e-01 3.471015719696879387e-03 3.767933547496795654e-01 5.676193628460168839e-03 8.534432947635650635e-02 4.005069136619567871e-01 -1.193982437252998352e-01 -1.661949455738067627e-01 8.274939656257629395e-02 -1.168557703495025635e-01 -3.568585962057113647e-02 -2.707331813871860504e-02 6.524203345179557800e-03 2.302789688110351562e-01 -2.862113118171691895e-01
2.330837249755859375e-01 2.043669670820236206e-01 1.893604397773742676e-01 8.428412675857543945e-02 1.593297868967056274e-01 -3.682592511177062988e-01 1.743178069591522217e-01 2.282044291496276855e-02 -9.051241725683212280e-02 1.032075509428977966e-01 -1.371425092220306396e-01 2.125358283519744873e-01 8.826476335525512695e-02 -2.423577010631561279e-01 -5.995162203907966614e-02 -4.992145299911499023e-02 7.636787742376327515e-02 4.202278330922126770e-02 -3.386967182159423828e-01 1.687721759080886841e-01 -1.705892034806311131e-03 -2.526979446411132812e-01 -1.821820437908172607e-01 -1.783122569322586060e-01 -6.432269513607025146e-02 -3.260849788784980774e-02 -1.595658436417579651e-02 -3.311702013015747070e-01 -3.102697432041168213e-02 -3.050661645829677582e-02 2.250525206327438354e-01 -2.574592232704162598e-01
1.587528139352798462e-01 -2.709556519985198975e-01 -8.675749599933624268e-02 1.322815660387277603e-02 3.664386868476867676e-01 -2.535192966461181641e-01 -1.987191289663314819e-02 9.475233405828475952e-02 4.649477824568748474e-02 -4.389217495918273926e-02 2.841508388519287109e-01 1.617400348186492920e-01 -1.060056686401367188e-01 -7.250721007585525513e-02 -9.637869149446487427e-02 -1.171801388263702393e-01 -6.088218837976455688e-02 -7.891844958066940308e-02 1.427671462297439575e-01 2.444832026958465576e-01 -3.381980955600738525e-01 -6.441111862659454346e-02 1.944060921669006348e-01 -1.866128444671630859e-01 -1.731431670486927032e-02 1.517019569873809814e-01 1.371875554323196411e-01 2.398823760449886322e-02 -1.873241364955902100e-01 -2.836854159832000732e-01 3.082391917705535889e-01 2.701629884541034698e-02
9.350588172674179077e-02 2.938265446573495865e-03 -2.136974036693572998e-01 1.544558107852935791e-01 -4.675484821200370789e-02 -2.273195683956146240e-01 -1.171077415347099304e-01 2.276320755481719971e-01 6.672527641057968140e-02 3.938971087336540222e-02 -3.314386308193206787e-01 1.633926630020141602e-01 7.742732763290405273e-02 -6.810751557350158691e-02 3.962025046348571777e-02 -7.382950931787490845e-02 -7.787895202636718750e-02 -2.326959967613220215e-01 2.194968014955520630e-01 4.450927376747131348e-01 -5.280298367142677307e-02 5.423987656831741333e-02 4.463918134570121765e-02 -3.078422248363494873e-01 -3.899382948875427246e-01 1.057585403323173523e-01 -2.744558081030845642e-02 3.547858074307441711e-02 -1.425182223320007324e-01 -1.716693118214607239e-02 -9.053319692611694336e-02 -1.977058798074722290e-01
-1.976492069661617279e-02 -1.707891672849655151e-01 1.078624054789543152e-01 -2.074279040098190308e-01 -9.138967841863632202e-02 -9.830196201801300049e-02 1.297010481357574463e-01 1.051088720560073853e-01 7.335634529590606689e-02 1.046096067875623703e-02 -1.324837058782577515e-01 4.698815941810607910e-01 -5.751532968133687973e-03 -7.201351970434188843e-02 -2.441366575658321381e-02 -2.248602360486984253e-01 -2.273674458265304565e-01 6.391960382461547852e-02 -1.353405714035034180e-01 5.456672906875610352e-01 1.320752501487731934e-01 -2.706750296056270599e-02 -3.016601502895355225e-01 -5.025707185268402100e-03 -1.295699644833803177e-02 -1.413691136986017227e-02 1.209663674235343933e-01 -2.001447379589080811e-01 -3.236171975731849670e-02 -1.728814542293548584e-01 2.838661894202232361e-02 -4.282663390040397644e-02
-2.182921469211578369e-01 -1.648661792278289795e-01 6.785724312067031860e-02 -1.468372344970703125e-01 1.227085590362548828e-01 -3.200705945491790771e-01 2.205551229417324066e-02 -1.167320981621742249e-01 1.086803991347551346e-02 2.665910422801971436e-01 -1.222165599465370178e-01 1.759933829307556152e-01 3.106617368757724762e-02 -4.209375381469726562e-01 1.809252053499221802e-01 4.491411522030830383e-02 1.296684741973876953e-01 -5.671809241175651550e-02 7.381647080183029175e-02 7.387705147266387939e-02 -2.065251916646957397e-01 1.524522248655557632e-02 -2.286539077758789062e-01 -5.536787956953048706e-02 -9.991669654846191406e-02 -2.147927694022655487e-02 -1.256904155015945435e-01 -2.281029075384140015e-01 -6.235137581825256348e-02 -8.964917063713073730e-02 1.732410192489624023e-01 -4.335903823375701904e-01
-4.412431269884109497e-02 -1.814072281122207642e-01 1.458750665187835693e-01 2.380367666482925415e-01 -4.446441680192947388e-02 -1.897236704826354980e-01 -4.901116713881492615e-03 -1.529158502817153931e-01 -1.321661174297332764e-01 -6.781689822673797607e-02 1.158981546759605408e-01 1.712948083877563477e-01 -1.593146473169326782e-01 -2.221164852380752563e-01 -1.392033547163009644e-01 7.042739540338516235e-02 2.043747156858444214e-01 -1.604618877172470093e-01 1.431446671485900879e-01 1.361462920904159546e-01 2.197372354567050934e-02 -1.098812445998191833e-01 -2.294467091560363770e-01 -3.065950274467468262e-01 -5.746690928936004639e-02 -1.479733586311340332e-01 3.723732009530067444e-02 -4.589653313159942627e-01 -7.394807785749435425e-02 -1.572845727205276489e-01 3.400644361972808838e-01 -1.144414395093917847e-01
-1.020891517400741577e-01 -2.007294893264770508e-01 -1.580323278903961182e-02 -1.161613389849662781e-01 4.296242892742156982e-01 -2.216084748506546021e-01 3.597123175859451294e-02 2.092100083827972412e-01 -7.380155473947525024e-02 -1.404818743467330933e-01 7.501538842916488647e-02 1.896305531263351440e-01 1.134530529379844666e-01 -1.251639276742935181e-01 5.649975314736366272e-02 -1.915240660309791565e-02 -2.843274176120758057e-01 3.743219748139381409e-02 5.393763631582260132e-02 3.514650166034698486e-01 -2.660023272037506104e-01 -1.683967709541320801e-01 -2.833028882741928101e-02 -7.229395210742950439e-02 -3.288003504276275635e-01 1.767149269580841064e-01 2.985744969919323921e-03 -6.730331573635339737e-03 1.738182455301284790e-01 -7.172559946775436401e-02 2.631756067276000977e-01 -9.595802985131740570e-03
1.267050206661224365e-01 -7.725011557340621948e-02 2.686903113499283791e-03 -1.909077763557434082e-01 -1.169155631214380264e-02 -2.557159364223480225e-01 2.259383052587509155e-01 5.611670762300491333e-02 -3.870882093906402588e-02 1.491291075944900513e-01 1.210774108767509460e-01 -9.748396277427673340e-02 -1.118501871824264526e-01 -9.231329709291458130e-02 -1.918174475431442261e-01 1.212267056107521057e-01 -2.342143654823303223e-01 -2.279096245765686035e-01 8.970390260219573975e-02 1.036389246582984924e-01 -3.126022219657897949e-01 1.180572658777236938e-01 -4.854250252246856689e-01 3.130067139863967896e-02 -7.293331623077392578e-02 6.372225470840930939e-04 8.692682534456253052e-02 -1.846523582935333252e-01 -2.310400009155273438e-01 -5.244458094239234924e-02 -3.410225361585617065e-02 -3.510709106922149658e-01
1.427396088838577271e-01 -2.642829120159149170e-01 4.164587333798408508e-02 1.874217540025711060e-01 -1.133616045117378235e-01 -4.867053776979446411e-02 6.369595974683761597e-02 -1.426972299814224243e-01 1.947454959154129028e-01 1.923802345991134644e-01 5.380852892994880676e-02 1.135468706488609314e-01 1.870862394571304321e-02 -3.290691673755645752e-01 -6.743408739566802979e-02 -3.896990045905113220e-02 -2.954561114311218262e-01 -1.195033118128776550e-01 -2.697362005710601807e-01 2.966098785400390625e-01 -1.180538255721330643e-02 -7.759978622198104858e-02 -1.608639955520629883e-02 3.221818432211875916e-02 -4.786523878574371338e-01 -4.652607440948486328e-02 2.564703673124313354e-02 -1.506375670433044434e-01 1.106728091835975647e-01 5.502345785498619080e-02 2.860577404499053955e-01 -7.973144203424453735e-02
8.500964194536209106e-02 -3.401389420032501221e-01 1.935345977544784546e-01 2.812404558062553406e-02 1.652805656194686890e-01 -1.712272167205810547e-01 -1.476304084062576294e-01 4.962091520428657532e-02 6.885956972837448120e-03 2.312884666025638580e-02 2.892072685062885284e-02 2.293514907360076904e-01 -1.251533627510070801e-01 -1.239139139652252197e-01 6.686892360448837280e-02 2.094145566225051880e-01 2.205515652894973755e-01 8.469887077808380127e-02 1.832070499658584595e-01 2.132853418588638306e-01 1.517147663980722427e-02 -7.680082321166992188e-02 -1.107645928859710693e-01 -1.337237954139709473e-01 -9.441158920526504517e-02 7.632574439048767090e-02 -1.047877818346023560e-01 -5.438621640205383301e-01 -4.233520105481147766e-02 -2.523818016052246094e-01 1.188646703958511353e-01 -2.286899536848068237e-01
1.804060190916061401e-01 -1.968707740306854248e-01 1.827320456504821777e-01 7.963835448026657104e-02 -1.013836637139320374e-01 -1.226011887192726135e-01 1.548050064593553543e-02 1.776585280895233154e-01 -1.817591041326522827e-01 1.010237708687782288e-01 -8.775937370955944061e-03 5.056253075599670410e-02 -3.891091048717498779e-01 -4.448987916111946106e-02 -3.355402648448944092e-01 1.401175260543823242e-01 4.322833381593227386e-03 -1.836999505758285522e-01 -3.071061335504055023e-02 7.836564630270004272e-02 -1.003214120864868164e-01 2.127213776111602783e-01 -2.265557199716567993e-01 -6.697611510753631592e-02 -2.803478240966796875e-01 -2.083424925804138184e-01 2.736836075782775879e-01 -3.246983513236045837e-02 -3.076686989516019821e-03 -2.761008143424987793e-01 -1.947093941271305084e-02 -2.716869413852691650e-01
3.208562135696411133e-01 -2.559112012386322021e-01 2.079169005155563354e-01 -1.899806112051010132e-01 7.805966585874557495e-02 -4.499302059412002563e-02 6.026548519730567932e-02 -1.168556511402130127e-01 -8.556168526411056519e-02 7.679795473814010620e-02 1.092092990875244141e-01 2.383682727813720703e-01 2.648789882659912109e-01 -3.803071975708007812e-01 1.388599127531051636e-01 8.656914532184600830e-02 5.456104874610900879e-02 -1.174843832850456238e-01 -1.077512353658676147e-01 2.489887773990631104e-01 -1.961492151021957397e-01 9.141924977302551270e-02 -1.113495305180549622e-01 -2.678733766078948975e-01 -7.805453985929489136e-02 -1.377982795238494873e-01 7.117812335491180420e-02 3.594914078712463379e-02 -2.325498461723327637e-01 -1.506735086441040039e-01 -3.318861126899719238e-02 -2.694498300552368164e-01
-4.217349924147129059e-04 7.944724522531032562e-03 -4.607407748699188232e-02 -9.467619657516479492e-02 2.573125660419464111e-01 -2.147083878517150879e-01 2.305845469236373901e-01 3.446771502494812012e-01 1.824477612972259521e-01 6.974060833454132080e-02 -5.061753094196319580e-03 3.449134230613708496e-01 -1.540985554456710815e-01 -3.009001910686492920e-01 -1.622531116008758545e-01 7.869459688663482666e-02 -1.044475212693214417e-01 -3.333976566791534424e-01 2.758123874664306641e-01 6.264503300189971924e-02 -2.037452310323715210e-01 1.276358962059020996e-02 7.791296392679214478e-02 -6.524994224309921265e-02 -7.580868899822235107e-02 7.431624829769134521e-02 1.297393143177032471e-01 -6.457185000181198120e-02 -2.221495062112808228e-01 -8.405422419309616089e-02 1.423816382884979248e-01 -1.939033269882202148e-01
2.273656576871871948e-01 2.910472080111503601e-02 3.515301942825317383e-01 1.888205856084823608e-01 6.891109794378280640e-02 2.901076339185237885e-02 1.839485615491867065e-01 -1.290766894817352295e-01 -1.731768548488616943e-01 1.922807842493057251e-01 -1.487915311008691788e-02 2.923680283129215240e-02 -3.693168610334396362e-02 3.968218341469764709e-02 -1.781607270240783691e-01 -1.169190853834152222e-01 -1.281402558088302612e-01 -2.611959278583526611e-01 8.633244037628173828e-02 3.988568782806396484e-01 2.044979929924011230e-01 -2.515636384487152100e-01 -2.031957060098648071e-01 1.309639215469360352e-02 -3.357037305831909180e-01 9.710714221000671387e-02 2.188382111489772797e-02 -2.404389977455139160e-01 7.306716591119766235e-02 -5.448825322673656046e-05 -9.912168979644775391e-02 -1.497564613819122314e-01
5.276582017540931702e-02 -2.081219553947448730e-01 -2.506159059703350067e-02 1.729224175214767456e-01 5.565353482961654663e-02 -2.106721699237823486e-02 2.663365006446838379e-01 6.653267890214920044e-02 2.101700454950332642e-01 1.923590451478958130e-01 9.773241728544235229e-02 -3.225541673600673676e-03 -3.533067181706428528e-02 -3.749946355819702148e-01 8.764075487852096558e-02 -2.503409683704376221e-01 1.125057134777307510e-02 -1.038328632712364197e-01 3.881654739379882812e-01 2.103948593139648438e-01 -1.123074814677238464e-01 -6.334597617387771606e-02 4.569452721625566483e-03 2.407804280519485474e-01 -3.710545301437377930e-01 -2.724812738597393036e-02 2.650490030646324158e-02 -2.399026453495025635e-01 -2.349051982164382935e-01 -7.818191498517990112e-02 2.068279497325420380e-02 -5.141231417655944824e-02
1.513960659503936768e-01 -9.213641285896301270e-02 -4.180553182959556580e-02 -4.927156493067741394e-02 2.309226393699645996e-01 -1.759483218193054199e-01 2.508149743080139160e-01 4.338668659329414368e-02 -6.827750056982040405e-02 -8.469466865062713623e-02 2.085093259811401367e-01 1.679405868053436279e-01 -1.678530424833297729e-01 -5.162273347377777100e-02 -5.271120369434356689e-02 -2.541108727455139160e-01 -2.481094747781753540e-01 -5.513070896267890930e-02 3.077541664242744446e-02 1.928658783435821533e-01 -3.527504205703735352e-01 4.041265696287155151e-02 1.979941278696060181e-01 -1.419277042150497437e-01 -1.473211348056793213e-01 1.901116818189620972e-01 2.487029284238815308e-01 2.860187180340290070e-02 -1.085496246814727783e-01 -3.065492808818817139e-01 3.312134444713592529e-01 -9.750498086214065552e-02
1.515632718801498413e-01 1.436054110527038574e-01 7.581541314721107483e-03 4.407821595668792725e-01 2.879419624805450439e-01 -9.929749369621276855e-02 1.542385667562484741e-01 1.010246947407722473e-01 -1.322014480829238892e-01 1.599187999963760376e-01 -1.226242631673812866e-01 5.975366756319999695e-02 -2.248136997222900391e-01 -1.182809025049209595e-01 -2.892552912235260010e-01 -8.563348650932312012e-02 -2.545743063092231750e-02 -2.174920439720153809e-01 -3.646086528897285461e-02 1.424596458673477173e-01 -1.441263258457183838e-01 -1.249668672680854797e-01 -1.150076910853385925e-01 -1.281615197658538818e-01 -1.812203079462051392e-01 6.747496314346790314e-03 -2.993245720863342285e-01 -8.583524078130722046e-02 -9.842338413000106812e-02 -1.471674740314483643e-01 -5.935519188642501831e-02 -3.431732356548309326e-01
-1.215338706970214844e-02 -1.742258369922637939e-01 -1.458431631326675415e-01 -2.340058796107769012e-02 1.282223165035247803e-01 -3.682757616043090820e-01 7.583879679441452026e-02 -3.372361958026885986e-01 7.785467803478240967e-02 1.558782309293746948e-01 2.721762098371982574e-02 -2.150776982307434082e-02 -1.126327440142631531e-01 -2.902451157569885254e-01 -9.434834867715835571e-02 1.660318672657012939e-02 -3.108377158641815186e-01 -1.649200618267059326e-01 3.030358552932739258e-01 2.676367759704589844e-01 -1.036068126559257507e-01 2.634775638580322266e-02 -3.126115202903747559e-01 3.805429488420486450e-02 6.095375120639801025e-02 1.960866898298263550e-01 -7.560884952545166016e-02 -1.467708796262741089e-01 -2.347544580698013306e-01 -1.236421149224042892e-02 1.201129630208015442e-01 -3.832316398620605469e-02
5.807493627071380615e-02 9.042579680681228638e-02 1.893459856510162354e-01 2.009412646293640137e-01 2.351621091365814209e-01 8.084563538432121277e-03 2.103638350963592529e-01 -1.234519015997648239e-02 5.388404428958892822e-02 -2.233319133520126343e-01 -7.456776499748229980e-02 1.648546429350972176e-03 -2.274927198886871338e-01 -8.180782943964004517e-02 -1.465417742729187012e-01 -9.018119424581527710e-02 -7.432595361024141312e-03 -7.832594960927963257e-02 5.035019665956497192e-02 3.339112997055053711e-01 -5.159992724657058716e-02 -1.313033550977706909e-01 3.125666826963424683e-02 -4.403895139694213867e-02 -4.569844603538513184e-01 5.444853752851486206e-02 3.075139820575714111e-01 -3.286393284797668457e-01 -3.717898158356547356e-03 -2.368577569723129272e-01 -2.288335710763931274e-01 -1.277372054755687714e-02
2.742313966155052185e-02 -2.896285653114318848e-01 -7.737587392330169678e-02 2.627092897891998291e-01 -1.211612895131111145e-01 -1.572367548942565918e-01 1.546540111303329468e-01 -1.106329262256622314e-01 -9.593164920806884766e-02 9.895156323909759521e-02 1.851236522197723389e-01 -4.041797015815973282e-03 -1.966519355773925781e-01 1.886751949787139893e-01 6.885290890932083130e-02 5.449862405657768250e-02 1.294602453708648682e-01 -9.724949300289154053e-02 -3.731966018676757812e-02 3.129507601261138916e-01 -2.446076646447181702e-02 -1.815818063914775848e-02 -2.478055842220783234e-02 -2.388327717781066895e-01 -3.170669674873352051e-01 -1.013075560331344604e-01 -1.220103651285171509e-01 -4.028008282184600830e-01 7.980128377676010132e-02 -4.079946503043174744e-02 1.501012444496154785e-01 -3.562472462654113770e-01
2.273986637592315674e-01 1.431887596845626831e-01 -7.440406084060668945e-02 1.418588906526565552e-01 2.203328907489776611e-01 -2.738125324249267578e-01 9.028590470552444458e-02 4.953253641724586487e-02 -2.212544530630111694e-02 2.382328510284423828e-01 -3.273584246635437012e-01 2.056025117635726929e-01 -8.520212769508361816e-02 -3.122492432594299316e-01 -1.442486494779586792e-01 2.027099281549453735e-01 5.399981886148452759e-02 -3.295558094978332520e-01 -4.621895030140876770e-02 1.267414838075637817e-01 -1.352205574512481689e-01 -9.592360258102416992e-02 3.445478528738021851e-02 7.604252081364393234e-03 -1.074339747428894043e-01 -1.071340683847665787e-02 -6.237117201089859009e-02 -1.621295213699340820e-01 -1.074327826499938965e-01 -2.065781205892562866e-01 3.545953929424285889e-01 -1.200966387987136841e-01
1.878004074096679688e-01 -5.794722214341163635e-02 -2.822518534958362579e-02 3.012643661350011826e-03 5.758661776781082153e-02 -9.701763838529586792e-02 -1.190888807177543640e-01 -2.439078986644744873e-01 3.217527642846107483e-02 2.373051643371582031e-01 6.302190572023391724e-02 1.189292967319488525e-01 1.014264598488807678e-01 -3.307790756225585938e-01 -6.225648894906044006e-02 1.325029879808425903e-01 -2.720125615596771240e-01 2.562480047345161438e-03 1.713335216045379639e-01 2.745321691036224365e-01 -3.621570765972137451e-01 -1.544461399316787720e-01 -1.765674799680709839e-01 2.432588338851928711e-01 -1.060943901538848877e-01 -4.221252351999282837e-02 -9.295852482318878174e-02 -3.322049677371978760e-01 -1.838323324918746948e-01 -4.056625999510288239e-03 2.349304705858230591e-01 -1.115368083119392395e-01
-1.227898639626801014e-03 -1.685785129666328430e-02 -4.789991304278373718e-02 9.284539520740509033e-02 -6.244262214750051498e-03 -3.328979611396789551e-01 1.852640509605407715e-01 1.181210950016975403e-01 -8.702132850885391235e-03 -3.955840691924095154e-02 2.200989872217178345e-01 4.545419514179229736e-01 -2.984933741390705109e-02 -8.982837200164794922e-02 -4.740966111421585083e-02 -1.295443773269653320e-01 -2.929387092590332031e-01 -1.025540903210639954e-01 1.562106758356094360e-01 9.964964538812637329e-02 -1.808349937200546265e-01 1.141020283102989197e-01 1.344752907752990723e-01 -3.114817440509796143e-01 -1.075335815548896790e-01 1.012409999966621399e-01 2.790321409702301025e-01 -2.063722759485244751e-01 -9.420590847730636597e-02 -7.884192466735839844e-02 2.694127261638641357e-01 -1.534905582666397095e-01
1.933018714189529419e-01 -1.155236288905143738e-01 1.972120404243469238e-01 1.736188530921936035e-01 -1.892602741718292236e-01 -4.797711670398712158e-01 -2.649245783686637878e-02 -5.707286298274993896e-02 -6.656037294305860996e-04 1.453208774328231812e-01 1.381744164973497391e-02 1.166677325963973999e-01 -1.660001426935195923e-01 -9.624124318361282349e-02 -8.302292972803115845e-02 7.415474206209182739e-02 -5.181624554097652435e-03 -9.873413294553756714e-02 -2.932954132556915283e-01 7.182111497968435287e-03 -2.899849414825439453e-01 -7.346013933420181274e-02 -3.324962258338928223e-01 -4.759424924850463867e-02 -3.310590088367462158e-01 1.351819932460784912e-02 -1.171508524566888809e-02 1.026517599821090698e-01 -1.050768718123435974e-01 -1.148005202412605286e-02 1.601548790931701660e-01 -2.659456431865692139e-01
1.056301966309547424e-01 -5.983968824148178101e-02 7.943896949291229248e-02 -3.013537824153900146e-02 5.795378983020782471e-02 -5.014049410820007324e-01 6.062447279691696167e-02 -2.282919734716415405e-01 -6.827663630247116089e-02 3.047653436660766602e-01 3.481312096118927002e-02 4.433856159448623657e-02 -1.781876385211944580e-02 -4.791643843054771423e-02 -1.115474477410316467e-01 1.232946366071701050e-01 -6.274787336587905884e-02 -3.637380897998809814e-02 -2.789389491081237793e-01 9.798005223274230957e-02 -3.527787327766418457e-01 -5.718709900975227356e-02 -1.677191853523254395e-01 -2.016608864068984985e-01 -2.622523717582225800e-02 1.610825955867767334e-01 -2.027973160147666931e-02 -3.816620111465454102e-01 2.052025496959686279e-01 2.906130068004131317e-02 -1.224503591656684875e-01 -1.290686577558517456e-01
3.018830344080924988e-02 -3.855786025524139404e-01 8.113609254360198975e-02 -2.007489800453186035e-01 1.742163300514221191e-01 -1.802008897066116333e-01 8.075413852930068970e-02 1.517173051834106445e-01 -2.336001545190811157e-01 3.147120177745819092e-01 -7.446754723787307739e-03 2.753935456275939941e-01 -1.206832155585289001e-01 -8.132316917181015015e-02 -5.996049195528030396e-02 -7.949854247272014618e-03 5.086706951260566711e-02 -4.383499547839164734e-02 -8.381220698356628418e-02 3.889697492122650146e-01 -2.000786811113357544e-01 -1.457186639308929443e-01 -1.481817960739135742e-01 4.217930510640144348e-02 -1.011941805481910706e-01 -1.155390292406082153e-01 -1.475674659013748169e-01 4.477999638766050339e-03 1.180728077888488770e-01 1.201708242297172546e-01 1.257611364126205444e-01 -3.455552160739898682e-01
1.428464651107788086e-01 -2.867206633090972900e-01 -1.003943011164665222e-01 9.533741325139999390e-02 -9.750792384147644043e-02 -2.108766734600067139e-01 3.743479028344154358e-02 1.502505093812942505e-01 2.577313967049121857e-02 2.148874253034591675e-01 2.237293273210525513e-01 1.078557074069976807e-01 -3.431830927729606628e-02 -2.639605104923248291e-01 4.671447351574897766e-02 1.096140816807746887e-01 -1.554359346628189087e-01 -5.474143847823143005e-02 3.006387650966644287e-01 4.917956590652465820e-01 -1.090283691883087158e-01 -2.196745276451110840e-01 1.390524506568908691e-01 -7.727373391389846802e-02 -4.857562482357025146e-02 -1.849963217973709106e-01 -6.662896275520324707e-02 -3.051855266094207764e-01 1.450049690902233124e-02 1.127669215202331543e-01 1.212368011474609375e-01 6.730546243488788605e-03
-1.153551489114761353e-01 -1.365387588739395142e-01 -4.727124795317649841e-02 -1.932918429374694824e-01 2.523398399353027344e-01 -4.949736595153808594e-02 -3.941812366247177124e-02 8.588142693042755127e-02 -1.479973495006561279e-01 -2.141139507293701172e-01 -7.525824010372161865e-02 1.484963446855545044e-01 -4.050391167402267456e-02 -2.815454602241516113e-01 1.059921309351921082e-01 -4.188326373696327209e-02 -3.329438865184783936e-01 4.660277441143989563e-02 2.539537250995635986e-01 2.145507186651229858e-01 -3.831060528755187988e-01 2.172678411006927490e-01 -1.224697902798652649e-01 -7.406776398420333862e-02 -3.135043978691101074e-01 -1.149902939796447754e-01 -3.842185065150260925e-02 -1.448510289192199707e-01 -1.928726769983768463e-02 -3.010679483413696289e-01 -2.287175692617893219e-02 2.298125065863132477e-02
3.058955967426300049e-01 -1.974246278405189514e-02 3.861071541905403137e-02 -1.704845018684864044e-02 -1.425921767950057983e-01 1.247352361679077148e-01 1.620693355798721313e-01 -4.210808128118515015e-02 3.445784747600555420e-02 5.699953809380531311e-02 -5.272656679153442383e-03 1.043023448437452316e-02 -1.824012994766235352e-01 -1.130882725119590759e-01 -4.051074683666229248e-01 -7.033903151750564575e-02 -2.077876031398773193e-01 -1.739431917667388916e-01 1.388245522975921631e-01 4.064454138278961182e-01 -1.627656072378158569e-02 1.184479445219039917e-01 -2.986105978488922119e-01 -3.007214665412902832e-01 -3.945688530802726746e-02 -9.609609097242355347e-02 1.788041144609451294e-01 -1.451320201158523560e-01 -1.613505184650421143e-01 -3.459695435594767332e-04 3.231050679460167885e-03 -2.810078561305999756e-01
-3.069989383220672607e-01 -2.843112647533416748e-01 3.107233941555023193e-01 -1.490893661975860596e-01 1.901391446590423584e-01 -1.603341102600097656e-01 1.277619749307632446e-01 -1.037859320640563965e-01 7.008573412895202637e-02 3.105637431144714355e-02 -3.592124953866004944e-02 1.687350273132324219e-01 4.786536097526550293e-02 -2.804096341133117676e-01 1.675351262092590332e-01 -1.707478612661361694e-01 9.573756903409957886e-02 5.734470486640930176e-02 -6.137831136584281921e-03 2.324905097484588623e-01 -1.219783127307891846e-01 8.679536730051040649e-02 -2.732253074645996094e-01 -8.756829798221588135e-02 -7.721146941184997559e-02 -1.446658968925476074e-01 -2.751606144011020660e-02 -2.016333192586898804e-01 -7.577516883611679077e-02 3.543239459395408630e-02 7.055357843637466431e-02 -4.380086362361907959e-01
-7.722874730825424194e-02 -3.650520443916320801e-01 4.282717779278755188e-02 2.374105900526046753e-02 4.045540466904640198e-02 -3.267080783843994141e-01 -2.641781792044639587e-02 2.532547712326049805e-02 1.958763450384140015e-01 1.452836673706769943e-02 2.696255743503570557e-01 4.180168360471725464e-02 6.659222394227981567e-02 -2.793226540088653564e-01 -2.471828758716583252e-01 -9.522791206836700439e-02 -3.236328437924385071e-02 -2.236879169940948486e-01 -2.521207332611083984e-01 2.045156210660934448e-01 -1.320689264684915543e-02 -1.892295181751251221e-01 -2.392058260738849640e-02 -1.558472961187362671e-01 -2.786543071269989014e-01 1.010420918464660645e-01 5.407908931374549866e-02 -2.030931226909160614e-02 1.299542635679244995e-01 3.728578984737396240e-02 2.412587553262710571e-01 -3.130760192871093750e-01
4.492975026369094849e-02 3.807736933231353760e-02 1.028199419379234314e-01 6.905183196067810059e-02 8.625280857086181641e-02 -2.594121992588043213e-01 -3.733876049518585205e-01 2.441627383232116699e-01 -9.384823963046073914e-03 1.662333011627197266e-01 -8.728174865245819092e-02 2.489121407270431519e-01 3.648033738136291504e-02 -6.930585205554962158e-02 -9.535174816846847534e-02 1.035582199692726135e-01 -8.698119223117828369e-02 -3.140828907489776611e-01 2.553503215312957764e-01 1.736999452114105225e-01 -2.922106087207794189e-01 -1.356338337063789368e-02 6.757599115371704102e-02 -1.945826560258865356e-01 -2.341702431440353394e-01 -6.397017836570739746e-02 -1.896818280220031738e-01 -3.858614340424537659e-02 -3.282635509967803955e-01 -1.648353785276412964e-01 1.954334974288940430e-02 -1.512650400400161743e-01
3.445304036140441895e-01 3.979434072971343994e-02 -1.275961995124816895e-01 1.057339385151863098e-01 1.666030287742614746e-02 9.451176971197128296e-03 1.115109305828809738e-02 -8.176222443580627441e-03 -1.825348138809204102e-01 -5.553410574793815613e-02 -3.820507263299077749e-04 6.435784697532653809e-02 -5.871390551328659058e-02 -1.753374338150024414e-01 -2.306725680828094482e-01 1.251778937876224518e-02 8.772944658994674683e-02 -1.050471588969230652e-01 1.818933039903640747e-01 4.366216361522674561e-01 -1.907719857990741730e-02 1.403324902057647705e-01 -1.712130904197692871e-01 -1.266578882932662964e-01 -4.266479909420013428e-01 1.119344756007194519e-01 -2.364291399717330933e-01 -8.505941927433013916e-02 -3.618637025356292725e-01 2.142250537872314453e-02 -1.162205636501312256e-01 -1.145567670464515686e-01
-1.538511812686920166e-01 -1.585011631250381470e-01 -8.506805449724197388e-02 -2.026686124736443162e-04 1.653896421194076538e-01 7.750095427036285400e-02 4.370478913187980652e-02 4.165720194578170776e-02 -1.054836735129356384e-01 -1.732935756444931030e-01 -1.876115612685680389e-02 8.433571457862854004e-02 -2.102022171020507812e-01 -4.010199010372161865e-01 4.460937902331352234e-02 6.551511585712432861e-02 -2.990081012248992920e-01 -1.282075941562652588e-01 -1.843610405921936035e-01 3.104200065135955811e-01 -2.607376873493194580e-01 1.595589518547058105e-01 -1.769004911184310913e-01 -2.587414979934692383e-01 -2.462643533945083618e-01 2.561104297637939453e-01 -4.670095443725585938e-02 -1.514298170804977417e-01 -9.743531234562397003e-03 -2.573680579662322998e-01 3.552009165287017822e-02 -1.538172177970409393e-02
1.480902917683124542e-02 -2.009292393922805786e-01 -6.882963329553604126e-02 8.543532341718673706e-02 1.573289483785629272e-01 -1.499652713537216187e-01 2.214184999465942383e-01 -1.247683167457580566e-01 1.834546774625778198e-01 9.512068331241607666e-02 -9.474333375692367554e-02 5.212534591555595398e-02 5.433550849556922913e-02 -3.736006319522857666e-01 -1.620753481984138489e-02 -3.731822371482849121e-01 -1.198426336050033569e-01 -1.823026239871978760e-01 1.121694818139076233e-01 9.544883668422698975e-02 -1.055047884583473206e-01 -2.197744846343994141e-01 1.528115570545196533e-01 1.020542457699775696e-01 -1.667955666780471802e-01 6.985879689455032349e-02 -2.055071890354156494e-01 -1.185923218727111816e-01 -2.683698534965515137e-01 -1.588144004344940186e-01 -2.299382090568542480e-01 -3.122178316116333008e-01
5.597648024559020996e-02 -8.444105833768844604e-02 1.880703121423721313e-01 2.056668698787689209e-01 -5.629503726959228516e-02 -1.723082065582275391e-01 1.946785598993301392e-01 3.293769806623458862e-02 -2.434848248958587646e-01 -3.972291573882102966e-02 -2.134318053722381592e-01 3.854388892650604248e-01 -3.806176781654357910e-02 -2.894549863412976265e-03 4.241814091801643372e-02 -3.250706195831298828e-01 -8.483353257179260254e-02 -2.367029339075088501e-01 4.859878495335578918e-02 2.478861212730407715e-01 -6.431447714567184448e-02 2.094523161649703979e-01 6.422106921672821045e-02 -4.640441015362739563e-02 -7.497392594814300537e-02 -7.625067234039306641e-02 1.828905642032623291e-01 1.780436746776103973e-02 -1.601771712303161621e-01 -9.391149878501892090e-02 3.615293502807617188e-01 -2.908906042575836182e-01
2.187746614217758179e-01 -2.546285390853881836e-01 -3.957913815975189209e-02 -3.599652647972106934e-01 1.875869929790496826e-01 -4.988061636686325073e-02 1.509189754724502563e-01 1.687959581613540649e-01 -2.698315307497978210e-02 5.431833490729331970e-02 8.787912130355834961e-02 9.583847969770431519e-02 4.022935405373573303e-02 -1.681904643774032593e-01 -1.738036870956420898e-01 -2.372211813926696777e-01 -6.882403790950775146e-02 -1.757348328828811646e-01 1.337209641933441162e-01 6.306052207946777344e-02 -2.054100930690765381e-01 3.206600844860076904e-01 -1.787039786577224731e-01 -2.592884004116058350e-01 -3.607106208801269531e-01 -2.065189480781555176e-01 6.138893961906433105e-02 -3.640227764844894409e-02 -8.299960196018218994e-02 -1.056641042232513428e-01 1.767317801713943481e-01 3.791268914937973022e-02
-1.076122075319290161e-01 -2.553494572639465332e-01 1.911393105983734131e-01 4.162006080150604248e-02 1.755504682660102844e-02 -2.070107264444231987e-03 -1.899739913642406464e-02 5.955764651298522949e-02 -2.598374783992767334e-01 5.324022099375724792e-02 8.141887933015823364e-02 1.634812802076339722e-01 -2.439942210912704468e-02 2.540423348546028137e-02 -1.634504944086074829e-01 -5.533515289425849915e-02 -2.410981655120849609e-01 -4.352279007434844971e-02 2.068031281232833862e-01 4.193922877311706543e-01 7.309193909168243408e-02 2.147696614265441895e-01 -1.242195442318916321e-01 -3.841211199760437012e-01 -8.299149572849273682e-02 2.291125804185867310e-01 -4.268321767449378967e-02 1.876429282128810883e-02 -1.373154371976852417e-01 -3.141895234584808350e-01 -2.079442702233791351e-02 -2.707771956920623779e-01
-3.336957469582557678e-02 -1.576195657253265381e-01 -1.873652078211307526e-02 -8.148457109928131104e-02 1.759641915559768677e-01 1.220972314476966858e-01 8.558723330497741699e-02 9.844955056905746460e-02 -2.088048160076141357e-01 -2.873514592647552490e-01 3.004496358335018158e-02 1.285689417272806168e-02 -1.651867479085922241e-01 -2.150702327489852905e-01 -5.347213521599769592e-02 2.579389326274394989e-02 -2.749421000480651855e-01 -5.702299997210502625e-02 -1.429486125707626343e-01 4.048585593700408936e-01 -3.191573917865753174e-01 1.379834562540054321e-01 -2.119393795728683472e-01 -2.248216420412063599e-01 -1.522582173347473145e-01 2.023645192384719849e-01 9.698878973722457886e-02 -1.355583667755126953e-01 2.676056325435638428e-02 -3.298168182373046875e-01 8.717248588800430298e-02 -1.062715649604797363e-01
2.634002566337585449e-01 -2.089157849550247192e-01 -7.638744264841079712e-02 3.955536484718322754e-01 1.854518428444862366e-02 -1.952362358570098877e-01 2.069313377141952515e-01 1.173127144575119019e-01 -9.698902815580368042e-02 5.733405053615570068e-02 1.118627116084098816e-01 2.933601438999176025e-01 -6.423108279705047607e-02 -3.588582575321197510e-02 -6.436430662870407104e-02 -1.135484576225280762e-01 -5.116740614175796509e-02 -1.789702475070953369e-01 7.857780158519744873e-02 2.426108866930007935e-01 8.466496318578720093e-02 2.215124666690826416e-01 -1.353951990604400635e-01 -2.114549577236175537e-01 -3.013665378093719482e-01 -2.433848939836025238e-02 -7.742950320243835449e-02 -1.608533114194869995e-01 2.335439324378967285e-01 8.449702709913253784e-02 2.770603597164154053e-01 -1.233838796615600586e-01
-6.400067359209060669e-02 -2.225699126720428467e-01 -9.403154253959655762e-02 -1.137033402919769287e-01 -2.553579024970531464e-02 -1.586481779813766479e-01 2.136297151446342468e-02 -2.212713360786437988e-01 -1.905511468648910522e-01 4.286599755287170410e-01 1.259153038263320923e-01 1.670707464218139648e-01 5.270071327686309814e-02 -1.723437756299972534e-01 -4.430261440575122833e-03 -7.198531646281480789e-03 -2.608190476894378662e-01 -6.796690821647644043e-02 -2.218008600175380707e-02 2.778080999851226807e-01 -3.955418765544891357e-01 7.998380064964294434e-02 -1.499521136283874512e-01 3.687119483947753906e-02 -3.235935568809509277e-01 -2.459779009222984314e-02 -4.153293371200561523e-02 -1.792702674865722656e-01 -1.385739594697952271e-01 2.049625515937805176e-01 9.362790733575820923e-02 8.251868188381195068e-02
1.900720149278640747e-01 2.930133603513240814e-02 -2.218667566776275635e-01 -4.190344363451004028e-02 -1.492515504360198975e-01 -3.320910632610321045e-01 -1.799763143062591553e-01 6.686966121196746826e-02 -4.526391997933387756e-02 -1.507424935698509216e-02 -1.405077576637268066e-01 1.658155918121337891e-01 -2.267751395702362061e-01 -1.413191258907318115e-01 -4.505307599902153015e-02 -1.732122302055358887e-01 -2.206649482250213623e-01 -5.921416729688644409e-02 8.083806186914443970e-02 8.191541582345962524e-02 -2.735189795494079590e-01 3.082537651062011719e-02 -7.902220636606216431e-02 -1.972241699695587158e-01 -4.722982048988342285e-01 -4.917466081678867340e-03 8.485490083694458008e-02 -9.902831166982650757e-02 -1.694993674755096436e-01 5.653574597090482712e-03 -3.277805745601654053e-01 -1.643723994493484497e-01
9.342186897993087769e-02 -3.945082426071166992e-01 7.414268911816179752e-04 3.222968578338623047e-01 -1.402914524078369141e-02 -2.028382867574691772e-01 3.769488260149955750e-02 -4.975639656186103821e-02 6.696501746773719788e-03 -1.421653926372528076e-01 8.652390539646148682e-02 3.655464574694633484e-02 -1.313786208629608154e-01 -1.090542376041412354e-01 -1.227655708789825439e-01 1.324506998062133789e-01 -1.573880612850189209e-01 -2.803291976451873779e-01 -1.322660595178604126e-01 -2.353139035403728485e-02 -9.397879242897033691e-02 3.550166636705398560e-02 -4.082050919532775879e-02 2.219914831221103668e-02 -1.158089376986026764e-02 3.326520696282386780e-02 -1.194123476743698120e-01 -4.330183565616607666e-01 2.741899527609348297e-02 -1.508035361766815186e-01 5.644517764449119568e-02 -4.820137619972229004e-01
2.518113553524017334e-01 -4.010074734687805176e-01 2.292561084032058716e-01 -8.380497992038726807e-02 1.450240463018417358e-01 -2.225706577301025391e-01 5.623808875679969788e-02 -1.190001145005226135e-01 -1.182518675923347473e-01 2.964195013046264648e-01 2.187862247228622437e-01 5.672409385442733765e-02 -1.417947858572006226e-01 -1.665863990783691406e-01 -1.640507727861404419e-01 -2.595102488994598389e-01 -1.039910241961479187e-01 9.021626412868499756e-02 -3.277481347322463989e-02 3.537776768207550049e-01 -1.742107719182968140e-01 -5.349935218691825867e-02 -9.170134365558624268e-02 -2.576178405433893204e-03 -1.932778507471084595e-01 -6.964354962110519409e-02 -1.901401430368423462e-01 -1.963261514902114868e-01 -9.926438331604003906e-02 1.393153965473175049e-01 -1.400718465447425842e-02 9.251030161976814270e-03
-9.544575214385986328e-02 -4.808821156620979309e-02 1.562821269035339355e-01 2.967498004436492920e-01 1.641050539910793304e-02 -2.776738703250885010e-01 2.156180292367935181e-01 -4.640013352036476135e-02 -2.098132073879241943e-01 1.191912814974784851e-01 -1.421177387237548828e-01 8.163069188594818115e-02 2.226796001195907593e-01 -1.934368461370468140e-01 -1.796460598707199097e-01 -8.436424285173416138e-02 -3.492809236049652100e-01 -2.742533385753631592e-01 2.569756209850311279e-01 3.085474669933319092e-01 -1.056528985500335693e-01 1.844403743743896484e-01 1.977565884590148926e-02 -6.780648976564407349e-02 -9.240025281906127930e-02 8.277034014463424683e-02 4.812420532107353210e-02 -7.984879612922668457e-02 2.297544479370117188e-01 -2.850126847624778748e-02 -2.185782492160797119e-01 -6.721353530883789062e-02
5.951518192887306213e-02 -8.271673321723937988e-02 1.643081009387969971e-01 4.691589623689651489e-02 2.999912202358245850e-01 -1.219723224639892578e-01 1.564843803644180298e-01 1.133965179324150085e-01 -9.234106540679931641e-02 -9.325592219829559326e-02 -1.031398028135299683e-01 8.592862635850906372e-02 -2.406937628984451294e-01 -1.593618094921112061e-01 -2.612247318029403687e-02 1.153777539730072021e-01 -4.164419174194335938e-01 -1.260320544242858887e-01 -2.142193168401718140e-01 3.694146871566772461e-01 -1.821000128984451294e-01 2.379374653100967407e-01 -1.787474006414413452e-01 -4.632064700126647949e-02 -2.752888202667236328e-01 2.207468003034591675e-01 -7.043493911623954773e-03 1.576895564794540405e-01 -9.091844409704208374e-02 -1.724069267511367798e-01 3.331868723034858704e-02 3.956430405378341675e-02
2.800332605838775635e-01 -1.968198455870151520e-02 5.487975478172302246e-02 -1.492729932069778442e-01 8.412487059831619263e-02 -3.500112891197204590e-01 7.491177320480346680e-02 6.736554205417633057e-02 5.046232417225837708e-02 9.651175141334533691e-02 -5.033797398209571838e-02 -4.373974353075027466e-02 -2.227724492549896240e-01 -8.974432945251464844e-02 -1.043903008103370667e-01 2.102601528167724609e-01 -1.358753144741058350e-01 -1.305275112390518188e-01 4.061154648661613464e-02 1.505031436681747437e-01 -2.783876061439514160e-01 1.533465534448623657e-01 -3.694863319396972656e-01 1.552946306765079498e-02 5.637144669890403748e-02 -5.690704658627510071e-02 1.148873046040534973e-01 -2.298823446035385132e-01 -2.094983160495758057e-01 -2.567787468433380127e-01 3.920202702283859253e-02 -3.816669583320617676e-01
1.732207238674163818e-01 -4.842884838581085205e-01 1.832576245069503784e-01 -1.177241057157516479e-01 1.484215855598449707e-01 -1.992983669042587280e-01 5.436725914478302002e-02 4.935542866587638855e-02 -1.718805432319641113e-01 3.084151148796081543e-01 1.145453229546546936e-01 1.164729446172714233e-01 -1.616553366184234619e-01 -1.938906759023666382e-01 -5.007544998079538345e-03 -1.564406752586364746e-01 -8.611197024583816528e-02 -2.606026083230972290e-02 -1.011857539415359497e-01 2.466774135828018188e-01 -3.101443350315093994e-01 -2.166255414485931396e-01 -6.460886448621749878e-02 -2.088468335568904877e-02 -2.974309921264648438e-01 3.520214930176734924e-02 -1.881581693887710571e-01 -8.331961929798126221e-02 -5.257242918014526367e-02 1.380209177732467651e-01 1.446781866252422333e-02 1.788556575775146484e-02
1.741723865270614624e-01 -2.819970548152923584e-01 1.862919926643371582e-01 1.277951747179031372e-01 -2.703036069869995117e-01 -1.179723888635635376e-01 1.195616796612739563e-01 2.602916955947875977e-01 5.582387745380401611e-02 -1.148895025253295898e-01 9.026274830102920532e-02 1.075847297906875610e-01 -1.422016415745019913e-02 -9.772525727748870850e-02 1.749313622713088989e-01 -2.019323967397212982e-02 -1.411131769418716431e-01 -1.776554137468338013e-01 2.264215238392353058e-02 4.038397669792175293e-01 -2.467491477727890015e-01 -1.384302824735641479e-01 -1.739328354597091675e-01 -1.159469503909349442e-02 -7.000204920768737793e-02 -7.749090343713760376e-02 -1.116566658020019531e-01 -3.059705793857574463e-01 2.384289801120758057e-01 -1.913252174854278564e-01 -2.335506528615951538e-01 5.272134393453598022e-02
7.495161145925521851e-02 -5.662413686513900757e-02 2.824991345405578613e-01 2.967693209648132324e-01 4.231958985328674316e-01 -2.575982809066772461e-01 2.792221009731292725e-01 -1.449740380048751831e-01 4.808261618018150330e-02 2.906277030706405640e-02 -3.393319621682167053e-02 1.056856587529182434e-01 -5.010167136788368225e-02 -1.303554028272628784e-01 -1.550980657339096069e-01 -1.280743926763534546e-01 1.605048477649688721e-01 -1.514758020639419556e-01 9.106168895959854126e-02 3.180247843265533447e-01 -1.543836295604705811e-01 -2.030013315379619598e-02 -9.056603163480758667e-02 -2.473637759685516357e-01 -9.113897383213043213e-02 -3.078261949121952057e-02 -2.167522460222244263e-01 -2.511836774647235870e-02 -8.971180766820907593e-02 -1.376477479934692383e-01 -1.581214815378189087e-01 2.068459689617156982e-01
5.896826833486557007e-02 -8.376809209585189819e-02 1.119450405240058899e-01 -9.896222501993179321e-02 1.116483360528945923e-01 -7.819934189319610596e-02 3.365996479988098145e-01 9.464843897148966789e-04 3.335101529955863953e-02 9.242173284292221069e-02 -9.113834798336029053e-02 5.376317501068115234e-01 -1.330547183752059937e-01 -2.632673084735870361e-01 -2.042178213596343994e-01 -2.622264325618743896e-01 -5.547209084033966064e-02 1.157046481966972351e-01 7.739667594432830811e-02 5.170655623078346252e-02 -1.252853572368621826e-01 -1.214051097631454468e-01 1.788033917546272278e-02 -2.109480053186416626e-01 9.285814315080642700e-02 1.717376261949539185e-01 1.425570342689752579e-03 -2.762131690979003906e-01 -6.507407128810882568e-02 -1.457400918006896973e-01 2.884133756160736084e-01 -8.578178286552429199e-02
2.020341157913208008e-01 -1.248985528945922852e-01 -4.119132086634635925e-02 4.463553428649902344e-02 1.136345881968736649e-02 -2.130006849765777588e-01 6.421942263841629028e-03 2.089514955878257751e-02 -2.514642775058746338e-01 -1.398680657148361206e-01 -4.387643188238143921e-02 -1.348835378885269165e-01 -3.131740391254425049e-01 -2.111622095108032227e-01 -4.066629707813262939e-01 1.453130394220352173e-01 -4.128599166870117188e-02 -1.046596020460128784e-01 1.472246944904327393e-01 3.692087233066558838e-01 -1.677089929580688477e-01 -7.055211812257766724e-02 -2.100877463817596436e-01 8.983749151229858398e-02 -1.089486330747604370e-01 2.799981832504272461e-02 1.467604786157608032e-01 -1.529366523027420044e-01 1.992525905370712280e-01 -2.614475786685943604e-01 -2.001617550849914551e-01 1.341732218861579895e-02
1.527200788259506226e-01 -3.178374469280242920e-01 4.919242858886718750e-02 -6.331428885459899902e-02 3.586770966649055481e-02 -2.050202786922454834e-01 2.026246637105941772e-01 -2.657374143600463867e-01 6.479445099830627441e-02 1.034059375524520874e-01 -2.250397801399230957e-01 3.659635782241821289e-01 -5.231116339564323425e-02 -9.514871239662170410e-02 -7.127881795167922974e-02 -9.362930804491043091e-02 -1.607793271541595459e-01 -5.136439204216003418e-02 8.108747005462646484e-02 4.101290702819824219e-01 8.533403277397155762e-03 1.095321178436279297e-01 -1.795634329319000244e-01 -9.392681717872619629e-02 3.410996869206428528e-02 9.885763376951217651e-02 3.662950098514556885e-01 -2.529232762753963470e-02 3.441473096609115601e-02 -2.577418386936187744e-01 -7.948240637779235840e-02 1.142314448952674866e-01
8.842192590236663818e-03 -3.294863924384117126e-02 1.194042041897773743e-01 -2.103631794452667236e-01 5.602434650063514709e-02 -1.919118016958236694e-01 -7.510497421026229858e-02 -2.216662019491195679e-01 -1.374586299061775208e-02 8.737193048000335693e-02 -5.740968137979507446e-02 6.419099867343902588e-02 -3.984570875763893127e-02 -2.550655305385589600e-01 8.305173367261886597e-03 2.659829556941986084e-01 -1.638516932725906372e-01 -1.696660071611404419e-01 -7.000558078289031982e-02 3.478278219699859619e-01 -5.553886294364929199e-01 -1.007512509822845459e-01 -9.357031434774398804e-02 5.657172575592994690e-02 -1.654923409223556519e-01 -8.019516244530677795e-03 -7.911174744367599487e-02 -2.535381019115447998e-01 -1.472579985857009888e-01 1.275039315223693848e-01 2.114827334880828857e-01 -1.175327785313129425e-02
-9.967608749866485596e-02 -2.403880506753921509e-01 4.996810108423233032e-02 -1.272363364696502686e-01 1.036970764398574829e-01 7.932821661233901978e-02 -1.592733561992645264e-01 -9.596505016088485718e-02 -8.367676287889480591e-02 8.009140193462371826e-02 -1.108884438872337341e-01 1.600046902894973755e-01 -6.823853589594364166e-03 -3.640378117561340332e-01 -1.103948429226875305e-01 3.192511573433876038e-02 -2.007300704717636108e-01 -2.354945838451385498e-01 -1.364685595035552979e-01 2.564204037189483643e-01 -2.437302023172378540e-01 1.612197011709213257e-01 -2.497951835393905640e-01 9.909354895353317261e-02 -5.641283094882965088e-02 1.649890691041946411e-01 -8.584611117839813232e-02 -3.549752831459045410e-01 -2.389875054359436035e-01 3.595453500747680664e-02 3.236221671104431152e-01 -1.482995320111513138e-02
-9.726245701313018799e-02 -1.239289492368698120e-01 9.249099344015121460e-02 1.956061124801635742e-01 1.799716651439666748e-01 -1.610481552779674530e-02 2.044081985950469971e-01 6.431293487548828125e-02 -3.719510436058044434e-01 1.318923830986022949e-01 2.005120515823364258e-01 4.005044996738433838e-01 -1.135896667838096619e-01 -1.965826749801635742e-01 7.086735963821411133e-02 -2.154812663793563843e-01 -2.915133908390998840e-02 -2.907287329435348511e-02 1.814515441656112671e-01 2.045755237340927124e-01 -2.956366539001464844e-01 -1.420456767082214355e-01 1.330692321062088013e-01 -3.048720657825469971e-01 -1.105441153049468994e-01 1.512957215309143066e-01 -6.521970964968204498e-03 -5.049496144056320190e-02 -1.819648221135139465e-02 8.144938200712203979e-02 1.981810927391052246e-01 -1.086135208606719971e-01
2.128359079360961914e-01 6.618945300579071045e-02 8.821517229080200195e-02 2.942872941493988037e-01 -1.297589242458343506e-01 -8.129087835550308228e-02 2.515718936920166016e-01 3.299936652183532715e-01 -1.014404594898223877e-01 -5.699573084712028503e-02 3.954897075891494751e-02 2.276955246925354004e-01 1.609164029359817505e-01 -1.987965703010559082e-01 1.603211462497711182e-01 -1.627226322889328003e-01 -2.040207087993621826e-01 -2.993397116661071777e-01 1.608480662107467651e-01 3.371872603893280029e-01 -1.409668624401092529e-01 1.990458182990550995e-02 -1.757340133190155029e-01 -1.593565791845321655e-01 4.752580076456069946e-02 -6.029794923961162567e-03 -6.784552335739135742e-02 -3.164766430854797363e-01 8.279368281364440918e-02 -7.303053140640258789e-02 -4.770665615797042847e-02 -8.305882662534713745e-02
8.164277672767639160e-02 -2.373256087303161621e-01 8.152171038091182709e-03 -8.879356831312179565e-02 -4.388869553804397583e-02 -5.064340308308601379e-02 -8.964495360851287842e-02 2.005540877580642700e-01 -1.119873002171516418e-01 -2.330436557531356812e-02 -1.302053481340408325e-01 7.740166783332824707e-02 -1.725572049617767334e-01 2.579393051564693451e-02 -5.008558034896850586e-01 1.288129836320877075e-01 -1.211201921105384827e-01 1.564551293849945068e-01 1.463661193847656250e-01 4.977097809314727783e-01 -5.090996623039245605e-02 4.369159787893295288e-02 -2.479964792728424072e-01 -1.613165438175201416e-01 5.833531543612480164e-02 9.054839611053466797e-02 -6.674758344888687134e-02 -1.804416328668594360e-01 -1.650419831275939941e-01 -2.534521520137786865e-01 4.062748327851295471e-02 -1.831542141735553741e-02
-7.678750902414321899e-02 -1.824114918708801270e-01 -1.660239994525909424e-01 1.695677079260349274e-02 3.867974579334259033e-01 -1.054777950048446655e-01 9.777373820543289185e-02 1.426077187061309814e-01 -1.563129723072052002e-01 9.253601543605327606e-03 2.226135432720184326e-01 1.328354924917221069e-01 2.896143496036529541e-01 -1.926405727863311768e-01 8.176801726222038269e-03 8.360931277275085449e-02 -2.077475935220718384e-01 -3.475453332066535950e-02 1.562896221876144409e-01 3.778629302978515625e-01 -1.184392571449279785e-01 -1.893978416919708252e-01 -3.470146656036376953e-02 -9.432187676429748535e-02 -4.302649796009063721e-01 1.403331905603408813e-01 6.886287033557891846e-02 -8.071877807378768921e-02 2.339683286845684052e-02 -1.019592285156250000e-01 1.532952636480331421e-01 2.196682989597320557e-02
8.813381940126419067e-02 -2.412978559732437134e-01 -9.716341271996498108e-03 -3.829318284988403320e-02 -4.422067105770111084e-02 -4.730418324470520020e-01 -1.195126473903656006e-01 -1.580770462751388550e-01 1.835323637351393700e-03 -5.459642410278320312e-02 -1.272019091993570328e-02 2.489229589700698853e-01 -1.593272238969802856e-01 -9.753443300724029541e-02 1.908365786075592041e-01 -8.578845858573913574e-02 2.076725959777832031e-01 3.716689348220825195e-02 1.145992502570152283e-01 4.415925443172454834e-01 -9.563953429460525513e-02 4.902951046824455261e-02 -2.646772265434265137e-01 4.298739135265350342e-03 -1.322970688343048096e-01 -1.674011722207069397e-02 -1.692254543304443359e-01 1.394857466220855713e-01 -1.053220257163047791e-01 1.108162943273782730e-02 1.981028765439987183e-01 -2.702964842319488525e-01
-6.957773864269256592e-02 -7.805920392274856567e-02 -7.164353132247924805e-02 -3.944265097379684448e-02 1.460738927125930786e-01 -1.401095092296600342e-01 8.162992447614669800e-02 5.738703161478042603e-02 -1.775385588407516479e-01 -3.073915280401706696e-02 2.197037450969219208e-02 4.204134047031402588e-01 1.113450974225997925e-01 -2.022845745086669922e-01 3.508932515978813171e-02 -2.753952741622924805e-01 -3.452025055885314941e-01 -9.171040356159210205e-02 7.583885639905929565e-02 4.132547378540039062e-01 -1.517442017793655396e-01 4.384842142462730408e-02 1.743744164705276489e-01 2.744031324982643127e-02 -1.303176730871200562e-01 -1.611333787441253662e-01 1.143842041492462158e-01 9.362132847309112549e-02 -2.975882962346076965e-02 -8.800096809864044189e-02 3.248990774154663086e-01 -2.284010797739028931e-01
-2.956850640475749969e-02 -2.557217180728912354e-01 3.273356556892395020e-01 -1.276243329048156738e-01 7.341078668832778931e-02 -2.327089011669158936e-01 -1.940248906612396240e-01 -1.077848821878433228e-01 -1.694990396499633789e-01 1.499540656805038452e-01 -2.290952950716018677e-01 1.049016118049621582e-01 -3.463071882724761963e-01 -3.333986997604370117e-01 7.816175371408462524e-02 8.613111451268196106e-03 -1.429627537727355957e-01 2.250585332512855530e-02 -2.080915495753288269e-02 1.208267807960510254e-01 -2.276070713996887207e-01 -2.033486030995845795e-02 -1.201209872961044312e-01 -2.097974717617034912e-01 -2.402072846889495850e-01 -6.828778237104415894e-02 -2.502622455358505249e-02 -3.836248442530632019e-02 -5.854946374893188477e-02 1.258520632982254028e-01 -1.685235947370529175e-01 -3.012481331825256348e-01
1.865812540054321289e-01 -1.429475992918014526e-01 1.277030557394027710e-01 -8.164178580045700073e-02 -2.819067053496837616e-02 1.235157176852226257e-01 1.848546266555786133e-01 -6.987064331769943237e-02 -2.434701621532440186e-01 1.077482011169195175e-02 -5.328381434082984924e-02 3.357655704021453857e-01 -2.804683148860931396e-01 -1.491810530424118042e-01 -3.237094357609748840e-02 -2.700313627719879150e-01 -1.315720081329345703e-01 2.214149758219718933e-02 4.485736135393381119e-04 3.369007706642150879e-01 -8.789652585983276367e-02 2.489635907113552094e-02 3.341228663921356201e-01 -1.003254428505897522e-01 -1.645144522190093994e-01 9.681148827075958252e-02 3.783752024173736572e-02 -1.305552273988723755e-01 1.720307320356369019e-01 -3.235549330711364746e-01 1.791955381631851196e-01 -1.848308444023132324e-01
2.775487303733825684e-01 -2.961879968643188477e-01 2.987200021743774414e-01 5.650141835212707520e-02 1.549861878156661987e-01 -1.448528319597244263e-01 -5.514540895819664001e-02 -2.204651683568954468e-01 -6.417082250118255615e-02 1.792418807744979858e-01 1.431974768638610840e-01 8.255618810653686523e-02 -2.056628614664077759e-01 -2.711797356605529785e-01 2.317625731229782104e-01 -7.556191086769104004e-02 -9.176313877105712891e-02 9.199742227792739868e-03 -4.066738858819007874e-02 3.374472260475158691e-01 -1.224893033504486084e-01 -3.453271090984344482e-01 5.572684481739997864e-02 1.411919016391038895e-02 -1.779820024967193604e-01 -2.351800724864006042e-02 -2.638901472091674805e-01 2.016715705394744873e-03 -7.804197072982788086e-02 -1.727468967437744141e-01 8.492317050695419312e-02 2.707641944289207458e-02
6.030762940645217896e-02 -1.430975347757339478e-01 8.894389867782592773e-02 1.876223832368850708e-01 -4.336287453770637512e-02 -2.133144438266754150e-02 1.835686415433883667e-01 3.151045143604278564e-01 -5.701594427227973938e-02 1.364234089851379395e-01 -1.535446941852569580e-01 5.085235238075256348e-01 4.597704485058784485e-02 -3.631014376878738403e-02 -1.008132770657539368e-01 -2.492732107639312744e-01 -1.073441132903099060e-01 -1.208826526999473572e-01 8.081957697868347168e-02 2.596739828586578369e-01 -1.797403208911418915e-02 -2.098390161991119385e-01 -1.530934423208236694e-01 -2.630187869071960449e-01 -2.037718519568443298e-02 7.512394338846206665e-02 5.785343796014785767e-02 -2.983892560005187988e-01 1.800225675106048584e-01 -1.065660044550895691e-01 1.125628128647804260e-01 -1.604233831167221069e-01
1.310594677925109863e-01 -2.044534981250762939e-01 1.046468243002891541e-01 -1.688711047172546387e-01 2.593495249748229980e-01 -3.140636980533599854e-01 1.542692184448242188e-01 -4.933367297053337097e-02 5.986899510025978088e-02 3.149755001068115234e-01 -1.469003707170486450e-01 -9.208542108535766602e-02 -2.099981307983398438e-01 -5.793589726090431213e-02 -2.980667725205421448e-02 9.194155782461166382e-02 -3.102488517761230469e-01 -7.331955432891845703e-02 8.733025193214416504e-02 2.082905769348144531e-01 -2.542911171913146973e-01 7.566758990287780762e-02 -2.147299647331237793e-01 1.169579327106475830e-01 8.927691378630697727e-04 -1.261859983205795288e-01 1.341000646352767944e-01 -1.753292679786682129e-01 -2.902395725250244141e-01 -1.762446612119674683e-01 1.747082620859146118e-01 -1.627326756715774536e-01
2.425242364406585693e-01 -9.958223253488540649e-02 -1.899990141391754150e-01 -6.639156490564346313e-02 6.720691919326782227e-02 -2.225674092769622803e-01 -1.110567301511764526e-01 -6.351134181022644043e-02 1.831342726945877075e-01 -4.993908479809761047e-02 1.441507935523986816e-01 2.165503501892089844e-01 -6.219407171010971069e-02 -1.629782915115356445e-01 -8.359077572822570801e-02 1.098165810108184814e-01 -2.191729098558425903e-01 -4.231534600257873535e-01 -1.580874919891357422e-01 1.530693471431732178e-01 -2.310492247343063354e-01 -2.475479245185852051e-01 -2.007290422916412354e-01 -2.111574709415435791e-01 5.527267232537269592e-02 -1.421662420034408569e-02 -3.692074492573738098e-02 -4.284990131855010986e-01 1.889003068208694458e-02 -2.723420597612857819e-02 5.219189450144767761e-02 -6.313661113381385803e-03
8.097117394208908081e-02 -3.257056176662445068e-01 5.364178214222192764e-03 -1.266444921493530273e-01 2.182753086090087891e-01 -2.245388776063919067e-01 3.644203767180442810e-02 2.013112418353557587e-02 1.544168144464492798e-01 1.944880187511444092e-01 -1.819769293069839478e-01 1.357868611812591553e-01 4.427637904882431030e-02 -4.424204826354980469e-01 1.151483729481697083e-01 -9.720304608345031738e-02 9.631149470806121826e-02 9.886478073894977570e-03 -9.734091162681579590e-02 1.855398416519165039e-01 -7.941172271966934204e-02 1.407321244478225708e-01 -2.723742127418518066e-01 1.955213397741317749e-02 -1.451126635074615479e-01 -7.332038134336471558e-02 -2.374667227268218994e-01 -2.132696062326431274e-01 -1.259416937828063965e-01 -4.080189019441604614e-02 2.113429009914398193e-01 -3.056364655494689941e-01
-4.366484284400939941e-02 -1.748207360506057739e-01 2.742482163012027740e-02 -1.445591151714324951e-01 -1.121819764375686646e-02 -3.754348456859588623e-01 2.422616034746170044e-01 -7.823308557271957397e-02 4.726127162575721741e-02 1.760377734899520874e-01 -1.561405062675476074e-01 -6.005820631980895996e-02 -9.878146648406982422e-02 -1.719893962144851685e-01 -6.088649481534957886e-02 7.238429039716720581e-02 -1.778269261121749878e-01 -9.608775377273559570e-02 3.582445532083511353e-02 3.063527643680572510e-01 -3.326878547668457031e-01 -1.161104254424571991e-02 -4.304087758064270020e-01 1.585019677877426147e-01 -4.477445408701896667e-02 7.610909640789031982e-02 -3.497690660879015923e-03 -9.896644949913024902e-02 -3.265592753887176514e-01 -4.369961679913103580e-04 2.204899340867996216e-01 2.136920206248760223e-02
1.409048438072204590e-01 -2.777575552463531494e-01 -1.174328848719596863e-01 1.375566273927688599e-01 2.652055025100708008e-01 -1.586014628410339355e-01 -7.274402678012847900e-02 1.138489618897438049e-01 9.171444922685623169e-02 6.562633812427520752e-02 -9.899716824293136597e-03 1.257922966033220291e-02 -1.969942748546600342e-01 -1.455417573451995850e-01 -2.645969204604625702e-02 3.109974227845668793e-02 -2.356851100921630859e-01 8.943039178848266602e-02 -1.440170556306838989e-01 5.537773370742797852e-01 -6.639559566974639893e-02 -2.380858510732650757e-01 7.761580497026443481e-02 8.027771487832069397e-03 -2.815786004066467285e-01 -3.206955790519714355e-01 -1.422784775495529175e-01 -8.101727068424224854e-02 1.006096899509429932e-01 -2.531247027218341827e-02 2.044132910668849945e-02 -6.044896319508552551e-02
4.005113616585731506e-02 -1.888071298599243164e-01 5.851078778505325317e-02 2.626614868640899658e-01 -1.506832242012023926e-01 -1.024364307522773743e-01 2.437569797039031982e-01 -7.599317282438278198e-02 -1.132931560277938843e-01 1.768044680356979370e-01 2.230632752180099487e-01 9.250834584236145020e-02 -1.465968489646911621e-01 1.217389553785324097e-01 4.467322677373886108e-02 1.155640929937362671e-02 5.463737063109874725e-03 3.436540812253952026e-02 7.207143306732177734e-02 5.063535571098327637e-01 7.666476070880889893e-02 8.234539628028869629e-02 -1.047388301230967045e-03 3.367665782570838928e-02 -3.044548630714416504e-01 -1.777321100234985352e-01 -1.442788541316986084e-01 -3.123567402362823486e-01 1.350941061973571777e-01 -1.517758797854185104e-02 1.530802845954895020e-01 -2.998673617839813232e-01
1.710983067750930786e-01 -5.917259678244590759e-02 -3.094500601291656494e-01 -7.233337499201297760e-03 1.307380646467208862e-01 -2.524840235710144043e-01 4.589154850691556931e-03 -2.111757546663284302e-01 2.499097138643264771e-01 3.536439687013626099e-02 -1.058524325489997864e-01 2.187443077564239502e-01 -1.686416715383529663e-01 -2.890684604644775391e-01 -1.349812895059585571e-01 1.282031536102294922e-01 -2.415970414876937866e-01 -3.528460264205932617e-01 8.372270315885543823e-02 1.187797933816909790e-01 -2.542020380496978760e-01 -1.164425462484359741e-01 -2.756298184394836426e-01 -5.516344681382179260e-02 -1.052080690860748291e-01 1.569179147481918335e-01 -1.027675941586494446e-01 -1.536656022071838379e-01 -1.690408438444137573e-01 -7.356112450361251831e-02 4.043923690915107727e-03 -1.071964502334594727e-01
-1.405240744352340698e-01 -2.387688308954238892e-01 7.394473999738693237e-02 -8.086968213319778442e-02 2.032424360513687134e-01 -1.206242293119430542e-01 2.311196923255920410e-01 5.287669226527214050e-02 -2.245266437530517578e-01 -4.943535625934600830e-01 -6.612261384725570679e-02 8.578196913003921509e-02 -2.716318070888519287e-01 -3.914285451173782349e-02 -2.077809069305658340e-03 7.890928536653518677e-02 -1.215930432081222534e-01 -5.450525134801864624e-02 1.264164000749588013e-01 3.774363994598388672e-01 -7.825374603271484375e-02 3.309453651309013367e-02 -6.453033536672592163e-02 -1.875731199979782104e-01 -1.380194425582885742e-01 2.196532189846038818e-01 -9.265886992216110229e-02 -9.434273093938827515e-02 1.588644832372665405e-01 -2.086821645498275757e-01 3.921651840209960938e-02 -1.822644472122192383e-01
-2.119116485118865967e-01 1.814442686736583710e-02 3.321410715579986572e-02 1.272891834378242493e-02 7.490251213312149048e-02 -3.091420829296112061e-01 -1.024282947182655334e-01 1.071150600910186768e-01 1.048950850963592529e-01 -2.165916264057159424e-01 -2.432493120431900024e-01 -3.611854836344718933e-02 2.901957035064697266e-01 3.047138638794422150e-02 -9.440987557172775269e-02 -2.069107890129089355e-01 2.825639210641384125e-03 -1.518028378486633301e-01 -1.098451092839241028e-01 4.505065977573394775e-01 -2.758056223392486572e-01 -1.074937880039215088e-01 -7.387339323759078979e-02 -1.093287952244281769e-02 -2.698863744735717773e-01 -8.194414526224136353e-02 -2.165264822542667389e-02 2.639219909906387329e-02 -1.403320282697677612e-01 -2.371604293584823608e-01 1.548458933830261230e-01 -2.513737082481384277e-01
1.239744350314140320e-01 -4.889671206474304199e-01 2.104120254516601562e-01 -4.002555087208747864e-02 -1.317270216532051563e-03 -2.928271591663360596e-01 1.035730391740798950e-01 2.692336402833461761e-02 -3.451064694672822952e-03 -4.826011508703231812e-02 9.410145133733749390e-02 1.686404198408126831e-01 -9.312409907579421997e-03 -3.216829299926757812e-01 6.501744687557220459e-02 -2.730966508388519287e-01 -1.510720849037170410e-01 -3.290562331676483154e-01 -4.639426618814468384e-02 1.336300671100616455e-01 -5.273998714983463287e-03 -1.360201388597488403e-01 -1.290601044893264771e-01 2.444899827241897583e-01 -9.809906780719757080e-02 -2.404625713825225830e-02 1.464757025241851807e-01 3.326126560568809509e-02 1.214656308293342590e-01 -5.173246562480926514e-02 1.605053097009658813e-01 -2.417161315679550171e-01
1.738040298223495483e-01 -3.090628683567047119e-01 4.757919162511825562e-02 -3.228300949558615685e-03 3.225186467170715332e-02 -2.089705020189285278e-01 2.095167636871337891e-01 9.298029355704784393e-03 7.879304140806198120e-02 1.066434532403945923e-01 -1.386637538671493530e-01 1.297518610954284668e-01 -2.723163068294525146e-01 -7.160384207963943481e-02 -1.411963701248168945e-01 3.637041151523590088e-01 4.903358593583106995e-02 -1.100951954722404480e-01 2.657721638679504395e-01 2.237507998943328857e-01 -2.759302556514739990e-01 -1.760302297770977020e-02 -2.514390945434570312e-01 3.795080259442329407e-02 9.754909574985504150e-02 -5.449979007244110107e-02 -1.355731785297393799e-01 -2.522476315498352051e-01 1.340420693159103394e-01 -1.041649654507637024e-01 1.423813551664352417e-01 -2.797178626060485840e-01
2.226168513298034668e-01 -1.215002611279487610e-01 1.827012598514556885e-01 1.818891800940036774e-02 6.159748882055282593e-02 -3.828856348991394043e-01 3.875621780753135681e-02 8.491960167884826660e-02 2.335051745176315308e-01 -1.964687108993530273e-01 1.859073527157306671e-02 -4.514414351433515549e-03 1.901190727949142456e-02 -1.037118062376976013e-01 1.716730743646621704e-02 1.336203217506408691e-01 1.901389807462692261e-01 -3.592953979969024658e-01 -9.365021437406539917e-02 3.774504661560058594e-01 -2.067225724458694458e-01 3.166365250945091248e-02 -1.170358285307884216e-01 9.569217264652252197e-02 -8.265709877014160156e-02 -1.048441827297210693e-01 1.788106858730316162e-01 -8.446417748928070068e-02 -2.597487159073352814e-02 5.414448678493499756e-02 8.106736838817596436e-02 -4.122083783149719238e-01
-6.621606647968292236e-02 -1.113534420728683472e-01 -2.208044528961181641e-01 4.928014054894447327e-02 5.097572505474090576e-02 -2.261725813150405884e-01 2.197832167148590088e-01 1.301257610321044922e-01 4.781632870435714722e-02 1.020775660872459412e-01 9.882550686597824097e-02 2.440351247787475586e-01 1.141160354018211365e-01 1.223131492733955383e-01 -1.554364711046218872e-02 -2.843728065490722656e-01 -1.668439656496047974e-01 6.678216159343719482e-02 9.379548579454421997e-02 3.189496397972106934e-01 -3.755270540714263916e-01 4.870074614882469177e-02 9.687156975269317627e-02 -1.037722975015640259e-01 -1.405162811279296875e-01 2.082855850458145142e-01 -2.017888128757476807e-01 3.047957830131053925e-02 -2.496051043272018433e-02 4.162506386637687683e-02 3.179996311664581299e-01 -3.275687992572784424e-01
-1.567966490983963013e-01 -3.767449855804443359e-01 1.778825521469116211e-01 -2.060039937496185303e-01 1.491811573505401611e-01 -1.551431268453598022e-01 2.041189931333065033e-02 -6.920386850833892822e-02 -6.754764914512634277e-02 -6.731136143207550049e-02 -2.164028584957122803e-01 1.777689605951309204e-01 -4.052262753248214722e-02 -2.424922287464141846e-01 1.433197706937789917e-01 4.173266887664794922e-02 1.897087395191192627e-01 1.814281940460205078e-01 -1.977444887161254883e-01 2.839023470878601074e-01 -3.104643523693084717e-01 1.336870938539505005e-01 -5.899449065327644348e-02 -7.024957239627838135e-02 -9.596921503543853760e-02 -2.531079053878784180e-01 -4.396887868642807007e-02 -2.218123674392700195e-01 -3.246657922863960266e-02 -2.215806394815444946e-01 5.959388613700866699e-02 -2.195899039506912231e-01
-1.714658923447132111e-02 -4.268293678760528564e-01 1.056931242346763611e-01 -2.181926555931568146e-02 1.282014250755310059e-01 -4.177913665771484375e-01 1.105233002454042435e-02 -7.898216694593429565e-02 -1.638683825731277466e-01 1.309185177087783813e-01 -5.870799720287322998e-02 -2.954098954796791077e-02 -2.317153364419937134e-01 -4.693132638931274414e-02 1.104308525100350380e-03 -3.912474494427442551e-03 -1.062615588307380676e-01 -3.167731761932373047e-01 -2.319258749485015869e-01 8.007962256669998169e-02 -2.392952889204025269e-01 -2.953110039234161377e-01 -1.469075679779052734e-01 -1.990912854671478271e-01 -4.145182669162750244e-02 2.070231139659881592e-01 -1.337509155273437500e-01 -1.877975612878799438e-01 6.764604896306991577e-02 1.489277333021163940e-01 -1.426171697676181793e-02 -4.566336050629615784e-02
4.960112646222114563e-02 2.098442465066909790e-01 -2.466834187507629395e-01 -1.677073687314987183e-01 -9.013404697179794312e-02 -2.155548781156539917e-01 1.172277852892875671e-01 -1.256556361913681030e-01 -4.332920536398887634e-02 -1.623076051473617554e-01 7.919205725193023682e-02 -4.078033939003944397e-02 1.902763918042182922e-02 -9.219181537628173828e-02 2.613409422338008881e-02 -3.037004768848419189e-01 -2.081356793642044067e-01 -1.199246123433113098e-01 6.643068045377731323e-02 3.311318755149841309e-01 -2.395898848772048950e-01 2.260811068117618561e-02 -1.432615891098976135e-02 -8.869484812021255493e-02 -3.452413380146026611e-01 2.566614747047424316e-01 -2.730666287243366241e-02 -6.932710856199264526e-02 -1.751827597618103027e-01 2.623366191983222961e-02 3.650136590003967285e-01 -2.224680781364440918e-01
7.484836131334304810e-02 -2.413447946310043335e-03 3.673182427883148193e-01 -1.451443042606115341e-02 -3.029156923294067383e-01 -2.166768163442611694e-01 1.538977622985839844e-01 7.310184091329574585e-02 -2.133185565471649170e-01 -1.587839275598526001e-01 -6.058147177100181580e-03 2.722271084785461426e-01 -1.015629246830940247e-01 -2.321309298276901245e-01 1.135890185832977295e-01 -1.225517913699150085e-01 -1.273296177387237549e-01 -2.611638307571411133e-01 1.429722309112548828e-01 6.715467572212219238e-02 -6.906384974718093872e-02 -9.585320018231868744e-03 -1.848245412111282349e-01 -1.078502908349037170e-01 9.230616688728332520e-02 1.496008336544036865e-01 3.118005394935607910e-01 -1.009466946125030518e-01 -1.428251806646585464e-02 -3.913127779960632324e-01 4.839107394218444824e-02 -2.313446067273616791e-02
-7.258537411689758301e-02 -2.385616153478622437e-01 2.652473747730255127e-01 8.654620498418807983e-02 1.192849129438400269e-01 -3.267793953418731689e-01 -9.671261906623840332e-02 3.448517993092536926e-02 -1.810391247272491455e-01 3.969539701938629150e-02 6.253428012132644653e-02 -5.386284738779067993e-02 4.079867899417877197e-02 2.167446911334991455e-01 -1.283262521028518677e-01 -3.977958112955093384e-02 -1.054039075970649719e-01 -6.211852654814720154e-02 -9.845604002475738525e-02 1.414518952369689941e-01 -2.730472385883331299e-01 -1.182484626770019531e-01 -5.293879657983779907e-02 1.467880457639694214e-01 -1.097706109285354614e-01 2.227829694747924805e-01 1.764755547046661377e-01 -3.527516126632690430e-01 -5.706563964486122131e-02 -6.064765900373458862e-02 2.067144513130187988e-01 -4.428084790706634521e-01
2.475388348102569580e-01 -2.896696329116821289e-01 -1.158847361803054810e-01 -1.184315308928489685e-01 2.155022881925106049e-02 -2.168676406145095825e-01 2.977575547993183136e-02 1.391869932413101196e-01 4.584442377090454102e-01 1.517661511898040771e-01 -9.485469013452529907e-02 1.236407831311225891e-01 -2.032251954078674316e-01 -1.573729142546653748e-02 2.163879200816154480e-02 -3.505051427055150270e-04 1.780277788639068604e-01 -1.838529407978057861e-01 -3.492765873670578003e-02 1.938492208719253540e-01 -1.117902528494596481e-02 1.176957339048385620e-01 -1.196929663419723511e-01 -2.244812622666358948e-02 -3.463246226310729980e-01 1.230627521872520447e-01 2.317931205034255981e-01 -9.257122874259948730e-02 -8.873254060745239258e-02 -1.904736757278442383e-01 1.719735004007816315e-02 -2.918342947959899902e-01
-4.010918363928794861e-02 3.592015802860260010e-02 1.327778771519660950e-02 6.630885601043701172e-02 8.475693315267562866e-02 -1.845185011625289917e-01 2.090032696723937988e-01 2.660988457500934601e-02 8.233711123466491699e-02 2.594166100025177002e-01 -1.934115588665008545e-01 2.184971123933792114e-01 -2.975551486015319824e-01 -2.960900366306304932e-01 -1.089638024568557739e-01 2.459336668252944946e-01 2.817690372467041016e-02 -3.895501494407653809e-01 1.927256584167480469e-02 1.241448894143104553e-01 -2.623564898967742920e-01 3.866681456565856934e-02 -2.796165458858013153e-02 -9.816735982894897461e-02 -9.433411806821823120e-02 -1.286120712757110596e-01 -2.415975183248519897e-01 -1.902746260166168213e-01 -2.187540195882320404e-02 -9.836919605731964111e-02 2.031503915786743164e-01 -2.803676128387451172e-01
-4.973132163286209106e-02 -5.751747637987136841e-02 1.028800904750823975e-01 3.639571741223335266e-02 1.578440219163894653e-01 -2.096866667270660400e-01 8.570535480976104736e-02 -1.634177118539810181e-01 -2.382159233093261719e-02 -9.604184329509735107e-02 1.058589220046997070e-01 4.543609917163848877e-01 -6.541007757186889648e-02 -6.471414584666490555e-03 -5.712684988975524902e-02 -1.386514753103256226e-01 -3.187460601329803467e-01 -7.774117402732372284e-03 7.085005193948745728e-02 5.132313445210456848e-02 -3.449870645999908447e-01 2.445673793554306030e-01 7.167363166809082031e-02 -1.836514919996261597e-01 -1.123344749212265015e-01 -1.207427158951759338e-01 2.036178708076477051e-01 -2.506841421127319336e-01 -1.851339489221572876e-01 -4.194752499461174011e-02 3.509655296802520752e-01 -8.606385439634323120e-02
4.326149821281433105e-01 -2.579798698425292969e-01 -6.894350796937942505e-02 -1.421104818582534790e-01 5.812266469001770020e-02 6.670387089252471924e-02 -1.325383931398391724e-01 2.024874277412891388e-02 -8.030769973993301392e-02 -2.074540778994560242e-02 6.609835475683212280e-02 7.527735829353332520e-02 -2.502396404743194580e-01 -3.051907289773225784e-03 -3.951428830623626709e-01 -9.409243613481521606e-02 -1.446741372346878052e-01 1.248870790004730225e-01 1.050162315368652344e-01 2.517069578170776367e-01 -1.470620036125183105e-01 -7.075901329517364502e-02 -2.586883008480072021e-01 -2.136322855949401855e-01 1.899992674589157104e-02 1.413830276578664780e-02 -8.773413300514221191e-02 -2.822213470935821533e-01 1.540124136954545975e-02 -2.268157154321670532e-01 -9.221437573432922363e-02 -2.297917753458023071e-01
1.569772362709045410e-01 -1.649190336465835571e-01 6.821621209383010864e-02 8.252008259296417236e-02 2.540837228298187256e-01 -1.072126999497413635e-01 1.979342252016067505e-01 4.499883577227592468e-02 -6.925264000892639160e-02 -1.740604043006896973e-01 1.997924745082855225e-01 3.207989037036895752e-01 -1.310065984725952148e-01 -2.707045674324035645e-01 -2.041008919477462769e-01 -3.209007382392883301e-01 -2.280536741018295288e-01 -6.054466124624013901e-03 5.777463316917419434e-02 1.294147670269012451e-01 -3.020055592060089111e-01 7.771406322717666626e-02 -2.091894857585430145e-02 6.948452442884445190e-02 -1.165127828717231750e-01 2.924803793430328369e-01 6.635469943284988403e-02 7.355992496013641357e-02 1.393597386777400970e-02 -1.828428059816360474e-01 2.966652810573577881e-01 -3.503269329667091370e-02
-1.270957738161087036e-01 -4.918903484940528870e-02 -4.176421463489532471e-02 1.899542808532714844e-01 7.937605679035186768e-02 -5.731866955757141113e-01 -3.808890655636787415e-02 -1.941121518611907959e-01 -1.019304171204566956e-01 5.864509567618370056e-02 -5.821916460990905762e-02 2.723347768187522888e-02 -2.557426095008850098e-01 2.766022272408008575e-02 1.016976162791252136e-01 -9.755871258676052094e-03 6.902827322483062744e-02 -1.489292681217193604e-01 -1.347758919000625610e-01 2.544175982475280762e-01 -2.454423904418945312e-01 -3.011731207370758057e-01 8.709192276000976562e-02 -2.640254795551300049e-01 -1.725333184003829956e-01 -6.479714065790176392e-02 1.723159253597259521e-01 -2.135499715805053711e-01 5.588843673467636108e-02 -1.281622499227523804e-01 -1.766688376665115356e-02 -8.863379806280136108e-02
-1.462528258562088013e-01 -1.785074770450592041e-01 -4.794665798544883728e-02 -4.376379773020744324e-03 1.831240803003311157e-01 9.677197784185409546e-02 -6.956131011247634888e-02 2.028709836304187775e-02 -2.283391207456588745e-01 -2.282862216234207153e-01 -9.001614898443222046e-02 7.320622354745864868e-02 -9.645743668079376221e-02 -3.508239686489105225e-01 -1.044252142310142517e-01 6.720174103975296021e-02 -2.332475334405899048e-01 -4.126973822712898254e-02 -1.107467785477638245e-01 4.419120252132415771e-01 -3.254593610763549805e-01 2.306710779666900635e-01 -1.579176336526870728e-01 -3.173234462738037109e-01 -1.179034039378166199e-01 5.979357287287712097e-02 3.870734944939613342e-02 -1.075915917754173279e-01 7.188524305820465088e-02 -1.994151026010513306e-01 7.847405225038528442e-02 -2.633708342909812927e-02
-2.082946244627237320e-03 2.515383623540401459e-02 3.255963092669844627e-03 3.405641764402389526e-02 2.397752925753593445e-02 -2.149215787649154663e-01 2.558073997497558594e-01 7.952570170164108276e-02 -1.025409996509552002e-01 -1.510182023048400879e-01 1.588392853736877441e-01 4.764418900012969971e-01 -3.714188933372497559e-02 -1.451865136623382568e-01 -5.612579360604286194e-02 7.004634011536836624e-03 -2.057376801967620850e-01 -2.562981843948364258e-01 3.217032849788665771e-01 1.861650347709655762e-01 -1.404079347848892212e-01 2.236791998147964478e-01 1.920835115015506744e-02 -3.326129913330078125e-02 -1.803381294012069702e-01 -1.240609958767890930e-01 2.052176445722579956e-01 -1.774283200502395630e-01 -1.615369021892547607e-01 1.082706004381179810e-01 2.043741792440414429e-01 -2.235531657934188843e-01
-7.229412347078323364e-02 -2.252339273691177368e-01 -7.748836278915405273e-02 1.588066518306732178e-01 3.262226581573486328e-01 -2.995423674583435059e-01 1.810181438922882080e-01 7.308307290077209473e-02 -2.506667003035545349e-02 -1.045575067400932312e-01 -8.625241927802562714e-03 4.101491272449493408e-01 4.981543496251106262e-02 -1.811183243989944458e-01 -2.450167089700698853e-01 -2.529879510402679443e-01 -1.211786419153213501e-01 -6.057670712471008301e-02 1.208835393190383911e-01 4.546038061380386353e-02 -3.882913589477539062e-01 4.142225161194801331e-02 3.651647642254829407e-02 -3.023502044379711151e-02 -2.374997921288013458e-02 1.481546908617019653e-01 7.120107859373092651e-02 1.326843351125717163e-01 -8.527793921530246735e-03 -6.148549541831016541e-02 2.548116743564605713e-01 -1.888049393892288208e-01
-4.742012917995452881e-02 3.627702221274375916e-02 2.985472977161407471e-01 1.677274256944656372e-01 9.581098333001136780e-03 -1.540164090692996979e-02 2.291449457406997681e-01 -2.716542221605777740e-02 -1.750882714986801147e-01 -4.113304894417524338e-03 -1.830036491155624390e-01 6.590448319911956787e-02 -1.079823821783065796e-01 -2.482802234590053558e-02 -2.760301828384399414e-01 -1.190206259489059448e-01 -6.868832558393478394e-02 -2.261191606521606445e-01 -6.489388644695281982e-02 4.091182053089141846e-01 -7.579423487186431885e-02 -1.753480732440948486e-01 1.894970536231994629e-01 -2.590000629425048828e-01 -3.038238883018493652e-01 8.881427929736673832e-04 2.553787231445312500e-01 -2.339040786027908325e-01 6.250657606869935989e-04 -2.215882241725921631e-01 -1.585218459367752075e-01 3.267162293195724487e-02
-9.861376881599426270e-02 -2.291467040777206421e-01 -1.684633828699588776e-02 -8.757174760103225708e-02 3.426711261272430420e-01 3.865098580718040466e-02 3.754134476184844971e-02 1.293009370565414429e-01 -2.433151155710220337e-01 -8.889736235141754150e-02 6.573555618524551392e-02 3.309627249836921692e-02 -1.061071753501892090e-01 -3.444278538227081299e-01 2.564219944179058075e-02 -1.048434898257255554e-01 -3.710842132568359375e-01 -2.577845379710197449e-02 1.296614110469818115e-01 2.894574105739593506e-01 -1.919104158878326416e-01 1.907291263341903687e-01 -1.748066097497940063e-01 1.276082545518875122e-01 -3.400740623474121094e-01 2.422010898590087891e-02 1.700055785477161407e-02 -1.480863690376281738e-01 1.539516746997833252e-01 -1.931692063808441162e-01 1.421891897916793823e-01 -2.378774341195821762e-03
1.494237929582595825e-01 -3.669415134936571121e-03 1.061006411910057068e-01 1.363598369061946869e-02 5.959012731909751892e-02 -2.491534054279327393e-01 3.539665043354034424e-01 -2.156880050897598267e-01 -1.018443927168846130e-01 -1.298287808895111084e-01 -3.176366090774536133e-01 2.906075716018676758e-01 7.341364771127700806e-02 -2.552007138729095459e-01 -5.435883998870849609e-02 2.065266072750091553e-01 1.159751117229461670e-01 -1.058323159813880920e-01 -2.996083907783031464e-02 -1.228228956460952759e-02 -1.468815654516220093e-01 -2.569202780723571777e-01 -1.503531783819198608e-01 -1.973457187414169312e-01 -3.104978203773498535e-01 5.272928997874259949e-02 -1.930702030658721924e-01 -5.521442741155624390e-02 -1.623733490705490112e-01 -7.395703345537185669e-02 1.679177582263946533e-01 -1.603029966354370117e-01
1.582825928926467896e-01 -7.275529950857162476e-02 -5.133493244647979736e-02 -5.996124353259801865e-03 9.076441079378128052e-02 -2.388927936553955078e-01 -1.089068949222564697e-01 4.202042818069458008e-01 1.611497998237609863e-01 -6.551183015108108521e-02 -1.291588544845581055e-01 9.773363918066024780e-02 -1.287468969821929932e-01 -2.092152982950210571e-01 -1.371305435895919800e-01 -1.027650311589241028e-01 -4.251283034682273865e-02 -1.755816787481307983e-01 2.779898941516876221e-01 2.751531004905700684e-01 -3.024053573608398438e-02 -5.889239534735679626e-02 -2.593370899558067322e-02 -3.177578151226043701e-01 -2.151467204093933105e-01 2.769064605236053467e-01 -4.413308575749397278e-02 -1.263032555580139160e-01 -1.597716212272644043e-01 9.494894742965698242e-02 -1.118138059973716736e-01 -2.957621216773986816e-01
-2.087239176034927368e-01 -2.235137969255447388e-01 1.855272054672241211e-01 -9.851574152708053589e-02 4.108763858675956726e-02 -3.008053898811340332e-01 3.650493919849395752e-01 6.687282025814056396e-02 -2.040161192417144775e-01 9.830577671527862549e-02 1.072114408016204834e-01 -5.544524174183607101e-03 -7.493823766708374023e-02 -7.105591148138046265e-02 -1.833129227161407471e-01 2.930544503033161163e-02 -1.250973790884017944e-01 6.711857765913009644e-02 2.129194885492324829e-01 1.057340279221534729e-01 -1.454269140958786011e-01 -1.095039844512939453e-01 -3.505018651485443115e-01 -1.340253055095672607e-01 -1.512818783521652222e-01 -1.171994358301162720e-01 -1.620672196149826050e-01 -1.317946910858154297e-01 -2.431062012910842896e-01 7.890439592301845551e-03 1.638530045747756958e-01 -3.280471563339233398e-01
-1.074627116322517395e-01 -9.128504246473312378e-02 6.132141500711441040e-02 -2.346922829747200012e-02 -3.679160028696060181e-02 -6.043563038110733032e-02 -4.073473438620567322e-02 1.126731634140014648e-01 -1.828716844320297241e-01 1.171956732869148254e-01 1.189154610037803650e-01 2.133285999298095703e-01 -2.130427807569503784e-01 -1.684768684208393097e-02 3.915786277502775192e-03 -1.657946109771728516e-01 -2.079712152481079102e-01 -1.329739540815353394e-01 3.586141467094421387e-01 3.644779622554779053e-01 -3.669747710227966309e-01 2.299466282129287720e-01 1.762256398797035217e-02 -2.515623569488525391e-01 -7.667681574821472168e-02 2.889480292797088623e-01 -1.426057219505310059e-01 -9.745678980834782124e-04 2.432420700788497925e-01 -1.264863759279251099e-01 1.231690421700477600e-01 -5.366316437721252441e-02
-8.765062689781188965e-02 -2.174436151981353760e-01 1.521605402231216431e-01 7.944180816411972046e-02 9.204187989234924316e-02 -3.506849706172943115e-01 8.127348870038986206e-02 -8.839674293994903564e-02 1.786316186189651489e-01 -9.210179746150970459e-02 -1.033173575997352600e-01 1.422141790390014648e-01 -2.220059335231781006e-01 2.194336503744125366e-01 8.573357015848159790e-03 1.652542352676391602e-01 -6.291840225458145142e-02 -5.498324334621429443e-02 -1.338474750518798828e-01 1.485911458730697632e-01 -2.858203649520874023e-01 -2.497086822986602783e-01 -1.658728718757629395e-01 5.462979897856712341e-02 -2.538361251354217529e-01 5.035879835486412048e-02 2.938920557498931885e-01 -3.051872849464416504e-01 -9.444608539342880249e-02 -7.685921341180801392e-02 2.646572589874267578e-01 -1.439288705587387085e-01
-1.230594292283058167e-01 5.154020711779594421e-02 1.465369611978530884e-01 -4.252833873033523560e-02 1.113161146640777588e-01 -2.243139594793319702e-01 2.573259174823760986e-01 -7.244188338518142700e-02 -1.554520726203918457e-01 -1.905122213065624237e-02 8.178123831748962402e-02 4.001855254173278809e-01 -2.065999209880828857e-01 -1.615420430898666382e-01 -1.260245870798826218e-02 -3.866202011704444885e-02 -2.844153642654418945e-01 -1.705127805471420288e-01 2.325346320867538452e-01 1.305532753467559814e-01 -1.433340758085250854e-01 1.263769865036010742e-01 5.074102804064750671e-02 -1.216711699962615967e-01 -2.294124960899353027e-01 -6.629263609647750854e-02 3.452556431293487549e-01 -5.666297301650047302e-02 -1.139877960085868835e-01 4.305250942707061768e-02 3.097460567951202393e-01 -1.942784488201141357e-01
6.079727038741111755e-02 2.745228260755538940e-02 2.162337601184844971e-01 -8.230702579021453857e-02 1.823375560343265533e-02 -4.534391760826110840e-01 -1.763453036546707153e-01 2.118352055549621582e-02 -1.925555914640426636e-01 2.320730388164520264e-01 -3.934069350361824036e-02 9.566244482994079590e-02 -1.539446264505386353e-01 9.215514175593852997e-03 -3.961522579193115234e-01 -3.794925659894943237e-02 -4.620192199945449829e-02 1.711333990097045898e-01 -4.691237956285476685e-02 1.476234346628189087e-01 -2.487091571092605591e-01 1.633480638265609741e-01 -2.133577913045883179e-01 1.237426791340112686e-02 -2.770536243915557861e-01 -4.872441757470369339e-03 -1.557310223579406738e-01 -2.048057317733764648e-01 6.824026256799697876e-02 5.787637829780578613e-02 -7.946537807583808899e-03 -2.829479575157165527e-01
9.977667778730392456e-02 -1.702322959899902344e-01 -3.055115789175033569e-02 1.161671578884124756e-01 3.704260289669036865e-01 -2.280271053314208984e-01 1.559544950723648071e-01 6.057413294911384583e-02 3.474907577037811279e-02 -1.305850297212600708e-01 2.827970124781131744e-02 3.703368008136749268e-01 4.829403758049011230e-02 -2.567392289638519287e-01 -2.498537600040435791e-01 -3.041803538799285889e-01 -1.850090622901916504e-01 5.067019164562225342e-02 5.121579766273498535e-02 9.310195595026016235e-02 -3.954659998416900635e-01 1.224323511123657227e-01 5.622654780745506287e-02 5.542059615254402161e-02 -2.013760246336460114e-02 1.188613325357437134e-01 -9.547181427478790283e-03 -1.884582825005054474e-02 -2.289660088717937469e-02 -8.276864141225814819e-02 2.879132926464080811e-01 -1.381087005138397217e-01
-9.896167367696762085e-02 -2.130825519561767578e-01 5.170272290706634521e-02 -1.119514331221580505e-01 2.780556380748748779e-01 -5.554943904280662537e-02 1.046098023653030396e-01 8.374816924333572388e-02 -1.870026886463165283e-01 -2.382020950317382812e-01 1.818076893687248230e-02 3.852805867791175842e-02 -3.168781697750091553e-01 -3.064285814762115479e-01 9.841889142990112305e-02 2.971439994871616364e-02 -1.996482759714126587e-01 -1.190832257270812988e-01 -1.293742209672927856e-01 2.130190879106521606e-01 -2.386098206043243408e-01 1.466943323612213135e-01 -2.074426561594009399e-01 -2.768463492393493652e-01 -1.912005692720413208e-01 1.908975094556808472e-01 1.419191956520080566e-01 -1.646412461996078491e-01 1.341506540775299072e-01 -2.584648132324218750e-01 1.065070852637290955e-01 4.644377157092094421e-02
1.404076516628265381e-01 -1.643825136125087738e-02 -1.117030251771211624e-02 1.889258027076721191e-01 1.059588044881820679e-02 -1.276541650295257568e-01 1.208817306905984879e-02 -5.251015350222587585e-02 -1.843619793653488159e-01 -4.218168556690216064e-02 3.504733741283416748e-02 5.610352754592895508e-01 5.771118681877851486e-03 -4.588604345917701721e-02 1.546726822853088379e-01 -2.432763278484344482e-01 -1.650802642107009888e-01 -2.174897938966751099e-01 -7.539890706539154053e-02 3.225312530994415283e-01 -5.480214953422546387e-02 1.196253448724746704e-01 3.471131250262260437e-02 -3.575321286916732788e-02 -1.633351594209671021e-01 -5.711155012249946594e-02 1.648300290107727051e-01 -1.603797078132629395e-02 -1.658811569213867188e-01 -1.719935834407806396e-01 3.237024843692779541e-01 -2.541134655475616455e-01
-8.171230554580688477e-02 -1.090639904141426086e-01 -5.313790962100028992e-02 -1.200319752097129822e-01 2.021043747663497925e-01 -1.197201237082481384e-01 4.889446496963500977e-02 1.727884113788604736e-01 -7.089264690876007080e-02 -2.613434195518493652e-01 3.751587495207786560e-02 1.424198001623153687e-01 -6.216186564415693283e-03 -2.325519621372222900e-01 -3.449837118387222290e-02 -2.942893803119659424e-01 -1.874811351299285889e-01 -1.890296339988708496e-01 1.672224849462509155e-01 1.607810705900192261e-01 -1.860528737306594849e-01 -1.003703251481056213e-01 -2.407975941896438599e-01 1.318345665931701660e-01 -3.114521205425262451e-01 -4.682512581348419189e-02 -6.939567625522613525e-02 6.280624121427536011e-02 7.800371944904327393e-02 -2.329958677291870117e-01 4.626178741455078125e-01 -1.129046902060508728e-01
-1.126833185553550720e-01 -3.301330283284187317e-02 -5.539040546864271164e-03 -1.770346462726593018e-01 -7.017830386757850647e-03 -1.628927737474441528e-01 -4.113520681858062744e-02 -2.610192298889160156e-01 4.604311287403106689e-02 9.751652926206588745e-02 -3.677561879158020020e-02 1.765774041414260864e-01 -8.486434817314147949e-02 -2.991732358932495117e-01 -1.254165470600128174e-01 1.274936199188232422e-01 -1.273865997791290283e-01 -1.890213042497634888e-02 6.049006804823875427e-02 3.437885344028472900e-01 -4.097330570220947266e-01 -6.526038795709609985e-02 -3.331845700740814209e-01 2.938804924488067627e-01 -1.245353892445564270e-01 3.097845055162906647e-02 1.642799377441406250e-02 -1.657856553792953491e-01 -1.580711156129837036e-01 -3.501249477267265320e-02 3.247507214546203613e-01 -4.160808399319648743e-02
3.223535418510437012e-01 -2.243321835994720459e-01 -2.368679270148277283e-02 3.529435694217681885e-01 1.210759431123733521e-01 -1.569955646991729736e-01 9.181899577379226685e-02 8.561578392982482910e-02 -2.863721549510955811e-01 -4.566300287842750549e-02 -1.333275437355041504e-01 2.144136428833007812e-01 -5.063799396157264709e-02 -4.567912593483924866e-02 -1.013915613293647766e-01 -2.290479093790054321e-01 4.368526861071586609e-02 -1.305196285247802734e-01 1.345303505659103394e-01 2.174863964319229126e-01 -9.005081653594970703e-02 1.980956196784973145e-01 1.104207243770360947e-02 -2.440118640661239624e-01 -3.216753005981445312e-01 -2.050624787807464600e-01 -4.864641465246677399e-03 5.236829072237014771e-02 6.540934555232524872e-03 -1.953598111867904663e-01 2.689837515354156494e-01 1.087975595146417618e-02
2.163952142000198364e-01 -4.431203603744506836e-01 8.050908334553241730e-03 1.475732214748859406e-02 -3.957318887114524841e-02 -2.850140929222106934e-01 1.318550705909729004e-01 5.850584805011749268e-02 -1.402503997087478638e-01 1.143251508474349976e-01 -9.669509530067443848e-02 2.312393635511398315e-01 -3.033675849437713623e-01 -1.890260875225067139e-01 -1.527440696954727173e-01 2.766077518463134766e-01 1.174417585134506226e-01 -1.011536046862602234e-01 2.253679186105728149e-01 8.436210453510284424e-02 -1.473161578178405762e-01 -1.175841614603996277e-01 -1.405812203884124756e-01 2.465745434165000916e-02 1.227975860238075256e-01 -8.981021121144294739e-03 -7.555072754621505737e-02 -2.204863280057907104e-01 3.396212309598922729e-02 -8.896475657820701599e-03 1.217743381857872009e-01 -3.261669874191284180e-01
-1.018354818224906921e-01 -2.154905349016189575e-02 1.361417472362518311e-01 1.246992126107215881e-01 6.759634613990783691e-02 -3.243738710880279541e-01 -9.222433902323246002e-03 4.169679060578346252e-02 -7.716179359704256058e-03 -4.370332509279251099e-02 -1.978627294301986694e-01 3.183069229125976562e-01 -2.320952862501144409e-01 -4.480839520692825317e-02 -6.622673571109771729e-02 -2.047024667263031006e-01 -5.985161755234003067e-03 -1.108075603842735291e-01 9.668222069740295410e-02 4.127925634384155273e-01 2.204234749078750610e-01 1.600988060235977173e-01 -3.427963331341743469e-02 -1.704032421112060547e-01 -1.863730698823928833e-01 -1.689597070217132568e-01 1.063995212316513062e-01 -2.852489352226257324e-01 5.465131253004074097e-02 9.888242930173873901e-02 3.647514879703521729e-01 -2.445111796259880066e-02
7.429338991641998291e-02 -7.492335140705108643e-02 1.910902000963687897e-02 -7.109081745147705078e-02 3.023350834846496582e-01 -3.272564411163330078e-01 3.689259290695190430e-02 -3.932543098926544189e-02 1.677721589803695679e-01 9.333791583776473999e-02 -3.495766967535018921e-02 -1.035673245787620544e-01 -1.218157559633255005e-01 -8.054671436548233032e-02 -1.172168925404548645e-01 -8.661731332540512085e-02 -2.022236734628677368e-01 -4.174679890275001526e-02 -2.102876901626586914e-01 3.435484766960144043e-01 -1.531892567873001099e-01 -1.086877807974815369e-01 -3.252054154872894287e-01 -2.047198861837387085e-01 -2.628607908263802528e-03 -1.114379838109016418e-01 -1.244307532906532288e-01 -4.091120362281799316e-01 1.796519011259078979e-01 1.417546868324279785e-01 2.330894917249679565e-01 2.910175547003746033e-02
-1.460470855236053467e-01 -5.080772191286087036e-02 -1.289964914321899414e-01 -6.412442773580551147e-03 1.773750633001327515e-01 -1.792991161346435547e-01 1.902433931827545166e-01 1.785927861928939819e-01 -2.039823830127716064e-01 -1.991991698741912842e-01 9.762419760227203369e-02 -3.593660145998001099e-02 -8.561315387487411499e-02 -1.718700826168060303e-01 8.834786713123321533e-02 -4.070188105106353760e-02 -4.408227503299713135e-01 -1.629740148782730103e-01 8.753922581672668457e-02 2.773469984531402588e-01 -2.677446901798248291e-01 1.297446191310882568e-01 -4.150550439953804016e-02 -1.873693764209747314e-01 -3.413250744342803955e-01 1.686712950468063354e-01 -8.055169135332107544e-02 -4.954971745610237122e-02 -4.584471881389617920e-02 -1.581165194511413574e-01 2.765519917011260986e-01 3.109484538435935974e-02
3.325638473033905029e-01 8.225744962692260742e-02 1.922862082719802856e-01 6.146541237831115723e-02 3.122708760201931000e-02 -3.201302886009216309e-01 1.739332526922225952e-01 -2.359365224838256836e-01 -4.941220954060554504e-02 -3.543060645461082458e-02 -1.042340770363807678e-01 2.554013133049011230e-01 1.866528391838073730e-01 -4.055839478969573975e-01 -3.968114499002695084e-03 1.203674525022506714e-01 8.725012838840484619e-02 4.520873352885246277e-02 -9.424069523811340332e-02 2.896983548998832703e-02 -8.068411797285079956e-02 2.095929719507694244e-02 -1.318404674530029297e-01 -2.525166869163513184e-01 -3.293310701847076416e-01 -1.680639572441577911e-02 4.189243540167808533e-02 8.910950273275375366e-02 -8.680584281682968140e-02 -1.307788491249084473e-01 2.543922066688537598e-01 -2.088276445865631104e-01
-2.952616661787033081e-02 -3.217111527919769287e-01 -3.373945504426956177e-02 1.817973405122756958e-01 -4.043678753077983856e-03 -2.795480191707611084e-01 -1.263733506202697754e-01 -1.437423564493656158e-02 1.200059801340103149e-01 1.776707917451858521e-02 1.903530061244964600e-01 1.647825241088867188e-01 5.007980018854141235e-02 -1.504008769989013672e-01 4.186972603201866150e-02 8.158233761787414551e-02 -1.242890432476997375e-01 -2.253770381212234497e-01 2.077097743749618530e-01 3.532260656356811523e-01 -6.357206404209136963e-02 -2.212711125612258911e-01 -2.103006690740585327e-01 1.269338876008987427e-01 -7.206486165523529053e-02 -1.930684745311737061e-01 -5.387257412075996399e-02 -4.327748417854309082e-01 7.032662630081176758e-02 1.400101780891418457e-01 1.019440218806266785e-01 -2.008923590183258057e-01
-6.913587450981140137e-02 -1.306290775537490845e-01 -1.294772475957870483e-01 -2.504541352391242981e-02 2.906659543514251709e-01 5.670218542218208313e-02 1.777140796184539795e-02 2.563296817243099213e-02 -2.139578163623809814e-01 -2.037361711263656616e-01 4.790766537189483643e-02 7.705945055931806564e-03 -1.490413546562194824e-01 -3.418396413326263428e-01 8.041372150182723999e-02 -7.769487053155899048e-02 -2.268763035535812378e-01 -6.051759049296379089e-02 2.354906797409057617e-01 2.565527558326721191e-01 -2.271464020013809204e-01 1.250365078449249268e-01 -2.639747262001037598e-01 -6.846375018358230591e-02 -3.689063787460327148e-01 -7.530660927295684814e-02 -9.888298809528350830e-03 -1.364950090646743774e-01 -3.289409354329109192e-02 -3.638703227043151855e-01 7.876564562320709229e-02 -1.126463189721107483e-01
1.143272593617439270e-01 -5.429684743285179138e-02 5.242769792675971985e-02 -1.014904305338859558e-02 1.105622276663780212e-01 -1.550658345222473145e-01 1.435643881559371948e-01 2.509135305881500244e-01 -2.000644207000732422e-01 8.437725715339183807e-03 4.148161783814430237e-02 2.422332167625427246e-01 2.362011931836605072e-02 -2.283548265695571899e-01 -6.926236301660537720e-02 -8.393066935241222382e-03 -2.714278697967529297e-01 -2.206424027681350708e-01 3.691663146018981934e-01 1.179489865899085999e-01 -4.569960385560989380e-02 -2.154971957206726074e-01 8.967601507902145386e-02 -5.950204655528068542e-02 -2.217314392328262329e-01 2.827265262603759766e-01 1.656279265880584717e-01 1.022845134139060974e-01 -2.721571624279022217e-01 -2.047877907752990723e-01 -2.218236029148101807e-01 -1.958486437797546387e-01
6.947951018810272217e-02 3.082302212715148926e-02 2.526141703128814697e-01 1.518720835447311401e-01 -2.378772385418415070e-02 1.252748817205429077e-01 2.115174829959869385e-01 2.613745629787445068e-01 -2.679769694805145264e-01 1.707730591297149658e-01 -6.601629406213760376e-02 3.799697756767272949e-01 -1.822983473539352417e-01 -8.542928844690322876e-02 -6.912899762392044067e-02 -4.912032186985015869e-02 -1.696320250630378723e-02 -1.368603706359863281e-01 1.998408138751983643e-01 3.874488174915313721e-01 -1.137277036905288696e-01 -1.548679918050765991e-01 1.278728246688842773e-01 -1.874534040689468384e-01 -1.384463608264923096e-01 1.789071857929229736e-01 7.895889878273010254e-02 -1.300348043441772461e-01 6.774932891130447388e-02 -3.758814651519060135e-03 3.200256824493408203e-01 4.214053228497505188e-02
2.496157586574554443e-01 -1.384886801242828369e-01 -1.298669874668121338e-01 1.536867320537567139e-01 2.405903041362762451e-01 -6.375923752784729004e-02 -4.735431075096130371e-02 1.388781964778900146e-01 3.835258260369300842e-02 1.552574038505554199e-01 1.089956313371658325e-01 2.279953360557556152e-01 -2.400216311216354370e-01 -4.113180935382843018e-02 -2.337912917137145996e-01 6.437192112207412720e-02 -1.187157556414604187e-01 -1.661352515220642090e-01 3.524291813373565674e-01 5.577576532959938049e-02 -3.646527528762817383e-01 9.569196030497550964e-03 -1.300032138824462891e-01 2.468980252742767334e-01 -2.846633791923522949e-01 -6.504771113395690918e-02 1.097628921270370483e-01 -6.971058901399374008e-03 -1.944575458765029907e-01 -1.727268546819686890e-01 -8.812190033495426178e-03 -2.049053162336349487e-01
-2.881100587546825409e-02 -1.612645536661148071e-01 4.801046848297119141e-02 5.832336097955703735e-02 -6.761848926544189453e-02 -1.394976079463958740e-01 3.572880849242210388e-02 4.370301216840744019e-02 -4.229442030191421509e-02 -1.123213991522789001e-01 -1.508779376745223999e-01 4.587204754352569580e-01 -2.424095422029495239e-01 5.392276495695114136e-02 4.596913978457450867e-02 -1.409839987754821777e-01 -8.321800082921981812e-02 -6.691465526819229126e-02 1.988096386194229126e-01 3.254992067813873291e-01 5.592402815818786621e-02 2.150218635797500610e-01 1.102985907346010208e-02 -2.158843427896499634e-01 -3.465591073036193848e-01 -3.649501502513885498e-01 3.966422751545906067e-02 -2.043262273073196411e-01 8.932193304644897580e-05 -3.142625838518142700e-02 1.637724637985229492e-01 -1.777490228414535522e-01
1.199509054422378540e-01 -6.986945867538452148e-02 -5.126826465129852295e-02 2.788898050785064697e-01 -2.492298036813735962e-01 -1.150787472724914551e-01 9.794358164072036743e-03 -1.999077759683132172e-02 -5.292819812893867493e-02 -1.470595151185989380e-01 3.889571875333786011e-03 3.829402923583984375e-01 -3.377650305628776550e-02 -1.305027157068252563e-01 -3.655917569994926453e-02 7.049082219600677490e-02 3.824223577976226807e-02 -2.972782552242279053e-01 6.347353011369705200e-02 1.787101626396179199e-01 -2.112343460321426392e-01 -7.155800610780715942e-02 -2.244150787591934204e-01 -1.145753115415573120e-01 5.980083718895912170e-02 -1.255634576082229614e-01 -1.632744967937469482e-01 -4.223749637603759766e-01 5.971253663301467896e-02 -1.849505305290222168e-01 2.263787090778350830e-01 -2.764960229396820068e-01
-7.287329435348510742e-02 -2.499607205390930176e-01 1.868228167295455933e-01 -4.134888760745525360e-03 9.847559779882431030e-02 8.673195727169513702e-03 1.222744062542915344e-01 -9.445765614509582520e-02 -1.580383330583572388e-01 -2.763121128082275391e-01 -1.053367927670478821e-01 -2.363602397963404655e-03 -3.772208392620086670e-01 -2.484536767005920410e-01 -6.078257784247398376e-02 7.884921878576278687e-02 -1.338217705488204956e-01 -1.139425858855247498e-01 6.488944590091705322e-02 3.988127112388610840e-01 -2.176523506641387939e-01 1.702019125223159790e-01 1.126936748623847961e-01 -2.457525283098220825e-01 -1.190919503569602966e-01 3.381395637989044189e-01 -6.582970172166824341e-02 -5.443578585982322693e-02 4.528298974037170410e-02 -1.897110939025878906e-01 1.408292800188064575e-01 6.633330485783517361e-04
1.048004180192947388e-01 -1.069582179188728333e-01 3.498805761337280273e-01 -9.272697567939758301e-02 7.806364446878433228e-02 -2.433053702116012573e-01 -1.804944276809692383e-01 -3.759194537997245789e-02 -1.541348099708557129e-01 -1.340218447148799896e-02 -2.028062343597412109e-01 1.577885150909423828e-01 -2.360449731349945068e-02 -1.694157272577285767e-01 2.553363740444183350e-01 -3.681966289877891541e-02 -1.103551983833312988e-01 2.273737452924251556e-02 -2.093178629875183105e-01 1.265395581722259521e-01 -1.198500096797943115e-01 -9.225405752658843994e-02 -2.876666784286499023e-01 -3.610449731349945068e-01 -2.057654112577438354e-01 -5.016127228736877441e-02 -8.256276696920394897e-02 -1.915466487407684326e-01 -1.540455073118209839e-01 1.258635073900222778e-01 9.527364373207092285e-02 -3.405736386775970459e-01
4.127036407589912415e-02 3.540492802858352661e-02 1.619105339050292969e-01 8.616072684526443481e-02 2.008629888296127319e-01 -2.507029473781585693e-01 1.291490644216537476e-01 -1.438040286302566528e-01 -5.094373226165771484e-02 -1.083350181579589844e-01 7.736956328153610229e-02 4.636607170104980469e-01 -1.655262261629104614e-01 -5.287129804491996765e-02 -8.978745341300964355e-02 -7.798372954130172729e-02 -2.875529229640960693e-01 -7.517439872026443481e-02 1.940289288759231567e-01 -2.375232242047786713e-02 -1.816411167383193970e-01 3.127021789550781250e-01 -1.772565394639968872e-02 -9.943202883005142212e-02 -2.374556809663772583e-01 1.414132565259933472e-01 2.534385025501251221e-01 -1.983935534954071045e-01 -1.148013621568679810e-01 2.381852827966213226e-04 2.816084325313568115e-01 -5.681494623422622681e-02
-2.040738053619861603e-02 -3.975951075553894043e-01 -1.120560914278030396e-01 4.798425734043121338e-02 -2.035125792026519775e-01 -2.902080714702606201e-01 -5.377928540110588074e-02 -5.400922894477844238e-02 -1.897194385528564453e-01 1.253838241100311279e-01 -2.735528908669948578e-02 2.157502472400665283e-01 -6.224992126226425171e-02 -1.737575680017471313e-01 -1.233077421784400940e-02 6.634143739938735962e-02 2.293347567319869995e-02 -5.578057467937469482e-02 3.537451326847076416e-01 1.062153652310371399e-01 -2.304791510105133057e-01 1.637787818908691406e-01 -1.367606818675994873e-01 2.817348837852478027e-01 -2.394880652427673340e-01 1.306395828723907471e-01 -1.231087595224380493e-01 -2.654266357421875000e-01 -1.733992099761962891e-01 1.339394152164459229e-01 -1.280019134283065796e-01 -1.227501481771469116e-01
1.018242314457893372e-01 -1.869442760944366455e-01 -1.827569305896759033e-01 -6.822462379932403564e-02 -4.970684647560119629e-02 -3.892476484179496765e-02 1.358409374952316284e-01 1.719930022954940796e-01 -2.306622415781021118e-01 -6.939905881881713867e-02 -2.422461062669754028e-01 -1.374851018190383911e-01 1.017018258571624756e-01 1.055129840970039368e-01 -6.142448261380195618e-02 -1.005680859088897705e-01 1.494775563478469849e-01 -1.613219976425170898e-01 7.378831505775451660e-03 2.716014683246612549e-01 -1.407759487628936768e-01 -2.376603633165359497e-01 -4.125820845365524292e-02 -2.052317857742309570e-01 -3.801081180572509766e-01 -4.290839657187461853e-03 7.954533398151397705e-02 -2.348913252353668213e-01 -1.979160010814666748e-01 -3.399439156055450439e-02 1.677186191082000732e-01 -4.205572009086608887e-01
1.060110181570053101e-01 -1.338601261377334595e-01 1.332006603479385376e-01 1.278037279844284058e-01 1.896595507860183716e-01 -1.297695189714431763e-01 1.822257786989212036e-01 -3.258428350090980530e-02 -1.109984666109085083e-01 -1.268194019794464111e-01 2.348819226026535034e-01 2.920266091823577881e-01 -1.931250542402267456e-01 -2.205654382705688477e-01 -1.954435557126998901e-01 -3.770273327827453613e-01 -2.030607461929321289e-01 -4.486510157585144043e-02 4.087159037590026855e-02 1.164681315422058105e-01 -4.070569872856140137e-01 4.319239780306816101e-02 7.232105731964111328e-02 5.006815493106842041e-02 -1.217082366347312927e-01 2.715512216091156006e-01 1.116940826177597046e-01 1.369517147541046143e-01 6.240814179182052612e-02 -1.571671962738037109e-01 1.782185435295104980e-01 -2.487573213875293732e-02
1.360335052013397217e-01 -3.846433386206626892e-02 3.206556141376495361e-01 -1.110219508409500122e-01 1.193618029356002808e-01 2.239098213613033295e-02 1.984499096870422363e-01 -7.451251149177551270e-02 -1.158159151673316956e-01 1.415096372365951538e-01 1.582377851009368896e-01 1.610863059759140015e-01 -1.636803150177001953e-01 -4.712818562984466553e-02 -1.089641973376274109e-01 -1.556561589241027832e-01 -1.747290790081024170e-01 -1.962831318378448486e-01 2.491313219070434570e-01 4.704070091247558594e-01 1.917249858379364014e-01 -4.504080116748809814e-02 -1.291188001632690430e-01 -8.305928111076354980e-02 -1.751868128776550293e-01 5.873489379882812500e-02 -1.149880364537239075e-01 -5.150051787495613098e-02 3.669285476207733154e-01 -1.726788729429244995e-01 -3.312279656529426575e-02 -1.591071486473083496e-01
-2.035024762153625488e-02 -2.379690855741500854e-01 -1.900381408631801605e-02 -9.607192128896713257e-02 -5.044648051261901855e-02 -1.475199609994888306e-01 2.224843651056289673e-01 -9.391534328460693359e-02 -1.256284713745117188e-01 3.306952118873596191e-02 -1.553990542888641357e-01 2.879535257816314697e-01 -8.391682058572769165e-02 -1.142014469951391220e-02 -6.916560977697372437e-02 -2.245418131351470947e-01 -2.834287583827972412e-01 8.860805071890354156e-03 3.886476904153823853e-02 5.213229060173034668e-01 1.661004275083541870e-01 -3.508948162198066711e-02 -1.978479325771331787e-01 -2.678501307964324951e-01 8.284011483192443848e-02 -7.508013397455215454e-02 2.001087814569473267e-01 -1.599383801221847534e-01 -1.084561645984649658e-01 -2.806888818740844727e-01 2.597613073885440826e-02 -4.084396734833717346e-02
4.731525480747222900e-02 -9.124752134084701538e-02 -1.235992386937141418e-01 1.047561038285493851e-02 3.189916610717773438e-01 -2.172341756522655487e-02 1.058410927653312683e-01 2.369132637977600098e-01 -9.899534285068511963e-02 -2.707766294479370117e-01 1.832702457904815674e-01 1.561161875724792480e-01 -2.452465333044528961e-02 -3.362421095371246338e-01 -9.763657301664352417e-02 -1.745001529343426228e-03 -2.210167646408081055e-01 -1.273118108510971069e-01 2.805944681167602539e-01 2.152455747127532959e-01 -3.207202255725860596e-01 3.823857754468917847e-02 1.886794902384281158e-02 -8.784630894660949707e-02 -2.396607697010040283e-01 6.623559445142745972e-02 -1.735078096389770508e-01 1.928423414938151836e-03 -7.373014092445373535e-02 -2.587321698665618896e-01 2.382904887199401855e-01 -1.288533508777618408e-01
1.698715388774871826e-01 -1.379587054252624512e-01 8.446360006928443909e-03 2.339954078197479248e-01 -1.956923864781856537e-02 -1.243638843297958374e-01 1.494206935167312622e-01 2.758861482143402100e-01 -8.308590203523635864e-02 -1.223687976598739624e-01 -7.996837794780731201e-02 5.980919301509857178e-02 -2.548988536000251770e-02 -2.142534255981445312e-01 9.662954509258270264e-02 -1.598217338323593140e-01 1.002872213721275330e-01 -3.323689401149749756e-01 1.449806839227676392e-01 8.873650431632995605e-02 -1.170348227024078369e-01 -1.995141953229904175e-01 -2.933551669120788574e-01 -1.343979090452194214e-01 1.434141118079423904e-02 9.862786531448364258e-02 6.187377125024795532e-02 -3.144698441028594971e-01 -5.183932557702064514e-02 -4.693935811519622803e-01 -5.285748280584812164e-03 1.642293632030487061e-01
2.249626070261001587e-01 -2.742455713450908661e-02 1.269235610961914062e-01 -3.641623258590698242e-01 1.848041079938411713e-02 -2.445694357156753540e-01 1.111481711268424988e-01 -1.125609129667282104e-01 1.103861331939697266e-01 8.499532192945480347e-02 5.643544718623161316e-02 7.989367842674255371e-02 -2.723796665668487549e-01 -7.615426182746887207e-02 -1.877701878547668457e-01 2.267104089260101318e-01 -1.810928732156753540e-01 -1.094467118382453918e-01 1.559012234210968018e-01 8.302897214889526367e-02 -3.476557135581970215e-01 -4.306535422801971436e-02 -1.486211121082305908e-01 -3.068950772285461426e-02 -1.349030900746583939e-02 -4.921720921993255615e-02 9.329643845558166504e-02 -2.722243666648864746e-01 -2.489878833293914795e-01 -2.174572348594665527e-01 1.147884055972099304e-01 -2.991965413093566895e-01
1.874146610498428345e-01 4.226528573781251907e-03 1.767192184925079346e-01 -1.739815436303615570e-02 3.556926548480987549e-02 -6.369256973266601562e-02 1.197538375854492188e-01 -2.220530509948730469e-01 -1.787846558727324009e-03 -1.222617775201797485e-01 -1.812139004468917847e-01 1.250495463609695435e-01 -3.508858978748321533e-01 -4.648989811539649963e-02 -1.237637177109718323e-01 1.143207326531410217e-01 -2.872425913810729980e-01 -1.360992938280105591e-01 7.152986526489257812e-02 4.174577295780181885e-01 -5.906968563795089722e-02 -7.807361334562301636e-02 3.153355717658996582e-01 -6.036768481135368347e-02 -3.744965195655822754e-01 -9.734753519296646118e-03 4.277899488806724548e-02 1.274668872356414795e-01 7.627559453248977661e-02 -2.494154572486877441e-01 1.032355725765228271e-01 -1.306563019752502441e-01
-8.328365534543991089e-02 -9.885300695896148682e-02 6.783602293580770493e-04 -8.566384017467498779e-02 -4.674378037452697754e-02 -2.322918772697448730e-01 1.246448755264282227e-01 1.478719562292098999e-01 8.674136549234390259e-02 -1.179998591542243958e-01 -1.616805493831634521e-01 3.894889354705810547e-01 -2.396260201930999756e-01 -5.882121995091438293e-02 -4.543988779187202454e-02 -2.526226937770843506e-01 -2.540590465068817139e-01 1.064066588878631592e-02 2.334013022482395172e-02 3.859057724475860596e-01 8.861098438501358032e-02 1.374176740646362305e-01 -1.892532408237457275e-01 -2.652946710586547852e-01 -6.870783120393753052e-02 -2.375730723142623901e-01 2.739293575286865234e-01 -2.434866279363632202e-01 -5.440265405923128128e-03 -9.967329353094100952e-02 5.184451118111610413e-02 -3.397829085588455200e-02
-1.033324599266052246e-01 1.237298622727394104e-01 1.332960836589336395e-02 -6.633929908275604248e-02 4.727284610271453857e-01 -1.774713695049285889e-01 1.131702288985252380e-01 -1.605931967496871948e-01 -1.898199617862701416e-01 -5.320383980870246887e-02 2.685446441173553467e-01 1.830722242593765259e-01 -1.485981792211532593e-01 -3.053059875965118408e-01 -4.990850016474723816e-02 -1.382949352264404297e-01 -4.264186322689056396e-02 -2.880628407001495361e-02 7.863742858171463013e-02 2.703312039375305176e-01 -2.637247443199157715e-01 -2.418243139982223511e-02 -3.675244748592376709e-02 -3.780373930931091309e-01 -2.702180296182632446e-02 1.448889970779418945e-01 -1.436110138893127441e-01 -6.319232285022735596e-02 1.133549809455871582e-01 5.174974910914897919e-03 -5.698207765817642212e-02 -1.889242231845855713e-01
2.254893183708190918e-01 -2.854249179363250732e-01 1.427071243524551392e-01 1.228381246328353882e-01 -1.456328183412551880e-01 1.010236423462629318e-02 5.865691229701042175e-03 -2.123155593872070312e-01 1.644628494977951050e-01 1.164409443736076355e-01 -5.140647292137145996e-02 2.288973927497863770e-01 -1.449505388736724854e-01 -3.211425840854644775e-01 3.374401107430458069e-02 -8.028190582990646362e-02 -1.644467115402221680e-01 -1.135988254100084305e-02 -2.286679297685623169e-02 4.330202937126159668e-01 -7.157389074563980103e-02 4.830173775553703308e-02 2.749936282634735107e-01 -2.265637665987014771e-01 -2.158542722463607788e-01 -1.025884076952934265e-01 -2.560692429542541504e-01 -9.338833391666412354e-02 4.749175533652305603e-02 -1.887456476688385010e-01 1.397030949592590332e-01 -4.671900998800992966e-03
-6.605032831430435181e-02 8.432653732597827911e-03 1.433410644531250000e-01 7.454758882522583008e-02 1.869470030069351196e-01 1.436967402696609497e-01 2.860220074653625488e-01 -3.007984533905982971e-02 -3.459521532058715820e-01 2.416567318141460419e-02 1.949335783720016479e-01 2.840138077735900879e-01 -1.048193946480751038e-01 -1.880759447813034058e-01 6.468775868415832520e-02 -2.469031214714050293e-01 -7.412707060575485229e-02 -6.852380931377410889e-02 2.160594314336776733e-01 2.879429459571838379e-01 -3.153063654899597168e-01 -8.025237172842025757e-02 8.844865113496780396e-02 -2.354950606822967529e-01 -2.478745579719543457e-01 4.919005185365676880e-02 -8.610170334577560425e-02 -7.363080233335494995e-02 -5.426288582384586334e-03 1.516960263252258301e-01 2.110955268144607544e-01 -1.658132672309875488e-01
-2.494197487831115723e-01 -2.789270281791687012e-01 1.581996381282806396e-01 -6.404359638690948486e-02 2.416668534278869629e-01 3.820531442761421204e-02 -6.089169904589653015e-02 1.117026880383491516e-01 5.285019427537918091e-02 6.926282495260238647e-02 3.269493281841278076e-01 1.791388839483261108e-01 1.745349727571010590e-03 -1.362815499305725098e-01 -1.105849817395210266e-01 -1.873084902763366699e-01 1.579874381422996521e-02 -3.036446273326873779e-01 -2.532323300838470459e-01 7.468808442354202271e-02 -1.094067320227622986e-01 1.670801788568496704e-01 -2.543573975563049316e-01 -1.785859763622283936e-01 -2.282772213220596313e-01 2.093496024608612061e-01 1.110704690217971802e-01 -1.729276329278945923e-01 -2.331708818674087524e-01 -1.850084066390991211e-01 1.193290799856185913e-01 5.197479948401451111e-02
7.661166787147521973e-02 -2.637138068675994873e-01 3.947911411523818970e-02 1.198565661907196045e-01 6.755914539098739624e-02 -3.791095018386840820e-01 -6.950049847364425659e-02 -9.299787878990173340e-02 1.063508018851280212e-01 2.074322402477264404e-01 -2.503608167171478271e-01 -1.928684115409851074e-01 -3.898962959647178650e-02 3.580822795629501343e-02 -2.252251952886581421e-01 -2.591789960861206055e-01 -2.794610261917114258e-01 9.925072640180587769e-02 1.051397100090980530e-01 3.472436070442199707e-01 -3.137714564800262451e-01 -1.198012754321098328e-01 -1.386165339499711990e-02 9.667470306158065796e-02 -2.020119279623031616e-01 3.017536364495754242e-02 1.925110220909118652e-01 -3.627470880746841431e-02 -5.000093486160039902e-03 -2.170065492391586304e-01 3.878005594015121460e-02 -3.651463612914085388e-02
1.053673103451728821e-01 -5.408026278018951416e-02 1.035165563225746155e-01 -1.903372406959533691e-01 -5.500098224729299545e-03 -6.560069322586059570e-02 3.114266991615295410e-01 -1.448639333248138428e-01 1.502141803503036499e-01 9.535181522369384766e-02 5.715277791023254395e-02 -3.420588746666908264e-02 -5.439902842044830322e-02 -1.020929887890815735e-01 -1.890070885419845581e-01 -3.656601160764694214e-02 -3.483455181121826172e-01 -3.554351627826690674e-01 -9.029286354780197144e-02 1.609939783811569214e-01 -5.364518985152244568e-02 -2.715572342276573181e-02 -3.301591575145721436e-01 1.864700466394424438e-01 -2.073820084333419800e-01 -5.122910067439079285e-02 9.458198398351669312e-02 -2.032007128000259399e-01 7.086935639381408691e-02 -1.780957430601119995e-01 9.461501240730285645e-02 -3.993557393550872803e-01
1.365070939064025879e-01 -3.806290328502655029e-01 2.860221862792968750e-01 1.062816679477691650e-01 -1.266450434923171997e-01 -6.080858036875724792e-02 1.076807603240013123e-01 3.659465909004211426e-02 -7.431028783321380615e-02 -1.292872987687587738e-02 -1.660429686307907104e-01 1.986886113882064819e-01 -2.459962069988250732e-01 -1.507695019245147705e-01 7.742404192686080933e-02 -1.438705772161483765e-01 -1.698399633169174194e-01 -4.396009445190429688e-01 1.381203532218933105e-01 2.709598839282989502e-02 -1.146071627736091614e-01 -1.045065373182296753e-01 -2.133795320987701416e-01 1.907831579446792603e-01 1.367524079978466034e-02 3.866742923855781555e-02 -1.516134887933731079e-01 -2.509556114673614502e-01 1.161274388432502747e-01 -1.349690556526184082e-01 1.992523968219757080e-01 -1.452361196279525757e-01
-1.894317865371704102e-01 -1.284569650888442993e-01 1.781290918588638306e-01 -2.843371331691741943e-01 4.664679989218711853e-02 -2.585411965847015381e-01 3.625570833683013916e-01 -1.384974122047424316e-01 -1.402443051338195801e-01 2.317496091127395630e-01 -8.943005651235580444e-02 3.683599457144737244e-02 -4.850077629089355469e-02 -1.659098863601684570e-01 -5.869405344128608704e-02 7.620610296726226807e-02 -9.813535958528518677e-02 2.949450351297855377e-02 1.907075345516204834e-01 1.799713447690010071e-02 -3.646012544631958008e-01 -9.769826382398605347e-02 -1.557094901800155640e-01 -9.795248508453369141e-02 -2.102353125810623169e-01 -4.006468225270509720e-03 -4.986974224448204041e-02 -1.567693352699279785e-01 -3.989474773406982422e-01 -1.182801648974418640e-01 1.063961908221244812e-01 -1.194395720958709717e-01
-9.686346352100372314e-02 3.043457982130348682e-04 -3.580512851476669312e-02 7.631602138280868530e-02 1.648773998022079468e-01 -2.411330789327621460e-01 1.821916103363037109e-01 1.517184674739837646e-01 -1.955489665269851685e-01 -1.826091557741165161e-01 1.017893850803375244e-01 4.152350425720214844e-01 -1.648688614368438721e-01 -8.847650885581970215e-02 -9.965462982654571533e-02 -5.394439026713371277e-02 -4.056251049041748047e-01 -2.809332124888896942e-02 1.145179197192192078e-01 8.548777550458908081e-02 -2.485148161649703979e-01 1.247720047831535339e-01 6.236708164215087891e-02 -3.127912804484367371e-02 -1.474484503269195557e-01 1.762871071696281433e-02 2.890194356441497803e-01 -1.000656932592391968e-01 -2.181584388017654419e-01 1.401229202747344971e-02 1.205047741532325745e-01 -3.064382672309875488e-01
1.190802156925201416e-01 1.413836982101202011e-02 3.035812452435493469e-02 3.589523136615753174e-01 -4.373306874185800552e-03 -2.162820994853973389e-01 9.099293500185012817e-02 -6.082501262426376343e-02 1.512146890163421631e-01 6.927827745676040649e-02 -1.355674713850021362e-01 1.554181873798370361e-01 1.215396523475646973e-01 1.285960674285888672e-01 -3.692426085472106934e-01 -1.435507535934448242e-01 -4.157426953315734863e-02 -3.141042590141296387e-02 -6.796594709157943726e-02 2.659075856208801270e-01 -2.599300444126129150e-01 -3.287199512124061584e-02 -1.337214559316635132e-01 1.718505471944808960e-02 -3.452513515949249268e-01 -1.410368680953979492e-01 2.238862067461013794e-01 -3.247795701026916504e-01 7.322917133569717407e-02 -2.021874338388442993e-01 1.596276611089706421e-01 8.566714078187942505e-02
2.969000935554504395e-01 -1.953248977661132812e-01 -1.175545528531074524e-01 6.038747355341911316e-02 7.634563744068145752e-02 -4.247258007526397705e-01 7.169060409069061279e-02 2.721783146262168884e-02 3.523039445281028748e-02 1.295935362577438354e-01 2.657555788755416870e-02 1.901745200157165527e-01 7.451589405536651611e-02 -7.517906278371810913e-02 -1.332054138183593750e-01 3.425049036741256714e-02 -1.273584812879562378e-01 -2.415835708379745483e-01 2.394851595163345337e-01 2.193970531225204468e-01 -1.821454316377639771e-01 -3.378835320472717285e-01 4.571390151977539062e-02 7.948971539735794067e-02 -3.385557234287261963e-01 -1.985666751861572266e-01 5.717841535806655884e-02 1.523797810077667236e-01 -2.000969648361206055e-01 2.824027836322784424e-02 5.182953551411628723e-02 -1.386369317770004272e-01
1.586088091135025024e-01 -2.517362236976623535e-01 3.526036068797111511e-02 9.218023717403411865e-02 7.949765026569366455e-02 -1.738792657852172852e-01 1.034509390592575073e-01 8.325375616550445557e-03 -2.547820806503295898e-01 3.605543449521064758e-02 -2.783957123756408691e-01 6.209846735000610352e-01 2.045063376426696777e-01 2.414483577013015747e-02 -1.793277710676193237e-01 1.742187887430191040e-01 4.888960346579551697e-02 -5.032052472233772278e-02 3.820957243442535400e-02 1.247985586524009705e-01 -2.124895751476287842e-01 -7.552441209554672241e-02 -1.722579747438430786e-01 -1.154553741216659546e-01 -1.253216117620468140e-01 2.090873382985591888e-02 -6.598911434412002563e-02 1.087661460041999817e-01 -1.771071851253509521e-01 -1.836529821157455444e-01 -4.879587516188621521e-02 -6.730921566486358643e-02
2.358608096837997437e-01 -2.181455120444297791e-02 -5.626997351646423340e-02 -6.424084305763244629e-02 1.149959042668342590e-01 -4.419810771942138672e-01 -6.314188241958618164e-02 1.481894552707672119e-01 -1.809858828783035278e-01 -1.590221673250198364e-01 -3.268885910511016846e-01 8.691699802875518799e-02 -1.209581941366195679e-01 -3.913555294275283813e-02 -4.494529590010643005e-02 -3.243679925799369812e-02 -5.246461927890777588e-02 -8.684571832418441772e-02 1.286221593618392944e-01 7.998324930667877197e-02 1.973370462656021118e-01 6.060206145048141479e-02 4.640315100550651550e-02 -1.228803396224975586e-01 -4.767449796199798584e-01 2.426633611321449280e-02 -2.466542273759841919e-02 -4.133518338203430176e-01 -4.851350560784339905e-02 1.002784743905067444e-01 7.385675609111785889e-02 9.112486615777015686e-03
2.024585306644439697e-01 -3.463691174983978271e-01 2.580317258834838867e-01 7.919515669345855713e-02 -1.824323982000350952e-01 -7.345426082611083984e-02 1.376276165246963501e-01 2.417923659086227417e-01 -1.025826781988143921e-01 -1.448447406291961670e-01 1.011246070265769958e-01 5.839329957962036133e-02 1.458088010549545288e-01 -3.033468723297119141e-01 -5.714504513889551163e-04 6.870482861995697021e-02 9.601653367280960083e-02 -1.367205083370208740e-01 1.135576292872428894e-01 1.985831856727600098e-01 -2.678875066339969635e-02 -2.755097448825836182e-01 -2.513147890567779541e-01 -1.095865815877914429e-01 7.775250822305679321e-02 -4.287289083003997803e-02 -1.037297621369361877e-01 -2.176078855991363525e-01 -9.833141416311264038e-02 -2.872906923294067383e-01 2.162992507219314575e-01 -2.234829068183898926e-01
7.358769327402114868e-02 4.005237296223640442e-02 1.469558030366897583e-01 4.886925220489501953e-02 1.945155560970306396e-01 -2.188518494367599487e-01 -2.374591231346130371e-01 3.361452743411064148e-02 1.746783107519149780e-01 6.928095966577529907e-02 7.358740270137786865e-02 3.639123439788818359e-01 8.330066502094268799e-02 -1.592881083488464355e-01 -5.730932950973510742e-02 6.183360517024993896e-02 -1.525665074586868286e-01 -4.273893535137176514e-01 1.728941649198532104e-01 4.654368758201599121e-02 -1.216069608926773071e-01 -1.310805208049714565e-03 1.170573532581329346e-01 -1.683872640132904053e-01 -3.659174740314483643e-01 1.006601378321647644e-01 -1.149003431200981140e-01 -1.073486953973770142e-01 -3.338128328323364258e-01 -1.382344365119934082e-01 -7.701883465051651001e-02 -1.144510880112648010e-01
1.841647475957870483e-01 -1.462976485490798950e-01 -3.454243391752243042e-02 8.560207486152648926e-02 -4.280883446335792542e-02 -3.612509071826934814e-01 1.766951829195022583e-01 -2.728969044983386993e-02 -1.942172497510910034e-01 -1.547597050666809082e-01 -3.831757605075836182e-01 1.853296905755996704e-01 2.497610263526439667e-02 -6.791607290506362915e-02 -7.016269862651824951e-02 5.998329073190689087e-02 -1.410149596631526947e-02 -3.063134849071502686e-01 3.256677463650703430e-02 2.313366085290908813e-01 -6.023984029889106750e-02 -2.503471262753009796e-02 3.689888492226600647e-02 -2.951296269893646240e-01 -2.527694404125213623e-01 -1.103623285889625549e-01 -2.485815584659576416e-01 1.825425215065479279e-02 1.382499337196350098e-01 1.090731918811798096e-01 -1.112781167030334473e-01 -3.038849830627441406e-01
4.009985029697418213e-01 2.240204811096191406e-02 1.501684337854385376e-01 1.614912748336791992e-01 -1.309176683425903320e-01 -1.456345617771148682e-01 -3.101130761206150055e-02 -1.328607201576232910e-01 3.603280708193778992e-02 2.685281336307525635e-01 -1.786027401685714722e-01 3.438550531864166260e-01 1.585553586483001709e-01 -7.381381839513778687e-02 -1.702055633068084717e-01 1.978407949209213257e-01 -2.704478800296783447e-01 -3.965846449136734009e-02 -2.656832896173000336e-02 4.838087037205696106e-02 -3.453160524368286133e-01 5.592047795653343201e-02 7.436682283878326416e-02 -4.877437278628349304e-02 -5.977541953325271606e-02 -1.006232500076293945e-01 -1.233868226408958435e-01 -2.998517751693725586e-01 -1.232316717505455017e-01 -2.226671427488327026e-01 1.365172713994979858e-01 -2.423715963959693909e-02
-8.804199844598770142e-02 -1.410149931907653809e-01 5.175955966114997864e-02 -4.270786046981811523e-02 -6.135101616382598877e-02 5.353787168860435486e-02 1.871131360530853271e-01 4.202887043356895447e-02 -1.598570942878723145e-01 -1.745938137173652649e-02 -1.712649315595626831e-01 3.907105028629302979e-01 -7.832298986613750458e-03 8.387602120637893677e-02 6.753719598054885864e-02 -3.286014795303344727e-01 -3.162508904933929443e-01 -4.794416949152946472e-02 8.068802952766418457e-02 3.676904439926147461e-01 2.050012536346912384e-02 4.361063987016677856e-02 -2.379797399044036865e-01 -2.412605881690979004e-01 4.269542917609214783e-02 6.414805352687835693e-02 2.195136696100234985e-01 -7.149045914411544800e-02 -1.526568681001663208e-01 -2.409953027963638306e-01 1.939216852188110352e-01 -2.399239242076873779e-01
1.494520753622055054e-01 -9.171741455793380737e-02 4.689298942685127258e-02 2.689508795738220215e-01 3.362551704049110413e-02 -4.199414979666471481e-03 2.581157386302947998e-01 2.015154361724853516e-01 -1.314337104558944702e-01 1.013009920716285706e-01 -2.803927659988403320e-01 4.607559144496917725e-01 -8.361607789993286133e-02 2.069392055273056030e-02 -9.231385774910449982e-03 -3.624014556407928467e-01 -9.317651391029357910e-02 -1.625504046678543091e-01 -1.837120507843792439e-04 1.879718154668807983e-01 -2.074690163135528564e-01 -2.834334783256053925e-02 -1.265597343444824219e-01 -1.671628504991531372e-01 -8.663126826286315918e-02 -1.296394467353820801e-01 -2.243254706263542175e-02 -1.266531348228454590e-01 6.158518418669700623e-02 -1.195022314786911011e-01 2.031935602426528931e-01 -2.656748592853546143e-01
1.881452500820159912e-01 -2.210167944431304932e-01 1.736323237419128418e-01 2.500601410865783691e-01 7.028014957904815674e-02 -2.007619589567184448e-01 3.121938556432723999e-02 1.900511234998703003e-01 1.588115990161895752e-01 -1.274858415126800537e-01 -1.259282417595386505e-02 8.960497379302978516e-02 7.795501500368118286e-02 -1.574346721172332764e-01 -1.220234483480453491e-01 -7.617950439453125000e-02 1.319978982210159302e-01 -2.460017055273056030e-01 3.726953640580177307e-02 1.655426174402236938e-01 1.021551340818405151e-01 1.529952883720397949e-01 -1.291936784982681274e-01 -2.089335918426513672e-01 3.548530489206314087e-02 -1.237691864371299744e-01 -5.177931487560272217e-02 -3.795059025287628174e-01 -1.274162381887435913e-01 -2.591584026813507080e-01 3.684893846511840820e-01 -2.369211316108703613e-01
-8.355508744716644287e-02 -1.311810016632080078e-01 -1.439941376447677612e-01 1.488271504640579224e-01 3.227525949478149414e-01 1.031007990241050720e-01 2.348170280456542969e-01 1.622327268123626709e-01 -2.109167724847793579e-01 8.151869475841522217e-02 -2.581766247749328613e-02 2.551814615726470947e-01 -1.284915655851364136e-01 -1.940831393003463745e-01 -8.630389720201492310e-02 -1.475626230239868164e-01 -3.005492687225341797e-01 -1.025305911898612976e-01 1.190258935093879700e-01 1.762439906597137451e-01 -3.038519024848937988e-01 4.484954848885536194e-02 -1.204235777258872986e-01 8.009709999896585941e-04 -1.769504398107528687e-01 4.168656095862388611e-02 1.634481549263000488e-01 1.365796774625778198e-01 -3.138903975486755371e-01 -1.265318542718887329e-01 2.417651563882827759e-01 -1.733032613992691040e-01
-8.548106253147125244e-02 3.337088227272033691e-02 1.583764404058456421e-01 1.420078426599502563e-01 -2.116025537252426147e-01 -2.763260006904602051e-01 -2.195858359336853027e-01 -3.946689516305923462e-02 -1.599434614181518555e-01 -9.267637878656387329e-02 -1.585386693477630615e-01 5.527288094162940979e-02 2.156324982643127441e-01 8.911824785172939301e-03 -1.407827287912368774e-01 -7.679928839206695557e-02 -7.538639008998870850e-02 -8.625100366771221161e-03 -2.008251398801803589e-01 1.503834575414657593e-01 -2.577011883258819580e-01 9.383296966552734375e-02 5.568848922848701477e-02 -1.398408599197864532e-02 -2.549370527267456055e-01 1.692853271961212158e-01 -2.092287540435791016e-01 -4.054565429687500000e-01 -2.007411792874336243e-02 -3.381330370903015137e-01 6.367447972297668457e-02 -2.700731158256530762e-01
-2.028988599777221680e-01 -3.593644872307777405e-02 1.839962303638458252e-01 2.368409037590026855e-01 6.935601681470870972e-02 -1.923111677169799805e-01 1.654366850852966309e-01 -2.669343166053295135e-02 -5.856508389115333557e-02 6.327632069587707520e-02 8.113635331392288208e-02 -2.790764160454273224e-02 7.388402521610260010e-02 -2.114172875881195068e-01 -2.070575803518295288e-01 -2.381827682256698608e-01 -1.121469289064407349e-01 -1.278977990150451660e-01 5.979817360639572144e-02 4.058668613433837891e-01 -1.469469219446182251e-01 5.422154068946838379e-02 1.738909780979156494e-01 -2.288414686918258667e-01 -1.196645274758338928e-01 3.167310059070587158e-01 2.300067543983459473e-01 -1.218802779912948608e-01 4.801724106073379517e-02 -1.847494542598724365e-01 -3.084870576858520508e-01 -1.215904653072357178e-01
3.342293575406074524e-02 -1.304542273283004761e-01 -6.877914816141128540e-02 -2.602668702602386475e-01 3.331728279590606689e-02 -1.420631408691406250e-01 1.946303248405456543e-02 -2.266007810831069946e-01 3.972997143864631653e-02 2.908361703157424927e-02 3.671162948012351990e-02 -3.334276750683784485e-02 -1.203265711665153503e-01 -3.289566040039062500e-01 1.862732321023941040e-02 7.320713251829147339e-02 -1.801158040761947632e-01 -8.013622462749481201e-02 -2.323752082884311676e-02 4.218879640102386475e-01 -3.611634969711303711e-01 -8.268516510725021362e-02 -2.491735816001892090e-01 4.737240448594093323e-02 -5.652577616274356842e-03 1.187758371233940125e-01 -1.370049417018890381e-01 -3.309831917285919189e-01 -2.190583646297454834e-01 -9.197079576551914215e-03 2.783059477806091309e-01 1.269241571426391602e-01
1.150387972593307495e-01 -2.919772863388061523e-01 2.604963630437850952e-02 1.651955544948577881e-01 1.026636660099029541e-01 -4.509926214814186096e-02 -1.003065705299377441e-02 6.314161419868469238e-02 -1.660597771406173706e-01 7.949534803628921509e-03 -2.767880260944366455e-01 5.774356722831726074e-01 2.278670370578765869e-01 1.409132480621337891e-01 -1.546902805566787720e-01 5.668117105960845947e-02 4.858832433819770813e-02 -1.503275483846664429e-01 -6.753885000944137573e-02 2.707894444465637207e-01 -1.615439206361770630e-01 -1.681857369840145111e-02 -3.518171906471252441e-01 6.414818018674850464e-02 -9.565640985965728760e-02 2.756356820464134216e-02 -1.157029531896114349e-02 1.335538923740386963e-01 -1.265744864940643311e-01 -9.806957095861434937e-02 -5.745570641010999680e-03 -9.804116189479827881e-02
-1.344956341199576855e-03 -2.962290942668914795e-01 -2.096074074506759644e-02 -1.647591218352317810e-02 -2.740145027637481689e-01 -2.764981985092163086e-01 -1.030744239687919617e-01 1.178680080920457840e-02 -6.586559116840362549e-02 1.372755020856857300e-01 1.295098364353179932e-01 1.532751768827438354e-01 -2.744254656136035919e-02 -2.860254645347595215e-01 4.908541589975357056e-02 -3.897784650325775146e-02 -1.394206285476684570e-01 2.060394734144210815e-02 2.645833492279052734e-01 3.183963596820831299e-01 -1.071857064962387085e-01 -7.545655127614736557e-03 -3.244559839367866516e-02 1.956685185432434082e-01 -1.990881264209747314e-01 3.859915956854820251e-02 -2.629932165145874023e-01 -4.014824330806732178e-01 -6.190249323844909668e-02 1.640032827854156494e-01 -2.092728950083255768e-02 -2.334989458322525024e-01
-1.494733393192291260e-01 7.697018980979919434e-02 2.005219757556915283e-01 6.101350486278533936e-02 1.042462736368179321e-01 -3.316805660724639893e-01 -1.982380151748657227e-01 -1.505762618035078049e-02 -4.658878967165946960e-02 -1.561730504035949707e-01 -1.371175348758697510e-01 -1.476973947137594223e-02 2.798646688461303711e-01 -2.116114050149917603e-01 -2.335743457078933716e-01 -1.980195343494415283e-01 1.472507864236831665e-01 -2.354448139667510986e-01 1.587461084127426147e-01 3.794444799423217773e-01 -2.711141407489776611e-01 5.409887526184320450e-04 -9.684582799673080444e-02 1.651024520397186279e-01 -2.288261055946350098e-01 -1.768332347273826599e-02 7.646740972995758057e-02 -1.539342664182186127e-02 -2.196288853883743286e-01 -1.425958871841430664e-01 6.093244999647140503e-02 -1.321626156568527222e-01
-1.032509282231330872e-01 -1.886475384235382080e-01 3.129912912845611572e-01 2.048022150993347168e-01 1.346617564558982849e-02 -2.269827872514724731e-01 -7.976712286472320557e-02 2.904723212122917175e-02 -1.347152292728424072e-01 -7.699707057327032089e-03 2.601914107799530029e-01 3.758662045001983643e-01 4.271060973405838013e-02 5.052632465958595276e-02 -2.627035975456237793e-01 3.682690486311912537e-02 -9.099650382995605469e-02 -8.789807558059692383e-02 2.431991249322891235e-01 2.399826645851135254e-01 1.248291321098804474e-02 -4.874899610877037048e-02 -1.209200099110603333e-01 -1.513786315917968750e-01 3.055535070598125458e-02 -1.319401413202285767e-01 -1.475647240877151489e-01 -7.252141088247299194e-02 5.857988074421882629e-02 -3.219656348228454590e-01 5.175156891345977783e-02 -3.536156713962554932e-01
1.025997400283813477e-01 -1.818553805351257324e-01 7.382678240537643433e-02 2.054625302553176880e-01 -4.313658177852630615e-02 -1.900857985019683838e-01 -1.151374951004981995e-01 -1.217170059680938721e-01 -1.722425818443298340e-01 1.029327958822250366e-01 4.965093359351158142e-02 -1.065066158771514893e-01 -1.522448658943176270e-01 -2.500957548618316650e-01 -4.759253859519958496e-01 2.188123464584350586e-01 -1.591680794954299927e-01 1.145979687571525574e-01 1.342953294515609741e-01 2.646699249744415283e-01 -1.669460535049438477e-01 2.048318088054656982e-02 -2.483600825071334839e-01 1.518417298793792725e-01 -2.152950316667556763e-01 1.682416498661041260e-01 2.393694221973419189e-01 -1.756339967250823975e-01 2.999425400048494339e-03 -1.257315129041671753e-01 2.407597377896308899e-03 -1.014037877321243286e-01
4.981039091944694519e-03 -5.114274471998214722e-02 2.004516273736953735e-01 2.337362915277481079e-01 2.209891676902770996e-01 9.584743529558181763e-02 4.278518632054328918e-02 -2.942696213722229004e-01 -5.556524172425270081e-02 8.245849609375000000e-02 1.212812662124633789e-01 2.351725399494171143e-01 -2.264803797006607056e-01 -1.563136428594589233e-01 -1.144788563251495361e-01 -8.663911372423171997e-02 -2.452986985445022583e-01 -4.369620978832244873e-02 1.931209564208984375e-01 4.412887394428253174e-01 -8.676979690790176392e-03 1.335371285676956177e-01 2.071342244744300842e-02 -2.423403859138488770e-01 -4.387308284640312195e-02 1.021629050374031067e-01 -2.224218547344207764e-01 -3.905853256583213806e-02 4.852008074522018433e-02 -3.756008446216583252e-01 -2.835136465728282928e-02 -3.295212984085083008e-02
2.499613016843795776e-01 -1.850273646414279938e-02 2.772861719131469727e-01 1.056866347789764404e-01 1.346229612827301025e-01 -4.860885143280029297e-01 1.139921844005584717e-01 -1.271219849586486816e-01 -1.807537227869033813e-01 6.742635369300842285e-02 -9.437704831361770630e-02 2.000171244144439697e-01 3.613163158297538757e-02 -2.755731940269470215e-01 2.298018336296081543e-02 2.380994148552417755e-02 -7.600275427103042603e-02 1.089100092649459839e-01 -2.639361023902893066e-01 1.798459291458129883e-01 -5.089788511395454407e-02 8.918364346027374268e-02 -2.814306616783142090e-01 -1.655525416135787964e-01 -6.740516517311334610e-03 -1.659982092678546906e-02 6.793802976608276367e-02 -1.890613436698913574e-01 -2.439009845256805420e-01 5.215508490800857544e-02 -9.876468032598495483e-02 -2.272534966468811035e-01
-4.918095842003822327e-02 -3.644623458385467529e-01 -5.637343972921371460e-02 1.533074080944061279e-01 6.584043800830841064e-02 -5.425307750701904297e-01 1.118525043129920959e-01 -4.318791255354881287e-02 7.373809814453125000e-02 1.377796679735183716e-01 -1.072890758514404297e-01 -2.107153534889221191e-01 -1.654444485902786255e-01 -2.731305174529552460e-02 -7.501392066478729248e-02 -1.051119267940521240e-01 -8.910792879760265350e-03 -4.262523353099822998e-02 -2.346833199262619019e-01 2.041702121496200562e-01 -3.353333473205566406e-01 -2.125851809978485107e-02 -3.851937875151634216e-02 -1.569303870201110840e-02 -6.161009520292282104e-02 -2.887438051402568817e-02 1.040897890925407410e-01 -4.795589670538902283e-02 -9.396323561668395996e-02 3.896845504641532898e-02 2.101115435361862183e-01 -3.381473124027252197e-01
-1.628178507089614868e-01 -1.322240084409713745e-01 2.591997683048248291e-01 -1.653173118829727173e-01 -1.694416627287864685e-02 -1.202827319502830505e-01 3.395200967788696289e-01 -2.415474690496921539e-02 -1.202079653739929199e-01 2.448029443621635437e-02 6.437810510396957397e-02 4.696521535515785217e-02 -2.626612782478332520e-01 -2.051724940538406372e-01 -1.157626733183860779e-01 1.651144772768020630e-01 -1.844408921897411346e-02 -6.532208621501922607e-02 2.264476716518402100e-01 1.947433203458786011e-01 -8.235911279916763306e-02 5.386666953563690186e-02 -3.594802618026733398e-01 -5.372847616672515869e-02 -3.137452006340026855e-01 8.740693330764770508e-03 -1.921778619289398193e-01 -9.603542089462280273e-02 -3.669178485870361328e-01 -9.737715870141983032e-02 1.245228946208953857e-01 -1.335576772689819336e-01
3.075373172760009766e-01 -1.466756761074066162e-01 3.604718446731567383e-01 -1.452738046646118164e-02 -7.327191531658172607e-02 -3.107860684394836426e-01 4.540047794580459595e-02 6.383116543292999268e-02 1.246312707662582397e-01 -1.161287873983383179e-01 1.672811657190322876e-01 -1.635500462725758553e-03 3.436075896024703979e-02 -2.478587478399276733e-01 -1.038109213113784790e-01 3.305906355381011963e-01 1.386442035436630249e-01 -4.340215027332305908e-02 5.366250500082969666e-02 2.154094576835632324e-01 -3.595165535807609558e-02 -1.231221109628677368e-01 -1.197715178132057190e-01 -2.731072306632995605e-01 -3.383477404713630676e-02 -9.788670390844345093e-02 -1.273563653230667114e-01 -2.953117787837982178e-01 -6.259788572788238525e-02 -1.282217055559158325e-01 1.993662565946578979e-01 -2.365264296531677246e-01
2.406318932771682739e-01 -2.132438123226165771e-02 2.390706837177276611e-01 -7.519616931676864624e-02 2.128765285015106201e-01 -6.446614116430282593e-02 1.043281406164169312e-01 -1.476700883358716965e-02 -1.385539323091506958e-01 1.802454590797424316e-01 6.626182049512863159e-02 -6.552119553089141846e-02 -2.153786122798919678e-01 4.659197852015495300e-02 -7.218714803457260132e-02 -1.017986238002777100e-01 -3.682070076465606689e-01 -5.186792835593223572e-02 -1.010790988802909851e-01 1.255951374769210815e-01 -7.478170841932296753e-02 1.800614893436431885e-01 5.115058645606040955e-02 8.833316678646951914e-05 -4.913210868835449219e-01 2.477186918258666992e-01 1.353742480278015137e-01 -3.229724243283271790e-02 -1.601696014404296875e-01 -3.446345925331115723e-01 1.150505319237709045e-01 -9.525195509195327759e-02
6.070361658930778503e-02 -3.294956684112548828e-01 2.222364023327827454e-02 1.626646816730499268e-01 -3.494488075375556946e-02 -1.810333877801895142e-01 2.489363849163055420e-01 7.492835167795419693e-03 8.491976559162139893e-02 -1.839688122272491455e-01 1.195448562502861023e-01 2.302044928073883057e-01 -2.309386059641838074e-02 -2.928569316864013672e-01 -2.257868647575378418e-01 -2.895885109901428223e-01 -1.600854843854904175e-01 -1.725917160511016846e-01 1.844186782836914062e-01 6.117156520485877991e-02 -1.251848638057708740e-01 1.190292090177536011e-01 5.963253229856491089e-02 -2.505133301019668579e-02 -2.385439872741699219e-01 1.092511042952537537e-01 -1.083224788308143616e-01 1.233971491456031799e-01 -6.355828791856765747e-02 -2.499891668558120728e-01 3.385780453681945801e-01 -1.764495223760604858e-01
2.269832342863082886e-01 -1.009059771895408630e-01 2.016296386718750000e-01 6.044771871529519558e-04 1.022771820425987244e-01 -3.594819903373718262e-01 9.056322276592254639e-02 7.305260002613067627e-02 -1.510742455720901489e-01 -1.644094288349151611e-01 -1.126144081354141235e-01 7.140833884477615356e-02 -7.167291641235351562e-02 1.747878193855285645e-01 5.142538622021675110e-02 1.392014622688293457e-01 8.796428143978118896e-02 -1.496287733316421509e-01 -2.651527896523475647e-02 2.387938499450683594e-01 -1.937357187271118164e-01 -5.560282617807388306e-02 -7.170992903411388397e-03 2.122773379087448120e-01 -6.926946341991424561e-02 3.382334411144256592e-01 5.768296867609024048e-02 -4.010173380374908447e-01 -1.027811393141746521e-01 -2.116878516972064972e-02 3.750634789466857910e-01 -1.022434085607528687e-01
3.885349631309509277e-02 -1.108879223465919495e-01 4.484834074974060059e-01 7.707817479968070984e-03 -1.986456662416458130e-02 -2.320946305990219116e-01 2.130939215421676636e-01 4.690948128700256348e-02 -2.477273903787136078e-02 1.126949042081832886e-01 -2.648881264030933380e-02 -3.426725044846534729e-02 -1.689225435256958008e-01 -1.463034301996231079e-01 -1.560627520084381104e-01 3.594045713543891907e-02 -2.098413109779357910e-01 -8.936434239149093628e-02 -1.672645807266235352e-01 2.866854667663574219e-01 -1.996521279215812683e-02 9.811287373304367065e-02 2.869275808334350586e-01 -1.509352177381515503e-01 -2.738826274871826172e-01 3.566629290580749512e-01 2.576632052659988403e-02 7.325921952724456787e-02 -7.597154378890991211e-02 -1.868403106927871704e-01 -5.061386898159980774e-02 -2.520638108253479004e-01
9.673807770013809204e-02 -1.716791465878486633e-02 1.022780612111091614e-01 4.333909973502159119e-02 -6.576620042324066162e-02 -3.696594834327697754e-01 3.663181066513061523e-01 -1.315652485936880112e-02 -1.818322110921144485e-03 -8.541341125965118408e-02 -1.336556971073150635e-01 2.472101449966430664e-01 1.296943984925746918e-02 -3.514745086431503296e-02 1.031127199530601501e-01 1.566452831029891968e-01 8.272732794284820557e-02 -1.860494166612625122e-01 -1.841490566730499268e-01 2.773794531822204590e-02 -3.292902708053588867e-01 -2.966395914554595947e-01 -7.080549001693725586e-02 -1.899596899747848511e-01 -4.383452534675598145e-01 -1.379497647285461426e-01 -8.268506824970245361e-02 4.894347488880157471e-02 -1.174955666065216064e-01 -6.461936980485916138e-02 1.082179769873619080e-01 -1.267236322164535522e-01
-1.220492571592330933e-01 8.955787867307662964e-03 2.297255396842956543e-01 1.212624087929725647e-01 -6.498264521360397339e-02 -3.605755269527435303e-01 1.200307980179786682e-01 1.254700720310211182e-01 1.671181619167327881e-01 3.454550728201866150e-02 -6.346145272254943848e-02 1.612671911716461182e-01 1.635334044694900513e-01 -1.632724404335021973e-01 9.741003811359405518e-02 -9.441375732421875000e-02 9.399262070655822754e-02 -1.185998991131782532e-01 2.404725700616836548e-01 2.132110148668289185e-01 -1.564845591783523560e-01 3.350245207548141479e-02 -6.257741153240203857e-02 -1.381928026676177979e-01 -9.053236991167068481e-02 2.533091008663177490e-01 -1.730285137891769409e-01 -4.463102519512176514e-01 6.754908710718154907e-02 -3.402026593685150146e-01 -7.343138754367828369e-02 1.421338915824890137e-01
9.269975870847702026e-02 7.039272785186767578e-02 -4.673441872000694275e-03 -2.809976041316986084e-02 4.903451353311538696e-02 -1.284892410039901733e-01 -1.687037348747253418e-01 3.510684967041015625e-01 2.793108299374580383e-02 5.116891488432884216e-02 -2.028706967830657959e-01 2.150707691907882690e-01 -2.285967320203781128e-01 -3.376800417900085449e-01 -3.224182426929473877e-01 -6.416214257478713989e-02 1.062585264444351196e-01 -1.813506484031677246e-01 3.198136761784553528e-02 2.691379189491271973e-01 -2.845123782753944397e-02 -3.946271166205406189e-02 -1.218721941113471985e-01 -2.814091145992279053e-01 -1.178473085165023804e-01 2.991020381450653076e-01 -4.562418535351753235e-02 -1.075406521558761597e-01 -2.540367543697357178e-01 3.585281968116760254e-02 1.274132728576660156e-01 -1.917105615139007568e-01
1.042561456561088562e-01 9.492626041173934937e-02 -5.054132640361785889e-02 -2.764590270817279816e-02 -1.823420822620391846e-01 -3.601242974400520325e-02 9.941904246807098389e-02 -1.764158532023429871e-02 -1.212797462940216064e-01 3.138549998402595520e-02 -1.281135380268096924e-01 3.079561889171600342e-01 -2.293469160795211792e-01 -1.322154104709625244e-01 -2.046189159154891968e-01 -1.480135470628738403e-01 1.859837025403976440e-01 -1.784739196300506592e-01 -2.482724003493785858e-02 1.460813283920288086e-01 -1.947543323040008545e-01 1.467936933040618896e-01 -1.217726543545722961e-01 -1.740556061267852783e-01 -3.747723102569580078e-01 2.183173447847366333e-01 -2.276616841554641724e-01 -1.865811496973037720e-01 -1.823491901159286499e-01 -4.655437543988227844e-02 -2.440276741981506348e-01 -3.294395208358764648e-01
3.637681528925895691e-02 -3.803309798240661621e-02 8.492138981819152832e-02 5.947506800293922424e-02 9.569014608860015869e-02 -3.415539264678955078e-01 3.180359303951263428e-01 -2.416161261498928070e-02 -1.027289852499961853e-01 -2.031488120555877686e-01 -1.779787987470626831e-01 2.082625627517700195e-01 1.401051506400108337e-02 2.521041221916675568e-02 -1.649036109447479248e-01 1.335676908493041992e-01 8.934319019317626953e-02 -1.336072534322738647e-01 -1.849395483732223511e-01 1.138016134500503540e-01 -2.665295004844665527e-01 -3.540402948856353760e-01 -1.244597434997558594e-01 -2.020366936922073364e-01 -3.942468762397766113e-01 -6.442826241254806519e-02 3.749212250113487244e-02 -1.528817415237426758e-01 -1.537030041217803955e-01 4.138574469834566116e-03 -2.225768715143203735e-01 5.456028133630752563e-02
5.155424401164054871e-02 1.811664253473281860e-01 2.421091869473457336e-02 -7.625578343868255615e-02 1.499251425266265869e-01 -4.551572501659393311e-01 3.596486896276473999e-02 -7.800079882144927979e-02 1.399611085653305054e-01 2.483980730175971985e-02 1.091236770153045654e-01 1.309894174337387085e-01 -7.862930744886398315e-02 -2.891023457050323486e-02 6.712823361158370972e-02 9.881138801574707031e-02 1.173945069313049316e-01 -3.268774747848510742e-01 3.460755571722984314e-02 4.145634174346923828e-01 -3.110806643962860107e-01 1.194714903831481934e-01 3.230250999331474304e-02 -7.052372395992279053e-02 -2.800745368003845215e-01 -2.225690335035324097e-01 1.759825795888900757e-01 4.927010834217071533e-02 -1.690100282430648804e-01 6.324478238821029663e-02 -4.774435609579086304e-02 -2.087184637784957886e-01
-6.936597824096679688e-02 -3.250919878482818604e-01 5.827796831727027893e-02 -2.331926524639129639e-01 -2.872307002544403076e-01 -1.798236817121505737e-01 1.836880147457122803e-01 -1.419396698474884033e-02 -1.423728466033935547e-01 6.879620254039764404e-02 -3.090017102658748627e-02 2.268218249082565308e-02 -1.624370664358139038e-01 -4.370397329330444336e-01 -5.588891357183456421e-02 -2.667964994907379150e-01 4.822262004017829895e-02 1.763404160737991333e-02 -8.996413648128509521e-02 2.687512934207916260e-01 -2.155493646860122681e-01 4.347142949700355530e-02 4.580458160489797592e-03 -9.669456630945205688e-02 1.413656473159790039e-01 1.023884117603302002e-01 1.088088378310203552e-01 -3.219442069530487061e-01 5.395441874861717224e-02 -4.262974485754966736e-02 -8.563327044248580933e-02 -2.570719420909881592e-01
2.101036161184310913e-01 -2.483387291431427002e-01 2.157833278179168701e-01 -6.966955214738845825e-02 1.271456778049468994e-01 -5.798625946044921875e-02 -3.126207888126373291e-01 -2.037116289138793945e-01 6.481389701366424561e-02 2.355451583862304688e-01 -3.102468326687812805e-02 -6.926024705171585083e-02 -1.099432411137968302e-04 -1.859677135944366455e-01 8.261065185070037842e-02 -3.747164830565452576e-02 -1.338066309690475464e-01 -4.629775136709213257e-02 3.300529345870018005e-02 2.217396497726440430e-01 -2.279611676931381226e-01 -8.522069454193115234e-02 -2.353456020355224609e-01 1.215340420603752136e-01 -2.280373424291610718e-01 -2.755303867161273956e-02 -7.925853878259658813e-02 -4.577246904373168945e-01 5.730898678302764893e-02 -2.613650560379028320e-01 6.604754179716110229e-02 -1.776238083839416504e-01
1.629709452390670776e-01 -2.336600273847579956e-01 -2.107996642589569092e-01 1.029680017381906509e-02 5.814609676599502563e-02 -2.966118752956390381e-01 -1.776049658656120300e-02 -1.227295491844415665e-02 -4.266807064414024353e-02 -2.775389850139617920e-01 1.486761271953582764e-01 1.841266900300979614e-01 -5.102364346385002136e-03 1.961402148008346558e-01 2.675827965140342712e-02 1.242892965674400330e-01 -6.987662054598331451e-03 -4.260542392730712891e-01 -7.878450304269790649e-02 1.190959513187408447e-01 6.025902926921844482e-03 -9.947879612445831299e-02 -1.277472525835037231e-01 -2.134183198213577271e-01 -3.353728055953979492e-01 7.712426781654357910e-02 1.995976120233535767e-01 -1.684345901012420654e-01 -1.008570864796638489e-01 1.303488761186599731e-01 6.460441648960113525e-02 -3.181644976139068604e-01
-1.144223660230636597e-01 -2.316377758979797363e-01 1.365516036748886108e-01 -4.431646317243576050e-02 1.317611336708068848e-01 -1.626887768507003784e-01 6.261672358959913254e-03 1.091332063078880310e-01 -1.094379127025604248e-01 1.807481497526168823e-01 2.710426747798919678e-01 1.882393062114715576e-01 -9.179252386093139648e-02 -3.135403096675872803e-01 -1.077805310487747192e-01 -3.066931068897247314e-01 1.917397789657115936e-02 -3.739329874515533447e-01 -1.726889312267303467e-01 1.883421689271926880e-01 -2.425738424062728882e-02 2.899035811424255371e-02 -1.366880834102630615e-01 -5.225617811083793640e-02 -1.610560566186904907e-01 2.339560836553573608e-01 6.244539283215999603e-03 1.948930695652961731e-02 -1.743501722812652588e-01 -3.600618243217468262e-01 -6.271200627088546753e-02 1.323193609714508057e-01
9.199285879731178284e-03 -1.872487515211105347e-01 -1.324122548103332520e-01 1.261540204286575317e-01 1.296829134225845337e-01 -2.727223038673400879e-01 2.868943512439727783e-01 -8.292927592992782593e-02 1.668991521000862122e-02 1.820769309997558594e-01 -8.755371719598770142e-02 1.730188876390457153e-01 -2.343530803918838501e-01 -1.058442741632461548e-01 -2.817244529724121094e-01 1.302285585552453995e-02 -1.254819780588150024e-01 -4.316636621952056885e-01 2.489642985165119171e-02 1.680793017148971558e-01 -1.294817924499511719e-01 -8.510957658290863037e-02 -4.105200469493865967e-01 2.068178355693817139e-02 4.352825880050659180e-02 -3.378456830978393555e-02 -2.776163816452026367e-02 -1.119812503457069397e-01 -1.967223286628723145e-01 -1.522421240806579590e-01 1.122977510094642639e-01 -1.399366110563278198e-01
4.463075473904609680e-02 1.514026615768671036e-02 -2.065275982022285461e-02 1.729760169982910156e-01 6.160301715135574341e-02 6.937298923730850220e-02 1.643144488334655762e-01 6.272689253091812134e-02 -4.594324529170989990e-01 1.135220900177955627e-01 8.495839685201644897e-02 2.199393808841705322e-01 -8.274269849061965942e-02 -7.005765289068222046e-02 2.416550964117050171e-01 -9.562708437442779541e-02 4.659068956971168518e-02 -1.818266659975051880e-01 1.097291633486747742e-01 5.169264078140258789e-01 -2.347980290651321411e-01 -1.730284988880157471e-01 2.352501899003982544e-01 1.387260621413588524e-03 -1.106164157390594482e-01 -3.450281545519828796e-02 5.813394486904144287e-02 -1.148141920566558838e-01 -1.879219710826873779e-01 6.028263363987207413e-03 2.043805271387100220e-01 -8.383359760046005249e-02
4.829148203134536743e-02 -1.740272939205169678e-01 6.772746331989765167e-03 -1.175291687250137329e-01 7.308093458414077759e-02 -4.789384901523590088e-01 6.940799951553344727e-02 -2.833431363105773926e-01 -5.228733178228139877e-03 2.956788241863250732e-01 5.287694744765758514e-03 -1.647834852337837219e-02 -1.532058268785476685e-01 -3.468059003353118896e-01 -1.876685470342636108e-01 3.816259652376174927e-02 -6.338537484407424927e-02 5.431456491351127625e-02 1.345189213752746582e-01 1.840182393789291382e-01 -3.773286342620849609e-01 -1.372734159231185913e-01 -8.275149762630462646e-02 1.237286627292633057e-01 -1.330370157957077026e-01 2.527342736721038818e-02 2.446548454463481903e-02 -7.513609528541564941e-02 -2.156831920146942139e-01 9.197583049535751343e-02 1.477602422237396240e-01 -1.477431058883666992e-01
4.322613030672073364e-02 2.448337711393833160e-02 -8.055151998996734619e-02 -2.051130868494510651e-02 1.285564452409744263e-01 -3.603733330965042114e-02 6.730565428733825684e-02 2.707476913928985596e-02 -1.636343449354171753e-01 1.256145834922790527e-01 -1.863595396280288696e-01 -1.553592383861541748e-01 1.918765157461166382e-01 -7.491331547498703003e-02 -4.148957133293151855e-02 -1.163888201117515564e-01 1.706995069980621338e-01 -2.064266204833984375e-01 2.526719570159912109e-01 2.134513854980468750e-01 -2.241505533456802368e-01 -8.841180801391601562e-02 -1.610049754381179810e-01 -3.485168814659118652e-01 -4.096189737319946289e-01 6.089362502098083496e-02 1.453428417444229126e-01 -3.184115886688232422e-01 -1.163905113935470581e-01 1.131010130047798157e-01 1.394079178571701050e-01 -2.864183783531188965e-01
4.511855915188789368e-02 4.223177209496498108e-02 1.345200389623641968e-01 7.080051302909851074e-02 -2.208894193172454834e-01 -3.521541655063629150e-01 -3.131834045052528381e-02 -2.336291521787643433e-01 -8.029134571552276611e-02 -1.499649137258529663e-01 -2.997442781925201416e-01 8.845275640487670898e-02 9.619354456663131714e-02 1.135367602109909058e-01 4.544498864561319351e-03 5.227837711572647095e-02 -2.581356279551982880e-02 -1.605398394167423248e-02 -4.023776389658451080e-03 1.219756081700325012e-01 -2.436231821775436401e-01 1.034813374280929565e-02 2.763112448155879974e-02 4.606981948018074036e-02 -4.630510807037353516e-01 2.742327749729156494e-02 2.039471082389354706e-02 -1.993587315082550049e-01 1.332646515220403671e-02 -3.505192995071411133e-01 3.579388186335563660e-02 -3.679483234882354736e-01
8.880466967821121216e-02 1.198170557618141174e-01 2.384706884622573853e-01 1.074970662593841553e-01 5.505068600177764893e-02 1.879113912582397461e-01 1.790134906768798828e-01 9.419564739800989628e-04 -2.440379410982131958e-01 1.269403398036956787e-01 -1.194532662630081177e-01 1.498695760965347290e-01 -5.723299086093902588e-02 -6.911157816648483276e-02 -1.577843874692916870e-01 -1.445311009883880615e-01 -1.734875291585922241e-01 -2.188189178705215454e-01 2.479440867900848389e-01 3.737764656543731689e-01 7.185217738151550293e-02 -1.707813143730163574e-01 -6.829958409070968628e-03 -2.191532552242279053e-01 -3.536668419837951660e-01 1.337195038795471191e-01 2.582523524761199951e-01 -2.353481948375701904e-01 -1.631522551178932190e-02 -2.125595808029174805e-01 1.847952045500278473e-02 1.755669713020324707e-02
-1.927553564310073853e-01 -1.611568927764892578e-01 2.150152325630187988e-01 -1.471072435379028320e-01 1.401470154523849487e-01 -3.046100735664367676e-01 1.191124171018600464e-01 -1.809021383523941040e-01 -1.617591083049774170e-01 1.483410745859146118e-01 -9.944226592779159546e-02 9.383358061313629150e-02 -1.921345293521881104e-01 -2.331683784723281860e-01 -9.658200293779373169e-02 4.282546788454055786e-02 -2.199072688817977905e-01 1.076572835445404053e-01 3.440059721469879150e-02 3.254736065864562988e-01 -2.436352372169494629e-01 7.843776047229766846e-02 -1.793879717588424683e-01 5.913619324564933777e-02 -1.723537147045135498e-01 -8.248040080070495605e-02 -1.126736700534820557e-01 -2.035229355096817017e-01 -2.638537287712097168e-01 3.097682297229766846e-01 7.440589834004640579e-04 -1.260749697685241699e-01
-3.635970875620841980e-02 -1.462313532829284668e-01 3.098780810832977295e-01 4.927458465099334717e-01 -1.633111387491226196e-01 -2.235985100269317627e-01 -2.409242838621139526e-01 -1.318241655826568604e-01 -1.047244742512702942e-01 -7.353089749813079834e-02 1.786643080413341522e-02 1.182284429669380188e-01 1.593936532735824585e-01 -1.296664960682392120e-02 1.412951648235321045e-01 1.019210442900657654e-01 -2.238758355379104614e-01 -1.325854063034057617e-01 1.712380163371562958e-02 2.945468723773956299e-01 -1.294358521699905396e-01 5.133521929383277893e-02 -1.918809562921524048e-01 -1.980122923851013184e-01 -1.282892227172851562e-01 9.121585753746330738e-04 1.259406507015228271e-01 -2.728437781333923340e-01 1.766924862749874592e-03 -1.673219501972198486e-01 4.345549643039703369e-02 -1.138697564601898193e-01
-2.042445354163646698e-02 -1.354982703924179077e-01 -9.450068697333335876e-03 5.126767605543136597e-02 2.050071507692337036e-01 -3.253672719001770020e-01 1.515742987394332886e-01 1.444084793329238892e-01 -1.715618818998336792e-01 -3.495661541819572449e-02 2.386685907840728760e-01 4.087894856929779053e-01 -1.220406070351600647e-01 4.999113827943801880e-02 6.108697131276130676e-02 -4.041313007473945618e-02 -7.901968434453010559e-03 -5.399527773261070251e-02 3.309163451194763184e-01 7.973212003707885742e-02 -2.847701311111450195e-01 2.115118503570556641e-01 3.599391505122184753e-02 -2.661359608173370361e-01 -1.167092025279998779e-01 6.002582609653472900e-02 2.650573849678039551e-01 -2.502396404743194580e-01 -1.290960609912872314e-01 4.345746710896492004e-03 1.516249030828475952e-01 -5.224785208702087402e-02
1.866863369941711426e-01 9.379462152719497681e-02 2.147184908390045166e-01 2.721049487590789795e-01 -5.696887150406837463e-02 -2.269445955753326416e-01 1.065859943628311157e-01 1.416737288236618042e-01 1.076670661568641663e-01 -9.397576749324798584e-02 -2.106143832206726074e-01 2.718440592288970947e-01 1.513940561562776566e-02 -1.105484515428543091e-01 1.566018909215927124e-01 -1.973101347684860229e-01 -1.942398250102996826e-01 -4.199642837047576904e-01 2.381265461444854736e-01 1.212088763713836670e-01 -8.416577428579330444e-02 -6.432548165321350098e-02 1.469414085149765015e-01 -1.784418374300003052e-01 -2.867914438247680664e-01 1.534908264875411987e-01 -5.523150786757469177e-02 -9.980369359254837036e-02 8.118560910224914551e-02 -1.096700876951217651e-01 -5.079487338662147522e-02 -2.127647995948791504e-01
1.357118040323257446e-02 -3.900336027145385742e-01 -7.141691446304321289e-02 4.119587317109107971e-02 6.390237063169479370e-02 -2.619348168373107910e-01 -1.424306035041809082e-01 9.138907305896282196e-03 1.373496055603027344e-01 3.612501621246337891e-01 9.570693597197532654e-03 2.520938403904438019e-03 -5.879851430654525757e-02 -3.010210692882537842e-01 -1.423624996095895767e-02 3.143296763300895691e-02 -1.261454075574874878e-01 -3.540557622909545898e-02 -2.270835451781749725e-02 1.390660703182220459e-01 -4.437968134880065918e-02 -1.172209382057189941e-01 -3.999593555927276611e-01 -1.513895392417907715e-01 -1.166515648365020752e-01 3.157069906592369080e-02 -5.526901409029960632e-02 -3.430477082729339600e-01 1.226889714598655701e-01 -3.005809187889099121e-01 5.639602988958358765e-02 -1.534992605447769165e-01
-6.618032604455947876e-02 -2.794110476970672607e-01 2.369763888418674469e-02 -1.735044419765472412e-01 -9.463980048894882202e-02 -8.580095320940017700e-02 7.944200187921524048e-02 -7.689271122217178345e-02 5.850491300225257874e-02 2.695582509040832520e-01 -2.509585618972778320e-01 3.264173865318298340e-01 -8.643390983343124390e-02 -1.043839380145072937e-01 3.637026622891426086e-02 -2.849312126636505127e-01 -6.633008271455764771e-02 -2.116799354553222656e-01 -6.707713752985000610e-02 1.404073387384414673e-01 -8.778908103704452515e-02 4.663637280464172363e-02 -2.359138876199722290e-01 -2.754499912261962891e-01 4.867536574602127075e-02 -5.774015933275222778e-02 -1.510475575923919678e-02 -2.288623750209808350e-01 2.854837290942668915e-02 -1.584864407777786255e-01 4.342368245124816895e-01 -1.556222587823867798e-01
6.814038008451461792e-02 -2.855929732322692871e-01 1.231433674693107605e-01 8.092521131038665771e-02 1.317155659198760986e-01 -1.979118883609771729e-01 8.153941482305526733e-02 -5.585386604070663452e-02 4.842839390039443970e-02 1.547633707523345947e-01 -1.724292784929275513e-01 2.044214121997356415e-02 1.923092156648635864e-01 2.686126232147216797e-01 -1.507538855075836182e-01 -1.365493796765804291e-02 3.037945181131362915e-02 -1.283639669418334961e-01 -6.854379177093505859e-02 2.339581400156021118e-01 -2.225251495838165283e-01 -2.002910077571868896e-01 8.967827260494232178e-02 5.641172174364328384e-03 -2.411872595548629761e-01 2.400310784578323364e-01 2.136276476085186005e-02 -3.841701149940490723e-01 -1.527531817555427551e-02 6.851180922240018845e-03 1.246335357427597046e-01 -4.279164969921112061e-01
2.419071793556213379e-01 -4.742148518562316895e-02 2.077342569828033447e-01 1.277441233396530151e-01 3.822827711701393127e-02 -4.111971259117126465e-01 5.047853291034698486e-02 -2.094106376171112061e-01 3.336964175105094910e-02 1.203065738081932068e-01 -5.517596006393432617e-02 1.672254204750061035e-01 1.357906498014926910e-02 -1.625610888004302979e-01 -1.539852172136306763e-01 1.717835366725921631e-01 6.946450471878051758e-02 -1.035263761878013611e-01 -3.180179297924041748e-01 7.337555871345102787e-04 -1.939566284418106079e-01 -1.092853397130966187e-01 -4.740617051720619202e-02 -2.888249754905700684e-01 -3.698458969593048096e-01 6.036350876092910767e-02 -1.400451660156250000e-01 -1.198367923498153687e-01 -7.494649291038513184e-02 9.328396059572696686e-03 9.640096127986907959e-02 -3.083474636077880859e-01
-8.454200625419616699e-02 -2.122253477573394775e-01 -1.558351069688796997e-01 -1.777616292238235474e-01 2.634719014167785645e-01 1.940249651670455933e-02 1.111300438642501831e-01 2.056146413087844849e-01 -1.084343940019607544e-01 -9.630841016769409180e-02 6.501225382089614868e-02 6.720153242349624634e-02 6.037368997931480408e-02 -2.847974896430969238e-01 7.262346148490905762e-02 -6.060227379202842712e-02 -3.247262537479400635e-01 -1.783678866922855377e-02 7.649359852075576782e-02 3.581607043743133545e-01 -3.922791779041290283e-01 -6.167081650346517563e-03 -1.354710906744003296e-01 -5.195774883031845093e-02 -2.792478501796722412e-01 1.102952733635902405e-01 4.219410941004753113e-02 -3.855448216199874878e-02 1.528885662555694580e-01 -2.891362309455871582e-01 1.217327713966369629e-01 -1.181410849094390869e-01
3.220769166946411133e-01 -2.169665247201919556e-01 6.956945359706878662e-02 3.502056375145912170e-02 -1.511179804801940918e-01 1.529362201690673828e-01 1.409601122140884399e-01 -1.332874894142150879e-01 -1.572987288236618042e-01 -1.347130388021469116e-01 2.562932670116424561e-01 9.987556934356689453e-02 -6.650454550981521606e-02 5.116105452179908752e-02 -3.499370515346527100e-01 1.774211376905441284e-01 -1.561261862516403198e-01 -1.315319538116455078e-01 1.122640371322631836e-01 4.145474433898925781e-01 -2.790695987641811371e-02 -9.477199614048004150e-02 -1.900208592414855957e-01 -3.801999241113662720e-02 -2.322035655379295349e-02 -4.457924515008926392e-04 4.017552733421325684e-02 -2.781669199466705322e-01 -1.510403454303741455e-01 -1.234777346253395081e-01 -1.465177386999130249e-01 -2.593017816543579102e-01
1.659163981676101685e-01 -8.498134464025497437e-02 -1.943665295839309692e-01 -1.398795545101165771e-01 6.923153251409530640e-02 -2.844148576259613037e-01 2.704800963401794434e-01 -2.298597097396850586e-01 7.059107720851898193e-02 6.567824631929397583e-02 1.397487819194793701e-01 1.160261221230030060e-03 -1.477630883455276489e-01 -2.522829473018646240e-01 -2.661526203155517578e-01 2.096549123525619507e-01 -1.875552684068679810e-01 4.263182729482650757e-02 2.354611307382583618e-01 1.885222196578979492e-01 -2.583613693714141846e-01 -1.482071429491043091e-01 -3.183937966823577881e-01 7.573903352022171021e-02 -1.596549153327941895e-01 8.056160807609558105e-02 -2.945297770202159882e-02 -1.983544975519180298e-01 -1.345240026712417603e-01 7.708615064620971680e-02 2.166998386383056641e-01 1.145150512456893921e-02
-6.340882740914821625e-03 -1.085757389664649963e-01 -2.224474400281906128e-02 -1.024745032191276550e-01 2.595843672752380371e-01 1.283891052007675171e-01 6.018075346946716309e-02 6.014373153448104858e-02 -9.301760792732238770e-02 -2.083919793367385864e-01 -1.101119667291641235e-01 4.113640263676643372e-02 -9.173305332660675049e-02 -3.951183259487152100e-01 -6.732086651027202606e-03 3.706012153998017311e-03 -3.483045995235443115e-01 -1.033700704574584961e-01 -1.696044355630874634e-01 4.136559665203094482e-01 -2.481282800436019897e-01 1.514459252357482910e-01 -1.800233572721481323e-01 -1.187949925661087036e-01 -2.514622807502746582e-01 1.693040430545806885e-01 1.076303124427795410e-01 -5.093552172183990479e-02 -4.672266915440559387e-02 -2.865743339061737061e-01 3.029466606676578522e-03 -4.779618233442306519e-02
8.321077376604080200e-02 1.794955432415008545e-01 -6.481381505727767944e-02 -1.149561628699302673e-02 1.154826655983924866e-01 -8.427833765745162964e-02 6.088075786828994751e-02 5.311721935868263245e-03 -6.251692771911621094e-03 9.871685178950428963e-04 -5.450128391385078430e-02 2.075260877609252930e-01 3.297286033630371094e-01 -1.340172290802001953e-01 -2.935481667518615723e-01 -1.848252490162849426e-02 3.388147428631782532e-02 -6.097387522459030151e-03 1.376582235097885132e-01 3.477348685264587402e-01 -1.018644496798515320e-01 -3.009734749794006348e-01 9.199811145663261414e-03 1.390358656644821167e-01 -1.376430690288543701e-01 2.786483801901340485e-02 2.216707915067672729e-01 -4.354512691497802734e-01 -2.152683679014444351e-03 -1.411082744598388672e-01 8.769333362579345703e-03 -3.649344444274902344e-01
2.282769381999969482e-01 -1.746194362640380859e-01 1.007125340402126312e-02 1.051235049962997437e-01 1.374371200799942017e-01 6.110727787017822266e-02 -2.005630135536193848e-01 -2.603183984756469727e-01 1.464899629354476929e-01 1.153042353689670563e-02 -1.085518524050712585e-01 1.642480641603469849e-01 -2.761090993881225586e-01 -1.225955113768577576e-01 -4.858516156673431396e-02 -1.448532491922378540e-01 6.111076101660728455e-03 -7.302790135145187378e-02 3.774664551019668579e-02 3.656158745288848877e-01 -1.895568221807479858e-01 -5.683694779872894287e-02 2.264684885740280151e-01 -1.377925872802734375e-01 -3.654597103595733643e-01 -1.140473261475563049e-01 -5.217905342578887939e-02 -4.092408344149589539e-02 8.666799217462539673e-02 -2.446605861186981201e-01 3.552905917167663574e-01 -7.870821654796600342e-02
-3.954034671187400818e-02 -8.874648064374923706e-02 -4.813573136925697327e-02 2.692846395075321198e-02 1.864086985588073730e-01 -9.582775831222534180e-02 3.933070600032806396e-02 -5.156757310032844543e-02 -1.869582980871200562e-01 1.383550316095352173e-01 -1.451675146818161011e-01 -4.672946408390998840e-02 3.289732635021209717e-01 1.820289157330989838e-02 -2.354877740144729614e-01 -2.183948010206222534e-01 8.031917363405227661e-02 4.189206287264823914e-02 1.965896338224411011e-01 2.979624271392822266e-01 -2.750349044799804688e-01 -1.768251508474349976e-01 -7.395850121974945068e-02 -1.373423486948013306e-01 -7.125899195671081543e-02 -1.192368641495704651e-01 2.656995058059692383e-01 -4.742594659328460693e-01 -1.411989424377679825e-02 -1.877391636371612549e-01 -2.592174150049686432e-02 -1.803126931190490723e-01
1.338273286819458008e-02 -2.104962766170501709e-01 1.768796592950820923e-01 1.180835533887147903e-02 9.108746796846389771e-02 -4.366103410720825195e-01 -4.490891098976135254e-02 -1.147590205073356628e-01 -1.814499497413635254e-01 9.518146514892578125e-02 5.901308357715606689e-02 7.651451975107192993e-03 6.252845376729965210e-02 2.616246044635772705e-01 -2.358884736895561218e-02 1.336796432733535767e-01 -8.411528915166854858e-02 -2.142284810543060303e-01 -1.073673740029335022e-01 2.954587936401367188e-01 -2.167244553565979004e-01 -7.529011368751525879e-02 -3.862746059894561768e-02 1.265378892421722412e-01 -7.106589525938034058e-02 2.968182563781738281e-01 1.552391797304153442e-01 -3.365891277790069580e-01 -9.733061492443084717e-02 -3.849968686699867249e-02 2.592480480670928955e-01 -2.074197977781295776e-01
-9.778707474470138550e-02 -2.026768624782562256e-01 -2.692556008696556091e-02 9.320930391550064087e-02 3.521606028079986572e-01 -9.309749002568423748e-04 -1.184827908873558044e-01 -2.415424026548862457e-02 -1.752759367227554321e-01 9.153034538030624390e-03 1.533880680799484253e-01 2.804654240608215332e-01 3.799261897802352905e-02 -1.374674290418624878e-01 8.535078167915344238e-02 6.279711425304412842e-02 -3.690724670886993408e-01 3.332530613988637924e-04 -1.288420259952545166e-01 2.329982370138168335e-01 -2.982766032218933105e-01 -1.921025067567825317e-01 7.119146734476089478e-02 -1.973214298486709595e-01 -4.121279120445251465e-01 1.908449232578277588e-01 1.986099779605865479e-01 -3.456827625632286072e-02 9.445268660783767700e-03 -7.455810904502868652e-02 6.100588291883468628e-02 5.901563540101051331e-02
2.970339655876159668e-01 -1.594180613756179810e-01 -2.207486145198345184e-02 6.509280949831008911e-02 8.090044371783733368e-03 1.294982731342315674e-01 5.577110871672630310e-02 2.113813161849975586e-02 -2.932434342801570892e-02 1.181373000144958496e-01 -1.445996612310409546e-01 3.049853742122650146e-01 -2.260619252920150757e-01 -1.611926406621932983e-01 8.115443587303161621e-02 -1.283385157585144043e-01 -1.141712963581085205e-01 1.688722521066665649e-01 -1.289965361356735229e-01 3.515023589134216309e-01 -1.871730685234069824e-01 -1.675996184349060059e-01 2.038515210151672363e-01 -8.830161392688751221e-02 -2.809672057628631592e-01 7.727015018463134766e-02 1.544090658426284790e-01 -1.625520735979080200e-01 2.800422608852386475e-01 -2.125374227762222290e-01 2.631493508815765381e-01 -1.005460098385810852e-01
2.131776809692382812e-01 -1.424478888511657715e-01 -9.410292655229568481e-02 4.534274339675903320e-02 2.655118405818939209e-01 -1.321017295122146606e-01 -1.104246173053979874e-02 -9.568786621093750000e-02 -1.563936769962310791e-01 -1.756485551595687866e-01 2.635086476802825928e-01 2.019187957048416138e-01 -1.616927832365036011e-01 -2.821572823449969292e-03 -2.361965924501419067e-01 -6.876561790704727173e-02 -1.722603291273117065e-01 -1.139656528830528259e-01 1.503997296094894409e-01 2.865519821643829346e-01 -8.146182447671890259e-02 -1.617373079061508179e-01 -1.820164546370506287e-02 -7.019906491041183472e-02 -2.123205810785293579e-01 7.072147727012634277e-02 3.639928698539733887e-01 1.574101857841014862e-02 -1.179025024175643921e-01 -1.790331304073333740e-01 3.815397024154663086e-01 1.189244687557220459e-01
1.531268507242202759e-01 -3.577791452407836914e-01 1.132440790534019470e-01 1.614342033863067627e-01 1.782939136028289795e-01 -3.512512147426605225e-01 8.555170893669128418e-02 -2.134498804807662964e-01 -1.611788868904113770e-01 1.990540921688079834e-01 1.965883187949657440e-02 -2.931120060384273529e-02 5.973720457404851913e-03 1.433296352624893188e-01 -1.455258876085281372e-01 3.413177654147148132e-02 6.849504541605710983e-03 -9.627360105514526367e-02 -1.853857338428497314e-01 2.771404087543487549e-01 -2.415507435798645020e-01 -2.374560683965682983e-01 -1.429307758808135986e-01 1.049174442887306213e-01 2.186145260930061340e-02 1.965632140636444092e-01 -6.049749627709388733e-02 -3.895801901817321777e-01 6.408142298460006714e-02 -3.518675640225410461e-02 8.972626179456710815e-02 -1.313171088695526123e-01
-5.282471328973770142e-02 -2.242016792297363281e-01 -1.222021728754043579e-01 -1.709779165685176849e-02 1.800376176834106445e-01 -2.017221599817276001e-02 1.750163286924362183e-01 -1.631624251604080200e-02 -1.649964749813079834e-01 -3.783329725265502930e-01 -2.904702909290790558e-02 1.674475073814392090e-01 -2.379943877458572388e-01 -3.284137248992919922e-01 -1.281489897519350052e-02 -5.760094523429870605e-02 -2.874400615692138672e-01 -1.250934004783630371e-01 -3.589165210723876953e-02 3.095344305038452148e-01 -2.969250679016113281e-01 1.093628555536270142e-01 -1.020142808556556702e-01 -2.671086788177490234e-01 -3.219033032655715942e-02 1.807242035865783691e-01 -1.406586021184921265e-01 -1.411241590976715088e-01 1.893966346979141235e-01 -7.150093466043472290e-02 2.860133163630962372e-02 -9.127217531204223633e-02
-9.012934751808643341e-03 -9.700871258974075317e-02 -7.290472835302352905e-02 -2.347924709320068359e-01 1.090940162539482117e-01 -3.812953233718872070e-01 1.135555729269981384e-01 -5.643749237060546875e-02 5.347496271133422852e-02 2.474100440740585327e-01 -4.596093669533729553e-02 2.989949285984039307e-02 3.626083582639694214e-02 -2.226154208183288574e-01 -2.713077235966920853e-03 4.238285869359970093e-02 -1.462191641330718994e-01 -2.124564349651336670e-01 -1.061104461550712585e-01 3.766080141067504883e-01 -2.474604099988937378e-01 -1.765050143003463745e-01 -3.655501604080200195e-01 1.709800958633422852e-01 -4.120566695928573608e-02 1.724962443113327026e-01 4.260670021176338196e-02 -1.107994839549064636e-01 -1.418301612138748169e-01 5.605486035346984863e-02 2.925371229648590088e-01 8.775378763675689697e-02
6.371986865997314453e-02 -7.264582812786102295e-02 3.478740155696868896e-02 2.315341830253601074e-01 -1.061075180768966675e-01 -1.349430531263351440e-01 1.114831119775772095e-02 1.749434880912303925e-02 -2.100008130073547363e-01 -1.586798205971717834e-02 3.902542963624000549e-02 -5.424469336867332458e-02 -3.094417154788970947e-01 -1.622574031352996826e-01 -3.767702579498291016e-01 1.862647384405136108e-01 -3.275778889656066895e-02 -6.751195341348648071e-02 3.062173426151275635e-01 3.813166916370391846e-01 -2.827323973178863525e-01 -1.383777409791946411e-01 -1.256271898746490479e-01 -9.878548979759216309e-02 -1.838489323854446411e-01 -3.861282393336296082e-02 1.172632277011871338e-01 -1.209906786680221558e-01 1.875855624675750732e-01 -2.297522276639938354e-01 -1.735187172889709473e-01 8.486763387918472290e-02
2.432134300470352173e-01 -5.171068012714385986e-02 5.119648948311805725e-02 -1.046269759535789490e-01 -9.278897941112518311e-02 -4.204015433788299561e-01 5.061800405383110046e-02 -1.575087457895278931e-01 -2.025818824768066406e-01 -2.517960071563720703e-01 7.940361648797988892e-02 -1.710750162601470947e-02 4.796307906508445740e-02 1.067991182208061218e-01 -2.218101732432842255e-02 -6.346396356821060181e-02 2.509413063526153564e-01 -2.279013991355895996e-01 2.276597172021865845e-02 3.818016350269317627e-01 -2.545749545097351074e-01 -2.564575970172882080e-01 2.771049179136753082e-02 -3.984220325946807861e-02 -1.913684606552124023e-01 4.458004236221313477e-02 3.382311016321182251e-02 -3.136030137538909912e-01 -1.082528978586196899e-01 -7.524065673351287842e-02 6.222557649016380310e-02 -1.706896275281906128e-01
-1.311934459954500198e-02 -2.372867017984390259e-01 2.606141865253448486e-01 -1.877025663852691650e-01 1.025143042206764221e-01 -2.734004259109497070e-01 -1.671287864446640015e-01 -1.725363894365727901e-03 -2.468636631965637207e-01 1.110913082957267761e-01 -2.586343288421630859e-01 2.464833855628967285e-01 -2.071964740753173828e-01 -1.932282000780105591e-01 1.828398555517196655e-01 -1.210017278790473938e-01 -1.335251927375793457e-01 1.127829924225807190e-01 -4.446155950427055359e-02 1.316216140985488892e-01 -2.004113495349884033e-01 -7.704596221446990967e-02 -3.309392035007476807e-01 -1.479023247957229614e-01 -1.604712605476379395e-01 -5.600617453455924988e-02 -8.941293507814407349e-02 -2.518105506896972656e-01 -6.149309501051902771e-02 8.410307765007019043e-02 5.639042332768440247e-02 -2.371472865343093872e-01
3.106487095355987549e-01 -2.736614644527435303e-01 2.144870012998580933e-01 1.368845403194427490e-01 4.976737499237060547e-02 -8.062315732240676880e-02 -3.620363771915435791e-02 1.610686331987380981e-01 7.183584850281476974e-03 -1.043442636728286743e-01 2.027004808187484741e-01 2.067710906267166138e-01 -5.288732051849365234e-02 -1.387613415718078613e-01 -4.557958990335464478e-02 -8.072909712791442871e-02 1.072546169161796570e-01 -1.922054886817932129e-01 7.997772097587585449e-02 2.396678030490875244e-01 1.250736862421035767e-01 -2.596649825572967529e-01 -2.111053168773651123e-01 -2.035285532474517822e-01 2.679443918168544769e-02 7.839999347925186157e-02 -1.713939160108566284e-01 -4.244307577610015869e-01 2.122568711638450623e-02 -3.054503798484802246e-01 1.032282114028930664e-01 8.711473084986209869e-03
2.057508528232574463e-01 -3.094481527805328369e-01 2.395645081996917725e-01 6.972122937440872192e-02 1.490798294544219971e-01 -2.326024472713470459e-01 -1.578883826732635498e-01 -1.130878552794456482e-01 1.163477078080177307e-01 2.424138635396957397e-01 -4.523544013500213623e-02 -9.844505041837692261e-02 -2.015626132488250732e-01 -1.078524813055992126e-01 -5.941190198063850403e-02 4.948030412197113037e-02 -2.184985280036926270e-01 7.725547254085540771e-02 -3.580402117222547531e-03 1.321935802698135376e-01 -2.088031917810440063e-01 -1.398574411869049072e-01 -1.148113906383514404e-01 3.972119465470314026e-02 -1.243077740073204041e-01 -4.174592718482017517e-02 7.921154052019119263e-02 -4.774630963802337646e-01 1.386817991733551025e-01 -2.929047346115112305e-01 1.100805252790451050e-01 -1.601032763719558716e-01
-8.535814285278320312e-02 2.624350227415561676e-02 3.401302918791770935e-02 2.665213048458099365e-01 -1.156533882021903992e-01 -2.601142823696136475e-01 2.507500723004341125e-02 2.835705876350402832e-01 1.491767615079879761e-01 -1.584353297948837280e-02 1.236683204770088196e-01 3.025188148021697998e-01 6.339364498853683472e-02 -1.519833654165267944e-01 9.310349076986312866e-02 1.642030626535415649e-01 1.475738547742366791e-02 -1.196104064583778381e-01 7.019346952438354492e-02 3.470607697963714600e-01 -3.248035609722137451e-01 -3.427149057388305664e-01 -7.570994645357131958e-02 -1.854363232851028442e-01 -4.060519486665725708e-02 1.520224511623382568e-01 1.752674579620361328e-02 -2.225605845451354980e-01 1.221315115690231323e-01 -6.510138045996427536e-03 -2.418344914913177490e-01 -1.211576983332633972e-01
1.457443535327911377e-01 1.145665645599365234e-01 2.479971051216125488e-01 -3.867131173610687256e-01 7.877902686595916748e-02 -2.551096677780151367e-01 1.094974810257554054e-03 1.070580035448074341e-01 7.662048935890197754e-02 2.104235291481018066e-01 -6.501417607069015503e-02 9.166076779365539551e-03 -2.783960998058319092e-01 -1.304666548967361450e-01 -1.929559558629989624e-01 1.535993963479995728e-01 -1.241187155246734619e-01 -1.985314339399337769e-01 -4.135607928037643433e-02 2.300957739353179932e-01 -2.661325037479400635e-01 5.818426981568336487e-02 -3.492337465286254883e-01 2.251269668340682983e-02 -3.670791909098625183e-02 8.108078688383102417e-02 1.672401428222656250e-01 -2.560210525989532471e-01 -2.101765386760234833e-02 -5.036268383264541626e-02 -7.553223520517349243e-02 -2.138807922601699829e-01
-9.686311334371566772e-02 -6.658990681171417236e-02 -1.156876012682914734e-01 -2.296291440725326538e-01 6.593497842550277710e-02 -2.599903643131256104e-01 3.499844074249267578e-01 7.559902966022491455e-02 1.975115090608596802e-01 4.617832601070404053e-03 1.187847033143043518e-01 3.502813279628753662e-01 8.143569529056549072e-02 2.841345965862274170e-02 5.258532613515853882e-02 -1.989563852548599243e-01 -1.867421567440032959e-01 -1.446829736232757568e-01 9.333378076553344727e-02 2.957027852535247803e-01 -1.638496816158294678e-01 2.541535794734954834e-01 -6.297789514064788818e-02 -1.425059139728546143e-01 -2.456142753362655640e-01 2.832170724868774414e-01 -1.605554819107055664e-01 -2.210939675569534302e-02 -6.361610442399978638e-02 1.090026423335075378e-01 1.112720742821693420e-01 -1.775084882974624634e-01
1.417604833841323853e-01 -1.432246267795562744e-01 -8.507607877254486084e-02 -1.696161925792694092e-01 1.293429136276245117e-01 -5.399570614099502563e-02 1.254183948040008545e-01 1.029908191412687302e-02 -2.572759985923767090e-01 1.289893984794616699e-01 2.217866927385330200e-01 2.468593120574951172e-01 2.705727517604827881e-01 -3.088645078241825104e-02 -1.011359989643096924e-01 2.161595225334167480e-01 -1.572465598583221436e-01 -5.069252103567123413e-02 2.809343934059143066e-01 1.834093630313873291e-01 -1.921420693397521973e-01 -1.239073053002357483e-01 7.000368833541870117e-02 5.341310799121856689e-02 -4.503881633281707764e-01 2.715680003166198730e-01 -7.100330293178558350e-02 -1.274393051862716675e-01 2.280860953032970428e-02 -2.360708117485046387e-01 9.902120381593704224e-02 2.594446763396263123e-03
-3.240631222724914551e-01 -2.090064734220504761e-01 1.196279525756835938e-01 -2.439889162778854370e-01 4.733050242066383362e-02 -2.206314355134963989e-01 7.065116614103317261e-02 3.577965125441551208e-02 -1.896110773086547852e-01 1.664645969867706299e-01 -4.398640245199203491e-02 3.546663001179695129e-02 -5.561043322086334229e-02 -2.327990084886550903e-01 8.648818731307983398e-02 5.700298026204109192e-02 -7.524013519287109375e-02 -2.997093833982944489e-02 9.706513583660125732e-02 1.685292720794677734e-01 -2.479284852743148804e-01 5.083401128649711609e-02 -2.165626287460327148e-01 -1.272483766078948975e-01 -1.747407317161560059e-01 -1.348615437746047974e-01 -1.376483887434005737e-01 -3.601987957954406738e-01 -9.755073487758636475e-02 6.775184720754623413e-02 2.055193036794662476e-01 -4.001383781433105469e-01
-6.689595431089401245e-02 1.646556407213211060e-01 1.385933607816696167e-01 1.404948234558105469e-01 3.079422116279602051e-01 -5.020457506179809570e-02 3.262263834476470947e-01 -5.645668879151344299e-02 -6.502290070056915283e-02 -1.200449094176292419e-02 -9.441788494586944580e-02 7.728455960750579834e-02 -1.339395642280578613e-01 -2.142203971743583679e-02 -1.839464753866195679e-01 1.007708609104156494e-01 -1.290781646966934204e-01 -3.914475440979003906e-02 3.452453389763832092e-02 4.397725760936737061e-01 -9.329771250486373901e-02 -1.216210126876831055e-01 3.579697012901306152e-02 -1.479464620351791382e-01 -3.739056289196014404e-01 3.611512482166290283e-01 6.279517710208892822e-02 -1.500369631685316563e-03 -1.642848700284957886e-01 -2.793698012828826904e-01 1.699245907366275787e-02 4.357966035604476929e-02
1.007291600108146667e-01 -4.246519878506660461e-02 1.685984283685684204e-01 5.395756289362907410e-02 2.377776205539703369e-01 -1.502449065446853638e-01 2.112819999456405640e-01 -1.986575126647949219e-02 9.032268822193145752e-02 2.206050008535385132e-01 -2.714005410671234131e-01 -3.758823126554489136e-02 -3.355600535869598389e-01 -1.587828397750854492e-01 7.468839734792709351e-02 4.358518123626708984e-02 -1.623271554708480835e-01 -1.590610295534133911e-01 1.347758322954177856e-01 1.598728746175765991e-01 -2.265818864107131958e-01 -1.844495236873626709e-01 -1.415907293558120728e-01 9.585205465555191040e-03 -7.423298805952072144e-02 -2.165877372026443481e-01 1.073636338114738464e-01 -2.057949602603912354e-01 -2.708099484443664551e-01 -2.620696723461151123e-01 3.258439302444458008e-01 3.652727231383323669e-03
-5.610056966543197632e-02 1.594370305538177490e-01 -2.182530015707015991e-01 -1.540811955928802490e-01 -2.202457003295421600e-02 -1.761303693056106567e-01 1.254803091287612915e-01 -7.319545745849609375e-02 -2.430158481001853943e-02 -2.317917197942733765e-01 1.041416153311729431e-01 -8.786923438310623169e-02 7.223330438137054443e-02 -1.751099675893783569e-01 -9.323070943355560303e-02 -2.783141732215881348e-01 -1.609056293964385986e-01 -5.686186254024505615e-02 9.610343724489212036e-02 4.008549749851226807e-01 -3.774596154689788818e-01 5.572033300995826721e-02 -5.966348201036453247e-02 -1.641883999109268188e-01 -1.979049891233444214e-01 2.142748534679412842e-01 1.537928283214569092e-01 -1.691084504127502441e-01 -2.824006974697113037e-01 -4.439317435026168823e-02 2.278214991092681885e-01 -8.021704107522964478e-02
5.062510073184967041e-02 1.736991852521896362e-01 -7.021678984165191650e-02 -3.690872341394424438e-02 1.300659477710723877e-01 -2.388259917497634888e-01 2.472682446241378784e-01 -2.936332859098911285e-02 -7.784901559352874756e-02 2.185746729373931885e-01 -2.735758125782012939e-01 -2.938198298215866089e-02 -1.965257525444030762e-01 -7.217056304216384888e-02 -1.159709542989730835e-01 -2.435943782329559326e-01 8.852553367614746094e-02 -4.331704974174499512e-01 1.562710851430892944e-01 3.320069313049316406e-01 -2.001795768737792969e-01 1.108253300189971924e-01 -9.240125864744186401e-02 -2.016746103763580322e-01 -1.399459838867187500e-01 2.907468937337398529e-02 -1.810541301965713501e-01 1.623888686299324036e-02 -1.899668872356414795e-01 -4.474920406937599182e-02 2.062743455171585083e-01 -1.142470613121986389e-01
-1.220036484301090240e-02 -2.346109151840209961e-01 5.375876650214195251e-02 1.642636656761169434e-01 3.230497986078262329e-02 -3.424507081508636475e-01 4.997956566512584686e-03 -3.572681248188018799e-01 3.816805779933929443e-02 4.865534976124763489e-02 3.408993408083915710e-02 1.833712160587310791e-01 -1.408681571483612061e-01 1.749292612075805664e-01 -7.148768007755279541e-02 7.185226678848266602e-02 -4.343260824680328369e-02 -2.865577861666679382e-02 -3.281385898590087891e-01 2.444926649332046509e-01 -5.333415269851684570e-01 -6.383848190307617188e-02 5.211269110441207886e-02 5.883407965302467346e-02 -9.683862328529357910e-02 7.446207106113433838e-02 2.603191323578357697e-02 -2.439464926719665527e-01 -9.179755300283432007e-02 -1.378726810216903687e-01 4.683493822813034058e-02 -4.689584020525217056e-03
-2.714679576456546783e-02 -2.540075182914733887e-01 8.016040921211242676e-02 -8.355347812175750732e-02 -6.364633888006210327e-02 -1.539749056100845337e-01 2.555888891220092773e-01 -4.629986733198165894e-02 -5.463835969567298889e-02 1.711048334836959839e-01 -1.408582627773284912e-01 -4.263892024755477905e-02 -1.764740981161594391e-02 -4.764875173568725586e-01 -1.108717173337936401e-01 -2.110653072595596313e-01 1.384996622800827026e-01 -1.135340146720409393e-02 -6.984923034906387329e-02 2.775302529335021973e-01 -1.992851048707962036e-01 9.898766130208969116e-02 -2.522997856140136719e-01 -1.160525605082511902e-01 1.915144771337509155e-01 5.065892636775970459e-02 3.844311833381652832e-02 -1.408773660659790039e-01 5.549069121479988098e-02 -1.274476796388626099e-01 -6.494878232479095459e-02 -4.195654392242431641e-01
3.651705086231231689e-01 -2.633179724216461182e-01 1.114397943019866943e-01 2.076786383986473083e-02 1.668437123298645020e-01 -1.304745972156524658e-01 2.025462985038757324e-01 -2.974540181457996368e-02 2.106029838323593140e-01 6.091681495308876038e-02 -7.984337955713272095e-02 2.463398277759552002e-01 -1.276922523975372314e-01 -5.517271906137466431e-02 -1.436882168054580688e-01 -1.740294545888900757e-01 1.897107511758804321e-01 -2.605539560317993164e-01 5.080742388963699341e-02 2.510800063610076904e-01 -1.146738305687904358e-01 2.800484374165534973e-02 -6.990296393632888794e-02 -8.624236285686492920e-02 -3.038143813610076904e-01 1.014429628849029541e-01 2.475087046623229980e-01 -1.593853980302810669e-01 1.013690307736396790e-01 -1.054926067590713501e-01 -2.073624432086944580e-01 2.507345676422119141e-01
4.103639721870422363e-02 -1.790775805711746216e-01 -8.008822798728942871e-02 -1.299647837877273560e-01 3.078869283199310303e-01 -1.039947643876075745e-01 1.442886292934417725e-01 7.958871871232986450e-02 -1.220670044422149658e-01 -9.436330944299697876e-02 1.298948973417282104e-01 1.039805784821510315e-01 1.351742912083864212e-02 -1.682979613542556763e-01 -8.049719966948032379e-03 -2.526857517659664154e-02 -2.384663969278335571e-01 -1.617216169834136963e-01 5.885617062449455261e-02 7.222431898117065430e-02 -3.272455334663391113e-01 -1.839446574449539185e-01 -1.823633909225463867e-01 -8.731361478567123413e-02 -3.227138221263885498e-01 2.192401885986328125e-01 3.340552002191543579e-02 1.506340503692626953e-01 2.694296538829803467e-01 -2.510562837123870850e-01 3.096691071987152100e-01 -2.200917303562164307e-01
1.507634073495864868e-01 -2.406178414821624756e-01 2.614878714084625244e-01 4.137242585420608521e-02 1.376776844263076782e-01 -8.419966697692871094e-02 2.160064131021499634e-02 -3.160027861595153809e-01 1.293989568948745728e-01 -1.321474164724349976e-01 -2.821835875511169434e-01 6.203337386250495911e-02 -3.573477566242218018e-01 5.718744173645973206e-02 -1.774039864540100098e-01 -9.459957480430603027e-02 -1.852119266986846924e-01 -1.624126732349395752e-01 -2.136440575122833252e-02 4.064771533012390137e-01 2.039211988449096680e-02 -7.718374254181981087e-04 1.624031662940979004e-01 -1.547098457813262939e-01 -1.675877124071121216e-01 -6.703431159257888794e-02 -9.829061478376388550e-02 -1.249082162976264954e-01 8.842115849256515503e-02 -1.684344261884689331e-01 1.525065749883651733e-01 -1.986663937568664551e-01
1.137669160962104797e-01 1.230012401938438416e-01 -1.644728928804397583e-01 2.297782599925994873e-01 7.087203115224838257e-02 -3.825758695602416992e-01 -9.052395820617675781e-03 1.667209714651107788e-01 -5.269347131252288818e-02 3.347364068031311035e-02 -1.501537952572107315e-02 3.040416538715362549e-01 -2.115307450294494629e-01 7.708952575922012329e-02 1.158784702420234680e-01 2.099984511733055115e-02 2.460568696260452271e-01 4.456637054681777954e-02 3.770431270822882652e-03 4.050752222537994385e-01 -3.123911917209625244e-01 -2.142641097307205200e-01 -3.161812573671340942e-02 -1.427651196718215942e-01 -1.052883267402648926e-01 -1.048980131745338440e-01 4.116899147629737854e-02 -2.222902476787567139e-01 1.053022369742393494e-01 -1.162377744913101196e-01 9.584659337997436523e-02 -2.306516617536544800e-01
3.879874199628829956e-02 -3.247321024537086487e-02 -2.275919169187545776e-01 -4.118235781788825989e-02 -3.428554162383079529e-02 -4.255908429622650146e-01 3.612512722611427307e-02 -7.447053492069244385e-02 -2.672736644744873047e-01 -4.468878731131553650e-02 -3.325903117656707764e-01 3.433454632759094238e-01 -5.270343273878097534e-02 -1.492090225219726562e-01 -1.713920384645462036e-01 -3.818790614604949951e-02 7.241778075695037842e-02 -3.284360468387603760e-01 -8.508869260549545288e-02 8.674252033233642578e-02 -1.276632845401763916e-01 -2.691615521907806396e-01 -1.650073528289794922e-01 -2.812166213989257812e-01 -1.443079262971878052e-01 9.668949060142040253e-03 -1.007885038852691650e-01 9.931118041276931763e-02 2.085091359913349152e-02 -1.031005531549453735e-01 7.980905473232269287e-02 -1.251979023218154907e-01
-5.311156064271926880e-02 -1.009308472275733948e-01 1.221886426210403442e-01 1.625117063522338867e-01 9.194795042276382446e-02 -2.430668920278549194e-01 3.717142157256603241e-03 1.668547689914703369e-01 -1.010037064552307129e-01 1.180015206336975098e-01 -2.106893211603164673e-01 -1.286871433258056641e-01 6.862369179725646973e-02 4.221250861883163452e-02 -1.126186475157737732e-01 1.615164242684841156e-02 1.256727576255798340e-01 -1.648020148277282715e-01 1.628977358341217041e-01 3.846256434917449951e-01 -1.974342465400695801e-01 -2.431154251098632812e-01 5.254974961280822754e-02 -1.858780086040496826e-01 -2.832931280136108398e-02 1.098731011152267456e-01 1.604745239019393921e-01 -4.258357882499694824e-01 -2.000413835048675537e-01 4.903255030512809753e-02 9.314313530921936035e-02 -3.490957021713256836e-01
-3.281051665544509888e-02 1.859433762729167938e-02 1.653254032135009766e-02 1.716697365045547485e-01 6.946395337581634521e-02 -2.198414951562881470e-01 1.779448688030242920e-01 8.503211289644241333e-02 -1.672680974006652832e-01 9.470012784004211426e-02 1.640337109565734863e-01 4.234310388565063477e-01 5.075333267450332642e-02 -9.186303615570068359e-02 -1.770961433649063110e-01 -1.103651672601699829e-01 -3.255814313888549805e-01 5.174678936600685120e-02 1.244595646858215332e-01 6.098000332713127136e-02 -2.373800277709960938e-01 2.234301716089248657e-01 -1.222339924424886703e-02 -2.080623656511306763e-01 -1.357626467943191528e-01 1.345475316047668457e-01 1.145331040024757385e-01 -5.065306276082992554e-02 6.156483292579650879e-02 4.379999265074729919e-02 3.474886417388916016e-01 -3.504332005977630615e-01
2.133844792842864990e-02 -1.465166658163070679e-01 1.503159403800964355e-01 7.331166416406631470e-02 -1.700658351182937622e-01 -3.135817646980285645e-01 -1.659267246723175049e-01 -3.561202585697174072e-01 1.905492879450321198e-02 -7.119396328926086426e-02 -3.017823398113250732e-02 1.494193375110626221e-01 -6.783325225114822388e-02 1.392862051725387573e-01 -1.508978605270385742e-01 1.580426990985870361e-01 7.233275473117828369e-02 -1.697036325931549072e-01 -7.419908046722412109e-02 2.740776240825653076e-01 -2.881090939044952393e-01 -2.233307510614395142e-01 2.176973819732666016e-01 -1.480137854814529419e-01 -1.828682422637939453e-01 2.334886416792869568e-02 7.337203621864318848e-02 -1.976524591445922852e-01 -2.925927639007568359e-01 -1.764514297246932983e-01 9.418915957212448120e-02 -2.172289937734603882e-01
6.112547591328620911e-02 -5.060866847634315491e-02 6.830835342407226562e-02 1.887655705213546753e-01 -2.057305574417114258e-01 -4.280057549476623535e-02 1.582544445991516113e-01 -5.405467748641967773e-02 -4.097657278180122375e-02 1.280326843261718750e-01 3.496817778795957565e-03 9.406413882970809937e-02 -1.228487789630889893e-01 -2.830966413021087646e-01 7.302200794219970703e-02 2.429751157760620117e-01 -2.065582126379013062e-01 -3.200255632400512695e-01 -1.211467310786247253e-01 2.574709951877593994e-01 -1.461172401905059814e-01 -1.867153048515319824e-01 -3.869342058897018433e-02 9.621082991361618042e-02 4.416968300938606262e-02 1.332680135965347290e-01 -1.123789548873901367e-01 -2.605267167091369629e-01 4.999911785125732422e-02 -4.653491973876953125e-01 1.346354335546493530e-01 -2.536456286907196045e-01
-5.088793113827705383e-02 -2.664554715156555176e-01 4.514301195740699768e-02 -1.111839860677719116e-01 1.145976558327674866e-01 -2.415918260812759399e-01 -6.898096948862075806e-02 -2.140347361564636230e-01 -1.307348906993865967e-01 2.228150665760040283e-01 1.527722328901290894e-01 1.206207796931266785e-01 -3.970233500003814697e-01 -2.031379553955048323e-04 -1.841775774955749512e-01 -1.806661933660507202e-01 -5.228544026613235474e-02 4.162622615694999695e-02 2.211728878319263458e-02 1.733909174799919128e-02 -3.975785672664642334e-01 1.570832282304763794e-01 -2.845648527145385742e-01 -1.149256974458694458e-01 -2.556229531764984131e-01 1.161651592701673508e-02 -1.676975637674331665e-01 -2.706764936447143555e-01 -1.038900017738342285e-01 -7.996226660907268524e-03 3.273800015449523926e-02 -1.212404761463403702e-02
-1.543645858764648438e-01 -4.574364796280860901e-02 -2.283271551132202148e-01 -7.481984794139862061e-02 4.643040895462036133e-01 -3.657662123441696167e-02 5.739660700783133507e-04 -4.688494652509689331e-02 5.012770369648933411e-02 -1.309617906808853149e-01 1.423392295837402344e-01 2.065008133649826050e-01 1.253778189420700073e-01 -2.022041827440261841e-01 1.735105812549591064e-01 8.060546964406967163e-02 -2.260252088308334351e-01 -2.098971605300903320e-01 9.226847440004348755e-02 3.372928798198699951e-01 -2.065197676420211792e-01 -1.386308372020721436e-01 -3.267773985862731934e-02 -1.177505403757095337e-01 -2.296453118324279785e-01 2.623648941516876221e-01 2.935630269348621368e-02 -1.364417374134063721e-01 9.165229648351669312e-02 -2.048292160034179688e-01 1.474335044622421265e-01 -1.186960488557815552e-01
-5.090849846601486206e-02 1.949678659439086914e-01 2.649901807308197021e-01 -8.378826826810836792e-02 -1.602824963629245758e-02 -4.864820539951324463e-01 -3.792008385062217712e-02 2.467759698629379272e-02 -1.511311829090118408e-01 1.915333233773708344e-02 2.286152690649032593e-01 2.588069066405296326e-02 2.909304201602935791e-02 -2.026155963540077209e-02 -2.127191871404647827e-01 -5.417881906032562256e-02 -1.323071718215942383e-01 -2.490173280239105225e-01 7.132314145565032959e-02 2.400915473699569702e-01 3.415420278906822205e-02 -1.974713243544101715e-02 -1.538776904344558716e-01 1.205973513424396515e-02 -3.422595560550689697e-01 -4.912725836038589478e-02 2.019470781087875366e-01 4.552019387483596802e-02 3.874105960130691528e-02 -2.235947996377944946e-01 1.916204839944839478e-01 -3.152039051055908203e-01
2.512812316417694092e-01 -2.066805958747863770e-01 -5.786894820630550385e-03 2.198911756277084351e-01 1.684499531984329224e-01 -1.917410790920257568e-01 1.382331252098083496e-01 -1.326240152120590210e-01 7.231957465410232544e-02 1.485407501459121704e-01 5.832213442772626877e-03 8.386322110891342163e-02 -2.567097777500748634e-03 -7.514693588018417358e-02 -2.258809804916381836e-01 -2.109213918447494507e-01 -9.284682571887969971e-02 -1.849634349346160889e-01 2.217311114072799683e-01 1.162830367684364319e-01 -1.069381162524223328e-01 1.129952818155288696e-02 -2.782833278179168701e-01 -2.318397462368011475e-01 -3.421925902366638184e-01 4.059033002704381943e-03 -1.509678661823272705e-01 9.572471678256988525e-02 -3.606333434581756592e-01 -2.044429033994674683e-01 -4.122298583388328552e-02 -1.936489492654800415e-01
1.262330412864685059e-01 1.294430941343307495e-01 -2.304775081574916840e-02 1.316299587488174438e-01 6.947301328182220459e-02 -4.125067889690399170e-01 1.836685240268707275e-01 -1.461043506860733032e-01 -1.416554003953933716e-01 -4.267044365406036377e-02 -1.608614474534988403e-01 3.537763059139251709e-01 9.773318469524383545e-02 -2.319306731224060059e-01 5.648878961801528931e-02 3.145058080554008484e-02 1.292761880904436111e-02 1.085105016827583313e-01 -3.117934167385101318e-01 1.005024090409278870e-01 -2.097733467817306519e-01 -1.330675631761550903e-01 -2.792186439037322998e-01 -2.270747870206832886e-01 -2.979947924613952637e-01 -1.446576323360204697e-02 2.218349371105432510e-03 -4.993984475731849670e-02 -1.937864422798156738e-01 -1.609683334827423096e-01 7.084514945745468140e-02 -9.192758798599243164e-02
-2.663685707375407219e-03 4.695333167910575867e-02 2.771891951560974121e-01 6.348293274641036987e-02 2.575571835041046143e-01 -6.133316084742546082e-03 -6.412687152624130249e-02 1.189743727445602417e-01 2.712486684322357178e-01 1.809738278388977051e-01 1.141839623451232910e-01 2.689957916736602783e-01 7.582105696201324463e-02 -1.394972950220108032e-01 -7.976022362709045410e-02 -1.139486730098724365e-01 -2.042861729860305786e-01 -2.163691967725753784e-01 3.179047405719757080e-01 4.061214327812194824e-01 2.358861966058611870e-03 -9.709738940000534058e-02 3.610591962933540344e-02 -1.624094247817993164e-01 -2.145175188779830933e-01 9.478755295276641846e-02 -1.281796097755432129e-01 -5.528105795383453369e-02 -2.078783363103866577e-01 -2.914886772632598877e-01 -2.138073369860649109e-02 -3.493589535355567932e-02
2.214212417602539062e-01 -3.677896559238433838e-01 1.700465679168701172e-01 2.312283366918563843e-01 -8.646532148122787476e-02 -2.733843624591827393e-01 1.685557812452316284e-01 9.179019182920455933e-02 -5.589314922690391541e-02 4.009442031383514404e-02 -3.077248334884643555e-01 7.407319545745849609e-02 -8.267208188772201538e-02 -2.460838258266448975e-01 -7.656456530094146729e-02 3.446052968502044678e-02 5.515782535076141357e-02 1.895293295383453369e-01 -2.171895056962966919e-01 5.112270358949899673e-03 -4.402276277542114258e-01 -1.178026124835014343e-01 7.343980669975280762e-02 -1.979183852672576904e-01 -2.054132670164108276e-01 -8.768733590841293335e-02 1.349914632737636566e-02 -1.355156153440475464e-01 -9.657759964466094971e-02 -1.202019527554512024e-01 2.156328223645687103e-02 -6.196496263146400452e-02
1.653154194355010986e-01 -3.881416320800781250e-01 3.798704743385314941e-01 8.531787991523742676e-02 8.977384865283966064e-02 -2.126684337854385376e-01 5.514883995056152344e-02 8.073568344116210938e-02 1.875887513160705566e-01 7.239319384098052979e-02 -4.448625817894935608e-02 -1.367603540420532227e-01 -2.337408214807510376e-01 -5.899917334318161011e-02 -3.087576627731323242e-01 -7.532282173633575439e-02 -8.270924538373947144e-02 4.949520155787467957e-02 3.640801087021827698e-02 1.487572640180587769e-01 -1.376070231199264526e-01 -8.014409989118576050e-02 8.776766061782836914e-02 -1.636743992567062378e-01 -2.045816779136657715e-01 -1.786307990550994873e-01 1.338966190814971924e-01 -3.421920835971832275e-01 -8.864626288414001465e-02 -1.585538238286972046e-01 -2.140323221683502197e-01 -8.465329557657241821e-02
2.670405507087707520e-01 -3.238307237625122070e-01 -9.610369056463241577e-02 1.537687778472900391e-01 -1.627009734511375427e-02 6.127187982201576233e-02 4.032834246754646301e-02 -2.280780524015426636e-01 1.499264240264892578e-01 5.016437172889709473e-02 -9.435868263244628906e-02 6.618487834930419922e-02 -1.649751365184783936e-01 -3.365521430969238281e-01 -2.650272548198699951e-01 8.564616739749908447e-02 -5.989177152514457703e-02 -1.837164610624313354e-01 -3.300450369715690613e-02 4.984464943408966064e-01 -1.652071326971054077e-01 -1.895048767328262329e-01 1.248617246747016907e-01 -8.801997452974319458e-02 -1.269611120223999023e-01 -2.897039754316210747e-03 -9.547851979732513428e-02 8.809307217597961426e-02 -1.181278675794601440e-01 -1.414625197649002075e-01 1.908238828182220459e-01 -1.166444364935159683e-02
[truncated: 3,282,133 more chars]
