# Supplementary material for: The Language of Innovation
Source: PLoS One. 2020 Apr 30;15(4):e0230107. doi: 10.1371/journal.pone.0230107 (PMC7194493; doi:10.1371/journal.pone.0230107)
Supplement: S11 File — (GZ) [file pone.0230107.s011.tar.gz › 1989-1993/V2Run_17_VS_4500_embeddings1989-1993ED32.txt]

1.385588347911834717e-01 2.618536166846752167e-02 -3.416325151920318604e-02 6.352096796035766602e-03 2.595371901988983154e-01 1.095521897077560425e-01 1.699955612421035767e-01 4.650597926229238510e-03 2.893562801182270050e-02 2.781830029562115669e-03 -2.039832919836044312e-01 1.945321448147296906e-02 1.258536130189895630e-01 -2.871400117874145508e-01 1.293049566447734833e-02 5.118637159466743469e-02 -3.605409562587738037e-01 3.710385039448738098e-02 2.080504447221755981e-01 1.070204228162765503e-01 3.964627087116241455e-01 2.554261684417724609e-01 -1.096201613545417786e-01 6.853554397821426392e-03 -2.808503806591033936e-01 -1.105672046542167664e-01 -2.197798937559127808e-01 2.105627022683620453e-02 -8.149024099111557007e-02 -2.045002430677413940e-01 -2.957549393177032471e-01 1.741962581872940063e-01
2.051867395639419556e-01 2.198958098888397217e-01 -5.552399903535842896e-02 -4.867463558912277222e-02 6.173292547464370728e-02 3.856489956378936768e-01 1.179288029670715332e-01 -2.056562602519989014e-01 -3.119684755802154541e-01 4.649036750197410583e-02 -4.152232781052589417e-02 -6.175631284713745117e-02 2.571223862469196320e-02 5.437748134136199951e-02 -1.849378198385238647e-01 -2.103483527898788452e-01 -4.054962694644927979e-01 -2.766154147684574127e-02 -1.880918815732002258e-02 1.502849608659744263e-01 -7.267934828996658325e-02 -9.000501595437526703e-03 1.828797608613967896e-01 -1.342653632164001465e-01 -3.049428164958953857e-01 -2.119481563568115234e-01 -1.696750819683074951e-01 1.640307903289794922e-01 3.849883005023002625e-02 3.838747367262840271e-02 1.459838151931762695e-01 2.131247073411941528e-01
-1.141264811158180237e-01 2.104696482419967651e-01 -2.578433156013488770e-01 -1.633920222520828247e-01 5.994135886430740356e-02 3.382892608642578125e-01 1.871419697999954224e-01 -1.146192252635955811e-01 -2.153293341398239136e-01 -1.088282689452171326e-01 3.900241479277610779e-02 8.061266690492630005e-02 2.881768047809600830e-01 -2.137569338083267212e-01 -2.558212876319885254e-01 -1.294475495815277100e-01 -5.981319118291139603e-03 -1.636953465640544891e-02 2.305026948451995850e-01 -1.651344597339630127e-01 1.891484297811985016e-02 6.894750148057937622e-02 2.036787718534469604e-01 -2.190544158220291138e-01 -1.110488101840019226e-01 -2.167286872863769531e-01 9.058774262666702271e-02 -7.366781681776046753e-02 -2.604177296161651611e-01 1.634824573993682861e-01 -1.017905473709106445e-01 2.302361279726028442e-01
-2.120891809463500977e-01 7.307312637567520142e-02 -4.986311122775077820e-02 6.388428062200546265e-02 8.007869869470596313e-02 3.192774355411529541e-01 -1.406232416629791260e-01 -2.376442998647689819e-01 -1.413707882165908813e-01 8.723330497741699219e-02 -1.910376995801925659e-01 2.412019520998001099e-01 7.487928867340087891e-02 1.140504553914070129e-01 -3.191422224044799805e-01 -1.505492925643920898e-01 -1.962483972311019897e-01 -1.389303952455520630e-01 3.461501374840736389e-02 -2.829662524163722992e-03 2.828315794467926025e-01 9.295751340687274933e-03 8.089326322078704834e-02 3.736175596714019775e-03 -2.745794355869293213e-01 -4.463589191436767578e-01 -4.189399629831314087e-02 5.446501821279525757e-02 -2.332567274570465088e-01 -9.742940217256546021e-02 6.390743702650070190e-02 -1.067819073796272278e-02
1.222682520747184753e-01 8.361193537712097168e-02 -2.350680083036422729e-01 -2.970123104751110077e-02 -6.277604401111602783e-02 3.433848917484283447e-01 3.319050967693328857e-01 -2.430400550365447998e-01 -3.362901806831359863e-01 -6.510677933692932129e-02 -1.275815535336732864e-02 1.088460683822631836e-01 1.010093614459037781e-01 -1.658429652452468872e-01 -2.167032808065414429e-01 1.295584160834550858e-02 -8.029630035161972046e-02 -2.037915885448455811e-01 5.726442113518714905e-02 1.430762559175491333e-01 2.856287956237792969e-01 2.286484390497207642e-01 5.530670657753944397e-02 9.777671843767166138e-02 -2.631076574325561523e-01 -2.273968011140823364e-01 -7.710458338260650635e-02 -3.314390406012535095e-02 -2.157751172780990601e-01 3.460443019866943359e-02 5.716825649142265320e-02 -1.394528001546859741e-01
1.850967705249786377e-01 1.983062475919723511e-01 -7.730161398649215698e-02 -1.234965547919273376e-01 1.224391758441925049e-01 1.689660549163818359e-01 2.628429532051086426e-01 -9.674727171659469604e-02 -6.564337015151977539e-02 -2.749106287956237793e-01 -7.579275965690612793e-02 -2.685772478580474854e-01 2.233038842678070068e-02 4.224687442183494568e-02 -7.875639200210571289e-02 -5.961689352989196777e-02 -4.901609420776367188e-01 5.831122025847434998e-02 -5.055203288793563843e-02 -6.584238260984420776e-02 1.476191133260726929e-01 5.613451451063156128e-02 9.102099388837814331e-02 -2.864950001239776611e-01 2.566664293408393860e-02 -2.533067166805267334e-01 -2.608172595500946045e-01 1.306667327880859375e-01 -2.775424420833587646e-01 -2.344446629285812378e-02 -1.373061239719390869e-01 3.443730622529983521e-02
3.387840390205383301e-01 1.260183751583099365e-01 -2.046515643596649170e-01 1.312622129917144775e-01 -8.182248473167419434e-02 1.058671027421951294e-01 1.824616938829421997e-01 -1.477705389261245728e-01 2.246585339307785034e-01 4.619713500142097473e-02 5.928745120763778687e-02 -4.289856925606727600e-02 9.502955526113510132e-02 -2.742807269096374512e-01 -1.454811841249465942e-01 1.822622865438461304e-01 -1.929171234369277954e-01 -2.416957169771194458e-01 -2.780247479677200317e-03 1.153568774461746216e-01 8.378171920776367188e-02 7.271906733512878418e-02 1.801226735115051270e-01 5.289775505661964417e-02 -4.817209020256996155e-02 -3.028878271579742432e-01 2.274955064058303833e-01 -2.739493250846862793e-01 -1.093851402401924133e-01 1.847420334815979004e-01 -2.458961904048919678e-01 2.380622625350952148e-01
9.732769429683685303e-02 3.104943037033081055e-01 -3.086722791194915771e-01 -2.219841629266738892e-01 9.042339026927947998e-02 2.189530283212661743e-01 1.352383345365524292e-01 3.037692606449127197e-02 -2.557711899280548096e-01 5.380624160170555115e-02 1.150699481368064880e-01 -1.183653399348258972e-01 2.657438814640045166e-01 -2.103497684001922607e-01 -1.671911925077438354e-01 -2.312785834074020386e-01 -1.826261430978775024e-01 4.231146350502967834e-02 7.671656459569931030e-02 -8.356292545795440674e-02 3.443305492401123047e-01 3.992036730051040649e-02 4.848181735724210739e-03 1.347504854202270508e-01 2.972020953893661499e-02 -3.871199488639831543e-01 9.418071806430816650e-02 5.345950648188591003e-02 -1.584044396877288818e-01 6.482368800789117813e-03 3.027753718197345734e-02 8.653400838375091553e-02
2.701070010662078857e-01 3.618380427360534668e-01 -1.344928890466690063e-02 -1.086575631052255630e-02 3.189175426959991455e-01 3.047174215316772461e-01 1.108591333031654358e-01 -1.498346775770187378e-01 -1.489515900611877441e-01 -1.829932481050491333e-01 -2.554037272930145264e-01 -1.171704307198524475e-01 1.978276818990707397e-01 -1.558475196361541748e-01 4.369672015309333801e-02 -9.603580832481384277e-02 -2.483482658863067627e-01 -1.902209371328353882e-01 1.957503259181976318e-01 -1.744377911090850830e-01 1.590123027563095093e-01 -4.500949580688029528e-04 2.039492428302764893e-01 7.811369746923446655e-02 -1.177515685558319092e-01 -7.129937410354614258e-02 -9.573153406381607056e-02 -8.951045572757720947e-02 -1.745217889547348022e-01 2.209829911589622498e-02 -1.702239811420440674e-01 -1.472683995962142944e-01
3.730969503521919250e-02 1.574081555008888245e-02 1.274503916501998901e-01 -1.165878176689147949e-01 1.324714869260787964e-01 4.060649573802947998e-01 1.111243441700935364e-01 -2.428122460842132568e-01 -1.365131884813308716e-01 -1.418554633855819702e-01 -7.442240603268146515e-04 4.694879055023193359e-02 2.569549083709716797e-01 8.316626399755477905e-02 -4.079213365912437439e-02 5.932750180363655090e-02 -4.491478204727172852e-01 1.558019369840621948e-01 8.010055869817733765e-02 -8.999516814947128296e-02 3.377218917012214661e-02 5.308476090431213379e-02 -5.576556921005249023e-02 6.476841866970062256e-02 -1.862556189298629761e-01 -2.386493235826492310e-01 -3.277365351095795631e-03 2.946335375308990479e-01 1.588275432586669922e-01 2.063983865082263947e-02 -2.062418460845947266e-01 3.118519484996795654e-01
2.158487737178802490e-01 2.967150183394551277e-03 -3.025641143321990967e-01 -2.414540052413940430e-01 3.000026941299438477e-01 8.572815358638763428e-02 1.355298757553100586e-01 -2.087315768003463745e-01 -6.139849871397018433e-02 -3.376811444759368896e-01 -6.079879030585289001e-02 -8.107876032590866089e-02 -3.158661304041743279e-03 -1.038907989859580994e-01 -2.465670853853225708e-01 2.173400111496448517e-02 -3.249895274639129639e-01 3.358754143118858337e-02 -6.181285530328750610e-02 1.901826560497283936e-01 8.761037886142730713e-02 3.587438538670539856e-02 1.157765984535217285e-01 -2.797012031078338623e-01 -1.515531260520219803e-02 -2.815638780593872070e-01 1.610884368419647217e-01 9.942782670259475708e-02 -2.050641626119613647e-01 9.252426214516162872e-03 -1.977714747190475464e-01 1.407312322407960892e-02
1.719217002391815186e-01 6.204032152891159058e-02 1.315919011831283569e-01 -1.749389171600341797e-01 1.034569740295410156e-01 3.618498742580413818e-01 1.974366605281829834e-01 5.180038884282112122e-02 -5.558871105313301086e-02 -2.238461077213287354e-01 -1.567000895738601685e-02 -1.731727421283721924e-01 -6.878782529383897781e-03 -4.870751872658729553e-02 -3.364557921886444092e-01 2.077333629131317139e-01 -3.358453512191772461e-01 -1.177906915545463562e-01 1.313114762306213379e-01 3.953057527542114258e-02 2.140785753726959229e-01 1.708444356918334961e-01 7.302063703536987305e-02 -4.341443628072738647e-02 -4.028865098953247070e-01 -2.915430441498756409e-02 -1.025921106338500977e-01 1.974863409996032715e-01 1.412955671548843384e-02 3.064285963773727417e-02 -1.671139299869537354e-01 1.539419442415237427e-01
2.286227652803063393e-03 2.485480606555938721e-01 -3.066909313201904297e-01 -2.941521704196929932e-01 1.753786504268646240e-01 2.633453346788883209e-02 1.316262930631637573e-01 9.729964286088943481e-02 -3.080635964870452881e-01 1.983361318707466125e-02 -8.470214158296585083e-02 2.856806386262178421e-03 2.276341170072555542e-01 1.731419190764427185e-02 -3.878251090645790100e-02 2.326423302292823792e-02 -1.579453349113464355e-01 -2.215254157781600952e-01 7.473120465874671936e-03 2.423431724309921265e-02 3.159765601158142090e-01 -5.314188078045845032e-02 1.719002798199653625e-02 -1.218031421303749084e-01 -2.986180484294891357e-01 -3.106167316436767578e-01 4.501679167151451111e-02 1.469463557004928589e-01 -3.064571022987365723e-01 8.240684866905212402e-02 -1.866105943918228149e-01 7.404460757970809937e-02
-2.395231835544109344e-02 -1.984787872061133385e-03 -8.705696463584899902e-02 9.077184833586215973e-03 6.102958694100379944e-02 3.749756813049316406e-01 1.339665949344635010e-01 -2.213169485330581665e-01 -1.455997079610824585e-01 -1.469002068042755127e-01 1.838456094264984131e-01 3.950941190123558044e-02 4.230613633990287781e-02 -1.124161668121814728e-02 -3.228743001818656921e-02 -3.801661357283592224e-02 -3.057335019111633301e-01 1.218760013580322266e-01 1.828320026397705078e-01 -5.332735553383827209e-02 4.313741922378540039e-01 1.091996654868125916e-01 -5.241603776812553406e-02 7.806773483753204346e-02 -2.296082377433776855e-01 -3.715465664863586426e-01 6.872671097517013550e-02 1.476790476590394974e-02 -1.824345439672470093e-01 -2.047501355409622192e-01 -2.739577591419219971e-01 -2.332427166402339935e-02
-1.002521514892578125e-01 4.010839164257049561e-01 -1.684912592172622681e-01 -1.831643879413604736e-01 -1.084259822964668274e-01 2.766536474227905273e-01 2.472396343946456909e-01 -5.683834850788116455e-02 -1.857906132936477661e-01 2.000296488404273987e-02 4.444465786218643188e-02 -1.982593350112438202e-02 -2.404660731554031372e-01 -1.296781096607446671e-02 8.989270427264273167e-04 -7.707425206899642944e-02 -1.847026795148849487e-01 -9.000641107559204102e-02 2.091053128242492676e-01 -2.076909691095352173e-01 8.760266005992889404e-02 9.054131805896759033e-02 1.725076586008071899e-01 7.164235413074493408e-02 -1.979367733001708984e-01 -2.674540877342224121e-01 -2.386554330587387085e-01 1.054160147905349731e-01 -3.243927955627441406e-01 1.348995231091976166e-02 -1.984409540891647339e-01 9.929718077182769775e-02
1.219004914164543152e-01 3.322017192840576172e-01 2.350796312093734741e-01 -1.867761462926864624e-01 1.653219163417816162e-01 2.549077570438385010e-01 3.020517528057098389e-01 2.129627950489521027e-02 9.499658830463886261e-03 -3.013590872287750244e-01 5.506555736064910889e-02 2.342218458652496338e-01 3.266783654689788818e-01 1.203428134322166443e-01 -2.721787393093109131e-01 2.588074468076229095e-02 -2.368817180395126343e-01 1.367906779050827026e-01 2.095231041312217712e-02 1.954809762537479401e-02 6.342666596174240112e-02 5.534733831882476807e-02 1.432352364063262939e-01 -5.803899839520454407e-02 -2.173855602741241455e-01 -2.303675264120101929e-01 -1.632223278284072876e-02 1.230496093630790710e-01 -6.080720946192741394e-02 -4.846312478184700012e-02 -1.130495071411132812e-01 1.212766766548156738e-01
1.908242702484130859e-01 1.437452882528305054e-01 -3.097500205039978027e-01 -7.733588665723800659e-02 8.835768699645996094e-02 4.731494188308715820e-02 1.184267848730087280e-01 1.805884093046188354e-01 -2.457153648138046265e-01 -8.025642484426498413e-02 -1.176897212862968445e-01 7.096958160400390625e-02 3.284282982349395752e-01 -1.748497486114501953e-01 -2.262962907552719116e-01 8.907267451286315918e-02 -2.633154392242431641e-01 -1.598012298345565796e-01 1.763106137514114380e-01 6.354100257158279419e-02 1.143294349312782288e-01 1.524488180875778198e-01 -5.901853740215301514e-02 -3.997811116278171539e-03 -3.680377453565597534e-02 -3.312165737152099609e-01 2.666561678051948547e-02 2.243410348892211914e-01 -2.828124463558197021e-01 -1.998090371489524841e-02 -9.176659584045410156e-02 2.834097146987915039e-01
3.291928768157958984e-01 1.317571997642517090e-01 -1.000890061259269714e-01 -3.726754784584045410e-01 -5.199580639600753784e-02 1.856349706649780273e-01 1.317328065633773804e-01 -1.072815060615539551e-01 -2.115605622529983521e-01 3.760574385523796082e-02 -2.116971611976623535e-01 -1.220962777733802795e-01 -2.223488092422485352e-01 -1.029262542724609375e-01 2.143664509057998657e-01 1.077821627259254456e-01 -1.584776043891906738e-01 -2.916716933250427246e-01 -3.533402830362319946e-02 1.346566528081893921e-01 1.289607584476470947e-01 -1.430840045213699341e-01 1.781971566379070282e-02 9.581203758716583252e-02 3.038274869322776794e-02 -2.420471757650375366e-01 -1.017331033945083618e-01 -8.620405197143554688e-02 -1.503217518329620361e-01 -1.659701764583587646e-01 -1.109743192791938782e-01 3.463005721569061279e-01
8.962459117174148560e-02 1.930206418037414551e-01 1.947017163038253784e-01 1.172293052077293396e-01 2.087220251560211182e-01 1.985246539115905762e-01 7.115884870290756226e-02 -1.542839258909225464e-01 -2.140693068504333496e-01 -3.579321131110191345e-02 1.055148616433143616e-02 2.325154691934585571e-01 -2.265508985146880150e-03 -1.099193319678306580e-01 -3.562070727348327637e-01 -1.825447678565979004e-01 -1.097996830940246582e-01 -1.590148210525512695e-01 8.667341619729995728e-02 -1.863881945610046387e-01 3.871135413646697998e-01 1.782090961933135986e-01 5.731700919568538666e-03 2.218945920467376709e-01 8.861571550369262695e-03 -3.676531910896301270e-01 -9.679013490676879883e-02 5.332104861736297607e-02 -1.544507443904876709e-01 -1.729410737752914429e-01 3.925991803407669067e-02 6.630439311265945435e-02
1.740178167819976807e-01 1.293155997991561890e-01 -2.367653548717498779e-01 2.145897783339023590e-02 1.265630424022674561e-01 1.170807238668203354e-02 1.088675186038017273e-01 -6.545071490108966827e-03 -1.870749294757843018e-01 1.086984425783157349e-01 4.567376524209976196e-02 -6.079754233360290527e-02 4.073441326618194580e-01 -8.494713902473449707e-02 8.001569658517837524e-02 -5.911188572645187378e-02 -2.865286767482757568e-01 -1.760851144790649414e-01 6.145555898547172546e-02 1.542959269136190414e-02 1.669164896011352539e-01 1.081118509173393250e-01 -2.408349514007568359e-01 -3.948517888784408569e-02 -9.075222164392471313e-02 -3.678041100502014160e-01 -1.711381971836090088e-01 6.191369518637657166e-02 -3.979297280311584473e-01 1.942768543958663940e-01 -9.628979861736297607e-02 1.859031468629837036e-01
-5.337373819202184677e-03 2.858027219772338867e-01 -4.196939766407012939e-01 9.910906106233596802e-02 1.872271448373794556e-01 4.108069837093353271e-02 1.174531430006027222e-01 -5.005995929241180420e-02 -2.268480509519577026e-01 -1.374057084321975708e-01 -1.124703884124755859e-01 5.228871596045792103e-04 2.319350391626358032e-01 -5.920628085732460022e-02 -8.666040748357772827e-02 -7.869953662157058716e-02 -2.217219471931457520e-01 -2.911972403526306152e-01 4.277019202709197998e-02 -6.233262270689010620e-02 3.295082151889801025e-01 5.450820084661245346e-03 -5.283398181200027466e-02 1.506709009408950806e-01 -1.728727668523788452e-01 -2.106441706418991089e-01 -2.283760905265808105e-01 9.081373363733291626e-02 -1.847419440746307373e-01 1.533006131649017334e-01 -7.044178899377584457e-03 2.432658523321151733e-01
2.888514101505279541e-01 2.687046825885772705e-01 -6.411460787057876587e-02 -3.606044501066207886e-02 2.877086773514747620e-02 2.020629346370697021e-01 1.204830855131149292e-01 -1.077857762575149536e-01 -1.367434263229370117e-01 2.342194132506847382e-02 -1.052958220243453979e-01 2.887661159038543701e-01 5.329906195402145386e-02 -7.578802760690450668e-03 -6.627510488033294678e-02 8.016163855791091919e-02 -4.319849312305450439e-01 5.517631769180297852e-02 4.292318522930145264e-01 -8.859562128782272339e-02 1.871738731861114502e-01 2.491388171911239624e-01 2.658568322658538818e-01 -7.607548031955957413e-03 3.828561305999755859e-02 8.094934374094009399e-02 -5.748274549841880798e-02 1.576716601848602295e-01 1.015539467334747314e-01 -9.493891894817352295e-02 1.634441465139389038e-01 1.091477721929550171e-01
7.881890051066875458e-03 2.664715051651000977e-01 -9.649629890918731689e-02 5.769595131278038025e-02 1.769612580537796021e-01 3.432631492614746094e-01 -9.149932861328125000e-02 -2.325626760721206665e-01 -3.416863456368446350e-02 -3.472368717193603516e-01 -9.828846901655197144e-02 6.547319889068603516e-02 1.026882156729698181e-01 -2.552030980587005615e-01 -2.683510445058345795e-02 9.205494821071624756e-02 -1.359337419271469116e-01 -9.913600236177444458e-02 3.274829387664794922e-01 2.162807583808898926e-01 6.710217893123626709e-02 -3.137198388576507568e-01 1.559658795595169067e-01 -6.823731213808059692e-02 -3.122432716190814972e-02 -3.488184511661529541e-01 -1.034482382237911224e-02 9.655283391475677490e-02 -8.501236140727996826e-02 -1.273640394210815430e-01 -5.881943553686141968e-02 1.044604107737541199e-01
2.744669318199157715e-01 2.206248790025711060e-01 -2.073745727539062500e-01 -5.752352625131607056e-02 1.963569410145282745e-02 1.850587278604507446e-01 1.849922388792037964e-01 2.600946696475148201e-03 -2.781293094158172607e-01 1.041193604469299316e-01 1.605097949504852295e-01 1.850747503340244293e-02 -6.831856071949005127e-02 -1.384785175323486328e-01 -2.751144208014011383e-02 -1.573577821254730225e-01 -2.384387552738189697e-01 -6.303271651268005371e-02 8.602125197649002075e-02 -1.067215278744697571e-01 2.204847186803817749e-01 -9.486410766839981079e-02 5.656447261571884155e-02 -1.109883263707160950e-01 -8.289959281682968140e-02 -3.790696859359741211e-01 -3.574005514383316040e-02 1.229367628693580627e-01 -3.560718297958374023e-01 -5.983166769146919250e-02 -3.802310526371002197e-01 -5.007959157228469849e-02
3.461084663867950439e-01 1.226802095770835876e-01 -1.716558337211608887e-01 -3.204473257064819336e-01 1.891881674528121948e-01 1.176064833998680115e-01 5.030592158436775208e-02 -1.199299935251474380e-02 -1.492972970008850098e-01 -1.265626102685928345e-01 3.158768415451049805e-01 -3.052751123905181885e-01 1.884666383266448975e-01 -1.717943102121353149e-01 -1.523277163505554199e-01 -5.312303826212882996e-02 -1.269045919179916382e-01 -1.849549859762191772e-01 2.951613627374172211e-02 7.701650261878967285e-02 1.346332877874374390e-01 -3.238812088966369629e-02 1.050932779908180237e-01 -4.965246468782424927e-02 -1.549366712570190430e-01 -3.506312370300292969e-01 -2.503118515014648438e-01 3.023630380630493164e-02 -1.178040504455566406e-01 -5.939418077468872070e-02 -1.159457340836524963e-01 1.649330109357833862e-01
2.429244071245193481e-01 6.191132962703704834e-02 4.404735565185546875e-02 4.070946946740150452e-02 1.861044168472290039e-01 4.442409873008728027e-01 3.536389172077178955e-01 -8.934991806745529175e-02 -4.359420016407966614e-02 8.318213373422622681e-02 -1.282886415719985962e-01 -1.015117168426513672e-01 3.143016248941421509e-02 3.478107228875160217e-02 8.948516100645065308e-03 1.081187948584556580e-01 -1.872568726539611816e-01 -4.137918353080749512e-02 1.436563283205032349e-01 -8.431318216025829315e-03 2.870970368385314941e-01 1.964810341596603394e-01 2.395382225513458252e-01 -2.486814558506011963e-01 -1.331011652946472168e-01 -2.965443730354309082e-01 -1.605441272258758545e-01 1.714087277650833130e-01 -3.929793369024991989e-03 1.131836324930191040e-02 -2.296225875616073608e-01 -8.696389198303222656e-02
-1.456545144319534302e-01 4.951603412628173828e-01 1.194799412041902542e-02 -3.165268898010253906e-01 -8.398065716028213501e-02 2.526268959045410156e-01 1.676050424575805664e-01 -1.720716655254364014e-01 6.712854653596878052e-02 -2.475972287356853485e-02 -5.481116846203804016e-02 -1.676496416330337524e-01 1.306026726961135864e-01 3.196721151471138000e-02 -3.975754231214523315e-02 -8.242627233266830444e-02 -1.487253606319427490e-01 -1.407891809940338135e-01 -4.156225547194480896e-02 1.987711526453495026e-02 -8.694116026163101196e-02 -8.520311117172241211e-02 -5.377356335520744324e-02 1.818899298086762428e-03 1.500315368175506592e-01 4.943851381540298462e-02 -3.225746154785156250e-01 -8.121101558208465576e-02 6.909822672605514526e-02 2.189042419195175171e-02 -2.412565648555755615e-01 4.256450235843658447e-01
1.993537843227386475e-01 2.996201515197753906e-01 3.717587143182754517e-02 -8.301752619445323944e-03 -2.967846393585205078e-01 2.576332688331604004e-01 -5.273140966892242432e-02 -2.669416740536689758e-02 1.291185766458511353e-01 -1.667842082679271698e-02 -4.001527130603790283e-01 -1.229069456458091736e-01 4.455774649977684021e-02 -3.296524228062480688e-04 1.066812947392463684e-01 -8.479800820350646973e-02 -8.937554061412811279e-02 7.720448076725006104e-02 -1.634388118982315063e-01 -5.095555260777473450e-02 2.901900410652160645e-01 2.229251712560653687e-01 2.429081350564956665e-01 -1.165283769369125366e-01 -1.146653667092323303e-02 -5.250773951411247253e-02 -3.132689371705055237e-02 1.230587288737297058e-01 -2.097410708665847778e-02 -1.002513915300369263e-01 -3.833012580871582031e-01 2.686646878719329834e-01
3.372068405151367188e-01 2.481979280710220337e-01 -1.181741505861282349e-01 4.960688948631286621e-02 1.721282154321670532e-01 3.368408381938934326e-01 1.248926520347595215e-01 -3.925139904022216797e-01 2.899653017520904541e-01 -5.544484779238700867e-02 -8.086861670017242432e-02 -1.868656650185585022e-02 9.802394360303878784e-02 1.679719090461730957e-01 -1.263351440429687500e-01 2.389101386070251465e-01 -8.099798113107681274e-02 -1.697440594434738159e-01 2.778968587517738342e-02 1.164850592613220215e-01 5.279296264052391052e-02 7.698694616556167603e-02 6.443586200475692749e-02 -3.135056421160697937e-02 -9.767280519008636475e-02 -1.544327288866043091e-01 -1.022768542170524597e-01 -2.347407937049865723e-01 -4.945044592022895813e-02 -2.921034395694732666e-01 -1.930042207241058350e-01 5.537156388163566589e-02
4.916729032993316650e-01 4.844748228788375854e-02 -6.478466838598251343e-02 -2.021935880184173584e-01 9.633918106555938721e-02 2.870187461376190186e-01 2.876729965209960938e-01 -4.237452894449234009e-02 -9.309905767440795898e-02 -1.069912239909172058e-01 -3.857298567891120911e-02 3.604159057140350342e-01 -2.168751135468482971e-02 -2.710833251476287842e-01 5.194495618343353271e-02 -5.036112666130065918e-02 -7.533662486821413040e-03 -2.404224425554275513e-01 -5.241208150982856750e-02 6.147081404924392700e-02 1.194669231772422791e-01 -1.442606598138809204e-01 1.921039074659347534e-01 -8.152719587087631226e-02 -1.157168298959732056e-01 -3.434978425502777100e-01 -8.549165725708007812e-02 -2.667373418807983398e-02 -4.842137172818183899e-02 -1.273996680974960327e-01 -5.327650532126426697e-02 -9.559060446918010712e-03
1.587460562586784363e-02 1.717872321605682373e-01 -2.197557985782623291e-01 7.154784165322780609e-03 1.598969697952270508e-01 1.927711367607116699e-01 3.984955251216888428e-01 2.257744818925857544e-01 -1.337262392044067383e-01 -2.867577970027923584e-02 3.022279217839241028e-02 1.879012882709503174e-01 1.996112912893295288e-01 -2.885868772864341736e-02 -1.807667016983032227e-01 -4.210366308689117432e-02 -3.623431921005249023e-01 2.176813967525959015e-02 6.601763423532247543e-03 -4.472548887133598328e-02 2.468678802251815796e-01 3.323705121874809265e-02 -5.044334754347801208e-02 -3.888866305351257324e-02 -1.226024776697158813e-01 -2.804723680019378662e-01 -2.007427066564559937e-01 9.065569937229156494e-02 -2.447938472032546997e-01 1.383117139339447021e-01 1.084984242916107178e-01 2.939159274101257324e-01
1.112002283334732056e-01 3.593254089355468750e-01 2.575316093862056732e-02 2.443349547684192657e-02 1.993225067853927612e-01 2.919146232306957245e-02 3.015089035034179688e-01 -4.335649311542510986e-01 5.942090228199958801e-02 1.072849631309509277e-01 1.134018152952194214e-01 3.493481129407882690e-02 3.631346821784973145e-01 1.094507202506065369e-01 -2.003498971462249756e-01 9.882176667451858521e-02 -6.053455173969268799e-02 -1.008527912199497223e-02 2.540567889809608459e-02 -1.209739297628402710e-01 2.441266775131225586e-01 -3.281659260392189026e-02 2.400839477777481079e-01 6.444516032934188843e-02 -8.813589811325073242e-02 -4.132836684584617615e-02 -1.765533536672592163e-01 -1.507894247770309448e-01 1.128936335444450378e-01 -1.647603213787078857e-01 -1.777503192424774170e-01 1.962992250919342041e-01
1.334912627935409546e-01 3.785697519779205322e-01 -3.769117891788482666e-01 5.180526524782180786e-02 2.676322758197784424e-01 9.286730736494064331e-02 1.157822012901306152e-01 1.539746969938278198e-01 -2.199851274490356445e-01 -1.062544509768486023e-01 -2.911374671384692192e-03 1.042168587446212769e-01 5.924713239073753357e-02 -8.536658436059951782e-02 -3.337212651968002319e-02 -8.659662306308746338e-02 -2.430195212364196777e-01 -5.874383077025413513e-02 3.553844615817070007e-02 1.590063981711864471e-02 3.868187665939331055e-01 2.832387089729309082e-01 -8.448144048452377319e-02 -7.922796905040740967e-02 -2.232706248760223389e-01 -2.629314959049224854e-01 -1.582987010478973389e-01 1.338935196399688721e-01 -8.226775377988815308e-02 2.603706344962120056e-02 3.084887005388736725e-02 9.556051343679428101e-02
2.698263227939605713e-01 1.142921224236488342e-01 -2.833760082721710205e-01 1.395310759544372559e-01 1.297019869089126587e-01 2.494104504585266113e-01 -1.184312626719474792e-02 -2.456793934106826782e-01 -6.240615993738174438e-02 1.922936588525772095e-01 7.847546786069869995e-02 2.014390751719474792e-02 1.096293032169342041e-01 -1.217120960354804993e-01 -5.144995450973510742e-02 -1.060176789760589600e-01 -2.628059685230255127e-01 1.097024977207183838e-01 5.119181275367736816e-01 -3.101177513599395752e-03 2.012996524572372437e-01 -2.667988650500774384e-02 3.276730775833129883e-01 -4.808501899242401123e-02 -1.386663168668746948e-01 -9.905653446912765503e-02 -8.148724585771560669e-02 4.071443900465965271e-02 -9.497267007827758789e-02 -2.074459940195083618e-01 3.341450169682502747e-02 4.564565792679786682e-02
1.394199728965759277e-01 1.816452294588088989e-01 -6.580059230327606201e-02 -3.379416167736053467e-01 4.374445080757141113e-01 2.310428321361541748e-01 1.027955189347267151e-01 -1.424224674701690674e-01 -4.918982833623886108e-02 2.562230825424194336e-01 1.903065294027328491e-01 -4.861999675631523132e-02 1.868643015623092651e-01 1.472203731536865234e-01 -1.545413583517074585e-01 1.276679635047912598e-01 6.003826856613159180e-02 -1.234199032187461853e-01 6.026522442698478699e-02 2.381304055452346802e-01 3.824190795421600342e-01 -1.929172575473785400e-01 1.027504727244377136e-02 -1.424896996468305588e-02 3.188351914286613464e-02 -1.109433546662330627e-01 -1.211180463433265686e-01 -3.921184316277503967e-02 -1.578064709901809692e-01 6.363215297460556030e-02 -5.673162639141082764e-02 1.592829972505569458e-01
1.204872727394104004e-01 5.203440040349960327e-02 -1.006894093006849289e-02 -1.511615365743637085e-01 1.446547657251358032e-01 9.779231250286102295e-02 1.982925385236740112e-01 -4.934010505676269531e-01 -5.064617376774549484e-03 6.227441504597663879e-02 3.415459394454956055e-02 2.733611464500427246e-01 1.420707702636718750e-01 3.208430707454681396e-01 -1.725431680679321289e-01 1.775397807359695435e-01 1.377012580633163452e-02 9.573639184236526489e-02 -7.140429317951202393e-02 2.413398176431655884e-01 2.162994444370269775e-01 -3.414297848939895630e-02 1.561739593744277954e-01 -6.732910126447677612e-02 -2.040297240018844604e-01 -1.563629508018493652e-01 -3.428859412670135498e-01 -6.232668086886405945e-02 5.043130367994308472e-02 3.228905424475669861e-02 -1.157517433166503906e-01 1.681322306394577026e-01
1.369199603796005249e-01 4.077945947647094727e-01 -7.725870609283447266e-02 -1.088857278227806091e-01 3.041993379592895508e-01 4.052004218101501465e-02 -1.201207339763641357e-01 -1.936623901128768921e-01 -9.894885867834091187e-02 -1.655863076448440552e-01 -6.074907630681991577e-02 -1.754454523324966431e-01 -1.689372397959232330e-02 3.141596317291259766e-01 8.831908926367759705e-03 -8.988454192876815796e-02 -1.128867417573928833e-01 2.421374320983886719e-01 -1.361484080553054810e-01 1.844100058078765869e-01 3.019928336143493652e-01 4.062678199261426926e-03 2.045748978853225708e-01 -8.307190984487533569e-02 -1.090325638651847839e-01 -1.262473464012145996e-01 1.672941893339157104e-01 -1.983477771282196045e-01 -4.809383302927017212e-02 -8.382751047611236572e-02 -1.686083972454071045e-01 2.745689749717712402e-01
1.339523196220397949e-01 2.588560879230499268e-01 1.616452932357788086e-01 -1.972875148057937622e-01 -5.676791071891784668e-02 6.309681385755538940e-02 1.561663448810577393e-01 -1.939164698123931885e-01 1.643269881606101990e-02 1.006358191370964050e-01 -2.251068651676177979e-01 3.248374164104461670e-02 2.273482680320739746e-01 -6.104104220867156982e-02 -1.269859075546264648e-01 1.926720142364501953e-02 -1.364387720823287964e-01 2.237854003906250000e-01 -4.543107151985168457e-01 -2.136049792170524597e-03 1.368283927440643311e-01 1.950382441282272339e-01 2.353124767541885376e-01 2.914436161518096924e-03 2.122890949249267578e-02 -3.634334206581115723e-01 -2.393637783825397491e-02 3.699777275323867798e-02 -5.894501134753227234e-02 -4.534418135881423950e-02 1.334751546382904053e-01 3.189115524291992188e-01
6.186900660395622253e-03 1.505817323923110962e-01 -2.059644162654876709e-01 2.181443870067596436e-01 1.519325971603393555e-01 3.512804582715034485e-02 1.517605632543563843e-01 -6.137299351394176483e-04 6.045289710164070129e-02 2.318665087223052979e-01 -2.456095665693283081e-01 -3.205084800720214844e-02 -1.910371631383895874e-01 8.263623714447021484e-02 -2.347544729709625244e-01 1.628453880548477173e-01 -2.733163237571716309e-01 -3.601135909557342529e-01 6.907647103071212769e-02 3.762573748826980591e-02 -4.614127427339553833e-02 6.591555476188659668e-02 1.441089808940887451e-01 -1.348879784345626831e-01 -2.134477049112319946e-01 -3.168053328990936279e-01 8.803086727857589722e-02 -1.146633476018905640e-01 -5.260762572288513184e-02 5.422275047749280930e-03 -2.886557877063751221e-01 2.953988313674926758e-01
1.117461994290351868e-01 9.190613031387329102e-02 -3.343289792537689209e-01 -8.256351202726364136e-02 6.272741407155990601e-02 -3.089889883995056152e-02 3.451358377933502197e-01 6.972027942538261414e-03 -2.873487472534179688e-01 -7.707994431257247925e-02 -9.987681359052658081e-02 1.086674034595489502e-01 7.471490651369094849e-02 -9.814263880252838135e-02 -2.157488614320755005e-01 -1.577596217393875122e-01 -1.658660620450973511e-01 4.717023298144340515e-02 4.716741666197776794e-02 -2.019051462411880493e-01 3.265309333801269531e-01 1.153427734971046448e-01 1.338525116443634033e-01 -1.222135871648788452e-02 -1.331292986869812012e-01 -4.377807676792144775e-01 -1.795508861541748047e-01 -8.396208286285400391e-02 -1.606448441743850708e-01 1.611730754375457764e-01 -1.650612801313400269e-01 -3.256442770361900330e-02
1.161637976765632629e-01 -4.956336691975593567e-02 2.823271751403808594e-01 -4.904099926352500916e-02 -9.430190175771713257e-02 -1.254890412092208862e-01 2.402069866657257080e-01 -3.216194212436676025e-01 -1.429028529673814774e-02 4.262123256921768188e-02 -1.260763406753540039e-01 1.511087864637374878e-01 -1.942419409751892090e-01 4.910086281597614288e-04 -1.787022948265075684e-01 2.538131549954414368e-02 -1.522074788808822632e-01 -1.922342032194137573e-01 -1.508691608905792236e-01 -5.029849335551261902e-02 1.536302119493484497e-01 2.425567656755447388e-01 8.885262906551361084e-02 1.112799160182476044e-02 -8.681131154298782349e-02 -7.896006107330322266e-02 7.701206952333450317e-02 -4.696245118975639343e-02 -1.074188053607940674e-01 6.082832068204879761e-02 -5.562740564346313477e-01 2.874790132045745850e-01
2.270512133836746216e-01 -1.264760270714759827e-02 7.153615355491638184e-02 -2.200865745544433594e-01 2.243468165397644043e-01 1.591952145099639893e-01 2.451761960983276367e-01 -2.677033245563507080e-01 6.590004265308380127e-02 7.150159031152725220e-02 9.820316918194293976e-03 1.676502078771591187e-01 4.277398064732551575e-02 -9.888683445751667023e-03 -2.565542049705982208e-02 -2.202343046665191650e-01 -2.170025408267974854e-01 -4.452447295188903809e-01 1.044983044266700745e-01 4.050428047776222229e-02 4.701741784811019897e-02 4.485129937529563904e-02 -3.407714366912841797e-01 -1.128806322813034058e-01 -2.352138310670852661e-01 9.206686168909072876e-02 -8.303981274366378784e-02 1.066319197416305542e-01 -2.622421383857727051e-01 6.116933003067970276e-02 -1.909911036491394043e-01 1.284260749816894531e-01
2.440420240163803101e-01 2.726590633392333984e-01 -6.380093097686767578e-02 -3.388379514217376709e-01 2.405698001384735107e-01 2.608675658702850342e-01 9.589963406324386597e-02 -2.318955957889556885e-01 -2.136582583189010620e-01 -1.300795227289199829e-01 -6.563854962587356567e-02 1.784074008464813232e-01 -1.719631813466548920e-02 6.534346938133239746e-02 1.493003498762845993e-02 2.457251539453864098e-03 5.276989191770553589e-02 -3.289076685905456543e-01 1.642673611640930176e-01 -6.272231042385101318e-02 -3.683673962950706482e-02 -1.001413986086845398e-01 -9.963249415159225464e-02 -5.907688662409782410e-02 -5.348491668701171875e-02 -3.187862336635589600e-01 -4.532344266772270203e-02 1.309958845376968384e-01 -1.877830326557159424e-01 2.005118578672409058e-01 -2.982037961483001709e-01 -6.409558467566967010e-03
3.489677980542182922e-02 4.470704495906829834e-01 -1.743072867393493652e-01 1.392218023538589478e-01 4.012182820588350296e-03 6.854444742202758789e-02 5.810543522238731384e-02 1.457182317972183228e-02 9.704641997814178467e-02 -2.398696690797805786e-01 1.577065736055374146e-01 5.982358753681182861e-02 4.608824849128723145e-02 -2.271145582199096680e-01 -5.153481289744377136e-02 -2.198341637849807739e-01 -2.342028617858886719e-01 -1.572903841733932495e-01 5.540018156170845032e-02 -7.615178823471069336e-02 2.323744148015975952e-01 1.409421861171722412e-01 -1.571494787931442261e-01 1.477826982736587524e-01 -8.575445413589477539e-02 -2.961467504501342773e-01 -1.207283288240432739e-01 3.860014677047729492e-02 -4.162457585334777832e-01 1.081841737031936646e-01 -1.529515683650970459e-01 1.113972589373588562e-01
2.268534898757934570e-01 4.344291612505912781e-02 -1.431201249361038208e-01 -3.558793962001800537e-01 1.543624978512525558e-02 2.616474032402038574e-02 2.039785236120223999e-01 -2.441975027322769165e-01 1.142023801803588867e-01 1.294218897819519043e-01 -1.052224636077880859e-01 -1.461616456508636475e-01 5.472987890243530273e-02 -2.545590102672576904e-01 -3.698873892426490784e-02 1.351956874132156372e-01 -7.872531563043594360e-02 -1.827424466609954834e-01 -4.182725772261619568e-02 -2.236988022923469543e-02 -5.022639408707618713e-02 1.744824498891830444e-01 -1.608816981315612793e-01 1.258577555418014526e-01 -2.836817800998687744e-01 -2.684892117977142334e-01 1.192390769720077515e-01 -5.430806800723075867e-02 -1.999411880970001221e-01 -1.628153920173645020e-01 -2.477457076311111450e-01 3.654595613479614258e-01
8.632104098796844482e-02 5.273591279983520508e-01 -2.202349156141281128e-01 -1.268803626298904419e-01 -9.749587625265121460e-02 -8.754726499319076538e-02 5.209478363394737244e-02 -3.935077041387557983e-02 -1.654898971319198608e-01 -2.210490852594375610e-01 -4.558870568871498108e-02 5.788757279515266418e-02 -9.449171274900436401e-02 2.899731509387493134e-02 -2.984441518783569336e-01 -2.030421048402786255e-01 -1.384064182639122009e-02 9.728966653347015381e-02 2.185803651809692383e-01 1.499622315168380737e-01 2.444428056478500366e-01 1.482868194580078125e-01 -1.115203201770782471e-01 1.019914448261260986e-01 -2.275405228137969971e-01 -5.296021327376365662e-02 -1.222822442650794983e-01 -1.581376791000366211e-02 -3.633731901645660400e-01 6.777625530958175659e-04 -1.340488046407699585e-01 4.866032674908638000e-02
2.079374194145202637e-01 -7.425188273191452026e-02 -1.855166405439376831e-01 -1.708221435546875000e-01 9.378416463732719421e-03 -1.563217192888259888e-01 2.913077548146247864e-02 -2.434649616479873657e-01 4.952226579189300537e-02 7.427819073200225830e-02 -2.935648858547210693e-01 1.552800983190536499e-01 -1.737527176737785339e-02 -1.564212292432785034e-01 -9.479209035634994507e-02 5.082135647535324097e-02 -2.243998795747756958e-01 -2.261233031749725342e-01 1.588535159826278687e-01 -5.323295295238494873e-02 -4.698213189840316772e-02 2.307284325361251831e-01 -3.703375905752182007e-02 1.641721874475479126e-01 -1.064521446824073792e-02 -3.275440037250518799e-01 4.830821603536605835e-02 -1.387097388505935669e-01 -1.388463079929351807e-01 -1.767080724239349365e-01 -2.170838713645935059e-01 4.565961360931396484e-01
2.744333073496818542e-02 1.004184409976005554e-01 -4.326300024986267090e-01 -1.858442872762680054e-01 -8.072341978549957275e-02 8.076296746730804443e-02 1.191085055470466614e-01 -1.420937627553939819e-01 -2.945274347439408302e-03 -1.530734896659851074e-01 1.400913596153259277e-01 1.732419878244400024e-01 9.338912367820739746e-02 6.456686556339263916e-02 -1.564836502075195312e-01 -1.297116875648498535e-01 -3.179571628570556641e-01 -1.704903990030288696e-01 2.654631137847900391e-01 -1.318443715572357178e-01 2.440177947282791138e-01 1.437321007251739502e-01 2.674133479595184326e-01 2.485407702624797821e-02 1.567318886518478394e-01 -1.097988858819007874e-01 -1.432938724756240845e-01 2.901850268244743347e-02 -2.429557591676712036e-01 2.394949644804000854e-01 -1.030971761792898178e-02 2.189124822616577148e-01
-4.284984618425369263e-02 -1.206564251333475113e-02 -2.016940563917160034e-01 9.191851317882537842e-02 2.053112909197807312e-02 2.132986187934875488e-01 -4.055653512477874756e-02 -2.183568477630615234e-01 -4.336112141609191895e-01 -6.025362759828567505e-02 3.636327385902404785e-02 1.712094843387603760e-01 1.834688186645507812e-01 -2.181905508041381836e-02 -4.976746439933776855e-01 -5.100804846733808517e-03 -2.568662762641906738e-01 -6.121194735169410706e-02 -3.725257469341158867e-03 -4.893998429179191589e-02 3.018353283405303955e-01 5.046365410089492798e-02 -9.766412526369094849e-02 5.661375075578689575e-02 -6.686358153820037842e-02 -2.732002437114715576e-01 -1.406707167625427246e-01 2.628434263169765472e-02 -7.101152092218399048e-02 -1.114124208688735962e-01 -2.051919996738433838e-01 1.088179498910903931e-01
2.963008284568786621e-01 -1.367849856615066528e-01 -2.987273633480072021e-01 -2.026020586490631104e-01 -6.678893417119979858e-02 9.308037348091602325e-03 1.899445950984954834e-01 -2.794673144817352295e-01 9.276022017002105713e-02 4.548093304038047791e-03 2.151292003691196442e-02 2.387343905866146088e-02 -7.402235269546508789e-02 -1.479551941156387329e-01 -1.317447517067193985e-02 9.669935703277587891e-02 -1.791572272777557373e-01 -7.416349649429321289e-02 -1.937823370099067688e-02 1.282895207405090332e-01 -1.574522629380226135e-02 3.311240673065185547e-02 1.286302059888839722e-01 1.355540007352828979e-01 -2.746732831001281738e-01 -3.401760160923004150e-01 -6.751117110252380371e-02 -2.527808248996734619e-01 1.523305661976337433e-02 -1.713049411773681641e-01 -2.833303809165954590e-01 3.711585104465484619e-01
7.384505867958068848e-02 3.814767301082611084e-01 2.732005715370178223e-02 3.536916896700859070e-02 7.622156292200088501e-02 3.917665034532546997e-02 6.427279859781265259e-02 9.861978888511657715e-02 -2.105165272951126099e-01 -3.985774144530296326e-02 2.444355040788650513e-01 2.005895376205444336e-01 -1.601150259375572205e-02 -1.719775199890136719e-01 7.341843098402023315e-03 7.189126312732696533e-02 -3.507238328456878662e-01 -3.683384060859680176e-01 1.410691142082214355e-01 -4.450562968850135803e-02 2.722304463386535645e-01 9.052555263042449951e-02 1.500067953020334244e-02 -1.755724996328353882e-01 -6.950775533914566040e-02 -2.126713395118713379e-01 -2.531251311302185059e-01 2.386024445295333862e-01 -3.854563832283020020e-02 5.989906564354896545e-02 -1.598033905029296875e-01 2.220066487789154053e-01
2.860046029090881348e-01 1.350946128368377686e-01 -2.989529371261596680e-01 -1.247494742274284363e-01 -1.294136699289083481e-02 -8.642755448818206787e-02 2.819513380527496338e-01 -2.578672766685485840e-01 9.849104285240173340e-02 1.971683502197265625e-01 -1.310812234878540039e-01 9.322763979434967041e-02 3.444723039865493774e-02 -1.251559406518936157e-01 4.708552360534667969e-02 3.152905106544494629e-01 -2.921923100948333740e-01 -1.188878118991851807e-01 -1.278097778558731079e-01 8.098783437162637711e-04 3.465801849961280823e-02 -1.277827918529510498e-01 7.314810156822204590e-02 1.018103733658790588e-01 -7.225480675697326660e-02 -3.017139732837677002e-01 6.883575022220611572e-02 -7.165745645761489868e-02 -6.286468356847763062e-02 -1.126984693109989166e-02 -3.083839118480682373e-01 3.066980838775634766e-01
-1.862812787294387817e-02 3.922957181930541992e-01 -2.697369456291198730e-01 -2.018394321203231812e-01 -2.618642151355743408e-01 8.097317814826965332e-02 -4.716335982084274292e-02 -1.484137624502182007e-01 -1.055330485105514526e-01 -1.493171900510787964e-01 8.284498006105422974e-02 -9.651039540767669678e-02 1.153858378529548645e-01 -3.299490362405776978e-02 -3.594853579998016357e-01 -1.163680180907249451e-01 -1.995272040367126465e-01 1.088392436504364014e-01 1.409341543912887573e-01 1.133704409003257751e-01 1.326316385529935360e-03 4.210284445434808731e-03 9.958666563034057617e-02 5.725616961717605591e-02 -1.256051659584045410e-01 -6.250091642141342163e-02 -1.741845607757568359e-01 1.329428795725107193e-02 -4.548349380493164062e-01 1.208884418010711670e-01 -1.961079984903335571e-01 1.355005055665969849e-01
8.936613798141479492e-02 4.085887372493743896e-01 -2.839702181518077850e-02 -1.105891838669776917e-01 9.757605940103530884e-02 3.153336942195892334e-01 4.954621195793151855e-02 -2.563554942607879639e-01 6.420042365789413452e-02 -1.062363479286432266e-02 -6.954805552959442139e-02 7.668870687484741211e-02 1.880523413419723511e-01 2.876485884189605713e-01 -2.204152643680572510e-01 2.867648899555206299e-01 -2.083664089441299438e-01 -1.357150673866271973e-01 -4.507914558053016663e-02 1.170050725340843201e-01 5.456329509615898132e-02 4.711441323161125183e-02 1.361845880746841431e-01 -2.633071970194578171e-03 -1.524641513824462891e-01 -1.155669316649436951e-01 1.241387724876403809e-01 -1.483956575393676758e-01 -1.948640197515487671e-01 -3.563599884510040283e-01 -8.126273751258850098e-02 1.553049683570861816e-01
1.464302241802215576e-01 2.166427820920944214e-01 -2.376879192888736725e-02 1.279177069664001465e-01 9.953033924102783203e-02 2.664751410484313965e-01 4.500897601246833801e-02 -4.102860093116760254e-01 5.096785351634025574e-02 7.289474457502365112e-02 -1.017732694745063782e-01 -8.575399965047836304e-02 2.318271547555923462e-01 1.558200418949127197e-01 -3.256233632564544678e-01 3.401216864585876465e-01 7.685265038162469864e-03 6.937335431575775146e-02 1.772174686193466187e-01 1.899768710136413574e-01 1.290491968393325806e-01 5.388178676366806030e-02 2.111328244209289551e-01 -6.138991564512252808e-02 -1.912496536970138550e-01 -9.912724047899246216e-02 -5.055276677012443542e-02 4.167680069804191589e-02 2.648957446217536926e-02 -9.044454991817474365e-02 -1.714303344488143921e-01 3.298838436603546143e-01
-2.673469670116901398e-02 1.019692271947860718e-01 -2.446211576461791992e-01 -2.247034609317779541e-01 1.453681290149688721e-01 1.145403385162353516e-01 4.609707370400428772e-02 1.402670443058013916e-01 -1.765474677085876465e-01 -2.623717784881591797e-01 1.097577661275863647e-01 -1.141909360885620117e-01 2.483005374670028687e-01 6.501829717308282852e-03 -4.329314529895782471e-01 -1.808863133192062378e-01 -3.533155918121337891e-01 -1.285328119993209839e-01 1.014955565333366394e-01 -4.095663875341415405e-02 2.945280969142913818e-01 3.848506510257720947e-02 -6.163763627409934998e-02 1.400995403528213501e-01 -9.617210924625396729e-02 -7.881870120763778687e-02 -1.811564266681671143e-01 -2.414245344698429108e-02 -1.761831343173980713e-01 1.120091080665588379e-01 -7.920698821544647217e-02 2.277222424745559692e-01
1.233592927455902100e-01 3.079365193843841553e-01 -3.093702793121337891e-01 -1.058510392904281616e-01 1.114256680011749268e-01 2.655781805515289307e-01 2.388345152139663696e-01 -1.225180253386497498e-01 8.512925356626510620e-02 -1.483607888221740723e-01 -3.531829267740249634e-02 -2.784130163490772247e-02 1.260993331670761108e-01 2.039684206247329712e-01 -2.574084401130676270e-01 -4.018681123852729797e-02 -1.282795071601867676e-01 -1.457686424255371094e-01 1.965907365083694458e-01 3.957600519061088562e-02 4.437084123492240906e-02 1.943042129278182983e-01 2.273900359869003296e-01 9.659944474697113037e-02 -5.721171572804450989e-02 7.854696363210678101e-02 1.579204499721527100e-01 -2.036636769771575928e-01 2.182965874671936035e-01 -1.837339550256729126e-01 -2.855777740478515625e-01 2.321184426546096802e-01
9.721216559410095215e-02 3.187575042247772217e-01 5.585934594273567200e-02 -2.006325274705886841e-01 -6.148542463779449463e-02 2.175200283527374268e-01 -1.021312251687049866e-01 -2.001117020845413208e-01 -7.719254493713378906e-02 -1.713316142559051514e-01 1.230822131037712097e-01 -1.363880336284637451e-01 5.844623446464538574e-01 2.227079356089234352e-03 -2.093281745910644531e-01 -1.451101005077362061e-01 -1.366029381752014160e-01 -4.264209419488906860e-02 -6.183293461799621582e-02 -1.464629732072353363e-02 2.217806577682495117e-01 4.705990198999643326e-03 6.390277296304702759e-02 -1.064522471278905869e-02 -9.355174750089645386e-02 -5.282380431890487671e-02 -2.523217201232910156e-01 8.304485678672790527e-02 -2.338963449001312256e-01 3.957106918096542358e-02 -2.278113961219787598e-01 1.611556112766265869e-02
1.191435679793357849e-01 4.276112318038940430e-01 -2.947807312011718750e-01 -5.822179093956947327e-02 2.334139542654156685e-03 9.928505867719650269e-02 4.443422332406044006e-02 -4.257950466126203537e-03 3.469907492399215698e-02 -2.450919896364212036e-01 4.879582673311233521e-02 -1.364501416683197021e-01 6.914231181144714355e-02 -5.532119423151016235e-02 -4.721918702125549316e-01 2.449797466397285461e-02 5.416175350546836853e-02 -2.135123014450073242e-01 7.571396231651306152e-02 -3.054979145526885986e-01 1.310710012912750244e-01 8.816691488027572632e-02 2.561201341450214386e-02 1.765786260366439819e-01 -7.631132844835519791e-03 -9.082416445016860962e-02 -2.732255961745977402e-03 -1.401409273967146873e-03 -3.194417655467987061e-01 4.124340601265430450e-03 -2.254074513912200928e-01 1.468860507011413574e-01
5.805780738592147827e-02 5.023826956748962402e-01 -2.790553867816925049e-01 1.828642562031745911e-02 -1.625836938619613647e-01 -1.495447289198637009e-02 1.596177965402603149e-01 -1.347118169069290161e-01 -6.971894949674606323e-02 -1.868407279253005981e-01 3.294162824749946594e-02 2.025020718574523926e-01 1.326652467250823975e-01 -5.987413227558135986e-03 -6.857821345329284668e-02 -1.354967653751373291e-01 -8.506175130605697632e-02 -8.913028985261917114e-03 4.325779154896736145e-02 -1.184403970837593079e-01 1.438785940408706665e-01 -1.427293196320533752e-02 -1.779025346040725708e-01 5.696997046470642090e-02 -7.256297022104263306e-02 -3.784990906715393066e-01 -1.828037202358245850e-01 -1.110792160034179688e-01 -4.177394807338714600e-01 -1.164885610342025757e-01 -9.195530787110328674e-03 1.083263084292411804e-01
2.728508412837982178e-01 2.988204956054687500e-01 1.320082545280456543e-01 -3.378833830356597900e-01 -1.442682594060897827e-01 4.547439515590667725e-02 1.301566362380981445e-01 -5.963431298732757568e-02 -3.964958712458610535e-02 -2.884241044521331787e-01 1.127484291791915894e-01 2.755989320576190948e-02 4.005807042121887207e-01 -8.632218092679977417e-02 -2.299522310495376587e-01 5.046799778938293457e-02 -1.855832934379577637e-01 -7.317465730011463165e-03 1.431014388799667358e-01 1.976359635591506958e-02 2.308023124933242798e-01 8.562573045492172241e-02 -4.554018750786781311e-02 2.122183442115783691e-01 -7.317415624856948853e-02 -1.998446285724639893e-01 -3.263503909111022949e-01 8.225262910127639771e-02 4.006716236472129822e-02 3.438627719879150391e-02 -1.182241812348365784e-01 3.623654693365097046e-02
-7.212018221616744995e-02 2.237025946378707886e-01 -2.446314990520477295e-01 -2.615669965744018555e-01 9.591132402420043945e-02 2.023244053125381470e-01 2.184939831495285034e-01 -3.172434270381927490e-01 -3.270769715309143066e-01 -7.997195422649383545e-02 -8.077755570411682129e-02 1.944265663623809814e-01 8.722490072250366211e-02 4.346152395009994507e-02 -7.498645037412643433e-02 -2.180476039648056030e-01 -1.202968880534172058e-01 2.308372855186462402e-01 1.319154649972915649e-01 -5.187055096030235291e-02 7.477583736181259155e-02 4.987114295363426208e-02 3.348939716815948486e-01 3.946162015199661255e-02 -4.148728400468826294e-02 -2.955995798110961914e-01 2.234339900314807892e-02 -7.022807747125625610e-02 -2.882462143898010254e-01 6.257069855928421021e-02 -2.260108292102813721e-02 7.699343562126159668e-02
-1.305530518293380737e-01 6.135155260562896729e-02 -1.772925704717636108e-01 -2.993985116481781006e-01 1.698520928621292114e-01 2.332616448402404785e-01 3.004165291786193848e-01 -6.275929510593414307e-02 -1.845495700836181641e-01 -1.721748411655426025e-01 -1.002049744129180908e-01 -7.361415028572082520e-02 3.141704201698303223e-01 -8.310081809759140015e-02 -1.694643050432205200e-01 -1.540903747081756592e-01 -2.509473860263824463e-01 2.065463922917842865e-02 1.048281267285346985e-01 5.448305606842041016e-02 1.611646860837936401e-01 -8.871734142303466797e-02 2.158697992563247681e-01 6.828895211219787598e-02 -1.477757990360260010e-01 -2.479396909475326538e-01 -2.827965617179870605e-01 -1.403190642595291138e-01 -1.437978297472000122e-01 -8.911468833684921265e-02 -2.398253381252288818e-01 -1.089016497135162354e-01
1.585399061441421509e-01 1.131173223257064819e-01 -5.366373807191848755e-02 -3.502860665321350098e-01 3.499709069728851318e-01 1.090797334909439087e-01 4.186750948429107666e-02 -2.902762591838836670e-01 4.063487052917480469e-02 -1.715457886457443237e-01 -9.329763054847717285e-02 -5.874169990420341492e-02 6.638561189174652100e-02 1.422439962625503540e-01 -1.349666118621826172e-01 2.604446932673454285e-02 -2.393785864114761353e-01 -1.448373124003410339e-02 6.181645020842552185e-02 2.851604297757148743e-02 3.597068190574645996e-01 -5.710481666028499603e-03 2.841228246688842773e-01 -2.885166108608245850e-01 9.495470672845840454e-02 -2.792644500732421875e-01 4.199675284326076508e-03 -1.136581525206565857e-01 8.162369579076766968e-02 9.126386046409606934e-02 1.551292240619659424e-01 1.865380853414535522e-01
3.217871487140655518e-01 3.894664347171783447e-01 -1.375241577625274658e-01 -2.637321650981903076e-01 -5.963921546936035156e-02 -3.274666890501976013e-02 1.079448685050010681e-01 6.675425171852111816e-02 1.356834452599287033e-02 -4.330190271139144897e-02 1.150357648730278015e-01 9.465248137712478638e-02 -9.823480248451232910e-02 -5.106646195054054260e-02 1.365732103586196899e-01 1.450980603694915771e-01 -1.488686054944992065e-01 -6.857203552499413490e-04 -2.807146310806274414e-02 -3.435439467430114746e-01 1.809497028589248657e-01 -1.056034937500953674e-01 4.851630702614784241e-02 -1.451842188835144043e-01 -2.366475388407707214e-02 -5.007678270339965820e-01 -5.641849245876073837e-03 -7.266081403940916061e-03 -1.990017890930175781e-01 7.837421447038650513e-02 -1.854896992444992065e-01 1.395906656980514526e-01
2.045494168996810913e-01 3.744142949581146240e-01 -2.277250438928604126e-01 -8.236920088529586792e-02 -8.550465852022171021e-02 -1.493425965309143066e-01 1.736732125282287598e-01 -1.170229241251945496e-01 2.863840945065021515e-02 -3.046221435070037842e-01 2.356967888772487640e-02 1.653712987899780273e-02 4.644787311553955078e-02 -1.130447443574666977e-02 -1.970877498388290405e-01 6.391434371471405029e-02 -2.685818262398242950e-02 -2.268173098564147949e-01 1.482133418321609497e-01 6.004650518298149109e-02 2.580798268318176270e-01 1.447133813053369522e-02 -3.295613080263137817e-02 1.129463911056518555e-01 -1.164733842015266418e-01 -3.652230203151702881e-01 -5.311585962772369385e-02 1.010083928704261780e-01 -4.590357542037963867e-01 3.257941827178001404e-02 2.329753339290618896e-02 1.245308816432952881e-01
2.317829877138137817e-01 1.265517026185989380e-01 9.659331291913986206e-03 8.132429420948028564e-02 -1.205436792224645615e-02 2.969774305820465088e-01 1.735469549894332886e-01 -2.192616462707519531e-01 -7.257655262947082520e-03 1.436189860105514526e-01 -1.758223176002502441e-01 1.876772195100784302e-01 -5.703734979033470154e-02 -6.040083616971969604e-02 -2.271797806024551392e-01 -4.766554385423660278e-02 -3.114019036293029785e-01 1.594146043062210083e-01 5.206446722149848938e-02 1.715480089187622070e-01 -1.173696741461753845e-01 1.689441353082656860e-01 2.019473016262054443e-01 3.476374745368957520e-01 -9.378746151924133301e-02 -2.472977340221405029e-01 1.483047008514404297e-01 -9.177465736865997314e-02 -2.345483452081680298e-01 1.378797739744186401e-01 -6.510375440120697021e-02 2.689098417758941650e-01
-3.569941269233822823e-03 6.864053010940551758e-02 -1.198805198073387146e-01 4.227542877197265625e-02 5.615383386611938477e-02 7.692692428827285767e-02 2.657276093959808350e-01 -1.001636087894439697e-01 8.686023950576782227e-02 1.575582325458526611e-01 -5.530126020312309265e-02 -4.439118131995201111e-02 -1.988800019025802612e-01 6.946351379156112671e-02 7.851951569318771362e-02 2.645488381385803223e-01 -2.303240150213241577e-01 -1.057298332452774048e-01 -5.389148741960525513e-02 1.365878432989120483e-01 3.650704324245452881e-01 -7.111095474101603031e-04 1.149816811084747314e-01 -1.714397221803665161e-02 2.366279251873493195e-02 -2.899138033390045166e-01 1.418976038694381714e-01 -2.225114107131958008e-01 -1.384317725896835327e-01 -1.528243869543075562e-01 -3.891040384769439697e-01 3.882234692573547363e-01
-1.268197689205408096e-02 1.503596752882003784e-01 -1.768574714660644531e-01 -3.037325739860534668e-01 3.386795222759246826e-01 2.017359733581542969e-01 1.694625318050384521e-01 -2.907075583934783936e-01 1.781210601329803467e-01 4.164538159966468811e-02 8.676797896623611450e-02 1.409287601709365845e-01 2.009759843349456787e-01 8.342201262712478638e-02 -3.040643781423568726e-02 3.521711230278015137e-01 -1.232101246714591980e-01 -6.271577626466751099e-02 -6.784909218549728394e-02 1.371587812900543213e-01 3.145303130149841309e-01 -1.776787787675857544e-01 4.576475173234939575e-02 -1.038989797234535217e-01 -1.270220428705215454e-01 -1.033609062433242798e-01 -2.458147257566452026e-01 1.585489511489868164e-01 -9.593085199594497681e-02 -7.254328578710556030e-02 -1.426938772201538086e-01 1.370867341756820679e-01
3.520483076572418213e-01 1.268215924501419067e-01 -7.140800356864929199e-02 -1.733208894729614258e-01 1.397993117570877075e-01 -7.645560801029205322e-02 1.524124741554260254e-01 -2.516894042491912842e-01 -6.327900290489196777e-02 1.485917717218399048e-01 6.306683272123336792e-02 6.379450112581253052e-02 3.810195922851562500e-01 -9.464973583817481995e-03 -1.711434870958328247e-01 2.331066690385341644e-02 -2.167498171329498291e-01 -1.674536913633346558e-01 -7.893519848585128784e-02 -1.720159202814102173e-01 2.524941861629486084e-01 -1.017887145280838013e-01 1.432138979434967041e-01 -2.626744806766510010e-01 8.351567387580871582e-02 9.811700135469436646e-02 -2.503433637320995331e-02 -9.131851047277450562e-02 -1.411057412624359131e-01 -1.803534030914306641e-01 -3.852401375770568848e-01 5.256391689181327820e-02
2.081542313098907471e-01 3.589064180850982666e-01 1.452552503906190395e-03 -4.344928637146949768e-02 5.524356663227081299e-02 1.401433348655700684e-01 1.243783831596374512e-01 -1.762627512216567993e-01 -7.832887768745422363e-02 1.493729054927825928e-01 -1.188372746109962463e-01 1.842460185289382935e-01 1.259607225656509399e-01 2.351980507373809814e-01 -3.432813286781311035e-01 3.274977505207061768e-01 -9.769954485818743706e-04 -8.816767483949661255e-02 7.689614593982696533e-02 1.648672074079513550e-01 1.242033690214157104e-01 -4.476263001561164856e-02 1.593611016869544983e-02 4.006782919168472290e-02 -2.470299154520034790e-01 -1.670499742031097412e-01 -3.912378102540969849e-02 -3.697648048400878906e-01 2.319474518299102783e-02 -1.875132620334625244e-01 -2.182341068983078003e-01 1.151962801814079285e-01
2.285891175270080566e-01 1.094534695148468018e-01 -1.689388155937194824e-01 -1.347173601388931274e-01 1.802897900342941284e-01 -4.387107864022254944e-02 -1.215452998876571655e-01 -1.330757513642311096e-03 2.078525722026824951e-01 -1.562628708779811859e-02 -1.496914029121398926e-02 2.394763082265853882e-01 -2.204750105738639832e-02 4.558660462498664856e-02 -1.254792213439941406e-01 -1.516934335231781006e-01 -2.741195857524871826e-01 -6.335739791393280029e-02 -1.523595452308654785e-01 2.169520705938339233e-01 -1.143462881445884705e-01 2.466733306646347046e-01 1.080093756318092346e-01 3.898952528834342957e-02 1.392456591129302979e-01 -2.824001610279083252e-01 -3.049674034118652344e-01 2.534202337265014648e-01 -3.742530643939971924e-01 -6.519994884729385376e-02 -1.859068125486373901e-01 1.604472696781158447e-01
5.262672156095504761e-02 1.785989254713058472e-01 6.078851968050003052e-02 -1.527881473302841187e-01 6.801810115575790405e-02 4.243375062942504883e-01 2.214787751436233521e-01 -1.355780661106109619e-01 3.330848738551139832e-02 -1.763688176870346069e-01 -1.371179223060607910e-01 1.802051961421966553e-01 -6.460885703563690186e-02 -6.938780099153518677e-02 -9.453258663415908813e-02 -2.002900987863540649e-01 -1.747753471136093140e-01 -3.188286721706390381e-02 2.597763240337371826e-01 -1.735427081584930420e-01 2.514848709106445312e-01 2.984155714511871338e-02 9.956117719411849976e-02 -2.044977620244026184e-03 2.564481496810913086e-01 -2.119601219892501831e-01 -2.590471506118774414e-01 7.778472453355789185e-02 -2.263022810220718384e-01 2.321500480175018311e-01 -2.125520408153533936e-01 -8.537840843200683594e-02
6.079232320189476013e-02 1.161987036466598511e-01 3.489832952618598938e-02 -5.839565768837928772e-02 2.657312452793121338e-01 3.707306385040283203e-01 3.860015571117401123e-01 -2.672594785690307617e-01 -1.247383058071136475e-01 -1.917879432439804077e-01 -1.995754241943359375e-01 2.822343073785305023e-02 1.638248190283775330e-02 -1.725911796092987061e-01 -1.393724381923675537e-01 -3.773311898112297058e-02 -1.578074395656585693e-01 -3.794783726334571838e-02 4.640471339225769043e-01 -6.984288990497589111e-02 1.766797304153442383e-01 -1.510439217090606689e-01 1.596196591854095459e-01 5.732365697622299194e-02 4.783827066421508789e-02 -2.122420668601989746e-01 -1.494016051292419434e-01 -3.476858139038085938e-02 -1.945828087627887726e-02 2.518420107662677765e-02 1.207638438791036606e-02 6.665109843015670776e-02
-2.955450862646102905e-02 1.950227320194244385e-01 -1.374310106039047241e-01 -2.391862571239471436e-01 2.859203815460205078e-01 2.808286845684051514e-01 1.003255918622016907e-01 -2.051526606082916260e-01 5.314057320356369019e-02 2.533673346042633057e-01 -3.423212468624114990e-02 2.438788414001464844e-01 -1.355644315481185913e-01 2.150377333164215088e-01 -5.184112489223480225e-02 1.339053064584732056e-01 -2.059818208217620850e-01 -1.539000570774078369e-01 8.690559864044189453e-02 2.837770283222198486e-01 1.937975138425827026e-01 -1.776418983936309814e-01 2.743091583251953125e-01 -3.507384657859802246e-02 -8.709575980901718140e-02 -8.818247914314270020e-02 -1.382362246513366699e-01 2.050087749958038330e-01 -2.020663470029830933e-01 7.669169455766677856e-02 6.708994507789611816e-02 1.783922761678695679e-01
4.615446925163269043e-01 6.121727451682090759e-02 1.132384389638900757e-01 -4.315599203109741211e-01 3.072861582040786743e-02 1.341194510459899902e-01 4.437628015875816345e-02 -9.714895486831665039e-02 1.804267242550849915e-02 4.118263348937034607e-02 -1.146081387996673584e-01 -5.175683274865150452e-02 -4.703998938202857971e-02 -1.569093167781829834e-01 3.536612167954444885e-02 -1.268229633569717407e-01 -2.197854965925216675e-01 3.944440186023712158e-02 -2.239307574927806854e-02 1.526711732149124146e-01 1.516110450029373169e-01 -6.250892579555511475e-02 -4.214056953787803650e-02 -3.352781385183334351e-02 -1.934798359870910645e-01 -4.777447581291198730e-01 -1.600014418363571167e-01 -5.433116480708122253e-02 -2.523670159280300140e-02 -2.821691334247589111e-01 1.169082075357437134e-01 -1.426885835826396942e-02
-2.244867682456970215e-01 6.727341096848249435e-03 -8.369880914688110352e-02 -3.086096048355102539e-01 1.574736088514328003e-01 3.168242052197456360e-02 2.330322712659835815e-01 -1.739113479852676392e-01 -2.908930182456970215e-01 -2.004412710666656494e-01 -1.599048376083374023e-01 -1.688100211322307587e-02 2.554189264774322510e-01 -2.103130072355270386e-01 -1.256592124700546265e-01 -9.060175716876983643e-02 -4.103088378906250000e-01 5.747696757316589355e-02 1.764762848615646362e-01 1.526023745536804199e-01 1.349835991859436035e-01 -1.060093007981777191e-02 2.214315347373485565e-02 3.917898982763290405e-02 -6.706319004297256470e-02 -3.419140279293060303e-01 -1.630122214555740356e-01 -4.849147051572799683e-02 -2.257595956325531006e-01 4.908915143460035324e-03 -7.067963480949401855e-02 -9.185932576656341553e-03
1.526913344860076904e-01 1.056523025035858154e-01 4.317828267812728882e-02 1.834628731012344360e-01 1.472000498324632645e-02 3.694527149200439453e-01 3.911280333995819092e-01 -5.261296778917312622e-02 9.108817204833030701e-03 -6.528627127408981323e-02 2.584596863016486168e-03 7.557658106088638306e-02 6.503066420555114746e-02 8.021911233663558960e-02 -4.223819077014923096e-01 -6.352712213993072510e-02 -1.464443057775497437e-01 -1.304598301649093628e-01 2.874808907508850098e-01 -7.154590636491775513e-02 3.590505719184875488e-01 -4.964593425393104553e-02 9.325532615184783936e-02 1.104154810309410095e-01 1.795147359371185303e-01 -2.336803227663040161e-01 1.895366311073303223e-01 -5.751138553023338318e-02 -1.661436632275581360e-02 8.004370331764221191e-02 -1.023796275258064270e-01 1.124302446842193604e-01
1.599856168031692505e-01 3.302985429763793945e-01 6.981715559959411621e-02 -4.106000065803527832e-01 2.003499716520309448e-01 3.491332009434700012e-02 1.713825017213821411e-02 -3.571578860282897949e-01 -6.387723982334136963e-02 -4.930998012423515320e-02 5.667799338698387146e-02 1.807839572429656982e-01 8.488781168125569820e-04 5.931017920374870300e-02 -1.667843610048294067e-01 -1.129342615604400635e-01 1.698342338204383850e-02 2.679879963397979736e-02 1.730028688907623291e-01 2.662174105644226074e-01 1.056051999330520630e-01 3.411155939102172852e-01 7.083300501108169556e-02 -1.887097954750061035e-02 -4.669841751456260681e-02 -7.416698336601257324e-02 2.703689336776733398e-01 -2.385751307010650635e-01 2.437460608780384064e-02 1.868033558130264282e-01 -1.013453900814056396e-01 1.340748518705368042e-01
-1.738052815198898315e-02 3.872621357440948486e-01 9.188634902238845825e-02 -7.519926875829696655e-02 2.960510253906250000e-01 1.936544924974441528e-01 1.943343728780746460e-01 -2.052616178989410400e-01 2.479146234691143036e-02 -1.252365764230489731e-02 7.197504490613937378e-02 -1.160783991217613220e-01 3.085710108280181885e-01 6.737579405307769775e-02 -2.665715515613555908e-01 7.201736420392990112e-02 -1.907632052898406982e-01 -1.246267259120941162e-01 4.796329513192176819e-02 2.426118254661560059e-01 3.142409324645996094e-01 7.123315334320068359e-02 1.860645264387130737e-01 3.132127597928047180e-02 -3.855262324213981628e-02 2.107780724763870239e-01 1.686053909361362457e-02 2.299999073147773743e-02 1.024160161614418030e-01 1.574837714433670044e-01 -2.468112409114837646e-01 1.992841809988021851e-01
3.572578728199005127e-02 4.456687346100807190e-02 -6.701908539980649948e-03 -1.913845390081405640e-01 -6.723298132419586182e-02 2.098218053579330444e-01 2.307024002075195312e-01 -3.948415219783782959e-01 -2.245634645223617554e-01 2.249431097880005836e-03 -1.595350950956344604e-01 1.092526875436306000e-02 2.132845073938369751e-01 1.215057224035263062e-01 -9.224653244018554688e-02 -3.333873674273490906e-02 -9.760683774948120117e-02 -2.724288702011108398e-01 2.262461036443710327e-01 -6.111218407750129700e-02 2.121842801570892334e-01 1.232791021466255188e-01 -6.194076314568519592e-02 -8.841657638549804688e-02 1.729073375463485718e-01 -4.065415561199188232e-01 -1.501521170139312744e-01 5.847860500216484070e-02 -2.449860423803329468e-01 -6.760843843221664429e-02 -2.146786749362945557e-01 -1.190012767910957336e-01
6.145242601633071899e-02 1.668843328952789307e-01 7.672989368438720703e-02 -9.918366372585296631e-02 1.115264818072319031e-01 3.256109952926635742e-01 2.159024178981781006e-01 -2.781575024127960205e-01 3.702744245529174805e-01 3.914900496602058411e-02 -4.604359567165374756e-01 7.831985503435134888e-02 2.589268982410430908e-01 5.152794346213340759e-02 -1.688134670257568359e-01 2.749705873429775238e-02 -2.284488826990127563e-01 -7.053900510072708130e-02 1.376113593578338623e-01 2.208956927061080933e-01 -4.078551009297370911e-02 -2.904038876295089722e-02 8.979368954896926880e-02 -9.901026636362075806e-02 -5.085959658026695251e-02 -2.114133238792419434e-01 1.697871647775173187e-02 -1.018042191863059998e-01 1.435040384531021118e-01 -7.411292940378189087e-02 -2.792867831885814667e-02 1.562331914901733398e-01
-1.367342378944158554e-02 3.656511604785919189e-01 1.254512220621109009e-01 -1.005583032965660095e-01 1.320971399545669556e-01 7.846801728010177612e-02 3.123333752155303955e-01 -3.042172193527221680e-01 -5.118680000305175781e-02 5.224954802542924881e-03 -7.667668163776397705e-02 4.903389513492584229e-02 3.439472317695617676e-01 9.644338488578796387e-02 -2.514670789241790771e-01 1.725393682718276978e-01 -1.878868937492370605e-01 1.139357164502143860e-01 8.380678296089172363e-02 -6.895628292113542557e-03 3.684955835342407227e-01 -1.004693806171417236e-01 1.967836171388626099e-01 -1.485279351472854614e-01 -2.385174669325351715e-02 -2.574305608868598938e-02 -7.454640418291091919e-02 -1.315876748412847519e-02 1.574278771877288818e-01 -8.869587630033493042e-02 -2.428911775350570679e-01 1.854389756917953491e-01
2.088246122002601624e-02 3.601481318473815918e-01 -1.439685672521591187e-01 -2.296742796897888184e-02 -1.959308236837387085e-02 4.759393166750669479e-03 -1.974008977413177490e-03 -1.198887526988983154e-01 -1.018697693943977356e-01 6.803754717111587524e-02 -4.630072787404060364e-02 2.890431322157382965e-02 2.009742558002471924e-01 -3.916201591491699219e-01 2.854826487600803375e-02 -1.337358653545379639e-01 -1.443498730659484863e-01 -1.410612910985946655e-01 2.475772500038146973e-01 -7.012401521205902100e-02 2.375932186841964722e-01 1.439844667911529541e-01 4.190523177385330200e-02 1.512757837772369385e-01 -2.062073498964309692e-01 -1.713593751192092896e-01 -4.805247783660888672e-01 2.655978687107563019e-02 -2.653496861457824707e-01 1.036588028073310852e-01 4.035938158631324768e-02 9.125348925590515137e-02
1.054408252239227295e-01 2.680857181549072266e-01 -2.057672441005706787e-01 -2.129601538181304932e-01 2.566539645195007324e-01 2.678988277912139893e-01 1.017256751656532288e-01 -2.111777216196060181e-01 -6.608225405216217041e-02 -9.120840579271316528e-02 7.491972297430038452e-02 1.565594971179962158e-01 1.188686043024063110e-01 -4.613873362541198730e-02 -2.881181836128234863e-01 7.851654291152954102e-02 -1.938862912356853485e-02 1.494192481040954590e-01 -1.388271600008010864e-01 1.419307887554168701e-01 1.865225434303283691e-01 2.062918096780776978e-01 -2.302476167678833008e-01 -2.252176105976104736e-01 2.075578868389129639e-01 -1.227705478668212891e-01 -2.155676186084747314e-01 -1.445514895021915436e-02 3.086622357368469238e-01 -1.691846549510955811e-01 -1.222347542643547058e-01 4.022518917918205261e-02
1.070666220039129257e-02 1.887399107217788696e-01 1.609369367361068726e-02 -1.724794656038284302e-01 1.040833890438079834e-01 3.074887394905090332e-01 1.562754958868026733e-01 -1.476567685604095459e-01 -1.982061713933944702e-01 -1.190288513898849487e-01 -1.822481155395507812e-01 -4.225820675492286682e-02 -1.733681559562683105e-02 -1.822629570960998535e-01 -1.112732291221618652e-01 -1.398126631975173950e-01 -3.344529569149017334e-01 -8.802953362464904785e-02 3.731648921966552734e-01 -7.558203767985105515e-03 2.403775453567504883e-01 -2.737389802932739258e-01 1.363942325115203857e-01 -2.855418995022773743e-02 1.958390772342681885e-01 -2.416106611490249634e-01 -6.983281672000885010e-02 -2.641118690371513367e-02 -1.988281756639480591e-01 1.644799411296844482e-01 -2.105027884244918823e-01 -6.702970713376998901e-02
2.352659106254577637e-01 5.303401499986648560e-02 -1.696967780590057373e-01 -7.375118136405944824e-02 -8.398646116256713867e-02 -1.338680684566497803e-01 1.677004247903823853e-01 -2.518307268619537354e-01 4.687211941927671432e-03 -1.013270840048789978e-01 -3.620753586292266846e-01 -6.243130937218666077e-02 -1.237521320581436157e-01 -2.357621937990188599e-01 -8.748321980237960815e-02 9.529522061347961426e-02 -1.846253126859664917e-01 -1.409801691770553589e-01 -1.011406183242797852e-01 1.626538187265396118e-01 5.728976684622466564e-04 1.949903219938278198e-01 -1.160410791635513306e-01 -6.400045752525329590e-02 -2.939769066870212555e-02 -2.224199771881103516e-01 3.388673439621925354e-02 -8.885247260332107544e-02 -1.703779101371765137e-01 -3.372817039489746094e-01 -3.045068681240081787e-01 3.421194553375244141e-01
-4.963173717260360718e-02 2.722978889942169189e-01 -2.970097362995147705e-01 2.023956924676895142e-02 9.745665639638900757e-02 8.237271686084568501e-04 1.709946244955062866e-01 -3.888756036758422852e-02 -5.013595521450042725e-02 -1.963990032672882080e-01 7.862949371337890625e-02 4.759349673986434937e-02 2.433868125081062317e-02 -1.416254043579101562e-01 -1.475257724523544312e-01 -2.473942488431930542e-01 -2.054942585527896881e-02 -8.858244866132736206e-02 2.375907301902770996e-01 8.047708868980407715e-02 3.418008089065551758e-01 1.692517846822738647e-01 -1.040918380022048950e-01 1.018276959657669067e-01 -1.039757356047630310e-01 -4.045622646808624268e-01 -1.901241689920425415e-01 9.268733859062194824e-02 -3.773534893989562988e-01 1.882558129727840424e-02 2.505287155508995056e-02 2.022229135036468506e-01
5.743277445435523987e-02 4.228836297988891602e-02 2.628109157085418701e-01 -1.899971067905426025e-01 1.980539858341217041e-01 -5.533546209335327148e-02 2.077430784702301025e-01 -9.255008399486541748e-02 -1.581240445375442505e-01 1.630306392908096313e-01 -1.743006855249404907e-01 1.419202387332916260e-01 1.411240696907043457e-01 4.200924187898635864e-02 -3.215375244617462158e-01 3.607961162924766541e-02 -1.529360711574554443e-01 -1.892177760601043701e-01 -7.118936628103256226e-02 -1.125653088092803955e-01 1.501262634992599487e-01 -6.668148189783096313e-02 1.389910131692886353e-01 -4.000634700059890747e-02 -1.120881289243698120e-01 9.904972463846206665e-02 -1.691949218511581421e-01 -6.756430119276046753e-02 -1.813636273145675659e-01 -1.923081576824188232e-01 -4.554062187671661377e-01 3.310433924198150635e-01
-1.845132559537887573e-02 3.994941711425781250e-02 -1.307266354560852051e-01 -2.341956943273544312e-01 3.063328862190246582e-01 1.766550987958908081e-01 -8.013762533664703369e-02 -1.692269444465637207e-01 1.346541941165924072e-01 -1.417038887739181519e-01 9.471603482961654663e-02 -7.236159592866897583e-02 5.325980111956596375e-02 -2.458329498767852783e-01 -1.735642850399017334e-01 7.744443416595458984e-02 -3.535538315773010254e-01 6.170806009322404861e-03 1.728964596986770630e-01 -1.669239997863769531e-01 1.732598394155502319e-01 1.761392354965209961e-01 9.952399134635925293e-02 -1.219214871525764465e-01 -2.010436952114105225e-01 -3.216209113597869873e-01 -7.621765881776809692e-02 1.260098218917846680e-01 -4.091266989707946777e-01 3.986729308962821960e-02 4.994522780179977417e-02 9.265190362930297852e-02
1.243661046028137207e-01 2.222136259078979492e-01 -2.980194389820098877e-01 -2.885451316833496094e-01 1.114834919571876526e-01 9.097664803266525269e-02 -1.335744410753250122e-01 -2.309558354318141937e-02 -4.380362108349800110e-03 7.649258524179458618e-02 1.681795269250869751e-01 -7.832725346088409424e-02 -1.167422719299793243e-02 -1.047827303409576416e-01 -1.181108653545379639e-01 -2.920230664312839508e-02 -1.697971373796463013e-01 -4.746417328715324402e-02 -1.407427787780761719e-01 3.332824707031250000e-01 -1.687760651111602783e-01 2.212329208850860596e-01 3.253717906773090363e-03 9.895309060811996460e-02 1.274763494729995728e-01 -4.287161529064178467e-01 -2.460725903511047363e-01 1.156547367572784424e-01 -2.085402905941009521e-01 -2.153649553656578064e-02 -1.688820123672485352e-01 2.492794841527938843e-01
1.412929296493530273e-01 3.376147747039794922e-01 -4.583713710308074951e-01 -7.750026136636734009e-02 -1.040631234645843506e-01 1.242484003305435181e-01 1.234999299049377441e-01 -2.361316233873367310e-01 -1.782657206058502197e-01 4.625793173909187317e-02 -9.310839697718620300e-03 8.457398414611816406e-02 1.433446556329727173e-01 2.163041941821575165e-02 -1.001998037099838257e-01 -1.084330677986145020e-01 -2.854029238224029541e-01 -3.528482094407081604e-02 2.666698694229125977e-01 -2.916899323463439941e-01 1.867716908454895020e-01 3.075388632714748383e-02 1.423224955797195435e-01 1.693383008241653442e-01 9.655531495809555054e-02 -1.437153220176696777e-01 -9.953938424587249756e-02 -1.015131995081901550e-01 -1.926874392665922642e-03 2.376335710287094116e-01 1.932070776820182800e-02 1.949370056390762329e-01
2.151827514171600342e-02 2.042980641126632690e-01 -2.558531761169433594e-01 -7.972893863916397095e-02 -4.081465769559144974e-03 2.336927652359008789e-01 2.178871780633926392e-01 4.722017794847488403e-02 -4.730965495109558105e-01 -2.202008105814456940e-02 -1.692743301391601562e-01 7.264661043882369995e-02 4.764276742935180664e-02 -1.562249213457107544e-01 -9.041945450007915497e-03 -2.457235008478164673e-02 -2.599168419837951660e-01 -7.335712015628814697e-02 3.141743689775466919e-02 -1.644077301025390625e-01 3.249354362487792969e-01 6.286427378654479980e-02 -1.417971104383468628e-01 -8.152365684509277344e-02 -4.539236426353454590e-02 -3.069514632225036621e-01 -1.253651920706033707e-03 -8.281847834587097168e-02 -8.278030157089233398e-02 1.092059835791587830e-01 -3.682371079921722412e-01 3.592227026820182800e-02
5.087256431579589844e-02 3.549260795116424561e-01 -2.422007769346237183e-01 -1.623251885175704956e-01 1.287749409675598145e-01 1.710391342639923096e-01 2.408330291509628296e-01 -1.756108738481998444e-02 -1.015632301568984985e-01 -3.540369570255279541e-01 -4.602017346769571304e-03 -6.369755417108535767e-02 -3.125446289777755737e-02 1.825348846614360809e-02 -7.903992384672164917e-02 -1.365142613649368286e-01 -9.897589683532714844e-02 -2.809401750564575195e-01 1.154204979538917542e-01 1.200887560844421387e-01 8.491192758083343506e-02 1.052217781543731689e-01 -1.548825353384017944e-01 3.208159506320953369e-01 -3.679079562425613403e-02 -1.967996656894683838e-01 -2.566363513469696045e-01 -6.704736500978469849e-02 -3.056751191616058350e-01 -1.450038254261016846e-01 -2.026275731623172760e-02 1.714010089635848999e-01
1.412413120269775391e-01 1.332519948482513428e-01 -3.981772661209106445e-01 -3.932795487344264984e-03 3.056405484676361084e-01 1.711618602275848389e-01 9.305723756551742554e-02 -7.160153239965438843e-02 -1.378474235534667969e-01 -1.976188570261001587e-01 6.078594177961349487e-02 -5.256786942481994629e-02 1.108963191509246826e-01 -1.759531348943710327e-01 -1.629458665847778320e-01 1.623256057500839233e-01 -4.324577450752258301e-01 -1.405423432588577271e-01 5.040380358695983887e-02 -8.614199608564376831e-02 1.116276234388351440e-01 2.657464444637298584e-01 5.709758028388023376e-02 -2.085087746381759644e-01 -1.357776820659637451e-01 -2.053247988224029541e-01 5.091224238276481628e-02 1.478884220123291016e-01 -1.399586200714111328e-01 -7.384602725505828857e-02 -4.314527381211519241e-03 2.233725339174270630e-01
2.423026263713836670e-01 2.604138553142547607e-01 1.572784036397933960e-02 -1.298571377992630005e-01 1.593815237283706665e-01 2.863984107971191406e-01 6.710305809974670410e-02 -1.894682645797729492e-01 -1.012641862034797668e-01 -9.560944139957427979e-02 -2.691146358847618103e-02 1.540665477514266968e-01 4.339942242950201035e-03 6.745359278284013271e-04 -1.250033378601074219e-01 -1.795112937688827515e-01 -3.509634137153625488e-01 -2.200451195240020752e-01 -8.515913039445877075e-02 -2.126847803592681885e-01 1.429937332868576050e-01 -5.808140337467193604e-02 -2.405710704624652863e-02 1.753861904144287109e-01 -1.767200082540512085e-01 2.669465169310569763e-02 -1.572155021131038666e-02 4.434725046157836914e-01 2.187335304915904999e-02 1.555970907211303711e-01 -2.464185804128646851e-01 1.526429504156112671e-01
-4.883499443531036377e-02 2.250710278749465942e-01 -3.639131784439086914e-01 5.389329791069030762e-02 2.719736993312835693e-01 9.130328148603439331e-02 -1.389763318002223969e-02 -1.741929352283477783e-01 1.667662858963012695e-01 3.479095697402954102e-01 -9.445158392190933228e-02 6.447099894285202026e-02 3.812958253547549248e-03 -7.759077101945877075e-02 -1.614105254411697388e-01 -1.896086484193801880e-01 -1.720325052738189697e-01 7.036121934652328491e-02 -6.362827116390690207e-05 2.844237685203552246e-01 -2.829722873866558075e-02 6.962679326534271240e-02 -1.920331828296184540e-02 -1.452712714672088623e-01 -3.292851522564888000e-02 -3.524726629257202148e-01 -3.234575092792510986e-01 -6.527942419052124023e-02 -1.531443446874618530e-01 2.542354464530944824e-01 3.976249322295188904e-02 4.866219311952590942e-02
5.826833099126815796e-02 3.596229851245880127e-01 -3.432443737983703613e-01 -1.677850633859634399e-01 5.723397433757781982e-02 9.443186223506927490e-02 5.666285753250122070e-02 -1.907283365726470947e-01 -7.318442314863204956e-02 1.152112334966659546e-01 2.791877985000610352e-01 2.656395733356475830e-01 9.090395271778106689e-02 6.596107780933380127e-02 -1.325729042291641235e-01 -2.157887369394302368e-01 -2.380266189575195312e-01 2.498154155910015106e-02 8.679328113794326782e-02 -1.353495419025421143e-01 3.019935488700866699e-01 1.836566179990768433e-01 1.723155379295349121e-01 -1.471997350454330444e-01 -5.097874999046325684e-02 -3.640675172209739685e-02 -1.997520029544830322e-01 -1.835222989320755005e-01 -2.095586508512496948e-01 1.345433592796325684e-01 -1.019205525517463684e-01 -1.276645362377166748e-01
4.336994141340255737e-02 1.171448230743408203e-01 1.443251371383666992e-01 -2.000883221626281738e-01 1.560358703136444092e-01 2.562743425369262695e-01 1.684153079986572266e-01 -1.692539900541305542e-01 -1.340316385030746460e-01 1.764923930168151855e-01 2.080579996109008789e-01 2.560774385929107666e-01 1.855818778276443481e-01 4.662327095866203308e-02 -1.807175874710083008e-01 5.942757427692413330e-02 -5.128907039761543274e-02 7.859177142381668091e-02 -4.618367925286293030e-02 2.068652957677841187e-01 4.493659734725952148e-01 -2.301968336105346680e-01 1.347721070051193237e-01 1.121452748775482178e-01 -1.024182364344596863e-01 -1.322833299636840820e-01 -1.754062026739120483e-01 2.203585766255855560e-02 3.830776363611221313e-02 -2.108714776113629341e-03 -2.725636959075927734e-01 2.670503258705139160e-01
1.525162458419799805e-01 3.055764734745025635e-01 -6.690000742673873901e-02 -1.767988055944442749e-01 -5.153928417712450027e-03 -5.766385048627853394e-02 1.631622165441513062e-01 -3.326682746410369873e-02 5.065049976110458374e-02 5.219126120209693909e-02 6.153766065835952759e-02 -1.717814356088638306e-01 -1.823771744966506958e-01 -1.868676543235778809e-01 9.302432835102081299e-02 1.993401162326335907e-02 5.843670293688774109e-02 1.025478914380073547e-01 3.077814579010009766e-01 -6.177216395735740662e-02 3.929346799850463867e-01 -2.186772674322128296e-01 1.595583111047744751e-01 1.065705716609954834e-01 8.544229716062545776e-02 -2.398081719875335693e-01 -1.119562461972236633e-01 7.726054638624191284e-02 2.823248272761702538e-03 -1.958699524402618408e-02 -3.670111894607543945e-01 3.616916835308074951e-01
2.789712548255920410e-01 -6.110889092087745667e-02 -1.983719468116760254e-01 -1.609739214181900024e-01 -2.156920135021209717e-01 6.980663631111383438e-03 7.412910461425781250e-02 -2.278592139482498169e-01 4.944047704339027405e-02 5.645857378840446472e-02 -1.354566067457199097e-01 4.508831351995468140e-02 4.617636278271675110e-02 -1.765541434288024902e-01 5.241964757442474365e-02 2.531426548957824707e-01 -3.972671329975128174e-01 -1.190741807222366333e-01 -7.045285403728485107e-02 1.111129950731992722e-02 1.099878698587417603e-01 9.417552500963211060e-02 -1.370250284671783447e-01 4.715769086033105850e-03 -3.307536244392395020e-01 -2.538955211639404297e-01 1.510505285114049911e-02 -7.078590989112854004e-02 -3.177009895443916321e-02 -6.777872145175933838e-02 -2.348936051130294800e-01 4.078168570995330811e-01
2.080968767404556274e-01 2.289776057004928589e-01 -6.180805503390729427e-04 -1.602026820182800293e-01 3.376201391220092773e-01 2.338527143001556396e-01 3.037285245954990387e-02 -2.085995227098464966e-01 -4.650517925620079041e-02 -1.440619528293609619e-01 -1.482188701629638672e-01 -2.700477540493011475e-01 -1.402394939213991165e-02 -3.377456218004226685e-02 -9.852431714534759521e-02 -7.368344068527221680e-02 -2.266321480274200439e-01 -4.744769074022769928e-03 -2.449242956936359406e-02 1.558800637722015381e-01 4.361441135406494141e-01 3.873110562562942505e-02 1.809795945882797241e-01 -2.683054208755493164e-01 1.280245482921600342e-01 -2.633153796195983887e-01 8.116630464792251587e-02 -3.996728733181953430e-02 1.009868085384368896e-01 -1.144509315490722656e-01 8.955422788858413696e-02 1.822901368141174316e-01
2.145369946956634521e-01 1.571111232042312622e-01 -4.076526686549186707e-02 -2.023662030696868896e-01 1.791235953569412231e-01 3.292899131774902344e-01 7.216606289148330688e-02 -1.477925926446914673e-01 -1.647690534591674805e-01 -3.973409533500671387e-01 -1.253099590539932251e-01 -1.214241385459899902e-01 3.112643770873546600e-02 -1.924434863030910492e-02 -2.916935384273529053e-01 -8.557403087615966797e-02 -2.136796265840530396e-01 -1.878797411918640137e-01 2.117601633071899414e-01 -1.084078848361968994e-01 7.285880297422409058e-02 -1.590433418750762939e-01 -2.670259028673171997e-02 -2.234021276235580444e-01 -1.583130508661270142e-01 5.377472378313541412e-03 -1.991836428642272949e-01 -9.759145230054855347e-02 -2.606675028800964355e-01 -1.536896526813507080e-01 -4.828759655356407166e-02 1.513904482126235962e-01
4.639676958322525024e-02 1.082894951105117798e-01 -2.847473025321960449e-01 -1.150630936026573181e-01 -7.869713753461837769e-02 1.485646516084671021e-01 3.996364772319793701e-01 7.351269596256315708e-04 9.119599312543869019e-02 7.896694540977478027e-02 9.646362066268920898e-02 1.072591394186019897e-01 3.145732879638671875e-01 1.916654855012893677e-01 -2.945469319820404053e-01 3.313042595982551575e-02 -4.230571389198303223e-01 -4.498900473117828369e-02 9.990701824426651001e-02 -1.324922591447830200e-01 1.443443894386291504e-01 -1.236252137459814548e-03 8.004286885261535645e-02 -9.067175537347793579e-02 5.128837656229734421e-03 -2.576998770236968994e-01 -1.050542443990707397e-01 1.383315473794937134e-01 5.042648687958717346e-02 -2.708266377449035645e-01 -1.676488220691680908e-01 -1.761671528220176697e-02
1.052495464682579041e-01 1.769165396690368652e-01 8.497522771358489990e-02 -2.767955660820007324e-01 1.366078406572341919e-01 3.587593138217926025e-01 2.249745428562164307e-01 -2.426375150680541992e-01 1.582637429237365723e-01 3.784104809165000916e-02 -1.630433090031147003e-02 6.907836347818374634e-02 -1.858693957328796387e-01 1.537521183490753174e-01 -1.692907214164733887e-01 2.155017256736755371e-01 -1.115729585289955139e-01 -2.404550462961196899e-02 7.926014065742492676e-02 5.963037908077239990e-02 1.405963748693466187e-01 2.746829204261302948e-02 2.572604119777679443e-01 3.009739816188812256e-01 4.251333326101303101e-02 -2.385334074497222900e-01 -1.284639090299606323e-01 -2.827968299388885498e-01 1.547501832246780396e-01 -1.003709584474563599e-01 -2.260763347148895264e-01 1.079615429043769836e-01
-4.120081663131713867e-02 3.280883133411407471e-01 5.541137605905532837e-02 -1.326964944601058960e-01 1.715975701808929443e-01 6.574553251266479492e-02 2.110868692398071289e-01 -3.524682819843292236e-01 2.591662481427192688e-02 9.367802739143371582e-02 -9.659807384014129639e-02 1.437615454196929932e-01 2.628886699676513672e-01 1.837514489889144897e-01 -1.614191532135009766e-01 2.687843441963195801e-01 -2.271666526794433594e-01 1.550152599811553955e-01 -2.021996229887008667e-01 -6.701536010950803757e-03 1.806347966194152832e-01 -2.030409723520278931e-01 4.843199253082275391e-02 -7.209365814924240112e-02 8.807634562253952026e-02 -7.083180546760559082e-02 -2.362994700670242310e-01 -1.026633009314537048e-01 1.164783835411071777e-01 9.392014704644680023e-03 -2.420540004968643188e-01 2.782819271087646484e-01
2.129528969526290894e-01 6.977090984582901001e-02 -1.160002872347831726e-02 1.251283288002014160e-01 -5.619953945279121399e-02 4.035702049732208252e-01 2.584075033664703369e-01 -2.813299596309661865e-01 -3.820446319878101349e-03 9.546510875225067139e-02 -3.379272818565368652e-01 1.261237412691116333e-01 2.399721890687942505e-01 1.549125090241432190e-02 2.954274881631135941e-03 1.026687771081924438e-01 -2.820854783058166504e-01 -1.562948338687419891e-02 1.673185229301452637e-01 -2.000497132539749146e-01 2.919186651706695557e-01 -1.577775925397872925e-02 1.201405152678489685e-01 -7.796497642993927002e-02 2.308541834354400635e-01 -2.355967909097671509e-01 1.200441122055053711e-01 8.861068636178970337e-02 2.969183586537837982e-02 3.069150820374488831e-02 -6.553813070058822632e-02 1.531217247247695923e-01
1.464879363775253296e-01 1.260951161384582520e-01 -8.179149590432643890e-03 -4.252995178103446960e-02 2.566350102424621582e-01 2.185780405998229980e-01 1.203739270567893982e-01 1.700548455119132996e-02 -6.099976599216461182e-02 1.252698898315429688e-01 -1.831268966197967529e-01 -1.310566067695617676e-01 -1.981755793094635010e-01 1.212956011295318604e-01 -2.905294001102447510e-01 -1.013200357556343079e-01 -2.571109533309936523e-01 4.750006273388862610e-02 -1.341294944286346436e-01 8.773359656333923340e-02 -4.520685225725173950e-02 2.885936796665191650e-01 4.748209193348884583e-02 1.579250395298004150e-01 2.471757121384143829e-02 -2.663519680500030518e-01 7.372754067182540894e-02 -2.443796545267105103e-01 -2.409788817167282104e-01 1.284093409776687622e-01 1.316097006201744080e-02 4.422047138214111328e-01
2.457566261291503906e-01 3.017829060554504395e-01 -1.264633387327194214e-01 1.161946803331375122e-01 -5.621476098895072937e-03 2.605497837066650391e-01 1.748510301113128662e-01 3.889827430248260498e-02 -1.571863740682601929e-01 -3.700950145721435547e-01 -2.455770596861839294e-02 -2.699879743158817291e-02 4.922902211546897888e-03 -2.671634852886199951e-01 -2.170836329460144043e-01 -1.738660968840122223e-02 -5.225100740790367126e-02 4.824133962392807007e-02 2.481177002191543579e-01 2.372633218765258789e-01 1.796159595251083374e-01 7.388815749436616898e-03 8.171901106834411621e-02 -6.760497391223907471e-02 -1.312227398157119751e-01 -1.833274066448211670e-01 -3.322097361087799072e-01 -1.430937051773071289e-01 -2.744103968143463135e-01 1.055839583277702332e-01 1.552488841116428375e-02 4.856600612401962280e-02
2.328185886144638062e-01 1.825678050518035889e-01 -2.530964612960815430e-01 -4.640031605958938599e-02 -1.833485066890716553e-02 2.992536425590515137e-01 -3.621139377355575562e-02 -3.089018911123275757e-02 -1.049286648631095886e-01 6.917131692171096802e-02 2.066722959280014038e-01 2.821989357471466064e-01 2.507149279117584229e-01 1.462021172046661377e-01 -1.460760831832885742e-01 -9.531181305646896362e-02 -4.276515543460845947e-01 2.609968557953834534e-02 2.523986995220184326e-01 -1.124987155199050903e-01 1.933621466159820557e-01 5.424994602799415588e-02 -1.707918383181095123e-02 -2.993190195411443710e-03 5.874946340918540955e-02 2.101520512951537967e-04 -1.795457303524017334e-01 -2.358749359846115112e-01 -2.741006314754486084e-01 7.311403006315231323e-02 -7.468839175999164581e-03 1.699432581663131714e-01
2.589497268199920654e-01 2.529864311218261719e-01 -7.415339350700378418e-02 -7.514315098524093628e-02 -6.468272954225540161e-02 3.025962114334106445e-01 2.937163114547729492e-01 -8.600712567567825317e-02 -1.292922813445329666e-02 3.965476900339126587e-02 -1.103730127215385437e-01 -1.068842224776744843e-02 1.487666070461273193e-01 2.473099827766418457e-01 5.463388189673423767e-02 7.312542200088500977e-02 -3.245184943079948425e-02 -1.020436882972717285e-01 1.178847998380661011e-01 1.135361269116401672e-01 2.220522761344909668e-01 1.294229179620742798e-01 1.700536757707595825e-01 2.002998590469360352e-01 -7.043568044900894165e-02 -4.557791352272033691e-01 -1.152735501527786255e-01 -1.535450965166091919e-01 1.204385608434677124e-01 -1.627907454967498779e-01 -4.248389974236488342e-02 3.114491701126098633e-01
1.484757214784622192e-01 1.602031737565994263e-01 -1.277794539928436279e-01 3.775752335786819458e-02 2.497229166328907013e-02 5.504829436540603638e-02 2.965271472930908203e-01 -2.132362425327301025e-01 2.134760767221450806e-01 -2.328509464859962463e-03 -6.101432815194129944e-02 2.808177471160888672e-02 -1.468379497528076172e-01 -3.289844095706939697e-01 -1.410702336579561234e-02 1.028385013341903687e-01 -4.048025310039520264e-01 -2.171291410923004150e-01 -4.614558815956115723e-02 8.489520847797393799e-02 8.392606675624847412e-02 -4.331384599208831787e-02 9.209291636943817139e-02 1.607921421527862549e-01 -1.167876943945884705e-01 -2.991821467876434326e-01 2.059797495603561401e-01 -1.010479852557182312e-01 -8.470065146684646606e-02 4.180525429546833038e-03 -3.049258291721343994e-01 2.954121232032775879e-01
1.878212578594684601e-02 2.241008579730987549e-01 1.877527981996536255e-01 -2.083059400320053101e-01 2.923952341079711914e-01 7.997917383909225464e-02 -6.296141445636749268e-02 -2.895908653736114502e-01 -1.702411174774169922e-01 -5.426217615604400635e-02 2.407197505235671997e-01 -1.480280905961990356e-01 1.419454216957092285e-01 -1.205395534634590149e-01 -1.831448823213577271e-01 -2.227357327938079834e-01 -2.270701527595520020e-01 -6.260409206151962280e-02 5.532937124371528625e-02 -8.557117730379104614e-02 -1.222561597824096680e-01 2.804799377918243408e-01 -7.290174253284931183e-03 8.361370861530303955e-02 -9.709046781063079834e-02 -2.451430112123489380e-01 -2.403698414564132690e-01 -1.598366498947143555e-01 -2.477839589118957520e-01 -7.710129488259553909e-03 -7.338686287403106689e-02 2.742913961410522461e-01
3.347987532615661621e-01 3.280079364776611328e-01 -2.585220336914062500e-02 -8.668573200702667236e-02 4.413027688860893250e-02 3.338788151741027832e-01 3.780544698238372803e-01 -3.060583472251892090e-01 1.530813276767730713e-01 -1.535023935139179230e-02 6.071748584508895874e-02 -8.589107543230056763e-02 1.372928917407989502e-01 1.513157933950424194e-01 -6.315668672323226929e-02 1.762749105691909790e-01 -2.658448219299316406e-01 1.480282545089721680e-01 4.014711454510688782e-02 2.611638605594635010e-01 -8.672145754098892212e-02 7.695762068033218384e-02 1.647086441516876221e-02 3.256154060363769531e-02 -1.284802705049514771e-01 -2.505580186843872070e-01 2.135265432298183441e-02 1.456811558455228806e-02 9.493993967771530151e-02 -7.355019450187683105e-02 -1.964984089136123657e-01 2.023252099752426147e-02
3.030884861946105957e-01 2.601560354232788086e-01 -6.937776505947113037e-02 -7.986690849065780640e-02 1.073553785681724548e-01 2.972628176212310791e-01 9.001534432172775269e-02 -3.978022038936614990e-01 -7.304897904396057129e-02 2.416257373988628387e-02 -1.735577359795570374e-02 2.796481549739837646e-01 -7.257189135998487473e-03 4.592549055814743042e-02 -2.021740376949310303e-01 2.733930945396423340e-01 9.723627567291259766e-02 -8.755617588758468628e-02 -4.751801118254661560e-02 2.136420309543609619e-01 2.784703373908996582e-01 -2.387281358242034912e-01 1.687257140874862671e-01 3.244208917021751404e-02 -7.384361326694488525e-02 1.029977109283208847e-02 -8.701186627149581909e-02 6.040505599230527878e-03 8.836878836154937744e-02 1.267172954976558685e-02 -6.103546172380447388e-02 3.269242048263549805e-01
3.094861209392547607e-01 2.554843723773956299e-01 -1.926947683095932007e-01 -1.940455138683319092e-01 -3.123610094189643860e-02 2.267375886440277100e-01 2.510131597518920898e-01 -3.603317891247570515e-04 -2.811428308486938477e-01 6.938277184963226318e-02 2.219016849994659424e-02 1.263446062803268433e-01 -1.639075726270675659e-01 -1.607173122465610504e-02 -1.810094565153121948e-01 -6.974696367979049683e-02 -1.327740401029586792e-01 -7.215163856744766235e-02 7.802932709455490112e-02 -1.220186948776245117e-01 1.705658286809921265e-01 -1.495985686779022217e-01 2.379709156230092049e-03 -2.044230103492736816e-01 -1.705117821693420410e-01 -3.308378756046295166e-01 -5.031258985400199890e-02 1.588750332593917847e-01 -3.302068710327148438e-01 1.615994274616241455e-01 -2.125181257724761963e-01 3.150653792545199394e-03
2.099852710962295532e-01 1.488599628210067749e-01 -1.456133872270584106e-01 -8.329446613788604736e-02 -1.633025109767913818e-01 1.227334514260292053e-01 -2.039772272109985352e-01 -2.262897975742816925e-02 2.217750102281570435e-01 1.315999329090118408e-01 1.524211913347244263e-01 3.039927780628204346e-01 3.208529055118560791e-01 3.760252613574266434e-03 -4.986792802810668945e-02 -5.621064081788063049e-02 -3.101803362369537354e-01 -2.265619486570358276e-02 -1.790623664855957031e-01 2.300175428390502930e-01 2.726843953132629395e-01 1.873064227402210236e-02 1.619302034378051758e-01 -3.043345510959625244e-01 8.673248440027236938e-02 -2.349256575107574463e-01 -5.578250437974929810e-02 2.185102179646492004e-02 -2.368315011262893677e-01 6.518238782882690430e-02 -1.338901966810226440e-01 1.057862564921379089e-01
4.140975475311279297e-01 1.333355903625488281e-01 -1.648034304380416870e-01 -1.231657117605209351e-01 -5.095331370830535889e-02 1.134634464979171753e-01 1.640688441693782806e-02 -3.491989374160766602e-01 3.925977647304534912e-02 -3.305356204509735107e-01 1.505468506366014481e-02 -3.243232145905494690e-02 3.377029672265052795e-02 -8.611520379781723022e-02 5.807497724890708923e-02 -2.290827333927154541e-01 -8.987754583358764648e-02 -2.846320271492004395e-01 1.265218853950500488e-01 -2.053570374846458435e-02 3.165608048439025879e-01 4.858202487230300903e-02 1.103559434413909912e-01 -2.257913649082183838e-01 -9.062454104423522949e-02 -1.671226173639297485e-01 -1.256583482027053833e-01 1.870547831058502197e-01 5.265562329441308975e-03 -8.915288001298904419e-02 7.503900676965713501e-02 2.871775627136230469e-01
1.777316182851791382e-01 1.008902490139007568e-01 -1.714429706335067749e-01 2.216529846191406250e-02 1.693751960992813110e-01 4.727423191070556641e-01 -4.044709727168083191e-02 -2.768333852291107178e-01 -2.023984044790267944e-01 -3.603615760803222656e-01 2.991779474541544914e-03 -2.001087665557861328e-01 1.731807924807071686e-02 -1.092170476913452148e-01 -1.099075376987457275e-01 -4.186365008354187012e-02 -2.421238273382186890e-01 -1.207266673445701599e-01 5.644529685378074646e-02 1.008376330137252808e-01 2.073347866535186768e-01 -1.128665804862976074e-01 -2.720115520060062408e-02 -2.352886348962783813e-01 3.444647416472434998e-02 -9.716282784938812256e-02 -1.986061781644821167e-01 -2.005392462015151978e-01 -1.876862198114395142e-01 6.503165513277053833e-02 -1.795558482408523560e-01 2.450902014970779419e-02
3.530087471008300781e-01 -6.738248467445373535e-02 -2.555754967033863068e-02 -9.760439395904541016e-02 9.565098583698272705e-02 -1.629550009965896606e-02 2.008004784584045410e-01 -2.179858684539794922e-01 1.068213209509849548e-01 1.280151493847370148e-02 -2.327519953250885010e-01 6.453625857830047607e-02 4.469696432352066040e-02 -3.286516070365905762e-01 5.286142602562904358e-02 1.286904960870742798e-01 -2.463549822568893433e-01 -2.576438784599304199e-01 8.844931423664093018e-02 1.861463487148284912e-01 -7.868047803640365601e-02 1.189303174614906311e-01 -1.396058350801467896e-01 4.538432881236076355e-02 -4.250335320830345154e-02 -2.589881122112274170e-01 -1.318187415599822998e-01 -1.538399904966354370e-01 4.880914464592933655e-02 -3.097161091864109039e-02 -2.504534721374511719e-01 4.203697443008422852e-01
2.395752966403961182e-01 1.762773096561431885e-01 8.048845082521438599e-02 -1.524917036294937134e-01 2.278619855642318726e-01 1.265395134687423706e-01 -1.886120736598968506e-01 -8.446063846349716187e-02 -2.427716404199600220e-01 -1.588829457759857178e-01 -2.317108213901519775e-01 2.391354888677597046e-01 3.670730590820312500e-01 -2.949820086359977722e-02 -1.381908357143402100e-01 5.196965113282203674e-02 -4.114554822444915771e-01 -1.237885206937789917e-01 1.179094165563583374e-01 2.162308990955352783e-01 1.679462939500808716e-01 -1.132620424032211304e-01 2.621286362409591675e-02 6.121782958507537842e-02 -1.525400578975677490e-01 1.262982282787561417e-02 1.125592142343521118e-01 4.664232581853866577e-02 1.021839752793312073e-01 -8.319543302059173584e-02 -1.168009010143578053e-03 2.688947021961212158e-01
8.980802446603775024e-02 6.868682056665420532e-02 -3.304544836282730103e-02 -1.843618974089622498e-02 2.494699209928512573e-01 2.723590433597564697e-01 1.004135310649871826e-01 -3.711012005805969238e-01 -2.499338053166866302e-02 2.485718876123428345e-01 1.834357529878616333e-01 6.749333441257476807e-02 4.712625965476036072e-02 7.095818221569061279e-02 -1.961863636970520020e-01 -2.376567870378494263e-01 -6.055826693773269653e-02 -2.472842484712600708e-01 2.021324336528778076e-01 -1.018847003579139709e-01 3.638993799686431885e-01 4.973775520920753479e-02 -2.595042884349822998e-01 -1.008791625499725342e-01 -3.082088893279433250e-03 -2.871078252792358398e-01 1.022882238030433655e-01 2.821181528270244598e-02 -2.385935783386230469e-01 -7.946712523698806763e-02 -9.362853318452835083e-02 6.745982170104980469e-02
9.011910110712051392e-02 3.003914654254913330e-01 1.062420904636383057e-01 -3.707062900066375732e-01 1.441065520048141479e-01 -4.834104701876640320e-02 -1.907629519701004028e-01 -2.369032986462116241e-02 4.593572393059730530e-02 1.329535692930221558e-01 -2.820803225040435791e-01 -1.158315688371658325e-01 1.645267605781555176e-01 1.317504793405532837e-01 -4.154540300369262695e-01 -8.112976700067520142e-02 -8.430451899766921997e-02 9.178677201271057129e-02 9.335260093212127686e-02 7.964457571506500244e-02 6.755488365888595581e-02 1.461378931999206543e-01 -2.553121373057365417e-02 -3.442592918872833252e-02 -3.386316597461700439e-01 -2.442161738872528076e-01 -7.412822544574737549e-02 9.683941304683685303e-02 -2.151815593242645264e-01 -1.972227990627288818e-01 1.660590618848800659e-02 1.532476097345352173e-01
1.480011790990829468e-01 1.307297497987747192e-01 2.095750533044338226e-02 -6.325017660856246948e-02 -2.101110853254795074e-02 -1.334002912044525146e-01 1.722071915864944458e-01 -1.647957414388656616e-01 3.176119625568389893e-01 1.042636111378669739e-01 -2.469339966773986816e-01 4.128603264689445496e-02 -9.172872453927993774e-02 4.002374038100242615e-02 -4.929582029581069946e-02 1.771027743816375732e-01 -2.941527664661407471e-01 -2.627030909061431885e-01 8.335884660482406616e-02 7.209347933530807495e-02 1.167001575231552124e-01 -9.860520064830780029e-02 4.545266553759574890e-02 1.196407601237297058e-01 -1.408547908067703247e-01 -4.331631660461425781e-01 1.067598238587379456e-01 -1.925215274095535278e-01 -1.443331539630889893e-01 -5.061968788504600525e-02 -2.913697361946105957e-01 3.027287423610687256e-01
1.881550811231136322e-02 1.585504561662673950e-01 -3.621340543031692505e-02 -1.115505620837211609e-01 -1.369564384222030640e-01 1.825649738311767578e-01 2.008644491434097290e-01 -1.864077299833297729e-01 -5.971027910709381104e-02 1.819888204336166382e-01 -1.174316033720970154e-01 2.398883253335952759e-01 2.506937980651855469e-01 -5.641864985227584839e-02 -2.022426873445510864e-01 -2.921921610832214355e-01 1.477661449462175369e-02 9.105757623910903931e-02 2.532788515090942383e-01 8.352126926183700562e-02 1.675865203142166138e-01 7.517030835151672363e-02 3.662546575069427490e-01 -1.940840110182762146e-02 -3.152498602867126465e-02 -2.215902209281921387e-01 -2.377730160951614380e-01 8.055520802736282349e-02 -2.509324848651885986e-01 2.164299637079238892e-01 -2.033916413784027100e-01 -1.450908929109573364e-01
7.173752039670944214e-02 5.534728243947029114e-02 3.023658134043216705e-02 -7.771252840757369995e-02 1.299823969602584839e-01 1.799407601356506348e-01 1.374676227569580078e-01 -4.151243567466735840e-01 -2.024090290069580078e-02 1.327478438615798950e-01 1.306709796190261841e-01 8.342042565345764160e-02 9.439300000667572021e-02 -5.625965446233749390e-02 -1.758626401424407959e-01 -3.364488482475280762e-01 -1.754831820726394653e-01 -1.636747866868972778e-01 1.305067837238311768e-01 -1.163369859568774700e-03 2.884148359298706055e-01 -7.336582243442535400e-02 -2.500730454921722412e-01 -1.120778098702430725e-01 1.349180191755294800e-01 -2.690663039684295654e-01 2.427893877029418945e-02 1.662396341562271118e-01 -2.801515460014343262e-01 -3.105815947055816650e-01 -1.183254420757293701e-01 4.358358215540647507e-03
2.517676353454589844e-01 4.017534852027893066e-01 -2.566961348056793213e-01 3.399617224931716919e-02 1.708340197801589966e-01 8.898603171110153198e-02 3.055383265018463135e-01 -3.432884439826011658e-02 1.341456314548850060e-03 -1.939397491514682770e-02 3.424007818102836609e-02 6.275801360607147217e-02 3.276558816432952881e-01 2.042519748210906982e-01 -1.788349598646163940e-01 5.100076273083686829e-02 -3.720053732395172119e-01 -1.447033733129501343e-01 2.524071931838989258e-01 -1.601181179285049438e-01 9.078821539878845215e-02 6.196996197104454041e-02 -4.531980678439140320e-02 -1.011384725570678711e-01 -1.327055543661117554e-01 -4.900062456727027893e-02 -1.131770387291908264e-01 1.895489543676376343e-01 -1.644335091114044189e-01 -7.422744482755661011e-02 -9.020884335041046143e-02 -6.999441236257553101e-02
4.832791164517402649e-02 2.198063880205154419e-01 -1.699311286211013794e-01 -1.495561748743057251e-01 1.146808117628097534e-01 -6.106314063072204590e-02 3.286622762680053711e-01 6.707695871591567993e-02 -1.449776589870452881e-01 1.807590872049331665e-01 1.243359595537185669e-02 -1.013302337378263474e-02 1.838778257369995117e-01 -1.505337506532669067e-01 -4.355840012431144714e-02 -1.136092990636825562e-01 -6.311640888452529907e-02 -2.197063118219375610e-01 3.254069387912750244e-01 2.538847364485263824e-02 1.861315816640853882e-01 -9.810306876897811890e-02 -3.171675801277160645e-01 -2.205702066421508789e-01 -3.446264863014221191e-01 -2.650564610958099365e-01 -1.306998580694198608e-01 7.961701601743698120e-02 -1.366174668073654175e-01 -3.183628991246223450e-02 -6.333580613136291504e-02 2.346152365207672119e-01
2.970940470695495605e-01 1.648288220167160034e-01 -1.246660947799682617e-01 7.379698753356933594e-02 -8.550212532281875610e-02 4.630059748888015747e-02 2.265030294656753540e-01 -1.562262028455734253e-01 1.787513643503189087e-01 1.829792261123657227e-01 -1.413813829421997070e-01 -8.693433552980422974e-02 -1.606892645359039307e-01 -3.067558705806732178e-01 -2.115830779075622559e-02 4.993489012122154236e-02 -3.051470220088958740e-01 -2.534856498241424561e-01 2.048777639865875244e-01 -3.539396822452545166e-02 1.619908809661865234e-01 -3.459797799587249756e-02 1.226239837706089020e-02 3.156687915325164795e-01 -1.355341672897338867e-01 -9.104178845882415771e-02 -2.021751552820205688e-02 -1.608188897371292114e-01 -7.935144752264022827e-02 -7.174301892518997192e-02 -2.921990454196929932e-01 2.915254235267639160e-01
1.583052873611450195e-01 2.737795412540435791e-01 8.042675256729125977e-02 -9.497604519128799438e-02 1.055545210838317871e-01 2.002945691347122192e-01 1.763217747211456299e-01 -3.058859705924987793e-01 1.248677372932434082e-01 -6.503844261169433594e-02 -2.029464095830917358e-01 -6.809499114751815796e-02 1.939572989940643311e-01 2.440387606620788574e-01 -2.344284206628799438e-01 2.519759833812713623e-01 -6.777508556842803955e-02 -1.377981454133987427e-01 1.575428545475006104e-01 8.206237107515335083e-02 4.360828921198844910e-02 1.082612350583076477e-01 1.308400034904479980e-01 -1.004231628030538559e-02 -1.660344898700714111e-01 -1.950368732213973999e-01 4.508941993117332458e-02 -2.380716353654861450e-01 -4.818101972341537476e-02 -3.020971119403839111e-01 -2.783735394477844238e-01 2.143340557813644409e-01
7.464458048343658447e-02 3.547828178852796555e-03 -1.949412822723388672e-01 -5.799495056271553040e-02 -5.383560806512832642e-02 1.285414248704910278e-01 1.049045771360397339e-01 -2.771326303482055664e-01 -1.166557073593139648e-01 3.956530243158340454e-02 2.433031052350997925e-02 1.332629621028900146e-01 4.515727981925010681e-02 8.075466752052307129e-02 -4.658357799053192139e-01 1.032543834298849106e-03 -2.079224586486816406e-01 -2.366612106561660767e-01 1.097217872738838196e-01 2.520052529871463776e-02 3.645894527435302734e-01 2.935783267021179199e-01 -1.630712002515792847e-01 7.083691656589508057e-03 -5.883934348821640015e-02 -3.270012140274047852e-01 9.329161792993545532e-02 1.750715523958206177e-01 -1.916149407625198364e-01 -1.003167480230331421e-01 -1.575222611427307129e-01 -8.788380771875381470e-02
-2.683519721031188965e-01 2.411851882934570312e-01 4.453539475798606873e-02 -2.992322146892547607e-01 9.736996144056320190e-02 1.675463467836380005e-01 -7.081533223390579224e-02 -2.579494714736938477e-01 1.483985595405101776e-02 5.662370845675468445e-02 -1.315541863441467285e-01 2.211814559996128082e-02 9.878140687942504883e-02 1.941179931163787842e-01 2.370854653418064117e-02 -1.113917231559753418e-01 -2.101842612028121948e-01 -2.083564400672912598e-01 1.794113367795944214e-01 1.010946929454803467e-01 2.586779892444610596e-01 3.405537903308868408e-01 -4.861239343881607056e-03 -1.514465808868408203e-01 -1.555306315422058105e-01 -8.377666026353836060e-02 1.660795509815216064e-01 -1.264831889420747757e-02 -1.516624093055725098e-01 3.336597084999084473e-01 -1.670907437801361084e-01 1.746615618467330933e-01
5.181210041046142578e-01 1.857225447893142700e-01 -1.685532778501510620e-01 -3.280364349484443665e-02 -1.042998805642127991e-01 1.233781576156616211e-01 4.228897858411073685e-03 -1.821409910917282104e-01 2.075642719864845276e-02 5.965334549546241760e-02 -1.946979612112045288e-01 -6.940148770809173584e-02 -1.843529790639877319e-01 -2.352834045886993408e-01 -4.018536210060119629e-02 1.136949583888053894e-01 -9.778464585542678833e-02 -2.436173558235168457e-01 3.069305047392845154e-02 -1.355243027210235596e-01 9.368725866079330444e-02 5.023111030459403992e-02 3.885981068015098572e-02 1.728059202432632446e-01 -2.764014303684234619e-01 -2.927367091178894043e-01 -1.116990447044372559e-01 3.040918521583080292e-02 6.529908627271652222e-02 -1.735474616289138794e-01 -1.194825768470764160e-01 3.203644752502441406e-01
1.642960496246814728e-02 -7.937169633805751801e-03 3.116501569747924805e-01 -1.670316606760025024e-01 7.534097135066986084e-02 1.601491570472717285e-01 -4.707578569650650024e-02 -2.614742219448089600e-01 -4.843333736062049866e-03 -1.423884779214859009e-01 8.605314791202545166e-02 2.179198153316974640e-02 7.151017338037490845e-02 -2.135396935045719147e-03 -1.100169345736503601e-01 1.403394788503646851e-01 -2.684376239776611328e-01 9.326523542404174805e-02 -1.224435865879058838e-01 4.032543674111366272e-02 5.467864274978637695e-01 9.932851791381835938e-02 1.409138590097427368e-01 -2.169385999441146851e-01 -1.273239701986312866e-01 -2.168768793344497681e-01 -2.688861191272735596e-01 -2.016815245151519775e-01 -1.435864418745040894e-01 -1.720881760120391846e-01 -6.754465401172637939e-02 5.903686583042144775e-02
1.002587378025054932e-01 2.675773501396179199e-01 1.284436788409948349e-02 -7.260153442621231079e-02 2.228354066610336304e-01 1.890992820262908936e-01 2.044633626937866211e-01 -3.365083038806915283e-01 -2.962432987987995148e-02 3.714681044220924377e-02 8.650184422731399536e-02 8.206234127283096313e-02 1.563524901866912842e-01 1.586161553859710693e-01 -3.282711803913116455e-01 3.158620297908782959e-01 1.266660392284393311e-01 -6.427200976759195328e-03 1.924474835395812988e-01 1.516903191804885864e-01 2.543586120009422302e-02 1.104658767580986023e-01 1.802771091461181641e-01 -6.575476378202438354e-02 -7.998881489038467407e-02 -1.626894026994705200e-01 1.312678903341293335e-01 -2.873117923736572266e-01 -1.028432771563529968e-01 -1.455499529838562012e-01 -2.730899155139923096e-01 1.845458149909973145e-01
3.224279880523681641e-01 1.084943041205406189e-01 -4.027619585394859314e-02 6.744571775197982788e-02 2.070442540571093559e-03 3.159165382385253906e-01 1.039318926632404327e-02 -2.138591557741165161e-01 -2.025901675224304199e-01 -2.029348611831665039e-01 1.399853266775608063e-02 4.598039016127586365e-02 7.624105364084243774e-02 -1.287517137825489044e-02 -1.410046368837356567e-01 -2.518667876720428467e-01 -1.336512714624404907e-01 5.596898868680000305e-02 3.102496564388275146e-01 4.042279720306396484e-02 2.830716967582702637e-01 -6.201119720935821533e-02 -8.792512118816375732e-02 -2.775339186191558838e-01 1.702268570661544800e-01 -2.562905251979827881e-01 -2.117985188961029053e-01 -1.352521628141403198e-01 -2.609923779964447021e-01 4.735635593533515930e-02 -1.787504851818084717e-01 -1.042762845754623413e-01
-1.377522498369216919e-01 5.122162401676177979e-02 -1.799920797348022461e-01 -1.670264601707458496e-01 -5.353061854839324951e-02 2.062627077102661133e-01 8.265659958124160767e-02 -4.082275331020355225e-01 1.222625561058521271e-02 -1.558686494827270508e-01 -2.072041667997837067e-02 1.616329401731491089e-01 -3.056446649134159088e-02 -2.711236476898193359e-02 -9.790179878473281860e-02 -1.400588005781173706e-01 -1.783116310834884644e-01 -3.922973573207855225e-01 -2.808002755045890808e-02 1.529303044080734253e-01 -2.060122787952423096e-02 -2.213853597640991211e-01 -2.272852510213851929e-01 -4.379555583000183105e-02 -1.584870964288711548e-01 2.552253380417823792e-02 -1.592970788478851318e-01 -2.974265813827514648e-01 2.152161858975887299e-02 3.374863788485527039e-02 -3.007012009620666504e-01 2.698749601840972900e-01
3.362172842025756836e-01 -5.718592926859855652e-02 -9.919983893632888794e-02 -1.612218320369720459e-01 9.829475730657577515e-02 3.077631294727325439e-01 -1.630498915910720825e-01 -2.223879992961883545e-01 -1.100147515535354614e-01 3.893757984042167664e-02 -1.454654037952423096e-01 4.167251661419868469e-02 -1.473703235387802124e-01 -1.341670453548431396e-01 1.065621003508567810e-01 -8.737207949161529541e-02 -1.676359958946704865e-02 -4.301150888204574585e-02 -9.026715159416198730e-02 7.163814269006252289e-03 3.538685739040374756e-01 -2.191533744335174561e-01 1.848961971700191498e-02 -9.979248046875000000e-02 -2.686778903007507324e-01 -3.375030457973480225e-01 -4.116197675466537476e-02 3.965561091899871826e-02 -8.114881813526153564e-02 -1.456125378608703613e-01 -1.765253692865371704e-01 3.605748713016510010e-01
-2.803050875663757324e-01 1.339005678892135620e-01 -1.675320863723754883e-01 -3.291483819484710693e-01 1.082078516483306885e-01 2.331626117229461670e-01 8.058059215545654297e-02 -3.225155174732208252e-01 1.240210235118865967e-01 -1.077852323651313782e-01 -2.408380508422851562e-01 -3.052585385739803314e-02 1.818197220563888550e-01 -1.662899553775787354e-01 -1.153937131166458130e-01 -1.272395811975002289e-02 -3.376486897468566895e-01 -7.789899408817291260e-02 -2.524937316775321960e-02 -1.544853150844573975e-01 1.396984308958053589e-01 -2.247938215732574463e-01 -1.360112577676773071e-01 7.025303691625595093e-02 1.418335586786270142e-01 -8.136830292642116547e-03 -1.182737275958061218e-01 -1.434332281351089478e-01 -8.229670114815235138e-03 -6.625823676586151123e-03 -3.471696004271507263e-02 3.691430985927581787e-01
2.527738213539123535e-01 7.708111405372619629e-02 -7.214316725730895996e-02 4.341102764010429382e-02 4.231169074773788452e-02 3.470168635249137878e-02 2.635755836963653564e-01 -3.277260363101959229e-01 1.393440365791320801e-01 2.322629280388355255e-02 -8.041007071733474731e-02 -1.255830675363540649e-01 -7.284913212060928345e-02 -1.791570633649826050e-01 -5.445827730000019073e-03 -8.116031065583229065e-03 -4.100427627563476562e-01 -2.551695108413696289e-01 4.156238213181495667e-02 -4.735762998461723328e-02 8.074685186147689819e-02 -1.003376767039299011e-01 4.554641991853713989e-02 1.993866711854934692e-01 6.522731482982635498e-02 -1.624850183725357056e-01 1.096886470913887024e-01 -2.815946340560913086e-01 -1.910032033920288086e-01 1.658657789230346680e-01 -2.722507417201995850e-01 3.282980918884277344e-01
1.801810115575790405e-01 -4.510114341974258423e-02 4.657782614231109619e-03 -5.223168432712554932e-02 1.516594886779785156e-01 2.443257570266723633e-01 1.052072271704673767e-02 -1.977198272943496704e-01 2.743480913341045380e-02 -4.582813978195190430e-01 -1.438274383544921875e-01 -1.042789891362190247e-01 -3.166974522173404694e-03 -9.788715839385986328e-02 7.895688526332378387e-03 -1.946689933538436890e-01 -2.189080715179443359e-01 4.463439341634511948e-03 3.997750878334045410e-01 1.400406658649444580e-01 2.131448835134506226e-01 -1.202655285596847534e-01 -2.389803295955061913e-03 -1.276038587093353271e-01 -6.584571301937103271e-02 -2.679567635059356689e-01 -1.306512206792831421e-01 -8.956826478242874146e-02 -2.539911270141601562e-01 1.932987272739410400e-01 -1.725697070360183716e-01 1.205235421657562256e-01
3.665827214717864990e-02 3.107170760631561279e-01 5.401258170604705811e-02 -1.685176193714141846e-01 -1.042575575411319733e-02 1.416251212358474731e-01 9.274519234895706177e-02 -3.462398052215576172e-01 1.460697054862976074e-01 -6.879191845655441284e-03 1.064659804105758667e-01 2.536761164665222168e-01 1.798025816679000854e-01 -3.365281522274017334e-01 -1.812824308872222900e-01 -2.148744165897369385e-01 5.726582184433937073e-02 8.259377442300319672e-03 -1.562222540378570557e-01 -2.647804096341133118e-02 6.646889448165893555e-02 -2.968995831906795502e-02 2.080398797988891602e-01 4.336981102824211121e-02 4.903011769056320190e-02 -1.037367656826972961e-01 -3.820038437843322754e-01 -1.520009934902191162e-01 -6.947856396436691284e-02 8.309432864189147949e-02 9.013723582029342651e-03 3.571215569972991943e-01
2.480963617563247681e-01 9.740444272756576538e-02 -3.672283589839935303e-01 -3.849939703941345215e-01 8.832380175590515137e-03 1.131256297230720520e-01 -8.228012919425964355e-02 -8.239685744047164917e-02 -9.107056260108947754e-02 -1.568916440010070801e-01 -3.775781020522117615e-02 1.021632254123687744e-01 4.870880022644996643e-02 2.518315240740776062e-02 -5.022659525275230408e-02 7.893335819244384766e-02 -2.065347135066986084e-01 1.457753777503967285e-01 2.201715111732482910e-01 -6.277928501367568970e-02 6.109988689422607422e-02 -1.979580521583557129e-01 3.213408589363098145e-02 -2.268369346857070923e-01 -2.491117417812347412e-01 -3.959137499332427979e-01 1.133563648909330368e-02 -2.688654661178588867e-01 5.506204068660736084e-02 7.567993830889463425e-03 4.076672252267599106e-03 2.384489476680755615e-01
1.537638250738382339e-02 2.615229785442352295e-01 -3.236690461635589600e-01 -1.744575649499893188e-01 -6.721814163029193878e-03 3.539974689483642578e-01 1.985707320272922516e-02 -5.064037069678306580e-02 -2.330767922103404999e-03 8.062355220317840576e-02 1.319389790296554565e-01 1.486886888742446899e-01 1.730797886848449707e-01 1.239681690931320190e-01 -3.393971025943756104e-01 -2.119171172380447388e-01 -2.169016599655151367e-01 3.212649375200271606e-02 5.716516450047492981e-02 -3.627983629703521729e-01 1.624325960874557495e-01 1.475337743759155273e-01 2.055027037858963013e-01 1.942268610000610352e-01 5.326717346906661987e-02 9.712015837430953979e-02 -2.030707895755767822e-01 3.530829399824142456e-02 -1.043939068913459778e-01 3.124035336077213287e-02 -1.677102446556091309e-01 1.028515473008155823e-01
6.818264722824096680e-03 3.792746067047119141e-01 3.224595682695508003e-03 -1.755259633064270020e-01 3.327012062072753906e-01 1.330415904521942139e-01 2.894024830311536789e-03 -1.185112446546554565e-01 8.286616206169128418e-02 -1.679861843585968018e-01 -1.763378232717514038e-01 -1.514075100421905518e-01 1.808374822139739990e-01 2.567775845527648926e-01 -4.197353124618530273e-02 -1.061880812048912048e-01 -3.807666003704071045e-01 -5.246375501155853271e-02 -1.047346591949462891e-01 2.182471007108688354e-01 1.646823436021804810e-01 -1.087958365678787231e-01 1.005565151572227478e-01 -1.440339833498001099e-01 -1.464934200048446655e-01 -1.298167556524276733e-01 -2.838815934956073761e-02 -1.043317541480064392e-01 1.575661450624465942e-01 -8.663160353899002075e-02 -6.044353544712066650e-02 3.462959527969360352e-01
1.561179161071777344e-01 8.142551034688949585e-02 -3.442479074001312256e-01 -7.079222053289413452e-02 -9.452616423368453979e-02 3.504276573657989502e-01 -6.850810348987579346e-02 -1.474285870790481567e-01 -1.028830856084823608e-01 1.350054740905761719e-01 3.239218294620513916e-01 4.485213011503219604e-02 1.018743612803518772e-03 7.151284813880920410e-02 -1.949239224195480347e-01 -1.722573339939117432e-01 -3.921334743499755859e-01 1.154027297161519527e-03 2.083534598350524902e-01 -6.382352858781814575e-02 2.555479407310485840e-01 9.711301326751708984e-02 9.326650947332382202e-02 -2.218347340822219849e-01 9.105888009071350098e-02 -1.145789995789527893e-01 -1.403347849845886230e-01 -1.989192366600036621e-01 -3.285811096429824829e-02 2.078139483928680420e-01 -8.521065115928649902e-02 1.125819534063339233e-01
1.236419305205345154e-01 2.509111464023590088e-01 1.037765368819236755e-01 -3.289384245872497559e-01 -1.451437175273895264e-01 1.202302575111389160e-01 -4.419678822159767151e-02 -1.040579527616500854e-01 1.739079952239990234e-01 -2.966539263725280762e-01 -3.464662283658981323e-02 4.929407685995101929e-02 4.399411082267761230e-01 -6.134523451328277588e-02 -2.046345323324203491e-01 6.323546916246414185e-02 -2.349355518817901611e-01 -7.276870310306549072e-02 1.766958087682723999e-01 1.087465062737464905e-01 1.886423230171203613e-01 -1.317014992237091064e-01 7.438004016876220703e-02 1.008756533265113831e-01 -2.798521518707275391e-01 -2.839101552963256836e-01 -1.086192056536674500e-01 1.140176132321357727e-01 -2.610063180327415466e-02 5.140234157443046570e-02 -1.159550696611404419e-01 1.294348984956741333e-01
-7.599387317895889282e-02 2.065820842981338501e-01 -3.468957543373107910e-02 8.935834467411041260e-02 -1.321032345294952393e-01 1.985556036233901978e-01 1.584564596414566040e-01 -4.461579024791717529e-01 1.065837666392326355e-01 -6.544178724288940430e-02 2.189889550209045410e-02 -2.066136896610260010e-02 -5.457698553800582886e-02 -1.070258021354675293e-01 -3.145393431186676025e-01 -2.189141511917114258e-02 -1.802492588758468628e-01 3.497386351227760315e-02 2.026568055152893066e-01 6.215612590312957764e-02 -1.167791783809661865e-01 -1.468493491411209106e-01 9.688286483287811279e-02 4.308977164328098297e-03 -1.474436521530151367e-01 -3.559137582778930664e-01 -4.158244431018829346e-01 -1.878611147403717041e-01 -3.311364352703094482e-02 1.699872463941574097e-01 -1.449788957834243774e-01 -6.545947864651679993e-03
5.244487524032592773e-02 2.040231823921203613e-01 1.328869611024856567e-01 -2.210789918899536133e-01 2.121166288852691650e-01 2.917400598526000977e-01 -2.120322585105895996e-01 -1.455661654472351074e-01 4.162635505199432373e-01 -8.474103175103664398e-03 -2.291703224182128906e-01 1.578944921493530273e-01 1.642691344022750854e-01 9.179066121578216553e-02 -2.366052120923995972e-01 -8.700930327177047729e-02 1.098929867148399353e-01 -1.093286648392677307e-01 1.269159372895956039e-02 2.918149232864379883e-01 1.932164281606674194e-01 1.796285808086395264e-02 -2.080964297056198120e-01 -1.888916939496994019e-01 -4.975500516593456268e-03 -1.776036769151687622e-01 -1.873332709074020386e-01 2.454244066029787064e-03 3.402712568640708923e-02 -2.154290676116943359e-02 -2.091392576694488525e-01 7.115148007869720459e-02
3.392960727214813232e-01 4.773352667689323425e-02 -3.477652072906494141e-01 -1.886401921510696411e-01 4.239239916205406189e-02 2.741828858852386475e-01 -1.233326494693756104e-01 -1.434158682823181152e-01 3.884722478687763214e-03 -2.002123594284057617e-01 1.591502577066421509e-01 2.726836204528808594e-01 -1.764493882656097412e-01 3.573574498295783997e-02 -7.251313421875238419e-03 -1.459287703037261963e-01 -2.758778929710388184e-01 9.238880127668380737e-02 1.153038293123245239e-01 2.422486059367656708e-02 9.672638028860092163e-02 1.426259577274322510e-01 3.744577243924140930e-02 -5.655417218804359436e-02 4.677912220358848572e-02 -3.123121559619903564e-01 -3.513607978820800781e-01 4.756472259759902954e-02 -1.268155872821807861e-01 4.350183159112930298e-02 -2.083746790885925293e-01 1.066462974995374680e-02
3.374444246292114258e-01 8.155370503664016724e-02 -3.042083680629730225e-01 -4.478011727333068848e-01 2.379374653100967407e-01 1.385557055473327637e-01 -1.359889656305313110e-01 -1.605718433856964111e-01 8.811658620834350586e-02 -3.822929412126541138e-02 -1.392630934715270996e-01 2.423085123300552368e-01 -1.179780531674623489e-02 5.248876288533210754e-02 5.533280596137046814e-02 -1.002323925495147705e-01 -1.175287738442420959e-01 -1.603802442550659180e-01 1.550170779228210449e-01 3.643122687935829163e-02 1.436438709497451782e-01 9.211104363203048706e-02 -5.406548082828521729e-02 -1.461264342069625854e-01 -8.334586769342422485e-02 -3.431410193443298340e-01 -2.255404740571975708e-01 1.652852445840835571e-01 -3.579484671354293823e-02 1.754177957773208618e-01 -9.486960619688034058e-02 -2.771127223968505859e-02
1.391147226095199585e-01 2.655757963657379150e-01 -4.959295038133859634e-03 -3.196622133255004883e-01 2.029672414064407349e-01 2.263830006122589111e-01 -1.501982379704713821e-02 -1.453242897987365723e-01 2.831927835941314697e-01 -2.056509554386138916e-01 6.624800711870193481e-02 2.946335673332214355e-01 -1.203803196549415588e-01 1.116614565253257751e-01 -1.096552908420562744e-01 4.091582447290420532e-02 -3.551114499568939209e-01 -1.011039987206459045e-01 2.373156696557998657e-01 5.189852043986320496e-02 -2.706519886851310730e-02 2.624762356281280518e-01 1.134362071752548218e-01 -3.721833974123001099e-02 -1.086393073201179504e-01 -1.085099764168262482e-03 1.892875283956527710e-01 -1.667299866676330566e-01 -9.289750456809997559e-02 -5.241587385535240173e-02 8.911607414484024048e-02 2.565211057662963867e-01
-1.915660053491592407e-01 2.956423461437225342e-01 9.391600638628005981e-02 -1.026533618569374084e-01 -4.538773745298385620e-02 1.684413701295852661e-01 3.285716176033020020e-01 -4.455247223377227783e-01 -5.890482291579246521e-02 -1.399893164634704590e-01 -6.522425264120101929e-02 -8.644335716962814331e-02 -2.400811016559600830e-02 -2.152409590780735016e-02 -1.407822519540786743e-01 -8.834253996610641479e-02 -3.011687099933624268e-01 -4.371784254908561707e-02 -8.559775538742542267e-03 1.421001404523849487e-01 3.116112053394317627e-01 -1.005030795931816101e-01 -5.296249687671661377e-02 9.518868476152420044e-02 1.600935012102127075e-01 2.577191777527332306e-02 -2.064059078693389893e-01 -1.836727261543273926e-01 2.270611077547073364e-01 -9.575009346008300781e-02 -6.479022651910781860e-02 2.381070703268051147e-01
9.833324700593948364e-02 9.627911448478698730e-02 -5.161592853255569935e-04 8.535392582416534424e-02 -6.720057129859924316e-02 2.099674493074417114e-01 3.821082413196563721e-01 -1.650545895099639893e-01 2.998935580253601074e-01 -2.087021805346012115e-02 -2.310755401849746704e-01 -1.798339188098907471e-02 7.376144826412200928e-02 -2.681225240230560303e-01 3.579715639352798462e-02 5.994920060038566589e-02 -3.850268423557281494e-01 -1.874827146530151367e-01 1.465467363595962524e-01 6.187956035137176514e-02 7.310472428798675537e-02 3.321081697940826416e-01 1.037850901484489441e-01 1.276343166828155518e-01 1.822399944067001343e-01 7.940394803881645203e-03 -8.355711400508880615e-02 -7.998874783515930176e-02 -2.304148524999618530e-01 -7.305692136287689209e-02 -1.074677631258964539e-01 2.399834692478179932e-01
2.001360356807708740e-01 2.796538174152374268e-01 -1.192657127976417542e-01 -1.201625391840934753e-01 1.074642091989517212e-01 -8.519911766052246094e-02 2.348714023828506470e-01 -2.706941962242126465e-02 6.381160765886306763e-02 -1.397695988416671753e-01 -1.262992341071367264e-02 -1.717210859060287476e-01 -1.202990636229515076e-01 -7.439709454774856567e-02 -2.084944248199462891e-01 -1.457039415836334229e-01 -8.882779628038406372e-02 -4.252437874674797058e-02 -1.424190402030944824e-01 4.372394084930419922e-01 2.327556610107421875e-01 3.428991138935089111e-01 -2.597994506359100342e-01 9.694872051477432251e-02 1.141447946429252625e-01 -2.974458932876586914e-01 -1.659124940633773804e-01 6.999349594116210938e-02 -1.657757461071014404e-01 5.477640032768249512e-02 -4.989312216639518738e-02 6.082269176840782166e-02
2.128337770700454712e-01 1.861144602298736572e-01 -2.070633620023727417e-01 -8.955343812704086304e-02 2.749333679676055908e-01 8.790335804224014282e-02 1.700470969080924988e-02 -2.396725416183471680e-01 -1.198549941182136536e-01 -1.827740073204040527e-01 -3.147538304328918457e-01 -2.379136383533477783e-01 -1.518780291080474854e-01 8.629403263330459595e-02 -6.246077641844749451e-02 1.451428234577178955e-01 -3.068193197250366211e-01 1.291248351335525513e-01 3.463383764028549194e-02 1.256844699382781982e-01 3.438360989093780518e-01 -7.756090909242630005e-02 2.107189148664474487e-01 -3.302538394927978516e-01 -5.004459526389837265e-03 -9.459926933050155640e-02 6.093098968267440796e-02 -7.639063149690628052e-02 -5.656700581312179565e-02 3.344875946640968323e-02 -6.027687340974807739e-02 1.928839534521102905e-01
1.335803866386413574e-01 2.477831440046429634e-03 -7.883565127849578857e-02 3.338592872023582458e-02 1.420577913522720337e-01 2.215811163187026978e-01 2.466315031051635742e-01 -7.143094390630722046e-02 -7.765264809131622314e-02 1.410020142793655396e-02 -1.752800196409225464e-01 -4.169961437582969666e-02 2.376830391585826874e-02 -1.259693354368209839e-01 -3.338117003440856934e-01 7.372737862169742584e-03 -5.854791030287742615e-02 -7.405027002096176147e-02 3.638640418648719788e-02 3.051305115222930908e-01 4.355704411864280701e-02 8.084299415349960327e-02 2.205462902784347534e-01 2.898477911949157715e-01 -2.078586816787719727e-02 -2.677868604660034180e-01 -2.559741213917732239e-02 -3.306403458118438721e-01 -1.672721505165100098e-01 -7.422514259815216064e-02 -3.794209957122802734e-01 2.626954615116119385e-01
3.364551663398742676e-01 4.932022467255592346e-02 -1.699366122484207153e-01 -2.678628861904144287e-01 -3.931027278304100037e-02 -2.562149986624717712e-02 1.632560342550277710e-01 -2.302056401968002319e-01 1.821086704730987549e-01 2.137275934219360352e-01 -1.674306094646453857e-01 7.438114285469055176e-02 -1.234071180224418640e-01 -3.197615146636962891e-01 5.811895802617073059e-02 2.588022351264953613e-01 -2.888013422489166260e-01 -2.897627279162406921e-02 2.921837614849209785e-03 9.567105770111083984e-02 1.200607642531394958e-01 1.275653392076492310e-01 7.375165820121765137e-02 1.179308816790580750e-01 -2.218416035175323486e-01 -2.264895588159561157e-01 1.836151932366192341e-03 -1.147198602557182312e-01 3.588929399847984314e-02 2.272876352071762085e-02 -3.031701743602752686e-01 2.254151403903961182e-01
2.461428642272949219e-01 2.449351698160171509e-01 -5.539416521787643433e-02 -1.303420513868331909e-01 2.136670351028442383e-01 3.105253577232360840e-01 9.359069913625717163e-02 -2.375656962394714355e-01 7.648468017578125000e-02 -3.112710714340209961e-01 -1.549867093563079834e-01 -3.015714287757873535e-01 8.644242584705352783e-02 -1.679686829447746277e-02 -4.086598157882690430e-01 -1.023128554224967957e-01 -3.435260057449340820e-02 -1.170940846204757690e-01 1.233367770910263062e-01 1.964871399104595184e-02 1.830679774284362793e-01 -2.196027711033821106e-02 -4.917839169502258301e-02 -9.928532689809799194e-02 -7.393013685941696167e-02 -1.732200831174850464e-01 -1.281487494707107544e-01 1.184275466948747635e-02 -2.118816375732421875e-01 -1.341919507831335068e-02 -1.217554360628128052e-01 -2.458922117948532104e-01
1.872509568929672241e-01 3.174962997436523438e-01 -2.338621169328689575e-01 6.292692269198596478e-04 8.881136029958724976e-02 3.033359944820404053e-01 -4.321884363889694214e-02 -2.731832563877105713e-01 -8.324765413999557495e-02 9.686993062496185303e-02 6.694632023572921753e-02 2.117369323968887329e-02 9.431049227714538574e-02 9.164740890264511108e-02 3.228883445262908936e-02 -4.050125926733016968e-02 -3.755196928977966309e-01 -2.137651741504669189e-01 4.045521914958953857e-01 -2.197051793336868286e-02 2.880592048168182373e-01 1.929823681712150574e-02 2.396751642227172852e-01 -4.801776260137557983e-02 -8.280460536479949951e-02 -7.732593268156051636e-02 -4.730635508894920349e-02 -2.275459617376327515e-01 4.143508267588913441e-04 9.263609349727630615e-02 1.444197148084640503e-01 3.972049057483673096e-02
1.025841757655143738e-01 1.506806910037994385e-01 -3.613968193531036377e-02 -4.223687052726745605e-01 -6.435580551624298096e-02 8.459356427192687988e-02 2.448571920394897461e-01 -1.166561469435691833e-01 -1.062195450067520142e-01 1.411985456943511963e-01 3.128604218363761902e-02 -6.994461268186569214e-02 7.401536405086517334e-02 -1.778123229742050171e-01 -1.185796186327934265e-01 -2.212110757827758789e-01 -3.396692872047424316e-01 -5.769042968750000000e-01 -2.479101903736591339e-02 1.546540856361389160e-02 1.974550634622573853e-01 1.244237273931503296e-02 -1.045700907707214355e-01 -1.457511484622955322e-01 -2.742401510477066040e-02 -3.190269321203231812e-02 -1.470233947038650513e-01 -3.135804459452629089e-02 -3.023526445031166077e-02 3.948594629764556885e-02 -1.152654737234115601e-01 -6.730183213949203491e-02
2.277225404977798462e-01 9.665133059024810791e-02 -2.850134074687957764e-01 -1.667181402444839478e-01 3.415528237819671631e-01 5.024729669094085693e-02 1.159033775329589844e-01 6.637235055677592754e-04 -2.617887854576110840e-01 -3.971908092498779297e-01 5.318109877407550812e-03 2.467137016355991364e-02 5.587842315435409546e-02 -8.094136416912078857e-02 -1.508912891149520874e-01 5.492186173796653748e-02 -4.151230156421661377e-01 3.281245008111000061e-02 -9.029154665768146515e-03 7.137411087751388550e-02 1.333054453134536743e-01 2.058282941579818726e-01 -1.058357208967208862e-01 -1.484962254762649536e-01 -1.792880333960056305e-02 -8.399930596351623535e-02 -1.347472071647644043e-01 -5.216607823967933655e-02 -2.719114124774932861e-01 -5.149239674210548401e-02 -1.906567439436912537e-02 2.399857491254806519e-01
-1.806218177080154419e-01 3.012849092483520508e-01 -3.432509601116180420e-01 -1.193412169814109802e-01 3.530506417155265808e-02 1.231611818075180054e-01 1.892333328723907471e-01 2.785291289910674095e-04 1.069161295890808105e-01 -1.733988821506500244e-01 -2.703480981290340424e-02 -1.161311045289039612e-01 5.733905732631683350e-02 -9.549768269062042236e-02 -2.770877480506896973e-01 -3.988818451762199402e-02 -4.472842067480087280e-02 5.705979093909263611e-02 1.203010007739067078e-01 8.679771423339843750e-02 6.468652933835983276e-02 -1.310516055673360825e-02 -9.707606583833694458e-02 1.197198554873466492e-01 -3.796835243701934814e-01 -1.742200702428817749e-01 -1.167809963226318359e-01 7.494071871042251587e-02 -4.601700603961944580e-01 -4.488376900553703308e-02 -1.794902235269546509e-01 2.251536846160888672e-01
2.365875244140625000e-02 3.267899751663208008e-01 -3.194752335548400879e-02 -1.495164781808853149e-01 3.186893761157989502e-01 1.473915725946426392e-01 1.940202713012695312e-01 -3.092579543590545654e-01 2.333826571702957153e-02 1.060804799199104309e-01 9.269812703132629395e-02 2.091707289218902588e-01 1.708597242832183838e-01 2.143788635730743408e-01 -1.903375089168548584e-01 1.763119697570800781e-01 -2.995100431144237518e-02 4.564285650849342346e-02 4.809205979108810425e-02 3.110717535018920898e-01 1.251380592584609985e-01 -2.459531724452972412e-01 4.926051944494247437e-02 1.116808578372001648e-01 -9.753132611513137817e-02 -9.202088415622711182e-02 -1.471117138862609863e-01 5.938699096441268921e-02 -1.128994971513748169e-01 3.122158907353878021e-02 -1.375852674245834351e-01 3.703812360763549805e-01
1.730502098798751831e-01 2.040635794401168823e-01 8.469052612781524658e-02 -2.142784297466278076e-01 4.419368132948875427e-02 -8.586238324642181396e-02 -6.195858493447303772e-02 -9.243337064981460571e-02 -2.741524018347263336e-02 -2.518813125789165497e-02 -1.882976740598678589e-01 2.017978020012378693e-02 -4.743552207946777344e-02 1.286740154027938843e-01 -2.357528954744338989e-01 -1.343808025121688843e-01 -2.772337794303894043e-01 9.875885210931301117e-03 -2.824896872043609619e-01 3.798999190330505371e-01 4.136657342314720154e-02 3.656697869300842285e-01 -6.305362284183502197e-02 -2.302276529371738434e-02 1.966575384140014648e-01 -3.745770156383514404e-01 -2.181111574172973633e-01 -1.453900709748268127e-02 -1.392157673835754395e-01 4.252065345644950867e-02 -1.033302545547485352e-01 1.558129489421844482e-01
2.920190989971160889e-02 2.527029216289520264e-01 -3.328846767544746399e-02 -8.886265754699707031e-02 3.449817895889282227e-01 2.643259167671203613e-01 3.249060809612274170e-01 -2.626409530639648438e-01 1.138725578784942627e-01 1.671345718204975128e-02 -2.827064879238605499e-02 2.100863307714462280e-01 1.821712106466293335e-01 -3.089089691638946533e-02 -4.150417819619178772e-02 -8.950505405664443970e-03 -2.668740153312683105e-01 -2.886307425796985626e-02 -8.873301558196544647e-03 1.676594167947769165e-01 1.721112877130508423e-01 1.335756778717041016e-01 3.204667866230010986e-01 -1.238914430141448975e-01 9.480234235525131226e-02 5.666177254170179367e-03 -6.737443804740905762e-02 5.014189332723617554e-02 2.860858142375946045e-01 -1.950432807207107544e-01 -1.515928357839584351e-01 2.098508179187774658e-01
-1.741152442991733551e-02 2.606111466884613037e-01 -1.064695715904235840e-01 -3.411865830421447754e-01 5.978496372699737549e-02 2.052410244941711426e-01 6.587236374616622925e-02 -1.577244997024536133e-01 1.143695339560508728e-01 -2.369043827056884766e-01 4.566660150885581970e-02 4.574187472462654114e-02 3.801403641700744629e-01 -1.242024078965187073e-02 -3.711213469505310059e-01 -8.120495826005935669e-02 -1.522048413753509521e-01 -1.387915480881929398e-02 -2.590584568679332733e-02 -1.354995667934417725e-01 3.618690967559814453e-01 4.343492537736892700e-02 8.712731301784515381e-03 -4.022814333438873291e-02 -1.642533838748931885e-01 7.258976250886917114e-02 -2.695215344429016113e-01 1.499237716197967529e-01 -2.150990813970565796e-01 -4.213977977633476257e-02 -1.151005774736404419e-01 -3.424887359142303467e-02
2.545712292194366455e-01 2.844665348529815674e-01 2.152387611567974091e-02 -4.206422269344329834e-01 2.816607058048248291e-01 -1.042729839682579041e-01 -1.986288465559482574e-02 -1.502791047096252441e-01 4.926156252622604370e-02 -3.000230193138122559e-01 5.548581480979919434e-02 1.998521536588668823e-01 2.318368405103683472e-01 1.040279865264892578e-01 5.254026036709547043e-03 3.145508095622062683e-02 -1.520764827728271484e-01 -1.577410399913787842e-01 1.181373745203018188e-01 -6.544651091098785400e-02 -1.091575399041175842e-01 2.829216122627258301e-01 1.539014428853988647e-01 1.058818772435188293e-01 -1.161444559693336487e-01 -4.378799721598625183e-02 -1.525318026542663574e-01 -8.399256318807601929e-02 -9.655775874853134155e-02 3.800031170248985291e-02 -2.297822088003158569e-01 2.454329580068588257e-01
3.014739416539669037e-02 3.758153021335601807e-01 -3.277127146720886230e-01 1.723972111940383911e-01 -7.698461413383483887e-02 6.193912401795387268e-02 1.279802173376083374e-01 -1.876747012138366699e-01 -1.208477914333343506e-01 -2.765634953975677490e-01 -1.166176609694957733e-02 -3.014583699405193329e-02 -5.578217282891273499e-02 -1.608389765024185181e-01 -1.933790296316146851e-01 -2.026247084140777588e-01 -1.699827015399932861e-01 -9.188146889209747314e-02 4.992567002773284912e-02 1.086053904145956039e-02 1.254068464040756226e-01 9.661343693733215332e-02 -2.061242610216140747e-02 1.109302863478660583e-01 -1.608228236436843872e-01 -1.822232007980346680e-01 -1.311605721712112427e-01 -3.043227456510066986e-02 -3.810995817184448242e-01 1.221437081694602966e-01 1.136867552995681763e-01 3.630249202251434326e-01
4.843446612358093262e-02 2.207250297069549561e-01 1.467981636524200439e-01 -7.288734614849090576e-02 2.369373887777328491e-01 2.486667931079864502e-01 7.744104415178298950e-02 -3.002859950065612793e-01 -4.338377341628074646e-02 -1.755106300115585327e-01 1.242797672748565674e-01 7.396077737212181091e-03 -6.986227631568908691e-02 -4.094545543193817139e-02 1.531765051186084747e-02 -2.344178259372711182e-01 -1.082865335047245026e-02 -3.984832018613815308e-02 2.287592738866806030e-01 1.497273445129394531e-01 3.788709044456481934e-01 -1.390648633241653442e-01 1.064061746001243591e-01 -1.475165337324142456e-01 -2.877684235572814941e-01 -3.053888678550720215e-01 1.037202216684818268e-02 1.568320021033287048e-02 -5.733923986554145813e-02 2.881139516830444336e-01 -2.506702542304992676e-01 4.449879750609397888e-03
5.720288306474685669e-02 2.385958880186080933e-01 -1.584650129079818726e-01 -1.501926332712173462e-01 5.831290036439895630e-02 3.072983026504516602e-01 1.010990813374519348e-01 -4.369940236210823059e-02 -1.583885848522186279e-01 -1.967843770980834961e-01 -1.461033225059509277e-01 2.309117615222930908e-01 -3.660437166690826416e-01 -2.441600561141967773e-01 -3.393692970275878906e-01 3.225948661565780640e-02 -1.153968721628189087e-01 2.807060778141021729e-01 2.859756648540496826e-01 -1.219427306205034256e-02 4.996794089674949646e-02 5.266698822379112244e-02 -9.368085116147994995e-02 -1.168508976697921753e-01 -1.395328063517808914e-02 -7.351610809564590454e-02 -8.459450304508209229e-02 1.138217002153396606e-01 -2.082555741071701050e-01 -6.835711747407913208e-02 -1.626324355602264404e-01 1.786858737468719482e-01
2.176612317562103271e-01 1.428326368331909180e-01 -6.422400474548339844e-02 1.627207249402999878e-01 6.569514423608779907e-02 1.121323630213737488e-01 3.394512832164764404e-01 -1.838330626487731934e-01 2.728293836116790771e-01 2.412511222064495087e-02 -6.450060009956359863e-02 -5.907323583960533142e-02 -1.547017246484756470e-01 -1.927282065153121948e-01 -7.460704445838928223e-02 -9.089735336601734161e-03 -4.459084272384643555e-01 -1.890988647937774658e-01 -6.210178136825561523e-02 -6.751433759927749634e-02 4.351453855633735657e-02 -1.149931922554969788e-01 -1.872630789875984192e-02 8.893717825412750244e-02 5.337926745414733887e-02 -3.465590775012969971e-01 1.401005387306213379e-01 -1.942130774259567261e-01 -7.409658282995223999e-02 5.717146396636962891e-02 -1.858486384153366089e-01 3.103736937046051025e-01
6.443205475807189941e-02 2.825031876564025879e-01 -1.696881353855133057e-01 -1.933575570583343506e-01 1.426709741353988647e-01 4.284532368183135986e-02 3.616534769535064697e-01 4.485494643449783325e-02 -2.860917747020721436e-01 1.101475581526756287e-01 -2.317675016820430756e-02 1.390864551067352295e-01 6.611938588321208954e-03 -3.514483869075775146e-01 -2.649519443511962891e-01 1.461021602153778076e-03 -1.783082783222198486e-01 -4.968196898698806763e-02 1.720745563507080078e-01 7.716246694326400757e-02 -2.146030068397521973e-01 9.280264377593994141e-02 -1.260778754949569702e-01 1.799944937229156494e-01 -1.782875508069992065e-01 -1.562339514493942261e-01 -1.632441431283950806e-01 -1.371943354606628418e-01 -7.253284752368927002e-02 1.308044940233230591e-01 -2.989119887351989746e-01 3.266103565692901611e-02
-9.068072773516178131e-03 3.094753026962280273e-01 5.209504812955856323e-02 -1.635534316301345825e-01 1.534015387296676636e-01 1.725187897682189941e-01 1.052890494465827942e-01 1.073329821228981018e-01 1.287156045436859131e-01 -1.690716855227947235e-02 2.737552300095558167e-02 1.997893303632736206e-01 -1.572374999523162842e-01 9.137171506881713867e-02 -1.175969764590263367e-01 -2.191875576972961426e-01 -1.481749117374420166e-01 1.825889796018600464e-01 -2.393543571233749390e-01 1.460135728120803833e-01 2.516195178031921387e-01 1.848799586296081543e-01 8.030914515256881714e-02 1.959448009729385376e-01 1.595635265111923218e-01 -4.161653220653533936e-01 -1.599385738372802734e-01 -8.855160325765609741e-02 -1.001764163374900818e-01 -1.425596326589584351e-01 1.209454387426376343e-01 3.049765229225158691e-01
2.768357098102569580e-01 6.336924433708190918e-02 -2.011575400829315186e-01 -7.892539352178573608e-02 1.889108121395111084e-02 -8.302222192287445068e-02 7.075140625238418579e-02 -2.598130702972412109e-01 1.360614299774169922e-01 2.090322822332382202e-01 -2.156065963208675385e-02 -5.401718243956565857e-02 -3.916639462113380432e-02 -3.349504172801971436e-01 -1.382102537900209427e-02 2.319655120372772217e-01 -1.513038277626037598e-01 -5.866697430610656738e-02 7.813303917646408081e-02 9.660992771387100220e-02 -1.166905090212821960e-01 4.192206263542175293e-02 -1.095901522785425186e-02 -2.904742211103439331e-02 -2.078150063753128052e-01 -2.795869112014770508e-01 -1.066750735044479370e-01 -1.901423186063766479e-02 -1.049493402242660522e-01 -2.575603425502777100e-01 -2.609014511108398438e-01 4.721764028072357178e-01
1.224102452397346497e-01 2.309896945953369141e-01 2.194807864725589752e-02 -3.137021064758300781e-01 1.325969994068145752e-01 3.854406625032424927e-02 -2.890553325414657593e-02 -2.583916783332824707e-01 3.798169642686843872e-02 6.166956201195716858e-02 -2.789766341447830200e-02 -3.102874755859375000e-01 3.900075331330299377e-02 -5.634628236293792725e-02 -3.558804690837860107e-01 -3.391930088400840759e-02 -4.237820953130722046e-02 2.445074617862701416e-01 1.677056550979614258e-01 7.933090627193450928e-02 2.652782797813415527e-01 2.237870693206787109e-01 1.587277054786682129e-01 2.044779658317565918e-01 -4.094320908188819885e-02 -2.088025212287902832e-01 1.586613506078720093e-01 -7.546160370111465454e-02 1.810565590858459473e-02 -1.842676103115081787e-01 1.029192283749580383e-01 3.268407583236694336e-01
-1.243163719773292542e-01 4.779321551322937012e-01 -2.281127125024795532e-01 -1.904996931552886963e-01 1.000297814607620239e-01 -1.008602790534496307e-03 -1.961439847946166992e-01 2.435148693621158600e-02 -1.480838805437088013e-01 -8.092670887708663940e-02 2.560127153992652893e-02 -1.686217077076435089e-02 2.485423237085342407e-01 -7.040283083915710449e-02 -4.071808159351348877e-01 1.055111140012741089e-01 -1.117247045040130615e-01 -7.594908028841018677e-02 3.666604682803153992e-02 2.477199882268905640e-01 1.354063302278518677e-01 3.039275668561458588e-02 -9.302814491093158722e-03 4.017454758286476135e-02 -4.929612949490547180e-02 -2.709701955318450928e-01 -3.282377123832702637e-01 1.229689046740531921e-01 -8.480415679514408112e-03 3.658297657966613770e-02 -1.993464827537536621e-01 -6.218659877777099609e-02
-2.219074070453643799e-01 2.849423885345458984e-01 1.373304873704910278e-01 -3.893505036830902100e-01 7.882774621248245239e-02 1.831804662942886353e-01 2.544158697128295898e-01 -2.881861329078674316e-01 -1.486522424966096878e-02 1.127799600362777710e-01 -2.060835659503936768e-01 -2.082165330648422241e-01 4.573355987668037415e-02 -1.881883591413497925e-01 -1.599203646183013916e-01 9.829272329807281494e-02 -5.494894832372665405e-02 -1.784552782773971558e-01 -3.329630196094512939e-02 -1.342256814241409302e-01 2.997792363166809082e-01 -6.882357597351074219e-02 -5.668679997324943542e-02 8.197412639856338501e-02 -1.280197054147720337e-01 -1.167342737317085266e-01 -2.718006968498229980e-01 -1.777156721800565720e-03 1.587159186601638794e-01 -2.635798230767250061e-02 -8.450298570096492767e-03 2.273249924182891846e-01
-1.996502280235290527e-01 8.464162051677703857e-02 2.716143988072872162e-02 -3.297641128301620483e-02 8.113928139209747314e-02 2.155380696058273315e-01 -2.083522230386734009e-01 -1.787581294775009155e-01 1.440460383892059326e-01 -1.117874160408973694e-01 -1.712772250175476074e-01 8.001661300659179688e-02 5.808240547776222229e-02 -3.630656003952026367e-01 -4.001114964485168457e-01 -1.949203945696353912e-02 -8.737089484930038452e-02 -6.277274340391159058e-03 2.423604391515254974e-02 -7.072991132736206055e-02 1.276451498270034790e-01 1.994059421122074127e-02 9.581988304853439331e-02 -1.597008556127548218e-01 1.120507940649986267e-01 -1.070936396718025208e-01 -2.550465762615203857e-01 -8.689553290605545044e-02 -1.359915286302566528e-01 -2.123965881764888763e-03 -7.575721293687820435e-02 5.221112370491027832e-01
2.478975653648376465e-01 2.477431744337081909e-01 -1.183319538831710815e-01 -1.676063090562820435e-01 -1.456836163997650146e-01 2.710911631584167480e-01 -1.613955646753311157e-01 -2.526537179946899414e-01 1.927573978900909424e-01 -7.130073010921478271e-02 2.047009170055389404e-01 1.296845227479934692e-01 1.344726681709289551e-01 5.181792378425598145e-02 -2.482975423336029053e-01 -2.533216476440429688e-01 7.568179816007614136e-02 1.402408182621002197e-01 1.355837285518646240e-01 1.008272841572761536e-01 1.557793170213699341e-01 1.566182672977447510e-01 -1.957919150590896606e-01 9.929893165826797485e-02 -9.096102416515350342e-02 -3.062922060489654541e-01 -1.898394972085952759e-01 -2.272148281335830688e-01 3.049880824983119965e-02 6.560017913579940796e-02 8.658979088068008423e-02 2.225008606910705566e-01
2.813511490821838379e-01 3.353109359741210938e-01 -4.963455721735954285e-02 -8.887988328933715820e-02 1.905606985092163086e-01 4.919708967208862305e-01 1.641377955675125122e-01 -1.551087349653244019e-01 6.906057894229888916e-02 3.141503408551216125e-02 -2.657422795891761780e-03 5.425043054856359959e-04 5.026784911751747131e-02 2.799093127250671387e-01 -2.451584637165069580e-01 8.107569813728332520e-02 -1.282103508710861206e-01 8.799471706151962280e-02 -9.330024570226669312e-02 6.085770577192306519e-02 -1.092437878251075745e-01 -5.117571353912353516e-02 -2.601092867553234100e-02 -1.898350752890110016e-02 -1.613154411315917969e-01 -1.972065716981887817e-01 3.699187561869621277e-02 -3.798098489642143250e-02 3.457173332571983337e-02 -3.168135881423950195e-01 -2.867369949817657471e-01 1.081327199935913086e-01
1.767184436321258545e-01 2.167437374591827393e-01 -1.365538537502288818e-01 -1.341922879219055176e-01 -1.363121569156646729e-01 1.763648539781570435e-01 9.243576228618621826e-02 -2.072003483772277832e-01 1.098683923482894897e-01 -2.781551480293273926e-01 1.381545066833496094e-01 4.603013396263122559e-02 4.156270921230316162e-01 -3.446874022483825684e-01 -1.702257692813873291e-01 1.091780723072588444e-03 -3.322931751608848572e-02 -1.870938204228878021e-02 -1.490691155195236206e-01 1.125738248229026794e-01 1.241259723901748657e-01 -1.685526818037033081e-01 5.450493097305297852e-02 1.828328222036361694e-01 -1.295874416828155518e-01 -9.798736870288848877e-02 -2.644972503185272217e-01 3.532236814498901367e-02 6.053462624549865723e-02 -1.684804707765579224e-01 -3.139183223247528076e-01 8.964385837316513062e-02
2.724758088588714600e-01 1.256131529808044434e-01 -1.109763830900192261e-01 3.693766891956329346e-02 -8.387173712253570557e-02 2.409628406167030334e-02 2.781804502010345459e-01 -2.151256650686264038e-01 8.092919737100601196e-02 1.498418003320693970e-01 -2.247676402330398560e-01 -1.111794784665107727e-01 -1.881798952817916870e-01 -3.142448067665100098e-01 -8.156469464302062988e-02 8.038040995597839355e-02 -3.350164294242858887e-01 -2.084413468837738037e-01 1.200916171073913574e-01 4.222752153873443604e-02 8.448103070259094238e-02 -8.267633616924285889e-02 -1.674724742770195007e-02 1.651899218559265137e-01 -1.117811873555183411e-01 -2.384852319955825806e-01 1.037733480334281921e-01 -2.557702064514160156e-01 -1.254393905401229858e-01 3.927201777696609497e-02 -2.005662471055984497e-01 3.307109475135803223e-01
-7.856478542089462280e-02 4.732897132635116577e-02 -1.599822193384170532e-01 1.420160233974456787e-01 8.329034596681594849e-02 2.020879238843917847e-01 3.088033497333526611e-01 -1.171047687530517578e-01 1.963777244091033936e-01 9.091668576002120972e-02 -2.274722456932067871e-01 1.434946060180664062e-01 -4.283691570162773132e-02 -9.536959230899810791e-03 -2.913207933306694031e-02 1.282070279121398926e-01 -1.017498746514320374e-01 -3.448004722595214844e-01 -4.847819730639457703e-02 6.467136740684509277e-02 1.367868185043334961e-01 4.900915920734405518e-02 1.271166000515222549e-02 3.741732612252235413e-02 -2.839888930320739746e-01 -3.593738973140716553e-01 3.432704135775566101e-02 -3.004812300205230713e-01 3.509097918868064880e-02 5.112911760807037354e-02 -3.296093344688415527e-01 2.799956798553466797e-01
7.299948483705520630e-02 2.259794324636459351e-01 -6.193831935524940491e-02 -1.758559346199035645e-01 3.116925358772277832e-01 2.309752553701400757e-01 3.724214434623718262e-01 -3.723769485950469971e-01 1.084169838577508926e-02 1.313132494688034058e-01 1.156574562191963196e-01 7.617176324129104614e-02 2.231395058333873749e-02 2.375852912664413452e-01 -1.621448546648025513e-01 1.634024679660797119e-01 8.720421791076660156e-02 -4.238404508214443922e-04 5.143931880593299866e-02 2.375007271766662598e-01 2.618767321109771729e-01 -1.386364251375198364e-01 3.521971777081489563e-02 4.855386912822723389e-02 -1.029185056686401367e-01 -1.701576709747314453e-01 -1.336738467216491699e-01 7.900906354188919067e-02 -2.603518031537532806e-02 9.157339483499526978e-02 -1.466215215623378754e-02 3.217343389987945557e-01
1.510689854621887207e-01 3.845467269420623779e-01 -1.910128071904182434e-02 1.094443798065185547e-01 7.896792143583297729e-02 -6.753850728273391724e-02 -1.557552963495254517e-01 -2.719914913177490234e-01 -1.154689863324165344e-01 2.034413665533065796e-01 -1.141675263643264771e-01 -8.172491937875747681e-02 2.380432039499282837e-01 1.774742156267166138e-01 -1.062406972050666809e-01 3.227123916149139404e-01 -1.825481057167053223e-01 3.158233687281608582e-02 9.962534159421920776e-02 1.337528377771377563e-01 3.021602146327495575e-02 6.335845589637756348e-02 1.371961385011672974e-01 -4.720818251371383667e-02 2.559601962566375732e-01 -2.252576798200607300e-01 -1.847786605358123779e-01 -4.982903227210044861e-02 -1.798917353153228760e-01 -8.100749552249908447e-02 -2.845435440540313721e-01 2.626972794532775879e-01
2.142132967710494995e-01 1.091239824891090393e-01 -1.555469632148742676e-01 -7.765162736177444458e-02 -8.136544376611709595e-02 1.044095754623413086e-01 1.778909713029861450e-01 -8.477179706096649170e-02 2.684757672250270844e-02 8.424316346645355225e-02 -4.748235940933227539e-01 -1.646096259355545044e-02 6.264160573482513428e-02 -1.825934350490570068e-01 -1.088657304644584656e-01 -6.565622240304946899e-02 5.482071638107299805e-02 7.303591817617416382e-02 -6.731168180704116821e-02 -1.175999268889427185e-01 5.722374469041824341e-02 2.372939735651016235e-01 -9.779821150004863739e-03 -3.024979829788208008e-01 1.084289886057376862e-02 -1.003843769431114197e-01 -6.457481533288955688e-02 -1.134956479072570801e-01 1.874012202024459839e-01 6.610975600779056549e-03 -1.910953223705291748e-01 5.402258634567260742e-01
-1.458321213722229004e-01 9.717371314764022827e-02 -1.308637559413909912e-01 -2.336447238922119141e-01 2.068383544683456421e-01 3.620469942688941956e-02 -1.550880074501037598e-01 -3.790873885154724121e-01 -1.946449652314186096e-02 -2.119551412761211395e-02 -1.043536327779293060e-02 1.305055618286132812e-01 9.054630063474178314e-04 3.765290835872292519e-03 -4.722617194056510925e-02 -8.345484733581542969e-03 -2.663491070270538330e-01 7.996185868978500366e-02 1.436565071344375610e-01 1.537123322486877441e-01 2.282462418079376221e-01 4.021031856536865234e-01 1.222784742712974548e-01 -7.089865952730178833e-02 -1.494617760181427002e-01 1.058951243758201599e-01 6.649538129568099976e-02 -8.662471920251846313e-02 4.056853801012039185e-02 3.116566240787506104e-01 -2.363251447677612305e-01 3.316220939159393311e-01
3.182271122932434082e-01 2.705361843109130859e-01 -1.419642716646194458e-01 -1.726302653551101685e-01 1.914226263761520386e-01 4.020485654473304749e-02 1.731727868318557739e-01 -2.651617527008056641e-01 1.847125887870788574e-01 -2.649680972099304199e-01 1.476617306470870972e-01 3.546907305717468262e-01 1.561573445796966553e-01 1.273718923330307007e-01 1.402222961187362671e-01 -6.854904443025588989e-02 -2.188702225685119629e-01 -7.127571851015090942e-02 2.282554507255554199e-01 5.038129165768623352e-02 1.648839116096496582e-01 1.605708450078964233e-01 1.093673333525657654e-02 -5.098524317145347595e-02 -3.183593750000000000e-01 3.546447958797216415e-03 3.754213079810142517e-02 -1.270618140697479248e-01 4.293611645698547363e-02 1.236400157213211060e-01 1.145546510815620422e-01 8.739096671342849731e-02
9.294476360082626343e-02 1.087677702307701111e-01 -9.452322125434875488e-02 -5.032808333635330200e-02 3.505398333072662354e-02 3.339021503925323486e-01 -5.937683396041393280e-03 -2.385957092046737671e-01 1.364115625619888306e-01 -1.422363966703414917e-01 -1.583404392004013062e-01 2.397383153438568115e-01 5.250133946537971497e-02 7.400421053171157837e-02 -3.054164648056030273e-01 2.094336599111557007e-02 -1.713609993457794189e-01 1.489185243844985962e-01 2.266181558370590210e-01 3.852831423282623291e-01 2.753645777702331543e-01 2.250093966722488403e-01 -2.419579178094863892e-01 -2.710959017276763916e-01 -5.840867757797241211e-02 -3.962874412536621094e-02 -8.495003730058670044e-02 3.824589774012565613e-02 1.210979074239730835e-01 9.124976396560668945e-02 1.167123764753341675e-01 1.222222819924354553e-01
1.548778712749481201e-01 2.240052074193954468e-01 3.882523858919739723e-03 -2.508137822151184082e-01 1.664498597383499146e-01 1.858067959547042847e-01 2.054200321435928345e-01 -3.694924116134643555e-01 3.304319828748703003e-02 3.095995187759399414e-01 -2.578664720058441162e-01 -1.517720371484756470e-01 6.462139636278152466e-02 2.210227102041244507e-01 -6.905208528041839600e-02 3.716354072093963623e-01 -1.152152661234140396e-02 -7.146831601858139038e-02 -2.817793935537338257e-02 1.688683480024337769e-01 1.120498180389404297e-01 7.061792910099029541e-02 1.021797209978103638e-01 -1.317526772618293762e-02 8.577942848205566406e-03 -5.700787529349327087e-02 -2.366725206375122070e-01 -1.283563077449798584e-01 -4.640685766935348511e-02 -1.306263953447341919e-01 -1.073661893606185913e-01 2.651684284210205078e-01
1.937810182571411133e-01 4.129644334316253662e-01 -3.031176328659057617e-01 -1.873891651630401611e-01 2.888988852500915527e-01 -1.293039023876190186e-01 9.986688941717147827e-02 -1.135183572769165039e-01 2.529830038547515869e-01 2.252560406923294067e-01 1.516448706388473511e-02 5.259103700518608093e-02 1.832753568887710571e-01 1.649212650954723358e-02 -2.877957420423626900e-03 -2.537826634943485260e-02 -1.124833300709724426e-01 2.139471769332885742e-01 -4.808949306607246399e-02 1.964380145072937012e-01 -4.072810336947441101e-02 7.525908201932907104e-02 -1.504528671503067017e-01 -1.613298654556274414e-01 -1.347728259861469269e-02 -2.990285158157348633e-01 -2.182741910219192505e-01 1.525257378816604614e-01 -1.634543091058731079e-01 1.034118607640266418e-01 -1.828957796096801758e-01 5.421999096870422363e-02
1.174466013908386230e-01 7.078660279512405396e-02 5.081459507346153259e-02 -8.602674119174480438e-03 6.659951806068420410e-02 1.360975503921508789e-01 2.135115861892700195e-01 -4.507335424423217773e-01 -1.355022490024566650e-01 2.501826174557209015e-02 7.562894374132156372e-02 1.848779022693634033e-01 -4.346860107034444809e-03 1.219367682933807373e-01 -2.113796323537826538e-01 -1.596783101558685303e-01 -1.836743950843811035e-01 -2.872281968593597412e-01 1.365311741828918457e-01 6.823025643825531006e-02 3.054166138172149658e-01 -2.006982266902923584e-02 -3.505711555480957031e-01 -7.573401927947998047e-02 1.365321278572082520e-01 -2.423244565725326538e-01 6.048500910401344299e-02 7.724503986537456512e-03 -2.757816314697265625e-01 -1.656984984874725342e-01 -1.266863048076629639e-01 1.973972283303737640e-02
2.805674970149993896e-01 2.889819741249084473e-01 -6.361652165651321411e-02 4.649478197097778320e-02 1.469364464282989502e-01 2.433732748031616211e-01 1.062059253454208374e-01 -1.932209134101867676e-01 -8.237612992525100708e-02 2.667631208896636963e-01 -2.007545679807662964e-01 -1.359079033136367798e-01 -1.085851788520812988e-01 5.764348804950714111e-02 -2.440507113933563232e-01 -4.220391064882278442e-02 -1.752241551876068115e-01 -4.545958712697029114e-03 -3.277374058961868286e-02 5.640318989753723145e-02 -6.841944903135299683e-02 2.050778269767761230e-01 7.219672203063964844e-02 3.335114419460296631e-01 -5.902980268001556396e-02 -3.045842349529266357e-01 7.343808561563491821e-02 -2.509375214576721191e-01 -2.563296854496002197e-01 6.632424890995025635e-02 -1.001387611031532288e-01 2.145694345235824585e-01
3.448565900325775146e-01 2.408232986927032471e-01 1.483286023139953613e-01 -1.418338567018508911e-01 3.683764338493347168e-01 7.294944673776626587e-02 8.295217156410217285e-02 -1.279714256525039673e-01 9.246046096086502075e-02 -2.788805365562438965e-01 1.231785118579864502e-01 7.861207425594329834e-02 1.578755974769592285e-01 1.527987718582153320e-01 -2.361102998256683350e-01 -1.778601855039596558e-01 -2.799735069274902344e-01 -1.778628490865230560e-02 5.441067367792129517e-02 1.307328343391418457e-01 5.381884425878524780e-02 -4.458956047892570496e-02 3.281137347221374512e-02 1.120679005980491638e-01 -4.129399061203002930e-01 1.890361495316028595e-02 -9.912758134305477142e-03 -1.063864678144454956e-01 -1.618738323450088501e-01 -4.650720860809087753e-03 -1.281485855579376221e-01 1.764518916606903076e-01
1.382962465286254883e-01 2.196999341249465942e-01 5.164232105016708374e-02 -3.002460859715938568e-02 -5.936614051461219788e-02 2.190862745046615601e-01 9.701034426689147949e-02 -4.809825122356414795e-02 -1.415766309946775436e-02 1.058575734496116638e-01 -3.942565321922302246e-01 4.002658650279045105e-02 -1.707652509212493896e-01 5.728558078408241272e-02 -9.178205579519271851e-02 1.204707622528076172e-01 -2.232036441564559937e-01 1.614230275154113770e-01 -3.488513082265853882e-02 8.271417580544948578e-03 1.062191426753997803e-01 -5.399473384022712708e-02 1.721398830413818359e-01 -8.706644177436828613e-02 8.310794830322265625e-02 -2.497563809156417847e-01 -1.619466952979564667e-02 -1.951514631509780884e-01 -9.058581292629241943e-02 -2.858436107635498047e-01 -7.759959995746612549e-02 5.566193461418151855e-01
1.816655844449996948e-01 1.537862718105316162e-01 1.371818780899047852e-01 -2.671334147453308105e-01 1.528661251068115234e-01 2.523296475410461426e-01 2.440712042152881622e-02 -2.563999295234680176e-01 -4.932297021150588989e-02 -1.770055294036865234e-01 -1.434779912233352661e-01 1.168694645166397095e-01 -1.457951664924621582e-01 -1.416786313056945801e-01 -2.024845927953720093e-01 -1.263633817434310913e-01 -9.197381883859634399e-02 -1.919921115040779114e-02 5.259268730878829956e-02 -4.899819567799568176e-02 3.938955813646316528e-02 -1.621960401535034180e-01 2.206052839756011963e-01 -1.425482928752899170e-01 -1.439467817544937134e-01 -3.505759239196777344e-01 -2.349174022674560547e-01 3.166958689689636230e-02 -4.625547826290130615e-01 -3.433312056586146355e-03 -7.361403852701187134e-02 -5.871140584349632263e-02
1.334571689367294312e-01 1.157538220286369324e-01 -2.600964307785034180e-01 -1.047360450029373169e-01 -1.408192366361618042e-01 4.026662409305572510e-01 1.225661709904670715e-01 -1.367855072021484375e-01 -5.611353740096092224e-02 2.518979609012603760e-01 7.968883216381072998e-02 1.554140299558639526e-01 1.335762441158294678e-01 8.554515242576599121e-02 -3.117378652095794678e-01 4.586851969361305237e-02 -3.097321093082427979e-01 -1.292061805725097656e-01 2.427856326103210449e-01 -1.680340468883514404e-01 2.696596682071685791e-01 9.144440293312072754e-02 2.310635298490524292e-01 -1.384437736123800278e-02 -1.575579941272735596e-01 1.681971848011016846e-01 -6.320150941610336304e-02 4.027366265654563904e-02 6.719576567411422729e-02 1.628196090459823608e-01 -5.244396254420280457e-02 1.610632240772247314e-01
-2.981424564495682716e-03 3.118658065795898438e-01 -2.489724606275558472e-01 2.977825934067368507e-03 1.306500434875488281e-01 1.960626989603042603e-02 3.139849007129669189e-02 -2.218378931283950806e-01 2.281800508499145508e-01 2.968169748783111572e-01 3.254918381571769714e-02 -1.539064198732376099e-01 -5.357022210955619812e-02 -2.489006333053112030e-02 -1.240673661231994629e-01 -8.167538046836853027e-02 -4.970512166619300842e-02 2.018416672945022583e-01 -2.232288010418415070e-02 1.449439078569412231e-01 2.501919865608215332e-01 3.502606153488159180e-01 -1.830268204212188721e-01 -1.994346380233764648e-01 3.315586224198341370e-02 -1.278235316276550293e-01 -2.742434144020080566e-01 9.096503257751464844e-02 9.611831977963447571e-03 1.975565701723098755e-01 -3.433335423469543457e-01 -3.776967152953147888e-02
-1.943408250808715820e-01 3.104765415191650391e-01 -8.895882219076156616e-02 -1.101825833320617676e-01 2.863484919071197510e-01 8.135185390710830688e-02 3.683770298957824707e-01 -4.622228443622589111e-02 6.697824597358703613e-02 1.442541480064392090e-01 -1.141855046153068542e-01 1.493571102619171143e-01 1.310476809740066528e-01 -1.267851293087005615e-01 -3.926089107990264893e-01 1.280928850173950195e-01 -3.004359314218163490e-03 -1.563762426376342773e-01 7.725223153829574585e-02 2.123785018920898438e-01 1.649417430162429810e-01 2.559929713606834412e-02 6.020756810903549194e-02 6.778577715158462524e-02 -1.437151432037353516e-01 -4.116063937544822693e-02 -4.136201739311218262e-01 4.164465703070163727e-03 1.655108630657196045e-01 1.081309467554092407e-01 -7.904138416051864624e-02 6.704208999872207642e-02
-8.359330147504806519e-02 3.374195396900177002e-01 5.781240388751029968e-02 -1.434124410152435303e-01 1.119376942515373230e-01 9.072665870189666748e-02 2.147166989743709564e-02 -3.601517081260681152e-01 -1.914594555273652077e-03 -1.476117521524429321e-01 -1.994177848100662231e-01 3.602550551295280457e-02 -3.835439309477806091e-02 1.388199478387832642e-01 -1.091828718781471252e-01 -1.168905720114707947e-01 -1.395065039396286011e-01 1.605245321989059448e-01 -6.278394255787134171e-03 1.070142313838005066e-01 7.026622537523508072e-03 -1.477994471788406372e-01 -8.668894320726394653e-02 8.769516646862030029e-02 -1.536190807819366455e-01 -2.451417744159698486e-01 4.928045347332954407e-02 -3.973772823810577393e-01 1.121388450264930725e-01 -1.643686592578887939e-01 -2.524130940437316895e-01 3.924005925655364990e-01
5.539121478796005249e-02 1.744604408740997314e-01 -1.051730215549468994e-01 1.819653958082199097e-01 -1.065609157085418701e-01 3.718890845775604248e-01 1.523728370666503906e-01 -2.212475985288619995e-01 1.036009415984153748e-01 5.212132260203361511e-02 -2.953075468540191650e-01 1.014669463038444519e-01 -7.202955335378646851e-02 1.928650029003620148e-02 1.040755286812782288e-01 1.943717598915100098e-01 -3.646176680922508240e-02 -2.922227680683135986e-01 -1.930960826575756073e-02 3.889751061797142029e-02 -5.648867785930633545e-02 2.647697329521179199e-01 1.626283824443817139e-01 2.104811370372772217e-03 -6.940138339996337891e-02 -2.299243807792663574e-01 -1.149199232459068298e-01 1.168728992342948914e-01 7.951526343822479248e-02 5.624621361494064331e-02 -3.978843390941619873e-01 3.076879680156707764e-01
9.576410055160522461e-02 2.614195346832275391e-01 -4.710914492607116699e-01 1.161825135350227356e-01 2.260755188763141632e-02 1.574867814779281616e-01 9.054759889841079712e-02 -7.008878141641616821e-02 -9.127101302146911621e-02 -2.790143489837646484e-01 -1.501612365245819092e-02 -4.509889186010695994e-05 1.290861219167709351e-01 -2.651024460792541504e-01 6.299883872270584106e-02 -1.207051575183868408e-01 -6.000260263681411743e-02 6.326472759246826172e-02 1.642832458019256592e-01 1.211559474468231201e-01 2.132047265768051147e-01 2.763310372829437256e-01 1.179962158203125000e-01 1.146422699093818665e-01 1.157635916024446487e-02 -1.333308666944503784e-01 -1.749897003173828125e-01 4.436954483389854431e-02 -3.410177528858184814e-01 -9.475487470626831055e-02 -1.509571373462677002e-01 2.450319081544876099e-01
8.754226565361022949e-02 3.894454538822174072e-01 -4.407514259219169617e-02 -1.109886020421981812e-01 1.334119737148284912e-01 1.005160287022590637e-01 1.641849726438522339e-01 -1.740721315145492554e-01 1.050560325384140015e-01 1.979176104068756104e-01 -2.283759415149688721e-02 2.801262401044368744e-02 -1.195139810442924500e-01 -2.102828025817871094e-01 -3.533967137336730957e-01 1.344552785158157349e-01 -1.628065854310989380e-01 1.239312160760164261e-02 -2.125487774610519409e-01 3.729937970638275146e-02 1.967175006866455078e-01 1.367843449115753174e-01 4.739997163414955139e-02 -3.922251611948013306e-02 2.898605167865753174e-02 -2.542803063988685608e-02 -4.233665466308593750e-01 1.764444112777709961e-01 1.895434260368347168e-01 2.588359415531158447e-01 -1.932223886251449585e-01 -4.154967889189720154e-02
2.272721752524375916e-02 3.919219970703125000e-01 -1.281580179929733276e-01 8.814183622598648071e-02 3.877656757831573486e-01 6.874158233404159546e-02 9.996049106121063232e-02 4.812433198094367981e-02 -8.420456945896148682e-02 -5.775737762451171875e-02 -6.747706979513168335e-02 3.557724356651306152e-01 -1.631689220666885376e-01 -2.197706699371337891e-01 -2.786833941936492920e-01 1.864171922206878662e-01 -2.101958990097045898e-01 1.607906818389892578e-01 -5.036728829145431519e-02 1.882124543190002441e-01 6.907590478658676147e-02 -1.456956714391708374e-01 1.399742215871810913e-01 5.163248255848884583e-02 -2.472375333309173584e-02 -5.332310870289802551e-02 -1.865237504243850708e-01 1.694291532039642334e-01 -3.559793904423713684e-02 -5.856847390532493591e-03 -3.173758089542388916e-01 -1.280535291880369186e-02
1.442285776138305664e-01 2.673903107643127441e-01 -5.637852475047111511e-02 -3.426310718059539795e-01 -6.324654817581176758e-02 -1.535926107317209244e-02 4.271543920040130615e-01 -9.829231351613998413e-02 1.163118928670883179e-01 -8.070647716522216797e-02 1.078699752688407898e-01 1.392940729856491089e-01 -3.134288266301155090e-02 -2.245338410139083862e-01 1.260979324579238892e-01 -4.303985834121704102e-02 -1.535829436033964157e-02 -1.405143588781356812e-01 2.267010957002639771e-01 5.616674572229385376e-02 2.124320119619369507e-01 -2.791694998741149902e-01 1.686001121997833252e-01 -6.486264616250991821e-02 6.639683991670608521e-02 -2.516191899776458740e-01 -1.085385307669639587e-01 -2.181566879153251648e-02 -2.321350425481796265e-01 7.283259183168411255e-02 -3.170768320560455322e-01 -2.460327744483947754e-02
3.290130794048309326e-01 2.969242930412292480e-01 -9.547356516122817993e-02 -3.724164068698883057e-01 2.326894849538803101e-01 3.272382915019989014e-01 1.521312259137630463e-02 6.533018499612808228e-02 1.046839635819196701e-02 5.050529912114143372e-02 -7.684199605137109756e-03 7.452724874019622803e-02 -2.035265862941741943e-01 -2.271450757980346680e-01 1.511325128376483917e-02 -1.852016150951385498e-01 1.512409746646881104e-01 7.778551429510116577e-02 1.721275448799133301e-01 -7.614971697330474854e-02 2.121984511613845825e-01 -1.155050247907638550e-01 -6.109355390071868896e-02 4.646003991365432739e-02 8.006279170513153076e-02 -1.764925867319107056e-01 -5.045324936509132385e-02 4.338420927524566650e-02 -2.952912747859954834e-01 4.029493778944015503e-02 -1.564226448535919189e-01 2.652186751365661621e-01
3.313588500022888184e-01 8.312299847602844238e-02 -3.187114298343658447e-01 -3.189267516136169434e-01 1.878459900617599487e-01 2.181890159845352173e-01 -2.731959335505962372e-02 -2.356469184160232544e-01 -5.560268461704254150e-02 -1.459813583642244339e-02 -1.148672029376029968e-01 3.026074171066284180e-01 -9.433585405349731445e-02 3.340312093496322632e-02 4.193970561027526855e-02 -1.593880057334899902e-01 -1.255691237747669220e-02 -2.006298452615737915e-01 1.080803051590919495e-01 -9.898222051560878754e-03 1.902915835380554199e-01 1.725110970437526703e-02 -2.459419332444667816e-02 -4.305216670036315918e-02 -1.008948907256126404e-01 -2.846542298793792725e-01 -2.220860570669174194e-01 2.595676183700561523e-01 4.426246508955955505e-02 2.173780500888824463e-01 -2.169697731733322144e-01 -1.527511514723300934e-02
2.963968217372894287e-01 4.535059444606304169e-03 9.925767034292221069e-02 -1.329031884670257568e-01 1.725577563047409058e-01 3.446139097213745117e-01 2.425866276025772095e-01 -1.463389862328767776e-02 -1.224615871906280518e-01 -1.045509055256843567e-01 -3.257533609867095947e-01 -1.155054792761802673e-01 5.516500398516654968e-02 -4.021621495485305786e-02 -1.524915844202041626e-01 -2.746780775487422943e-02 -4.178562015295028687e-02 -1.096173301339149475e-01 -1.420956999063491821e-01 5.137829855084419250e-02 3.383893966674804688e-01 1.440752595663070679e-01 1.791498959064483643e-01 -1.465835701674222946e-02 -1.261603981256484985e-01 -1.371261775493621826e-01 -7.448863238096237183e-02 -8.807135373353958130e-02 3.323251754045486450e-02 -5.478464812040328979e-02 5.815583467483520508e-02 4.932361245155334473e-01
2.905885875225067139e-01 9.253858029842376709e-02 -3.598725497722625732e-01 3.619066253304481506e-02 7.177943736314773560e-02 2.791517674922943115e-01 3.356840908527374268e-01 -5.677366629242897034e-02 -1.084634140133857727e-01 3.951741755008697510e-02 1.328257785644382238e-04 1.335942894220352173e-01 7.740294188261032104e-02 -1.128440573811531067e-01 -1.240984722971916199e-01 8.329556323587894440e-03 -1.723796427249908447e-01 -3.365873917937278748e-02 1.690614372491836548e-01 -2.163064628839492798e-01 1.468373239040374756e-01 -1.574148237705230713e-01 -2.035142481327056885e-01 -5.497159063816070557e-02 -3.226172178983688354e-02 -3.324377238750457764e-01 -1.237614229321479797e-01 2.093491852283477783e-01 -2.900642454624176025e-01 -1.122107282280921936e-01 -1.850020587444305420e-01 1.147663444280624390e-01
-2.515733055770397186e-02 3.517076969146728516e-01 -3.897388577461242676e-01 -2.550093084573745728e-02 2.223339229822158813e-01 1.164253503084182739e-01 -3.515920639038085938e-01 1.475509349256753922e-02 1.848447918891906738e-01 7.142312824726104736e-02 -1.261492967605590820e-01 7.844419032335281372e-02 -3.749076649546623230e-02 -2.888869941234588623e-01 -3.353665173053741455e-01 -9.759416431188583374e-02 -1.968776583671569824e-01 -4.025019705295562744e-02 9.418217837810516357e-02 1.792308241128921509e-01 1.854901909828186035e-01 -7.446555048227310181e-02 -1.440086513757705688e-01 -2.141291201114654541e-01 -1.476474702358245850e-01 2.400502003729343414e-02 -9.089837968349456787e-02 -3.990371152758598328e-02 -2.914305403828620911e-02 -1.908194646239280701e-02 -1.746609359979629517e-01 1.274380087852478027e-01
1.156684160232543945e-01 2.428499162197113037e-01 -8.527586609125137329e-02 -1.785448193550109863e-01 -2.220055311918258667e-01 4.145357310771942139e-01 4.878058284521102905e-02 -2.574468553066253662e-01 1.403837054967880249e-01 -7.531846314668655396e-02 1.619582325220108032e-01 2.151020765304565430e-01 8.337909728288650513e-02 -1.026235371828079224e-01 -2.434963136911392212e-01 5.243068933486938477e-02 1.709133535623550415e-01 1.396393310278654099e-02 -8.873046189546585083e-02 1.526924371719360352e-01 -1.696160808205604553e-02 2.308193445205688477e-01 -1.092275381088256836e-01 -2.922026515007019043e-01 7.693844288587570190e-02 -1.899212747812271118e-01 -6.546647846698760986e-02 -4.871316626667976379e-02 -9.910824149847030640e-02 3.088097728323191404e-04 4.687513038516044617e-02 3.862199187278747559e-01
3.005585670471191406e-01 1.954253166913986206e-01 3.990094177424907684e-03 5.298459902405738831e-02 8.510318398475646973e-02 2.222561538219451904e-01 3.195788562297821045e-01 -2.630703747272491455e-01 1.512847244739532471e-01 4.918383061885833740e-02 -2.110679149627685547e-01 2.517717145383358002e-02 1.857316344976425171e-01 1.542733460664749146e-01 -1.776123642921447754e-01 2.233256697654724121e-01 -1.248311251401901245e-01 -5.092331767082214355e-02 2.202279716730117798e-01 1.002670451998710632e-01 2.736215889453887939e-01 -2.750463783740997314e-02 3.404102325439453125e-01 -1.002716496586799622e-01 -5.888777226209640503e-02 -6.528741866350173950e-02 -1.600703299045562744e-01 9.565204381942749023e-03 2.319279760122299194e-01 -3.234601020812988281e-02 -8.887396752834320068e-02 2.366390079259872437e-01
-1.713479310274124146e-02 2.431176304817199707e-01 -2.211237139999866486e-02 -1.151472255587577820e-01 2.149150818586349487e-01 8.396198600530624390e-02 2.378568947315216064e-01 -4.620971381664276123e-01 -5.040987581014633179e-02 1.729218214750289917e-01 1.457905862480401993e-02 2.417876869440078735e-01 2.410186082124710083e-01 8.938221633434295654e-02 -2.126517593860626221e-01 2.604727149009704590e-01 -1.661432236433029175e-01 6.974513642489910126e-03 7.290893048048019409e-02 1.101827919483184814e-01 2.946019172668457031e-01 -1.407624632120132446e-01 2.223626822233200073e-01 1.608403027057647705e-02 -1.975059062242507935e-01 -1.107342988252639771e-01 -3.141242638230323792e-02 1.068278551101684570e-01 6.545559316873550415e-02 -4.046878218650817871e-02 -6.447584182024002075e-02 2.409902215003967285e-01
-1.422959845513105392e-03 2.233660370111465454e-01 -1.281725168228149414e-01 -1.737928986549377441e-01 1.515114605426788330e-01 4.322093725204467773e-02 9.393490850925445557e-02 -1.002751216292381287e-01 -6.215336173772811890e-02 4.252085834741592407e-02 -7.113344036042690277e-03 -1.413323283195495605e-01 1.332804262638092041e-01 -1.350254565477371216e-01 -3.164352178573608398e-01 -1.439746916294097900e-01 8.133572526276111603e-03 2.410054355859756470e-01 1.107271574437618256e-02 -5.287006124854087830e-02 2.781773172318935394e-02 3.198856115341186523e-01 1.168022863566875458e-02 -7.665816694498062134e-02 -4.066064059734344482e-01 -3.271633684635162354e-01 -4.037269949913024902e-01 7.443834096193313599e-02 -4.712989553809165955e-02 -2.315707653760910034e-01 -2.020605653524398804e-02 9.940808266401290894e-02
-2.336834184825420380e-02 3.565040528774261475e-01 -4.199908375740051270e-01 -7.209859043359756470e-02 -3.012686967849731445e-02 1.025335267186164856e-01 3.079910278320312500e-01 -1.879374235868453979e-01 -2.458044141530990601e-01 -9.115731716156005859e-02 5.689830705523490906e-02 8.602635562419891357e-02 -2.480671927332878113e-02 -1.195615231990814209e-01 -1.694071590900421143e-01 3.641232103109359741e-02 -1.660572439432144165e-01 -4.463115707039833069e-02 -1.815124750137329102e-01 -1.202914938330650330e-01 1.435156911611557007e-01 -4.315884411334991455e-02 1.588036119937896729e-01 -5.203782021999359131e-02 7.451340556144714355e-02 -3.721183836460113525e-01 8.741939067840576172e-02 7.326493412256240845e-02 -3.050659298896789551e-01 1.088967472314834595e-01 -1.813627630472183228e-01 5.144061148166656494e-02
3.449676334857940674e-01 3.715959787368774414e-01 1.292201429605484009e-01 -1.573021858930587769e-01 2.726947069168090820e-01 1.218841746449470520e-01 6.273063272237777710e-02 -4.445797577500343323e-02 9.287289530038833618e-02 -2.999249100685119629e-01 -2.795792520046234131e-01 4.352458193898200989e-02 1.629236191511154175e-01 1.604813039302825928e-01 -1.539928913116455078e-01 2.157535851001739502e-01 -3.244704306125640869e-01 -2.522834204137325287e-02 1.753287911415100098e-01 2.248667180538177490e-01 2.354646287858486176e-02 3.943635523319244385e-02 -6.358116399496793747e-03 1.940404064953327179e-02 -1.167088150978088379e-01 4.235213994979858398e-02 -1.100199297070503235e-01 5.200273543596267700e-02 -8.967423439025878906e-02 -1.966083347797393799e-01 -1.868731081485748291e-01 5.958493053913116455e-02
2.879478968679904938e-02 3.575976490974426270e-01 -1.037688031792640686e-01 -2.749544680118560791e-01 1.507095843553543091e-01 1.857038438320159912e-01 7.300350069999694824e-02 -1.269682049751281738e-01 -1.177005842328071594e-01 -3.393040299415588379e-01 2.437650924548506737e-03 1.537021249532699585e-01 4.424918293952941895e-01 2.927459590137004852e-02 -1.770916581153869629e-01 1.028360202908515930e-01 -2.050691395998001099e-01 -1.072209980338811874e-02 -5.634465068578720093e-02 -1.879338771104812622e-01 1.648602038621902466e-01 8.322801440954208374e-02 1.192635670304298401e-01 -1.640608388697728515e-04 -2.947715222835540771e-01 1.149329915642738342e-01 -9.415065497159957886e-02 -1.098609622567892075e-02 7.725353538990020752e-02 -1.060851290822029114e-01 -1.102736219763755798e-01 2.182074338197708130e-01
1.341893225908279419e-01 3.314514458179473877e-02 8.335147053003311157e-03 -7.345148175954818726e-02 1.343279033899307251e-01 2.778688073158264160e-01 3.924219310283660889e-01 -1.269396692514419556e-01 -2.122961878776550293e-01 -2.070262283086776733e-02 -1.828985214233398438e-01 -1.781642436981201172e-01 -1.553798001259565353e-02 1.570219248533248901e-01 2.611583285033702850e-02 -1.594244502484798431e-02 -2.773247361183166504e-01 -1.034596264362335205e-01 7.330819219350814819e-02 -1.225438639521598816e-01 3.319637179374694824e-01 -7.980895228683948517e-03 9.891202300786972046e-02 -1.188140958547592163e-01 -1.189827471971511841e-01 -3.927201628684997559e-01 -1.278678476810455322e-01 2.711013853549957275e-01 -3.160340338945388794e-02 1.876439899206161499e-02 -1.932484656572341919e-01 1.855915635824203491e-01
6.883433461189270020e-02 2.984401285648345947e-01 1.318423897027969360e-01 -3.221398591995239258e-01 1.351615637540817261e-01 3.645787239074707031e-01 9.572555869817733765e-02 -7.847526669502258301e-02 3.395810723304748535e-02 1.333267986774444580e-01 2.896665632724761963e-01 2.420709878206253052e-01 6.998885422945022583e-02 -2.444376051425933838e-02 -1.980040818452835083e-01 -2.311208695173263550e-01 -1.028645113110542297e-01 -1.699609309434890747e-01 3.347153775393962860e-03 -2.479682490229606628e-02 1.769032329320907593e-01 -1.648302525281906128e-01 -2.435839772224426270e-01 -1.407745108008384705e-02 -8.665809780359268188e-02 -9.942483156919479370e-02 1.402595341205596924e-01 1.056836992502212524e-01 8.596165478229522705e-02 1.452998965978622437e-01 -2.929229736328125000e-01 1.958242654800415039e-01
2.054638266563415527e-01 2.485805153846740723e-01 2.132280357182025909e-02 -6.362321227788925171e-02 6.593448668718338013e-02 3.582430183887481689e-01 1.709292829036712646e-01 -2.188125401735305786e-01 1.922659128904342651e-01 5.043603852391242981e-02 -1.878345608711242676e-01 7.863964885473251343e-02 1.066184714436531067e-01 2.680568397045135498e-01 -1.307855825871229172e-02 2.607315480709075928e-01 -1.992698945105075836e-02 -1.627868711948394775e-01 1.145261004567146301e-01 1.825087070465087891e-01 1.617410331964492798e-01 1.305196434259414673e-01 1.360186338424682617e-01 1.725740917026996613e-02 -8.491078764200210571e-02 -2.063686400651931763e-01 1.608579605817794800e-02 -1.441112905740737915e-01 -1.768675632774829865e-02 -2.981936335563659668e-01 -2.452901452779769897e-01 3.062969744205474854e-01
-9.548830240964889526e-02 1.977215260267257690e-01 7.932502776384353638e-02 -5.267140641808509827e-02 1.211764737963676453e-01 1.962238252162933350e-01 -2.081169337034225464e-01 -4.460103064775466919e-02 1.340678483247756958e-01 -6.160642579197883606e-02 -8.780834078788757324e-02 1.332389712333679199e-01 4.296992346644401550e-02 -2.637495100498199463e-01 -4.677588343620300293e-01 2.137020975351333618e-01 -8.279953151941299438e-02 -6.408537179231643677e-02 -1.555748730897903442e-01 2.160096466541290283e-01 1.144184172153472900e-01 -4.675984382629394531e-02 5.278356373310089111e-02 -1.863147169351577759e-01 -8.378452062606811523e-02 -2.748038470745086670e-01 -3.379422724246978760e-01 -1.014454290270805359e-01 -2.331028878688812256e-01 1.477745473384857178e-01 1.243725232779979706e-02 2.077416181564331055e-01
7.701504975557327271e-02 9.282363951206207275e-02 -2.197216004133224487e-01 8.659932063892483711e-04 3.175277411937713623e-01 2.598668336868286133e-01 2.669895589351654053e-01 -2.758714556694030762e-01 4.081353545188903809e-03 2.170232124626636505e-02 -7.493306696414947510e-02 -1.656266860663890839e-02 1.420600265264511108e-01 1.134473010897636414e-01 -6.159221008419990540e-02 -1.846196502447128296e-01 -1.932602822780609131e-01 -1.567938923835754395e-01 -1.088244281709194183e-02 2.313769012689590454e-01 2.266626060009002686e-01 7.436035573482513428e-02 3.335378170013427734e-01 -1.233182623982429504e-01 2.286550700664520264e-01 -4.349688068032264709e-02 -1.512112766504287720e-01 1.467074546962976456e-02 2.752521932125091553e-01 -1.299847364425659180e-01 -2.248786985874176025e-01 1.571350395679473877e-01
1.083172112703323364e-01 2.781432867050170898e-01 -1.876934617757797241e-01 -1.178640574216842651e-01 -8.384978771209716797e-02 2.281352179124951363e-03 -9.322523325681686401e-02 -2.113553881645202637e-01 1.165271028876304626e-01 1.849301308393478394e-01 2.080419287085533142e-02 1.992736756801605225e-01 -2.035946398973464966e-02 -2.919410765171051025e-01 -4.138174653053283691e-01 -9.748168289661407471e-02 -3.291170895099639893e-01 -1.599370241165161133e-01 -8.168745040893554688e-02 -2.119282726198434830e-03 -1.049577724188566208e-02 -6.751429289579391479e-02 -2.176385819911956787e-01 -2.296642661094665527e-01 -3.569633960723876953e-01 -5.943088978528976440e-02 -4.798168689012527466e-02 1.124254763126373291e-01 2.901558391749858856e-02 1.423745304346084595e-01 -7.278969883918762207e-02 1.714920103549957275e-01
2.940505445003509521e-01 -3.092885948717594147e-02 -2.624135613441467285e-01 -2.129803001880645752e-01 -1.027901992201805115e-01 1.297346800565719604e-01 1.715359091758728027e-01 -2.089774906635284424e-01 1.618363708257675171e-01 -3.413039073348045349e-02 -2.478632479906082153e-01 9.992343932390213013e-02 -1.709636300802230835e-01 -3.466414213180541992e-01 -1.149263828992843628e-01 1.537532806396484375e-01 -1.845091730356216431e-01 -5.628467351198196411e-02 1.858665049076080322e-02 2.478167228400707245e-02 6.037570163607597351e-02 -4.913962632417678833e-02 5.007541738450527191e-03 1.235417500138282776e-01 -2.308180034160614014e-01 -2.304469645023345947e-01 1.970120072364807129e-01 -9.715297818183898926e-02 -5.814900994300842285e-02 -1.601188778877258301e-01 -2.013117522001266479e-01 3.593740761280059814e-01
1.282320320606231689e-01 -1.708071120083332062e-02 3.554279729723930359e-02 -2.522602379322052002e-01 2.708922922611236572e-01 3.237054124474525452e-02 1.389522850513458252e-01 -1.890321820974349976e-01 -8.431080728769302368e-02 -1.466751396656036377e-01 7.275880873203277588e-02 -1.035204082727432251e-01 8.832795172929763794e-02 -1.112067722715437412e-03 -1.564606130123138428e-01 -8.709622174501419067e-02 -2.901758849620819092e-01 -5.207236972637474537e-04 1.122654303908348083e-01 -2.014153748750686646e-01 8.483026176691055298e-02 4.388197958469390869e-01 -1.511887647211551666e-02 4.006695467978715897e-03 -1.801362633705139160e-01 -2.474941462278366089e-01 -3.491798937320709229e-01 -9.310211241245269775e-02 -3.419112861156463623e-01 -1.722099818289279938e-02 -1.277616322040557861e-01 9.589780867099761963e-02
-9.347142279148101807e-02 1.213303953409194946e-01 -6.989140063524246216e-02 -2.660798132419586182e-01 -1.702623218297958374e-01 3.107445538043975830e-01 1.002202555537223816e-01 -1.162470802664756775e-01 -8.017446845769882202e-02 3.276504874229431152e-01 -3.096970170736312866e-02 9.738036245107650757e-02 1.848716288805007935e-01 -3.442281782627105713e-01 -2.146795690059661865e-01 -2.131132781505584717e-01 7.276061177253723145e-02 7.747279107570648193e-02 1.438223291188478470e-02 1.532539129257202148e-01 3.059135973453521729e-01 -6.219909712672233582e-02 1.000174358487129211e-01 -2.400331199169158936e-01 3.304131329059600830e-02 -7.976453751325607300e-02 6.859850138425827026e-02 -2.465118020772933960e-01 4.970767768099904060e-04 -1.927032917737960815e-01 -8.691065758466720581e-02 2.562668621540069580e-01
1.026549935340881348e-01 1.700219362974166870e-01 7.751971483230590820e-02 2.845061384141445160e-02 1.734801083803176880e-01 2.016673386096954346e-01 -7.779348525218665600e-04 -1.946444660425186157e-01 1.076781302690505981e-01 4.400475323200225830e-02 -1.836515963077545166e-01 -1.217572600580751896e-03 3.552498668432235718e-02 1.305334568023681641e-01 -1.539985239505767822e-01 1.934168338775634766e-01 -1.537833660840988159e-01 -2.930904924869537354e-01 -4.625354334712028503e-02 3.950613737106323242e-01 1.887133568525314331e-01 -1.142562832683324814e-02 2.107190638780593872e-01 -3.199910372495651245e-02 -2.143244147300720215e-01 -3.187825083732604980e-01 -2.773837372660636902e-02 -2.145025283098220825e-01 1.750325113534927368e-01 -2.156253904104232788e-01 -3.069322407245635986e-01 6.153490394353866577e-02
4.039635658264160156e-01 3.677622973918914795e-01 7.852504402399063110e-02 -2.291602492332458496e-01 1.834393143653869629e-01 7.514408789575099945e-03 -6.826475262641906738e-02 -1.852279901504516602e-01 1.872828789055347443e-02 -2.991860508918762207e-01 -1.060206294059753418e-01 -8.714286983013153076e-02 2.329719997942447662e-02 -9.568174183368682861e-02 -5.378565192222595215e-02 6.990066915750503540e-02 -5.084799528121948242e-01 -7.397032342851161957e-03 -3.925328701734542847e-02 -8.956344425678253174e-02 2.842835485935211182e-01 -1.008403748273849487e-01 -3.571255132555961609e-03 -4.033496230840682983e-02 1.066683884710073471e-02 -1.829646155238151550e-02 4.801828786730766296e-02 -8.561051636934280396e-02 -1.724915653467178345e-01 1.441855076700448990e-02 1.229006946086883545e-01 1.676006615161895752e-01
9.891146421432495117e-02 -4.254310578107833862e-02 -1.850632876157760620e-01 3.640739619731903076e-02 -1.119496598839759827e-01 8.888633549213409424e-02 1.142154261469841003e-01 -3.267133533954620361e-01 -1.639647632837295532e-01 -7.445099949836730957e-02 -1.101500988006591797e-01 2.893345952033996582e-01 2.573961317539215088e-01 4.921429231762886047e-02 -3.044104874134063721e-01 -2.137753814458847046e-01 -8.500997722148895264e-02 -3.902932256460189819e-02 1.523713618516921997e-01 5.523630976676940918e-02 3.762581348419189453e-01 1.159089431166648865e-01 -3.150396943092346191e-01 -2.091789431869983673e-02 -1.835016757249832153e-01 -2.835595607757568359e-01 1.194089129567146301e-01 1.237078979611396790e-01 -3.958895057439804077e-02 -2.773662097752094269e-02 -1.929646134376525879e-01 6.613063812255859375e-02
6.449344102293252945e-03 1.302922368049621582e-01 1.546491496264934540e-02 6.598230451345443726e-02 2.305381186306476593e-02 3.200916349887847900e-01 2.384275496006011963e-01 -2.407637536525726318e-01 9.325882047414779663e-02 -6.111972965300083160e-03 -5.783293396234512329e-02 -1.381806191056966782e-02 8.886094391345977783e-02 1.791943609714508057e-01 -1.798654049634933472e-01 2.103938609361648560e-01 -1.376676708459854126e-01 -1.118070185184478760e-01 2.089697867631912231e-01 2.947435379028320312e-01 1.560518890619277954e-01 3.544389829039573669e-02 3.878185153007507324e-02 -1.315718740224838257e-01 -1.281975805759429932e-01 -2.980804145336151123e-01 -9.797117114067077637e-02 -2.776903808116912842e-01 1.006254330277442932e-01 -3.652574419975280762e-01 -2.024873495101928711e-01 2.207600325345993042e-01
4.043080843985080719e-03 2.441433370113372803e-01 4.698700457811355591e-02 4.639985039830207825e-02 -1.551161706447601318e-01 8.985304087400436401e-02 -2.622597813606262207e-01 -2.132759392261505127e-01 -1.722539514303207397e-01 -1.223735213279724121e-01 -2.516643330454826355e-02 1.858223527669906616e-01 8.981018513441085815e-02 -3.238851726055145264e-01 -1.857653260231018066e-01 8.219156414270401001e-02 -5.177360028028488159e-02 -1.231650412082672119e-01 -3.504477068781852722e-02 -5.940404161810874939e-02 1.082191392779350281e-01 5.109685286879539490e-02 -3.674288094043731689e-02 -1.304634660482406616e-01 -4.511563852429389954e-02 -3.423486649990081787e-01 -3.276447057723999023e-01 -1.105226352810859680e-01 -3.294647634029388428e-01 -1.504821423441171646e-02 -1.797520183026790619e-02 3.903493881225585938e-01
-7.841654121875762939e-02 2.695327401161193848e-01 -1.903622001409530640e-01 9.405601024627685547e-02 1.035259142518043518e-01 2.038868218660354614e-01 2.313847690820693970e-01 -1.245552077889442444e-01 6.824934482574462891e-02 2.181375026702880859e-01 -1.060513854026794434e-01 4.420451819896697998e-02 -1.519847959280014038e-01 -6.069901958107948303e-02 5.753510072827339172e-02 1.091563850641250610e-01 -8.189091831445693970e-02 -2.847522795200347900e-01 -3.202204033732414246e-02 8.658484369516372681e-02 7.851076871156692505e-02 2.180090546607971191e-01 1.843236088752746582e-01 3.322755172848701477e-02 -5.861766263842582703e-02 -4.601245820522308350e-01 5.602323636412620544e-02 -2.486226707696914673e-01 1.404140442609786987e-01 3.119736909866333008e-02 -3.916550576686859131e-01 8.976143598556518555e-02
-2.387885451316833496e-01 5.230023711919784546e-02 -2.015360891819000244e-01 -1.751902103424072266e-01 -8.432190865278244019e-02 2.307807356119155884e-01 1.991506665945053101e-01 -2.520028874278068542e-02 1.556544303894042969e-01 2.327737808227539062e-01 -1.874177604913711548e-01 -1.498312056064605713e-01 1.225892826914787292e-01 -1.195366829633712769e-01 3.829737380146980286e-02 -1.145323291420936584e-01 -9.867448359727859497e-02 3.352648019790649414e-02 5.395844206213951111e-02 -4.568298906087875366e-02 4.960668087005615234e-01 7.852862030267715454e-02 1.629074960947036743e-01 -1.619800478219985962e-01 1.260489970445632935e-01 -7.109948247671127319e-02 -3.503375351428985596e-01 -5.602175369858741760e-02 7.865766435861587524e-02 -1.521433889865875244e-02 -3.377363830804824829e-02 3.363333940505981445e-01
4.101318866014480591e-02 1.761212497949600220e-01 9.477460384368896484e-02 -1.172782853245735168e-01 2.172327190637588501e-01 4.020277410745620728e-02 -8.638817071914672852e-02 -1.977331042289733887e-01 -1.138085871934890747e-01 9.823653101921081543e-02 1.728250235319137573e-01 3.178925951942801476e-03 2.325960900634527206e-03 -2.744687497615814209e-01 -2.336883544921875000e-01 -2.516573965549468994e-01 -4.652514308691024780e-02 -3.180482685565948486e-01 1.816651970148086548e-01 3.715119510889053345e-02 1.758507490158081055e-01 -7.651978731155395508e-02 -1.741471588611602783e-01 -1.479702889919281006e-01 -1.319643706083297729e-01 -3.357802927494049072e-01 -1.735050827264785767e-01 2.267776727676391602e-01 1.039446610957384109e-02 8.025880903005599976e-02 -3.100841045379638672e-01 2.496671080589294434e-01
1.158141344785690308e-01 1.266306489706039429e-01 -8.704264461994171143e-02 -2.804096341133117676e-01 9.276278316974639893e-02 -1.162761971354484558e-01 9.635990858078002930e-02 -1.597247868776321411e-01 -3.427231684327125549e-02 3.289866149425506592e-01 -1.995422393083572388e-01 5.603660643100738525e-02 2.471392303705215454e-01 -5.593717470765113831e-02 -4.413865804672241211e-01 -9.874138981103897095e-02 -1.154267787933349609e-01 -4.943738877773284912e-02 4.712054971605539322e-03 1.555408909916877747e-02 3.956615924835205078e-01 -2.273012511432170868e-02 2.268691509962081909e-01 -1.299156248569488525e-01 -1.074521392583847046e-01 1.391459405422210693e-01 -1.167841255664825439e-01 3.254900872707366943e-02 1.874237204901874065e-03 -2.879485301673412323e-02 -3.263539969921112061e-01 1.090483963489532471e-01
4.007741808891296387e-01 4.291070699691772461e-01 1.660546986386179924e-03 -6.812772154808044434e-02 1.614126414060592651e-01 1.855236887931823730e-01 -6.369909644126892090e-02 -1.231579557061195374e-01 6.452418863773345947e-02 -2.802451252937316895e-01 -6.857614964246749878e-02 2.421795129776000977e-01 2.855590581893920898e-01 -1.114789247512817383e-01 -1.050816252827644348e-01 1.300053149461746216e-01 -8.392006903886795044e-02 -1.778881624341011047e-02 1.014432087540626526e-01 1.036256104707717896e-01 2.821317315101623535e-01 6.285991519689559937e-02 1.318465471267700195e-01 2.157865464687347412e-01 -1.741494685411453247e-01 2.487455867230892181e-02 -1.272241175174713135e-01 -1.142246276140213013e-01 1.964994370937347412e-01 -1.253652274608612061e-01 -9.825345128774642944e-02 -5.373915657401084900e-02
-4.665714874863624573e-02 5.729495361447334290e-02 1.602870970964431763e-01 -1.862422078847885132e-01 1.940817534923553467e-01 2.902275621891021729e-01 7.323325425386428833e-02 -5.337515473365783691e-02 1.130211651325225830e-01 -1.590808182954788208e-01 -6.805221736431121826e-02 2.015963643789291382e-01 1.373177170753479004e-01 -4.082007408142089844e-01 -2.145277410745620728e-01 -1.504574716091156006e-01 -1.147908940911293030e-01 -3.874404728412628174e-02 -1.151557862758636475e-01 -1.981694400310516357e-01 4.258278012275695801e-02 -5.580314993858337402e-02 -6.174831092357635498e-02 -2.064550966024398804e-01 1.931892894208431244e-02 -1.319152265787124634e-01 -2.126384079456329346e-01 -1.429689228534698486e-01 -5.162242427468299866e-02 -7.850486785173416138e-03 -1.231440436094999313e-02 5.115391612052917480e-01
-9.790412336587905884e-02 1.696187406778335571e-01 1.242122575640678406e-01 -3.226909339427947998e-01 1.895751357078552246e-01 6.588438153266906738e-02 -1.213274225592613220e-01 -2.569364905357360840e-01 -1.102265566587448120e-01 -1.933418363332748413e-01 9.224714338779449463e-02 1.574187427759170532e-01 -2.600563317537307739e-02 -1.762181669473648071e-01 -3.918157517910003662e-02 -2.922924757003784180e-01 -2.651120126247406006e-01 -1.889900267124176025e-01 9.663640707731246948e-02 2.626282274723052979e-01 3.864327818155288696e-02 -3.031418099999427795e-02 5.382525920867919922e-02 -1.177720446139574051e-02 -6.465145200490951538e-02 -1.348679065704345703e-01 -6.533976644277572632e-02 -6.308498233556747437e-02 1.354254130274057388e-02 3.271550238132476807e-01 -2.834581434726715088e-01 3.340766131877899170e-01
-2.178869396448135376e-02 4.340416789054870605e-01 4.462359473109245300e-02 2.023707479238510132e-01 1.145713701844215393e-01 1.244919002056121826e-01 -2.149769663810729980e-02 -2.073902189731597900e-01 3.131743669509887695e-01 -4.570851102471351624e-02 -1.627588868141174316e-01 1.058889925479888916e-01 1.145530343055725098e-01 2.015327960252761841e-01 -5.847260355949401855e-02 1.624798029661178589e-01 -2.310939133167266846e-01 -1.301610004156827927e-02 1.116679161787033081e-01 9.213648736476898193e-02 9.648317098617553711e-02 2.671386580914258957e-03 2.024103850126266479e-01 -2.698272280395030975e-02 2.426676601171493530e-01 -1.362828910350799561e-01 -6.315722316503524780e-02 2.798497490584850311e-02 -1.211160048842430115e-01 3.742001205682754517e-02 -3.948250710964202881e-01 3.081030547618865967e-01
-3.346328735351562500e-01 3.203518092632293701e-01 -8.349850028753280640e-02 -9.407456219196319580e-02 -1.894101500511169434e-01 2.819662392139434814e-01 1.379352957010269165e-01 -1.694464683532714844e-01 -1.799284364096820354e-04 -1.958443969488143921e-01 -1.695940643548965454e-01 1.453872621059417725e-01 2.065169662237167358e-01 7.485921680927276611e-02 -1.223798543214797974e-01 1.501493155956268311e-01 -1.494369953870773315e-01 -1.127531677484512329e-01 3.424621000885963440e-02 -1.894498616456985474e-02 3.526073098182678223e-01 -1.410796400159597397e-02 -9.032806754112243652e-02 1.476983129978179932e-01 1.792746931314468384e-01 1.651711063459515572e-04 -6.141359731554985046e-02 -1.023889258503913879e-01 1.507371366024017334e-01 -8.124931901693344116e-02 -1.129504367709159851e-01 3.909834623336791992e-01
6.736744195222854614e-02 1.957401186227798462e-01 -1.963912509381771088e-02 -3.134770989418029785e-01 1.556404083967208862e-01 9.304290142608806491e-05 5.175600945949554443e-02 1.132403849624097347e-03 3.766119852662086487e-02 9.744817018508911133e-02 -1.347349733114242554e-01 -1.428132355213165283e-01 4.065980613231658936e-01 -1.521726697683334351e-01 -3.209993839263916016e-01 -6.309831980615854263e-03 6.425168365240097046e-02 1.629496812820434570e-01 2.267553508281707764e-01 1.013143882155418396e-01 1.693612933158874512e-01 2.477485537528991699e-01 1.663317233324050903e-01 7.482960820198059082e-02 -3.753762841224670410e-01 -1.220177263021469116e-01 -2.419607490301132202e-01 1.395818144083023071e-01 1.528176292777061462e-02 -7.653561979532241821e-02 -9.002151340246200562e-02 1.638802289962768555e-01
7.615750283002853394e-02 -2.622178569436073303e-02 -1.747092790901660919e-02 -2.142796963453292847e-01 3.254584036767482758e-03 1.974717974662780762e-01 8.486647903919219971e-02 -2.286982089281082153e-01 -9.466395527124404907e-02 1.723459362983703613e-01 1.376499682664871216e-01 1.976986825466156006e-01 -1.089335829019546509e-01 5.371445789933204651e-02 -2.337675988674163818e-01 -1.767830699682235718e-01 -1.985581964254379272e-01 -2.265229225158691406e-01 1.815419644117355347e-01 -3.208846226334571838e-02 3.706232607364654541e-01 8.199750632047653198e-02 -1.992003172636032104e-01 -3.868469968438148499e-02 1.968174427747726440e-02 -4.598506987094879150e-01 -1.775529235601425171e-02 6.019335612654685974e-02 -2.415732890367507935e-01 -2.027459889650344849e-01 -1.499927639961242676e-01 -6.078766286373138428e-02
6.863613426685333252e-02 3.049078583717346191e-01 -4.700699821114540100e-02 -3.414776921272277832e-01 1.799394488334655762e-01 2.310402095317840576e-01 2.464724332094192505e-01 -1.077762395143508911e-01 -7.931170612573623657e-02 -4.742555320262908936e-02 1.478922367095947266e-01 1.794657409191131592e-01 4.130075126886367798e-02 -3.663169145584106445e-01 -2.158370614051818848e-01 2.735342681407928467e-01 1.564854681491851807e-01 1.267079263925552368e-01 -1.394155621528625488e-02 1.439823359251022339e-01 2.223430126905441284e-01 1.736188493669033051e-02 -1.125206351280212402e-01 -1.091064885258674622e-01 1.898658871650695801e-01 4.403167590498924255e-02 -1.191707104444503784e-01 -1.564029306173324585e-01 -2.254378348588943481e-01 -1.001865342259407043e-01 -3.178164362907409668e-02 1.765484064817428589e-01
-2.774182334542274475e-02 4.180542528629302979e-01 -2.450688779354095459e-01 -4.013993144035339355e-01 4.767977073788642883e-02 1.584232896566390991e-01 8.556444197893142700e-02 -1.824010349810123444e-02 -5.982602015137672424e-02 1.756544113159179688e-01 -6.079733371734619141e-03 2.762191891670227051e-01 1.883455216884613037e-01 1.006311178207397461e-01 -1.147542595863342285e-01 -7.239283621311187744e-02 -4.224643111228942871e-02 5.717005580663681030e-02 -2.475595176219940186e-01 7.400953024625778198e-02 3.274252712726593018e-01 1.401854306459426880e-01 -1.564631164073944092e-01 -1.197044029831886292e-01 3.341851755976676941e-02 -1.443151831626892090e-01 -1.058618202805519104e-01 -1.967160105705261230e-01 1.884737759828567505e-01 1.528147757053375244e-01 -1.588571816682815552e-01 -5.892394110560417175e-03
7.246897369623184204e-02 2.176614850759506226e-01 2.465681172907352448e-02 -1.665235161781311035e-01 9.444102644920349121e-02 1.602345407009124756e-01 2.716794312000274658e-01 4.910558834671974182e-02 3.182744085788726807e-01 7.529952377080917358e-02 6.625904887914657593e-02 -8.796247839927673340e-02 7.123187929391860962e-02 -7.591458410024642944e-02 1.823436915874481201e-01 2.082832455635070801e-01 -4.448473826050758362e-02 -9.939278662204742432e-02 3.173328936100006104e-01 4.570313915610313416e-02 2.246403545141220093e-01 -2.103178203105926514e-01 -1.216534897685050964e-01 -6.810434162616729736e-02 -1.213390007615089417e-01 -2.195217013359069824e-01 -1.051540672779083252e-01 3.947779536247253418e-02 -1.518714427947998047e-01 9.875466674566268921e-02 -1.957670599222183228e-01 4.756067693233489990e-01
1.169001236557960510e-01 2.401700764894485474e-01 3.754376992583274841e-02 -2.116766571998596191e-01 2.064208537340164185e-01 1.962984949350357056e-01 2.937992215156555176e-01 -5.435919389128684998e-02 -1.064845621585845947e-01 5.821948498487472534e-02 2.741906940937042236e-01 2.571657598018646240e-01 1.941225677728652954e-01 -1.999859213829040527e-01 -2.826148830354213715e-02 -2.742109298706054688e-01 -2.273105531930923462e-01 -1.864399313926696777e-01 -9.691864252090454102e-02 1.679183691740036011e-01 1.910044997930526733e-01 -3.524829074740409851e-02 -2.217173576354980469e-01 -2.703092433512210846e-02 -2.431285828351974487e-01 -1.337910443544387817e-01 -9.807528555393218994e-02 2.858577296137809753e-03 1.739760488271713257e-01 1.153844296932220459e-01 -2.344534993171691895e-01 7.407406717538833618e-02
2.791371047496795654e-01 4.710037633776664734e-02 -5.866051837801933289e-02 -9.661567956209182739e-02 -1.487186998128890991e-01 3.194766044616699219e-01 7.457463443279266357e-02 1.316659525036811829e-02 -1.485745459794998169e-01 1.970110833644866943e-01 -1.502715200185775757e-01 8.735089004039764404e-02 1.170691698789596558e-01 2.353479266166687012e-01 -1.019131019711494446e-01 7.974301278591156006e-02 -1.990101337432861328e-01 -4.098218306899070740e-02 2.259149551391601562e-01 2.954519987106323242e-01 2.218119651079177856e-01 1.766953766345977783e-01 1.283071935176849365e-01 3.266136348247528076e-01 -2.366452477872371674e-02 -1.811913400888442993e-01 -2.442237176001071930e-02 -1.503424197435379028e-01 -1.692023277282714844e-01 -1.847869753837585449e-01 -7.259382866322994232e-03 3.124731481075286865e-01
1.943814158439636230e-01 1.237148717045783997e-01 1.462141051888465881e-02 -4.618718624114990234e-01 1.970143020153045654e-01 -2.421092614531517029e-02 8.828718215227127075e-02 -2.857531607151031494e-01 1.419836878776550293e-01 -5.763606354594230652e-02 1.121050119400024414e-02 2.143735811114311218e-02 -9.588614106178283691e-02 1.732878386974334717e-01 8.656290359795093536e-03 4.230426251888275146e-02 -2.943276762962341309e-01 -7.551698386669158936e-02 5.264870077371597290e-02 3.368781507015228271e-01 3.338393568992614746e-01 2.038091123104095459e-01 -1.369875818490982056e-01 2.262709662318229675e-02 -1.538894325494766235e-01 -4.087984561920166016e-02 1.042396426200866699e-01 -7.031762599945068359e-02 -3.972080349922180176e-02 -4.837490245699882507e-02 8.288245648145675659e-02 3.264372050762176514e-01
1.018499284982681274e-01 1.950433552265167236e-01 -2.764707058668136597e-02 -1.042146757245063782e-01 1.160332262516021729e-01 -3.571513667702674866e-02 2.387420535087585449e-01 -1.792143136262893677e-01 -2.836248651146888733e-02 2.842065691947937012e-01 -9.159953147172927856e-02 1.411394178867340088e-01 2.815387211740016937e-02 1.691612005233764648e-01 -3.258407115936279297e-01 -1.747042238712310791e-01 -3.172602653503417969e-01 -1.005132123827934265e-01 1.207191776484251022e-02 1.797262206673622131e-02 2.624033093452453613e-01 -1.144999712705612183e-01 1.131674647331237793e-01 1.539379265159368515e-02 8.818510919809341431e-02 2.059929519891738892e-01 -1.159617379307746887e-01 -4.654960334300994873e-02 -1.850505024194717407e-01 -1.656324565410614014e-01 -4.740516543388366699e-01 4.065068438649177551e-02
9.619504958391189575e-02 3.115465342998504639e-01 -2.806279063224792480e-01 -3.603462874889373779e-02 3.453464806079864502e-02 1.424899399280548096e-01 1.990110874176025391e-01 -2.124902419745922089e-02 2.624271064996719360e-02 -3.671212866902351379e-02 5.087775737047195435e-02 1.250982582569122314e-01 3.178516924381256104e-01 -6.046932935714721680e-02 -2.268500477075576782e-01 -5.457943305373191833e-02 -4.344833493232727051e-01 -2.723753750324249268e-01 2.897737026214599609e-01 -1.878217905759811401e-01 7.862869650125503540e-02 3.782396018505096436e-02 -2.060128599405288696e-01 -1.198508427478373051e-03 -1.025269627571105957e-01 -1.459994763135910034e-01 -3.957698494195938110e-02 2.282597124576568604e-01 -1.829924434423446655e-01 -1.284979730844497681e-01 1.759217865765094757e-02 6.790626794099807739e-02
1.061542034149169922e-01 3.128648400306701660e-01 4.239088296890258789e-02 -1.243069320917129517e-01 2.587580382823944092e-01 1.265420913696289062e-01 1.502199918031692505e-01 -1.578148305416107178e-01 7.913358509540557861e-02 1.708891689777374268e-01 -6.196506693959236145e-02 -3.216858580708503723e-02 1.172730475664138794e-01 -2.598644196987152100e-01 -3.228541314601898193e-01 3.560905456542968750e-01 -8.402596414089202881e-02 -9.626179933547973633e-02 -8.519637584686279297e-02 -9.489040076732635498e-02 3.173313736915588379e-01 5.695338174700737000e-02 -1.158782243728637695e-01 3.992014005780220032e-02 -1.370678693056106567e-01 -2.958056516945362091e-02 -3.100315332412719727e-01 7.162113487720489502e-02 9.887936525046825409e-03 3.273577094078063965e-01 5.837239697575569153e-02 8.582839369773864746e-02
2.429051250219345093e-01 1.309970170259475708e-01 -7.137367129325866699e-02 4.053761810064315796e-02 1.482873558998107910e-01 1.262601613998413086e-01 2.665641605854034424e-01 -2.439053356647491455e-01 1.624133437871932983e-02 1.037632003426551819e-01 -2.953681349754333496e-01 1.115702763199806213e-01 1.266171634197235107e-01 5.377877503633499146e-02 -1.082820817828178406e-01 7.088256825227290392e-05 -1.871379911899566650e-01 1.457485407590866089e-01 1.143763121217489243e-02 3.113087080419063568e-02 -1.090036779642105103e-01 1.467538923025131226e-01 -3.318739822134375572e-03 2.725023329257965088e-01 4.180861264467239380e-02 -3.869910538196563721e-01 1.206904873251914978e-01 -2.949837744235992432e-01 -2.614645361900329590e-01 1.023346111178398132e-01 -2.404293119907379150e-01 2.290591448545455933e-01
5.318451672792434692e-02 1.283460855484008789e-01 1.035519614815711975e-01 -1.921725869178771973e-01 2.887530922889709473e-01 -3.798753395676612854e-02 4.940201528370380402e-03 -1.868166327476501465e-01 -1.772063672542572021e-01 -1.021563857793807983e-01 1.076786071062088013e-01 -1.249876916408538818e-01 1.656510978937149048e-01 -9.861795604228973389e-02 -1.735478937625885010e-01 3.233955800533294678e-02 -2.802162766456604004e-01 9.280663728713989258e-02 1.213632449507713318e-01 -4.480984061956405640e-02 1.378486901521682739e-01 3.873154520988464355e-01 8.654786646366119385e-02 -2.267871648073196411e-01 -1.481987982988357544e-01 -3.546157479286193848e-01 -2.237519174814224243e-01 -6.516080349683761597e-02 -3.236331641674041748e-01 -2.813171595335006714e-02 5.156210623681545258e-03 1.911067813634872437e-01
1.931250095367431641e-01 2.458634525537490845e-01 8.871670067310333252e-02 -1.562759727239608765e-01 -1.036963686347007751e-01 2.522624731063842773e-01 3.009242415428161621e-01 -9.335710853338241577e-02 -7.061576843261718750e-02 -1.190319880843162537e-01 8.176487684249877930e-02 1.985844224691390991e-01 1.278921365737915039e-01 -8.862279355525970459e-02 5.806639790534973145e-02 -2.170171290636062622e-01 1.133225671947002411e-02 1.073807179927825928e-01 2.795567214488983154e-01 -1.316828280687332153e-01 3.259007260203361511e-02 -2.791142463684082031e-01 4.525813087821006775e-02 -8.118786662817001343e-02 -3.609888255596160889e-02 -2.035596072673797607e-01 -1.859495937824249268e-01 -9.538988769054412842e-02 -2.970636487007141113e-01 6.702014803886413574e-02 -3.022236526012420654e-01 3.018180429935455322e-01
4.563650488853454590e-02 5.925968289375305176e-01 -2.354008853435516357e-01 -1.802425086498260498e-01 -1.277030706405639648e-01 1.130900532007217407e-01 6.240725517272949219e-02 9.394090739078819752e-04 1.401775330305099487e-01 2.515152990818023682e-01 -5.861636623740196228e-02 5.171749740839004517e-03 7.837060838937759399e-02 -5.483277887105941772e-02 -2.620405256748199463e-01 -6.932482868432998657e-02 -1.550446599721908569e-01 5.325569584965705872e-02 -1.327618211507797241e-01 -8.597477525472640991e-02 2.995378077030181885e-01 -8.881741017103195190e-02 -6.176745146512985229e-02 1.296584755182266235e-01 -2.595724761486053467e-01 -1.279695779085159302e-01 -2.832084298133850098e-01 -8.908764272928237915e-02 5.000640451908111572e-02 -4.551380872726440430e-02 9.025711566209793091e-02 -4.597831517457962036e-02
1.529184877872467041e-01 2.680147881619632244e-04 1.952399313449859619e-01 -2.018319517374038696e-01 1.838858425617218018e-01 2.029127776622772217e-01 -1.507546901702880859e-01 5.004796758294105530e-02 -2.036288082599639893e-01 1.106252614408731461e-02 8.082358539104461670e-02 1.511685252189636230e-01 2.300644963979721069e-01 -2.741556465625762939e-01 -1.888592988252639771e-01 2.960233576595783234e-02 -1.581326723098754883e-01 -2.690741717815399170e-01 -1.854077726602554321e-02 8.703939616680145264e-02 3.617101013660430908e-01 1.029092222452163696e-01 2.011158019304275513e-01 -1.363569349050521851e-01 -1.805160380899906158e-02 -2.022609710693359375e-01 -2.795221209526062012e-01 -1.645692139863967896e-01 -2.824327647686004639e-01 -7.942600548267364502e-02 2.321520633995532990e-02 1.519103646278381348e-01
8.407550305128097534e-02 -9.720408357679843903e-03 -1.317779533565044403e-02 -8.637534826993942261e-02 2.349306084215641022e-02 1.750934720039367676e-01 1.842723190784454346e-01 -3.854151368141174316e-01 -1.687549501657485962e-01 1.455523818731307983e-01 -1.516161207109689713e-02 1.149201020598411560e-01 -7.775863260030746460e-02 -1.032629087567329407e-01 -2.679930627346038818e-01 -1.444488763809204102e-01 -7.724528759717941284e-02 -3.714424967765808105e-01 2.849670946598052979e-01 -1.700268685817718506e-01 4.157025814056396484e-01 -4.597727954387664795e-02 -2.048979401588439941e-01 -2.356837969273328781e-03 5.973266810178756714e-02 -1.895271688699722290e-01 1.885826326906681061e-02 -8.869899436831474304e-03 -1.508752107620239258e-01 -1.846098899841308594e-01 -6.060113385319709778e-02 1.661135107278823853e-01
2.182799428701400757e-01 3.749221861362457275e-01 6.347893923521041870e-02 -1.638631373643875122e-01 2.923961281776428223e-01 1.558636426925659180e-01 -8.947891183197498322e-03 -1.510929465293884277e-01 2.190862596035003662e-01 -2.039847224950790405e-01 -1.627488285303115845e-01 -1.200486645102500916e-01 3.141667842864990234e-01 4.702628403902053833e-02 -1.571134477853775024e-01 2.062297016382217407e-01 -1.605155169963836670e-01 1.194800361990928650e-01 1.875108480453491211e-01 5.045478418469429016e-02 1.798795908689498901e-01 1.317227631807327271e-01 2.322587519884109497e-01 7.179509103298187256e-02 -1.984885334968566895e-01 -1.895856112241744995e-01 1.054911985993385315e-01 -1.203610282391309738e-02 3.378584608435630798e-02 -1.832482218742370605e-01 -1.816727668046951294e-01 9.316929429769515991e-02
9.977299720048904419e-02 7.497586309909820557e-02 2.124597728252410889e-01 -1.376574784517288208e-01 6.620638817548751831e-02 2.677000761032104492e-01 8.555103093385696411e-02 -2.245139181613922119e-01 6.918941438198089600e-02 4.913913458585739136e-02 -1.585072427988052368e-01 8.618029952049255371e-02 -3.080154955387115479e-02 -1.599590778350830078e-01 4.372006282210350037e-02 -4.375726915895938873e-03 -1.432881206274032593e-01 1.089067533612251282e-01 -2.517545521259307861e-01 1.005906388163566589e-01 1.931663602590560913e-01 1.030839905142784119e-01 -5.775232613086700439e-02 -5.301752313971519470e-02 7.530081272125244141e-02 -1.894277632236480713e-01 -5.124387741088867188e-01 1.595235019922256470e-01 -1.756312549114227295e-01 -7.903552800416946411e-02 7.858089357614517212e-02 4.307023882865905762e-01
-1.519473940134048462e-01 8.473400771617889404e-02 -1.216386929154396057e-01 -3.101079463958740234e-01 -6.419245153665542603e-02 1.349804103374481201e-01 3.212007880210876465e-01 -2.974211275577545166e-01 1.521805524826049805e-01 -2.957037389278411865e-01 -2.704340815544128418e-01 5.477566644549369812e-02 1.039992868900299072e-01 -1.467939615249633789e-01 2.122887596487998962e-02 -8.183878846466541290e-03 -2.744333446025848389e-01 -8.032876253128051758e-02 2.663250267505645752e-01 -7.457531173713505268e-04 2.214322239160537720e-01 2.528549432754516602e-01 2.608463466167449951e-01 -1.124247685074806213e-01 -2.242843061685562134e-01 -1.312169283628463745e-01 -2.833724208176136017e-02 2.041341923177242279e-02 4.883078113198280334e-02 -5.344082042574882507e-02 2.809578925371170044e-02 -6.378329545259475708e-02
2.942448854446411133e-01 9.916730225086212158e-02 -4.214828461408615112e-02 -6.614590436220169067e-02 -1.405737698078155518e-01 2.201009690761566162e-01 2.926279008388519287e-01 -1.465848535299301147e-01 -3.668542951345443726e-02 3.530840948224067688e-02 -2.868514358997344971e-01 6.110174208879470825e-02 1.336438655853271484e-01 2.997639775276184082e-01 1.867176964879035950e-02 2.004668265581130981e-01 -1.249575465917587280e-01 2.313614264130592346e-02 1.513230204582214355e-01 2.340674549341201782e-01 1.794290840625762939e-01 1.309027671813964844e-01 1.043902933597564697e-01 1.217209324240684509e-01 -1.113810613751411438e-01 -3.241086602210998535e-01 -1.219671294093132019e-01 -1.788215637207031250e-01 5.862107500433921814e-04 -2.192349433898925781e-01 -1.848595291376113892e-01 2.642423510551452637e-01
9.180864691734313965e-02 1.316222846508026123e-01 3.101636767387390137e-01 -3.103717267513275146e-01 1.532653812319040298e-02 3.080444037914276123e-01 9.142194688320159912e-02 -1.164785996079444885e-01 4.835108295083045959e-03 -1.701734960079193115e-01 -3.149065375328063965e-02 1.236565932631492615e-01 1.281982660293579102e-01 3.116093203425407410e-02 -1.320289522409439087e-01 -1.635811030864715576e-01 -1.682654172182083130e-01 -1.169167608022689819e-01 -8.030635863542556763e-02 3.029455244541168213e-01 6.254643201828002930e-02 -1.978407241404056549e-02 2.480604350566864014e-01 -2.962994389235973358e-02 -1.823883652687072754e-01 -1.741564124822616577e-01 5.261974874883890152e-03 1.090114936232566833e-01 -9.669653140008449554e-03 3.939118981361389160e-01 -2.065470665693283081e-01 2.782980203628540039e-01
2.386739552021026611e-01 1.802664846181869507e-01 -2.780440449714660645e-01 -2.356521934270858765e-01 1.103534027934074402e-01 1.394751220941543579e-01 4.542483389377593994e-02 -3.925664722919464111e-01 -8.999476581811904907e-02 -1.975248456001281738e-01 1.142165064811706543e-01 -2.481061965227127075e-01 1.313647627830505371e-01 -1.117699667811393738e-01 -6.767547130584716797e-02 3.298575431108474731e-02 -2.279436290264129639e-01 1.151197031140327454e-01 1.271284967660903931e-01 -5.675443634390830994e-02 5.016646534204483032e-02 1.743058264255523682e-01 -4.195442423224449158e-02 -2.501000463962554932e-01 -1.747082471847534180e-01 -2.803639881312847137e-02 -1.150424778461456299e-01 -2.997381798923015594e-02 -3.828830420970916748e-01 1.366766542196273804e-01 -5.157261341810226440e-02 1.938451230525970459e-01
1.903852969408035278e-01 4.613472893834114075e-02 2.546481415629386902e-02 -9.617271274328231812e-02 -1.160701811313629150e-01 1.141027435660362244e-01 1.047099307179450989e-01 -5.965717136859893799e-03 3.268401697278022766e-02 8.895037323236465454e-02 -2.701558172702789307e-01 2.600472271442413330e-01 -6.240230798721313477e-02 -1.403563171625137329e-01 -4.844449833035469055e-02 -1.899713575839996338e-01 -4.907198622822761536e-02 1.565224528312683105e-01 -1.443233191967010498e-01 2.708741724491119385e-01 2.250593453645706177e-01 6.595484167337417603e-02 -3.220271691679954529e-02 -3.619547486305236816e-01 1.841768324375152588e-01 -1.705914735794067383e-01 -2.807476818561553955e-01 -1.537885814905166626e-01 1.372395604848861694e-01 -1.325726509094238281e-02 -3.572278916835784912e-01 2.869538068771362305e-01
-6.531535089015960693e-02 2.724001407623291016e-01 -2.264796346426010132e-01 -1.377651393413543701e-01 1.188276633620262146e-01 1.189126982353627682e-03 9.933906793594360352e-02 -4.672503471374511719e-02 -1.115754246711730957e-02 1.276624500751495361e-01 -4.492920637130737305e-02 3.138753473758697510e-01 9.861609339714050293e-02 -1.198411807417869568e-01 -2.415584027767181396e-01 1.629079729318618774e-01 -2.851658463478088379e-01 2.103239297866821289e-01 -1.161839887499809265e-01 -3.364890813827514648e-02 1.039177253842353821e-01 -7.619290798902511597e-02 -5.181396380066871643e-03 -1.646433323621749878e-01 -2.129266709089279175e-01 -7.243088632822036743e-02 -3.357654511928558350e-01 -1.179353985935449600e-02 8.877631276845932007e-02 3.864414393901824951e-01 -1.772264093160629272e-01 2.512718439102172852e-01
2.355725616216659546e-01 8.515057712793350220e-02 4.467040300369262695e-02 -3.050146102905273438e-01 1.511083915829658508e-03 1.238311231136322021e-01 -6.790038943290710449e-02 -2.728584110736846924e-01 6.824353337287902832e-02 -2.544543743133544922e-01 5.699973180890083313e-02 2.074369937181472778e-01 1.852038502693176270e-01 2.777675539255142212e-02 -3.332680761814117432e-01 -1.549511123448610306e-02 -2.563664615154266357e-01 -1.200382113456726074e-01 5.404766183346509933e-03 6.478971987962722778e-02 2.133665047585964203e-02 -2.100391685962677002e-01 1.355417072772979736e-03 1.367521435022354126e-01 -2.704168558120727539e-01 -2.986496090888977051e-01 5.937571823596954346e-02 1.556322127580642700e-01 2.351267188787460327e-01 2.011045068502426147e-01 -1.625479012727737427e-01 1.609851419925689697e-01
-4.687456786632537842e-02 5.332911610603332520e-01 -4.205411672592163086e-01 -1.337282359600067139e-01 1.290255486965179443e-01 4.523502662777900696e-02 -7.450659573078155518e-02 -2.881781756877899170e-01 -1.483896076679229736e-01 -2.594939470291137695e-01 4.389024898409843445e-02 1.060634553432464600e-01 4.361644014716148376e-02 -1.060900539159774780e-01 -1.362401396036148071e-01 -5.175817385315895081e-02 8.334782905876636505e-03 3.257024660706520081e-02 4.155809525400400162e-03 -1.437889225780963898e-02 8.305005729198455811e-02 1.055197864770889282e-01 1.409009844064712524e-01 4.012302681803703308e-02 -5.329296365380287170e-02 -1.696575134992599487e-01 -2.926674485206604004e-01 -3.125257790088653564e-02 -2.939287424087524414e-01 6.299486756324768066e-02 3.387765958905220032e-02 1.543677300214767456e-01
1.347538977861404419e-01 4.781780242919921875e-01 5.825487524271011353e-02 -2.666808292269706726e-02 -6.302686035633087158e-02 2.164301276206970215e-01 1.574308872222900391e-01 -3.277989029884338379e-01 1.878257654607295990e-02 1.578899770975112915e-01 -1.377355754375457764e-01 2.166275307536125183e-02 1.276239007711410522e-01 1.990591287612915039e-01 -2.560715377330780029e-01 2.348882555961608887e-01 -3.358909115195274353e-02 -1.232227012515068054e-01 1.715491116046905518e-01 2.464451491832733154e-01 2.010303288698196411e-01 1.690481044352054596e-02 8.748637139797210693e-02 -6.723296642303466797e-02 -1.559646576642990112e-01 -8.378248661756515503e-02 -1.332889683544635773e-02 -3.418787419795989990e-01 1.041365414857864380e-01 -1.156874671578407288e-01 -9.695616364479064941e-02 5.718705430626869202e-02
1.481039673089981079e-01 2.577832043170928955e-01 -8.801817148923873901e-02 -2.326805442571640015e-01 2.180681079626083374e-01 1.394143551588058472e-01 -1.205300614237785339e-01 -1.587945669889450073e-01 -2.291080802679061890e-01 1.316293478012084961e-01 2.565663158893585205e-01 1.015959158539772034e-01 2.238239720463752747e-02 -9.314230084419250488e-02 -2.126713693141937256e-01 -1.361338049173355103e-01 -9.088598936796188354e-02 -1.613046377897262573e-01 2.192646563053131104e-01 -3.240690752863883972e-02 2.474406361579895020e-01 5.265635903924703598e-03 1.230871584266424179e-02 -2.971626222133636475e-01 8.145269751548767090e-02 -2.655607163906097412e-01 -2.639943957328796387e-01 1.708634942770004272e-01 -1.110053434967994690e-01 2.461280971765518188e-01 -1.480051428079605103e-01 1.418455839157104492e-01
4.555503651499748230e-02 3.757445812225341797e-01 -5.008405074477195740e-02 -5.122619494795799255e-02 -2.368272282183170319e-02 9.780450165271759033e-02 4.946367070078849792e-02 -1.199401542544364929e-01 -2.553639709949493408e-01 1.679687388241291046e-02 6.398750841617584229e-02 1.979276835918426514e-01 -1.163740903139114380e-01 -2.060161978006362915e-01 -2.452031821012496948e-01 -1.416209638118743896e-01 -1.299846321344375610e-01 -3.910178318619728088e-02 -1.132960021495819092e-01 -7.186333090066909790e-02 -2.617327570915222168e-01 5.991269648075103760e-02 -2.707970440387725830e-01 -2.677201032638549805e-01 -8.848100155591964722e-02 -2.747478783130645752e-01 -1.701006442308425903e-01 1.281039863824844360e-01 -1.753953844308853149e-01 4.914022237062454224e-02 -3.863623142242431641e-01 1.228080093860626221e-01
2.591613121330738068e-02 7.215376198291778564e-02 -1.830872297286987305e-01 -3.570616617798805237e-02 -1.627245694398880005e-01 8.010578900575637817e-02 1.854725927114486694e-01 -3.665130585432052612e-02 -2.344892024993896484e-01 -9.961989521980285645e-02 -3.313770517706871033e-02 1.663399189710617065e-01 2.943975627422332764e-01 -1.089315488934516907e-01 -2.297851741313934326e-01 -7.077156007289886475e-02 -4.201616346836090088e-01 -6.621962040662765503e-02 2.886740490794181824e-02 -7.970122247934341431e-02 4.329226315021514893e-01 4.779377579689025879e-02 -2.203007191419601440e-01 -4.001550003886222839e-02 -1.103536337614059448e-01 -3.784791231155395508e-01 5.159348994493484497e-02 -6.793504953384399414e-02 -9.913189709186553955e-02 8.652308583259582520e-02 -1.807700693607330322e-01 -5.034235771745443344e-03
7.912854850292205811e-02 2.732724547386169434e-01 -2.785718441009521484e-01 -4.599945843219757080e-01 -9.400777518749237061e-02 1.672055721282958984e-01 2.451294660568237305e-01 -8.291085064411163330e-02 7.151945680379867554e-02 -1.655376851558685303e-01 -7.614808157086372375e-03 1.748581528663635254e-01 6.209160760045051575e-02 -1.586406826972961426e-01 -1.921500116586685181e-01 1.940753310918807983e-01 -1.157037820667028427e-02 2.861986756324768066e-01 1.834975033998489380e-01 -5.160142667591571808e-03 2.820650637149810791e-01 3.123818524181842804e-02 1.463858634233474731e-01 -2.447540313005447388e-02 1.202396228909492493e-01 6.923740357160568237e-02 -2.188298851251602173e-01 -5.460460856556892395e-02 -1.704628765583038330e-01 -5.786982551217079163e-02 -1.887870877981185913e-01 5.360134690999984741e-02
1.198331937193870544e-01 1.179600879549980164e-01 -1.272146999835968018e-01 5.824979022145271301e-02 1.531915515661239624e-01 6.735929846763610840e-02 1.676880866289138794e-01 -2.267488390207290649e-01 2.283064275979995728e-01 5.288952216506004333e-02 -6.171686574816703796e-02 -2.312399893999099731e-01 1.231310367584228516e-01 -1.605830639600753784e-01 -9.442507475614547729e-02 7.898032665252685547e-02 -5.913451910018920898e-01 -2.482677549123764038e-01 -2.589898928999900818e-02 1.034491732716560364e-01 1.459241360425949097e-01 6.803775578737258911e-02 1.053159013390541077e-01 2.178940922021865845e-01 8.744347095489501953e-02 -2.871664762496948242e-01 -1.397295948117971420e-02 -1.496836096048355103e-01 -1.317019015550613403e-01 1.769661530852317810e-02 -1.234735995531082153e-01 1.532930731773376465e-01
1.348148286342620850e-01 1.928923092782497406e-02 1.978293955326080322e-01 -1.328120473772287369e-02 2.506701946258544922e-01 -6.918390863575041294e-04 1.559944171458482742e-02 -3.135969042778015137e-01 8.420211821794509888e-02 -1.369528025388717651e-01 9.963743388652801514e-02 7.997816056013107300e-02 5.859992001205682755e-03 -2.274232544004917145e-02 -8.800116181373596191e-02 3.839911893010139465e-03 -1.641849130392074585e-01 9.966642595827579498e-03 -8.609008789062500000e-02 -4.114305600523948669e-02 4.728924036026000977e-01 2.703984379768371582e-01 2.760534584522247314e-01 -1.630513519048690796e-01 -3.292701542377471924e-01 3.016643971204757690e-02 -2.028912454843521118e-01 -1.705315858125686646e-01 -2.760987877845764160e-01 5.923047289252281189e-02 -1.252823472023010254e-01 1.397630125284194946e-01
1.419581025838851929e-01 2.380508929491043091e-01 -3.312497138977050781e-01 -1.470461674034595490e-02 1.641210317611694336e-01 5.657957121729850769e-02 4.060837328433990479e-01 9.331097453832626343e-02 7.024691998958587646e-02 9.517978131771087646e-02 3.279124572873115540e-02 2.957395911216735840e-01 1.490478664636611938e-01 5.093990638852119446e-02 -3.777298331260681152e-01 -2.503758668899536133e-01 -1.499353349208831787e-01 -2.167796343564987183e-01 1.930007785558700562e-01 -3.037500567734241486e-02 1.830362081527709961e-01 4.369587823748588562e-02 -6.188048049807548523e-02 -1.088335588574409485e-01 -1.022208705544471741e-01 -3.164797648787498474e-02 -2.326300553977489471e-02 6.515884399414062500e-02 -2.304394990205764771e-01 -1.879277527332305908e-01 7.832372188568115234e-02 8.519042283296585083e-02
-2.531133126467466354e-03 2.118564546108245850e-01 1.010862737894058228e-01 -2.965079843997955322e-01 -3.904509171843528748e-02 2.214393019676208496e-01 1.700715124607086182e-01 -2.226918339729309082e-01 -1.618702262639999390e-01 9.277027845382690430e-02 -1.578224152326583862e-01 1.479930132627487183e-01 1.763408929109573364e-01 -1.656107753515243530e-01 2.406836859881877899e-02 1.571368984878063202e-02 -1.755960434675216675e-01 -1.501537412405014038e-01 3.966563344001770020e-01 1.800211519002914429e-01 -1.646350324153900146e-02 9.181097149848937988e-02 1.079944819211959839e-01 2.002561278641223907e-02 1.749563366174697876e-01 -1.321500539779663086e-01 -1.332621574401855469e-01 1.275178045034408569e-01 -3.568862974643707275e-01 1.669284105300903320e-01 -2.920824289321899414e-01 -2.013984322547912598e-02
3.019253611564636230e-01 3.520197272300720215e-01 9.402183815836906433e-03 -6.256272643804550171e-02 3.366044759750366211e-01 -4.710178449749946594e-02 -1.387265622615814209e-01 -1.432350277900695801e-01 1.020538136363029480e-01 -2.547993957996368408e-01 -1.709340810775756836e-01 7.545722648501396179e-03 2.207765579223632812e-01 -1.166729554533958435e-01 -1.969814449548721313e-01 -3.964668139815330505e-02 -3.194472193717956543e-01 3.905858471989631653e-02 2.147374674677848816e-02 8.468651771545410156e-02 3.477968275547027588e-01 -1.149716004729270935e-01 -1.164684891700744629e-01 1.958360709249973297e-02 -9.567824006080627441e-02 -5.318214371800422668e-02 2.266176939010620117e-01 -1.403589248657226562e-01 -5.571808665990829468e-02 1.890594363212585449e-01 7.903746515512466431e-02 1.755804419517517090e-01
-1.165539994835853577e-01 1.100393980741500854e-01 8.529964834451675415e-02 -1.623519659042358398e-01 1.988463699817657471e-01 2.267441898584365845e-01 -6.170871108770370483e-02 -3.581776618957519531e-01 -6.499274075031280518e-02 6.070181354880332947e-02 9.295634925365447998e-02 5.788320209830999374e-03 -1.560300588607788086e-01 4.611079767346382141e-02 -1.104622408747673035e-01 -1.515714973211288452e-01 -2.909539937973022461e-01 -5.707715451717376709e-02 2.658764831721782684e-02 1.813500970602035522e-01 2.246174961328506470e-01 2.419497668743133545e-01 8.830793946981430054e-02 -9.095505625009536743e-02 -1.980548501014709473e-01 -2.003808170557022095e-01 2.346845865249633789e-01 -2.906712889671325684e-01 -7.397410273551940918e-02 3.282531797885894775e-01 -2.164474502205848694e-02 2.453233152627944946e-01
2.848209142684936523e-01 1.353240311145782471e-01 -7.932152599096298218e-02 -8.099710568785667419e-03 -7.275584340095520020e-02 4.854254797101020813e-02 2.835076153278350830e-01 -1.889187693595886230e-01 1.146240606904029846e-01 5.930038169026374817e-02 -4.722871258854866028e-02 1.448738761246204376e-02 -5.173431336879730225e-02 -2.994698882102966309e-01 -4.491198807954788208e-02 2.657044492661952972e-02 -4.075196683406829834e-01 -2.244101315736770630e-01 -6.266913563013076782e-02 2.835320495069026947e-02 -2.754262275993824005e-02 -1.269729882478713989e-01 -8.850262314081192017e-02 1.875567883253097534e-01 -3.679766505956649780e-02 -2.936165630817413330e-01 6.500621885061264038e-02 -3.361696004867553711e-01 -1.344709992408752441e-01 -2.983815222978591919e-02 -1.954431533813476562e-01 3.365815579891204834e-01
-1.018403619527816772e-01 8.359432220458984375e-02 -1.053098142147064209e-01 -2.616426646709442139e-01 8.811057358980178833e-02 6.590081751346588135e-02 1.738200634717941284e-01 -4.841815531253814697e-01 9.305507689714431763e-02 -3.133895695209503174e-01 -2.465629130601882935e-01 4.818006232380867004e-02 8.202304691076278687e-02 5.745913088321685791e-02 1.272526197135448456e-02 -3.092284798622131348e-01 -2.659948170185089111e-01 -1.193002536892890930e-01 1.895364075899124146e-01 1.085812225937843323e-01 1.113778874278068542e-01 1.071130484342575073e-01 2.919724285602569580e-01 -9.993599355220794678e-02 -1.119367554783821106e-01 -2.471102178096771240e-01 -8.583246916532516479e-02 1.204050332307815552e-01 -3.757851943373680115e-02 4.262726753950119019e-02 4.799007903784513474e-03 4.287229850888252258e-03
2.177214473485946655e-01 2.907935976982116699e-01 -4.229967016726732254e-03 9.298828244209289551e-02 1.309603005647659302e-01 5.807466432452201843e-02 1.304050832986831665e-01 -4.987918138504028320e-01 -4.407951608300209045e-02 2.088238596916198730e-01 -7.183348387479782104e-02 2.316975295543670654e-01 3.512338101863861084e-01 1.640313714742660522e-01 -8.203873783349990845e-02 2.855741083621978760e-01 -1.560526937246322632e-01 -5.492483451962471008e-02 1.558105051517486572e-01 4.442542791366577148e-02 1.848316192626953125e-01 -1.659686714410781860e-01 5.027401447296142578e-02 -1.557655334472656250e-01 -9.712506830692291260e-02 -1.455398052930831909e-01 -6.130905449390411377e-02 -1.840353198349475861e-02 -2.724236622452735901e-02 -1.637391559779644012e-02 3.092767298221588135e-02 2.265022248029708862e-01
9.036874026060104370e-02 8.681115508079528809e-02 -3.249808028340339661e-02 2.858393490314483643e-01 3.482464849948883057e-01 5.171400308609008789e-01 1.599308475852012634e-02 -2.641680538654327393e-01 -1.547452528029680252e-02 -1.627517677843570709e-02 1.270966883748769760e-02 -1.068283766508102417e-01 1.589977443218231201e-01 -8.204607665538787842e-02 -6.159832701086997986e-02 -5.171563848853111267e-02 -1.794268339872360229e-01 -9.853811562061309814e-02 1.253065317869186401e-01 -1.211294457316398621e-01 1.752662956714630127e-01 1.197560578584671021e-01 -3.114198148250579834e-02 -1.377678662538528442e-01 6.531488150358200073e-02 -2.860300242900848389e-01 1.477762460708618164e-01 -9.199079126119613647e-02 -1.474199891090393066e-01 -2.794528007507324219e-01 -6.992603186517953873e-03 1.966875344514846802e-01
2.857665419578552246e-01 1.515115201473236084e-01 2.441964745521545410e-01 -3.245094791054725647e-02 3.736655786633491516e-02 -1.146744489669799805e-01 2.094863057136535645e-01 -1.432723402976989746e-01 7.359029259532690048e-03 4.203339293599128723e-02 -1.727267950773239136e-01 9.672155976295471191e-02 -1.622642390429973602e-02 7.106540352106094360e-02 -7.125337421894073486e-02 -3.825429454445838928e-02 -1.601066738367080688e-01 -3.371161222457885742e-01 -3.499253392219543457e-01 -3.140056878328323364e-02 8.513589948415756226e-02 7.197097688913345337e-02 2.089502960443496704e-01 -7.385914027690887451e-02 -6.292817741632461548e-02 -9.239030629396438599e-02 -2.742554545402526855e-01 -2.478893399238586426e-01 -1.665632426738739014e-01 -1.156538277864456177e-01 -3.400036990642547607e-01 2.696903347969055176e-01
2.913461327552795410e-01 1.748167127370834351e-01 -1.522154211997985840e-01 1.867479234933853149e-01 1.405094861984252930e-01 1.051482092589139938e-02 3.149564564228057861e-01 -1.343684345483779907e-01 1.789773404598236084e-01 -2.664034627377986908e-02 -1.153089925646781921e-01 -2.767107635736465454e-02 -5.020906031131744385e-02 -2.861440181732177734e-01 -6.185552477836608887e-02 -1.237791124731302261e-02 -3.079437911510467529e-01 -2.749852836132049561e-01 -1.218408942222595215e-01 5.418177694082260132e-02 3.064583986997604370e-02 -1.156398728489875793e-01 2.524072118103504181e-02 1.229384243488311768e-01 -5.815802142024040222e-02 -2.088279873132705688e-01 1.819982230663299561e-01 -1.430192142724990845e-01 -1.436773985624313354e-01 -2.862714231014251709e-02 -2.674894630908966064e-01 3.772938549518585205e-01
-8.430984616279602051e-02 1.063877642154693604e-01 -2.157130390405654907e-01 -2.628450989723205566e-01 2.901280224323272705e-01 2.591089308261871338e-01 2.691884338855743408e-01 -2.409704029560089111e-01 -1.392194032669067383e-01 1.719299405813217163e-01 8.240744471549987793e-02 3.264632076025009155e-02 4.578934237360954285e-02 1.435983031988143921e-01 -1.067926958203315735e-01 2.422748506069183350e-01 -6.991692632436752319e-02 6.053856015205383301e-02 -1.118417158722877502e-01 1.930992305278778076e-01 2.543617188930511475e-01 -2.007666230201721191e-01 2.085690647363662720e-01 1.182933300733566284e-01 -7.683385163545608521e-02 -1.071547269821166992e-01 -2.809585630893707275e-01 -7.991789281368255615e-02 -1.379546821117401123e-01 6.290634721517562866e-02 -9.484338760375976562e-02 2.809816598892211914e-01
1.386261433362960815e-01 2.605977952480316162e-01 -4.527012109756469727e-01 9.388673305511474609e-02 -1.950906775891780853e-02 1.299211084842681885e-01 2.389717996120452881e-01 -2.320209294557571411e-01 -1.825270652770996094e-01 -1.242923587560653687e-01 1.208920851349830627e-01 1.505823731422424316e-01 -2.037896215915679932e-02 7.247651368379592896e-02 2.279812656342983246e-02 -7.898806035518646240e-02 -8.797609061002731323e-02 7.530885934829711914e-02 -1.659263740293681622e-03 -1.061086207628250122e-01 2.295206338167190552e-01 -1.722771301865577698e-02 4.010949283838272095e-02 -1.324560791254043579e-01 -3.400600701570510864e-02 -1.784912049770355225e-01 -5.290121585130691528e-02 7.272864133119583130e-02 -4.527921974658966064e-01 1.504008620977401733e-01 -4.924408718943595886e-02 3.232072293758392334e-01
-2.309642173349857330e-02 3.584638237953186035e-01 1.757172644138336182e-01 -1.881124824285507202e-01 1.063327714800834656e-01 1.071091517806053162e-01 -1.588756889104843140e-01 -2.012887448072433472e-01 -1.304599940776824951e-01 -3.467166097834706306e-03 -1.236230581998825073e-01 3.604550659656524658e-01 -1.315822303295135498e-01 -9.096138179302215576e-02 2.747807465493679047e-02 9.806003421545028687e-02 -3.342879712581634521e-01 -6.826029717922210693e-02 2.028583884239196777e-01 2.920013666152954102e-01 3.372255712747573853e-02 2.203185260295867920e-01 6.870360672473907471e-02 -2.378086894750595093e-01 -2.206710129976272583e-01 -1.380080580711364746e-01 1.449230015277862549e-01 9.897358249872922897e-04 -8.103462308645248413e-02 7.210654672235250473e-03 5.015194416046142578e-02 2.575158774852752686e-01
-1.753124222159385681e-02 3.949459493160247803e-01 4.413260892033576965e-02 2.480822429060935974e-02 3.078457117080688477e-01 2.350254505872726440e-01 1.155818626284599304e-01 -5.563275888562202454e-02 1.747866123914718628e-01 -1.105636954307556152e-01 7.306129485368728638e-02 5.883817374706268311e-02 -5.810421891510486603e-03 -2.410883158445358276e-01 -2.610329389572143555e-01 9.593234956264495850e-02 -2.715055346488952637e-01 3.659740835428237915e-02 1.697891801595687866e-01 2.636598609387874603e-02 7.139776647090911865e-02 -6.148334965109825134e-02 -7.716224063187837601e-03 3.123519709333777428e-03 -1.032300516963005066e-01 -2.420506775379180908e-01 -2.553510069847106934e-01 -1.685681790113449097e-01 -1.581626683473587036e-01 1.340925842523574829e-01 -2.924682497978210449e-01 -2.875593602657318115e-01
1.111726239323616028e-01 1.707478761672973633e-01 -2.370104342699050903e-01 -1.546998172998428345e-01 -7.589718699455261230e-02 2.773787975311279297e-01 2.872591316699981689e-01 -1.143614649772644043e-01 -4.007421135902404785e-01 8.223674446344375610e-02 -1.501589417457580566e-01 2.330034971237182617e-02 -7.266665995121002197e-02 -8.935287594795227051e-02 -2.060452699661254883e-01 -7.181737571954727173e-02 -1.448382288217544556e-01 -1.315782517194747925e-01 -3.377253189682960510e-02 -2.120519429445266724e-01 2.132983952760696411e-01 -8.998294174671173096e-02 2.752139419317245483e-02 -1.352755725383758545e-01 -3.818365186452865601e-02 -3.666417896747589111e-01 -6.424801796674728394e-02 -7.410895824432373047e-02 -3.162417709827423096e-01 1.058648247271776199e-02 -2.143944352865219116e-01 1.104946155101060867e-02
8.522740751504898071e-02 1.862327009439468384e-01 -1.981392316520214081e-02 -1.715264469385147095e-01 1.067423745989799500e-01 5.463237687945365906e-02 1.581743359565734863e-01 -3.392350971698760986e-01 1.217337548732757568e-01 1.105335056781768799e-01 -3.057164549827575684e-01 1.335951387882232666e-01 8.504632115364074707e-02 2.044060975313186646e-01 -8.760798722505569458e-03 -2.789927124977111816e-01 8.631712943315505981e-02 1.807263642549514771e-01 -1.950364559888839722e-01 -1.644037216901779175e-01 1.841127127408981323e-01 9.880747646093368530e-02 -8.788642287254333496e-02 8.441437035799026489e-03 -3.440022468566894531e-01 -9.162092953920364380e-02 -6.211204826831817627e-02 -9.593342244625091553e-02 -1.572231799364089966e-01 -2.214929163455963135e-01 -7.266137748956680298e-02 3.646903038024902344e-01
4.073918759822845459e-01 9.839519113302230835e-02 -2.327871024608612061e-01 -1.672396063804626465e-01 -8.417237550020217896e-03 8.339624106884002686e-02 8.301108330488204956e-02 -1.691892147064208984e-01 1.153665482997894287e-01 9.309465438127517700e-02 -1.679936051368713379e-01 -5.423946678638458252e-02 -2.207106351852416992e-01 -1.364112496376037598e-01 -1.079110614955425262e-02 2.200290113687515259e-01 -3.172795772552490234e-01 -1.327660083770751953e-01 -8.534403145313262939e-02 6.266108155250549316e-02 -5.274092033505439758e-02 5.706530436873435974e-02 2.387984469532966614e-02 7.205730676651000977e-02 -1.311052143573760986e-01 -2.590727210044860840e-01 1.140322238206863403e-01 -1.091028377413749695e-01 -9.633357822895050049e-02 -6.552854180335998535e-02 -2.364001274108886719e-01 4.590016007423400879e-01
1.639065742492675781e-01 3.430021405220031738e-01 -4.858813248574733734e-03 -2.033095508813858032e-01 1.979937851428985596e-01 -1.630720049142837524e-01 -2.349661141633987427e-01 -1.906353682279586792e-01 -8.723249286413192749e-02 -1.095812991261482239e-01 1.183816790580749512e-01 -7.141356170177459717e-02 9.813507646322250366e-02 -9.083678573369979858e-02 -2.609948217868804932e-01 -6.412047147750854492e-02 -1.767418533563613892e-01 -8.645999431610107422e-02 2.211058512330055237e-02 -2.217693775892257690e-01 1.620199382305145264e-01 3.271087408065795898e-01 -1.383100543171167374e-02 -7.359559834003448486e-02 -2.377293556928634644e-01 -3.687585890293121338e-01 -2.369044423103332520e-01 2.500900067389011383e-03 -1.435882598161697388e-01 -6.688330322504043579e-02 -2.507984079420566559e-02 1.623201668262481689e-01
1.334164440631866455e-01 1.645090579986572266e-01 -2.308819741010665894e-01 -1.104045510292053223e-01 -8.620350807905197144e-02 2.485129833221435547e-01 2.751706242561340332e-01 -7.283271849155426025e-02 -4.390425682067871094e-01 7.312416285276412964e-02 -5.345475301146507263e-02 7.900907099246978760e-02 -1.109863072633743286e-02 -9.114040434360504150e-02 -1.191118806600570679e-01 -1.090497970581054688e-01 -1.809047311544418335e-01 -5.029867216944694519e-02 1.155853942036628723e-01 -1.510874480009078979e-01 2.773750424385070801e-01 2.923127077519893646e-02 4.226224124431610107e-02 2.067128941416740417e-02 -1.911517977714538574e-01 -3.452779650688171387e-01 6.026380136609077454e-02 -3.700513765215873718e-02 -2.715784609317779541e-01 -1.305000763386487961e-02 -3.318614363670349121e-01 3.808501735329627991e-02
-1.731835305690765381e-01 2.204230576753616333e-01 -2.120397686958312988e-01 -2.973415851593017578e-01 -1.393369734287261963e-01 1.662875562906265259e-01 4.100033640861511230e-01 -2.096288949251174927e-01 9.794221818447113037e-02 -1.328570991754531860e-01 -9.819710254669189453e-02 2.072926163673400879e-01 -3.911136463284492493e-02 -2.059544920921325684e-01 -8.474522083997726440e-02 -1.720434725284576416e-01 -1.687331944704055786e-01 -9.009347110986709595e-02 -6.613172590732574463e-02 -5.550957098603248596e-02 1.810741722583770752e-01 -1.226022690534591675e-01 -5.630127713084220886e-02 -5.401471257209777832e-02 1.502917855978012085e-01 -6.974519044160842896e-02 -3.238790333271026611e-01 -3.125590384006500244e-01 -6.000723689794540405e-02 -1.398839652538299561e-01 6.228233873844146729e-02 1.153754144906997681e-01
2.353463135659694672e-02 -2.315385267138481140e-03 -5.077333771623671055e-04 -2.463280111551284790e-01 1.631697118282318115e-01 3.790950179100036621e-01 1.832231581211090088e-01 -1.975764483213424683e-01 1.505962461233139038e-01 1.445310264825820923e-01 -5.187857523560523987e-02 -1.359898038208484650e-02 1.284154802560806274e-01 3.482247143983840942e-02 -3.461314737796783447e-02 -2.285023629665374756e-01 5.264694616198539734e-02 -1.338733285665512085e-01 -1.365922242403030396e-01 3.520467132329940796e-02 8.065082877874374390e-02 3.684945032000541687e-02 1.743163615465164185e-01 -5.125802755355834961e-01 -5.225476995110511780e-02 -2.830085158348083496e-01 -5.515633150935173035e-02 2.423645183444023132e-02 -2.008530683815479279e-02 3.346667857840657234e-03 -3.241484761238098145e-01 2.115193009376525879e-01
5.836571753025054932e-02 2.215476632118225098e-01 1.637464947998523712e-02 2.837770432233810425e-02 1.077807992696762085e-01 1.212643533945083618e-01 2.449150085449218750e-01 -4.590570926666259766e-02 -6.286247819662094116e-02 8.873174339532852173e-02 -8.648370951414108276e-02 -6.921660900115966797e-02 3.518780469894409180e-01 -2.111313864588737488e-02 -1.891119331121444702e-01 2.377421557903289795e-01 -2.006248980760574341e-01 -1.056072339415550232e-01 7.855745404958724976e-02 5.440478678792715073e-03 3.475021123886108398e-01 -1.551843900233507156e-02 2.527878805994987488e-02 -1.436575199477374554e-03 -9.430813789367675781e-02 -2.079695612192153931e-01 -1.320394128561019897e-01 4.244353994727134705e-02 3.700347244739532471e-01 -2.688012421131134033e-01 -3.590674996376037598e-01 1.692516356706619263e-01
-9.613976627588272095e-02 2.937352061271667480e-01 6.142514944076538086e-02 -1.241048872470855713e-01 -2.851874828338623047e-01 1.342814117670059204e-01 -4.037371370941400528e-03 2.331565916538238525e-01 7.945357263088226318e-02 -1.252595186233520508e-01 -3.700794279575347900e-02 1.283394545316696167e-01 5.478947982192039490e-02 -1.426687985658645630e-01 -3.756688162684440613e-02 -2.523065507411956787e-01 -1.984793096780776978e-01 -2.073972970247268677e-01 -1.316289324313402176e-02 8.454290777444839478e-02 3.045389950275421143e-01 1.621710658073425293e-01 1.536825448274612427e-01 -2.904343008995056152e-01 2.096286043524742126e-02 -2.142099142074584961e-01 -6.373292207717895508e-02 -3.406960368156433105e-01 -1.247398331761360168e-01 1.084816548973321915e-02 -1.826730370521545410e-01 2.665331363677978516e-01
-5.658506415784358978e-03 -2.072233520448207855e-02 -1.626839488744735718e-01 -4.177593439817428589e-02 -6.856556236743927002e-02 -2.935861051082611084e-02 1.555187441408634186e-02 -1.597639024257659912e-01 -5.404794961214065552e-02 2.830293476581573486e-01 -8.956485986709594727e-02 7.026422023773193359e-02 -1.031940579414367676e-01 1.855248585343360901e-02 -3.191550076007843018e-01 8.737256750464439392e-03 -1.269388943910598755e-01 -2.178971171379089355e-01 1.157278008759021759e-02 -4.191135615110397339e-02 3.982137739658355713e-01 1.960467174649238586e-02 1.850481480360031128e-01 -1.469239592552185059e-01 1.167610213160514832e-01 -3.968597447965294123e-04 -1.106391474604606628e-01 2.273901104927062988e-01 -1.221302598714828491e-01 -2.551019787788391113e-01 -4.073059260845184326e-01 3.568472266197204590e-01
-6.481308490037918091e-02 5.158255100250244141e-01 -3.408030569553375244e-01 9.729722142219543457e-02 6.880831904709339142e-03 -2.700969576835632324e-02 7.425458729267120361e-02 1.027713250368833542e-02 -8.537704497575759888e-02 -2.260069996118545532e-01 -3.993150964379310608e-02 -1.311673223972320557e-01 1.004958227276802063e-01 -1.370694935321807861e-01 2.237655036151409149e-02 -2.272665500640869141e-02 -1.816476136445999146e-01 2.215419709682464600e-02 3.366204723715782166e-02 3.570088371634483337e-02 3.359331488609313965e-01 9.653515368700027466e-02 1.393139213323593140e-01 5.922150611877441406e-02 -1.189104542136192322e-01 -1.480381786823272705e-01 -1.567659378051757812e-01 -5.004737153649330139e-02 -4.157877862453460693e-01 6.372972577810287476e-02 -6.068269908428192139e-02 2.567144930362701416e-01
1.637140959501266479e-01 3.042165935039520264e-01 -3.399301469326019287e-01 1.806606166064739227e-02 1.788532361388206482e-02 1.940532028675079346e-01 4.104253649711608887e-02 -7.230687886476516724e-02 -2.587866783142089844e-02 -2.853986024856567383e-01 -1.862238943576812744e-01 4.294138401746749878e-02 4.080221429467201233e-02 6.899894773960113525e-02 -1.359864175319671631e-01 -1.537934243679046631e-01 -8.325502276420593262e-03 -1.637388169765472412e-01 1.942365169525146484e-01 1.299917250871658325e-01 9.786801785230636597e-02 1.798719167709350586e-01 -1.360194012522697449e-02 1.514638215303421021e-01 -7.711207866668701172e-02 -2.623077630996704102e-01 -2.033846378326416016e-01 -3.084874898195266724e-02 -4.946798384189605713e-01 1.392225772142410278e-01 4.448699578642845154e-02 1.515370011329650879e-01
-6.844073534011840820e-02 3.754223883152008057e-01 -6.167117506265640259e-02 2.011365294456481934e-01 2.262207418680191040e-01 6.005164235830307007e-02 1.316627264022827148e-01 -1.878876388072967529e-01 8.709985762834548950e-02 2.957596257328987122e-02 -2.572329044342041016e-01 6.997878849506378174e-02 1.281348764896392822e-01 1.814181506633758545e-01 -5.263051390647888184e-02 2.583777308464050293e-01 -2.005848884582519531e-01 2.017626073211431503e-03 2.204584330320358276e-01 1.779351532459259033e-01 6.625593174248933792e-03 1.356632858514785767e-01 1.806240379810333252e-01 1.644302904605865479e-02 1.049683615565299988e-01 -2.821039557456970215e-01 -2.423687428236007690e-01 -3.965324535965919495e-02 4.500382393598556519e-02 -7.821728289127349854e-02 -3.182772397994995117e-01 2.685221135616302490e-01
-2.479185461997985840e-01 3.649311065673828125e-01 1.473061293363571167e-01 -2.907892167568206787e-01 -5.027954652905464172e-02 9.889456629753112793e-02 2.587773203849792480e-01 -4.136976599693298340e-01 2.175678871572017670e-02 -1.504840552806854248e-01 -1.351334601640701294e-01 2.925106137990951538e-02 2.575569041073322296e-02 8.976230025291442871e-02 -1.106530055403709412e-01 5.929866060614585876e-02 -1.306030899286270142e-01 -8.044119179248809814e-02 -1.275668591260910034e-01 9.932355582714080811e-02 2.307901531457901001e-01 -2.279135733842849731e-01 -1.065999642014503479e-01 3.290204703807830811e-02 8.425842225551605225e-02 -6.880151480436325073e-02 -1.703079640865325928e-01 -1.524115651845932007e-01 4.909081384539604187e-02 -4.582003504037857056e-02 -1.598581373691558838e-01 3.471539318561553955e-01
-1.533827651292085648e-02 1.699200086295604706e-02 6.159527227282524109e-02 -2.027324140071868896e-01 7.623808085918426514e-02 -1.408928185701370239e-01 9.885825216770172119e-02 3.793409839272499084e-02 3.011184930801391602e-02 -1.924188993871212006e-02 6.047956645488739014e-02 1.932472437620162964e-01 2.099484801292419434e-01 8.385590463876724243e-02 -2.288146615028381348e-01 -2.590078413486480713e-01 -1.335078924894332886e-01 -1.569910645484924316e-01 -1.213704869151115417e-01 9.909304976463317871e-02 2.595198750495910645e-01 9.136735461652278900e-03 2.736036479473114014e-01 -1.855154633522033691e-01 -2.700241804122924805e-01 -1.090705841779708862e-01 -1.852632500231266022e-02 -2.450698763132095337e-01 -3.829750120639801025e-01 -1.892470121383666992e-01 -2.117868065834045410e-01 2.976513504981994629e-01
2.374298870563507080e-01 1.624361872673034668e-01 -2.646166831254959106e-03 2.967314980924129486e-02 2.120096683502197266e-01 2.350176423788070679e-01 7.985518872737884521e-02 -1.679925024509429932e-01 -4.097170382738113403e-02 1.096228286623954773e-01 -3.080596625804901123e-01 -3.626623749732971191e-02 -1.350667923688888550e-01 1.494433283805847168e-01 -2.777967154979705811e-01 -1.675849556922912598e-01 -2.480932623147964478e-01 7.649018615484237671e-02 -8.119247853755950928e-02 1.102918609976768494e-01 -3.263833746314048767e-02 2.070004343986511230e-01 1.509375497698783875e-02 3.405393064022064209e-01 -2.048477903008460999e-02 -1.754449754953384399e-01 2.941385318990796804e-04 -1.349519342184066772e-01 -3.787280917167663574e-01 1.807454973459243774e-02 -1.274177134037017822e-01 2.648657560348510742e-01
1.204130724072456360e-01 1.578587144613265991e-01 -3.974650800228118896e-01 -1.172232255339622498e-01 1.330805290490388870e-02 2.376689314842224121e-01 5.817128345370292664e-02 -2.203534841537475586e-01 3.624540567398071289e-02 1.758722960948944092e-01 2.697726488113403320e-01 3.385781645774841309e-01 3.417938351631164551e-01 -1.436647307127714157e-02 -2.011434435844421387e-01 -1.366017013788223267e-01 -2.843903005123138428e-01 -8.725651353597640991e-02 2.043902277946472168e-01 -1.820936352014541626e-01 2.357338219881057739e-01 2.469701319932937622e-02 -3.978563938289880753e-03 -1.085200309753417969e-01 6.879466772079467773e-02 -4.108201339840888977e-02 -1.349157541990280151e-01 -2.568449825048446655e-02 2.275467151775956154e-03 3.016453608870506287e-02 2.193566784262657166e-02 1.624085307121276855e-01
3.541812300682067871e-01 3.731966018676757812e-02 6.530544161796569824e-02 -2.599415369331836700e-02 1.724099069833755493e-01 2.000817954540252686e-01 1.244066655635833740e-01 -3.444885313510894775e-01 1.443942934274673462e-01 1.217012256383895874e-01 -8.318380266427993774e-02 1.332809925079345703e-01 2.372490912675857544e-01 3.403001651167869568e-02 -3.202347159385681152e-01 1.544710695743560791e-01 2.016453072428703308e-03 1.875773817300796509e-02 2.577555179595947266e-01 -8.087139576673507690e-03 -5.133198946714401245e-02 7.497159298509359360e-03 2.657770812511444092e-01 9.928085654973983765e-02 -3.418563306331634521e-02 -1.558356583118438721e-01 8.544358611106872559e-02 -1.541559845209121704e-01 -3.894899785518646240e-02 -1.811752468347549438e-01 -2.893339991569519043e-01 3.090239763259887695e-01
1.265341937541961670e-01 1.496501266956329346e-01 -2.705095708370208740e-01 -2.185872644186019897e-01 1.689992696046829224e-01 -2.039637863636016846e-01 3.820731341838836670e-01 8.551511168479919434e-02 -2.532116174697875977e-01 1.201186254620552063e-01 7.051744498312473297e-03 -1.225826051086187363e-02 1.763180643320083618e-02 -8.641859889030456543e-02 -2.026034332811832428e-02 -9.673230350017547607e-02 -1.883175075054168701e-01 -1.223004981875419617e-01 1.075404882431030273e-01 -8.656444400548934937e-02 2.612529397010803223e-01 2.492834813892841339e-03 -3.012092113494873047e-01 -9.542017430067062378e-02 -1.872940361499786377e-02 -3.745867311954498291e-01 -1.954217255115509033e-01 8.320958167314529419e-02 -1.684247851371765137e-01 -8.612619340419769287e-02 -1.208058521151542664e-01 2.171712666749954224e-01
8.742322027683258057e-02 2.003462463617324829e-01 1.176575794816017151e-01 1.518509685993194580e-01 -3.832187969237565994e-03 -6.870666146278381348e-02 1.887974590063095093e-01 -7.920171320438385010e-02 1.970071345567703247e-01 2.309941947460174561e-01 9.700865298509597778e-02 9.610420465469360352e-02 1.028844490647315979e-01 -3.003937192261219025e-02 -1.105525996536016464e-02 2.741841375827789307e-01 -1.931266933679580688e-01 1.873744092881679535e-02 2.765733897686004639e-01 -8.717161417007446289e-02 3.345791399478912354e-01 -5.721542611718177795e-02 -4.301089793443679810e-02 -9.206319600343704224e-02 7.147338241338729858e-02 -3.311678171157836914e-01 -1.185265034437179565e-01 3.894640505313873291e-02 2.745619229972362518e-02 -1.898636817932128906e-01 -2.150950878858566284e-01 4.586539864540100098e-01
1.243775784969329834e-01 1.106706410646438599e-01 -1.556089371442794800e-01 -2.273385375738143921e-01 -5.040274932980537415e-02 -1.111182793974876404e-01 3.461797535419464111e-01 -3.010839223861694336e-01 -7.578228414058685303e-02 -1.483763195574283600e-02 -1.789844185113906860e-01 6.755486875772476196e-02 -2.268913201987743378e-02 -2.506390810012817383e-01 2.872898429632186890e-02 -3.081018850207328796e-02 -8.008987456560134888e-02 1.330595370382070541e-02 1.449804157018661499e-01 -2.904497385025024414e-01 3.766734600067138672e-01 -2.577145993709564209e-01 1.983067486435174942e-03 -9.844799339771270752e-02 -1.248643845319747925e-01 -3.498154878616333008e-01 -1.301595717668533325e-01 1.372046470642089844e-01 -1.676406115293502808e-01 7.782945781946182251e-02 -1.722222007811069489e-02 1.586837768554687500e-01
-4.392830654978752136e-02 3.489191234111785889e-01 1.138983145356178284e-01 -1.459714919328689575e-01 1.212246268987655640e-01 -2.059039473533630371e-02 3.597274720668792725e-01 -3.720619976520538330e-01 -1.108233444392681122e-02 4.194583743810653687e-02 -4.282702133059501648e-02 1.116074621677398682e-02 1.689346581697463989e-01 1.465468853712081909e-02 -1.700376272201538086e-01 1.583625972270965576e-01 -1.836257874965667725e-01 6.444136798381805420e-02 -2.145597040653228760e-01 8.014576137065887451e-02 3.769994080066680908e-01 -1.145007610321044922e-01 1.291300803422927856e-01 -1.407801173627376556e-03 1.054550111293792725e-01 3.364433348178863525e-02 -2.231316268444061279e-01 6.567979604005813599e-02 1.976562440395355225e-01 -2.723587863147258759e-02 -1.816818118095397949e-01 2.666224241256713867e-01
3.074338138103485107e-01 1.513938605785369873e-01 -2.568333745002746582e-01 -3.388373851776123047e-01 1.788013428449630737e-01 -1.059176623821258545e-01 -4.705551080405712128e-03 -5.817444995045661926e-02 -1.949259191751480103e-01 -2.812779545783996582e-01 1.456862501800060272e-02 -6.024053320288658142e-02 5.620893090963363647e-02 -1.865941435098648071e-01 -1.734045892953872681e-01 -1.206332594156265259e-01 -2.629122734069824219e-01 1.950048841536045074e-02 5.368820205330848694e-02 -6.742824614048004150e-02 1.749500781297683716e-01 1.991852968931198120e-01 1.051214113831520081e-01 -7.716103643178939819e-02 -1.573004275560379028e-01 -2.738876342773437500e-01 -3.524933457374572754e-01 -6.870944518595933914e-03 -8.362169563770294189e-02 -1.835725605487823486e-01 3.625487536191940308e-02 1.461545974016189575e-01
5.712377279996871948e-02 3.858295083045959473e-01 -1.048769131302833557e-01 -6.000557169318199158e-02 8.126265369355678558e-03 1.514025628566741943e-01 7.246594130992889404e-02 -2.144671082496643066e-01 -7.786271627992391586e-03 -2.196443378925323486e-01 -5.287607014179229736e-02 1.797310560941696167e-01 -5.636372417211532593e-02 -2.406430691480636597e-01 -3.764600157737731934e-01 9.128686040639877319e-02 5.981666967272758484e-02 1.493698954582214355e-01 2.722968161106109619e-01 3.262871131300926208e-02 1.036537885665893555e-01 -4.406857118010520935e-02 -2.725961245596408844e-02 9.933985769748687744e-02 -3.890495598316192627e-01 1.546726822853088379e-01 -1.839469522237777710e-01 9.523432701826095581e-02 -1.751121133565902710e-01 -2.804331667721271515e-02 -2.026901692152023315e-01 2.221960127353668213e-01
1.523622423410415649e-01 3.079125881195068359e-01 -1.599334329366683960e-01 -1.168463006615638733e-01 -9.867747128009796143e-02 3.271604180335998535e-01 2.247548848390579224e-01 6.056525744497776031e-03 -1.900366321206092834e-02 -2.088124398142099380e-03 1.390467882156372070e-01 1.987375915050506592e-01 8.111175149679183960e-02 4.188498482108116150e-02 -2.124680727720260620e-01 -1.317093372344970703e-01 -3.476026654243469238e-01 -1.643933504819869995e-01 3.819326758384704590e-01 -1.395097672939300537e-01 1.576703786849975586e-01 -9.882367402315139771e-02 -1.184984743595123291e-01 -4.940209537744522095e-02 -2.186499834060668945e-01 -1.868433505296707153e-01 -9.674016386270523071e-03 1.538479477167129517e-01 -2.226148843765258789e-01 -1.430746465921401978e-01 3.887541219592094421e-02 5.553757026791572571e-02
8.675726503133773804e-02 1.309390366077423096e-01 -3.508914113044738770e-01 -1.583679020404815674e-01 2.997538149356842041e-01 1.184848099946975708e-01 -5.297660082578659058e-02 -1.632688343524932861e-01 -1.402318775653839111e-01 -3.163774311542510986e-01 6.152696907520294189e-02 6.010291725397109985e-02 2.132978849112987518e-02 -1.504600495100021362e-01 -4.296220466494560242e-02 -2.112288624048233032e-01 -2.979774475097656250e-01 1.054243594408035278e-01 5.225152149796485901e-02 -1.038932353258132935e-01 2.009753286838531494e-01 2.323822528123855591e-01 1.521453261375427246e-01 -7.804013043642044067e-02 2.402949891984462738e-02 -1.292943358421325684e-01 -6.720089167356491089e-02 1.666387170553207397e-01 -3.492302000522613525e-01 -6.303742527961730957e-02 -3.882141038775444031e-02 2.880505323410034180e-01
2.794141769409179688e-01 2.394344061613082886e-01 -1.913370564579963684e-02 -3.006442785263061523e-01 5.566263571381568909e-02 1.912007480859756470e-01 3.689563572406768799e-01 9.987781196832656860e-02 2.928368630819022655e-04 -1.201379373669624329e-01 2.641824819147586823e-02 1.561730206012725830e-01 -9.459505975246429443e-02 -3.308141231536865234e-01 4.453658685088157654e-02 1.113143861293792725e-01 2.989154681563377380e-02 2.251123785972595215e-01 8.143945783376693726e-02 -2.093898952007293701e-01 1.240434125065803528e-01 6.311474740505218506e-02 -8.964586257934570312e-02 -1.486647129058837891e-01 8.547145128250122070e-02 -2.746997177600860596e-01 -2.057342082262039185e-01 -6.880147755146026611e-02 -8.342637121677398682e-02 2.055910788476467133e-02 -3.231340646743774414e-01 1.504216343164443970e-01
-6.152426078915596008e-02 1.398652344942092896e-01 -1.812732666730880737e-01 -7.215082645416259766e-02 2.679719924926757812e-01 1.471439562737941742e-02 7.182555645704269409e-02 -1.798982620239257812e-01 -1.201643645763397217e-01 2.172224670648574829e-01 -2.018694952130317688e-02 1.278972923755645752e-01 2.125944346189498901e-01 -1.329627037048339844e-01 -1.401246525347232819e-03 9.159226715564727783e-02 -1.407263875007629395e-01 2.576686143875122070e-01 -2.030664831399917603e-01 -5.053257197141647339e-02 3.517878353595733643e-01 -1.869990080595016479e-01 5.290987342596054077e-02 -2.556267939507961273e-02 -8.063128218054771423e-03 -5.561579391360282898e-02 -3.593697845935821533e-01 -2.266060560941696167e-01 -1.633447557687759399e-01 3.012982010841369629e-01 -1.675316393375396729e-01 2.409048378467559814e-01
2.648421823978424072e-01 2.950263321399688721e-01 -2.107570022344589233e-01 -1.946335583925247192e-01 6.638749688863754272e-02 3.146860376000404358e-02 8.766821771860122681e-02 -3.371463119983673096e-01 -5.634709820151329041e-02 -4.068195223808288574e-01 9.799651056528091431e-02 -1.343199759721755981e-01 1.420588642358779907e-01 -5.990478023886680603e-02 -1.835922747850418091e-01 -2.105872519314289093e-02 -8.536290377378463745e-02 1.314429342746734619e-01 1.371141821146011353e-01 1.030163615942001343e-01 2.843404561281204224e-02 1.156033277511596680e-01 1.781042367219924927e-01 -1.456181854009628296e-01 -1.994211822748184204e-01 6.975995004177093506e-02 -1.241959780454635620e-01 1.923161596059799194e-01 -1.342242360115051270e-01 1.809361428022384644e-01 -2.317934036254882812e-01 2.385841161012649536e-01
-6.891882047057151794e-03 8.854177594184875488e-02 -6.244954094290733337e-02 8.586686104536056519e-03 -3.255577012896537781e-02 -1.153926178812980652e-01 2.097360491752624512e-01 1.993125304579734802e-03 5.471608415246009827e-02 9.571526944637298584e-02 -1.652627736330032349e-01 5.448988452553749084e-02 9.835729748010635376e-02 -1.600273847579956055e-01 -6.607171893119812012e-02 1.328826844692230225e-01 -2.696680426597595215e-01 -2.522846162319183350e-01 -1.965072453022003174e-01 2.197123616933822632e-01 8.223979175090789795e-02 3.129551559686660767e-02 1.102414503693580627e-01 -1.615844666957855225e-04 -6.648728251457214355e-02 -3.977691829204559326e-01 2.497230172157287598e-01 -3.356028348207473755e-02 -1.527041643857955933e-01 4.972267523407936096e-02 -4.115277230739593506e-01 4.069404900074005127e-01
2.846755981445312500e-01 2.746012806892395020e-01 -3.736178278923034668e-01 -1.840954273939132690e-01 1.254936754703521729e-01 1.081959158182144165e-01 7.437228411436080933e-02 -1.325398981571197510e-01 1.699823886156082153e-01 -6.571450829505920410e-02 -4.488663002848625183e-02 1.836264133453369141e-01 5.489041283726692200e-02 -2.143870592117309570e-01 -2.105903625488281250e-01 1.694274693727493286e-01 5.687353387475013733e-02 -3.091546297073364258e-01 -1.089261006563901901e-02 1.549699008464813232e-01 2.805389463901519775e-01 3.638569116592407227e-01 -5.764958634972572327e-02 2.866483852267265320e-02 1.061290595680475235e-02 -6.567990779876708984e-02 4.701768979430198669e-03 6.372409313917160034e-02 1.571167260408401489e-01 -7.162125408649444580e-02 1.463161855936050415e-01 1.750056594610214233e-01
-9.052546322345733643e-02 1.454795747995376587e-01 1.097265724092721939e-02 -9.746748954057693481e-02 9.137882292270660400e-02 1.965693235397338867e-01 4.495251774787902832e-01 -3.413021564483642578e-01 -2.704214155673980713e-01 -4.234210029244422913e-02 -1.631778627634048462e-01 8.923213183879852295e-02 2.800509631633758545e-01 -1.575562506914138794e-01 -6.484938412904739380e-02 -2.536422908306121826e-01 -2.068192809820175171e-01 1.525164991617202759e-01 2.280170321464538574e-01 1.446820888668298721e-02 2.004384696483612061e-01 -2.974594756960868835e-02 1.456735283136367798e-01 1.986430957913398743e-02 6.177482753992080688e-02 -2.106248438358306885e-01 -2.323009520769119263e-01 -7.389715313911437988e-02 -1.141892969608306885e-01 -3.398580243811011314e-03 -8.965124934911727905e-02 -6.756304949522018433e-02
-5.595267936587333679e-02 3.410776853561401367e-01 -1.581375151872634888e-01 -2.785614430904388428e-01 2.797412127256393433e-02 -1.529309339821338654e-02 -1.306450068950653076e-01 -2.464823871850967407e-01 2.601416036486625671e-02 -1.040855199098587036e-01 1.399172842502593994e-01 1.277995575219392776e-02 9.517328441143035889e-02 -2.470764666795730591e-01 -1.898720413446426392e-01 8.261841535568237305e-02 -1.999436318874359131e-01 1.438943445682525635e-01 5.286925658583641052e-02 -2.455769777297973633e-01 3.387123644351959229e-01 2.204714715480804443e-01 1.018218398094177246e-01 1.604395955801010132e-01 -1.593226641416549683e-01 -3.405835926532745361e-01 -2.363491803407669067e-01 3.959263116121292114e-02 5.208947695791721344e-03 -2.478870749473571777e-02 -1.739283502101898193e-01 -4.393098503351211548e-02
2.280097752809524536e-01 1.271066367626190186e-01 -1.053525730967521667e-01 -4.140202328562736511e-02 1.101032644510269165e-01 2.924537062644958496e-01 -7.007659971714019775e-02 -1.742942780256271362e-01 2.661708593368530273e-01 7.811806350946426392e-02 2.264976054430007935e-01 1.103630196303129196e-02 9.950441122055053711e-02 -8.107108622789382935e-02 -2.806418836116790771e-01 7.654028013348579407e-04 -3.247073292732238770e-02 1.423616260290145874e-01 1.701828092336654663e-01 -2.897822670638561249e-02 2.694245576858520508e-01 2.467522174119949341e-01 -3.624765872955322266e-01 -2.580060362815856934e-01 -1.364486813545227051e-01 -2.162911295890808105e-01 -2.719822227954864502e-01 6.321366876363754272e-03 -1.044994443655014038e-01 -2.951123192906379700e-02 -1.280701905488967896e-02 1.690251529216766357e-01
2.691066637635231018e-02 3.171333670616149902e-01 -3.020833432674407959e-01 -1.197363212704658508e-01 2.698104083538055420e-01 3.553614318370819092e-01 1.497087031602859497e-01 -1.967581510543823242e-01 7.326017320156097412e-02 1.480068713426589966e-01 -7.400035858154296875e-02 1.413969099521636963e-01 6.539148092269897461e-02 1.704295873641967773e-01 -8.314771950244903564e-02 5.417888518422842026e-03 -2.940948903560638428e-01 1.302956491708755493e-01 2.413464784622192383e-01 3.870062157511711121e-02 4.792146012187004089e-02 1.084534823894500732e-01 2.607358396053314209e-01 7.815165817737579346e-02 2.568273618817329407e-02 -6.879166699945926666e-03 2.736949175596237183e-02 -2.829433083534240723e-01 1.597038507461547852e-01 -1.587862074375152588e-01 -2.301502227783203125e-01 5.773587897419929504e-02
-1.219235062599182129e-01 8.496261388063430786e-02 -1.244070231914520264e-01 -3.543621301651000977e-01 1.082544699311256409e-01 8.127236738801002502e-03 2.280402034521102905e-01 -7.854583859443664551e-02 -1.469740271568298340e-02 1.816539764404296875e-01 -1.976757347583770752e-01 2.459676414728164673e-01 9.107337146997451782e-02 7.845263183116912842e-02 -1.972341090440750122e-01 -1.273555159568786621e-01 -3.881393671035766602e-01 -2.452426850795745850e-01 6.041093915700912476e-02 3.652933984994888306e-02 2.292804867029190063e-01 -6.203675270080566406e-02 -2.980372905731201172e-01 1.909200102090835571e-01 -1.453172694891691208e-02 -1.829934567213058472e-01 5.083581060171127319e-02 1.610204428434371948e-01 -3.114725947380065918e-01 -4.599793627858161926e-02 -3.142768517136573792e-02 6.889525800943374634e-02
1.374820619821548462e-01 4.613893330097198486e-01 -2.510519921779632568e-01 -6.516909599304199219e-02 1.362019032239913940e-01 8.824603259563446045e-02 7.131351530551910400e-02 -3.056195564568042755e-02 -3.363743126392364502e-01 9.479679912328720093e-02 -7.423438876867294312e-02 -1.326328702270984650e-02 -8.013307303190231323e-02 -3.421559631824493408e-01 -2.173021137714385986e-01 -1.551114767789840698e-01 -1.008505076169967651e-01 1.405311524868011475e-01 1.510695070028305054e-01 8.212679997086524963e-03 -4.687315970659255981e-02 -6.422135233879089355e-02 -1.427515000104904175e-01 3.159710438922047615e-03 -2.308769375085830688e-01 -1.801256388425827026e-01 4.159926995635032654e-02 -4.618950188159942627e-02 -3.051843494176864624e-02 9.084779769182205200e-02 -4.091936349868774414e-01 -1.541433669626712799e-02
2.361750006675720215e-01 1.863249391317367554e-01 -2.773927450180053711e-01 -5.892235785722732544e-02 9.537771344184875488e-02 1.259826719760894775e-01 1.458571702241897583e-01 -2.368002086877822876e-01 1.387189775705337524e-01 -8.655166625976562500e-02 -2.283345162868499756e-01 6.910617649555206299e-02 -9.758351743221282959e-02 2.626504898071289062e-01 -1.650276333093643188e-01 1.229419112205505371e-01 -2.856707870960235596e-01 -8.044325560331344604e-02 -8.563804626464843750e-02 2.166178971529006958e-01 1.668979674577713013e-01 3.574594557285308838e-01 1.402750760316848755e-01 -9.632911533117294312e-02 2.400646358728408813e-02 -1.295630931854248047e-01 -6.394420564174652100e-02 -3.436177074909210205e-01 1.451728045940399170e-01 1.503519415855407715e-01 -6.411018222570419312e-02 -8.958193659782409668e-02
-1.328654736280441284e-01 3.243162930011749268e-01 1.472155302762985229e-01 -1.113767996430397034e-01 -1.138329580426216125e-01 2.192030660808086395e-02 2.241021096706390381e-01 -3.402603268623352051e-01 -1.357969921082258224e-02 2.627671957015991211e-01 -1.687954068183898926e-01 -5.748783051967620850e-02 -1.360154524445533752e-02 -1.473199427127838135e-01 -3.876703977584838867e-02 3.386692702770233154e-02 -2.772089838981628418e-01 -1.291068494319915771e-01 1.424581706523895264e-01 -1.097310334444046021e-02 -1.040003970265388489e-01 1.980726867914199829e-01 8.773965388536453247e-02 -1.481812745332717896e-01 -7.010769844055175781e-02 5.159699916839599609e-02 -4.534662067890167236e-01 -9.235609322786331177e-02 -1.453446038067340851e-02 -2.572448849678039551e-01 -5.542109534144401550e-02 2.307735383510589600e-01
2.025224566459655762e-01 2.261654436588287354e-01 -1.752187907695770264e-01 -2.169608511030673981e-02 1.667398512363433838e-01 -3.982692025601863861e-03 -2.856193482875823975e-02 9.435580670833587646e-02 1.937788128852844238e-01 1.814562231302261353e-01 1.026890650391578674e-01 9.085255861282348633e-02 -4.551728442311286926e-02 -2.442612051963806152e-01 -2.873003482818603516e-01 -1.286958605051040649e-01 -1.535428166389465332e-01 -2.485423348844051361e-02 -8.787035197019577026e-02 9.576319158077239990e-02 1.888289488852024078e-02 2.332006096839904785e-01 -4.132323339581489563e-02 -1.767332106828689575e-02 1.282221674919128418e-01 -4.516921043395996094e-01 -3.683764934539794922e-01 1.390689611434936523e-02 -1.571993529796600342e-01 1.958014369010925293e-01 -2.557407617568969727e-01 7.969296723604202271e-02
2.118020951747894287e-01 -4.199439659714698792e-03 -7.601673156023025513e-02 -4.387609660625457764e-01 7.068885862827301025e-02 -4.491352289915084839e-02 -2.880862681195139885e-03 -1.763807833194732666e-01 5.478132143616676331e-02 1.925335451960563660e-02 6.655709445476531982e-02 1.216276735067367554e-02 1.793667674064636230e-01 -1.158786192536354065e-01 5.168456211686134338e-02 7.689140737056732178e-02 -3.639382123947143555e-01 5.812603980302810669e-02 2.833383083343505859e-01 6.994879245758056641e-02 4.296658337116241455e-01 2.407623678445816040e-01 -1.800774186849594116e-01 -1.309777051210403442e-01 -8.410845883190631866e-03 -1.389670521020889282e-01 -1.954739093780517578e-01 -1.692782193422317505e-01 1.462238729000091553e-01 -1.696333438158035278e-01 4.865474253892898560e-02 -6.803815811872482300e-02
3.083890974521636963e-01 1.361735612154006958e-01 -1.009418070316314697e-01 -1.166234388947486877e-01 -6.616526842117309570e-02 8.032860606908798218e-02 4.248236864805221558e-02 -1.255956590175628662e-01 5.577749107033014297e-03 -2.769342064857482910e-01 1.610266268253326416e-01 9.306750446557998657e-02 4.575824737548828125e-01 -2.911180956289172173e-03 -3.469287455081939697e-01 -1.253636032342910767e-01 -2.182762026786804199e-01 -5.339393764734268188e-02 9.526963531970977783e-02 -1.887783594429492950e-02 1.543162316083908081e-01 5.846746265888214111e-02 1.905917823314666748e-01 1.460837125778198242e-01 -7.429368048906326294e-02 -1.817732304334640503e-01 -1.664701700210571289e-01 2.168646901845932007e-01 9.687002748250961304e-02 7.675819844007492065e-02 -2.963380813598632812e-01 1.270883232355117798e-01
1.298276484012603760e-01 2.155759185552597046e-01 5.954806134104728699e-02 -1.179319396615028381e-01 -4.323891829699277878e-03 2.183337807655334473e-01 1.033737584948539734e-01 -2.057344019412994385e-01 1.065829992294311523e-01 3.183359047397971153e-03 -6.328876316547393799e-02 1.312019079923629761e-01 6.864620745182037354e-02 1.586818993091583252e-01 -2.275029867887496948e-01 3.374188244342803955e-01 -9.831014275550842285e-02 -1.282304376363754272e-01 2.511056065559387207e-01 1.842691898345947266e-01 1.192352101206779480e-01 1.280783116817474365e-01 -9.413635358214378357e-03 -1.423268318176269531e-01 -3.199106827378273010e-02 -3.490678668022155762e-01 -1.352468132972717285e-01 -2.604849934577941895e-01 -3.841180354356765747e-02 -4.264086782932281494e-01 -9.629360586404800415e-02 1.214671060442924500e-01
1.579990796744823456e-02 2.484319806098937988e-01 2.439941167831420898e-01 -2.550762891769409180e-01 5.072323977947235107e-02 9.033034741878509521e-02 2.066189795732498169e-01 8.968361467123031616e-02 1.636672206223011017e-02 -3.700039908289909363e-02 2.577103972434997559e-01 1.107122227549552917e-01 3.053628094494342804e-02 -7.453133165836334229e-02 -2.094495594501495361e-01 -2.870595455169677734e-01 -1.506701111793518066e-01 -1.777087301015853882e-01 -1.085073053836822510e-01 -8.640095591545104980e-02 2.251650094985961914e-01 1.295809298753738403e-01 2.228877097368240356e-01 -4.941631481051445007e-02 -2.370916604995727539e-01 -5.051968246698379517e-02 -4.522869829088449478e-03 -3.513945937156677246e-01 -3.299698233604431152e-01 -1.053459867835044861e-01 -1.134476885199546814e-01 1.750872433185577393e-01
2.066556662321090698e-01 1.512107402086257935e-01 -8.145529776811599731e-02 2.319707162678241730e-02 -2.638351870700716972e-03 3.947195708751678467e-01 2.262374907732009888e-01 -8.390461653470993042e-02 -8.849021047353744507e-03 -5.538218840956687927e-02 -1.854283213615417480e-01 -1.803362183272838593e-02 1.681449711322784424e-01 1.272857934236526489e-01 1.346955299377441406e-01 6.686089932918548584e-02 -1.701918542385101318e-01 -2.718285657465457916e-02 2.377967238426208496e-01 9.676040709018707275e-02 1.563294529914855957e-01 2.513996884226799011e-02 1.736471951007843018e-01 1.109115332365036011e-01 -2.811738662421703339e-02 -3.149148821830749512e-01 -1.784948855638504028e-01 -3.090896606445312500e-01 2.720228955149650574e-02 -1.326210945844650269e-01 -3.056578338146209717e-01 3.256170451641082764e-01
1.540143787860870361e-01 3.066609799861907959e-01 -2.877218127250671387e-01 -2.016333788633346558e-01 7.706613838672637939e-02 2.024874985218048096e-01 -1.006312742829322815e-01 -1.030120328068733215e-01 -1.142183989286422729e-01 1.161131411790847778e-01 -2.935620248317718506e-01 1.428170949220657349e-01 4.389332607388496399e-02 1.930232532322406769e-02 -4.046515375375747681e-02 -2.748657576739788055e-02 3.209125483408570290e-03 3.174304589629173279e-02 -2.249507904052734375e-01 5.554065108299255371e-02 2.029940783977508545e-01 2.973783910274505615e-01 -2.437643408775329590e-01 -9.367353469133377075e-02 -1.935243979096412659e-02 -1.277661621570587158e-01 -3.230125606060028076e-01 8.489188551902770996e-02 -5.244464054703712463e-02 2.709148526191711426e-01 -3.060544431209564209e-01 -5.220876634120941162e-02
1.223703473806381226e-01 1.215971410274505615e-01 -1.487201005220413208e-01 1.643790900707244873e-01 -5.029411613941192627e-02 1.307431310415267944e-01 3.305842280387878418e-01 -2.172301709651947021e-01 1.676367372274398804e-01 9.802345931529998779e-02 -8.194047957658767700e-02 -2.738356776535511017e-02 4.929108079522848129e-03 -2.118618339300155640e-01 4.870609566569328308e-02 -3.368362039327621460e-02 -3.517455756664276123e-01 -1.980093270540237427e-01 -5.558042973279953003e-02 -4.812655597925186157e-02 1.320153921842575073e-01 -5.293385311961174011e-02 1.567200757563114166e-02 8.785367757081985474e-02 -6.438422948122024536e-02 -2.642921805381774902e-01 2.012386620044708252e-01 -2.681220769882202148e-01 -1.662976443767547607e-01 6.318399310111999512e-02 -2.698597908020019531e-01 4.050018787384033203e-01
1.431284993886947632e-01 3.321861922740936279e-01 2.188341568398755044e-05 2.818591520190238953e-02 1.898120045661926270e-01 2.810032069683074951e-01 1.805776171386241913e-02 -3.118445277214050293e-01 2.433008104562759399e-01 -5.559133738279342651e-02 -6.517860293388366699e-02 3.761618584394454956e-02 5.539961904287338257e-02 2.771312296390533447e-01 -3.839360177516937256e-01 2.231588661670684814e-01 -1.198238506913185120e-01 -9.235333651304244995e-02 1.278893500566482544e-01 2.427319437265396118e-01 1.073141098022460938e-01 -2.062874287366867065e-02 4.534496366977691650e-02 -9.243915975093841553e-02 -1.477365046739578247e-01 -1.786452084779739380e-01 7.178621739149093628e-02 -1.789048165082931519e-01 -5.877482518553733826e-02 -2.613430023193359375e-01 -7.721123099327087402e-02 1.464932262897491455e-01
2.291663587093353271e-01 1.617794334888458252e-01 -9.715384244918823242e-02 -1.125857383012771606e-01 5.411318317055702209e-02 4.011912345886230469e-01 1.339470148086547852e-01 -1.333073377609252930e-01 -2.209802903234958649e-02 1.300409808754920959e-02 -5.015827715396881104e-02 -3.502829931676387787e-03 1.286583244800567627e-01 1.251648068428039551e-01 -1.226312387734651566e-02 1.491700559854507446e-01 -1.053352952003479004e-01 7.613966241478919983e-03 2.346112132072448730e-01 1.616774499416351318e-01 4.202007129788398743e-02 9.534249454736709595e-02 3.952114582061767578e-01 1.060304790735244751e-01 -5.353193730115890503e-02 -3.325804471969604492e-01 -1.772809326648712158e-01 -1.680237799882888794e-01 1.001664474606513977e-01 -2.157025784254074097e-01 -3.197180926799774170e-01 1.981193274259567261e-01
2.215600013732910156e-01 6.223835423588752747e-02 4.346396774053573608e-02 -1.712246537208557129e-01 1.178155690431594849e-01 9.337600320577621460e-02 1.708946675062179565e-01 -1.285060122609138489e-02 4.444763809442520142e-02 1.770467609167098999e-01 -2.404923588037490845e-01 1.566957980394363403e-01 1.530844420194625854e-01 -1.042539924383163452e-01 1.361807286739349365e-01 -1.753555238246917725e-01 -5.916165187954902649e-02 2.324654459953308105e-01 -2.264316976070404053e-01 2.497142702341079712e-01 3.188538849353790283e-01 6.608007848262786865e-02 -6.911735981702804565e-02 -1.556185930967330933e-01 4.234271124005317688e-02 -4.931868612766265869e-02 -2.649344801902770996e-01 5.329211056232452393e-02 4.844311997294425964e-02 -6.978544592857360840e-02 -3.141998946666717529e-01 4.185207188129425049e-01
2.573604583740234375e-01 8.312681317329406738e-02 -1.531215310096740723e-01 1.450474113225936890e-01 1.321935355663299561e-01 2.805818617343902588e-01 1.867208331823348999e-01 -1.291751712560653687e-01 1.356697231531143188e-01 1.172619089484214783e-01 -1.062301322817802429e-01 -1.778208464384078979e-01 2.646510303020477295e-01 -2.264424264430999756e-01 -4.795235395431518555e-02 -7.801729440689086914e-02 -3.692021369934082031e-01 -8.969010785222053528e-03 -1.174997091293334961e-01 6.704129278659820557e-03 9.304497390985488892e-02 -3.349033370614051819e-02 2.212369889020919800e-01 1.894346624612808228e-01 2.721689268946647644e-02 -2.755682766437530518e-01 -1.224570255726575851e-02 -2.101066857576370239e-01 -1.801281273365020752e-01 -1.239767298102378845e-01 -2.963548302650451660e-01 1.684822887182235718e-01
1.668886989355087280e-01 4.992811381816864014e-02 -8.949670195579528809e-02 -1.804660260677337646e-01 1.963696479797363281e-01 1.266213059425354004e-01 9.427112340927124023e-02 -5.156482756137847900e-02 2.203964591026306152e-01 4.294040612876415253e-03 5.348971858620643616e-02 1.081921905279159546e-01 -7.296299189329147339e-02 -3.853393346071243286e-02 -1.152642369270324707e-01 -2.527700066566467285e-01 -1.876551955938339233e-01 -2.496099472045898438e-01 3.233925104141235352e-01 1.669095754623413086e-01 3.358867168426513672e-01 -6.004738435149192810e-02 -7.995994389057159424e-02 -1.813500374555587769e-01 -2.895487248897552490e-01 -1.106226071715354919e-01 -1.850038766860961914e-02 2.519280910491943359e-01 2.454877197742462158e-01 4.051312804222106934e-02 -2.913888394832611084e-01 1.530491858720779419e-01
1.960099041461944580e-01 4.415096640586853027e-01 -9.501074254512786865e-02 -2.904655337333679199e-01 1.569207161664962769e-01 -8.380020409822463989e-02 -9.007039479911327362e-03 -1.978835761547088623e-01 1.742201447486877441e-01 -1.110961809754371643e-01 -5.851113796234130859e-02 -1.509953886270523071e-01 2.051151171326637268e-02 1.517013553529977798e-02 3.967064619064331055e-02 8.269949257373809814e-02 -1.643034517765045166e-01 7.666204124689102173e-02 1.034657880663871765e-01 3.887600898742675781e-01 1.941063553094863892e-01 2.450283318758010864e-01 7.814696431159973145e-02 -1.382536143064498901e-01 -1.994075924158096313e-01 -1.265474855899810791e-01 2.208910137414932251e-01 4.393542930483818054e-02 9.175938554108142853e-03 4.992046952247619629e-02 1.247888244688510895e-02 3.122534155845642090e-01
1.998971700668334961e-01 2.239661514759063721e-01 -3.226464092731475830e-01 -9.868271648883819580e-02 3.818648159503936768e-01 4.171378910541534424e-02 2.260797768831253052e-01 -2.566655725240707397e-02 -6.376770883798599243e-02 -5.482264980673789978e-02 -1.150289317592978477e-03 -1.631939858198165894e-01 4.914287477731704712e-02 -1.531979739665985107e-01 -3.481111824512481689e-01 2.712555602192878723e-02 -4.726432263851165771e-01 -1.747406721115112305e-01 -1.121635437011718750e-01 -1.496608089655637741e-02 1.475833505392074585e-01 1.120038330554962158e-01 1.681119203567504883e-01 -7.971540838479995728e-02 -6.865270435810089111e-02 -9.523308277130126953e-02 -2.297204174101352692e-02 1.863174438476562500e-01 -1.410912722349166870e-01 2.328200498595833778e-03 6.990023422986268997e-03 1.026863977313041687e-01
-8.754101395606994629e-02 1.497545242309570312e-01 1.841872930526733398e-02 -6.486270576715469360e-02 9.920006245374679565e-02 9.179101139307022095e-02 3.522946834564208984e-01 1.768314093351364136e-02 3.941868245601654053e-01 1.153467595577239990e-01 -2.241381406784057617e-01 3.465367108583450317e-02 5.197421833872795105e-02 -8.100989460945129395e-02 -1.171197220683097839e-01 1.389277279376983643e-01 -3.043693900108337402e-01 -2.314877361059188843e-01 3.107859008014202118e-02 -6.856970489025115967e-02 -1.183918304741382599e-02 2.924109697341918945e-01 2.192561626434326172e-01 1.289837807416915894e-02 -1.578016206622123718e-02 -1.018354743719100952e-01 -1.670591086149215698e-01 -1.804724037647247314e-01 -1.123621463775634766e-01 -2.380989789962768555e-01 -1.824924349784851074e-01 3.174382150173187256e-01
2.149400562047958374e-01 1.749352216720581055e-01 -3.478226661682128906e-01 -2.741819322109222412e-01 2.924585044384002686e-01 2.349830269813537598e-01 -3.125451877713203430e-02 4.861974716186523438e-02 -3.985052183270454407e-02 3.735181689262390137e-01 -3.840223699808120728e-02 2.281412184238433838e-01 2.104464769363403320e-01 -2.407220453023910522e-01 -2.354935705661773682e-01 -3.622598573565483093e-02 -5.270539596676826477e-02 3.600794076919555664e-02 4.409327730536460876e-02 2.490841299295425415e-01 -4.336757957935333252e-02 2.804298400878906250e-01 -9.023908525705337524e-03 -8.617414161562919617e-03 -7.540132850408554077e-02 -1.823320090770721436e-01 -7.774541527032852173e-02 3.933406621217727661e-02 2.671810239553451538e-02 1.184748858213424683e-01 -1.385773122310638428e-01 1.032431982457637787e-02
2.757824361324310303e-01 3.290937840938568115e-01 2.098527997732162476e-01 2.264846116304397583e-02 1.464335620403289795e-01 2.600746154785156250e-01 1.160925626754760742e-01 -1.730204671621322632e-01 1.646276861429214478e-01 -4.281216859817504883e-02 3.351028263568878174e-02 1.054774299263954163e-01 1.006165817379951477e-01 6.736794859170913696e-02 -3.630744814872741699e-01 3.627868592739105225e-01 5.756851285696029663e-03 -1.091935858130455017e-01 1.334654390811920166e-01 2.383243292570114136e-01 7.051976025104522705e-02 -1.211013272404670715e-02 7.668773829936981201e-02 -5.338626727461814880e-02 -7.069256156682968140e-02 -2.395406961441040039e-01 -4.915647581219673157e-02 -1.344279944896697998e-01 -1.569261252880096436e-01 -2.568631470203399658e-01 -1.668477505445480347e-01 1.326126158237457275e-01
1.729981452226638794e-01 3.150624036788940430e-01 -4.135932028293609619e-02 5.370217934250831604e-02 3.493086397647857666e-01 1.175019145011901855e-01 -9.264134615659713745e-02 1.679522991180419922e-01 -3.807945847511291504e-01 1.758850514888763428e-01 -8.811788260936737061e-02 1.465667635202407837e-01 4.273727908730506897e-02 -1.741568893194198608e-01 -1.515945941209793091e-01 -6.519503891468048096e-02 -1.183344721794128418e-01 -2.687960267066955566e-01 1.646182313561439514e-02 -1.330434717237949371e-02 2.156471461057662964e-01 1.969150304794311523e-01 -1.299688220024108887e-02 -1.937607228755950928e-01 3.201664984226226807e-02 -2.320775091648101807e-01 -1.707882285118103027e-01 1.663759909570217133e-02 -2.048060745000839233e-01 1.695851981639862061e-01 -1.545297652482986450e-01 2.010368257761001587e-01
8.024876564741134644e-02 3.022282123565673828e-01 -2.667516097426414490e-02 -1.943567842245101929e-01 8.242192119359970093e-02 4.101112484931945801e-01 1.861747503280639648e-01 -1.453656107187271118e-01 -1.154293939471244812e-01 -3.858810663223266602e-02 -2.209263667464256287e-02 -6.953553855419158936e-02 7.501417398452758789e-02 1.786177754402160645e-01 1.162558495998382568e-01 1.455259323120117188e-01 -1.429915875196456909e-01 -6.517209578305482864e-03 1.607596725225448608e-01 9.604133665561676025e-02 1.376377195119857788e-01 8.918531239032745361e-02 2.623205482959747314e-01 1.627732068300247192e-01 2.970984578132629395e-02 -3.117743134498596191e-01 -4.624646902084350586e-02 -1.983973830938339233e-01 2.945838496088981628e-02 -2.359199076890945435e-01 -3.583400249481201172e-01 1.957357972860336304e-01
2.115483880043029785e-01 -4.730184096843004227e-03 -3.237660974264144897e-02 4.900398664176464081e-03 5.582548677921295166e-02 1.470858007669448853e-01 2.952876091003417969e-01 -2.008951008319854736e-01 1.675566881895065308e-01 1.100277975201606750e-01 -8.798995614051818848e-02 8.759449236094951630e-03 -4.437777400016784668e-02 -2.838557362556457520e-01 -1.556613743305206299e-01 1.664793640375137329e-01 -3.539918661117553711e-01 -2.431529015302658081e-01 -2.972053177654743195e-02 3.598344698548316956e-02 8.129608631134033203e-02 -8.615982532501220703e-02 1.122590973973274231e-01 1.690652519464492798e-01 -1.926554553210735321e-02 -2.994699776172637939e-01 7.788383215665817261e-02 -1.539659202098846436e-01 -3.063794784247875214e-02 6.756898760795593262e-02 -3.731307089328765869e-01 3.361154496669769287e-01
2.439167350530624390e-01 1.859757751226425171e-01 5.709191039204597473e-02 7.544096559286117554e-03 3.949246555566787720e-02 5.852710455656051636e-02 1.488533318042755127e-01 -4.059615433216094971e-01 -1.308317333459854126e-01 9.345626085996627808e-02 -8.130531013011932373e-02 3.333057165145874023e-01 2.394738197326660156e-01 2.228016406297683716e-01 -2.179985791444778442e-01 3.327440321445465088e-01 1.277888193726539612e-02 2.831583842635154724e-02 2.623277306556701660e-01 3.286600857973098755e-02 2.470491677522659302e-01 -1.059667691588401794e-01 1.726157367229461670e-01 -7.512281835079193115e-02 -7.074166834354400635e-02 -1.887090802192687988e-01 2.267841994762420654e-02 -2.289636433124542236e-02 -8.186006546020507812e-02 4.968665540218353271e-02 -1.395613104104995728e-01 2.302291989326477051e-01
2.200538069009780884e-01 -3.266849741339683533e-02 1.098595485091209412e-01 8.941398561000823975e-02 1.202018558979034424e-01 2.277610152959823608e-01 1.319767832756042480e-01 -3.645861446857452393e-01 -8.075636811554431915e-03 -9.006424248218536377e-02 -2.465308308601379395e-01 5.395440757274627686e-02 1.861576139926910400e-01 -1.796958893537521362e-01 -2.117496281862258911e-01 3.185676410794258118e-03 -3.693468868732452393e-01 1.325561553239822388e-01 2.161424905061721802e-01 2.758204936981201172e-01 -1.335507929325103760e-01 -2.917220816016197205e-02 1.424793004989624023e-01 -7.014234550297260284e-03 8.952185511589050293e-02 -1.620662063360214233e-01 9.384864568710327148e-02 -1.824729293584823608e-01 -2.229839414358139038e-01 -9.818509221076965332e-02 -2.800041437149047852e-01 1.244476623833179474e-02
-1.092851236462593079e-01 4.220253825187683105e-01 -4.274341166019439697e-01 -4.078807309269905090e-02 1.103861331939697266e-01 1.193026006221771240e-01 -4.736389964818954468e-02 -1.712781041860580444e-01 -1.625724583864212036e-01 -2.834527492523193359e-01 9.123376011848449707e-02 -3.085906989872455597e-02 2.551548881456255913e-03 -1.786989271640777588e-01 -2.616164833307266235e-02 -2.197317965328693390e-02 -2.295206934213638306e-01 -8.495185524225234985e-02 1.206180080771446228e-01 9.916333109140396118e-02 2.248393297195434570e-01 1.731470227241516113e-01 7.072099298238754272e-02 -8.960901945829391479e-02 -6.350363045930862427e-02 -1.339831650257110596e-01 -1.773044914007186890e-01 -1.305730454623699188e-02 -3.311859369277954102e-01 7.655860483646392822e-02 4.707548394799232483e-02 2.631281912326812744e-01
1.664839684963226318e-01 1.493134349584579468e-01 -3.077126294374465942e-02 -3.619025647640228271e-02 3.237819969654083252e-01 2.070319354534149170e-01 1.922226101160049438e-01 -4.214301109313964844e-01 2.156086266040802002e-02 1.790986359119415283e-01 -1.144315581768751144e-02 2.532149851322174072e-01 1.583946943283081055e-01 1.542321443557739258e-01 4.462739452719688416e-02 3.859530389308929443e-02 6.831979006528854370e-02 -2.541536465287208557e-02 -7.514528930187225342e-03 2.129434198141098022e-01 2.740497887134552002e-01 -2.559660375118255615e-01 1.747206598520278931e-01 -2.691992325708270073e-03 -2.282068431377410889e-01 -2.188603878021240234e-01 -1.548694223165512085e-01 2.500382810831069946e-02 -1.398142576217651367e-01 1.426200717687606812e-01 -1.184673309326171875e-01 1.896108984947204590e-01
-9.443193674087524414e-03 1.537560671567916870e-01 -2.492887675762176514e-01 -3.014218807220458984e-01 2.553562521934509277e-01 2.633306570351123810e-02 -8.752056211233139038e-02 -1.253959387540817261e-01 -1.828124374151229858e-02 -1.252637803554534912e-01 1.402598917484283447e-01 2.588749825954437256e-01 2.393272221088409424e-01 -1.469856649637222290e-01 -1.955644637346267700e-01 1.914182305335998535e-01 -2.810661494731903076e-01 1.123294904828071594e-01 8.042433112859725952e-02 -8.271544426679611206e-02 3.742715120315551758e-01 1.607131771743297577e-02 6.412321235984563828e-03 2.331125140190124512e-01 -1.581073701381683350e-01 -2.050021290779113770e-01 -1.852997988462448120e-01 -6.584057956933975220e-02 -1.341759413480758667e-01 7.057336042635142803e-04 -2.085901051759719849e-01 -1.031906008720397949e-01
1.050393730401992798e-01 1.908190548419952393e-02 -1.039325818419456482e-01 -2.318145036697387695e-01 2.393342703580856323e-01 -3.876208141446113586e-02 6.295453757047653198e-02 -3.530160486698150635e-01 -6.291969120502471924e-02 2.074296027421951294e-01 1.027560159564018250e-01 5.400189384818077087e-02 8.127818256616592407e-02 2.915568463504314423e-02 -4.624589681625366211e-01 2.582318782806396484e-01 2.423235215246677399e-02 -1.480732709169387817e-01 6.535006314516067505e-02 3.811798095703125000e-01 2.065512686967849731e-01 -1.814895421266555786e-01 1.408199667930603027e-01 -1.062143519520759583e-01 -5.951097607612609863e-02 -8.323600143194198608e-02 -5.017591267824172974e-02 -9.414156526327133179e-02 -1.183580979704856873e-01 -1.208180263638496399e-01 -1.366993337869644165e-01 2.007214725017547607e-01
2.430088222026824951e-01 2.542483806610107422e-01 -1.336712986230850220e-01 -2.051269561052322388e-01 3.542094677686691284e-02 5.802966281771659851e-02 1.836893707513809204e-01 -7.956832647323608398e-02 -7.001938670873641968e-02 2.763232402503490448e-02 -5.713518708944320679e-03 2.079658210277557373e-02 -1.141626685857772827e-01 -3.263692259788513184e-01 -2.686311602592468262e-01 -5.901070684194564819e-02 -1.747704595327377319e-01 2.217257469892501831e-01 3.949642777442932129e-01 2.722240425646305084e-02 -8.827403932809829712e-02 1.541500911116600037e-02 -1.962100416421890259e-01 2.882881462574005127e-02 -2.083643078804016113e-01 -9.236854314804077148e-02 -1.398259550333023071e-01 2.439069300889968872e-01 -2.754786908626556396e-01 3.790415450930595398e-02 -1.960151046514511108e-01 1.994917094707489014e-01
2.135669589042663574e-01 4.079521819949150085e-02 9.125152230262756348e-02 -6.564967334270477295e-02 1.031068712472915649e-01 1.121330112218856812e-01 1.469611972570419312e-01 -1.626311838626861572e-01 1.910135149955749512e-01 7.518301904201507568e-02 -2.920982837677001953e-01 -1.510962247848510742e-01 -2.082747220993041992e-02 1.696839556097984314e-02 -1.682568714022636414e-02 1.785088777542114258e-01 -4.715225696563720703e-01 -1.536217480897903442e-01 2.509582974016666412e-02 1.438000202178955078e-01 1.233100295066833496e-01 1.321635991334915161e-01 -2.592478878796100616e-02 1.469565480947494507e-01 -5.955246835947036743e-02 -4.187617897987365723e-01 8.155201375484466553e-02 -3.471296429634094238e-01 -9.598369151353836060e-02 -1.024325191974639893e-01 -1.724816709756851196e-01 8.933922648429870605e-02
9.921609610319137573e-02 5.810337513685226440e-02 1.180035620927810669e-01 -2.562116086483001709e-01 1.464708000421524048e-01 2.273621708154678345e-01 -7.983031868934631348e-02 -1.592537313699722290e-01 5.821241065859794617e-02 2.458999492228031158e-02 9.710717201232910156e-02 1.615272760391235352e-01 -1.321025639772415161e-01 -1.006167456507682800e-01 -2.400914877653121948e-01 -7.104232907295227051e-02 -3.354439437389373779e-01 -4.572696983814239502e-01 1.907562762498855591e-01 -4.772942513227462769e-03 2.498132288455963135e-01 -8.804635703563690186e-02 -1.887855231761932373e-01 -1.544401645660400391e-01 -1.846866756677627563e-01 -1.008662134408950806e-01 -1.038477122783660889e-01 1.263829916715621948e-01 8.145908266305923462e-02 -1.872656643390655518e-01 -2.363615930080413818e-01 1.275088787078857422e-01
5.187362432479858398e-02 4.071256816387176514e-01 -2.482744306325912476e-01 -3.138873279094696045e-01 1.797447539865970612e-02 1.414533853530883789e-01 2.866206467151641846e-01 -6.557088345289230347e-02 -1.575301736593246460e-01 -1.162533368915319443e-02 -3.998889774084091187e-02 1.434060186147689819e-01 1.419098377227783203e-01 -2.526631057262420654e-01 -4.600946903228759766e-01 6.344862282276153564e-02 -3.837098553776741028e-02 2.005649358034133911e-01 -1.038534333929419518e-03 -1.751309959217905998e-03 1.551905125379562378e-01 5.842092633247375488e-02 2.996105141937732697e-02 4.256759956479072571e-02 -1.476894784718751907e-02 8.431686460971832275e-02 -2.883640527725219727e-01 -5.735240504145622253e-02 -1.546122431755065918e-01 1.436680257320404053e-01 -8.317904919385910034e-02 -2.568374201655387878e-02
2.141662985086441040e-01 5.255253054201602936e-03 -1.001141816377639771e-01 1.103491783142089844e-01 4.037957265973091125e-02 1.652274131774902344e-01 2.056707292795181274e-01 -2.509589791297912598e-01 1.471187323331832886e-01 -7.912820205092430115e-03 -1.450375765562057495e-01 -1.200173646211624146e-01 1.647287607192993164e-01 -1.874600499868392944e-01 -2.129032462835311890e-01 1.528965774923563004e-02 -5.363370180130004883e-01 -1.858290135860443115e-01 -5.108100920915603638e-02 5.417151749134063721e-02 2.156353443861007690e-01 5.045262351632118225e-02 8.263388276100158691e-02 2.435198575258255005e-01 -8.518537878990173340e-02 -2.386426478624343872e-01 8.820901066064834595e-02 -1.484729349613189697e-01 -1.717385798692703247e-01 -6.614751368761062622e-02 -1.219197213649749756e-01 2.168755233287811279e-01
2.189390361309051514e-01 2.778755128383636475e-01 1.499459296464920044e-01 -2.176859527826309204e-01 1.853498518466949463e-01 -9.788540191948413849e-03 6.145058199763298035e-02 -1.640674173831939697e-01 -2.893470041453838348e-02 -6.434781104326248169e-02 -3.678413033485412598e-01 -2.291656881570816040e-01 -4.357872158288955688e-02 2.001958489418029785e-01 -2.353459000587463379e-01 -7.734718918800354004e-02 -5.845796689391136169e-02 7.305183261632919312e-02 1.432850509881973267e-01 1.803136169910430908e-01 9.265518188476562500e-02 1.817098855972290039e-01 9.508147090673446655e-02 -9.879290312528610229e-02 -8.541580289602279663e-02 -2.612179517745971680e-01 -6.476224213838577271e-02 -1.076135709881782532e-01 -2.268284000456333160e-02 -2.006902731955051422e-02 1.626577526330947876e-01 4.503372609615325928e-01
-8.477523177862167358e-02 3.991122841835021973e-01 4.000252112746238708e-02 1.622542440891265869e-01 2.940561436116695404e-02 7.000979781150817871e-02 -1.929988898336887360e-02 -2.282421588897705078e-01 5.221853777766227722e-02 9.058593213558197021e-02 5.981558561325073242e-02 3.302365541458129883e-02 1.139984428882598877e-01 2.937901914119720459e-01 -1.094114705920219421e-01 1.670378744602203369e-01 -2.398218810558319092e-01 1.961563676595687866e-01 -7.418006658554077148e-02 5.045890435576438904e-02 2.305149286985397339e-01 -1.187223047018051147e-01 8.062931895256042480e-02 -6.958438456058502197e-02 1.427891105413436890e-01 -2.083411812782287598e-01 -2.685354948043823242e-01 -7.729231566190719604e-02 -4.599242471158504486e-03 -1.220639795064926147e-01 -2.451275289058685303e-01 4.394052326679229736e-01
1.426643878221511841e-01 1.435844302177429199e-01 1.411745995283126831e-01 -2.492041289806365967e-01 2.390303313732147217e-01 1.076996922492980957e-01 -1.539759337902069092e-01 -2.504710108041763306e-02 2.149542570114135742e-01 -2.267048060894012451e-01 -3.267649561166763306e-02 6.643308699131011963e-02 -5.506229773163795471e-02 2.354977726936340332e-01 -3.226280808448791504e-01 -6.353792548179626465e-02 -3.783048391342163086e-01 -5.924462527036666870e-02 8.560632914304733276e-02 6.696826219558715820e-02 2.017349451780319214e-01 -6.644777208566665649e-02 2.586101889610290527e-01 1.091321036219596863e-01 -3.053965270519256592e-01 -2.287553697824478149e-01 -1.221731007099151611e-01 -5.974097177386283875e-02 -2.560922205448150635e-01 -3.033611737191677094e-02 -2.494135685265064240e-02 2.592970430850982666e-02
1.312515586614608765e-01 -2.654951065778732300e-02 5.139206349849700928e-02 -2.282433211803436279e-01 2.552514076232910156e-01 4.801696166396141052e-02 8.803573995828628540e-02 -4.066283106803894043e-01 1.702050119638442993e-01 3.518143594264984131e-01 1.196382194757461548e-01 1.473705917596817017e-01 1.531595587730407715e-01 -7.092370092868804932e-02 -3.615554273128509521e-01 1.905158460140228271e-01 -1.178013086318969727e-01 -1.066894903779029846e-01 1.151144057512283325e-01 2.368277609348297119e-01 8.644800633192062378e-02 -1.244426444172859192e-01 1.486855596303939819e-01 -8.526915311813354492e-02 -6.731635332107543945e-02 -8.103114669211208820e-04 -1.060911640524864197e-01 6.334014981985092163e-02 -2.360474467277526855e-01 -8.978050202131271362e-02 -1.012160852551460266e-01 2.484675049781799316e-01
-1.326890587806701660e-01 2.827376723289489746e-01 6.080917268991470337e-02 -1.936503499746322632e-01 7.303607463836669922e-02 2.568878829479217529e-01 1.124145016074180603e-01 -3.643515110015869141e-01 2.396474778652191162e-01 -4.847071319818496704e-02 1.447568088769912720e-01 2.494260482490062714e-02 8.531111478805541992e-02 -2.539961636066436768e-01 -3.608103096485137939e-01 7.305879890918731689e-02 -1.171189993619918823e-01 -8.404300361871719360e-02 1.046746503561735153e-02 3.586984798312187195e-02 2.269353866577148438e-01 -3.042397648096084595e-02 -5.712253600358963013e-02 1.320559680461883545e-01 -1.416704207658767700e-01 7.409247010946273804e-02 -3.341065347194671631e-01 -4.475494474172592163e-02 3.873695805668830872e-02 1.545092463493347168e-01 -3.084144294261932373e-01 2.970483340322971344e-02
1.774586737155914307e-01 6.429281830787658691e-02 -1.610799282789230347e-01 -1.227174922823905945e-01 -1.180756092071533203e-01 -1.620093137025833130e-01 1.489141285419464111e-01 1.029831636697053909e-02 2.334051877260208130e-01 7.507252693176269531e-02 -2.494119107723236084e-01 -5.207168683409690857e-02 6.261640787124633789e-02 -1.202938258647918701e-01 4.482767358422279358e-02 1.805514395236968994e-01 -2.021629363298416138e-01 -2.236514091491699219e-01 -2.015331573784351349e-02 1.292414218187332153e-01 1.434977054595947266e-01 -4.838347062468528748e-02 -2.039876580238342285e-02 -2.945912443101406097e-02 -1.514215618371963501e-01 -3.175445795059204102e-01 7.071053236722946167e-02 -1.618939787149429321e-01 -1.412710696458816528e-01 3.922564908862113953e-02 -4.026413559913635254e-01 4.605021476745605469e-01
1.468038409948348999e-01 2.753760516643524170e-01 -8.100006729364395142e-02 -9.495287388563156128e-02 1.488444954156875610e-01 -2.193017154932022095e-01 2.577601671218872070e-01 -6.615469604730606079e-02 -7.428769767284393311e-02 1.116058453917503357e-01 -8.906513685360550880e-04 1.220361441373825073e-01 1.204847469925880432e-01 -2.383076101541519165e-01 -5.709012597799301147e-02 -3.450078070163726807e-01 -3.354181945323944092e-01 -2.995667159557342529e-01 1.353592723608016968e-01 -2.501669153571128845e-02 1.215226575732231140e-01 -2.574316412210464478e-02 -2.234177589416503906e-01 -2.132537066936492920e-01 -1.748316138982772827e-01 -2.552530169486999512e-01 -1.329174917191267014e-02 2.056505233049392700e-01 -6.923472881317138672e-02 1.461624652147293091e-01 -1.091255545616149902e-01 1.060140654444694519e-01
1.852765828371047974e-01 2.324598729610443115e-01 9.693007916212081909e-02 -5.673786997795104980e-02 -1.045575272291898727e-02 2.948440909385681152e-01 2.691691815853118896e-01 -2.117995470762252808e-01 1.287644356489181519e-01 1.631323397159576416e-01 -5.053171887993812561e-02 9.461820125579833984e-02 8.817362040281295776e-02 1.403628885746002197e-01 -3.012614250183105469e-01 1.909836232662200928e-01 5.825934186577796936e-02 -9.229511022567749023e-02 9.389886260032653809e-02 2.508376538753509521e-01 1.413627564907073975e-01 -2.170259394915774465e-04 1.009463369846343994e-01 -1.433385759592056274e-01 -1.163700819015502930e-01 -3.088680207729339600e-01 -1.436037868261337280e-01 -3.227946162223815918e-01 -1.493023484945297241e-01 -2.769606113433837891e-01 -1.100272834300994873e-01 7.762712985277175903e-02
9.020589292049407959e-02 7.081834971904754639e-02 -4.581805467605590820e-01 -4.528113901615142822e-01 8.171284198760986328e-02 1.921246200799942017e-01 7.962830364704132080e-02 1.039953902363777161e-02 -2.416502982378005981e-01 1.331189870834350586e-01 4.510102048516273499e-02 -8.716580271720886230e-02 2.104557603597640991e-01 -8.355856686830520630e-02 -1.438514292240142822e-01 5.028154328465461731e-02 -1.450792998075485229e-01 -5.215271934866905212e-02 2.019765377044677734e-01 4.110258817672729492e-02 1.777316629886627197e-01 1.119735017418861389e-01 3.337785229086875916e-02 3.062247037887573242e-01 1.056717559695243835e-01 -6.196851655840873718e-02 -6.228633224964141846e-03 -1.261151731014251709e-01 -1.864435523748397827e-01 1.184210479259490967e-01 -1.713947057723999023e-01 2.173070162534713745e-01
1.878208247944712639e-03 1.193363517522811890e-01 -7.239363621920347214e-03 2.712525241076946259e-02 1.288284957408905029e-01 8.073675632476806641e-02 2.173059731721878052e-01 -1.442337483167648315e-01 2.004548311233520508e-01 -1.264834105968475342e-01 2.752752006053924561e-01 1.617343276739120483e-01 6.564102321863174438e-02 -7.213206589221954346e-02 -9.789014607667922974e-02 -1.525663882493972778e-01 -2.141211777925491333e-01 -7.929702103137969971e-02 -1.293762624263763428e-01 5.634035468101501465e-01 1.855961084365844727e-01 2.681280374526977539e-01 -1.566164046525955200e-01 -1.164745539426803589e-01 -1.387761384248733521e-01 -2.764101028442382812e-01 -1.832266300916671753e-01 -6.478245370090007782e-03 7.835128158330917358e-02 4.928393289446830750e-02 4.526640474796295166e-02 1.507243812084197998e-01
2.097945064306259155e-01 1.389245837926864624e-01 -7.436908036470413208e-02 5.437139049172401428e-02 -6.300114840269088745e-02 3.267255723476409912e-01 2.465125918388366699e-01 -1.088725775480270386e-01 1.174963191151618958e-01 3.158283606171607971e-02 -1.688413321971893311e-01 -6.265570968389511108e-02 1.421115249395370483e-01 1.050436720252037048e-01 8.147874474525451660e-02 6.759632378816604614e-03 -9.088096767663955688e-02 7.607595622539520264e-02 2.624660730361938477e-01 2.416113466024398804e-01 1.454525291919708252e-01 5.588057264685630798e-02 1.717706471681594849e-01 5.713640153408050537e-02 1.116473320871591568e-02 -3.472424745559692383e-01 -2.129983603954315186e-01 -3.423351049423217773e-01 1.096327006816864014e-01 -1.717538088560104370e-01 -2.561455965042114258e-01 2.663746476173400879e-01
-1.741556525230407715e-01 2.439067959785461426e-01 6.680660694837570190e-02 9.160453081130981445e-02 1.050850972533226013e-01 2.535934373736381531e-02 2.390784919261932373e-01 -7.883901894092559814e-02 1.589689701795578003e-01 1.236675605177879333e-01 -3.014158904552459717e-01 1.174666285514831543e-01 -9.705784171819686890e-02 -2.123371213674545288e-01 -2.224701046943664551e-01 4.710682481527328491e-02 2.724042162299156189e-02 -1.428555697202682495e-01 -8.019810914993286133e-02 -1.901881396770477295e-01 1.686947941780090332e-01 1.026000268757343292e-02 2.660897374153137207e-01 9.122513234615325928e-03 5.283525958657264709e-02 -1.079079806804656982e-01 -2.191319465637207031e-01 -1.376522779464721680e-01 -2.167927026748657227e-01 -1.570767015218734741e-01 -4.352905973792076111e-02 5.026508569717407227e-01
2.191097289323806763e-01 -5.770257208496332169e-03 -2.215032838284969330e-02 -4.464410617947578430e-02 5.998173728585243225e-02 -8.599043823778629303e-03 1.299373507499694824e-01 -1.823760569095611572e-01 -1.189808100461959839e-01 2.545046508312225342e-01 -1.324649900197982788e-01 6.596454232931137085e-02 1.964194178581237793e-01 -2.423136495053768158e-02 -3.420169949531555176e-01 5.761073436588048935e-03 -1.106655225157737732e-01 -3.844781965017318726e-02 -2.759817056357860565e-02 5.086751282215118408e-02 4.067153036594390869e-01 4.595756158232688904e-02 1.515046060085296631e-01 -1.027747988700866699e-01 6.993628572672605515e-03 2.322026491165161133e-01 -7.075166702270507812e-02 -1.053114101523533463e-05 -7.603057473897933960e-02 -5.441963300108909607e-02 -5.564621686935424805e-01 2.077697366476058960e-01
1.525624543428421021e-01 2.379868775606155396e-01 -2.088674716651439667e-02 -2.932958491146564484e-02 1.231858432292938232e-01 2.925476729869842529e-01 1.430056542158126831e-01 -1.268321573734283447e-01 1.907227188348770142e-02 1.086345389485359192e-01 -3.322012126445770264e-01 -2.851700484752655029e-01 -8.886099793016910553e-03 -5.336959660053253174e-02 -9.512767195701599121e-02 1.149557679891586304e-01 -3.524248898029327393e-01 -2.418106049299240112e-01 8.360321819782257080e-02 1.831230968236923218e-01 1.433549076318740845e-01 1.133558824658393860e-01 1.236344203352928162e-01 3.605020940303802490e-01 -1.655331850051879883e-01 -2.891322672367095947e-01 1.165510118007659912e-01 -9.581220895051956177e-02 1.940698549151420593e-02 -5.658750981092453003e-02 -7.269122451543807983e-02 8.936472237110137939e-02
-1.576963365077972412e-01 2.467041015625000000e-01 8.291330933570861816e-02 -3.098809123039245605e-01 -2.078522555530071259e-02 1.778623461723327637e-01 2.025807350873947144e-01 -2.941054105758666992e-01 -9.794077277183532715e-02 -1.425168812274932861e-01 -3.556250035762786865e-01 1.203411165624856949e-02 1.611060798168182373e-01 -1.723025441169738770e-01 -7.012208807282149792e-04 1.422847956418991089e-01 -2.252290546894073486e-01 -1.009392365813255310e-01 -8.280717581510543823e-02 1.249690204858779907e-01 3.937393799424171448e-02 1.633111201226711273e-02 -1.535820066928863525e-01 -1.369088739156723022e-01 5.745656415820121765e-02 -7.198758888989686966e-03 -4.486043751239776611e-01 4.045939072966575623e-02 -2.986142784357070923e-02 -2.141833752393722534e-01 -6.687436252832412720e-02 1.853212714195251465e-01
-9.505627676844596863e-03 2.910968065261840820e-01 -1.146298050880432129e-01 -4.043137654662132263e-02 1.387171894311904907e-01 -5.372698232531547546e-02 -1.761724501848220825e-01 -2.104238122701644897e-01 -1.394680440425872803e-01 -1.280937194824218750e-01 1.199122443795204163e-01 -4.592358320951461792e-02 -1.920326985418796539e-02 -1.191926226019859314e-01 -1.141210645437240601e-01 -1.433359552174806595e-02 -4.036481380462646484e-01 -1.884498260915279388e-02 -9.810113348066806793e-03 -8.341802656650543213e-02 1.649791747331619263e-01 2.625685632228851318e-01 8.586687594652175903e-02 9.441372752189636230e-02 -3.479316532611846924e-01 -3.321735262870788574e-01 -3.744481503963470459e-01 -2.342375367879867554e-02 -1.147163733839988708e-01 -2.140202671289443970e-01 -5.572602525353431702e-02 7.607072591781616211e-02
2.593179643154144287e-01 1.192000731825828552e-01 -8.276437968015670776e-02 -7.697968184947967529e-02 -4.189564287662506104e-02 8.462282270193099976e-02 5.476047098636627197e-02 4.675956070423126221e-02 2.529570758342742920e-01 2.365691810846328735e-01 -1.048918142914772034e-01 -4.121311753988265991e-02 -1.920725405216217041e-01 -1.844095587730407715e-01 9.241548925638198853e-02 1.219844892621040344e-01 1.759659498929977417e-01 -8.954887278378009796e-03 1.140535175800323486e-01 1.057694256305694580e-01 3.281540274620056152e-01 -1.273137778043746948e-01 3.929624333977699280e-02 -3.216417506337165833e-02 -1.168606355786323547e-01 -2.436597347259521484e-01 -3.247746825218200684e-01 -8.441369980573654175e-02 -8.907609432935714722e-02 3.969334438443183899e-02 -2.451444864273071289e-01 4.772282540798187256e-01
1.327835023403167725e-01 7.392005622386932373e-02 1.975980959832668304e-02 -1.440649926662445068e-01 1.965687721967697144e-01 -6.154014542698860168e-02 7.057793438434600830e-02 -2.311924695968627930e-01 6.163125485181808472e-02 2.311166822910308838e-01 -1.258959472179412842e-01 2.198664397001266479e-01 5.359799787402153015e-02 2.494874224066734314e-02 -4.639609158039093018e-01 1.860728561878204346e-01 -2.007467597723007202e-01 -2.281037867069244385e-01 -2.027085237205028534e-02 1.460447162389755249e-01 2.275651395320892334e-01 -1.952689886093139648e-02 2.594357728958129883e-01 -1.146559491753578186e-01 -1.001760959625244141e-01 1.623780578374862671e-01 -1.238623559474945068e-01 6.088633462786674500e-02 -7.912067323923110962e-02 -1.550675630569458008e-01 -3.679304122924804688e-01 1.109003126621246338e-01
-1.349374186247587204e-02 2.121488898992538452e-01 -1.527770608663558960e-01 8.946996927261352539e-02 1.483944803476333618e-01 2.859002649784088135e-01 1.826467514038085938e-01 -8.947414159774780273e-02 8.946599066257476807e-02 1.038125976920127869e-01 -3.833961486816406250e-01 7.878047972917556763e-02 9.173828363418579102e-02 7.310304790735244751e-03 9.562797099351882935e-02 9.917217493057250977e-02 -2.325797826051712036e-02 -1.678771376609802246e-01 4.320068657398223877e-02 2.159515023231506348e-01 -1.390278190374374390e-01 1.022235229611396790e-01 6.373910605907440186e-02 -6.847975403070449829e-02 -3.438719315454363823e-03 -3.767424821853637695e-01 7.992168515920639038e-02 8.273142389953136444e-03 5.554882436990737915e-02 1.939533650875091553e-01 -4.559315741062164307e-01 2.572446167469024658e-01
1.560785621404647827e-01 1.407349407672882080e-01 -3.529692441225051880e-02 -5.341745913028717041e-02 -3.777874261140823364e-02 1.876767575740814209e-01 1.507312953472137451e-01 -1.515697389841079712e-01 8.987797796726226807e-02 9.371345490217208862e-02 7.989871501922607422e-02 -3.887139633297920227e-02 -1.250487267971038818e-01 -1.108553484082221985e-01 5.892288684844970703e-02 3.993433713912963867e-02 1.048601493239402771e-01 -1.346081681549549103e-02 2.157868444919586182e-01 -2.476536780595779419e-01 3.533537983894348145e-01 -2.880426049232482910e-01 2.340591326355934143e-02 -1.818336993455886841e-01 -2.076912522315979004e-01 -2.017259448766708374e-01 -3.140686154365539551e-01 -6.466887146234512329e-02 -2.048812210559844971e-01 -1.120306458324193954e-02 -4.198415577411651611e-01 2.147374004125595093e-01
-7.451644539833068848e-02 3.752362132072448730e-01 2.936534211039543152e-02 2.170054167509078979e-01 2.783070504665374756e-01 5.174363777041435242e-02 -1.911919191479682922e-02 -1.300796270370483398e-01 2.010278999805450439e-01 6.531283259391784668e-02 -1.688869744539260864e-01 1.822101473808288574e-01 7.876792550086975098e-02 1.353939324617385864e-01 -2.902055159211158752e-02 9.085007756948471069e-02 -1.984471231698989868e-01 -1.350495368242263794e-01 1.339549869298934937e-01 5.373110994696617126e-02 -1.074092462658882141e-01 3.704231232404708862e-02 2.836927175521850586e-01 9.842072427272796631e-02 8.377322554588317871e-02 -3.200536668300628662e-01 -2.007547467947006226e-01 -1.543373167514801025e-01 -4.072087630629539490e-02 -8.015574514865875244e-02 -3.456566035747528076e-01 2.925330102443695068e-01
1.071312129497528076e-01 1.038028076291084290e-01 5.858333408832550049e-02 1.987663656473159790e-01 -2.398832142353057861e-01 1.912175863981246948e-01 2.300770282745361328e-01 -2.595404982566833496e-01 2.185670584440231323e-01 1.038277819752693176e-01 -2.310886681079864502e-01 -9.117225557565689087e-02 -4.754775762557983398e-02 -1.143280491232872009e-01 -2.314957380294799805e-01 -9.275912493467330933e-02 -2.548552155494689941e-01 -5.603846907615661621e-02 1.712101548910140991e-01 -2.813896723091602325e-02 1.234702244400978088e-01 1.549903750419616699e-01 4.210823476314544678e-01 -1.260239481925964355e-01 1.056544408202171326e-01 -3.457568883895874023e-01 -2.184379100799560547e-02 9.013594686985015869e-02 -9.179692715406417847e-02 7.005338370800018311e-02 -1.981834620237350464e-01 -5.635101813822984695e-03
1.521562337875366211e-01 1.476074457168579102e-01 -1.526285558938980103e-01 -3.127774894237518311e-01 1.102053001523017883e-01 1.568266898393630981e-01 -1.546791493892669678e-01 2.008112370967864990e-01 -8.397331088781356812e-02 2.592479623854160309e-02 -1.898313164710998535e-01 8.229661732912063599e-02 -4.301785677671432495e-02 -1.937066912651062012e-01 -2.106434106826782227e-02 -1.485911011695861816e-01 -1.797113269567489624e-01 4.304839670658111572e-02 -5.087455362081527710e-02 2.384190857410430908e-01 1.109082326292991638e-01 -9.250183403491973877e-02 6.436217576265335083e-02 -2.623419761657714844e-01 1.262054778635501862e-02 -4.089095890522003174e-01 -1.526167690753936768e-01 -1.344446539878845215e-01 -1.910458356142044067e-01 -3.200057446956634521e-01 -2.881984710693359375e-01 4.917588457465171814e-02
1.079173758625984192e-01 5.703029409050941467e-02 3.392374515533447266e-02 -7.572660595178604126e-02 1.846097260713577271e-01 -5.682418495416641235e-02 1.109234914183616638e-01 -3.530467152595520020e-01 -1.466207858175039291e-02 -1.956034898757934570e-01 -1.788273267447948456e-02 4.528942331671714783e-02 2.372099459171295166e-01 -1.824592798948287964e-01 -1.517266780138015747e-01 -1.098925992846488953e-01 -1.043800711631774902e-01 -1.282832934521138668e-03 1.870859414339065552e-01 -1.567960157990455627e-02 -5.109312757849693298e-02 3.303406536579132080e-01 2.121443599462509155e-01 -2.956506982445716858e-02 -2.021318227052688599e-01 -4.123710095882415771e-01 -3.394566774368286133e-01 -2.099500894546508789e-01 -1.790268123149871826e-01 1.203088387846946716e-01 -1.108998805284500122e-01 -7.521383464336395264e-02
-2.441261522471904755e-02 3.663720190525054932e-01 -1.723768115043640137e-01 -7.541029155254364014e-02 1.765082329511642456e-01 -1.743079163134098053e-02 2.391883581876754761e-01 -2.986934185028076172e-01 -9.270111471414566040e-02 -1.562345325946807861e-01 -9.212570637464523315e-02 -6.579622626304626465e-02 1.781415790319442749e-01 -1.496742516756057739e-01 -3.222853541374206543e-01 -6.610187888145446777e-02 -2.418508678674697876e-01 1.546871811151504517e-01 4.843879491090774536e-02 4.182233288884162903e-02 1.041324064135551453e-01 -2.566259801387786865e-01 1.001258715987205505e-01 -7.387779653072357178e-03 2.518642577342689037e-04 -2.731194496154785156e-01 -2.621161937713623047e-01 -1.619350165128707886e-01 2.607672661542892456e-02 -1.872290372848510742e-01 -1.102725416421890259e-01 -2.301772981882095337e-01
8.488837629556655884e-02 1.012031827121973038e-02 -4.082152843475341797e-01 -1.915130913257598877e-01 3.091298341751098633e-01 -1.015737950801849365e-01 1.916461437940597534e-01 -6.388574093580245972e-02 -5.017833411693572998e-02 -1.767582893371582031e-01 -7.019563764333724976e-02 -1.527136564254760742e-02 7.111773639917373657e-02 4.456536844372749329e-02 -9.872545301914215088e-02 -1.493257880210876465e-01 -5.082040429115295410e-01 -9.721393883228302002e-02 -1.402350664138793945e-01 1.246168017387390137e-01 1.320857405662536621e-01 7.874280959367752075e-02 6.695681810379028320e-02 -2.424335107207298279e-02 -2.677307128906250000e-01 -2.209328263998031616e-01 -9.767311811447143555e-02 1.919081658124923706e-01 -1.977032423019409180e-01 -6.450325250625610352e-02 -4.330125637352466583e-03 1.513762325048446655e-01
2.122243940830230713e-01 2.136365622282028198e-01 8.526080846786499023e-02 -9.994743764400482178e-02 7.727624475955963135e-02 2.589281499385833740e-01 1.209496930241584778e-01 -2.841591238975524902e-01 1.123498082160949707e-01 4.301987960934638977e-02 -3.666221862658858299e-03 -5.189374461770057678e-02 1.392661929130554199e-01 1.694103479385375977e-01 -2.549131810665130615e-01 3.706274926662445068e-01 -9.517113119363784790e-02 -2.024726476520299911e-03 4.212318360805511475e-02 2.222293317317962646e-01 4.899342358112335205e-02 1.345661580562591553e-01 -6.850486248731613159e-02 -9.636200964450836182e-02 -8.586419373750686646e-02 -3.840239346027374268e-01 4.931951686739921570e-02 -2.443481832742691040e-01 -6.245526485145092010e-03 -2.719058394432067871e-01 -1.966479867696762085e-01 1.780847460031509399e-01
4.988041892647743225e-02 3.147678375244140625e-01 -3.691845759749412537e-02 -2.651563286781311035e-01 -8.394923806190490723e-02 1.854090392589569092e-01 -8.134986460208892822e-02 -2.365686446428298950e-01 2.556023001670837402e-02 2.375008016824722290e-01 -5.048970878124237061e-02 1.930698454380035400e-01 2.611064314842224121e-01 -1.819836646318435669e-01 9.301842655986547470e-04 -3.336152136325836182e-01 1.141086369752883911e-01 8.140610903501510620e-02 7.215169817209243774e-02 3.791647851467132568e-01 2.076355218887329102e-01 -1.312629878520965576e-01 1.306103318929672241e-01 -9.898498654365539551e-03 -1.802756101824343204e-03 -1.532332301139831543e-01 -2.467396557331085205e-01 3.465183824300765991e-02 1.609287038445472717e-02 -3.075713291764259338e-02 -1.736094802618026733e-01 2.241578996181488037e-01
3.565836846828460693e-01 1.757837980985641479e-01 1.837586611509323120e-01 -3.019992113113403320e-01 2.890021204948425293e-01 2.135260403156280518e-01 4.234520718455314636e-02 2.732191979885101318e-02 -6.791397929191589355e-02 -1.296148300170898438e-01 -7.619364559650421143e-02 2.007033526897430420e-01 -4.387831687927246094e-02 1.253690570592880249e-01 -3.110340237617492676e-01 -1.345433890819549561e-01 -1.728080958127975464e-01 2.135350108146667480e-01 2.041540294885635376e-01 1.346019208431243896e-01 3.026905655860900879e-01 1.894444599747657776e-02 -4.296397045254707336e-02 -2.140046954154968262e-01 1.522059738636016846e-01 -1.331311911344528198e-01 -1.810006350278854370e-01 1.648780517280101776e-02 -1.413662433624267578e-01 9.464121609926223755e-02 8.434481173753738403e-02 -2.181521244347095490e-02
6.306541617959737778e-04 1.063428819179534912e-01 1.124416217207908630e-01 -2.706640027463436127e-02 -1.189624294638633728e-01 -1.322477310895919800e-01 2.840478718280792236e-01 -3.320133984088897705e-01 -2.469107210636138916e-01 -8.434472605586051941e-03 3.151639923453330994e-02 1.452006995677947998e-01 4.393143579363822937e-02 1.088526472449302673e-01 -2.285240031778812408e-02 -2.027048319578170776e-01 -1.513318866491317749e-01 -9.954538941383361816e-02 1.115265116095542908e-01 2.486316263675689697e-01 4.414366185665130615e-01 -6.806194782257080078e-02 -2.626154199242591858e-02 -3.342419862747192383e-02 -2.034599781036376953e-01 -2.849814295768737793e-01 -3.115718252956867218e-02 2.426988929510116577e-01 -5.380328372120857239e-02 -7.928500324487686157e-02 -1.822373420000076294e-01 2.846177518367767334e-01
9.557645022869110107e-02 1.938878595829010010e-01 -2.708188593387603760e-01 -1.176876649260520935e-01 2.173395454883575439e-01 1.826929450035095215e-01 -2.287329360842704773e-02 -2.760324180126190186e-01 4.504894837737083435e-03 1.293988972902297974e-01 2.728517353534698486e-01 1.205743849277496338e-01 -2.633435726165771484e-01 -5.791253969073295593e-02 2.982522919774055481e-02 3.775920346379280090e-02 -1.004276722669601440e-01 -2.059430181980133057e-01 -7.039069384336471558e-02 3.783343732357025146e-01 2.754715457558631897e-02 1.489512920379638672e-01 2.285279333591461182e-01 -5.513086915016174316e-02 -3.149202466011047363e-01 5.355637520551681519e-02 -2.028366923332214355e-01 -4.209908097982406616e-02 -2.941632084548473358e-02 1.241297461092472076e-02 -1.092691626399755478e-02 3.210654258728027344e-01
-2.044870108366012573e-01 4.330423772335052490e-01 1.418996900320053101e-01 -2.276353687047958374e-01 2.658195495605468750e-01 1.577039659023284912e-01 1.876777112483978271e-01 -1.540348529815673828e-01 -4.604588449001312256e-02 1.140102371573448181e-02 -9.755086153745651245e-02 -1.283586174249649048e-01 1.079426258802413940e-01 -2.309119403362274170e-01 -1.327844113111495972e-01 -1.723084226250648499e-02 -1.868379414081573486e-01 -2.371450066566467285e-01 8.342614769935607910e-02 -8.144775778055191040e-02 2.661183774471282959e-01 -1.278089284896850586e-01 -1.465921700000762939e-01 -2.453542686998844147e-02 2.137095481157302856e-02 -1.554830819368362427e-01 -3.737498521804809570e-01 -1.441416591405868530e-01 -8.850347995758056641e-02 -1.141351014375686646e-01 3.778714314103126526e-02 1.082262173295021057e-01
2.773438692092895508e-01 3.273696601390838623e-01 -2.524941228330135345e-02 -5.126299336552619934e-02 2.059323340654373169e-01 8.883692324161529541e-03 -7.670009881258010864e-02 -3.206518292427062988e-01 1.484089940786361694e-01 -3.176486790180206299e-01 -2.674124538898468018e-01 4.380270093679428101e-02 3.320435062050819397e-02 -5.398318637162446976e-03 -1.582175791263580322e-01 8.731465041637420654e-02 -4.045333862304687500e-01 5.448006093502044678e-02 -8.541397750377655029e-02 2.002100832760334015e-02 2.861876487731933594e-01 -8.907173573970794678e-02 3.597252070903778076e-02 -8.893328160047531128e-02 -8.171266876161098480e-03 -2.395896799862384796e-02 2.605168223381042480e-01 -9.925795346498489380e-02 -1.748785674571990967e-01 -1.182000245898962021e-02 9.091576188802719116e-02 2.015246003866195679e-01
1.061920672655105591e-01 3.167681992053985596e-01 -5.320128053426742554e-02 -1.725507974624633789e-01 2.668365538120269775e-01 9.581554681062698364e-02 1.350416243076324463e-01 -3.301829099655151367e-01 4.450423270463943481e-02 2.604023814201354980e-01 6.767114251852035522e-02 1.196842417120933533e-01 -2.930377423763275146e-01 9.178470075130462646e-02 3.513389267027378082e-03 -8.107130229473114014e-02 4.132378846406936646e-02 7.616771012544631958e-02 1.306119859218597412e-01 1.114433258771896362e-01 3.183918595314025879e-01 -1.314780712127685547e-01 -1.477198749780654907e-01 5.996875837445259094e-02 -1.515481024980545044e-01 -1.313168555498123169e-01 4.599569365382194519e-02 3.161754906177520752e-01 -2.075102180242538452e-02 1.960441917181015015e-01 -8.861974626779556274e-02 2.974679172039031982e-01
2.928358912467956543e-01 1.562075763940811157e-01 -3.139696642756462097e-02 -2.228136509656906128e-01 -1.441377103328704834e-01 9.147867560386657715e-02 -1.576013863086700439e-01 -1.546440422534942627e-01 -1.476426273584365845e-01 -1.723934113979339600e-01 -2.117027044296264648e-01 8.755670487880706787e-02 8.404369652271270752e-02 -1.394489705562591553e-01 -1.768720597028732300e-01 -1.657180935144424438e-01 -1.734700053930282593e-01 -1.397778093814849854e-01 2.289011627435684204e-01 2.604571878910064697e-01 2.116483747959136963e-01 -3.066361844539642334e-01 -8.484947681427001953e-02 1.900455951690673828e-01 -2.408999651670455933e-01 8.883389644324779510e-03 -2.256323099136352539e-01 1.170175075531005859e-01 1.961703598499298096e-01 3.157671540975570679e-02 -2.058258801698684692e-01 1.244993656873703003e-01
2.694796025753021240e-01 2.313990145921707153e-01 1.649397611618041992e-01 -3.454314544796943665e-02 1.299766898155212402e-01 -1.119240298867225647e-01 4.249654114246368408e-01 -2.502609193325042725e-01 -5.769968405365943909e-02 1.201907694339752197e-01 -9.950422495603561401e-02 1.712731570005416870e-01 1.989374309778213501e-01 1.676175296306610107e-01 -2.510963380336761475e-01 1.456459462642669678e-01 -1.358578801155090332e-01 -1.391502767801284790e-01 7.863481342792510986e-02 2.437779307365417480e-02 2.307431995868682861e-01 -5.515906587243080139e-02 7.558378577232360840e-02 -7.466133683919906616e-02 -4.078574478626251221e-02 1.006400361657142639e-01 -1.331261992454528809e-01 -8.255193382501602173e-02 7.179658114910125732e-02 -1.445643603801727295e-01 -3.622994422912597656e-01 2.408969700336456299e-01
-7.024871557950973511e-02 2.736801207065582275e-01 1.294170022010803223e-01 -1.776424199342727661e-01 1.891894638538360596e-01 8.824799209833145142e-02 3.624812364578247070e-01 -3.950440883636474609e-01 3.398373024538159370e-03 4.407028853893280029e-02 1.013435050845146179e-02 1.500973105430603027e-01 2.986735105514526367e-01 1.869206726551055908e-01 -1.634833663702011108e-01 1.274152100086212158e-01 -1.815751045942306519e-01 -1.271187663078308105e-01 5.875608325004577637e-02 5.901305377483367920e-02 2.897097170352935791e-01 -1.037614047527313232e-01 8.359601348638534546e-02 8.347947150468826294e-02 -1.087952032685279846e-01 -1.472428590059280396e-01 -1.003942564129829407e-01 1.328318268060684204e-01 1.301079094409942627e-01 4.070730134844779968e-02 -1.840763241052627563e-01 2.659051418304443359e-01
-6.904027611017227173e-02 4.380419552326202393e-01 6.495357304811477661e-02 4.397834837436676025e-02 3.747659027576446533e-01 1.765082478523254395e-01 2.104538865387439728e-02 -2.255280911922454834e-01 2.913271263241767883e-02 1.013944298028945923e-01 -9.326920658349990845e-02 -5.134218558669090271e-02 1.223767697811126709e-01 -1.466885358095169067e-01 -1.543450206518173218e-01 1.602412313222885132e-01 -1.485321223735809326e-01 -1.515018045902252197e-01 -8.720181137323379517e-02 -2.875100634992122650e-02 2.865968346595764160e-01 -6.605761498212814331e-02 -1.983908750116825104e-02 -1.661695390939712524e-01 -2.178660333156585693e-01 -1.888673901557922363e-01 -4.472856521606445312e-01 -5.078684538602828979e-03 7.351193577051162720e-02 8.767488598823547363e-02 3.432022407650947571e-02 1.956992596387863159e-02
3.766558766365051270e-01 -2.325422316789627075e-02 9.272018074989318848e-02 -2.078990451991558075e-02 2.414744794368743896e-01 3.434916734695434570e-01 1.174203772097826004e-02 -3.004738390445709229e-01 8.044091612100601196e-02 -6.687770783901214600e-02 -7.621457427740097046e-02 -1.214125752449035645e-01 3.003794848918914795e-01 2.070869952440261841e-01 -8.244209736585617065e-02 1.616057008504867554e-01 -2.572836577892303467e-01 2.208184264600276947e-02 -5.323353223502635956e-03 1.599350720643997192e-01 4.655572026968002319e-02 2.148941531777381897e-02 1.443022936582565308e-01 2.538186311721801758e-02 -3.273751214146614075e-02 -3.114325404167175293e-01 -6.195414438843727112e-02 -1.875506192445755005e-01 1.866856589913368225e-02 -1.291800476610660553e-02 -2.881488204002380371e-01 2.175205796957015991e-01
8.853565901517868042e-02 3.094848394393920898e-01 -3.553445935249328613e-01 1.001198738813400269e-01 -5.993284750729799271e-03 -5.572259053587913513e-02 -1.869735419750213623e-01 -2.210477590560913086e-01 3.993783518671989441e-02 2.739436458796262741e-04 -1.784925311803817749e-01 3.277697861194610596e-01 -1.895122975111007690e-02 -1.096551865339279175e-01 -3.386433422565460205e-02 -2.720291912555694580e-01 -4.053730368614196777e-01 -1.316613852977752686e-01 -1.804787069559097290e-01 2.567915022373199463e-01 -3.594934940338134766e-02 1.147452741861343384e-02 -5.825798213481903076e-02 -1.362431198358535767e-01 -1.558629125356674194e-01 -6.115043535828590393e-02 -1.672957986593246460e-01 8.226049132645130157e-03 1.772372722625732422e-01 6.346140056848526001e-02 -1.393941342830657959e-01 1.737555712461471558e-01
2.704907357692718506e-01 2.108739912509918213e-01 -1.700575500726699829e-01 1.813123002648353577e-02 -2.791214268654584885e-03 8.150936663150787354e-02 1.957239210605621338e-01 -1.825251877307891846e-01 1.238645762205123901e-01 6.516818702220916748e-02 -2.893148660659790039e-01 3.997869044542312622e-02 -5.397310853004455566e-02 6.654439866542816162e-02 4.596659913659095764e-02 -4.898683428764343262e-01 -2.719564363360404968e-02 1.498189419507980347e-01 -3.044167160987854004e-01 -1.308642793446779251e-02 2.136553972959518433e-01 1.165361106395721436e-01 -4.519011452794075012e-02 -1.045149639248847961e-01 -1.075166389346122742e-01 -1.596177518367767334e-01 -7.024880498647689819e-02 -1.090802624821662903e-01 5.500709637999534607e-02 -1.647195369005203247e-01 -1.713754683732986450e-01 3.448305726051330566e-01
-3.597129369154572487e-03 3.486110568046569824e-01 -3.990110158920288086e-01 -1.461593899875879288e-02 -4.485958721488714218e-03 9.446478635072708130e-02 9.569951146841049194e-02 -1.384713798761367798e-01 -6.721278280019760132e-02 -2.947513759136199951e-01 3.278264030814170837e-02 -3.233973309397697449e-02 -7.799373567104339600e-02 -2.724466621875762939e-01 -2.378799915313720703e-01 -1.446225792169570923e-01 -1.450013816356658936e-01 -3.936029225587844849e-02 1.988556683063507080e-01 5.512200295925140381e-02 2.630986273288726807e-01 1.308681666851043701e-01 1.815804392099380493e-01 8.274526894092559814e-02 -6.634898483753204346e-02 2.919836528599262238e-02 -8.495356887578964233e-02 1.150345131754875183e-01 -3.622222244739532471e-01 4.802706465125083923e-02 -1.624839007854461670e-02 2.821800112724304199e-01
6.008377298712730408e-02 2.981111705303192139e-01 8.049852214753627777e-03 1.177305430173873901e-01 -1.183869391679763794e-01 -7.706728577613830566e-02 2.689372599124908447e-01 -2.566380500793457031e-01 -3.069165050983428955e-01 -1.194403618574142456e-01 8.464973419904708862e-02 1.696010977029800415e-01 1.234497204422950745e-01 4.237195104360580444e-02 -1.194322109222412109e-01 -1.120318174362182617e-01 -2.619681321084499359e-02 -8.648611605167388916e-02 1.619363389909267426e-02 2.343470305204391479e-01 4.391890168190002441e-01 -1.055151075124740601e-01 -1.730048656463623047e-02 -1.206318959593772888e-01 -9.787109494209289551e-02 -8.120252937078475952e-02 1.603299528360366821e-01 2.132603824138641357e-01 -5.499884113669395447e-02 -1.030961200594902039e-01 -2.038625478744506836e-01 3.498774766921997070e-01
8.257024735212326050e-02 2.000833749771118164e-01 -4.284828305244445801e-01 -3.057884275913238525e-01 6.169096007943153381e-02 5.334219336509704590e-02 2.301079034805297852e-01 2.070863731205463409e-02 -9.919440746307373047e-02 1.268652975559234619e-01 1.178396046161651611e-01 -7.119277864694595337e-02 9.384807944297790527e-02 -2.049151510000228882e-01 -2.350123822689056396e-01 -5.994673818349838257e-02 -1.365027129650115967e-01 1.139933336526155472e-02 2.991176545619964600e-01 -1.079614609479904175e-01 3.128423988819122314e-01 1.738703809678554535e-02 1.269554644823074341e-01 2.344054356217384338e-02 4.258998483419418335e-02 -5.750171467661857605e-02 -1.260109543800354004e-01 -2.586674392223358154e-01 -2.782373726367950439e-01 1.839068531990051270e-01 -7.094272226095199585e-02 1.503182053565979004e-01
2.131130099296569824e-01 3.463248014450073242e-01 -1.958561241626739502e-01 -4.663146659731864929e-02 -2.810188196599483490e-02 2.685321569442749023e-01 -9.630569815635681152e-02 -3.696978837251663208e-02 8.879547938704490662e-03 -4.346904903650283813e-02 -7.329420000314712524e-02 2.755208611488342285e-01 3.686434030532836914e-02 -1.892018616199493408e-01 -3.016606271266937256e-01 2.198006398975849152e-02 -4.315562173724174500e-02 -2.636680305004119873e-01 -1.166536137461662292e-01 1.874074488878250122e-01 6.148497760295867920e-02 2.929633259773254395e-01 -1.184490472078323364e-01 8.109984546899795532e-02 7.082616537809371948e-02 -4.711253941059112549e-02 -2.292317710816860199e-02 3.785071894526481628e-02 5.722366645932197571e-02 8.702099323272705078e-02 1.810772716999053955e-01 4.642387926578521729e-01
3.787054494023323059e-02 1.732401549816131592e-01 1.747455000877380371e-01 -2.145253270864486694e-01 9.930169582366943359e-02 1.004656776785850525e-01 1.671068966388702393e-01 -1.830557584762573242e-01 -1.035489365458488464e-01 7.810175418853759766e-02 -2.937116920948028564e-01 1.165996119379997253e-01 -5.109976977109909058e-02 -8.184975385665893555e-02 -5.158731341361999512e-01 -2.486508525907993317e-02 -1.092021763324737549e-01 -1.851928979158401489e-01 -1.424580216407775879e-01 7.428725063800811768e-02 1.712105274200439453e-01 -8.364470303058624268e-02 1.750267446041107178e-01 -1.220872551202774048e-01 -3.834729269146919250e-02 8.698642253875732422e-02 -3.585951328277587891e-01 -2.063110172748565674e-01 -2.158115804195404053e-01 1.064500305801630020e-02 1.095605343580245972e-01 1.584398001432418823e-01
-9.403496980667114258e-03 9.660822153091430664e-02 8.763277530670166016e-02 -3.270393013954162598e-01 -2.139621973037719727e-01 3.028237260878086090e-02 2.417191863059997559e-02 1.267630606889724731e-01 -1.004718169569969177e-01 -9.054723381996154785e-02 -4.288999736309051514e-02 2.509606182575225830e-01 1.297558099031448364e-01 -1.739576756954193115e-01 -2.294655144214630127e-02 -1.613600365817546844e-02 -1.184637621045112610e-01 -1.088106334209442139e-01 -1.797209493815898895e-02 9.899254888296127319e-02 2.798089981079101562e-01 2.891972661018371582e-01 -1.751882582902908325e-02 -1.714217066764831543e-01 -2.637066841125488281e-01 -3.831142485141754150e-01 -1.876813173294067383e-01 -2.561416327953338623e-01 -2.879830002784729004e-01 6.501638889312744141e-02 -7.050348818302154541e-02 2.114149928092956543e-01
1.442030221223831177e-01 8.974771201610565186e-02 1.075161248445510864e-01 -3.231620043516159058e-02 2.975489385426044464e-02 1.459314674139022827e-01 3.266326189041137695e-01 -1.449469383805990219e-02 2.626521289348602295e-01 1.165346279740333557e-01 -1.609377264976501465e-01 2.560199238359928131e-02 -1.527347322553396225e-02 -9.084396064281463623e-02 -2.593312971293926239e-02 -1.791092008352279663e-02 -2.220469340682029724e-02 -2.152652740478515625e-01 4.882413521409034729e-02 -2.498583048582077026e-01 1.481322497129440308e-01 -5.016702786087989807e-02 3.694380223751068115e-01 -1.597146987915039062e-01 -6.805243343114852905e-02 -1.026427596807479858e-01 -2.316670119762420654e-01 -1.503396928310394287e-01 -2.007647007703781128e-01 -1.307668983936309814e-01 -2.106263190507888794e-01 4.685699641704559326e-01
2.375457882881164551e-01 3.020661175251007080e-01 -3.004598838742822409e-04 -1.066314503550529480e-01 1.910998821258544922e-01 1.803618520498275757e-01 2.414457350969314575e-01 -2.178979218006134033e-01 -1.801513284444808960e-01 1.633289903402328491e-01 7.684677094221115112e-02 2.726860642433166504e-01 -7.326553761959075928e-02 -9.349243342876434326e-02 -4.033569991588592529e-02 -2.638077735900878906e-01 -2.628522813320159912e-01 -3.587001860141754150e-01 1.271612476557493210e-02 -1.186774149537086487e-01 9.971255809068679810e-02 2.022463679313659668e-01 -1.774828135967254639e-01 -1.739482283592224121e-01 -2.448956668376922607e-01 -5.562090128660202026e-02 -6.944611668586730957e-02 8.724451810121536255e-02 -8.638565987348556519e-02 2.919493243098258972e-02 -1.776342242956161499e-01 3.782079741358757019e-02
3.040352761745452881e-01 1.566289067268371582e-01 -4.406795501708984375e-01 -1.403600871562957764e-01 2.733370661735534668e-01 3.349355161190032959e-01 -1.827002763748168945e-01 -6.501115113496780396e-02 2.396465837955474854e-02 -4.753552749752998352e-02 6.283755600452423096e-02 1.737351864576339722e-01 -1.586505621671676636e-01 -4.875476658344268799e-02 -1.689061671495437622e-01 -7.064688205718994141e-02 -4.930891096591949463e-02 9.044235199689865112e-02 2.524994611740112305e-01 5.128706991672515869e-02 3.658913075923919678e-02 1.652335226535797119e-01 -1.020273938775062561e-01 -5.582532659173011780e-02 -2.714550681412220001e-02 -3.496022224426269531e-01 -2.006545513868331909e-01 -7.579527795314788818e-02 -1.134037673473358154e-01 2.962740510702133179e-02 -1.971009820699691772e-01 -7.667431980371475220e-02
-1.257838774472475052e-02 5.098643898963928223e-02 -3.099933564662933350e-01 -6.376988440752029419e-02 2.562286853790283203e-01 1.038102358579635620e-01 9.438775479793548584e-02 4.851888492703437805e-02 -4.461854696273803711e-02 -1.394817829132080078e-01 3.005982190370559692e-02 -9.680505841970443726e-02 -2.293377369642257690e-02 -5.010148743167519569e-04 -3.043409883975982666e-01 -5.846730247139930725e-02 -5.862639546394348145e-01 -1.612401008605957031e-01 6.858116388320922852e-02 1.875631809234619141e-01 1.568230390548706055e-01 2.381425499916076660e-01 -2.476052939891815186e-02 -2.836237549781799316e-01 -1.847220808267593384e-01 -8.645901829004287720e-02 -1.255943030118942261e-01 1.295344531536102295e-01 -1.352927535772323608e-01 -1.100488752126693726e-02 -5.896336585283279419e-02 1.144452765583992004e-01
-1.071107387542724609e-02 4.680007696151733398e-01 7.880891114473342896e-02 -2.515590190887451172e-01 3.377392888069152832e-01 1.519437134265899658e-01 -1.329599171876907349e-01 -4.355673491954803467e-02 4.647518321871757507e-02 1.671106070280075073e-01 -4.019803926348686218e-02 3.823393583297729492e-02 -1.510791666805744171e-02 -2.075655013322830200e-01 -2.636978328227996826e-01 -9.713323414325714111e-02 -1.683031469583511353e-01 -3.740329295396804810e-02 5.790197104215621948e-02 -2.554736137390136719e-01 2.695860862731933594e-01 -6.446184217929840088e-02 -2.465865314006805420e-01 9.350311942398548126e-03 -1.428050100803375244e-01 -1.270712465047836304e-01 -3.054282665252685547e-01 -1.176238879561424255e-01 1.292128022760152817e-02 2.534400206059217453e-03 2.300111949443817139e-02 1.369587033987045288e-01
3.721412122249603271e-01 2.473326474428176880e-01 -1.024526078253984451e-02 -6.457810848951339722e-02 -1.129703745245933533e-01 2.419087737798690796e-01 -7.576564326882362366e-03 -1.168832778930664062e-01 -1.096987798810005188e-01 6.936401128768920898e-02 -2.196932733058929443e-01 2.201269194483757019e-02 -2.281737476587295532e-01 -1.514211446046829224e-01 5.508911609649658203e-02 7.668809592723846436e-02 4.687143489718437195e-02 -3.889648988842964172e-02 -7.093041390180587769e-02 2.869477272033691406e-01 1.031051650643348694e-01 -1.735614538192749023e-01 4.757876694202423096e-02 4.588696360588073730e-02 -2.665142714977264404e-01 -4.205127656459808350e-01 -3.071864694356918335e-02 -4.656257107853889465e-02 -9.078716486692428589e-02 -4.040322452783584595e-02 9.035339951515197754e-02 3.954035341739654541e-01
4.893011972308158875e-02 2.436663061380386353e-01 -2.607323229312896729e-02 -3.488922491669654846e-02 1.732238233089447021e-01 3.829186260700225830e-01 2.337006628513336182e-01 -3.009549081325531006e-01 -2.693995647132396698e-02 -6.686652451753616333e-02 -2.842879891395568848e-01 -2.960272133350372314e-02 6.594691425561904907e-02 7.289877533912658691e-02 8.450906723737716675e-02 1.139791086316108704e-01 -2.646141052246093750e-01 -7.112376391887664795e-02 4.231202304363250732e-01 5.831764638423919678e-02 7.297755777835845947e-02 -1.483285874128341675e-01 3.379457890987396240e-01 -5.951897799968719482e-02 -9.834977984428405762e-02 -6.413806974887847900e-02 -9.655348211526870728e-02 -9.514918178319931030e-02 -1.456249356269836426e-01 -7.657226920127868652e-02 -1.120806932449340820e-01 1.531056910753250122e-01
2.601998485624790192e-02 2.578064501285552979e-01 -3.180272579193115234e-01 -9.108948707580566406e-02 3.392158448696136475e-01 -5.695066228508949280e-02 4.813272505998611450e-02 -1.854833513498306274e-01 1.737401783466339111e-01 3.810817599296569824e-01 1.403657067567110062e-02 1.004963889718055725e-01 1.954505890607833862e-01 -9.450732916593551636e-02 -1.664202362298965454e-01 -9.192211180925369263e-02 -2.041393816471099854e-01 1.875552684068679810e-01 -3.822100535035133362e-02 9.633943438529968262e-02 1.981206797063350677e-02 1.653554588556289673e-01 -1.387091428041458130e-01 -1.609528362751007080e-01 1.054197847843170166e-01 -4.146634638309478760e-01 -1.184574067592620850e-01 1.076038107275962830e-01 -8.680518716573715210e-02 5.973153933882713318e-02 -9.103426337242126465e-02 1.042687147855758667e-01
3.661765754222869873e-01 -2.961917407810688019e-02 -1.119493320584297180e-02 -2.694281041622161865e-01 -6.512397527694702148e-02 3.039510920643806458e-02 6.877961754798889160e-02 -1.957385092973709106e-01 -1.789628565311431885e-01 8.655431866645812988e-02 -2.548876702785491943e-01 -4.290418326854705811e-02 1.053311303257942200e-01 -1.054280474781990051e-01 9.827575646340847015e-03 -8.951554191298782825e-04 5.387087911367416382e-02 -1.008550301194190979e-01 -1.033101528882980347e-01 -1.721291542053222656e-01 1.301322877407073975e-01 -3.733457066118717194e-03 -9.295287728309631348e-02 -1.658663898706436157e-02 -3.674934059381484985e-02 -3.864043653011322021e-01 -1.258815228939056396e-01 3.798400983214378357e-02 -1.280311681330204010e-02 -1.488289088010787964e-01 -1.680644303560256958e-01 5.636755228042602539e-01
1.084544509649276733e-01 9.276594966650009155e-02 -2.642723917961120605e-02 -1.133390665054321289e-01 -3.565521165728569031e-02 2.839229106903076172e-01 4.633579403162002563e-02 -6.714165955781936646e-02 2.114433981478214264e-02 -8.256062120199203491e-02 1.061187535524368286e-01 8.693712949752807617e-02 -1.434806883335113525e-01 1.013251543045043945e-01 -3.087496757507324219e-01 -2.057511806488037109e-01 -1.737745553255081177e-01 -8.826515078544616699e-02 3.085757195949554443e-01 1.111725494265556335e-01 2.791534364223480225e-01 -2.772125601768493652e-02 -2.206326425075531006e-01 -3.200508654117584229e-01 -4.962432757019996643e-02 -2.107897847890853882e-01 -1.439733356237411499e-01 1.482479721307754517e-01 2.234607487916946411e-01 1.289912164211273193e-01 -3.236155807971954346e-01 2.160542905330657959e-01
-3.686558827757835388e-02 4.095807373523712158e-01 -2.523466348648071289e-01 -2.582239806652069092e-01 -1.950484812259674072e-01 6.026829406619071960e-02 6.884987652301788330e-02 -4.208004176616668701e-01 1.353877633810043335e-01 -3.299086168408393860e-02 -2.835644781589508057e-01 -1.018246859312057495e-01 1.772543638944625854e-01 -1.091262921690940857e-01 1.917808689177036285e-02 -2.002547085285186768e-01 -9.600094705820083618e-02 3.554360941052436829e-02 1.768313348293304443e-02 2.686519622802734375e-01 2.796470746397972107e-02 -2.433613836765289307e-01 -6.185104697942733765e-02 -2.149603217840194702e-01 -6.521620601415634155e-02 4.282299429178237915e-02 -4.621730372309684753e-02 -1.639143079519271851e-01 1.548121776431798935e-02 -3.613866493105888367e-02 -1.308910995721817017e-01 1.904431134462356567e-01
1.911883503198623657e-01 3.470917046070098877e-01 -7.252576202154159546e-02 -3.343184292316436768e-01 8.190225064754486084e-02 3.165093064308166504e-02 -1.420768797397613525e-01 -3.569087088108062744e-01 1.689725518226623535e-01 -3.083271160721778870e-02 1.029198151081800461e-02 -5.822309106588363647e-02 1.969111114740371704e-01 -1.031276658177375793e-01 1.982236653566360474e-02 7.846064865589141846e-02 -7.281376421451568604e-02 -4.473277181386947632e-02 1.215904112905263901e-02 1.996529847383499146e-01 3.121456205844879150e-01 1.682706773281097412e-01 2.518270611763000488e-01 -1.007323786616325378e-01 -2.140965759754180908e-01 -3.581116721034049988e-02 3.350110054016113281e-01 -3.897691518068313599e-02 4.573576152324676514e-02 1.833564043045043945e-01 -1.379487067461013794e-01 1.395391523838043213e-01
-8.938778936862945557e-02 2.789083123207092285e-01 1.461814492940902710e-01 -2.855234742164611816e-01 2.639755308628082275e-01 5.512708425521850586e-02 6.762167811393737793e-02 -3.976960182189941406e-01 -1.390867978334426880e-01 1.661145500838756561e-02 -2.452604472637176514e-01 9.968141466379165649e-02 -2.280465662479400635e-01 -1.720969974994659424e-01 -1.070533692836761475e-02 1.900151371955871582e-02 -2.165425866842269897e-01 -1.196224465966224670e-01 1.783499866724014282e-01 5.887675285339355469e-02 2.384863793849945068e-01 2.517542541027069092e-01 6.901726592332124710e-03 8.516811579465866089e-02 2.630714327096939087e-02 -1.140992641448974609e-01 1.701790392398834229e-01 4.348982498049736023e-02 1.153426691889762878e-01 3.002728223800659180e-01 -8.820819109678268433e-02 1.556216180324554443e-01
2.149833142757415771e-01 8.597999066114425659e-02 -2.931236289441585541e-02 -2.512377314269542694e-02 2.978890202939510345e-02 2.100017219781875610e-01 1.776004135608673096e-01 1.514474861323833466e-02 7.631383836269378662e-02 1.480706315487623215e-02 -2.552855527028441429e-03 2.828033268451690674e-01 -1.596549153327941895e-01 -1.553383539430797100e-03 -8.168877661228179932e-02 -3.206345140933990479e-01 -9.061174094676971436e-02 4.062665626406669617e-03 9.815919399261474609e-02 1.568773090839385986e-01 2.750870287418365479e-01 6.501911580562591553e-02 -1.395151615142822266e-01 -2.275253385305404663e-01 -5.642139166593551636e-02 -1.181271821260452271e-01 -1.149756610393524170e-01 2.237560153007507324e-01 2.272925376892089844e-01 1.866970062255859375e-01 -2.489175051450729370e-01 4.739564359188079834e-01
3.560956120491027832e-01 8.370961993932723999e-02 -1.643462479114532471e-01 -4.155336320400238037e-02 -1.412764489650726318e-01 9.406681358814239502e-02 -5.864094942808151245e-02 -7.822136580944061279e-02 2.846919894218444824e-01 -7.778100669384002686e-02 1.275836676359176636e-01 1.419695168733596802e-01 2.017284482717514038e-01 1.285585314035415649e-01 -1.278723683208227158e-02 -1.191659867763519287e-01 -1.373347640037536621e-01 1.907389163970947266e-01 3.043538630008697510e-01 6.249651312828063965e-02 1.891076862812042236e-01 2.175042629241943359e-01 -1.581360995769500732e-01 -1.118204370141029358e-01 -1.162909343838691711e-01 -2.558938860893249512e-01 -3.468114137649536133e-01 -9.857234358787536621e-02 3.243292123079299927e-02 1.671521365642547607e-01 -1.401356160640716553e-01 2.719921469688415527e-01
-1.030579209327697754e-02 9.074165672063827515e-02 -1.659353375434875488e-01 -1.324958950281143188e-01 2.644851803779602051e-01 -1.811063289642333984e-01 2.933493554592132568e-01 -2.613091375678777695e-03 8.258201926946640015e-02 -5.939199589192867279e-03 -6.812519580125808716e-02 2.636862993240356445e-01 -1.044618617743253708e-02 3.326709941029548645e-02 -3.150115013122558594e-01 -2.661829590797424316e-01 -4.047930836677551270e-01 1.053183749318122864e-01 1.261581778526306152e-01 -2.677174210548400879e-01 2.330256849527359009e-01 -1.039244458079338074e-01 -1.455461829900741577e-01 -6.537891179323196411e-02 9.273105859756469727e-02 -1.920171231031417847e-01 8.846648782491683960e-02 -1.440034806728363037e-01 -1.901824921369552612e-01 -2.308139810338616371e-03 -1.290709674358367920e-01 1.595778763294219971e-01
4.856501705944538116e-03 4.583222866058349609e-01 -1.972479820251464844e-01 -1.978965997695922852e-01 1.105473656207323074e-02 -6.306348741054534912e-02 8.082238957285881042e-03 -1.776660606265068054e-02 -5.186402425169944763e-02 7.083307951688766479e-02 -6.601382046937942505e-02 1.458477675914764404e-01 1.422578096389770508e-02 -3.028362691402435303e-01 -1.919773072004318237e-01 -1.402831226587295532e-01 -6.023138388991355896e-02 -2.216226607561111450e-01 1.703121513128280640e-01 -6.213486194610595703e-02 1.042381152510643005e-01 -2.094848752021789551e-01 2.877561002969741821e-02 1.915884017944335938e-01 -2.183544635772705078e-01 -3.684833645820617676e-01 -2.031184881925582886e-01 -1.523187607526779175e-01 -3.034954071044921875e-01 -1.817912422120571136e-02 3.181416168808937073e-02 7.949706166982650757e-02
2.169167846441268921e-01 5.084896087646484375e-01 -3.107589203864336014e-03 -7.295209169387817383e-02 2.599574625492095947e-01 1.531589478254318237e-01 -2.708118874579668045e-03 -2.803421914577484131e-01 2.013270854949951172e-01 3.242930471897125244e-01 7.958563417196273804e-02 8.382083475589752197e-02 2.261108458042144775e-01 -1.433909535408020020e-01 6.484599318355321884e-03 -1.921896934509277344e-01 2.811856195330619812e-02 1.409628391265869141e-01 4.285006970167160034e-02 6.826582551002502441e-02 5.669429898262023926e-02 1.629294306039810181e-01 -1.541128605604171753e-01 9.738156199455261230e-02 -9.260069578886032104e-02 -3.204413950443267822e-01 1.328262686729431152e-01 6.280288100242614746e-02 7.241571694612503052e-02 1.182761192321777344e-01 -7.135217543691396713e-03 9.702623635530471802e-02
2.500357925891876221e-01 5.110806226730346680e-02 9.884805418550968170e-03 4.864959046244621277e-02 -1.307997554540634155e-01 2.573240399360656738e-01 2.248964756727218628e-01 -2.505701780319213867e-01 1.290000677108764648e-01 2.281840443611145020e-01 -2.765235602855682373e-01 -1.282057017087936401e-01 1.718709766864776611e-01 7.509379833936691284e-02 -1.450930833816528320e-01 -2.490708380937576294e-01 -6.869423389434814453e-02 -2.106791548430919647e-02 1.721676737070083618e-01 -2.585284411907196045e-01 3.293958902359008789e-01 6.760136783123016357e-02 3.140265047550201416e-01 -1.108135208487510681e-01 -2.144518867135047913e-02 -3.129466772079467773e-01 -4.539746418595314026e-02 2.914488315582275391e-02 -1.416571140289306641e-01 6.617391109466552734e-02 -4.356260597705841064e-02 5.084433779120445251e-02
2.329658865928649902e-01 2.511174380779266357e-01 -1.331766992807388306e-01 -1.695529073476791382e-01 1.063593327999114990e-01 2.100260704755783081e-01 9.207700192928314209e-02 -2.267399281263351440e-01 -1.422177553176879883e-01 -3.345450460910797119e-01 1.951334178447723389e-01 -2.557279169559478760e-01 1.921649426221847534e-01 1.165431737899780273e-01 -3.388093709945678711e-01 -1.211688369512557983e-01 -2.009281516075134277e-01 -1.315605342388153076e-01 -2.985194697976112366e-02 2.080257050693035126e-02 1.034637093544006348e-01 1.063958629965782166e-01 5.175244063138961792e-02 -1.934119760990142822e-01 -1.991450786590576172e-01 -1.036267653107643127e-01 -2.674936354160308838e-01 -2.450541034340858459e-02 -9.801667928695678711e-02 3.416951745748519897e-02 -2.249745726585388184e-01 1.457061618566513062e-02
1.561327129602432251e-01 4.104080498218536377e-01 7.119189482182264328e-03 8.397628366947174072e-02 -5.499839037656784058e-02 -7.843939960002899170e-02 -1.177848428487777710e-01 -3.909368216991424561e-01 1.731409728527069092e-01 6.677167862653732300e-02 1.518960460089147091e-03 5.962153151631355286e-02 1.322159171104431152e-01 3.199575543403625488e-01 -1.529746651649475098e-01 9.954881668090820312e-02 -7.055676728487014771e-02 5.413221195340156555e-02 1.415368318557739258e-01 7.987727224826812744e-02 5.923486500978469849e-02 -1.180778630077838898e-02 1.428479999303817749e-01 1.205992549657821655e-01 1.775470972061157227e-01 -1.220343634486198425e-01 -1.608489602804183960e-01 7.845020294189453125e-02 -2.557761073112487793e-01 8.926817029714584351e-02 -3.465574383735656738e-01 2.969686686992645264e-01
9.035737067461013794e-02 1.811709105968475342e-01 -4.749704897403717041e-01 -3.277967870235443115e-01 1.879152655601501465e-01 2.527096681296825409e-02 -1.524731516838073730e-01 -1.700047552585601807e-01 -2.666237354278564453e-01 -1.626368761062622070e-01 4.105154424905776978e-03 -5.655338242650032043e-02 -1.060865148901939392e-01 4.007258918136358261e-03 -1.343705654144287109e-01 -5.688202753663063049e-02 -2.024822980165481567e-01 -4.086358472704887390e-03 2.032245099544525146e-01 -1.641993671655654907e-01 1.595170646905899048e-01 1.130865514278411865e-01 1.387190967798233032e-01 -5.719152092933654785e-02 -5.994313582777976990e-02 -2.974913120269775391e-01 -1.360656768083572388e-01 2.967111021280288696e-02 -2.642643749713897705e-01 1.175220683217048645e-01 -1.322038173675537109e-01 1.480205506086349487e-01
5.591365322470664978e-02 3.731458187103271484e-01 -3.956638649106025696e-02 -1.503637135028839111e-01 1.322126090526580811e-01 7.604143768548965454e-02 1.588476262986660004e-02 -2.509790062904357910e-01 2.708706855773925781e-01 -9.081561863422393799e-02 1.479715853929519653e-01 -1.654964685440063477e-01 -1.146903410553932190e-01 -6.511194258928298950e-02 -8.467645943164825439e-02 -2.544418275356292725e-01 -4.698286578059196472e-02 -1.741115003824234009e-01 -3.105868957936763763e-02 4.936890006065368652e-01 1.225131079554557800e-01 3.052503168582916260e-01 1.004958897829055786e-01 -6.640248745679855347e-02 1.158856526017189026e-01 -2.270454764366149902e-01 -1.281333267688751221e-01 -1.594354212284088135e-02 -7.829188555479049683e-02 -1.104736700654029846e-01 9.575613075867295265e-04 1.638616621494293213e-01
1.150960102677345276e-01 1.900269389152526855e-01 -3.673836290836334229e-01 -5.008197575807571411e-02 5.790193751454353333e-02 -2.872094325721263885e-02 -3.226905167102813721e-01 -1.566091030836105347e-01 1.994244903326034546e-01 1.628683358430862427e-01 4.574662446975708008e-02 2.038868218660354614e-01 -7.645052671432495117e-02 -1.131714731454849243e-01 -9.996400028467178345e-02 -1.846947893500328064e-02 -3.354092836380004883e-01 -2.693634927272796631e-01 -9.896806627511978149e-02 2.888517081737518311e-01 1.295517683029174805e-01 -4.471452161669731140e-02 -1.298368871212005615e-01 -2.937710285186767578e-01 -1.462313998490571976e-02 -1.727116554975509644e-01 -1.768259555101394653e-01 2.005171030759811401e-03 4.718411713838577271e-02 8.086974173784255981e-02 -1.061477661132812500e-01 2.445588409900665283e-01
1.375574469566345215e-01 1.215350925922393799e-01 3.251080811023712158e-01 -9.401784837245941162e-02 5.091427266597747803e-02 8.398201316595077515e-02 1.100897043943405151e-01 -1.005927100777626038e-01 6.063666567206382751e-02 6.699558347463607788e-02 -1.667545735836029053e-01 -4.610088188201189041e-03 8.453138172626495361e-02 4.840991273522377014e-02 -8.496335707604885101e-03 6.173676229082047939e-05 -1.356401294469833374e-01 1.795896589756011963e-01 -1.802140772342681885e-01 2.083002477884292603e-01 1.813141107559204102e-01 -6.464670295827090740e-04 -3.149417042732238770e-02 -9.700151532888412476e-02 1.460865288972854614e-01 -2.237262874841690063e-01 -3.708124458789825439e-01 1.004683785140514374e-03 -7.719448767602443695e-04 -8.532304316759109497e-02 -1.520793288946151733e-01 6.043462157249450684e-01
5.497168749570846558e-02 2.192599773406982422e-01 -3.743411004543304443e-01 -8.331909775733947754e-02 1.931654810905456543e-01 6.975562870502471924e-02 2.452934235334396362e-01 3.589815925806760788e-03 -2.841690182685852051e-01 -8.092144131660461426e-02 -8.076112717390060425e-02 -7.973020523786544800e-02 -4.289201647043228149e-02 -1.524529457092285156e-01 -1.995241828262805939e-02 -2.365568652749061584e-02 -3.403780460357666016e-01 1.452881563454866409e-02 9.356335550546646118e-02 -4.662873689085245132e-03 2.702678143978118896e-01 1.200124472379684448e-01 9.037772193551063538e-03 4.813435301184654236e-02 9.165296703577041626e-02 -3.116868138313293457e-01 -1.303213685750961304e-01 3.437273204326629639e-01 -2.136368900537490845e-01 5.449753999710083008e-02 -1.822533644735813141e-02 2.625569403171539307e-01
3.480067849159240723e-02 3.036371469497680664e-01 -2.238954752683639526e-01 -2.385209128260612488e-02 8.191084116697311401e-02 8.769409358501434326e-02 -1.827379316091537476e-02 -1.336710453033447266e-01 -8.217413723468780518e-02 1.449241787195205688e-01 -1.497983932495117188e-01 2.218944430351257324e-01 -1.997354328632354736e-01 -2.455938160419464111e-01 -4.328787028789520264e-01 -4.210956022143363953e-02 -1.494902074337005615e-01 -2.366465479135513306e-01 -2.268827557563781738e-01 1.082647070288658142e-01 3.617265447974205017e-02 -1.050311774015426636e-01 -8.269758522510528564e-02 -1.265344619750976562e-01 -1.496719568967819214e-01 1.455439776182174683e-01 -2.068092375993728638e-01 -2.506652772426605225e-01 2.510525472462177277e-02 1.115281060338020325e-01 -2.376834601163864136e-01 1.975040137767791748e-01
1.772820055484771729e-01 4.663492143154144287e-01 -6.280180811882019043e-02 -5.352916568517684937e-02 1.703856885433197021e-02 2.095316648483276367e-01 1.328302025794982910e-01 -2.201643884181976318e-01 1.498249173164367676e-01 1.510802954435348511e-01 -1.550613939762115479e-01 1.991839259862899780e-01 8.594565838575363159e-02 2.993823289871215820e-01 -2.900835871696472168e-01 1.172420978546142578e-01 3.116278909146785736e-02 -1.053180322051048279e-01 6.849109381437301636e-02 2.852230668067932129e-01 6.421054899692535400e-02 6.271930783987045288e-02 -3.414504975080490112e-02 -2.283606305718421936e-02 -2.425720542669296265e-01 -1.802871078252792358e-01 -9.503296576440334320e-03 -8.964538574218750000e-02 -3.680410981178283691e-02 -3.163435161113739014e-01 -1.454184502363204956e-01 -1.312978938221931458e-02
-4.628323391079902649e-02 3.923398554325103760e-01 -8.670002222061157227e-02 -3.275752067565917969e-01 2.458333075046539307e-01 -5.610454827547073364e-02 1.111205816268920898e-01 -2.690321505069732666e-01 8.282278478145599365e-02 -5.894146859645843506e-02 -2.621349096298217773e-01 -4.349012300372123718e-02 -6.614767014980316162e-02 2.321702986955642700e-01 -1.032538712024688721e-03 -7.160262763500213623e-02 -2.997745573520660400e-01 -1.896244846284389496e-02 -1.190571933984756470e-01 1.887925565242767334e-01 6.578426808118820190e-02 -3.275489509105682373e-01 -7.064748555421829224e-02 -1.938180183060467243e-03 -1.423499584197998047e-01 -4.987772181630134583e-02 1.449747383594512939e-02 -3.925934061408042908e-02 1.869371347129344940e-02 -5.442433804273605347e-02 -6.274602562189102173e-02 3.847691118717193604e-01
1.598390191793441772e-01 4.634615480899810791e-01 -7.823628187179565430e-02 -2.899338901042938232e-01 1.051169633865356445e-01 1.001356355845928192e-02 1.154625266790390015e-01 -1.053285524249076843e-01 4.264569655060768127e-02 -6.746959686279296875e-02 -6.174067780375480652e-02 3.091032207012176514e-01 -6.589661538600921631e-02 -1.678137779235839844e-01 -2.922110259532928467e-01 2.589858137071132660e-02 -2.325173020362854004e-01 -5.162306502461433411e-02 2.816306948661804199e-01 -2.185947149991989136e-01 -4.417233541607856750e-02 -2.653343081474304199e-01 8.919619023799896240e-03 -1.500476617366075516e-02 -1.369053274393081665e-01 -1.295433789491653442e-01 -1.470287591218948364e-01 1.823316328227519989e-02 -2.785739600658416748e-01 -4.692124575376510620e-02 9.975393861532211304e-02 7.674683630466461182e-02
8.256539702415466309e-02 2.362055182456970215e-01 -1.145399361848831177e-02 -3.708964958786964417e-02 9.065715968608856201e-02 -1.220172829926013947e-02 2.893749475479125977e-01 -1.118970662355422974e-01 9.356228634715080261e-03 1.155911311507225037e-01 5.790607631206512451e-02 1.305767148733139038e-01 2.997985780239105225e-01 -1.050319969654083252e-01 -4.406615793704986572e-01 7.633390277624130249e-02 -2.700096368789672852e-01 -8.408293128013610840e-02 3.306622207164764404e-01 -7.464811950922012329e-02 3.048089444637298584e-01 -1.486198753118515015e-01 7.442791014909744263e-02 -8.621666580438613892e-03 -1.588448584079742432e-01 -1.067871153354644775e-01 -9.684784710407257080e-02 6.117795594036579132e-03 8.924291282892227173e-02 -2.523590028285980225e-01 -2.448323369026184082e-01 -5.783125013113021851e-02
6.318993121385574341e-02 1.391717940568923950e-01 -1.039430499076843262e-01 -2.367537766695022583e-01 6.324367225170135498e-02 7.289566099643707275e-02 6.062492728233337402e-02 1.347139105200767517e-02 1.631882190704345703e-01 1.745159476995468140e-01 1.297853291034698486e-01 2.310779690742492676e-01 -2.865599282085895538e-02 6.733853369951248169e-03 -1.828225106000900269e-01 -1.509704887866973877e-01 -2.153183817863464355e-01 -4.303028807044029236e-02 -1.290617883205413818e-01 3.896996676921844482e-01 1.322797127068042755e-02 1.116303056478500366e-01 -1.727092415094375610e-01 1.201923713088035583e-01 1.058315262198448181e-01 -4.141709208488464355e-01 -1.986983865499496460e-01 1.319319307804107666e-01 -3.535542786121368408e-01 1.330095380544662476e-01 -1.755865812301635742e-01 1.593933701515197754e-01
9.606978297233581543e-02 2.626851201057434082e-01 6.603369116783142090e-02 -1.768417954444885254e-01 2.189372032880783081e-01 1.672182530164718628e-01 -1.896251142024993896e-01 -1.870474219322204590e-01 -5.218884348869323730e-02 5.775126069784164429e-02 1.587989926338195801e-01 8.876373618841171265e-02 -1.869701594114303589e-02 -2.645778357982635498e-01 -2.352923601865768433e-01 -2.406138181686401367e-01 -2.201347947120666504e-01 -2.593779563903808594e-01 1.606004685163497925e-01 -1.554676331579685211e-02 7.579517364501953125e-02 -1.628018617630004883e-01 -1.732157319784164429e-01 -2.042951434850692749e-01 -1.142487511970102787e-03 -3.143927156925201416e-01 -1.638725697994232178e-01 2.278999686241149902e-01 3.632937744259834290e-02 3.773986920714378357e-02 -2.580052018165588379e-01 1.543464213609695435e-01
2.772806882858276367e-01 5.746122077107429504e-02 -4.797458183020353317e-03 9.780105203390121460e-02 5.432396382093429565e-02 2.130155712366104126e-01 2.464184910058975220e-01 -1.198333501815795898e-01 1.106948852539062500e-01 -3.007172420620918274e-02 -2.868963479995727539e-01 -1.060805022716522217e-01 1.542065143585205078e-01 -1.130637601017951965e-01 -2.058103531599044800e-01 7.017844170331954956e-02 -2.824328541755676270e-01 -1.824980378150939941e-01 -1.222239136695861816e-01 8.993427455425262451e-02 1.286146491765975952e-01 6.917940825223922729e-02 3.134205937385559082e-02 3.148661255836486816e-01 1.296536326408386230e-01 -3.900236189365386963e-01 -4.009178280830383301e-02 -2.455802708864212036e-01 -6.039733812212944031e-02 1.834793016314506531e-02 -2.178537845611572266e-01 2.375055700540542603e-01
-8.820571750402450562e-02 -1.241277828812599182e-01 1.562364250421524048e-01 -3.724679350852966309e-01 7.289221137762069702e-02 1.787101626396179199e-01 1.574101448059082031e-01 -1.102926954627037048e-01 5.490035563707351685e-02 -4.145684465765953064e-02 6.081553921103477478e-02 5.593735352158546448e-02 1.588096618652343750e-01 -1.087530553340911865e-01 -1.205259934067726135e-01 -2.524208426475524902e-01 -1.532660722732543945e-01 1.138951070606708527e-02 -2.775480747222900391e-01 -4.250754043459892273e-02 3.983711302280426025e-01 8.613684028387069702e-02 1.277980506420135498e-01 7.260935008525848389e-02 -1.196689624339342117e-02 -1.263486146926879883e-01 -1.134969219565391541e-01 -2.882880270481109619e-01 -3.541119396686553955e-01 4.199055954813957214e-02 -1.480221450328826904e-01 2.475378364324569702e-01
2.335384786128997803e-01 2.238933891057968140e-01 -1.988352984189987183e-01 -2.581754028797149658e-01 1.887389570474624634e-01 1.604951173067092896e-01 4.223908483982086182e-02 -3.913429081439971924e-01 -1.494725495576858521e-01 -2.040009647607803345e-01 9.517784416675567627e-02 -1.383622437715530396e-01 1.133017987012863159e-02 -2.179968506097793579e-01 -1.583466976881027222e-01 5.177714675664901733e-02 -2.288433611392974854e-01 4.348251968622207642e-02 -1.992642693221569061e-02 -2.085151821374893188e-01 5.030604451894760132e-02 2.745365500450134277e-01 1.593134999275207520e-01 2.413794398307800293e-02 -8.565704524517059326e-02 8.868088945746421814e-03 -2.209553867578506470e-02 6.494579371064901352e-03 -3.152538836002349854e-01 4.935664311051368713e-02 1.037060376256704330e-02 3.055899143218994141e-01
3.824287354946136475e-01 9.741325676441192627e-02 -1.978574246168136597e-01 8.242095261812210083e-02 2.092918194830417633e-02 2.862134203314781189e-02 2.758442461490631104e-01 -1.807226836681365967e-01 2.781107723712921143e-01 -5.728455260396003723e-02 -1.329556554555892944e-01 6.884804315632209182e-05 -1.368871182203292847e-01 -2.824575304985046387e-01 -7.560973614454269409e-02 8.664203435182571411e-02 -3.679206967353820801e-01 -1.598731577396392822e-01 -2.974939346313476562e-02 -1.902631297707557678e-02 1.236437410116195679e-01 -9.084516763687133789e-02 -2.035972476005554199e-02 1.803257465362548828e-01 -1.324610263109207153e-01 -1.772280037403106689e-01 4.673743620514869690e-02 -1.194001510739326477e-01 -1.050066500902175903e-01 3.340523689985275269e-02 -1.739191561937332153e-01 3.896546363830566406e-01
-1.838402003049850464e-01 3.863178789615631104e-01 1.975132673978805542e-01 -3.117389082908630371e-01 1.581970155239105225e-01 7.893252372741699219e-02 4.724028334021568298e-02 -9.267520904541015625e-02 3.141043186187744141e-01 9.129913151264190674e-02 -6.873746961355209351e-02 1.537840068340301514e-01 1.568655855953693390e-02 -1.165309101343154907e-01 -2.480184584856033325e-01 -1.491923034191131592e-01 -2.523733973503112793e-01 1.247921884059906006e-01 -1.952759623527526855e-01 2.071674913167953491e-01 1.302983909845352173e-01 2.236974984407424927e-01 7.223712652921676636e-02 7.470022886991500854e-02 2.830033004283905029e-01 -9.027392417192459106e-02 -7.893391698598861694e-02 1.343930978327989578e-02 -2.283753603696823120e-01 -2.078751102089881897e-03 -5.107446759939193726e-02 1.347980052232742310e-01
1.749998778104782104e-01 3.423794806003570557e-01 -4.514575749635696411e-02 -1.639649868011474609e-01 -7.274169474840164185e-02 6.403892766684293747e-03 1.782189756631851196e-01 -7.159239798784255981e-02 7.661069929599761963e-02 2.037826180458068848e-01 4.391837120056152344e-02 -1.042130067944526672e-01 -6.168455258011817932e-02 -1.298086196184158325e-01 -4.036850109696388245e-02 1.663443595170974731e-01 2.256702482700347900e-01 7.128832489252090454e-02 3.704971671104431152e-01 9.740372002124786377e-02 3.070870339870452881e-01 -1.945792883634567261e-01 3.748638927936553955e-02 -1.842342913150787354e-01 -8.393500745296478271e-02 -3.426328599452972412e-01 -1.281570196151733398e-01 -1.036820560693740845e-02 -5.221176892518997192e-03 4.235045611858367920e-02 -2.609645426273345947e-01 2.994905114173889160e-01
9.530422277748584747e-03 1.435472816228866577e-01 2.387987077236175537e-02 -8.965460956096649170e-02 1.522585749626159668e-01 1.673255711793899536e-01 2.034663110971450806e-01 -5.876290798187255859e-02 3.223934471607208252e-01 2.213360555469989777e-02 2.105403095483779907e-01 1.538512110710144043e-01 1.067827120423316956e-01 -1.656049191951751709e-01 -2.531960904598236084e-01 -2.308559715747833252e-01 -6.508783251047134399e-02 1.707852631807327271e-01 -2.506004571914672852e-01 3.023388683795928955e-01 1.997085213661193848e-01 3.589388355612754822e-02 9.216833114624023438e-02 5.551810190081596375e-02 1.910186707973480225e-01 -2.176754772663116455e-01 -1.538824886083602905e-01 2.154519557952880859e-01 -2.868250012397766113e-01 -1.063324585556983948e-01 -1.081440150737762451e-01 2.154181003570556641e-01
3.662840649485588074e-02 2.176121920347213745e-01 -2.830619215965270996e-01 -4.526171088218688965e-02 2.872641682624816895e-01 8.513069897890090942e-02 6.052822619676589966e-02 9.235836565494537354e-02 1.811769008636474609e-01 3.047512471675872803e-01 1.438327133655548096e-01 -2.849452942609786987e-02 -1.253199111670255661e-02 -1.048146635293960571e-01 -1.923120021820068359e-01 -1.529756654053926468e-02 -2.872113883495330811e-01 1.278896629810333252e-01 -7.380338013172149658e-02 1.368918567895889282e-01 -6.628647446632385254e-03 2.622330486774444580e-01 -5.232553184032440186e-02 -1.274883747100830078e-01 -1.284822523593902588e-01 -4.134558439254760742e-01 -1.873272061347961426e-01 3.946651518344879150e-02 -1.932019889354705811e-01 6.275652348995208740e-02 -3.059864342212677002e-01 4.219396784901618958e-02
2.780188918113708496e-01 2.385786920785903931e-01 -3.279434517025947571e-02 1.444065757095813751e-02 1.767368912696838379e-01 1.531732529401779175e-01 2.011874169111251831e-01 -1.350704282522201538e-01 5.301811173558235168e-02 -7.507415115833282471e-02 -1.766444295644760132e-01 4.287193343043327332e-02 -1.002177074551582336e-01 -8.256020396947860718e-02 -3.475248813629150391e-01 -1.062967628240585327e-01 6.348019093275070190e-02 3.421166166663169861e-02 -1.217216849327087402e-01 1.019148081541061401e-01 -9.813477098941802979e-02 4.949363321065902710e-02 1.145425513386726379e-01 2.673723697662353516e-01 1.237915456295013428e-01 -2.889324724674224854e-01 2.134614437818527222e-01 -2.157803922891616821e-01 -2.039107084274291992e-01 -1.015528384596109390e-02 -2.954930067062377930e-01 3.371049165725708008e-01
-5.664310976862907410e-02 3.022211790084838867e-01 -1.401851512491703033e-02 -6.327648460865020752e-02 7.833052426576614380e-02 -3.888114169239997864e-02 6.115877628326416016e-02 1.476926542818546295e-02 1.859810054302215576e-01 2.285265624523162842e-01 1.523598879575729370e-01 1.081096101552248001e-02 -4.594451561570167542e-02 4.058605805039405823e-02 7.974321395158767700e-02 2.543521523475646973e-01 -1.635048687458038330e-01 1.506345123052597046e-01 2.732217311859130859e-02 -1.766911745071411133e-01 4.842527210712432861e-01 -1.833942085504531860e-01 -1.151401326060295105e-01 -1.155288442969322205e-01 -8.498072624206542969e-03 -2.927531898021697998e-01 -1.126891225576400757e-01 -1.482113897800445557e-01 -1.350172311067581177e-01 -6.108063831925392151e-02 -2.890133559703826904e-01 3.203613162040710449e-01
3.344013392925262451e-01 1.671825051307678223e-01 -2.627852000296115875e-02 -1.685090810060501099e-01 -5.047456920146942139e-02 3.356851935386657715e-01 2.422867268323898315e-01 -9.874010086059570312e-02 -3.551588952541351318e-02 9.159445017576217651e-02 -3.677359223365783691e-01 6.995391845703125000e-02 1.384796053171157837e-01 1.345530152320861816e-01 -1.113437414169311523e-01 1.981406956911087036e-01 3.668229281902313232e-02 -1.935127936303615570e-02 2.714777886867523193e-01 1.750977523624897003e-02 1.709106266498565674e-01 1.846563965082168579e-01 -6.302890926599502563e-02 2.483527958393096924e-01 -6.161956861615180969e-02 -1.168459355831146240e-01 -1.622755825519561768e-01 -2.174096703529357910e-01 -1.877903044223785400e-01 8.109090849757194519e-03 9.385959804058074951e-02 2.624210715293884277e-01
1.003713607788085938e-01 2.218508124351501465e-01 -1.879739165306091309e-01 -1.497725248336791992e-01 2.480322569608688354e-01 1.662436174228787422e-03 1.804058700799942017e-01 2.557118050754070282e-02 5.878429114818572998e-02 1.783345341682434082e-01 -8.063458651304244995e-02 2.402001917362213135e-01 -1.375649869441986084e-01 -3.668483197689056396e-01 -2.522688806056976318e-01 5.057822912931442261e-02 -2.095703482627868652e-01 1.077465564012527466e-01 1.141197383403778076e-01 9.120276570320129395e-02 -6.658586114645004272e-02 3.325672075152397156e-02 -1.909425109624862671e-01 -9.823639411479234695e-04 3.767604008316993713e-02 -3.661166727542877197e-01 -1.543761938810348511e-01 6.322187930345535278e-02 -2.483553737401962280e-01 2.106187492609024048e-01 -2.811620533466339111e-01 -4.254094883799552917e-02
1.153617203235626221e-01 1.008048132061958313e-01 -1.471061706542968750e-01 7.252383232116699219e-02 -6.183822080492973328e-02 1.269975900650024414e-01 1.846166551113128662e-01 -6.837873160839080811e-02 9.202048927545547485e-02 2.072896659374237061e-01 -2.254429757595062256e-01 6.387131661176681519e-02 -8.911328017711639404e-02 -1.536768078804016113e-01 -5.641372874379158020e-02 1.514786332845687866e-01 -3.241369128227233887e-01 -3.507746458053588867e-01 -6.755010783672332764e-02 4.645887389779090881e-02 1.810599863529205322e-01 4.525704775005578995e-03 1.100105494260787964e-01 1.187840700149536133e-01 -1.060994267463684082e-01 -2.774886786937713623e-01 9.501282125711441040e-02 -2.538954913616180420e-01 3.917567804455757141e-02 1.921937614679336548e-01 -3.476051092147827148e-01 3.346606791019439697e-01
2.481379732489585876e-02 2.422163635492324829e-01 -2.539008855819702148e-01 -9.717049449682235718e-02 4.853154718875885010e-02 1.182752326130867004e-01 3.509556502103805542e-02 -8.887333422899246216e-02 -1.065454035997390747e-01 -2.493748366832733154e-01 -3.057892061769962311e-02 3.782833740115165710e-02 3.440385311841964722e-02 -1.223008334636688232e-01 -1.994809880852699280e-02 -3.065834939479827881e-01 -3.909201622009277344e-01 2.745561897754669189e-01 2.566544711589813232e-01 -8.408635109663009644e-02 2.999007701873779297e-01 1.746805161237716675e-01 8.827401697635650635e-02 -4.100436344742774963e-02 -7.414063066244125366e-02 -2.483286894857883453e-02 -3.742035478353500366e-02 -1.230913586914539337e-02 -3.778716325759887695e-01 -2.474113181233406067e-02 -8.162473328411579132e-03 2.696198225021362305e-01
-4.438634589314460754e-02 2.810297608375549316e-01 8.712094277143478394e-02 -1.169453412294387817e-01 -3.227083384990692139e-01 1.468067020177841187e-01 8.561699837446212769e-02 1.030952408909797668e-01 6.325216591358184814e-02 9.207610040903091431e-02 -2.080655284225940704e-02 1.707040220499038696e-01 1.428347826004028320e-01 -3.302846252918243408e-01 -4.655459895730018616e-02 -2.254236340522766113e-01 -1.723773777484893799e-01 1.005786936730146408e-03 -1.428594142198562622e-01 1.115300804376602173e-01 3.628900945186614990e-01 1.847940832376480103e-01 2.340216636657714844e-01 -2.186818271875381470e-01 -1.483390927314758301e-01 -7.898450642824172974e-02 -1.411688625812530518e-01 -2.415605783462524414e-01 3.212697058916091919e-02 -1.799154095351696014e-02 -8.031460642814636230e-02 2.903295159339904785e-01
3.037207014858722687e-02 7.313411682844161987e-02 -2.553893625736236572e-01 5.823724716901779175e-02 2.389765679836273193e-01 1.225674897432327271e-01 1.526368856430053711e-01 -2.182328104972839355e-01 2.215956002473831177e-01 6.384396553039550781e-02 -2.759745344519615173e-02 1.219919696450233459e-01 1.573088169097900391e-01 -1.869948059320449829e-01 -2.781010270118713379e-01 -2.546790540218353271e-01 4.846405982971191406e-02 2.020541429519653320e-01 5.355196446180343628e-02 2.867167294025421143e-01 1.626359224319458008e-01 1.336254626512527466e-01 -3.387281000614166260e-01 -2.342370748519897461e-01 -6.082732602953910828e-02 -1.834073662757873535e-01 -1.480624675750732422e-01 1.212233155965805054e-01 1.775361411273479462e-02 1.958585828542709351e-01 -1.327929347753524780e-01 1.972152888774871826e-01
1.073641702532768250e-01 3.006147444248199463e-01 -2.069185674190521240e-01 1.567585952579975128e-02 8.967067301273345947e-02 -1.835439950227737427e-01 2.591734230518341064e-01 3.603278473019599915e-02 -2.898995578289031982e-01 7.771217077970504761e-02 -1.229319423437118530e-01 1.581459045410156250e-01 1.643756628036499023e-01 -1.070421040058135986e-01 -3.423087298870086670e-02 -1.046981066465377808e-01 -3.070976138114929199e-01 -1.723969578742980957e-01 1.861674487590789795e-01 -5.458089709281921387e-02 2.461684495210647583e-01 8.101710677146911621e-02 -3.057094514369964600e-01 -1.093650087714195251e-01 -1.630060821771621704e-01 -3.170618116855621338e-01 -1.820724457502365112e-01 1.009424030780792236e-01 -1.378803253173828125e-01 1.069517061114311218e-01 -6.470338255167007446e-02 1.571822315454483032e-01
-1.742255687713623047e-01 3.683452606201171875e-01 1.318313777446746826e-01 -2.669414877891540527e-01 -8.491849526762962341e-03 2.773810625076293945e-01 1.273831576108932495e-01 -3.380532860755920410e-01 1.060527637600898743e-01 6.708243489265441895e-02 -2.051343470811843872e-01 -8.906359784305095673e-03 6.617682985961437225e-03 -2.167218327522277832e-01 -7.442779839038848877e-02 1.378047764301300049e-01 -9.138432890176773071e-02 -1.707035899162292480e-01 -1.398267000913619995e-01 -1.774842292070388794e-01 2.832553982734680176e-01 -1.872821152210235596e-01 -6.679357588291168213e-02 6.788514088839292526e-03 -1.494792103767395020e-01 -1.655109822750091553e-01 -3.011865913867950439e-01 -1.840711534023284912e-01 -1.176151037216186523e-01 -4.986528307199478149e-02 7.729148119688034058e-02 5.810846760869026184e-02
8.970191329717636108e-02 3.072321712970733643e-01 -1.384904533624649048e-01 -3.103129565715789795e-01 8.495760709047317505e-02 -2.067138627171516418e-02 -7.690770924091339111e-02 1.268185973167419434e-01 -4.805073887109756470e-02 1.345015317201614380e-01 -1.213986352086067200e-01 1.787777096033096313e-01 -2.964149601757526398e-02 -2.969182133674621582e-01 -2.378500550985336304e-01 2.000844851136207581e-02 -1.373405903577804565e-01 -9.838111145654693246e-05 9.281421452760696411e-02 -6.543450802564620972e-02 2.006738632917404175e-02 -1.974520683288574219e-01 5.950539186596870422e-02 4.448149725794792175e-02 -3.116978704929351807e-01 -3.111790716648101807e-01 -3.582979440689086914e-01 -8.085022121667861938e-02 -3.315582573413848877e-01 -2.176924981176853180e-02 -1.292661279439926147e-01 8.154784888029098511e-02
-1.225859448313713074e-01 4.757929146289825439e-01 9.505236521363258362e-03 -9.022743999958038330e-02 -7.373827695846557617e-02 4.163939654827117920e-01 1.051883324980735779e-01 -2.566085159778594971e-01 -1.233163550496101379e-01 -1.050693467259407043e-01 1.648955792188644409e-01 6.284337490797042847e-02 1.872947365045547485e-01 -1.331997513771057129e-01 -5.643328651785850525e-02 -9.986040182411670685e-03 -4.456348717212677002e-02 9.478615969419479370e-02 -1.644345223903656006e-01 -5.741890519857406616e-02 6.791436672210693359e-02 7.534655928611755371e-02 -2.924239933490753174e-01 -6.717292219400405884e-02 -2.890517935156822205e-02 4.224152117967605591e-02 -4.364000260829925537e-02 -2.301852703094482422e-01 4.723019152879714966e-02 5.244030430912971497e-02 -2.335368096828460693e-01 3.499819636344909668e-01
6.200959160923957825e-02 1.389983296394348145e-01 4.076010733842849731e-02 8.012383244931697845e-03 1.297722905874252319e-01 -1.628368645906448364e-01 -6.033005937933921814e-02 -7.096862792968750000e-02 -1.592687368392944336e-01 -1.774570047855377197e-01 -1.314636413007974625e-02 -8.099990338087081909e-02 8.805973082780838013e-02 -2.647238075733184814e-01 -2.557733356952667236e-01 2.785875834524631500e-02 -3.191294670104980469e-01 -5.391889438033103943e-02 5.625105649232864380e-02 -1.756071597337722778e-01 1.726876497268676758e-01 3.327988386154174805e-01 -1.509341150522232056e-01 -6.089685112237930298e-02 -2.732970714569091797e-01 -3.717308044433593750e-01 -3.118110895156860352e-01 -2.609249204397201538e-02 -1.351716220378875732e-01 -1.374744996428489685e-02 -2.628128416836261749e-02 2.823180556297302246e-01
9.539975225925445557e-02 3.319938480854034424e-01 -1.455151736736297607e-01 -3.293192759156227112e-02 2.904909551143646240e-01 2.128639221191406250e-01 2.797516584396362305e-01 -2.354082837700843811e-02 1.218779906630516052e-01 8.966922760009765625e-02 -1.058010011911392212e-01 2.320237159729003906e-01 1.914973258972167969e-01 9.184588491916656494e-02 -1.406134217977523804e-01 -8.258782327175140381e-02 -2.835433781147003174e-01 -4.834671691060066223e-02 1.845508366823196411e-01 -6.497047096490859985e-02 1.074348986148834229e-01 2.055902034044265747e-01 2.313339114189147949e-01 -2.764508500695228577e-02 -2.605449222028255463e-02 -1.161701381206512451e-01 2.582120895385742188e-01 -3.356011211872100830e-01 1.462215334177017212e-01 -1.772762238979339600e-01 -4.931110516190528870e-02 1.116524636745452881e-01
9.139355272054672241e-02 2.758343517780303955e-01 -1.627434603869915009e-02 8.299437910318374634e-02 1.925453692674636841e-01 2.698433995246887207e-01 8.423895388841629028e-02 1.030944213271141052e-01 -1.028787195682525635e-01 4.446443915367126465e-02 -3.560284376144409180e-01 -5.478090420365333557e-02 -1.937801986932754517e-01 9.772302210330963135e-02 -1.710229516029357910e-01 -1.325129903852939606e-02 -2.463836818933486938e-01 1.371704936027526855e-01 -1.441765129566192627e-01 3.852156549692153931e-02 4.734095931053161621e-02 2.505893111228942871e-01 -1.091618835926055908e-01 2.498874664306640625e-01 -6.940034031867980957e-02 -2.251095175743103027e-01 -9.230092912912368774e-02 9.007775783538818359e-02 -2.291858494281768799e-01 -9.576576948165893555e-02 -1.509663760662078857e-01 4.051575660705566406e-01
1.059362664818763733e-01 3.545689582824707031e-01 -4.892639219760894775e-01 3.737938031554222107e-02 1.808851212263107300e-01 1.261090189218521118e-01 2.294043004512786865e-01 1.660001277923583984e-01 2.570801787078380585e-02 1.898710615932941437e-02 -1.378230452537536621e-01 6.207518279552459717e-02 2.170617878437042236e-01 9.922835975885391235e-03 -1.268075257539749146e-01 -1.563963443040847778e-01 -3.747526705265045166e-01 -1.180744171142578125e-01 1.541531533002853394e-01 8.827853016555309296e-04 1.713226884603500366e-01 4.568445682525634766e-02 -9.774242341518402100e-02 5.945058912038803101e-02 -5.572596564888954163e-02 -9.997814893722534180e-02 -7.558548450469970703e-02 3.103345930576324463e-01 -1.767033040523529053e-01 -3.609186783432960510e-02 -6.354869902133941650e-02 8.656787127256393433e-02
4.928644001483917236e-01 1.756367832422256470e-01 -5.423264950513839722e-02 -6.761432439088821411e-02 -6.886741518974304199e-02 1.565855294466018677e-01 3.380043059587478638e-02 6.626223772764205933e-02 5.086405202746391296e-02 2.633130550384521484e-01 -2.276554256677627563e-01 -4.996573552489280701e-02 2.850425057113170624e-02 6.193271651864051819e-02 -9.446983784437179565e-02 -8.703338354825973511e-02 -1.186974719166755676e-01 1.516466680914163589e-02 -1.342677325010299683e-01 1.667651161551475525e-02 -1.185053586959838867e-02 7.599075883626937866e-02 1.496009975671768188e-01 -1.733381897211074829e-01 2.377534471452236176e-02 -1.879424303770065308e-01 -6.028603762388229370e-03 -9.046092629432678223e-02 7.319682836532592773e-02 6.952339410781860352e-02 -2.561352252960205078e-01 5.706719756126403809e-01
3.590164482593536377e-01 1.110412776470184326e-01 -1.674644201993942261e-01 -2.530129253864288330e-01 7.476719468832015991e-02 -3.797185420989990234e-02 -6.055075302720069885e-02 -1.343750059604644775e-01 -7.233108580112457275e-02 -3.138388693332672119e-01 -9.033451229333877563e-02 -2.365238405764102936e-02 2.532388567924499512e-01 -1.515528559684753418e-01 -5.925882235169410706e-02 3.520161611959338188e-03 -3.257359266281127930e-01 -5.531611666083335876e-02 -1.387834399938583374e-01 3.788750991225242615e-02 1.535512208938598633e-01 3.603813797235488892e-02 7.375023514032363892e-02 -1.179209053516387939e-01 -2.992578148841857910e-01 -3.262139260768890381e-01 -3.080110251903533936e-01 1.739458441734313965e-01 8.003763854503631592e-02 -4.090518504381179810e-02 -1.778600364923477173e-01 4.144702397752553225e-04
2.010562419891357422e-01 2.139612883329391479e-01 -2.339950203895568848e-01 -6.132389418780803680e-03 8.494148030877113342e-03 2.383320964872837067e-02 1.413416266441345215e-01 -2.204089760780334473e-01 4.733973741531372070e-02 -1.215851977467536926e-01 -3.683802187442779541e-01 5.753955617547035217e-02 -3.387039899826049805e-02 1.195947751402854919e-01 -2.290722727775573730e-01 1.034448370337486267e-01 -4.010710716247558594e-01 -1.590625010430812836e-02 -1.549914851784706116e-02 3.705148100852966309e-01 1.242249011993408203e-01 2.673998177051544189e-01 -9.437794797122478485e-03 -1.345594078302383423e-01 6.141132861375808716e-02 -1.093327999114990234e-01 -2.033623866736888885e-02 -3.251989483833312988e-01 -3.145425766706466675e-02 -3.692251397296786308e-03 -1.468618065118789673e-01 -8.317188918590545654e-02
1.516282260417938232e-01 3.101089298725128174e-01 1.030727922916412354e-01 -3.655703067779541016e-01 1.280273795127868652e-01 1.975646018981933594e-01 6.171704269945621490e-03 -1.727903485298156738e-01 1.711314022541046143e-01 1.701912432909011841e-01 7.036942988634109497e-02 -1.799556612968444824e-01 2.357205003499984741e-01 6.007458269596099854e-02 -1.513581275939941406e-01 -1.672958135604858398e-01 -2.888901233673095703e-01 7.619513664394617081e-03 1.120376065373420715e-01 7.529447227716445923e-02 2.480637431144714355e-01 1.820778846740722656e-01 2.326936870813369751e-01 -4.286229237914085388e-02 1.067635864019393921e-01 -1.310027092695236206e-01 9.583319723606109619e-02 1.550886780023574829e-01 2.153095304965972900e-01 1.783995926380157471e-01 -1.229713633656501770e-01 1.951641142368316650e-01
1.391042917966842651e-01 2.556575834751129150e-01 -1.727590709924697876e-01 -6.166786327958106995e-02 -1.028278917074203491e-01 2.261277586221694946e-01 -1.125305145978927612e-01 -1.159641817212104797e-01 -8.585846982896327972e-03 2.697755694389343262e-01 3.142806142568588257e-02 1.067675426602363586e-01 6.799318641424179077e-02 -2.428723126649856567e-01 -2.070412188768386841e-01 -1.522086113691329956e-01 -2.698570117354393005e-02 6.296946108341217041e-02 -1.054276153445243835e-01 1.752073876559734344e-02 2.349029295146465302e-02 2.899101078510284424e-01 -1.184937357902526855e-01 -1.310764402151107788e-01 -5.456976965069770813e-02 -2.986236810684204102e-01 5.282771214842796326e-02 7.307074964046478271e-02 -2.664586007595062256e-01 2.237271368503570557e-01 -4.744979739189147949e-01 2.271734736859798431e-02
-7.422892749309539795e-02 1.528778076171875000e-01 -2.018648833036422729e-01 -2.577681243419647217e-01 1.725430190563201904e-01 -1.514435000717639923e-02 8.523473143577575684e-02 -9.443745762109756470e-02 9.739094413816928864e-03 -2.779958304017782211e-03 -2.682540714740753174e-01 1.623078733682632446e-01 3.804316744208335876e-02 1.775747835636138916e-01 -3.162564635276794434e-01 -3.182461857795715332e-01 -4.529611468315124512e-01 -4.181165248155593872e-02 2.074356824159622192e-01 -2.320992648601531982e-01 1.780994981527328491e-01 6.902674585580825806e-02 -2.183019518852233887e-01 -8.774770796298980713e-02 -9.512988477945327759e-02 -1.345392465591430664e-01 -6.163225695490837097e-02 5.334304273128509521e-02 -1.202383860945701599e-01 -1.789608746767044067e-01 4.752116277813911438e-03 9.535547345876693726e-02
-1.458443999290466309e-01 1.451426595449447632e-01 -1.556610614061355591e-01 -4.055070877075195312e-02 5.249649751931428909e-03 1.850259304046630859e-01 8.962419629096984863e-02 -1.955039948225021362e-01 2.162414602935314178e-02 2.600014954805374146e-02 -1.717874705791473389e-01 1.500704884529113770e-01 6.360042840242385864e-02 -3.370906412601470947e-02 2.196385525166988373e-02 -1.370005607604980469e-01 -3.976391255855560303e-02 -1.298753172159194946e-01 -1.197073832154273987e-01 2.029926180839538574e-01 3.212045431137084961e-01 8.897128701210021973e-02 3.769547939300537109e-01 -4.571184217929840088e-01 1.443556249141693115e-01 -2.274051010608673096e-01 -1.654186993837356567e-01 1.338980048894882202e-01 3.078986145555973053e-02 -1.419237703084945679e-01 -2.374908924102783203e-01 2.054318636655807495e-01
2.508682310581207275e-01 3.087681159377098083e-02 -6.068357080221176147e-02 8.802245557308197021e-02 1.824517548084259033e-01 3.136548995971679688e-01 2.363085448741912842e-01 -5.301867052912712097e-02 -6.673608720302581787e-02 8.108857274055480957e-02 -2.541966438293457031e-01 3.759665787220001221e-02 2.683221697807312012e-01 -9.922999888658523560e-02 -2.694086134433746338e-01 1.356729306280612946e-02 -1.135395914316177368e-01 7.510246336460113525e-02 -5.544117093086242676e-02 1.892595589160919189e-01 1.304564066231250763e-02 8.995090425014495850e-02 1.782522201538085938e-01 1.876932978630065918e-01 -1.638113558292388916e-01 -3.623886406421661377e-01 7.579165510833263397e-03 -2.860905528068542480e-01 -1.511696577072143555e-01 8.017048239707946777e-02 -3.091132938861846924e-01 7.148312777280807495e-02
2.027441412210464478e-01 4.536714404821395874e-02 -1.266038715839385986e-01 -3.090680539608001709e-01 -1.035339161753654480e-01 2.597600594162940979e-02 8.802673965692520142e-02 7.851028442382812500e-02 5.522697418928146362e-02 3.411861062049865723e-01 8.287222683429718018e-02 2.285250648856163025e-02 -1.156134456396102905e-01 -5.197743326425552368e-02 -2.789789065718650818e-02 6.804824620485305786e-02 1.570786237716674805e-01 -8.262190967798233032e-02 1.222891882061958313e-01 1.961863785982131958e-02 3.829656839370727539e-01 -1.180325672030448914e-01 3.051391057670116425e-02 -1.105043943971395493e-02 -1.849359124898910522e-01 -1.478808522224426270e-01 -3.151017427444458008e-01 -1.145629510283470154e-01 -1.611148118972778320e-01 5.620539654046297073e-03 -3.473039567470550537e-01 3.848025202751159668e-01
-2.098816679790616035e-03 3.429394364356994629e-01 -1.711866557598114014e-01 -1.875219047069549561e-01 7.700101286172866821e-02 3.370502293109893799e-01 6.630115211009979248e-02 -2.474293559789657593e-01 -6.156678125262260437e-02 1.120117604732513428e-01 6.573898345232009888e-02 -1.519421231932938099e-03 1.782006025314331055e-01 6.667907349765300751e-03 -4.504266008734703064e-02 8.037520945072174072e-02 -6.481646001338958740e-02 1.497815400362014771e-01 -1.645751893520355225e-01 1.569743603467941284e-01 4.456341266632080078e-01 3.024711906909942627e-01 -2.305583506822586060e-01 1.138170249760150909e-02 -2.446242049336433411e-02 2.432970143854618073e-02 -2.190828472375869751e-01 -8.991707861423492432e-02 1.883222907781600952e-01 1.360892802476882935e-01 -1.970493495464324951e-01 2.495958004146814346e-03
2.104326710104942322e-02 2.752023339271545410e-01 8.536453545093536377e-02 -1.548803746700286865e-01 -4.914596304297447205e-02 1.967362128198146820e-02 1.719861775636672974e-01 -3.168613016605377197e-01 1.554093807935714722e-01 4.087820276618003845e-02 2.847853600978851318e-01 4.537071660161018372e-02 -1.140232980251312256e-01 9.336133301258087158e-02 3.539712727069854736e-02 -2.338619977235794067e-01 -2.664578855037689209e-01 -5.802263971418142319e-03 1.632490605115890503e-01 2.736383676528930664e-01 2.751148641109466553e-01 -5.959121882915496826e-02 -4.616577643901109695e-03 -4.984621703624725342e-02 -1.878906637430191040e-01 -3.036898672580718994e-01 4.104645922780036926e-02 3.977532982826232910e-01 -8.487180620431900024e-02 9.081578999757766724e-02 -7.874431461095809937e-02 9.866883605718612671e-02
4.265103489160537720e-02 3.784565627574920654e-01 -7.331418991088867188e-02 -2.596068084239959717e-01 1.345161944627761841e-01 3.000874519348144531e-01 1.751997917890548706e-01 1.754953563213348389e-01 9.509354829788208008e-02 -1.267962455749511719e-01 1.635048389434814453e-01 5.202982574701309204e-02 8.384029567241668701e-02 -8.497947826981544495e-03 -2.201271355152130127e-01 -1.049168631434440613e-01 -7.225924730300903320e-02 6.202574819326400757e-02 -2.328388690948486328e-01 3.608570396900177002e-01 4.645949974656105042e-02 1.663717776536941528e-01 -1.385444849729537964e-01 -8.274010568857192993e-02 1.476997435092926025e-01 -3.090920746326446533e-01 -2.620059549808502197e-01 9.366561658680438995e-03 -3.571657836437225342e-02 9.276960627175867558e-04 -1.758268028497695923e-01 1.541286110877990723e-01
2.766370959579944611e-02 2.910249531269073486e-01 -1.750417649745941162e-01 -3.049214482307434082e-01 1.107881963253021240e-01 2.619219720363616943e-01 5.832615122199058533e-02 -2.692438662052154541e-01 1.487993448972702026e-01 2.076598852872848511e-01 -8.266348391771316528e-02 -5.528259649872779846e-02 3.225443651899695396e-03 3.192617297172546387e-01 -1.775457262992858887e-01 2.422476261854171753e-01 -3.411657735705375671e-02 -5.354707688093185425e-02 7.421775907278060913e-02 2.033625543117523193e-01 1.437360197305679321e-01 -2.074426785111427307e-02 1.446929574012756348e-01 1.418833881616592407e-01 1.281008869409561157e-01 -2.025547921657562256e-01 -6.019396707415580750e-02 -2.224993258714675903e-01 6.025404855608940125e-02 -2.271755486726760864e-01 -2.880118489265441895e-01 7.100799679756164551e-02
6.078280508518218994e-02 2.216083109378814697e-01 -2.903920412063598633e-01 -1.071239560842514038e-01 -9.616117924451828003e-02 2.488013803958892822e-01 -2.543517649173736572e-01 -1.148354858160018921e-01 1.348571628332138062e-01 2.167848646640777588e-01 -9.621886163949966431e-02 1.250551789999008179e-01 1.517363786697387695e-01 -1.651812493801116943e-01 -2.624207735061645508e-01 -6.449712067842483521e-02 -5.420911475084722042e-04 -1.315008401870727539e-01 2.575758285820484161e-02 2.120638489723205566e-01 5.559820309281349182e-02 2.855623364448547363e-01 -1.365119218826293945e-01 -2.048113793134689331e-01 -9.341350942850112915e-02 -2.522780299186706543e-01 -4.497543349862098694e-02 2.580769360065460205e-01 -1.829095557332038879e-02 1.494480669498443604e-01 -3.406980931758880615e-01 3.255679830908775330e-02
-2.648063376545906067e-02 1.321821957826614380e-01 -1.128682419657707214e-01 -6.800130009651184082e-02 -1.530464440584182739e-01 6.933777779340744019e-02 1.134615093469619751e-01 -2.872734069824218750e-01 1.570208668708801270e-01 -2.501361668109893799e-01 -9.460873901844024658e-02 -1.619506510905921459e-03 1.358691751956939697e-01 -2.436367869377136230e-01 -3.653194904327392578e-01 -1.111009418964385986e-01 -2.441649697721004486e-02 -3.137881308794021606e-02 2.297604829072952271e-01 -1.138735264539718628e-01 5.926248058676719666e-02 -2.860684506595134735e-02 -1.100494265556335449e-01 1.028165966272354126e-01 -2.100721746683120728e-02 -2.647539973258972168e-01 -2.969827651977539062e-01 -2.210824340581893921e-01 1.396352350711822510e-01 3.048422336578369141e-01 -3.106184899806976318e-01 1.008033901453018188e-01
2.825009822845458984e-01 1.350559890270233154e-01 -1.654904037714004517e-01 -6.403122842311859131e-02 2.160322070121765137e-01 1.519239246845245361e-01 1.548543721437454224e-01 -2.928845584392547607e-03 -1.960752755403518677e-01 1.713756024837493896e-01 -1.261634528636932373e-01 -1.629504710435867310e-01 -4.865288361907005310e-02 -1.154127642512321472e-01 -2.223534286022186279e-01 8.303666859865188599e-02 -1.815545707941055298e-01 -2.051673978567123413e-01 2.643589302897453308e-02 -1.455210298299789429e-01 1.756033450365066528e-01 2.182584628462791443e-02 -1.813928633928298950e-01 -5.778611451387405396e-02 9.039528667926788330e-02 -2.662222981452941895e-01 -1.867231875658035278e-01 1.489661931991577148e-01 -4.262305498123168945e-01 2.848447561264038086e-01 -5.670604482293128967e-02 1.667488217353820801e-01
3.056325614452362061e-01 1.714820116758346558e-01 -1.063693985342979431e-01 2.595006227493286133e-01 3.072817809879779816e-02 1.857848763465881348e-01 5.647341534495353699e-02 -1.000097841024398804e-01 1.941394060850143433e-01 8.125177770853042603e-02 -3.022649586200714111e-01 -4.976569116115570068e-02 8.905715309083461761e-03 -8.795169740915298462e-02 -3.867826163768768311e-01 -8.499512821435928345e-02 -1.389459818601608276e-01 7.610038854181766510e-03 1.119344457983970642e-01 1.268530637025833130e-01 -4.033550154417753220e-03 4.216343536972999573e-02 1.165648847818374634e-01 2.980818152427673340e-01 -1.946107447147369385e-01 -2.957589626312255859e-01 -2.237223088741302490e-02 -1.595734804868698120e-01 -2.940045297145843506e-01 -1.418172754347324371e-02 -1.142287030816078186e-01 2.094894498586654663e-01
2.281099855899810791e-01 1.514146775007247925e-01 -1.104216501116752625e-01 -6.147868931293487549e-02 -2.749889902770519257e-02 6.965583562850952148e-02 -3.052943646907806396e-01 -1.726820468902587891e-01 3.474118560552597046e-02 -1.243985071778297424e-01 -1.982466727495193481e-01 2.895494997501373291e-01 1.286702752113342285e-01 -1.313863396644592285e-01 -3.250286281108856201e-01 -4.636175185441970825e-02 -1.018347889184951782e-01 -2.296930253505706787e-01 -1.116092130541801453e-01 9.188601374626159668e-02 5.835158750414848328e-02 8.041957765817642212e-02 2.769710719585418701e-01 -5.217671766877174377e-02 2.044066339731216431e-01 -2.821197211742401123e-01 -1.630354523658752441e-01 -2.381684780120849609e-01 -9.157328307628631592e-02 2.336133420467376709e-01 6.917875260114669800e-02 2.307368218898773193e-01
2.892344594001770020e-01 1.508163213729858398e-01 1.770129986107349396e-02 -1.367366313934326172e-01 1.075088456273078918e-01 1.819740384817123413e-01 1.198619902133941650e-01 -2.208067029714584351e-01 3.935779910534620285e-03 -2.492053508758544922e-01 -1.374511569738388062e-01 -1.860988885164260864e-01 1.498912274837493896e-01 1.492779608815908432e-02 -3.009011037647724152e-02 -4.929967597126960754e-02 -2.394980341196060181e-01 -2.839982211589813232e-01 1.100881621241569519e-01 2.982025966048240662e-02 2.609593868255615234e-01 1.707666814327239990e-01 1.451114118099212646e-01 -3.829551041126251221e-01 -4.634238034486770630e-02 -1.773382425308227539e-01 -1.675987392663955688e-01 -2.917980588972568512e-02 1.340002715587615967e-01 1.845699101686477661e-01 6.030318140983581543e-02 3.015463650226593018e-01
1.576170027256011963e-01 1.906067132949829102e-01 5.463867634534835815e-02 -4.333307221531867981e-02 1.289677172899246216e-01 1.077885404229164124e-01 1.278905719518661499e-01 -1.543749421834945679e-01 6.352441757917404175e-02 9.423150122165679932e-02 3.941075876355171204e-02 1.434927731752395630e-01 -1.474030315876007080e-01 -7.106186449527740479e-02 -4.239528253674507141e-02 -2.608558237552642822e-01 -3.344985246658325195e-01 -3.668266236782073975e-01 1.857906430959701538e-01 2.499339543282985687e-02 2.322146743535995483e-01 4.585679993033409119e-02 -2.002424001693725586e-01 -1.423713415861129761e-01 -2.233796566724777222e-01 -1.425558477640151978e-01 -2.910150773823261261e-02 2.382820844650268555e-01 2.327030599117279053e-01 1.057198569178581238e-01 -3.389220833778381348e-01 1.667837798595428467e-01
3.033519685268402100e-01 2.845829725265502930e-01 -1.031489018350839615e-02 -9.410561621189117432e-02 1.240764185786247253e-01 5.821223184466362000e-02 1.928904280066490173e-02 -3.190035372972488403e-02 1.277647614479064941e-01 -1.738606989383697510e-01 -2.915792465209960938e-01 1.913822069764137268e-02 2.868920098990201950e-03 4.478916898369789124e-02 -1.949059665203094482e-01 -7.839700579643249512e-02 -2.121013253927230835e-01 1.068180203437805176e-01 -1.791367977857589722e-01 -1.871755421161651611e-01 2.958278954029083252e-01 -1.532256454229354858e-01 2.889002263545989990e-01 -1.450516134500503540e-01 1.334560960531234741e-01 -1.355010122060775757e-01 1.133228912949562073e-01 -1.764318495988845825e-01 -3.872221102938055992e-03 -1.211474929004907608e-02 1.067879199981689453e-01 4.347937703132629395e-01
1.450503766536712646e-01 1.421572864055633545e-01 -3.661243021488189697e-01 -2.830587029457092285e-01 4.918929189443588257e-03 2.113564014434814453e-01 -1.407465785741806030e-01 -2.175259590148925781e-01 -2.749376185238361359e-02 -9.269677847623825073e-02 -2.930392324924468994e-02 2.494500428438186646e-01 -1.795502603054046631e-01 6.499809026718139648e-02 8.473447710275650024e-02 -1.325443685054779053e-01 1.669434271752834320e-02 -2.536555528640747070e-01 1.337860673666000366e-01 4.286794364452362061e-02 2.284949123859405518e-01 4.723541438579559326e-02 -6.423395872116088867e-02 3.535506129264831543e-02 -1.014331281185150146e-01 -2.389526069164276123e-01 -2.270737588405609131e-01 2.512966096401214600e-01 1.091915145516395569e-01 7.634404301643371582e-02 -3.741349279880523682e-01 1.229436025023460388e-01
4.012360572814941406e-01 1.092074885964393616e-01 -4.600973799824714661e-02 -2.401870042085647583e-01 1.150681152939796448e-01 1.818223744630813599e-01 -2.134483009576797485e-01 4.532743245363235474e-02 -1.002509221434593201e-01 -3.563793748617172241e-02 -2.822115421295166016e-01 1.181643605232238770e-01 -5.767270922660827637e-02 -2.542854845523834229e-01 -1.765584796667098999e-01 -1.956563442945480347e-01 -1.435642875730991364e-02 6.408674269914627075e-02 1.728745736181735992e-02 2.006858140230178833e-01 3.280851244926452637e-01 -1.947373524308204651e-02 2.859121933579444885e-02 -2.418853193521499634e-01 -1.466591060161590576e-01 -5.501784011721611023e-02 -2.130794972181320190e-01 -2.687429636716842651e-02 -2.028086483478546143e-01 -1.940717548131942749e-01 -2.492786198854446411e-01 -8.465207368135452271e-02
2.722342908382415771e-01 1.989017874002456665e-01 -1.236965786665678024e-02 2.572236023843288422e-02 2.639727434143424034e-03 1.313448399305343628e-01 1.992351412773132324e-01 -4.425605759024620056e-02 2.182595878839492798e-01 -2.447113096714019775e-01 -1.179042831063270569e-02 -6.125715374946594238e-02 -1.591704636812210083e-01 -2.092328369617462158e-01 -1.714373379945755005e-02 -9.110176563262939453e-02 1.105182170867919922e-01 4.155759885907173157e-02 2.876947522163391113e-01 1.081473007798194885e-01 3.762529790401458740e-01 -3.182937800884246826e-01 3.596926108002662659e-02 -1.645563095808029175e-01 1.125032082200050354e-02 -2.931045293807983398e-01 -1.875904053449630737e-01 -6.359302997589111328e-02 -1.255018860101699829e-01 1.767849028110504150e-01 -1.925534904003143311e-01 2.201683968305587769e-01
5.762109532952308655e-02 1.232096031308174133e-01 -3.269663453102111816e-02 -2.348190732300281525e-02 1.654019951820373535e-01 -9.970644116401672363e-02 -2.255442924797534943e-02 2.726749517023563385e-02 -1.738536357879638672e-01 4.955829679965972900e-02 1.776023805141448975e-01 5.954930931329727173e-02 -6.448915693908929825e-03 -1.343405991792678833e-02 -1.743979901075363159e-01 -2.272292673587799072e-01 -7.711358368396759033e-02 -9.582028537988662720e-02 2.639446854591369629e-01 9.894429147243499756e-02 1.763033568859100342e-01 8.813253603875637054e-03 -6.397690623998641968e-02 -1.681551039218902588e-01 -1.622508764266967773e-01 -4.703122973442077637e-01 -7.441896200180053711e-02 2.732775211334228516e-01 8.742160350084304810e-02 1.266358345746994019e-01 -3.927284479141235352e-01 3.571003973484039307e-01
5.195716395974159241e-02 1.416916549205780029e-01 -4.646754264831542969e-02 -2.525902539491653442e-02 3.231622576713562012e-01 2.805585265159606934e-01 3.752081096172332764e-01 -3.795802593231201172e-01 1.195168718695640564e-01 -1.523336488753557205e-02 -7.901479303836822510e-02 1.342495977878570557e-01 1.175046563148498535e-01 3.586815297603607178e-02 -6.142477318644523621e-02 -1.559926569461822510e-01 -1.684208214282989502e-01 -9.451661258935928345e-02 1.002784222364425659e-01 1.428735703229904175e-01 2.074259817600250244e-01 1.606552749872207642e-01 3.283683657646179199e-01 -1.307058334350585938e-01 8.906973898410797119e-02 1.480030175298452377e-02 -1.285064071416854858e-01 1.087213978171348572e-01 2.387843281030654907e-01 -4.513897746801376343e-02 -1.721818298101425171e-01 1.942485123872756958e-01
[truncated: 3,274,776 more chars]
