# Supplementary material for: The Language of Innovation
Source: PLoS One. 2020 Apr 30;15(4):e0230107. doi: 10.1371/journal.pone.0230107 (PMC7194493; doi:10.1371/journal.pone.0230107)
Supplement: S11 File — (GZ) [file pone.0230107.s011.tar.gz › 1989-1993/V2Run_18_VS_4500_embeddings1989-1993ED32.txt]

1.326799690723419189e-01 1.143810600042343140e-01 -2.390496581792831421e-01 2.723739445209503174e-01 -8.355904370546340942e-02 -2.047834247350692749e-01 1.449387371540069580e-01 1.250275131314992905e-02 -2.908062338829040527e-01 -1.884684562683105469e-01 2.096062302589416504e-01 -7.969216257333755493e-02 -2.763085961341857910e-01 2.330326475203037262e-02 1.494650244712829590e-01 7.966565340757369995e-02 -2.566727101802825928e-01 -3.885878995060920715e-02 -1.302185207605361938e-01 4.668483883142471313e-02 2.644680142402648926e-01 -1.240623369812965393e-01 -6.913389265537261963e-02 2.235022932291030884e-01 1.709316670894622803e-01 4.466921556740999222e-03 4.055898264050483704e-02 3.700910136103630066e-02 3.160600066184997559e-01 -6.369083421304821968e-04 8.402003347873687744e-02 -3.551731109619140625e-01
3.695846349000930786e-02 3.122645318508148193e-01 -2.698334157466888428e-01 -2.203028202056884766e-01 1.184382885694503784e-01 -1.149662509560585022e-01 2.478102594614028931e-02 -5.367889627814292908e-02 -5.026599764823913574e-02 -2.414842396974563599e-01 1.601852774620056152e-01 -1.248625963926315308e-01 -3.868220150470733643e-01 8.530096965841948986e-04 -2.350471913814544678e-01 1.464152485132217407e-01 7.019828259944915771e-02 2.828291058540344238e-01 8.971407264471054077e-02 7.171931862831115723e-02 9.529915452003479004e-02 -1.828039586544036865e-01 -4.105985164642333984e-02 -1.681728512048721313e-01 4.134807363152503967e-02 1.214368119835853577e-01 -2.583836612757295370e-04 -6.178646907210350037e-02 3.719364106655120850e-01 -2.452290989458560944e-02 2.846700847148895264e-01 -9.901665896177291870e-02
4.838134720921516418e-02 1.793100237846374512e-01 -6.563011556863784790e-02 8.221372961997985840e-02 2.049926519393920898e-01 -2.587587535381317139e-01 1.473542004823684692e-01 1.116039603948593140e-01 -1.393410190939903259e-02 1.442099958658218384e-01 1.397106200456619263e-01 2.696630954742431641e-01 -2.811124324798583984e-01 -3.993903473019599915e-02 -2.987946569919586182e-01 3.861668705940246582e-02 -3.932037949562072754e-01 -2.860384993255138397e-02 -1.477536708116531372e-01 -5.180891603231430054e-02 1.599261350929737091e-02 -1.007420718669891357e-01 -6.599604338407516479e-02 4.020112007856369019e-02 6.468213349580764771e-02 2.237367071211338043e-02 -1.382831484079360962e-01 -1.481177657842636108e-01 1.128899604082107544e-01 5.540579929947853088e-02 4.888632595539093018e-01 -1.726602166891098022e-01
-1.013864427804946899e-01 -1.002951040863990784e-01 -5.748626962304115295e-02 -1.755048930644989014e-01 1.655708849430084229e-01 -1.533090472221374512e-01 1.218124572187662125e-02 -8.067575097084045410e-02 -1.761449128389358521e-02 -1.716917566955089569e-02 3.509284183382987976e-02 1.242559105157852173e-01 -3.291706442832946777e-01 -1.855615228414535522e-01 -7.337084412574768066e-02 2.296818941831588745e-01 -1.091524735093116760e-01 1.145027354359626770e-01 -2.605993449687957764e-01 -1.454879492521286011e-01 2.291566282510757446e-01 -6.566157191991806030e-02 -1.979466341435909271e-02 -1.972818747162818909e-02 8.185468614101409912e-02 3.959136307239532471e-01 1.511161774396896362e-01 1.464326232671737671e-01 9.731860458850860596e-02 -3.062424957752227783e-01 3.512301743030548096e-01 -2.524434328079223633e-01
-2.089556157588958740e-01 1.111487075686454773e-01 -5.421469360589981079e-02 1.062590554356575012e-01 -4.758466407656669617e-02 -2.981007397174835205e-01 -6.322879344224929810e-02 -1.003956049680709839e-01 -2.021852731704711914e-01 -1.209455132484436035e-01 1.998039707541465759e-02 1.950572133064270020e-01 -3.537532985210418701e-01 -2.051196694374084473e-01 -3.777792304754257202e-02 2.263261526823043823e-01 -2.570869028568267822e-01 7.514458894729614258e-02 -2.550456821918487549e-01 2.296870946884155273e-02 2.697259746491909027e-02 -1.024013981223106384e-01 -1.382910311222076416e-01 -7.523846626281738281e-02 3.667319715023040771e-01 1.746647059917449951e-01 9.520725160837173462e-02 -2.186540514230728149e-01 2.813968062400817871e-02 -1.114317402243614197e-01 3.092504441738128662e-01 8.181945979595184326e-02
2.502760477364063263e-02 1.265929341316223145e-01 -5.282342806458473206e-02 -5.531215295195579529e-02 -1.181509941816329956e-01 -3.860569745302200317e-02 -1.180691123008728027e-01 -1.120708659291267395e-01 -6.507102400064468384e-02 3.095245547592639923e-02 1.107755824923515320e-01 -5.327586084604263306e-02 -4.790041595697402954e-02 1.920601725578308105e-01 -4.374677836894989014e-01 1.524869948625564575e-01 -1.612156182527542114e-01 1.796106696128845215e-01 8.535870164632797241e-02 -1.454357355833053589e-01 1.582600474357604980e-01 -1.602623164653778076e-01 -1.792495846748352051e-01 -2.673544734716415405e-02 3.892758786678314209e-01 8.003836125135421753e-02 -1.166986376047134399e-01 -4.531050845980644226e-02 3.749075233936309814e-01 -1.382843106985092163e-01 3.648277819156646729e-01 1.574149727821350098e-01
-2.009791433811187744e-01 -4.441666603088378906e-02 -2.911061346530914307e-01 -5.326476879417896271e-03 -5.048279091715812683e-02 -4.586087167263031006e-02 -4.412855207920074463e-02 -1.605136692523956299e-01 -1.313487999141216278e-02 1.853670030832290649e-01 -1.053457558155059814e-01 -7.927267998456954956e-02 -2.864076793193817139e-01 2.121128439903259277e-01 2.162870168685913086e-01 2.454181611537933350e-01 -2.681101560592651367e-01 -1.924455910921096802e-02 -1.554743796586990356e-01 -5.558460578322410583e-02 2.188853733241558075e-02 -2.777949273586273193e-01 1.918280720710754395e-01 1.793583631515502930e-01 3.974159657955169678e-01 -5.595150962471961975e-02 6.517101079225540161e-02 -1.170738339424133301e-01 -3.266251459717750549e-02 7.367527484893798828e-02 3.494698405265808105e-01 2.781152352690696716e-02
-6.422706879675388336e-03 1.453316658735275269e-01 -4.731152951717376709e-02 1.718234121799468994e-01 2.275116294622421265e-01 -7.262022048234939575e-02 7.019795477390289307e-02 -1.344371587038040161e-03 -3.051317036151885986e-01 1.312169432640075684e-01 2.362618744373321533e-01 -4.836333543062210083e-02 -2.190303057432174683e-01 -6.640797853469848633e-02 -1.931906491518020630e-01 2.229833751916885376e-01 -2.853040993213653564e-01 1.064531877636909485e-01 -2.374869287014007568e-01 -1.743916571140289307e-01 1.649886220693588257e-01 -1.365260919556021690e-03 -2.746751308441162109e-01 6.403444707393646240e-02 2.186933457851409912e-01 1.886587888002395630e-01 1.317061632871627808e-01 -3.531764447689056396e-02 8.808717131614685059e-02 1.922324001789093018e-01 3.625977337360382080e-01 1.126280799508094788e-01
-1.513006240129470825e-01 7.452058047056198120e-02 -1.303961873054504395e-02 -1.429384499788284302e-01 -2.044445425271987915e-01 -2.160494029521942139e-01 5.859158560633659363e-02 -1.367238909006118774e-01 -1.545467078685760498e-01 1.136071756482124329e-01 -8.669955283403396606e-02 -1.393560469150543213e-01 -2.050433158874511719e-01 -9.523279219865798950e-02 -2.885748147964477539e-01 6.121548265218734741e-02 -3.307694494724273682e-01 -8.736164867877960205e-02 -1.803104206919670105e-02 1.950438618659973145e-01 6.728144828230142593e-03 -2.865034043788909912e-01 -4.541418328881263733e-02 5.346233397722244263e-02 1.799042671918869019e-01 2.489067614078521729e-01 2.641729637980461121e-02 1.360515356063842773e-01 3.938618600368499756e-01 -8.352885395288467407e-02 3.275550007820129395e-01 1.144848987460136414e-01
-4.632323049008846283e-03 3.712752461433410645e-01 1.482541207224130630e-02 -2.473808676004409790e-01 3.947504237294197083e-02 -7.196678221225738525e-02 -1.191555410623550415e-01 7.061607390642166138e-02 -4.063040614128112793e-01 -3.570469096302986145e-02 1.240742951631546021e-02 -7.073253393173217773e-02 -3.516707420349121094e-01 1.834909021854400635e-01 -2.179747819900512695e-01 2.787270247936248779e-01 3.366199880838394165e-02 1.403475105762481689e-01 4.014327749609947205e-02 -8.303123712539672852e-02 9.223982691764831543e-02 -2.106333673000335693e-01 -1.449442207813262939e-01 2.411333173513412476e-01 -2.791086584329605103e-02 9.976004809141159058e-02 2.971961162984371185e-02 1.449637413024902344e-01 1.420274525880813599e-01 -7.574167847633361816e-02 3.052582442760467529e-01 8.747221529483795166e-02
3.705297037959098816e-02 2.020866125822067261e-01 6.687786895781755447e-03 1.219025533646345139e-02 -1.853588521480560303e-01 -1.510845422744750977e-01 8.358758687973022461e-02 -1.552028805017471313e-01 -1.600179374217987061e-01 -5.437581241130828857e-02 1.541168242692947388e-01 -1.130106076598167419e-01 -6.816571205854415894e-02 2.413843572139739990e-01 -1.342147290706634521e-01 -2.926882170140743256e-02 -3.484831154346466064e-01 3.314535915851593018e-01 4.315879195928573608e-02 -3.271049857139587402e-01 6.807621568441390991e-02 -1.552668213844299316e-01 -1.261087059974670410e-01 -1.042802408337593079e-01 1.877329349517822266e-01 4.686899855732917786e-02 -2.177238278090953827e-02 1.626333594322204590e-01 2.145552933216094971e-01 -8.935013413429260254e-02 3.899673521518707275e-01 -2.373358011245727539e-01
-3.999651595950126648e-02 5.361969470977783203e-01 -8.605520427227020264e-02 -9.091255068778991699e-02 1.988544687628746033e-02 -2.489944249391555786e-01 -1.186191067099571228e-01 -1.658642441034317017e-01 -1.239866316318511963e-01 -2.737906575202941895e-01 9.707192331552505493e-02 -4.682141542434692383e-02 -1.894464492797851562e-01 9.068584442138671875e-02 -1.151924878358840942e-01 1.732339709997177124e-01 -3.065375983715057373e-01 1.937568485736846924e-01 -5.638162791728973389e-02 -8.718389272689819336e-02 4.278702661395072937e-02 -6.553547084331512451e-02 -1.235242933034896851e-01 1.871481090784072876e-01 -4.559784755110740662e-02 -1.238058432936668396e-01 4.000722616910934448e-02 -2.155485749244689941e-02 2.454351931810379028e-01 -1.227644979953765869e-01 2.769930362701416016e-01 1.780531555414199829e-01
7.937217503786087036e-02 1.818623095750808716e-01 -1.185772940516471863e-01 1.716242581605911255e-01 2.879576943814754486e-02 -1.701668500900268555e-01 -1.625808477401733398e-01 1.320172548294067383e-01 -1.633785665035247803e-01 -5.900567024946212769e-02 1.250877380371093750e-01 -8.037675172090530396e-02 7.120737340301275253e-03 -9.531049430370330811e-02 -3.700313344597816467e-02 5.714498832821846008e-02 -3.759529292583465576e-01 2.211611866950988770e-01 -4.462400451302528381e-02 2.118950188159942627e-01 2.050330489873886108e-01 -5.917680636048316956e-02 -2.218601554632186890e-01 4.199669510126113892e-02 3.311201930046081543e-01 1.816075146198272705e-01 1.425268352031707764e-01 1.234454214572906494e-01 -5.021385848522186279e-02 2.263672836124897003e-02 4.837715029716491699e-01 -1.688183099031448364e-01
-1.552045643329620361e-01 -7.147610886022448540e-04 -3.685630857944488525e-02 -1.524989902973175049e-01 3.825639188289642334e-02 -3.261770308017730713e-01 1.282857656478881836e-01 6.583189219236373901e-02 -2.303898185491561890e-01 -8.163531124591827393e-02 1.010245606303215027e-01 -2.030002623796463013e-01 -1.356062740087509155e-01 1.191949844360351562e-01 -1.266603022813796997e-01 1.996511071920394897e-01 -1.420316547155380249e-01 1.295399200171232224e-02 -3.561185896396636963e-01 1.102812401950359344e-02 1.922576576471328735e-01 -1.198968812823295593e-01 -3.295611143112182617e-01 -1.980990916490554810e-02 2.523070275783538818e-01 1.896764636039733887e-01 9.527439624071121216e-02 -1.880534738302230835e-01 -1.648314669728279114e-02 -2.893370389938354492e-01 2.954222559928894043e-01 -5.344251170754432678e-03
1.243663430213928223e-01 -6.590057909488677979e-02 1.204172372817993164e-01 1.673194617033004761e-01 -5.427133664488792419e-02 6.223055347800254822e-02 -2.285944372415542603e-01 7.658617198467254639e-02 -6.577011197805404663e-02 -6.029589846730232239e-02 8.048224449157714844e-02 1.914983689785003662e-01 -2.757095396518707275e-01 -1.680152565240859985e-01 -2.354881465435028076e-01 -2.972088567912578583e-02 -2.531371116638183594e-01 -1.232999190688133240e-01 -7.323672622442245483e-02 -3.840525448322296143e-02 2.513706684112548828e-01 -2.010205835103988647e-01 -3.232357501983642578e-01 1.757000684738159180e-01 2.521558701992034912e-01 1.459820661693811417e-02 -2.694586105644702911e-02 -8.771904557943344116e-02 2.938758432865142822e-01 -5.074001103639602661e-02 3.710649609565734863e-01 -1.927451342344284058e-01
1.961787045001983643e-01 4.604919552803039551e-01 -2.255836576223373413e-01 -5.359406769275665283e-02 -5.421624705195426941e-02 -4.297687485814094543e-02 -4.865415766835212708e-02 -6.357780843973159790e-02 -1.648360490798950195e-01 -7.001728564500808716e-02 1.797960251569747925e-01 -1.267224550247192383e-01 -1.142187863588333130e-01 -1.007118970155715942e-01 -1.232813000679016113e-01 -3.056750632822513580e-02 -2.367593795061111450e-01 1.341716498136520386e-01 -6.587281078100204468e-02 6.302246451377868652e-02 1.126089245080947876e-01 -3.260139524936676025e-01 -7.612040638923645020e-02 2.258379161357879639e-01 5.557252839207649231e-02 2.625026106834411621e-01 9.745235741138458252e-02 2.605579793453216553e-01 1.637183874845504761e-01 -2.694497108459472656e-01 2.380040287971496582e-01 3.402811288833618164e-02
4.903685301542282104e-02 1.968469172716140747e-01 -1.712382733821868896e-01 2.430562973022460938e-01 5.586774647235870361e-02 -4.976020753383636475e-02 -1.821540445089340210e-01 1.228952333331108093e-01 -1.521417349576950073e-01 1.206005364656448364e-01 8.287589997053146362e-02 -2.972390875220298767e-02 -1.262928545475006104e-01 5.281377211213111877e-02 -1.454501003026962280e-01 2.000415176153182983e-01 -2.464053481817245483e-01 2.679002881050109863e-01 -1.275332123041152954e-01 5.077841132879257202e-02 3.139066398143768311e-01 -2.177982628345489502e-01 -7.328072935342788696e-02 2.933100610971450806e-02 2.255141288042068481e-01 3.243360817432403564e-01 -3.647647099569439888e-03 -1.862755417823791504e-01 -8.163807541131973267e-02 2.149354219436645508e-01 3.674889504909515381e-01 -9.490261226892471313e-02
1.136699989438056946e-01 -2.257804125547409058e-01 -3.524611294269561768e-01 1.443778425455093384e-01 1.039507463574409485e-01 -8.597794175148010254e-02 1.920741423964500427e-02 -4.806371778249740601e-02 -5.024423077702522278e-02 -1.876291036605834961e-01 -7.943972200155258179e-02 -2.873537540435791016e-01 -4.894210398197174072e-01 1.163903251290321350e-02 6.131351366639137268e-02 1.449565142393112183e-01 -1.931890547275543213e-01 -1.209830958396196365e-02 -8.167646825313568115e-02 2.867248952388763428e-01 6.433179974555969238e-02 8.668972179293632507e-03 -1.496813260018825531e-02 1.537970751523971558e-01 5.070028454065322876e-02 9.073393046855926514e-02 -1.268238872289657593e-01 1.236835867166519165e-01 1.305083334445953369e-01 1.429082900285720825e-01 3.005276322364807129e-01 -2.338810861110687256e-01
4.998235031962394714e-02 -1.867773681879043579e-01 -1.617861390113830566e-01 6.040515005588531494e-02 1.736651733517646790e-02 -4.308591410517692566e-02 -2.647792175412178040e-02 -5.889476835727691650e-02 -2.234264612197875977e-01 -1.261253654956817627e-01 1.586103141307830811e-01 -2.730107121169567108e-02 -2.029095441102981567e-01 -1.735130548477172852e-01 -1.111054942011833191e-01 2.403787672519683838e-01 5.649304762482643127e-02 2.087804079055786133e-01 -2.858892679214477539e-01 1.319196224212646484e-01 1.304272264242172241e-01 -1.518851518630981445e-01 9.072768501937389374e-03 -1.275629550218582153e-02 2.513691782951354980e-01 3.795405328273773193e-01 1.697760373353958130e-01 -5.547390505671501160e-02 -1.939626410603523254e-02 -2.760252654552459717e-01 4.301633834838867188e-01 -7.964039593935012817e-02
-1.562177687883377075e-01 1.802527308464050293e-01 1.691294461488723755e-02 1.328104287385940552e-01 4.355232045054435730e-02 1.062953006476163864e-02 -2.025558948516845703e-01 -6.992071866989135742e-02 -3.278492391109466553e-01 1.063653305172920227e-01 -1.263864524662494659e-02 -1.427947431802749634e-01 -1.297568976879119873e-01 9.282853454351425171e-03 -1.384428292512893677e-01 2.630865275859832764e-01 -2.782813906669616699e-01 1.713705360889434814e-01 2.867543324828147888e-02 2.421692460775375366e-01 3.654469847679138184e-01 2.489302307367324829e-02 -1.972015574574470520e-02 7.641880214214324951e-02 2.755051851272583008e-01 1.688641458749771118e-01 1.776485741138458252e-01 -1.698619425296783447e-01 3.438407182693481445e-02 1.260326057672500610e-01 3.786975145339965820e-01 -2.479924447834491730e-02
-1.900037825107574463e-01 2.732032537460327148e-01 2.725583501160144806e-02 1.960489451885223389e-01 1.059480234980583191e-01 -6.789060682058334351e-02 -1.763143241405487061e-01 8.415681868791580200e-02 -7.888633757829666138e-02 -7.796429563313722610e-04 5.372299626469612122e-02 -5.123719945549964905e-02 -2.749376371502876282e-02 1.657960414886474609e-01 -9.348090738058090210e-02 1.549911592155694962e-02 -3.667998611927032471e-01 8.359578251838684082e-02 -2.500364184379577637e-01 -1.945024356245994568e-02 3.375538289546966553e-01 1.360488822683691978e-03 -8.375111222267150879e-02 1.666924729943275452e-02 3.460249304771423340e-01 3.039610683917999268e-01 1.554742306470870972e-01 -1.292673349380493164e-01 2.214487791061401367e-01 -2.855947054922580719e-02 2.988939285278320312e-01 -1.710409373044967651e-01
2.965048328042030334e-02 1.757946237921714783e-02 -6.824538856744766235e-02 7.831477373838424683e-02 4.362219944596290588e-02 -1.716884374618530273e-01 1.466555241495370865e-02 -6.250812113285064697e-02 -3.102242946624755859e-01 -8.021219074726104736e-02 9.238329529762268066e-02 9.343323111534118652e-02 -2.132826298475265503e-01 2.339307963848114014e-01 1.022785305976867676e-01 -2.042582258582115173e-03 -1.511145383119583130e-01 -6.291172653436660767e-02 -1.540057957172393799e-01 1.695391982793807983e-01 1.164802834391593933e-01 -2.654208540916442871e-01 -3.240740299224853516e-02 8.059526979923248291e-02 4.301458597183227539e-02 2.844138145446777344e-01 3.262974619865417480e-01 -1.347389668226242065e-01 5.668910741806030273e-01 -1.068636700510978699e-01 5.548667162656784058e-02 8.863707631826400757e-02
2.562669813632965088e-01 2.064732313156127930e-01 -1.293626725673675537e-01 -1.747242659330368042e-01 3.581612557172775269e-02 -2.055415883660316467e-02 3.393220715224742889e-03 -1.169737055897712708e-02 -1.662943661212921143e-01 -3.778007254004478455e-02 6.828026846051216125e-03 -4.157255887985229492e-01 -5.430495366454124451e-02 -1.292646080255508423e-01 -2.291977107524871826e-01 2.494450211524963379e-01 -1.833365857601165771e-01 -3.922288306057453156e-03 -1.640057116746902466e-01 -1.768696010112762451e-01 5.596052482724189758e-02 -4.318549335002899170e-01 -8.068324625492095947e-02 -1.011465117335319519e-01 6.725876778364181519e-02 1.910092830657958984e-01 -2.415753006935119629e-01 -4.060678929090499878e-02 2.184708416461944580e-01 -4.584530368447303772e-02 1.093641296029090881e-01 -2.126602083444595337e-01
1.503778547048568726e-01 -7.737965881824493408e-02 -8.120303601026535034e-02 1.425748169422149658e-01 -2.101224102079868317e-02 -1.558030694723129272e-01 6.941709667444229126e-02 7.605064660310745239e-02 -3.121336400508880615e-01 -1.514823287725448608e-01 5.773557350039482117e-02 -1.265537589788436890e-01 -1.992177814245223999e-01 -2.088546156883239746e-01 -2.630190551280975342e-01 6.748317927122116089e-02 -1.976607441902160645e-01 -6.085548177361488342e-02 7.497821003198623657e-02 4.791841283440589905e-02 2.392448186874389648e-01 5.232189223170280457e-02 -2.655275464057922363e-01 1.579066365957260132e-01 3.722212016582489014e-01 1.484411358833312988e-01 1.121923606842756271e-02 -7.582526654005050659e-02 1.059025228023529053e-01 1.159294769167900085e-01 4.054414927959442139e-01 -2.253703922033309937e-01
1.795459389686584473e-01 2.976512610912322998e-01 -2.465944886207580566e-01 -7.561682257801294327e-03 3.286036103963851929e-02 4.712083190679550171e-02 -2.079025954008102417e-01 -1.004789099097251892e-01 -1.349540948867797852e-01 -3.211429342627525330e-02 -9.746511280536651611e-02 4.834524542093276978e-02 -5.013653542846441269e-03 -1.339503228664398193e-01 -1.511375308036804199e-01 1.858828514814376831e-01 -3.788790106773376465e-01 1.159610524773597717e-01 -9.085205942392349243e-02 -2.388268411159515381e-01 1.904995441436767578e-01 1.629784405231475830e-01 -1.530478298664093018e-01 1.168815195560455322e-01 3.939433395862579346e-02 2.970810793340206146e-02 -1.093620955944061279e-01 6.864712387323379517e-02 2.090646177530288696e-01 -8.530831336975097656e-02 5.117895007133483887e-01 -3.148861601948738098e-02
7.927992194890975952e-02 2.590340189635753632e-02 -6.683929264545440674e-02 -2.612386643886566162e-01 1.315870974212884903e-02 -3.049969673156738281e-01 -1.380966305732727051e-01 -6.581039726734161377e-02 -6.496416032314300537e-02 -9.422415494918823242e-02 7.043123990297317505e-02 -5.631433427333831787e-02 -1.490148007869720459e-01 -2.863447964191436768e-01 -2.185784280300140381e-01 3.499786853790283203e-01 -2.390315383672714233e-01 2.416343837976455688e-01 -8.451677858829498291e-02 1.585764288902282715e-01 -8.080242574214935303e-02 -9.396412968635559082e-02 -1.973285079002380371e-01 2.380442470312118530e-01 1.782737523317337036e-01 -2.479052729904651642e-02 4.553261026740074158e-02 -1.379087753593921661e-02 3.797317147254943848e-01 -1.742403507232666016e-01 1.824692189693450928e-01 8.219955861568450928e-02
-2.073820829391479492e-01 1.911418884992599487e-01 5.290355905890464783e-02 -4.885385930538177490e-02 1.209853067994117737e-01 -2.951964922249317169e-02 1.663526147603988647e-01 5.809819698333740234e-02 -1.076934784650802612e-01 -2.709010541439056396e-01 -3.177177160978317261e-02 5.090356618165969849e-02 -1.334714740514755249e-01 1.133899316191673279e-01 -2.344188094139099121e-02 2.481845617294311523e-01 -3.799527287483215332e-01 8.056914433836936951e-03 1.393892765045166016e-01 8.598707616329193115e-03 1.794479042291641235e-01 -5.335445404052734375e-01 -4.604039713740348816e-02 9.810651093721389771e-02 2.203511148691177368e-01 5.033069849014282227e-02 -1.466368585824966431e-01 1.735867708921432495e-01 -2.300205975770950317e-01 -1.765399575233459473e-01 -3.338046371936798096e-02 -8.276892453432083130e-02
3.800727799534797668e-02 1.026235446333885193e-01 6.994060426950454712e-02 7.053782790899276733e-02 2.555994689464569092e-02 1.356431543827056885e-01 2.553458511829376221e-02 1.315415799617767334e-01 2.167275100946426392e-01 3.264460712671279907e-02 -4.716985300183296204e-02 -2.415164373815059662e-02 -4.827044606208801270e-01 2.127519100904464722e-01 -3.532901406288146973e-01 2.642894983291625977e-01 -2.991746962070465088e-01 -8.645366877317428589e-02 8.849098533391952515e-02 8.416862040758132935e-02 -4.646074399352073669e-02 -8.311336487531661987e-02 7.711218297481536865e-02 4.137709140777587891e-01 1.496610641479492188e-01 1.703024059534072876e-01 -1.362033784389495850e-01 -1.316773891448974609e-01 2.538063004612922668e-02 -1.141144558787345886e-01 1.185798868536949158e-01 -6.512534618377685547e-02
-1.444711089134216309e-01 1.134388670325279236e-01 -2.478361725807189941e-01 -2.669387161731719971e-01 1.330276578664779663e-01 -1.213072165846824646e-01 4.804516956210136414e-02 -1.560085453093051910e-02 -3.360383510589599609e-01 6.943988054990768433e-02 1.916898488998413086e-01 -6.800509872846305370e-04 -7.660713046789169312e-02 2.243690341711044312e-01 -3.856971114873886108e-02 2.756970524787902832e-01 -3.448306322097778320e-01 5.206466466188430786e-02 1.698588021099567413e-02 1.071960628032684326e-01 -8.590964227914810181e-02 -7.274634670466184616e-03 1.554058790206909180e-01 2.117802053689956665e-01 3.994416296482086182e-01 2.251473441720008850e-02 -2.121671885251998901e-01 9.331446141004562378e-02 1.681868135929107666e-01 -2.257880717515945435e-01 2.375607192516326904e-02 8.350684493780136108e-02
-8.942790329456329346e-02 -3.567098081111907959e-02 1.064273715019226074e-02 1.678052246570587158e-01 1.258665025234222412e-01 -3.767633736133575439e-01 -1.118217557668685913e-01 -1.076076328754425049e-01 -2.096883952617645264e-01 -3.412608206272125244e-01 -9.481599181890487671e-02 -1.846593767404556274e-01 -3.288557231426239014e-01 2.674695337191224098e-03 -5.354513227939605713e-02 -5.972753092646598816e-02 -2.714788019657135010e-01 -1.069657318294048309e-02 -6.767815351486206055e-02 1.309072077274322510e-01 -3.427314572036266327e-03 6.528292596340179443e-02 -2.867297232151031494e-01 1.469847261905670166e-01 2.601095139980316162e-01 -6.390669848769903183e-03 -1.781347990036010742e-01 2.565712109208106995e-02 3.189387321472167969e-01 -1.003532409667968750e-01 2.148448526859283447e-01 -2.852196805179119110e-02
-8.222772926092147827e-02 1.549204587936401367e-01 -1.405282318592071533e-01 -7.478360831737518311e-02 1.826149523258209229e-01 -5.979584529995918274e-02 -3.600726425647735596e-01 8.652702718973159790e-02 -2.471604198217391968e-02 8.999431878328323364e-02 1.701072305440902710e-01 9.853201359510421753e-02 -1.516824513673782349e-01 4.754561930894851685e-02 -2.505549490451812744e-01 2.676923274993896484e-01 -1.722474545240402222e-01 7.041006535291671753e-02 -1.811143755912780762e-01 -4.057977348566055298e-02 4.032311737537384033e-01 -9.314822405576705933e-02 -1.715675741434097290e-01 -7.435057312250137329e-02 2.800346910953521729e-01 1.107460260391235352e-01 1.563196480274200439e-01 -1.038236245512962341e-01 1.486399620771408081e-01 1.229920685291290283e-01 3.369247019290924072e-01 -1.040413752198219299e-01
-9.096582233905792236e-02 -7.527645211666822433e-03 -3.491002023220062256e-01 -1.615522801876068115e-01 8.149192482233047485e-02 -2.660606503486633301e-01 4.894005507230758667e-02 -1.074415631592273712e-03 -4.177668690681457520e-01 -1.023049727082252502e-01 2.761977612972259521e-01 -4.361268505454063416e-02 -5.302639305591583252e-02 1.252335608005523682e-01 -2.414189875125885010e-01 1.905610710382461548e-01 -2.417795211076736450e-01 1.001482605934143066e-01 7.021475583314895630e-02 -1.635426878929138184e-01 2.907894849777221680e-01 -1.856962740421295166e-01 1.738813668489456177e-01 3.122425973415374756e-01 -2.704347111284732819e-02 9.534417837858200073e-02 -3.067113086581230164e-02 9.269917011260986328e-02 -8.473309874534606934e-02 -1.992222294211387634e-02 3.613374382257461548e-02 -1.114703640341758728e-01
-7.299420982599258423e-02 1.432737261056900024e-01 -1.000779718160629272e-01 8.721856772899627686e-02 1.444778740406036377e-01 -5.401816964149475098e-02 -1.495908647775650024e-01 5.111368745565414429e-02 -2.863446474075317383e-01 1.905659399926662445e-02 1.757898628711700439e-01 1.081778854131698608e-01 -4.063767381012439728e-03 2.365286648273468018e-02 -1.639861017465591431e-01 2.328379899263381958e-01 -1.769599020481109619e-01 1.986143440008163452e-01 -3.544471859931945801e-01 1.080924496054649353e-01 3.196571469306945801e-01 1.967384219169616699e-01 -7.200139015913009644e-02 9.135990403592586517e-03 2.981379032135009766e-01 1.876382827758789062e-01 -1.629329174757003784e-01 -5.518102273344993591e-02 2.745576500892639160e-01 1.955250352621078491e-01 2.614773213863372803e-01 -1.058092266321182251e-01
1.650289893150329590e-01 1.022689864039421082e-01 -7.576569914817810059e-02 -1.479466259479522705e-02 1.514228880405426025e-01 -4.498340487480163574e-01 4.859794676303863525e-02 -1.994467973709106445e-01 -2.430684268474578857e-01 -1.572014577686786652e-02 1.862168908119201660e-01 -4.653632640838623047e-02 -3.029576539993286133e-01 -8.559892885386943817e-03 6.135143339633941650e-02 1.944112330675125122e-01 -2.074815481901168823e-01 8.830705774016678333e-04 -2.566614449024200439e-01 -8.315169066190719604e-02 -7.362260948866605759e-03 -1.540566980838775635e-01 -2.087140083312988281e-02 8.953505754470825195e-02 1.269861757755279541e-01 1.051292419433593750e-01 1.388285458087921143e-01 -2.037900090217590332e-01 4.174377322196960449e-01 1.283401995897293091e-01 1.191145628690719604e-01 1.355181485414505005e-01
1.792809069156646729e-01 1.634211391210556030e-01 -3.824980929493904114e-02 -2.605429887771606445e-01 -7.498059887439012527e-03 -2.051855921745300293e-01 -1.155663356184959412e-01 -1.493027210235595703e-01 -8.640270680189132690e-02 -5.595518276095390320e-02 2.177358977496623993e-02 3.335893452167510986e-01 -3.633059933781623840e-02 1.214447692036628723e-01 -2.808392047882080078e-01 2.700887620449066162e-01 -3.515612483024597168e-01 2.264577150344848633e-01 -2.090097665786743164e-01 7.673096656799316406e-02 6.694691628217697144e-02 -1.324608623981475830e-01 1.858969330787658691e-01 1.543754190206527710e-01 1.066640764474868774e-01 1.562306582927703857e-01 1.611015796661376953e-01 2.926379144191741943e-01 9.443071484565734863e-02 1.862260997295379639e-01 6.577814370393753052e-02 -5.995003506541252136e-02
5.000799521803855896e-02 9.583880752325057983e-02 -1.796024590730667114e-01 -3.880686461925506592e-01 -7.262761145830154419e-02 9.646810591220855713e-02 -2.751952968537807465e-02 -3.680520877242088318e-02 -2.445701658725738525e-01 -2.800489962100982666e-01 1.733934879302978516e-01 8.082592487335205078e-02 -2.751622796058654785e-01 1.648692637681961060e-01 -2.549145221710205078e-01 8.578945696353912354e-02 -2.359013557434082031e-01 1.257921159267425537e-01 2.507803146727383137e-04 5.948748812079429626e-02 9.433623403310775757e-02 -2.426470965147018433e-01 3.091785013675689697e-01 6.617478281259536743e-02 3.580839037895202637e-01 2.163472771644592285e-01 2.396159246563911438e-02 7.745245844125747681e-02 -4.876634478569030762e-02 8.340399712324142456e-02 1.134693436324596405e-02 6.974089145660400391e-02
-4.370416700839996338e-02 -6.375102791935205460e-03 -3.875773549079895020e-01 -2.961016893386840820e-01 -2.012998908758163452e-01 -4.699574783444404602e-02 9.545835107564926147e-02 7.819804549217224121e-02 -3.234986448660492897e-03 -2.266261428594589233e-01 2.339590713381767273e-02 -9.486702084541320801e-02 -1.615656912326812744e-02 4.084385633468627930e-01 -1.978446543216705322e-01 1.095517724752426147e-01 -4.816846549510955811e-02 2.771195173263549805e-01 -1.882158666849136353e-01 8.559803664684295654e-02 3.282779455184936523e-01 -6.368914991617202759e-02 -1.773443259298801422e-02 2.570557408034801483e-02 7.976475358009338379e-02 -1.825184524059295654e-01 -1.378587186336517334e-01 1.993554234504699707e-01 5.757211893796920776e-02 -2.422068566083908081e-01 1.544581353664398193e-01 -6.426808238029479980e-02
-1.059715822339057922e-01 -1.504660248756408691e-01 -2.603601291775703430e-02 6.963022798299789429e-02 -2.155801951885223389e-01 -1.102548539638519287e-01 -2.467867173254489899e-02 -1.819236278533935547e-01 9.425396099686622620e-03 5.171339958906173706e-02 3.775990626309067011e-04 3.985994681715965271e-02 -4.448552429676055908e-01 2.165078818798065186e-01 -1.717615425586700439e-01 2.382125705480575562e-01 -3.534955978393554688e-01 3.038255572319030762e-01 2.852115593850612640e-02 2.452098578214645386e-01 2.632206082344055176e-01 -1.096314489841461182e-01 -9.121044725179672241e-02 3.078404963016510010e-01 -1.323322206735610962e-01 -1.569603011012077332e-02 9.221331775188446045e-02 -1.004274711012840271e-01 -3.224882110953330994e-02 -1.423422843217849731e-01 5.902208387851715088e-02 -9.573215246200561523e-02
-6.038317084312438965e-02 1.465631127357482910e-01 -2.151839584112167358e-01 -1.070636287331581116e-01 3.318700566887855530e-02 -1.121898069977760315e-01 -1.106251254677772522e-01 6.550917774438858032e-02 4.082549363374710083e-02 2.025985568761825562e-01 1.738461554050445557e-01 -2.063280940055847168e-01 -3.127150237560272217e-01 2.717365622520446777e-01 -2.462415993213653564e-01 2.234557271003723145e-01 5.034121125936508179e-02 -4.643870517611503601e-02 -1.060839146375656128e-01 -1.092952638864517212e-01 -9.344468824565410614e-03 -1.957873255014419556e-01 3.278988972306251526e-02 2.401953935623168945e-01 5.631242394447326660e-01 -1.231944933533668518e-01 -6.448233872652053833e-02 -7.066243886947631836e-02 5.367042124271392822e-02 -1.098077893257141113e-01 1.548727508634328842e-02 8.654221892356872559e-02
-1.421387344598770142e-01 -1.182977482676506042e-02 -2.470667511224746704e-01 1.153313145041465759e-01 4.065553471446037292e-02 -1.220553070306777954e-01 -6.217937171459197998e-02 3.306880593299865723e-02 -6.678505986928939819e-02 -6.218872591853141785e-02 1.350902318954467773e-01 9.205535054206848145e-02 -9.692767052911221981e-04 -8.680906891822814941e-02 -2.137459665536880493e-01 3.240525424480438232e-01 -4.708814620971679688e-01 -9.611264616250991821e-02 1.042678859084844589e-02 4.213477019220590591e-03 1.657873690128326416e-01 -2.859222143888473511e-02 -2.359844446182250977e-01 -6.878778338432312012e-02 3.360855877399444580e-01 2.727418839931488037e-01 7.321577519178390503e-03 1.237691193819046021e-01 6.964794546365737915e-02 7.825149595737457275e-02 3.731983006000518799e-01 -1.331754475831985474e-01
-1.730990409851074219e-02 2.336291521787643433e-01 -1.674361824989318848e-01 -1.757332682609558105e-01 1.414451301097869873e-01 9.519581496715545654e-02 2.587645128369331360e-02 5.929167964495718479e-04 6.090420857071876526e-02 -1.344828121364116669e-02 6.630665063858032227e-02 -4.251963198184967041e-01 -4.450013041496276855e-01 3.572517633438110352e-02 -1.394436955451965332e-01 -6.851238757371902466e-02 -9.615979343652725220e-02 9.593247622251510620e-02 -1.612165123224258423e-01 -3.198359906673431396e-02 -2.325423620641231537e-02 9.932610392570495605e-02 2.212696373462677002e-01 3.683384060859680176e-01 3.074223697185516357e-01 1.037653759121894836e-01 -1.850304007530212402e-02 -1.874398738145828247e-01 -8.982166647911071777e-02 -2.130873966962099075e-03 1.389266699552536011e-01 -1.879200637340545654e-01
-7.388579845428466797e-02 -5.624791607260704041e-02 -1.608186513185501099e-01 -4.406556952744722366e-03 5.603159219026565552e-02 2.344353683292865753e-02 -3.053332120180130005e-02 -2.723183631896972656e-01 -1.459341794252395630e-01 -3.132933080196380615e-01 -1.112967804074287415e-01 1.161728575825691223e-01 -1.607091575860977173e-01 5.230024829506874084e-02 -1.636778712272644043e-01 -1.772537827491760254e-01 -1.046776422299444675e-03 5.368115901947021484e-01 6.689349561929702759e-02 4.500849172472953796e-02 2.905115485191345215e-01 -8.787469565868377686e-02 -2.520489692687988281e-01 2.640395164489746094e-01 2.779355049133300781e-01 4.799613729119300842e-02 6.629605591297149658e-02 3.173370659351348877e-02 1.014233231544494629e-01 1.417208462953567505e-01 1.279359757900238037e-01 -5.372041463851928711e-02
1.040102317929267883e-01 -1.196590811014175415e-01 -1.064409613609313965e-01 1.726492494344711304e-01 1.403013616800308228e-01 -2.585812807083129883e-01 -2.151201106607913971e-02 1.060104817152023315e-01 -5.817935988306999207e-02 -3.408570587635040283e-01 -2.763603329658508301e-01 1.269043385982513428e-01 -1.219080761075019836e-01 -1.156092509627342224e-01 -1.570202559232711792e-01 8.054599165916442871e-02 -3.240598738193511963e-01 1.489327400922775269e-01 -2.446549199521541595e-02 3.362035751342773438e-02 1.891338825225830078e-01 -1.342008560895919800e-01 -2.068052142858505249e-01 -3.551413491368293762e-02 3.287694752216339111e-01 2.129491120576858521e-01 -1.948839873075485229e-01 1.273377090692520142e-01 1.963463872671127319e-01 1.573034077882766724e-01 2.564851045608520508e-01 -2.470556274056434631e-02
-1.407352238893508911e-01 2.104895859956741333e-01 7.341742515563964844e-02 8.592304587364196777e-02 1.324051320552825928e-01 1.365309506654739380e-01 -1.762912869453430176e-01 3.333916142582893372e-02 -1.330568641424179077e-01 1.906728446483612061e-01 9.362327307462692261e-02 -8.953566849231719971e-02 5.961804091930389404e-02 -6.269574165344238281e-02 -3.244881033897399902e-01 2.588661015033721924e-01 -2.339471578598022461e-01 -6.126981601119041443e-02 -2.200006991624832153e-01 1.412547230720520020e-01 2.098552137613296509e-01 -9.489497169852256775e-03 -1.238388493657112122e-01 1.387397199869155884e-01 3.916117548942565918e-01 5.027095973491668701e-02 -1.187786608934402466e-01 -2.907114028930664062e-01 2.342671453952789307e-01 -1.211810931563377380e-01 2.396403849124908447e-01 -1.306412369012832642e-01
3.006303310394287109e-02 -2.542795836925506592e-01 -3.015679717063903809e-01 2.737862765789031982e-01 1.531881392002105713e-01 -1.095729246735572815e-01 -1.239220146089792252e-02 -1.873363107442855835e-01 -3.439712151885032654e-02 -9.063742309808731079e-02 -5.512324627488851547e-03 -1.898505091667175293e-01 -4.017432034015655518e-01 7.409017533063888550e-02 2.680519595742225647e-03 1.759499013423919678e-01 -6.687715649604797363e-02 -5.358199588954448700e-03 -2.109812796115875244e-01 -1.795720160007476807e-01 2.677960880100727081e-02 -1.475866734981536865e-01 2.728762924671173096e-01 1.351241767406463623e-01 2.696881592273712158e-01 -5.827796459197998047e-02 4.671780765056610107e-02 -1.408754289150238037e-01 3.561307191848754883e-01 1.386935710906982422e-01 1.003871709108352661e-01 -6.092350557446479797e-02
-1.477372050285339355e-01 2.578800320625305176e-01 -6.656917184591293335e-02 7.082369923591613770e-02 8.699320256710052490e-03 1.868774145841598511e-01 4.286285862326622009e-02 2.083460688591003418e-01 -1.157318130135536194e-01 -5.400126427412033081e-02 9.349416941404342651e-02 -1.357022672891616821e-02 -1.623488403856754303e-02 -8.225939422845840454e-02 -1.072226464748382568e-01 -1.970437318086624146e-01 -1.735262572765350342e-01 -8.391119539737701416e-02 -3.728223741054534912e-01 -6.883118301630020142e-02 2.011782824993133545e-01 -2.522532343864440918e-01 -2.696503102779388428e-01 1.299853771924972534e-01 3.872209489345550537e-01 -6.966664642095565796e-02 6.186143495142459869e-03 -2.502170801162719727e-01 2.462777644395828247e-01 -1.133991405367851257e-01 2.575442790985107422e-01 -8.666869997978210449e-02
-1.864719204604625702e-02 -5.214349925518035889e-02 -2.429474443197250366e-01 4.306896775960922241e-02 1.428672075271606445e-01 -6.765732914209365845e-02 5.970842763781547546e-02 -2.114934921264648438e-01 -1.377486437559127808e-01 1.553775966167449951e-01 -2.131605744361877441e-01 -2.073372602462768555e-01 -5.019419789314270020e-01 8.519189059734344482e-02 -1.183941140770912170e-01 1.641280502080917358e-01 -1.119861602783203125e-01 2.020962238311767578e-01 3.467735648155212402e-02 -1.370417773723602295e-01 2.210312150418758392e-02 -9.341824799776077271e-02 3.335194587707519531e-01 2.250622957944869995e-02 3.046734333038330078e-01 -2.499501109123229980e-01 6.352669745683670044e-02 -1.542162895202636719e-01 1.506209671497344971e-01 -5.043148994445800781e-02 8.021049946546554565e-02 -1.481992155313491821e-01
1.925375163555145264e-01 5.823330208659172058e-02 4.395644180476665497e-03 -1.547201126813888550e-01 9.624285250902175903e-02 -7.209062110632658005e-03 1.097690127789974213e-02 3.612653911113739014e-02 -4.220383241772651672e-02 3.839455172419548035e-02 3.008735477924346924e-01 1.154437884688377380e-01 1.125197857618331909e-02 1.989203542470932007e-01 -3.276586532592773438e-02 3.034043870866298676e-02 -3.805420696735382080e-01 -7.410286366939544678e-02 -1.447164416313171387e-01 1.874798983335494995e-01 1.529635637998580933e-01 -2.535466849803924561e-01 -1.020105928182601929e-01 2.751923166215419769e-02 4.214528501033782959e-01 4.289725795388221741e-02 6.660746037960052490e-02 -3.841984570026397705e-01 1.798150837421417236e-01 9.214014559984207153e-02 3.112256526947021484e-01 -4.010109603404998779e-02
-4.249294102191925049e-02 1.727587431669235229e-01 -1.941177994012832642e-01 -1.018417626619338989e-01 1.856582611799240112e-01 -1.419893354177474976e-01 9.796801954507827759e-02 1.173652112483978271e-01 -2.132987380027770996e-01 -1.751537248492240906e-02 5.177152808755636215e-03 1.091520115733146667e-01 -2.412104308605194092e-01 6.731626391410827637e-02 -2.974201440811157227e-01 1.445314586162567139e-01 -2.460045367479324341e-01 8.637997508049011230e-02 -2.844318747520446777e-01 -3.350297734141349792e-02 1.948266178369522095e-01 5.098555982112884521e-02 7.106673438102006912e-03 -6.729873269796371460e-02 2.400689423084259033e-01 3.950274884700775146e-01 7.127409428358078003e-02 -1.081784889101982117e-01 -2.374795377254486084e-01 -1.579871922731399536e-01 3.183848559856414795e-01 -6.448915600776672363e-02
-1.383788604289293289e-02 -2.202433943748474121e-01 -4.198659658432006836e-01 5.668668076395988464e-02 1.511162072420120239e-01 -1.673838123679161072e-02 1.551004219800233841e-02 -1.829404234886169434e-01 -6.413904577493667603e-02 1.203863248229026794e-01 -8.286778628826141357e-02 -6.853932887315750122e-02 -4.058508872985839844e-01 3.303759694099426270e-01 -1.009670272469520569e-01 6.138085573911666870e-02 -7.638839632272720337e-02 -9.993323683738708496e-02 -4.250444844365119934e-02 -1.095889136195182800e-01 7.042659074068069458e-02 -5.415381118655204773e-02 9.820486605167388916e-02 2.635091245174407959e-01 2.791571915149688721e-01 -1.097230240702629089e-01 2.147947549819946289e-01 -9.667844325304031372e-02 2.071799039840698242e-01 1.119255572557449341e-01 2.122108936309814453e-01 -1.855590641498565674e-01
2.449901998043060303e-01 1.417428702116012573e-01 3.859507292509078979e-02 1.585528701543807983e-01 2.293849736452102661e-01 8.814638108015060425e-02 -1.160583421587944031e-01 6.270293891429901123e-02 -3.628015220165252686e-01 -2.259041219949722290e-01 8.923719078302383423e-02 6.881555169820785522e-02 -5.338085442781448364e-02 -1.103578601032495499e-02 -1.895500868558883667e-01 2.472783923149108887e-01 -9.807228296995162964e-02 3.459382057189941406e-01 -1.308472305536270142e-01 2.433156073093414307e-01 2.414849549531936646e-01 -1.317826509475708008e-01 -1.726596802473068237e-01 6.879718601703643799e-02 1.216953322291374207e-01 2.210128903388977051e-01 1.619044393301010132e-01 -8.953094482421875000e-02 1.098415032029151917e-01 1.426481753587722778e-01 1.759326308965682983e-01 -2.073058187961578369e-01
-1.354111880064010620e-01 -4.270230978727340698e-02 -4.663980901241302490e-01 1.618902087211608887e-01 1.620607636868953705e-02 -1.373702883720397949e-01 -1.850007325410842896e-01 -9.214963018894195557e-02 -4.040513653308153152e-03 1.882938891649246216e-01 -1.665853112936019897e-01 -1.002648621797561646e-01 -4.560806155204772949e-01 1.273934543132781982e-01 -1.236886903643608093e-01 -1.892304979264736176e-02 -2.173054665327072144e-01 9.147803485393524170e-02 -9.459564834833145142e-02 -1.624535322189331055e-01 2.425602264702320099e-02 -1.847076416015625000e-01 6.124658882617950439e-02 1.596201956272125244e-01 2.987064123153686523e-01 -6.092764064669609070e-02 3.473174571990966797e-02 3.760025370866060257e-03 1.982851773500442505e-01 1.376623958349227905e-01 1.794612556695938110e-01 -1.469269096851348877e-01
-5.539027228951454163e-02 4.832715690135955811e-01 -9.617667645215988159e-02 4.051502048969268799e-02 7.639947533607482910e-02 1.267783343791961670e-01 2.791740698739886284e-03 1.951808482408523560e-02 -1.638003885746002197e-01 3.542291373014450073e-02 8.051221072673797607e-02 1.536156386137008667e-01 -1.004372313618659973e-01 -1.117273122072219849e-01 -2.969046235084533691e-01 -2.820730395615100861e-02 -3.166563212871551514e-01 -2.600535154342651367e-01 -5.044319853186607361e-02 -1.483360538259148598e-04 8.592665940523147583e-02 -1.390856951475143433e-01 -6.858941912651062012e-02 4.501472786068916321e-02 3.782763779163360596e-01 -2.873067185282707214e-02 6.022003479301929474e-03 -1.817728281021118164e-01 3.065087199211120605e-01 -1.468153148889541626e-01 2.481440156698226929e-01 -5.030122399330139160e-02
-2.536043897271156311e-02 1.095314398407936096e-01 -3.103112280368804932e-01 -1.301414817571640015e-01 4.953762143850326538e-02 -1.333356648683547974e-01 -7.600454986095428467e-02 3.918651491403579712e-02 -6.363356113433837891e-02 -1.075851097702980042e-01 2.796978056430816650e-01 9.201771579682826996e-03 9.393921494483947754e-02 2.002097219228744507e-01 2.288555167615413666e-02 1.784617006778717041e-01 -3.139276802539825439e-01 8.634781092405319214e-02 -1.832223236560821533e-01 -6.705701351165771484e-02 1.813873946666717529e-01 -1.346052736043930054e-01 1.779313832521438599e-01 2.696953117847442627e-01 3.733320534229278564e-01 2.642191648483276367e-01 -1.985046565532684326e-01 1.701212674379348755e-01 1.755078732967376709e-01 -2.399775534868240356e-01 2.066571731120347977e-03 7.711202651262283325e-02
-1.991174668073654175e-01 5.425323918461799622e-02 -3.091773986816406250e-01 -2.099315822124481201e-01 -8.978604525327682495e-02 -1.066316887736320496e-01 -6.064635142683982849e-02 1.097313314676284790e-01 -3.373599052429199219e-01 -1.562522500753402710e-01 2.223200649023056030e-01 -7.708272337913513184e-02 -1.794927418231964111e-01 6.930222362279891968e-02 -1.275056004524230957e-01 1.935506910085678101e-01 -3.191823661327362061e-01 1.162856593728065491e-01 -5.907397344708442688e-02 -4.466751217842102051e-02 -6.752426270395517349e-03 -3.715155413374304771e-03 2.046967297792434692e-01 3.731328248977661133e-01 1.844346970319747925e-01 7.099970430135726929e-02 -1.175368949770927429e-01 2.310989201068878174e-01 2.941879630088806152e-01 3.388207405805587769e-02 3.298679366707801819e-02 3.357199579477310181e-02
5.757773295044898987e-02 3.723488152027130127e-01 -8.518421649932861328e-02 -6.973169278353452682e-03 4.774654284119606018e-02 -1.639665663242340088e-01 -1.287212073802947998e-01 -1.330489069223403931e-01 -1.454046666622161865e-01 1.488518565893173218e-01 9.779383242130279541e-02 2.828393131494522095e-02 9.348136186599731445e-02 2.489570155739784241e-02 -3.661080598831176758e-01 3.430608659982681274e-02 -2.318589985370635986e-01 -1.278784573078155518e-01 -2.777693569660186768e-01 -1.639184206724166870e-01 3.344624936580657959e-01 4.110499098896980286e-02 -2.060267701745033264e-02 3.597775008529424667e-03 2.231145650148391724e-01 1.024143025279045105e-01 1.787486970424652100e-01 3.679898753762245178e-02 8.447498083114624023e-02 -7.608112692832946777e-02 3.679642677307128906e-01 -2.429852038621902466e-01
-1.674218452535569668e-03 1.286636292934417725e-01 -4.202911555767059326e-01 -1.479110866785049438e-01 1.942834705114364624e-01 -2.510331571102142334e-01 1.483153849840164185e-01 9.603955596685409546e-02 -8.117398247122764587e-03 -6.365932524204254150e-02 7.713653892278671265e-02 1.550009250640869141e-01 -1.591705977916717529e-01 2.347760945558547974e-01 -1.564997583627700806e-01 8.119254559278488159e-02 -2.862285375595092773e-01 5.385291762650012970e-03 -5.897727981209754944e-02 6.918829679489135742e-02 2.345551401376724243e-01 -5.449229851365089417e-02 1.353262215852737427e-01 3.533674180507659912e-01 8.600115776062011719e-02 -6.701865792274475098e-02 -1.224364563822746277e-01 -1.730802357196807861e-01 1.878989934921264648e-01 -2.467194050550460815e-01 1.647704839706420898e-02 2.502622902393341064e-01
-1.714254543185234070e-02 2.978425025939941406e-01 -1.777826994657516479e-01 9.231548756361007690e-02 3.259183764457702637e-01 -1.887056231498718262e-01 -9.991983324289321899e-02 -1.204757392406463623e-02 -1.824322044849395752e-01 -1.895945221185684204e-01 1.059617549180984497e-01 2.548505365848541260e-01 5.029199272394180298e-02 5.650476366281509399e-02 -4.157662689685821533e-01 6.782949902117252350e-03 -1.699094027280807495e-01 4.678011313080787659e-02 -1.730703711509704590e-01 -1.433917731046676636e-01 3.084191977977752686e-01 -2.146140187978744507e-01 -1.325306147336959839e-01 2.721310965716838837e-02 9.325575083494186401e-02 -2.455364214256405830e-03 -1.957740336656570435e-01 2.313992083072662354e-01 9.042754769325256348e-03 -6.414644420146942139e-02 2.173098921775817871e-01 4.262665286660194397e-02
-3.794960305094718933e-02 1.730657666921615601e-01 2.581555955111980438e-02 1.049545630812644958e-01 8.978468179702758789e-02 1.180549189448356628e-01 1.182550098747014999e-02 1.923591345548629761e-01 -9.871660172939300537e-02 6.629405915737152100e-02 8.187761902809143066e-02 1.943459361791610718e-01 -2.681607566773891449e-02 -1.576113402843475342e-01 -4.292137622833251953e-01 -1.321098953485488892e-01 -2.810004651546478271e-01 2.085728570818901062e-03 -2.895035743713378906e-01 7.686444371938705444e-02 3.875259682536125183e-02 -5.942362174391746521e-02 1.739636659622192383e-01 2.367864400148391724e-01 3.840000331401824951e-01 2.188766598701477051e-01 -1.059970706701278687e-01 -1.326999366283416748e-01 1.083347275853157043e-01 -3.705770149827003479e-02 3.384380340576171875e-01 -5.116117186844348907e-03
-1.458789408206939697e-01 9.593541175127029419e-02 -4.929865896701812744e-02 2.272551655769348145e-01 2.792591750621795654e-01 9.172385931015014648e-02 -1.025137677788734436e-01 1.660433411598205566e-01 5.312621220946311951e-02 -3.754037246108055115e-02 1.208692789077758789e-01 -1.576256901025772095e-01 -5.019637942314147949e-02 -1.646088957786560059e-01 -2.026484012603759766e-01 9.590440988540649414e-02 -2.956573665142059326e-01 -1.679292023181915283e-01 -1.962930262088775635e-01 6.865508854389190674e-02 3.431487381458282471e-01 -2.091308236122131348e-01 -1.407591700553894043e-01 1.853785216808319092e-01 3.133389651775360107e-01 1.773194372653961182e-01 -7.233913987874984741e-02 -2.085166424512863159e-01 8.703207969665527344e-02 -1.706654280424118042e-01 2.722023725509643555e-01 6.116618216037750244e-02
-4.709552973508834839e-02 2.358368039131164551e-01 -2.577110826969146729e-01 5.957342684268951416e-02 2.381838113069534302e-01 7.696370594203472137e-03 -2.957532405853271484e-01 -6.155581772327423096e-02 -3.591347038745880127e-01 1.126852631568908691e-02 -7.680840790271759033e-02 1.273238211870193481e-01 -6.473568081855773926e-02 -3.323109820485115051e-02 -2.087161839008331299e-01 -4.527045413851737976e-02 -2.049017548561096191e-01 6.653418391942977905e-02 -3.032998144626617432e-01 1.710268706083297729e-01 1.188385263085365295e-01 -2.791427671909332275e-01 1.696165092289447784e-02 1.163011342287063599e-01 -5.272731184959411621e-02 -3.944467380642890930e-02 -5.464115366339683533e-02 2.080913484096527100e-01 6.530836969614028931e-02 -1.820812225341796875e-01 3.997218608856201172e-01 2.640265040099620819e-02
8.740954846143722534e-02 1.793723404407501221e-01 -1.353974342346191406e-01 1.062112823128700256e-01 6.850284337997436523e-02 -2.450945228338241577e-01 1.590364426374435425e-01 1.215384081006050110e-01 1.556110829114913940e-01 1.390445791184902191e-02 1.378804296255111694e-01 1.084695160388946533e-01 -1.440411657094955444e-01 -1.401761472225189209e-01 -2.502423524856567383e-01 2.087756693363189697e-01 -3.783123791217803955e-01 -9.939689934253692627e-02 -6.996205542236566544e-03 -9.257049858570098877e-02 1.989655345678329468e-01 -2.814597487449645996e-01 -3.172208368778228760e-01 -7.981326431035995483e-03 1.443925201892852783e-01 -9.401768445968627930e-02 1.465330719947814941e-01 -3.751166909933090210e-02 1.887609362602233887e-01 -5.530263762921094894e-03 3.812201917171478271e-01 -9.631950408220291138e-02
-1.663214117288589478e-01 5.325411260128021240e-02 -2.615973651409149170e-01 -3.348103165626525879e-02 -3.479740396142005920e-02 -2.952650487422943115e-01 5.131994932889938354e-02 -1.167826354503631592e-01 -1.067147701978683472e-01 1.850013737566769123e-03 1.786137223243713379e-01 -1.178291812539100647e-02 -9.384104609489440918e-02 -5.501081421971321106e-02 -2.180325090885162354e-01 -8.582182973623275757e-02 -3.829219341278076172e-01 7.038828730583190918e-02 -1.200536489486694336e-01 -1.246846243739128113e-01 3.882250189781188965e-01 -3.075695335865020752e-01 -3.071233630180358887e-01 2.205720730125904083e-02 4.556307569146156311e-02 2.037464827299118042e-02 -2.181553691625595093e-01 -1.777855679392814636e-02 1.727460324764251709e-01 2.370332553982734680e-02 2.861834764480590820e-01 2.718126401305198669e-02
3.387520015239715576e-01 -1.514075249433517456e-01 -2.553492486476898193e-01 -1.098048239946365356e-01 -1.047966331243515015e-01 -1.984552741050720215e-01 1.044784337282180786e-01 7.756398618221282959e-02 -5.389879271388053894e-02 -5.299646407365798950e-02 1.345081776380538940e-01 -1.933753192424774170e-01 -1.053722277283668518e-01 1.376435011625289917e-01 -4.175044298171997070e-01 3.985488414764404297e-02 -2.296254038810729980e-01 4.054730534553527832e-01 -2.072079181671142578e-01 2.862292155623435974e-02 4.931637644767761230e-02 -1.861788332462310791e-01 4.250770062208175659e-02 1.408936381340026855e-01 5.340521223843097687e-03 -1.882000640034675598e-02 -4.067437257617712021e-03 5.133825913071632385e-02 1.890466362237930298e-01 -2.148033082485198975e-01 1.998807340860366821e-01 7.814635336399078369e-02
-1.609590277075767517e-02 -1.488043814897537231e-01 -1.392026841640472412e-01 1.803806573152542114e-01 2.867154181003570557e-01 8.518794924020767212e-02 -2.563453018665313721e-01 -2.261470071971416473e-02 -3.419467508792877197e-01 -5.193714797496795654e-02 7.657587528228759766e-02 -1.749137043952941895e-01 -1.559109985828399658e-01 2.222055196762084961e-01 -2.060933113098144531e-01 2.745821326971054077e-02 -6.974680349230766296e-03 2.723710052669048309e-02 -2.192671969532966614e-02 -3.661557659506797791e-02 3.864608006551861763e-03 -2.070816755294799805e-01 -7.245660573244094849e-02 -8.738642930984497070e-02 1.852471977472305298e-01 -3.185438737273216248e-02 -1.050773188471794128e-01 1.596324704587459564e-02 1.156003102660179138e-01 1.376005355268716812e-02 5.589303970336914062e-01 -2.569470405578613281e-01
-1.252191513776779175e-01 2.056915462017059326e-01 2.239127457141876221e-02 1.177355870604515076e-01 1.133059188723564148e-01 1.271386593580245972e-01 -1.499753743410110474e-01 4.054910689592361450e-02 1.636231392621994019e-01 2.681213058531284332e-02 1.675626039505004883e-01 -1.874617636203765869e-01 -1.799524873495101929e-01 -1.289820820093154907e-01 -2.180197983980178833e-01 2.229685336351394653e-02 -9.093392640352249146e-02 8.410774171352386475e-02 -3.485810160636901855e-01 2.154567092657089233e-01 1.415182203054428101e-01 -2.298924624919891357e-01 2.618783712387084961e-02 6.865165382623672485e-02 3.772985637187957764e-01 1.085983142256736755e-01 -2.937762439250946045e-02 -2.536998093128204346e-01 9.922920912504196167e-02 -8.238942921161651611e-02 4.349518716335296631e-01 2.664154162630438805e-03
-1.248855516314506531e-01 -7.104088366031646729e-02 -1.597632654011249542e-02 -1.488842070102691650e-01 -5.564555898308753967e-02 1.279485076665878296e-01 1.141735762357711792e-01 -7.667036354541778564e-02 -9.667801856994628906e-02 3.996156752109527588e-01 3.462786599993705750e-02 -4.241644218564033508e-02 -1.483585983514785767e-01 1.247783750295639038e-01 -1.480944454669952393e-01 3.298025727272033691e-01 -2.602384090423583984e-01 2.577369213104248047e-01 -8.231194317340850830e-02 1.678923219442367554e-01 3.702938556671142578e-02 1.240093354135751724e-02 -6.364891678094863892e-02 3.472535610198974609e-01 4.151965677738189697e-01 -1.749247610569000244e-01 1.421723142266273499e-02 -5.198241770267486572e-02 1.014416441321372986e-01 -1.473771780729293823e-01 2.102108150720596313e-01 -2.945956028997898102e-02
8.503206074237823486e-02 -7.717073708772659302e-02 -3.275510966777801514e-01 -4.617547243833541870e-02 1.211806312203407288e-01 -3.582677617669105530e-02 -4.951933771371841431e-02 -5.524986237287521362e-02 -2.290973812341690063e-02 2.029522806406021118e-01 9.614067524671554565e-02 -4.243519902229309082e-01 -5.412689410150051117e-03 3.717730343341827393e-01 -1.118655204772949219e-01 -4.944612085819244385e-02 -2.912516891956329346e-01 -1.730046235024929047e-02 -9.000436961650848389e-02 -8.726544678211212158e-02 9.838495403528213501e-02 -2.328658849000930786e-01 6.575529277324676514e-02 3.505649268627166748e-01 3.967730700969696045e-01 -6.866913288831710815e-02 -9.094042703509330750e-03 -1.138261482119560242e-01 2.914382889866828918e-02 -1.208429131656885147e-02 3.158260136842727661e-02 -5.039180815219879150e-02
1.966403424739837646e-01 1.250369194895029068e-02 -6.508631259202957153e-02 -2.433759421110153198e-01 -1.388139426708221436e-01 -6.089118495583534241e-02 -5.798207595944404602e-02 -1.473140269517898560e-01 -4.884180128574371338e-01 -2.454079985618591309e-01 2.035175710916519165e-01 1.841643899679183960e-01 -1.298706382513046265e-01 1.774010956287384033e-01 -2.047694474458694458e-01 -4.753740131855010986e-02 -4.129089117050170898e-01 2.869979143142700195e-01 -5.911234766244888306e-02 -6.183743476867675781e-03 9.698661044239997864e-03 -1.686822175979614258e-01 1.188324540853500366e-01 1.543926596641540527e-01 2.043560147285461426e-01 -5.370018631219863892e-02 2.886513993144035339e-02 9.765803068876266479e-02 1.265469007194042206e-02 -2.938693389296531677e-02 -4.565321281552314758e-02 -4.476057738065719604e-02
-1.138474270701408386e-01 1.590146124362945557e-01 -1.987605988979339600e-01 1.014733314514160156e-01 3.637689054012298584e-01 -3.588583469390869141e-01 -1.059831008315086365e-01 -1.316134184598922729e-01 -1.321883052587509155e-01 9.112035855650901794e-03 -1.719174906611442566e-02 3.361034393310546875e-02 -1.307473331689834595e-01 9.406472742557525635e-02 -2.876729965209960938e-01 -3.517683828249573708e-03 -3.714053034782409668e-01 2.255061417818069458e-01 1.473649591207504272e-01 -8.946955949068069458e-02 -4.493639618158340454e-02 -2.322565764188766479e-02 -4.767683148384094238e-02 3.488810956478118896e-01 1.602984219789505005e-01 1.128924190998077393e-01 1.351499259471893311e-01 1.779931783676147461e-01 -6.105113029479980469e-02 1.213240548968315125e-01 1.643755845725536346e-02 -2.059742212295532227e-01
-2.869568169116973877e-01 -1.177693344652652740e-02 -1.815203428268432617e-01 -2.888409793376922607e-01 2.215927690267562866e-01 -7.179681211709976196e-02 7.080478593707084656e-03 1.106246262788772583e-01 -2.191810458898544312e-01 -1.858109533786773682e-01 2.962804138660430908e-01 1.041502058506011963e-01 -1.039064005017280579e-01 1.141927167773246765e-01 5.044044926762580872e-02 1.952117681503295898e-01 -5.878823250532150269e-02 1.066555157303810120e-01 -1.310192048549652100e-01 7.581423223018646240e-02 1.085871532559394836e-01 -1.770778149366378784e-01 2.556292712688446045e-01 2.400277256965637207e-01 2.026760727167129517e-01 7.704133540391921997e-02 -3.054953813552856445e-01 1.258948147296905518e-01 2.039260268211364746e-01 -1.230283305048942566e-01 1.903713196516036987e-01 -1.894807219505310059e-01
-8.566462993621826172e-02 -2.160085439682006836e-01 1.320304125547409058e-01 2.295497991144657135e-02 -4.935581609606742859e-02 2.717714011669158936e-01 -4.545786604285240173e-02 -6.515804678201675415e-02 5.216316133737564087e-02 -2.201544344425201416e-01 2.459353953599929810e-01 -7.736608386039733887e-02 -5.730131641030311584e-02 1.280158460140228271e-01 -3.659657016396522522e-02 1.852766424417495728e-01 -3.786648213863372803e-01 8.383798412978649139e-03 -2.065255790948867798e-01 1.757907420396804810e-01 4.801720082759857178e-01 -1.009914800524711609e-01 -3.830866515636444092e-02 -1.706996746361255646e-02 1.821582615375518799e-01 3.102393820881843567e-03 3.809181973338127136e-02 1.298807710409164429e-01 2.745184898376464844e-01 -1.370846200734376907e-02 2.922526001930236816e-01 -2.076675742864608765e-02
4.253383725881576538e-02 -2.161154001951217651e-01 -5.112906917929649353e-02 -6.315091159194707870e-03 1.842605769634246826e-01 -6.520339846611022949e-02 1.014226451516151428e-01 -3.429425135254859924e-02 -1.407982707023620605e-01 -4.224005714058876038e-02 -8.152602612972259521e-02 1.240479871630668640e-01 -1.018345430493354797e-01 -4.415914416313171387e-02 -4.021105766296386719e-01 2.569913566112518311e-01 -1.896860450506210327e-01 2.478073909878730774e-02 -3.464793786406517029e-02 1.611150801181793213e-01 3.995574545115232468e-03 -5.073409676551818848e-01 -1.655224561691284180e-01 -1.516132056713104248e-01 2.759323418140411377e-01 1.003542989492416382e-01 -2.595037035644054413e-02 3.315567597746849060e-02 2.956355214118957520e-01 -2.072911523282527924e-02 2.167054563760757446e-01 1.454037874937057495e-01
-5.529437214136123657e-02 -1.189516484737396240e-01 -1.643097549676895142e-01 -1.982910782098770142e-01 1.027791015803813934e-02 -3.086265921592712402e-01 1.761678308248519897e-01 1.087101697921752930e-01 -2.647960782051086426e-01 -4.669694229960441589e-02 1.928560435771942139e-01 -9.142205119132995605e-02 -2.026420533657073975e-01 -7.746633142232894897e-02 -2.484381496906280518e-01 1.678626239299774170e-02 -2.049880474805831909e-01 4.553595930337905884e-02 -1.340567320585250854e-01 4.414169117808341980e-02 -5.335033405572175980e-03 -4.248540699481964111e-01 -1.408268064260482788e-01 -1.684798300266265869e-01 1.647450625896453857e-01 1.439879387617111206e-01 -1.940205842256546021e-01 -1.896112412214279175e-02 3.324222266674041748e-01 -1.322500556707382202e-01 1.162174940109252930e-01 -1.766668558120727539e-01
1.661809533834457397e-01 3.659066930413246155e-02 -2.541434764862060547e-01 -3.002680242061614990e-01 -5.818899720907211304e-02 -1.192513108253479004e-01 -1.690255701541900635e-01 -8.288520574569702148e-02 -3.036709427833557129e-01 -2.549003362655639648e-01 1.345643550157546997e-01 1.345874816179275513e-01 -1.018390581011772156e-01 1.638017892837524414e-01 -2.847927808761596680e-01 4.378120601177215576e-01 -1.556452661752700806e-01 1.255796253681182861e-01 -1.034597381949424744e-01 -2.217493057250976562e-01 9.707493335008621216e-02 -9.981513023376464844e-02 2.199902832508087158e-01 8.626512438058853149e-02 1.124169006943702698e-01 -1.155345290899276733e-01 5.945629999041557312e-02 -3.165629506111145020e-02 8.809229731559753418e-02 1.914015561342239380e-01 2.939507924020290375e-02 9.471318125724792480e-02
-3.488531708717346191e-02 -1.546403020620346069e-01 -2.829820215702056885e-01 2.294917255640029907e-01 1.310473680496215820e-01 -2.449871450662612915e-01 -5.847338959574699402e-02 1.602995325811207294e-03 -8.735024929046630859e-02 -2.562247514724731445e-01 -1.248688623309135437e-01 -7.564361393451690674e-02 -1.900343596935272217e-01 1.932841688394546509e-01 -1.348550021648406982e-01 -2.959283627569675446e-02 -3.181600272655487061e-01 1.974310167133808136e-02 -1.819375157356262207e-02 1.692035943269729614e-01 2.744404375553131104e-01 2.248326390981674194e-01 1.554005742073059082e-01 -2.020084112882614136e-02 5.397981032729148865e-02 5.329743400216102600e-02 -2.272434383630752563e-01 1.459216475486755371e-01 2.309657484292984009e-01 -2.046670913696289062e-01 3.251541852951049805e-01 -1.171924918889999390e-01
-3.487241640686988831e-02 2.993937581777572632e-02 -2.757265865802764893e-01 -5.780469626188278198e-02 -9.023120999336242676e-02 -1.580401062965393066e-01 5.693493876606225967e-04 -1.496044248342514038e-01 -1.190695911645889282e-01 1.142867356538772583e-01 3.054246902465820312e-01 -2.520556747913360596e-02 -1.765143871307373047e-01 -2.040548995137214661e-02 -2.719012200832366943e-01 -4.087889939546585083e-02 -2.043815851211547852e-01 3.949945792555809021e-02 -9.263975173234939575e-02 -1.531301140785217285e-01 3.719813823699951172e-01 -1.378052085638046265e-01 -2.976352870464324951e-01 -2.055722922086715698e-01 2.658706307411193848e-01 -6.285830587148666382e-02 -1.435747295618057251e-01 1.506916433572769165e-02 1.387326270341873169e-01 -2.977786026895046234e-02 3.740853965282440186e-01 -1.247588768601417542e-01
-8.349927514791488647e-02 -1.178127080202102661e-01 -3.207015395164489746e-01 -2.432595640420913696e-01 3.386532887816429138e-02 -1.089270859956741333e-01 8.004672080278396606e-02 2.785868346691131592e-01 -3.295041620731353760e-01 1.974610835313796997e-01 -6.461192970164120197e-04 -1.597193926572799683e-01 -1.550325304269790649e-01 -6.867342442274093628e-02 -3.683762550354003906e-01 1.312746405601501465e-01 -1.074478998780250549e-01 -3.887841105461120605e-02 -1.004026606678962708e-01 1.470124870538711548e-01 -3.781571984291076660e-02 -1.549350470304489136e-01 3.499016165733337402e-02 1.243392229080200195e-01 2.418747246265411377e-01 1.729997396469116211e-01 3.165591061115264893e-01 -3.177646175026893616e-02 1.584348976612091064e-01 -1.532218605279922485e-01 1.644521951675415039e-01 1.148438006639480591e-01
5.868478864431381226e-02 -1.451487392187118530e-01 -6.174436956644058228e-02 7.405822724103927612e-02 4.002707079052925110e-02 -8.783923834562301636e-02 2.302349358797073364e-01 5.539938434958457947e-02 2.289201170206069946e-01 -1.824009865522384644e-01 2.164983600378036499e-01 -4.316414147615432739e-02 -1.522306799888610840e-01 3.265719115734100342e-01 -2.711502835154533386e-02 4.554603248834609985e-02 -1.198806166648864746e-01 2.485997676849365234e-01 -3.944470286369323730e-01 3.063252661377191544e-03 1.870015114545822144e-01 -3.658872246742248535e-01 3.457233076915144920e-03 2.287960201501846313e-01 6.731086969375610352e-02 -2.338320016860961914e-02 5.221381317824125290e-03 1.932443976402282715e-01 6.326512992382049561e-02 -8.564513176679611206e-02 2.767513990402221680e-01 2.245059013366699219e-01
-1.227944642305374146e-01 7.683241367340087891e-02 -2.611267268657684326e-01 -5.944169824942946434e-04 6.257643550634384155e-02 -3.694628477096557617e-01 4.356214404106140137e-02 2.118250131607055664e-01 -2.842032313346862793e-01 -3.845564723014831543e-01 1.975948363542556763e-01 8.296021074056625366e-02 -2.392641156911849976e-01 8.290597051382064819e-02 -1.758499145507812500e-01 5.049005523324012756e-02 -2.217732220888137817e-01 1.824236512184143066e-01 -1.388457417488098145e-01 -1.234617158770561218e-01 1.494179069995880127e-01 -8.384184539318084717e-02 2.291281223297119141e-01 2.587386369705200195e-01 -3.913441672921180725e-02 -2.848191931843757629e-02 -5.983828753232955933e-02 2.552406787872314453e-01 5.002986639738082886e-02 -9.863644838333129883e-02 -4.227968305349349976e-02 -2.441966533660888672e-02
-3.823843970894813538e-02 -2.554517984390258789e-01 -1.437909454107284546e-01 7.530504837632179260e-03 2.108306884765625000e-01 -2.743146717548370361e-01 5.168886110186576843e-02 -3.299408406019210815e-02 -1.716950237751007080e-01 9.063011035323143005e-03 5.680019385181367397e-04 1.421764194965362549e-01 -2.389741986989974976e-01 -2.368981391191482544e-02 -2.112679481506347656e-01 6.146587431430816650e-02 -2.291421294212341309e-01 2.670741379261016846e-01 6.750655174255371094e-02 3.023129701614379883e-02 1.235321685671806335e-01 -3.542233109474182129e-01 -2.309418767690658569e-01 -2.145196124911308289e-02 3.143662512302398682e-01 1.858708113431930542e-01 -2.009284310042858124e-02 -1.351360678672790527e-01 -4.106546286493539810e-03 -3.015826344490051270e-01 2.553035616874694824e-01 3.479278460144996643e-02
-8.742085844278335571e-02 -9.419628232717514038e-02 -4.329027533531188965e-01 -1.704035513103008270e-02 -2.210392616689205170e-02 -1.323376595973968506e-01 3.627836704254150391e-02 -1.040704771876335144e-01 -2.779480218887329102e-01 -1.445783302187919617e-02 1.642053276300430298e-01 -4.190282896161079407e-03 -1.995757818222045898e-01 -9.679926931858062744e-02 8.049355447292327881e-02 3.112523853778839111e-01 -2.138039022684097290e-01 1.661872565746307373e-01 -9.235436469316482544e-02 9.092479199171066284e-02 -1.511773318052291870e-01 -2.046128213405609131e-01 1.373986750841140747e-01 3.070445060729980469e-01 7.448482513427734375e-02 -1.497189402580261230e-01 -1.318898946046829224e-01 -4.798586014658212662e-03 2.290460616350173950e-01 -3.750580847263336182e-01 1.932085305452346802e-02 -4.182828217744827271e-02
-7.880615442991256714e-02 7.765579223632812500e-02 -2.649440467357635498e-01 -6.430711597204208374e-02 1.059596613049507141e-01 -3.396170139312744141e-01 1.428183019161224365e-01 1.378320306539535522e-01 -4.082254469394683838e-01 -1.703265756368637085e-01 2.120471894741058350e-01 -8.386491239070892334e-02 -3.054061233997344971e-01 9.611549787223339081e-03 -2.511862814426422119e-01 3.790202736854553223e-02 -2.771674692630767822e-01 4.574148450046777725e-03 -2.579297497868537903e-02 1.706469617784023285e-02 1.122403740882873535e-01 -2.937477529048919678e-01 1.885046660900115967e-01 2.512104213237762451e-01 -1.013910118490457535e-02 1.015469655394554138e-01 -6.750345975160598755e-02 1.911647915840148926e-01 -5.844599753618240356e-02 -5.871127545833587646e-02 -8.083803579211235046e-03 -9.024631977081298828e-02
5.232305824756622314e-02 2.358563244342803955e-01 -3.695993870496749878e-02 2.299003005027770996e-01 5.664516985416412354e-02 8.932808041572570801e-02 8.278432651422917843e-04 -2.480265945196151733e-01 -1.249375566840171814e-01 -3.709166124463081360e-02 -6.975329481065273285e-03 2.152872830629348755e-02 -1.360777467489242554e-01 -1.016684025526046753e-01 -2.362830638885498047e-01 7.887292653322219849e-02 -2.073410153388977051e-01 -1.861081272363662720e-01 -2.611308097839355469e-01 3.527704775333404541e-01 3.438095450401306152e-01 -2.611498832702636719e-01 -1.306862682104110718e-01 4.897444695234298706e-02 1.346744149923324585e-01 2.364145815372467041e-01 4.605320841073989868e-02 -1.765195578336715698e-01 3.145278990268707275e-01 1.002825889736413956e-02 9.462784230709075928e-02 -1.219419240951538086e-01
1.427319198846817017e-01 6.784708797931671143e-02 1.746296286582946777e-01 9.079425036907196045e-02 1.288466304540634155e-01 -1.362233888357877731e-02 4.108060598373413086e-01 -1.918466761708259583e-02 -2.730422914028167725e-01 -1.062829792499542236e-01 3.500675559043884277e-01 -1.562625356018543243e-02 -8.875554054975509644e-02 7.545933127403259277e-02 -1.537009235471487045e-02 2.402358055114746094e-01 -3.800025880336761475e-01 4.701805487275123596e-02 -9.794049710035324097e-02 -8.220401406288146973e-02 2.599669396877288818e-01 -1.223501339554786682e-01 -2.739883027970790863e-02 1.500923037528991699e-01 2.261607050895690918e-01 2.955723786726593971e-03 7.790417969226837158e-02 3.629206418991088867e-01 -2.107865177094936371e-02 -3.253733739256858826e-02 3.430173546075820923e-02 9.898059815168380737e-02
-2.299118088558316231e-03 -1.910559386014938354e-01 7.868561893701553345e-02 7.185444980859756470e-02 -5.333002191036939621e-03 -2.614949643611907959e-01 9.002886712551116943e-02 9.035543352365493774e-02 -3.246320188045501709e-01 6.811540573835372925e-02 4.547816514968872070e-02 -1.088762804865837097e-01 -2.290975302457809448e-01 -2.974703675135970116e-03 -3.884458541870117188e-01 1.717606335878372192e-01 -2.676439881324768066e-01 5.111955851316452026e-02 -3.200276196002960205e-02 -4.710040241479873657e-02 1.118808984756469727e-01 -4.709047675132751465e-01 -1.957854479551315308e-01 -1.054382175207138062e-01 1.955616027116775513e-01 5.273339897394180298e-02 -7.389232516288757324e-02 8.724667131900787354e-04 2.396668195724487305e-01 1.971482671797275543e-02 2.069735378026962280e-01 4.760516434907913208e-02
-2.391785681247711182e-01 -8.081809431314468384e-02 -2.110928446054458618e-01 1.130450889468193054e-01 9.226875007152557373e-02 4.936822131276130676e-02 1.448490768671035767e-01 -2.108087837696075439e-01 -5.619668960571289062e-02 3.953528776764869690e-02 1.095270738005638123e-01 -2.477302551269531250e-01 -4.150048494338989258e-01 2.541883289813995361e-01 -7.388467341661453247e-02 3.968581929802894592e-02 -9.087042510509490967e-02 1.433237344026565552e-01 1.395966205745935440e-02 1.015329081565141678e-02 -1.040591076016426086e-01 -7.858549803495407104e-02 1.924357712268829346e-01 2.291302941739559174e-02 3.696053326129913330e-01 -2.057611495256423950e-01 -1.303602010011672974e-01 -2.560853064060211182e-01 2.701777815818786621e-01 4.743834957480430603e-02 2.982905879616737366e-02 -2.434651106595993042e-01
-4.194613546133041382e-02 1.879856884479522705e-01 2.495883964002132416e-03 3.844434022903442383e-02 1.114556267857551575e-01 3.179223835468292236e-02 -5.177206173539161682e-02 1.080382391810417175e-01 -7.753394544124603271e-02 1.956055313348770142e-01 2.445905469357967377e-02 -1.620111800730228424e-02 -8.067155629396438599e-02 -1.778961569070816040e-01 -1.198155507445335388e-01 1.732667535543441772e-01 -2.105216234922409058e-01 -2.606307901442050934e-02 -4.526620507240295410e-01 5.713865906000137329e-02 3.543620705604553223e-01 -1.138113886117935181e-01 -6.245602294802665710e-02 2.810271829366683960e-02 3.981659412384033203e-01 1.390753239393234253e-01 -6.420169770717620850e-02 -2.544572055339813232e-01 1.480928808450698853e-01 -5.081758275628089905e-02 3.355646729469299316e-01 -1.603678613901138306e-01
-2.633235454559326172e-01 1.658788621425628662e-01 -1.242887321859598160e-02 7.766647636890411377e-02 1.879753768444061279e-01 -1.246140673756599426e-01 4.646987095475196838e-02 -2.042420208454132080e-01 -8.792723715305328369e-02 -2.111660316586494446e-02 3.304685652256011963e-01 -9.711019694805145264e-02 -2.327570021152496338e-01 1.261444091796875000e-01 -1.176544502377510071e-01 -6.496558897197246552e-03 -1.115687489509582520e-01 2.699951529502868652e-01 5.405850242823362350e-03 -1.667992211878299713e-02 -3.270985931158065796e-02 -1.890443414449691772e-01 2.275172770023345947e-01 3.834795057773590088e-01 6.541109830141067505e-02 1.804691553115844727e-01 -2.741830796003341675e-02 1.204107850790023804e-01 -5.176406726241111755e-02 -8.882745355367660522e-02 2.305851578712463379e-01 -3.928260207176208496e-01
2.775433473289012909e-02 1.974716931581497192e-01 -1.804504394531250000e-01 2.306244075298309326e-01 -1.316205859184265137e-01 -2.509713359177112579e-02 -9.323231130838394165e-02 -1.896135509014129639e-01 -1.538434624671936035e-01 9.075718000531196594e-03 -7.287237327545881271e-03 2.979183793067932129e-01 -2.956144884228706360e-02 1.193643659353256226e-01 -3.167272210121154785e-01 1.038959324359893799e-01 -3.139545321464538574e-01 2.361177802085876465e-01 -1.275519281625747681e-01 2.105556428432464600e-02 1.590075641870498657e-01 -6.738016754388809204e-02 6.937743723392486572e-02 -2.894892692565917969e-01 2.487342804670333862e-01 -1.339310966432094574e-02 -5.494730919599533081e-02 -1.098598912358283997e-01 2.643091380596160889e-01 -5.399074777960777283e-02 3.632228672504425049e-01 4.219006374478340149e-02
-2.035715430974960327e-01 1.091027855873107910e-01 1.186694204807281494e-01 7.711904495954513550e-02 -6.950709223747253418e-02 1.729670315980911255e-01 4.186538979411125183e-02 -1.995290815830230713e-01 -3.094957768917083740e-02 -1.809028387069702148e-01 1.467469930648803711e-01 -1.237581297755241394e-01 -2.261154204607009888e-01 -1.356291864067316055e-02 -6.512428820133209229e-02 3.218560516834259033e-01 -4.432009756565093994e-01 1.346466988325119019e-01 -2.007776796817779541e-01 8.692945539951324463e-02 3.140918314456939697e-01 1.397294253110885620e-01 -1.966095715761184692e-02 -1.315114647150039673e-01 2.526416480541229248e-01 -8.442912250757217407e-02 -1.201175805181264877e-02 1.881944686174392700e-01 1.804834157228469849e-01 -3.439893573522567749e-02 2.824345529079437256e-01 4.799500480294227600e-02
1.572242826223373413e-01 -9.305727481842041016e-02 -6.144099682569503784e-02 3.773135691881179810e-02 1.661532521247863770e-01 -6.205378472805023193e-02 1.574866473674774170e-01 4.219635576009750366e-02 -2.386644333600997925e-01 -1.749893836677074432e-02 2.687168717384338379e-01 2.868920192122459412e-02 -1.198407635092735291e-01 1.519865095615386963e-01 -1.329733878374099731e-01 7.551047205924987793e-02 -4.412169754505157471e-01 -1.597035378217697144e-01 -5.149298533797264099e-02 -2.367630787193775177e-02 2.391288727521896362e-01 -1.858324259519577026e-01 -1.608386039733886719e-01 1.178938522934913635e-01 1.839974522590637207e-01 1.235347241163253784e-01 1.460671573877334595e-01 -3.199421167373657227e-01 2.425653338432312012e-01 2.186513245105743408e-01 2.326502203941345215e-01 -1.541973799467086792e-01
-6.506378203630447388e-02 2.461863122880458832e-02 -2.159022837877273560e-01 2.202490530908107758e-02 3.222708124667406082e-03 4.322908073663711548e-02 -3.652961179614067078e-02 2.142593115568161011e-01 -2.408481091260910034e-01 3.551350906491279602e-02 1.188357993960380554e-01 -2.026583999395370483e-02 -2.944805622100830078e-01 8.624577522277832031e-02 -2.566341757774353027e-01 1.161436811089515686e-01 -2.735399007797241211e-01 -8.125192485749721527e-03 4.586620256304740906e-02 1.670331060886383057e-01 1.607036739587783813e-01 1.905849203467369080e-02 -3.458996117115020752e-01 -1.012609452009201050e-01 4.763690531253814697e-01 1.680836230516433716e-01 3.153904899954795837e-02 -4.442812874913215637e-02 -2.082394063472747803e-02 -2.924854494631290436e-02 3.228185176849365234e-01 -1.643163561820983887e-01
4.279734939336776733e-02 1.252416670322418213e-01 -5.158672854304313660e-02 1.654535681009292603e-01 -1.107995808124542236e-01 8.429546654224395752e-02 -2.285920828580856323e-01 1.843903809785842896e-01 7.051546871662139893e-02 -7.528673741035163403e-04 -3.512589959427714348e-03 -7.108090072870254517e-02 -4.154534637928009033e-02 -1.730164587497711182e-01 -3.128247857093811035e-01 8.597142249345779419e-02 -2.615174651145935059e-01 6.900027394294738770e-02 -4.832243919372558594e-01 -1.367238909006118774e-01 2.111203372478485107e-01 -2.045689672231674194e-01 -1.817524880170822144e-01 1.372683942317962646e-01 2.554717659950256348e-01 -1.400145236402750015e-02 -8.210460096597671509e-02 -1.621729880571365356e-01 2.437801808118820190e-01 7.274805754423141479e-02 2.681187093257904053e-01 3.318661451339721680e-02
-8.220357447862625122e-02 2.345767915248870850e-01 1.208648551255464554e-02 -1.321179792284965515e-02 -1.886176168918609619e-01 -6.868299096822738647e-02 -3.760555759072303772e-02 1.499388068914413452e-01 -1.414550095796585083e-01 6.887888163328170776e-02 2.388470023870468140e-01 -7.229878101497888565e-03 -1.681600064039230347e-01 2.270870953798294067e-01 -1.851107031106948853e-01 6.438734382390975952e-02 -2.353214621543884277e-01 4.183363616466522217e-01 -2.127967923879623413e-01 2.095613442361354828e-02 2.601700648665428162e-02 -5.950683727860450745e-02 -1.032454222440719604e-01 -1.070141140371561050e-02 2.315862327814102173e-01 8.989861235022544861e-03 3.491913154721260071e-02 -1.418235749006271362e-01 1.621374636888504028e-01 1.315594166517257690e-01 5.116748213768005371e-01 4.522022604942321777e-02
-1.700966954231262207e-01 1.174062788486480713e-01 -1.488195657730102539e-01 -2.759371101856231689e-01 3.646205663681030273e-01 -1.144405752420425415e-01 -7.883343845605850220e-02 -1.263686418533325195e-01 -1.435600519180297852e-01 -3.570933341979980469e-01 -8.132439851760864258e-02 1.854394003748893738e-02 -8.098398149013519287e-02 6.477012485265731812e-02 -3.361943066120147705e-01 3.740031272172927856e-02 8.354903012514114380e-02 2.694979906082153320e-01 -7.187689095735549927e-02 -4.879593849182128906e-02 2.669265270233154297e-01 -1.391770839691162109e-01 -2.998333871364593506e-01 1.267512142658233643e-01 5.564301973208785057e-04 -6.733551621437072754e-02 -3.879915922880172729e-02 1.610440388321876526e-02 1.428643912076950073e-01 2.951270528137683868e-02 3.136436343193054199e-01 2.843661420047283173e-02
-2.106784284114837646e-01 -1.201345920562744141e-01 -8.138383924961090088e-02 2.042676955461502075e-01 1.059508174657821655e-01 1.927111893892288208e-01 2.913058102130889893e-01 -9.637630544602870941e-03 -1.790775060653686523e-01 -9.756941348314285278e-02 1.121007055044174194e-01 -5.511135607957839966e-02 -1.021922528743743896e-01 7.172771543264389038e-02 -6.733072549104690552e-02 2.318065911531448364e-01 -1.658871769905090332e-01 2.225008010864257812e-01 -2.866683900356292725e-01 -2.731999754905700684e-02 2.936238348484039307e-01 -4.816043004393577576e-02 1.343584209680557251e-01 -1.742080003023147583e-01 2.053146958351135254e-01 -2.203159034252166748e-01 1.252973638474941254e-02 -1.688126623630523682e-01 4.329079389572143555e-01 1.315468549728393555e-01 6.622982025146484375e-02 5.600765347480773926e-02
1.829161047935485840e-01 -9.561712294816970825e-02 -2.133821994066238403e-01 1.209848672151565552e-01 3.609807491302490234e-01 -1.275337487459182739e-01 8.950643241405487061e-02 -9.793490171432495117e-02 -1.090722903609275818e-01 -8.777704834938049316e-02 2.104821503162384033e-01 3.155490458011627197e-01 4.509289190173149109e-02 1.005439385771751404e-01 -1.240280121564865112e-01 9.384936094284057617e-02 -2.416634857654571533e-01 -4.579948633909225464e-02 2.636098489165306091e-02 2.179501764476299286e-02 3.573156297206878662e-01 -2.217408716678619385e-01 -3.690828755497932434e-02 5.443722754716873169e-02 1.434853821992874146e-01 -7.088541239500045776e-02 1.690490990877151489e-01 -1.610370725393295288e-01 2.094285041093826294e-01 1.209065169095993042e-01 3.798258900642395020e-01 8.682749420404434204e-02
-1.241614297032356262e-02 -1.179310772567987442e-02 -1.538154184818267822e-01 -1.840601563453674316e-01 1.041531041264533997e-01 -2.102751284837722778e-01 -1.778956651687622070e-01 9.943188726902008057e-02 -3.044818937778472900e-01 -2.378142178058624268e-01 1.216669566929340363e-02 1.632036864757537842e-01 -1.546488553285598755e-01 -8.985242992639541626e-02 -3.052397370338439941e-01 1.654397994279861450e-01 -1.694903373718261719e-01 2.872424423694610596e-01 -2.093431800603866577e-01 -3.507232293486595154e-02 6.543830782175064087e-02 -1.985413730144500732e-01 3.867858946323394775e-01 2.364338338375091553e-01 4.744872450828552246e-02 1.999535039067268372e-02 1.271287053823471069e-01 1.241458281874656677e-01 -1.622002720832824707e-01 7.407754659652709961e-02 1.592955142259597778e-01 -1.417786628007888794e-01
1.219346001744270325e-01 -1.957076191902160645e-01 -1.072194948792457581e-01 2.283270061016082764e-01 -7.405129075050354004e-02 -1.943215169012546539e-02 4.595559090375900269e-02 -1.838654577732086182e-01 -1.239351704716682434e-01 -6.292676180601119995e-02 1.425609588623046875e-01 -2.634726166725158691e-01 3.108265437185764313e-02 -2.399437129497528076e-03 2.075512893497943878e-02 2.503810822963714600e-02 -1.714882701635360718e-01 2.443871647119522095e-01 -6.705895811319351196e-02 4.178069904446601868e-02 -9.645833820104598999e-02 -5.546877980232238770e-01 9.229471534490585327e-02 1.063320264220237732e-01 1.486909687519073486e-01 -6.181317567825317383e-02 -1.535009872168302536e-02 9.118269383907318115e-02 2.172442851588129997e-03 1.111067309975624084e-01 4.208180904388427734e-01 -2.724526822566986084e-01
-2.819873206317424774e-02 -1.410510689020156860e-01 -4.010671675205230713e-01 -3.716566786170005798e-02 5.370461940765380859e-02 -7.031788676977157593e-02 4.112770315259695053e-03 -2.181074470281600952e-01 2.646266296505928040e-02 -3.478062525391578674e-02 -9.323982149362564087e-02 -7.002554833889007568e-02 -5.253323912620544434e-01 2.464461773633956909e-01 -6.821060925722122192e-02 1.368605066090822220e-03 -5.905697867274284363e-02 -4.421195015311241150e-02 -1.079722791910171509e-01 -2.272469401359558105e-01 1.993174850940704346e-01 -1.435384154319763184e-01 1.372443139553070068e-01 1.470827013254165649e-01 2.827298343181610107e-01 -1.284011602401733398e-01 -6.556355953216552734e-02 -8.450455963611602783e-02 2.074474394321441650e-01 1.687589734792709351e-01 8.209038525819778442e-02 -2.216484844684600830e-01
1.591554582118988037e-01 -9.328442066907882690e-02 -2.885358333587646484e-01 1.112817320972681046e-02 -2.603608369827270508e-01 -2.676958441734313965e-01 2.788413688540458679e-02 1.064354777336120605e-01 1.913074404001235962e-03 -5.603067576885223389e-03 -8.606781810522079468e-02 1.381593197584152222e-02 -2.249762266874313354e-01 1.204304769635200500e-01 -3.604641258716583252e-01 1.651836037635803223e-01 -1.544033437967300415e-01 5.109743475914001465e-01 -1.115252301096916199e-01 1.107363104820251465e-01 9.940558671951293945e-02 -8.835509419441223145e-03 8.267731964588165283e-02 1.150157377123832703e-01 1.292972564697265625e-01 -4.857022687792778015e-02 -1.183230504393577576e-01 7.860469818115234375e-02 2.840178608894348145e-01 -1.138321831822395325e-01 1.466830670833587646e-01 8.372251689434051514e-02
-1.396691948175430298e-01 1.848698705434799194e-01 -2.114557325839996338e-01 1.930887103080749512e-01 1.587680168449878693e-02 -2.406817227602005005e-01 2.871669828891754150e-01 -5.809489265084266663e-02 -1.223801895976066589e-01 -5.266275629401206970e-02 -3.044482786208391190e-03 -3.868348151445388794e-02 1.376645267009735107e-01 1.123276874423027039e-01 -2.845791876316070557e-01 5.551368743181228638e-02 -3.311635255813598633e-01 2.856118977069854736e-01 5.650267377495765686e-02 -6.060080230236053467e-02 -6.749942898750305176e-02 -2.377392500638961792e-01 -9.432569891214370728e-02 -7.829254865646362305e-02 1.213061958551406860e-01 2.116644233465194702e-01 -2.068509459495544434e-01 -8.922868221998214722e-02 3.115765154361724854e-01 -1.642109155654907227e-01 2.636965513229370117e-01 -8.572243899106979370e-02
-6.506708264350891113e-02 2.523266337811946869e-02 -3.257109522819519043e-01 -1.023660302162170410e-01 1.625826060771942139e-01 -2.094756364822387695e-01 -1.662998497486114502e-01 1.998914331197738647e-01 -1.051003187894821167e-01 -5.763944238424301147e-03 2.648385167121887207e-01 -6.272646784782409668e-02 1.734830811619758606e-02 -7.632865756750106812e-02 -1.780010461807250977e-01 -2.814633399248123169e-02 -3.181650936603546143e-01 1.858651489019393921e-01 -2.435681670904159546e-01 -8.087135106325149536e-02 1.250984519720077515e-01 -3.128524124622344971e-01 -1.257713139057159424e-01 7.914962619543075562e-02 -9.898645803332328796e-03 2.258228510618209839e-01 3.243243992328643799e-01 -1.359630376100540161e-01 1.123514920473098755e-01 -7.166895270347595215e-02 1.804136037826538086e-01 -2.335734516382217407e-01
-7.991746813058853149e-02 -1.184582896530628204e-02 -3.129712045192718506e-01 -2.884062528610229492e-01 3.792036091908812523e-03 -6.566610187292098999e-02 -8.203165978193283081e-02 8.155631273984909058e-02 4.674714431166648865e-02 3.119847364723682404e-02 2.964355945587158203e-01 8.616430312395095825e-02 -6.088199838995933533e-02 2.190191112458705902e-02 -8.945540338754653931e-02 1.654259264469146729e-01 -4.683895111083984375e-01 1.508144140243530273e-01 2.051832079887390137e-01 -5.182380974292755127e-02 1.021544262766838074e-01 -3.916776478290557861e-01 1.993895471096038818e-01 1.260332465171813965e-01 2.280066609382629395e-01 -5.513874813914299011e-02 2.186552435159683228e-02 3.555961325764656067e-02 1.926773339509963989e-01 -2.311408072710037231e-01 5.082339048385620117e-02 1.774417608976364136e-02
-1.153835132718086243e-01 8.099780976772308350e-02 -3.258800208568572998e-01 -4.474420845508575439e-02 -1.660262793302536011e-01 -6.207735836505889893e-02 5.686880275607109070e-02 8.443900942802429199e-02 -2.906219959259033203e-01 -1.828781515359878540e-01 1.087211370468139648e-01 8.860281109809875488e-02 -1.034135073423385620e-01 2.382814697921276093e-02 -3.527804613113403320e-01 2.459287494421005249e-01 -3.133824765682220459e-01 6.137654930353164673e-02 -1.457632798701524734e-02 1.169700473546981812e-01 9.780954569578170776e-02 -2.404688298702239990e-01 2.934719324111938477e-01 3.517462909221649170e-01 6.499662250280380249e-02 5.897143855690956116e-02 3.069513663649559021e-02 2.662489116191864014e-01 -1.302828788757324219e-01 -5.315553396940231323e-02 -1.923770643770694733e-02 -5.962265655398368835e-02
1.873617917299270630e-01 -2.402090840041637421e-02 -2.348935306072235107e-01 -1.716003417968750000e-01 4.075267165899276733e-02 -7.988811284303665161e-02 2.298035770654678345e-01 1.549348700791597366e-02 -1.414907425642013550e-01 1.867930591106414795e-01 1.313327848911285400e-01 -1.141408011317253113e-01 -2.548117637634277344e-01 -9.510786831378936768e-02 -1.721743792295455933e-01 1.533308178186416626e-01 -1.374745965003967285e-01 4.537962377071380615e-02 1.150955036282539368e-01 2.185616195201873779e-01 -8.952891081571578979e-02 -2.711350619792938232e-01 -4.468480497598648071e-02 2.987705171108245850e-01 2.996508479118347168e-01 3.832970261573791504e-01 1.095582991838455200e-01 -1.863785833120346069e-01 2.177874892950057983e-01 -3.586520254611968994e-02 1.255324631929397583e-01 -5.999502167105674744e-02
-3.656765520572662354e-01 -1.572659462690353394e-01 -4.894484952092170715e-02 -2.979455329477787018e-02 -2.740511894226074219e-01 7.322215288877487183e-02 -6.234828010201454163e-02 1.318738609552383423e-01 -6.739634089171886444e-03 1.272837817668914795e-01 -6.784179806709289551e-02 2.481795847415924072e-03 -1.905170083045959473e-01 3.072706758975982666e-01 -2.508802711963653564e-02 2.538862824440002441e-01 -8.554484695196151733e-02 2.044758200645446777e-01 -1.513122022151947021e-01 1.050787717103958130e-01 -3.951511532068252563e-02 -1.077105328440666199e-01 -2.016925960779190063e-01 1.531680971384048462e-01 3.691713213920593262e-01 -1.122534498572349548e-01 1.913260854780673981e-02 8.164822310209274292e-02 3.375064432621002197e-01 -1.626540571451187134e-01 1.720740646123886108e-01 -1.833047270774841309e-01
-1.120205372571945190e-01 2.200221270322799683e-01 -8.973516523838043213e-02 1.633027493953704834e-01 1.208619587123394012e-02 -1.757899522781372070e-01 3.493313491344451904e-02 -8.377687772735953331e-04 -3.997326269745826721e-02 4.111252259463071823e-03 -1.344793438911437988e-01 -1.935231499373912811e-02 -7.223737239837646484e-02 -2.032999843358993530e-01 -1.841758042573928833e-01 1.474242061376571655e-01 -7.205043733119964600e-02 -7.284565828740596771e-03 -2.606025338172912598e-01 -1.958196759223937988e-01 3.161786198616027832e-01 -3.968542516231536865e-01 7.807428389787673950e-02 -1.103278771042823792e-01 1.405005455017089844e-01 1.868723519146442413e-02 -2.625680863857269287e-01 -2.754427492618560791e-01 3.238804936408996582e-01 -8.858644962310791016e-02 2.806870937347412109e-01 -7.816201448440551758e-02
2.175761908292770386e-01 -1.469923853874206543e-01 -2.410130202770233154e-01 6.373786926269531250e-02 2.949484884738922119e-01 -1.217305585741996765e-01 4.635380581021308899e-03 9.575586766004562378e-03 -3.566607236862182617e-01 9.050697833299636841e-02 9.523814171552658081e-02 2.341162562370300293e-01 5.522415041923522949e-02 1.034538969397544861e-01 -1.260109394788742065e-01 1.264919489622116089e-01 -2.770159840583801270e-01 -1.474838703870773315e-01 -2.134721279144287109e-01 1.022990569472312927e-01 2.266988605260848999e-01 -6.464362144470214844e-02 1.351748686283826828e-02 8.568345755338668823e-02 2.186772823333740234e-01 1.653024740517139435e-02 2.189103662967681885e-01 -4.334644973278045654e-02 2.860255837440490723e-01 1.140322461724281311e-01 3.325052261352539062e-01 3.434826061129570007e-02
-9.164249151945114136e-02 2.520021051168441772e-02 -2.244457155466079712e-01 -1.360937952995300293e-01 6.116583198308944702e-02 -2.322789877653121948e-01 -5.205351486802101135e-02 1.110452264547348022e-01 -1.852982044219970703e-01 6.035928055644035339e-02 1.644431650638580322e-01 -7.775095850229263306e-02 -5.200705304741859436e-02 1.566441506147384644e-01 -1.831710338592529297e-01 4.635856151580810547e-01 -4.545250162482261658e-02 9.614741802215576172e-02 1.895907968282699585e-01 1.738055497407913208e-01 2.650300264358520508e-01 -2.772403955459594727e-01 1.566862165927886963e-01 2.427397221326828003e-01 2.330934703350067139e-01 -6.506757345050573349e-03 -1.470496952533721924e-01 -8.899810165166854858e-02 2.649749517440795898e-01 -1.638091802597045898e-01 1.134420484304428101e-01 -2.627131715416908264e-02
-8.343084901571273804e-02 -2.429630234837532043e-02 -4.301277697086334229e-01 3.435220941901206970e-02 8.365353196859359741e-02 -5.399896577000617981e-02 1.095132157206535339e-01 -1.312582194805145264e-01 4.793204367160797119e-02 2.041367590427398682e-01 -1.209167912602424622e-01 -1.386192739009857178e-01 -3.228197991847991943e-01 8.757856488227844238e-02 8.904878981411457062e-03 1.026719734072685242e-01 -2.811073362827301025e-01 3.743483126163482666e-02 -1.387867927551269531e-01 -3.543646261096000671e-02 -2.530466532334685326e-03 -1.443572342395782471e-01 2.496411278843879700e-02 2.128090262413024902e-01 5.892164707183837891e-01 -1.383323669433593750e-01 3.251228854060173035e-02 4.053408652544021606e-02 -1.131044235080480576e-02 5.608554184436798096e-02 1.637920290231704712e-01 -2.129911445081233978e-03
9.917829930782318115e-02 2.411801815032958984e-01 -1.993471384048461914e-01 8.403335511684417725e-02 -9.673644602298736572e-02 1.254827249795198441e-02 2.134941369295120239e-01 -2.196218073368072510e-01 -1.314489692449569702e-01 1.151610910892486572e-01 1.754994988441467285e-01 2.325065881013870239e-01 -6.125085800886154175e-02 -2.767245098948478699e-02 -3.140895366668701172e-01 2.003087997436523438e-01 1.575036495923995972e-01 2.215373218059539795e-01 -3.087982237339019775e-01 8.679528534412384033e-02 2.481773644685745239e-01 4.497888684272766113e-02 -2.920353040099143982e-02 1.064484417438507080e-01 1.906102299690246582e-01 -2.185836061835289001e-02 -9.301401674747467041e-02 -1.464859992265701294e-01 2.033058106899261475e-01 -1.960914731025695801e-01 3.504462242126464844e-01 -3.285967558622360229e-02
1.988402381539344788e-02 1.391256153583526611e-01 -1.383579522371292114e-01 -3.665146231651306152e-01 1.357726603746414185e-01 -1.002308428287506104e-01 -4.969198629260063171e-02 9.164661914110183716e-02 -2.583287954330444336e-01 5.655055493116378784e-02 1.666262596845626831e-01 6.361697451211512089e-04 -1.911739408969879150e-01 2.256339341402053833e-01 -4.457602649927139282e-02 3.988920897245407104e-02 -3.233849108219146729e-01 1.173326596617698669e-01 9.783911705017089844e-02 2.093683928251266479e-01 3.039653599262237549e-01 -2.384323030710220337e-01 -7.244577258825302124e-02 9.001435339450836182e-02 3.216977715492248535e-01 -4.980184510350227356e-02 -9.285698831081390381e-02 3.152465224266052246e-01 1.063065454363822937e-01 -1.654254496097564697e-01 3.105035610496997833e-02 1.036317571997642517e-01
-9.922503679990768433e-02 1.194794103503227234e-01 -1.656622737646102905e-01 -2.871476113796234131e-01 2.625488862395286560e-02 -6.876233965158462524e-02 -1.164925470948219299e-01 -9.436506032943725586e-02 -3.134295940399169922e-01 -2.832197844982147217e-01 1.150861103087663651e-02 1.005493924021720886e-01 -1.436480581760406494e-01 8.452656865119934082e-02 -1.070778593420982361e-01 2.122781574726104736e-01 -7.915661484003067017e-02 3.566128611564636230e-01 -2.539547979831695557e-01 1.194533333182334900e-01 6.686272472143173218e-02 -1.096961796283721924e-01 3.667498230934143066e-01 1.777015477418899536e-01 1.974461376667022705e-01 2.768465876579284668e-01 -1.401959508657455444e-01 -1.882743649184703827e-02 1.258482336997985840e-01 1.933545432984828949e-02 -7.787732034921646118e-02 -1.112847253680229187e-01
1.654582284390926361e-02 -9.932896494865417480e-02 -1.007778719067573547e-01 3.207288980484008789e-01 1.483243703842163086e-01 -1.341256052255630493e-01 -9.932909160852432251e-02 2.146504968404769897e-01 -2.917148768901824951e-01 -2.053779661655426025e-01 -2.962523512542247772e-02 -4.737113416194915771e-02 -1.948920786380767822e-01 -8.292493224143981934e-02 -2.098556309938430786e-01 8.858935534954071045e-02 -2.545962035655975342e-01 7.289105653762817383e-02 9.378145635128021240e-02 -4.708101972937583923e-02 2.899571359157562256e-01 -9.135135263204574585e-02 -3.353530764579772949e-01 7.000402361154556274e-02 2.468197941780090332e-01 -6.548788398504257202e-02 -9.760323911905288696e-02 -1.880328208208084106e-01 1.083357483148574829e-01 7.123030722141265869e-02 3.650708496570587158e-01 -5.152347311377525330e-02
1.064249724149703979e-01 -8.239982277154922485e-02 3.776606172323226929e-02 4.369806125760078430e-02 1.996273845434188843e-01 3.611618280410766602e-01 -7.750897109508514404e-02 -5.382428318262100220e-02 1.280637979507446289e-01 -1.959671080112457275e-01 -4.952121153473854065e-02 7.911604642868041992e-02 -1.453660726547241211e-01 3.024801611900329590e-01 -1.775933057069778442e-01 1.638434380292892456e-01 -3.349067866802215576e-01 4.265297204256057739e-02 -2.631983160972595215e-01 3.062814474105834961e-02 3.040138483047485352e-01 -3.773114457726478577e-02 1.665293797850608826e-02 7.722702622413635254e-02 6.884073466062545776e-02 -1.096045449376106262e-01 2.056119292974472046e-01 -2.353250235319137573e-01 -3.875153884291648865e-02 -2.525857090950012207e-01 3.174959123134613037e-01 -6.006654817610979080e-03
6.248340755701065063e-02 -2.982574980705976486e-03 -1.190436333417892456e-01 -5.405220389366149902e-02 -6.048605218529701233e-02 -4.429794549942016602e-01 2.611268162727355957e-01 2.432215400040149689e-02 -1.342227756977081299e-01 -2.928134500980377197e-01 -7.337932288646697998e-02 -9.714434854686260223e-03 -9.534502029418945312e-02 3.676796555519104004e-01 -7.843232154846191406e-02 2.691269218921661377e-01 -1.679535359144210815e-01 1.500796228647232056e-01 -8.419526368379592896e-02 2.193175554275512695e-01 -3.760826587677001953e-02 1.168946623802185059e-01 -1.123473607003688812e-02 3.805993869900703430e-02 2.146582305431365967e-01 -1.190591230988502502e-01 -9.684962034225463867e-02 -1.119392588734626770e-01 1.852839887142181396e-01 3.034366667270660400e-02 3.700627088546752930e-01 -3.599553182721138000e-02
1.868622899055480957e-01 8.031440526247024536e-02 -2.502285540103912354e-01 1.272989362478256226e-01 -1.515523493289947510e-01 -1.906883120536804199e-01 4.184915125370025635e-02 9.384176135063171387e-02 -1.415643841028213501e-01 7.526692748069763184e-02 -1.106963455677032471e-01 -1.801502704620361328e-01 -2.110876329243183136e-02 -6.649381667375564575e-02 -2.652616202831268311e-01 1.267292350530624390e-01 -2.456695139408111572e-01 2.735500037670135498e-01 -2.281039953231811523e-01 6.298893690109252930e-02 3.094680234789848328e-02 -3.735099434852600098e-01 -9.959785640239715576e-02 -1.265817284584045410e-01 3.185602128505706787e-01 1.307454854249954224e-01 -1.216986328363418579e-01 -9.354329854249954224e-02 2.814245820045471191e-01 -4.230357706546783447e-02 2.053042799234390259e-01 1.592267006635665894e-01
-3.131830319762229919e-02 -2.238172888755798340e-01 -4.677350223064422607e-01 -9.249865263700485229e-02 8.035449683666229248e-02 1.515160501003265381e-01 -1.317824274301528931e-01 -4.702707380056381226e-02 -7.500517368316650391e-02 -7.231874763965606689e-02 -4.036250710487365723e-02 -1.792793273925781250e-01 -4.715142846107482910e-01 1.294741630554199219e-01 -2.573058381676673889e-02 9.923592954874038696e-02 -9.106985479593276978e-02 1.155802607536315918e-01 4.434933140873908997e-02 -1.212775409221649170e-01 1.023319959640502930e-01 -4.690032079815864563e-02 1.554364562034606934e-01 -8.769551292061805725e-03 3.772940635681152344e-01 -1.882802844047546387e-01 5.363763496279716492e-02 -2.164014428853988647e-01 2.214063704013824463e-01 -1.300707086920738220e-02 9.077054262161254883e-02 -1.349190324544906616e-01
1.259629428386688232e-01 1.814203411340713501e-01 -3.144800961017608643e-01 -1.908371895551681519e-01 2.660079300403594971e-02 1.907610595226287842e-01 1.945584416389465332e-01 2.352479100227355957e-01 -9.987945109605789185e-02 -1.092086285352706909e-01 -9.191728383302688599e-02 -1.323129087686538696e-01 -1.092076897621154785e-01 5.640802159905433655e-02 -2.299577295780181885e-01 9.616485983133316040e-02 -4.297114536166191101e-02 2.562435269355773926e-01 -1.803027093410491943e-01 -7.785794138908386230e-02 -1.060683950781822205e-01 -1.499643325805664062e-01 -5.383700877428054810e-02 2.596743106842041016e-01 -1.340177208185195923e-01 3.081285655498504639e-01 -9.712874144315719604e-02 1.305114626884460449e-01 2.249017953872680664e-01 -1.551719754934310913e-01 2.789478600025177002e-01 -2.419246882200241089e-01
1.366933435201644897e-01 -2.207070589065551758e-01 -1.852455884218215942e-01 -2.220781743526458740e-01 2.549774646759033203e-01 -1.542645394802093506e-01 1.854130774736404419e-01 -1.049813851714134216e-01 -1.689686030149459839e-01 -1.257491111755371094e-01 -1.027732249349355698e-02 8.419411629438400269e-02 -1.065928936004638672e-01 -1.835424639284610748e-02 -3.681612014770507812e-01 5.664432048797607422e-02 -2.051086165010929108e-02 3.064369261264801025e-01 -5.008348822593688965e-02 -1.263340860605239868e-01 2.118550837039947510e-01 1.125076711177825928e-01 -9.053178876638412476e-02 1.559138447046279907e-01 3.969771265983581543e-01 7.717215269804000854e-02 1.759353280067443848e-01 -5.177853256464004517e-02 -3.723599016666412354e-02 -1.835978329181671143e-01 2.741848230361938477e-01 -4.959408566355705261e-02
-4.680426418781280518e-01 1.044731736183166504e-01 -3.762073218822479248e-01 -4.619501903653144836e-02 8.671579882502555847e-03 3.965767100453376770e-02 1.717281527817249298e-02 -1.960990391671657562e-02 1.157291904091835022e-01 -2.248216420412063599e-01 9.545279294252395630e-02 -8.772592246532440186e-02 8.883459866046905518e-02 1.935482025146484375e-02 -1.943738609552383423e-01 1.544799357652664185e-01 -9.798214584589004517e-02 -4.762821644544601440e-02 -3.002751469612121582e-01 1.418118923902511597e-01 4.599886760115623474e-02 3.701458126306533813e-02 -8.086498081684112549e-02 1.717009097337722778e-01 -2.912036329507827759e-02 -7.599447667598724365e-02 2.800018712878227234e-02 -7.672252506017684937e-02 2.788473069667816162e-01 -2.149801701307296753e-01 4.030565321445465088e-01 1.095452085137367249e-01
4.373859986662864685e-02 1.124374717473983765e-01 -5.131410956382751465e-01 -4.785506986081600189e-03 1.883466690778732300e-01 -1.120730638504028320e-01 3.283003345131874084e-03 9.818086773157119751e-02 5.646596848964691162e-02 1.615536659955978394e-01 -1.003757566213607788e-01 -2.411859482526779175e-01 -2.918003499507904053e-01 3.056071400642395020e-01 7.037872821092605591e-02 2.771516330540180206e-02 -1.280165761709213257e-01 9.366149455308914185e-02 -6.407920271158218384e-02 5.733285844326019287e-02 -9.012867696583271027e-03 -2.217501550912857056e-01 1.054809764027595520e-01 2.874002456665039062e-01 3.110679388046264648e-01 -5.967552587389945984e-02 -6.452420353889465332e-02 7.701595127582550049e-02 3.023657388985157013e-02 7.962749339640140533e-03 2.370576411485671997e-01 -1.987407803535461426e-01
-3.977894410490989685e-02 -1.556655317544937134e-01 -1.208609994500875473e-02 -1.763834357261657715e-01 3.044545650482177734e-01 -7.572606950998306274e-02 1.371435914188623428e-02 -2.231430411338806152e-01 -2.686695456504821777e-01 -3.472720086574554443e-02 1.720761954784393311e-01 3.040863871574401855e-01 -1.337705999612808228e-01 -1.956351399421691895e-01 -1.438912898302078247e-01 1.659508347511291504e-01 -2.872993946075439453e-01 -5.279903113842010498e-02 -9.327286481857299805e-02 -1.801839470863342285e-02 -7.070110738277435303e-02 -2.179262489080429077e-01 -1.769322901964187622e-01 2.339333742856979370e-01 1.340663880109786987e-01 -9.842402487993240356e-02 -1.470862776041030884e-01 -1.289872825145721436e-01 1.584278345108032227e-01 -1.117095053195953369e-01 3.878722488880157471e-01 -8.837810903787612915e-02
-7.029998302459716797e-02 -1.653534024953842163e-01 -2.512028217315673828e-01 -4.451607353985309601e-03 3.563472330570220947e-01 -1.035872176289558411e-01 2.136774212121963501e-01 -7.177757471799850464e-02 -4.113515838980674744e-02 -1.634659767150878906e-01 -3.043574467301368713e-02 1.656507551670074463e-01 -5.738015100359916687e-02 -7.949907332658767700e-02 -1.918938010931015015e-01 8.422428369522094727e-02 -4.127095267176628113e-02 2.809395194053649902e-01 -5.704050511121749878e-02 1.248463094234466553e-01 9.852509945631027222e-02 5.149543657898902893e-02 -6.115101277828216553e-02 2.507028579711914062e-01 3.692146539688110352e-01 2.220555841922760010e-01 2.029496729373931885e-01 -7.655203342437744141e-02 -2.995267976075410843e-03 -1.804960668087005615e-01 3.888859450817108154e-01 1.041280627250671387e-01
1.047936752438545227e-01 1.744174659252166748e-01 -1.844767630100250244e-01 -7.640264183282852173e-02 2.082128673791885376e-01 -2.044046521186828613e-01 -1.192096173763275146e-01 1.206415221095085144e-01 -3.342436254024505615e-01 -1.907819509506225586e-02 3.354001045227050781e-01 -1.232699081301689148e-01 -1.984295435249805450e-02 -2.513346821069717407e-02 -2.922562062740325928e-01 -2.184674441814422607e-01 -2.468670010566711426e-01 1.418910622596740723e-01 -1.212289407849311829e-01 -1.020309776067733765e-01 3.240520656108856201e-01 -6.569094210863113403e-02 -5.739629268646240234e-02 6.400957703590393066e-02 2.362705916166305542e-01 8.053373545408248901e-02 5.836109817028045654e-02 -2.684212625026702881e-01 1.949826776981353760e-01 3.796770051121711731e-02 1.385730504989624023e-01 -1.075292825698852539e-01
-1.899352879263460636e-03 8.989912271499633789e-02 -2.271089106798171997e-01 1.119287535548210144e-01 1.017621234059333801e-01 -5.223888531327247620e-02 -9.133060276508331299e-02 -1.409468352794647217e-01 -1.097126081585884094e-01 5.013675242662429810e-02 -8.904100954532623291e-02 -2.323691844940185547e-01 5.460279062390327454e-02 2.731705643236637115e-02 -1.320702284574508667e-01 9.361296892166137695e-02 -2.352195978164672852e-01 2.405890077352523804e-01 -1.051359996199607849e-01 1.247322782874107361e-01 1.407673507928848267e-01 -1.055394187569618225e-01 -4.578724801540374756e-01 1.020144075155258179e-01 2.961811125278472900e-01 2.206072956323623657e-02 1.643570512533187866e-01 -3.268743157386779785e-01 8.128385245800018311e-02 2.559316456317901611e-01 1.951999813318252563e-01 -2.387385219335556030e-01
1.671106219291687012e-01 2.274933829903602600e-02 -3.611509799957275391e-01 1.354386359453201294e-01 -1.146867647767066956e-01 1.205197721719741821e-01 3.270817920565605164e-02 -1.285420358180999756e-01 -7.632327824831008911e-02 1.852393895387649536e-01 -1.285677701234817505e-01 -2.243650108575820923e-01 -4.363609254360198975e-01 1.551022082567214966e-01 -5.395464226603507996e-02 1.985169202089309692e-01 -2.112898528575897217e-01 -1.537659950554370880e-02 -3.590318933129310608e-02 5.161222442984580994e-02 1.681134104728698730e-02 -1.898257881402969360e-01 1.134024858474731445e-01 1.551311463117599487e-01 5.041939616203308105e-01 -9.722372144460678101e-02 2.222870290279388428e-02 6.292486190795898438e-02 7.209668308496475220e-02 9.920195490121841431e-02 3.467506542801856995e-02 8.533544093370437622e-02
-1.352984905242919922e-01 6.655494868755340576e-02 -4.015302062034606934e-01 -2.117626518011093140e-01 8.941650390625000000e-02 -2.317975014448165894e-01 1.684270612895488739e-02 -3.825618326663970947e-02 -2.069565951824188232e-01 -1.147198900580406189e-01 2.018064558506011963e-01 -8.696421980857849121e-02 -1.730476617813110352e-01 1.860639750957489014e-01 9.568887203931808472e-02 1.082532852888107300e-01 -3.664207160472869873e-01 6.095280125737190247e-02 -9.925263375043869019e-02 6.490369886159896851e-02 6.522445380687713623e-02 -9.128604084253311157e-02 2.095115184783935547e-01 3.155994713306427002e-01 1.870601922273635864e-01 7.839144021272659302e-02 -2.273708283901214600e-01 1.422463208436965942e-01 2.312531918287277222e-01 -1.776108890771865845e-01 1.702423021197319031e-02 -1.071969121694564819e-01
-1.253293305635452271e-01 -8.134657889604568481e-02 -2.194128036499023438e-01 -1.173113137483596802e-01 2.283526510000228882e-01 -5.690466146916151047e-03 3.113107383251190186e-02 -5.965721979737281799e-02 -1.225995421409606934e-01 -7.091257721185684204e-02 2.182250097393989563e-02 9.443362243473529816e-03 -2.214466035366058350e-01 8.985408395528793335e-02 -1.138131842017173767e-01 3.850766271352767944e-02 -2.418205589056015015e-01 1.855389624834060669e-01 -2.266762405633926392e-01 -2.004829347133636475e-01 7.357682287693023682e-02 -1.729206144809722900e-01 -2.173707634210586548e-01 -3.930760920047760010e-02 4.029292166233062744e-01 3.141869902610778809e-01 2.635357081890106201e-01 -1.230548620223999023e-01 -1.276227533817291260e-01 -2.797595858573913574e-01 2.398685812950134277e-01 2.358262985944747925e-02
-4.028056748211383820e-03 5.788471549749374390e-03 -1.648565530776977539e-01 9.139031916856765747e-02 8.496875315904617310e-02 -5.805277451872825623e-02 2.008678615093231201e-01 1.481270492076873779e-01 6.459703296422958374e-02 -2.031558007001876831e-01 -1.153471320867538452e-02 1.796501874923706055e-01 -3.694321811199188232e-01 6.901081651449203491e-02 -1.417415440082550049e-01 1.599504649639129639e-01 2.627876996994018555e-01 2.070621401071548462e-01 -3.084359467029571533e-01 -2.128812968730926514e-01 2.976127564907073975e-01 -1.919253915548324585e-01 1.395720541477203369e-01 1.371042877435684204e-01 3.998877108097076416e-02 1.296831667423248291e-02 5.724860355257987976e-02 2.516797184944152832e-01 2.929978668689727783e-01 -6.296253204345703125e-02 2.250039279460906982e-01 4.330402985215187073e-02
-7.844225317239761353e-02 -1.979376524686813354e-01 -1.339967101812362671e-01 1.353783649392426014e-03 2.918749302625656128e-02 -7.514990121126174927e-02 -4.027940705418586731e-02 -1.309976875782012939e-01 -1.646831929683685303e-01 -1.712919324636459351e-01 -1.084236577153205872e-01 -2.099453508853912354e-01 -6.186307072639465332e-01 1.740612685680389404e-01 -6.034827232360839844e-02 1.946117579936981201e-01 -7.223168015480041504e-02 -9.370443224906921387e-02 5.136043950915336609e-02 4.758682101964950562e-02 1.488442416302859783e-03 -5.574455857276916504e-02 2.216035723686218262e-01 1.017624139785766602e-01 3.171768188476562500e-01 4.362804815173149109e-02 -1.451376378536224365e-01 3.294421359896659851e-02 1.528180688619613647e-01 8.240925520658493042e-02 3.152011036872863770e-01 -9.482730925083160400e-02
1.615393906831741333e-01 -2.954458631575107574e-02 -1.884507089853286743e-01 2.903229594230651855e-01 -2.270732372999191284e-01 -2.795894742012023926e-01 -3.459237143397331238e-02 -1.104699671268463135e-01 -2.277771383523941040e-01 -1.801411360502243042e-01 1.951575428247451782e-01 -5.047722905874252319e-02 -2.265923023223876953e-01 6.257513165473937988e-02 -2.497598826885223389e-01 1.318312883377075195e-01 -2.177375108003616333e-01 1.508804857730865479e-01 -1.754088997840881348e-01 -2.502241916954517365e-02 2.974013388156890869e-01 5.472927168011665344e-02 1.721706390380859375e-01 1.476846039295196533e-01 8.536724001169204712e-02 1.089485883712768555e-01 -1.805672496557235718e-01 1.899212151765823364e-01 -1.538597941398620605e-01 -2.724954187870025635e-01 1.284253448247909546e-01 -5.826371535658836365e-02
4.063772037625312805e-03 4.191368073225021362e-02 -3.962942361831665039e-01 -1.984318643808364868e-01 8.601114898920059204e-02 -3.133303225040435791e-01 -1.464357506483793259e-02 -4.162233695387840271e-02 -1.409849971532821655e-01 -7.660828530788421631e-02 3.009448647499084473e-01 1.050781086087226868e-01 -1.170003637671470642e-01 2.562986686825752258e-02 6.205781921744346619e-02 1.549148745834827423e-02 -4.424574077129364014e-01 8.225658535957336426e-02 -1.018510982394218445e-01 1.234296113252639771e-01 1.000207737088203430e-01 4.097174108028411865e-02 2.375505268573760986e-01 2.401052266359329224e-01 2.313788682222366333e-01 1.588966399431228638e-01 -1.386004239320755005e-01 1.286048144102096558e-01 2.394211590290069580e-01 3.227343782782554626e-02 -4.782063886523246765e-03 -1.471818536520004272e-01
1.260799616575241089e-01 -2.649843096733093262e-01 -8.782075345516204834e-02 2.324979156255722046e-01 1.229147240519523621e-01 -2.838593721389770508e-01 1.404962539672851562e-01 1.012560501694679260e-01 -3.627038002014160156e-01 -1.458030194044113159e-02 1.619818434119224548e-02 -1.553895790129899979e-02 -7.413529604673385620e-02 -1.343966871500015259e-01 -3.449813425540924072e-01 1.712844371795654297e-01 -1.809947639703750610e-01 3.463290631771087646e-02 -2.238020747900009155e-01 -3.996652737259864807e-02 -7.029981911182403564e-02 -2.487661689519882202e-01 -1.030941978096961975e-01 -4.502815008163452148e-02 2.962841987609863281e-01 1.269464343786239624e-01 -8.307397365570068359e-02 1.739629656076431274e-01 2.576073110103607178e-01 -1.126046106219291687e-01 1.855982542037963867e-01 5.084898695349693298e-02
-1.985926330089569092e-01 1.237230077385902405e-01 -1.112052649259567261e-01 1.319718211889266968e-01 3.248571977019309998e-02 2.289986424148082733e-02 2.065360844135284424e-01 -5.783446133136749268e-02 -1.767596155405044556e-01 -3.208411633968353271e-01 -1.944057345390319824e-01 4.502615705132484436e-02 7.834561169147491455e-02 -1.566336005926132202e-01 -2.936167456209659576e-02 3.725021481513977051e-01 -3.111796081066131592e-01 3.394468724727630615e-01 -1.216631308197975159e-01 9.484067559242248535e-02 -2.339683286845684052e-02 -8.954691886901855469e-02 -1.311686635017395020e-01 3.848863542079925537e-01 1.746788769960403442e-01 4.701505228877067566e-02 -1.505252122879028320e-01 -5.084255337715148926e-02 -1.895911991596221924e-01 2.803339995443820953e-02 1.291193068027496338e-01 -4.961938410997390747e-02
1.671691387891769409e-01 -2.315035313367843628e-01 -7.452911231666803360e-03 -3.010502457618713379e-02 8.357036858797073364e-02 -1.747608482837677002e-01 -1.801280528306961060e-01 -1.984307467937469482e-01 -5.262602120637893677e-02 -3.543019890785217285e-01 -2.347375154495239258e-01 -1.313719451427459717e-01 -3.170859217643737793e-01 1.636675894260406494e-01 -1.268225312232971191e-01 1.519862860441207886e-01 -2.036501616239547729e-01 1.258029937744140625e-01 -5.085263028740882874e-02 -2.073761261999607086e-02 9.112848341464996338e-02 6.352919340133666992e-02 -3.793532401323318481e-02 1.082246527075767517e-01 2.779530584812164307e-01 -7.638500630855560303e-02 -2.065141797065734863e-01 1.346034854650497437e-01 1.552807539701461792e-01 -5.589099228382110596e-02 2.909567356109619141e-01 -3.153099417686462402e-01
-8.204036951065063477e-02 1.140790283679962158e-01 -1.413626074790954590e-01 1.025083214044570923e-01 -1.181778758764266968e-01 1.536419335752725601e-02 1.909249722957611084e-01 -2.673165798187255859e-01 -2.419180274009704590e-01 -1.425955593585968018e-01 -8.687406778335571289e-02 1.058994308114051819e-01 -1.945717819035053253e-02 -8.370766416192054749e-03 4.672084748744964600e-02 1.242872104048728943e-01 -3.339255154132843018e-01 5.775110796093940735e-02 -2.356275916099548340e-01 -8.236836642026901245e-02 1.689792424440383911e-01 -4.035376012325286865e-01 7.839705795049667358e-02 2.010792940855026245e-01 2.824756801128387451e-01 1.468486934900283813e-01 -6.484257429838180542e-02 5.229977890849113464e-03 -3.243802487850189209e-01 -2.340774834156036377e-01 2.400763146579265594e-02 -1.750749498605728149e-01
-3.757225722074508667e-02 -1.679190201684832573e-03 -4.017747342586517334e-01 1.949583366513252258e-02 -1.510318368673324585e-02 -6.043725833296775818e-02 1.312916874885559082e-01 3.817532584071159363e-02 8.766833692789077759e-03 1.303746104240417480e-01 -6.376757472753524780e-02 -1.721151471138000488e-01 -2.712313532829284668e-01 8.791917562484741211e-02 8.772916346788406372e-02 1.105456501245498657e-01 -4.399271011352539062e-01 -5.755312275141477585e-03 -4.350537061691284180e-02 -1.703548729419708252e-01 -1.272134035825729370e-01 -1.230258718132972717e-01 7.755059748888015747e-02 8.737416565418243408e-02 4.872632920742034912e-01 -2.294395267963409424e-01 6.123280897736549377e-02 -1.110165752470493317e-02 3.590940684080123901e-02 8.539860695600509644e-02 2.783782482147216797e-01 -1.129713058471679688e-01
2.924921549856662750e-02 1.632904112339019775e-01 -1.488906890153884888e-01 1.492263972759246826e-01 5.824913084506988525e-02 -2.772255539894104004e-01 1.373039633035659790e-01 8.605486154556274414e-02 -2.794841527938842773e-01 1.622526049613952637e-01 -1.309975385665893555e-01 -2.253871560096740723e-01 6.636433769017457962e-03 9.722649306058883667e-02 -2.696209847927093506e-01 1.973628699779510498e-01 -3.504139930009841919e-02 1.301071345806121826e-01 -2.766401469707489014e-01 -1.323294192552566528e-01 -8.660126477479934692e-02 -2.341086715459823608e-01 -2.487099170684814453e-01 -5.654703080654144287e-02 1.301755011081695557e-01 -1.010881885886192322e-01 -1.149080917239189148e-01 -2.754093706607818604e-02 3.876942694187164307e-01 -1.031918823719024658e-01 2.598559856414794922e-01 -1.372312307357788086e-01
-3.514707460999488831e-02 3.085146285593509674e-02 1.197157502174377441e-01 1.144041493535041809e-01 1.319879740476608276e-01 1.314906924962997437e-01 8.450138568878173828e-02 -3.480953574180603027e-01 -3.172298073768615723e-01 -3.957391530275344849e-02 -2.064952068030834198e-02 1.506798267364501953e-01 -3.470636308193206787e-01 2.173893749713897705e-01 -1.664959192276000977e-01 3.091130554676055908e-01 -2.104838192462921143e-01 1.310489922761917114e-01 -3.510383889079093933e-02 -8.890606462955474854e-02 2.048431187868118286e-01 -4.405519068241119385e-01 -3.840016573667526245e-02 1.095138937234878540e-01 -4.610348492860794067e-02 -3.241102397441864014e-02 -1.926372349262237549e-01 -1.929849945008754730e-02 -1.255244612693786621e-01 -5.062299594283103943e-02 -2.048643864691257477e-02 -1.073860302567481995e-01
3.730390965938568115e-02 -9.446640312671661377e-02 -3.114649951457977295e-01 4.964241385459899902e-02 -4.638192057609558105e-02 -4.458467662334442139e-02 -3.400886431336402893e-02 5.734109133481979370e-02 -6.239999458193778992e-02 -1.819981783628463745e-01 -1.088459864258766174e-01 -3.072663955390453339e-02 -1.185147315263748169e-01 2.921062111854553223e-01 1.097938343882560730e-01 -6.660567596554756165e-03 -3.648988306522369385e-01 6.640896666795015335e-03 -3.206521868705749512e-01 8.403843268752098083e-03 -8.612203598022460938e-02 -8.619541674852371216e-02 -1.342609375715255737e-01 8.397111296653747559e-02 -3.019950166344642639e-02 -1.153568085283041000e-02 -3.148844093084335327e-02 -2.079119831323623657e-01 1.312624812126159668e-01 -8.892562240362167358e-02 6.110469698905944824e-01 -2.364838495850563049e-02
-5.636276304721832275e-02 9.988964349031448364e-02 -8.824985474348068237e-02 -1.196122616529464722e-01 3.552682101726531982e-01 -2.369020134210586548e-02 1.874707937240600586e-01 -1.233899891376495361e-01 -2.335224002599716187e-01 -7.255953550338745117e-02 1.963790953159332275e-01 1.681905686855316162e-01 1.359306126832962036e-01 1.731824576854705811e-01 -2.461445331573486328e-01 6.848488748073577881e-02 -4.941071569919586182e-01 -1.895637363195419312e-01 -1.610261201858520508e-01 -9.768271446228027344e-02 3.413700312376022339e-02 -1.385271400213241577e-01 -7.490360736846923828e-02 1.804054826498031616e-01 2.756368555128574371e-02 1.171134784817695618e-01 7.627334445714950562e-02 -1.701690554618835449e-01 1.483572572469711304e-01 9.214965254068374634e-02 3.052546977996826172e-01 1.464516203850507736e-02
7.588439434766769409e-02 1.247207820415496826e-01 -4.317666292190551758e-01 -7.722595334053039551e-02 -2.560737431049346924e-01 -1.974679082632064819e-01 8.209560811519622803e-02 2.304127365350723267e-01 -1.617244631052017212e-01 -2.818585634231567383e-01 -6.871423870325088501e-02 -1.092737168073654175e-01 -1.206806898117065430e-01 2.336096018552780151e-01 -2.377035915851593018e-01 1.879011094570159912e-01 -2.423443049192428589e-01 2.203131318092346191e-01 -1.083184927701950073e-01 5.797651410102844238e-02 1.669494509696960449e-01 -1.396787613630294800e-01 3.036052547395229340e-02 1.297267228364944458e-01 1.124573945999145508e-01 -6.986515223979949951e-02 -4.378000274300575256e-02 -2.181964181363582611e-02 6.343822926282882690e-02 -3.337812423706054688e-01 -6.158932670950889587e-02 1.097739487886428833e-01
3.017561733722686768e-01 -1.219917237758636475e-01 -1.244657412171363831e-01 -5.990480259060859680e-02 1.834715604782104492e-01 -1.742783933877944946e-01 2.031843960285186768e-01 6.635227054357528687e-02 -2.942135930061340332e-01 5.087693780660629272e-02 1.563563048839569092e-01 2.020697146654129028e-01 -9.365258365869522095e-02 8.562736213207244873e-02 -1.885099112987518311e-01 1.613315939903259277e-01 -1.115537360310554504e-01 4.092872142791748047e-03 -3.450497388839721680e-01 1.580279916524887085e-01 2.154414653778076172e-01 -1.366073489189147949e-01 5.047784373164176941e-02 8.482208102941513062e-02 1.487978398799896240e-01 -1.378374099731445312e-01 1.486323922872543335e-01 -2.709136903285980225e-01 2.011089473962783813e-01 1.898444443941116333e-01 2.977984547615051270e-01 -7.448343094438314438e-03
8.398933708667755127e-02 2.280645221471786499e-01 -2.863294780254364014e-01 -6.475149840116500854e-02 1.948640346527099609e-01 6.632831692695617676e-02 -6.953555345535278320e-02 4.383016377687454224e-02 -2.610568702220916748e-01 -1.156267896294593811e-01 5.533500574529170990e-03 -7.617311924695968628e-02 -1.276770792901515961e-02 1.610516011714935303e-02 -3.203022778034210205e-01 5.197120085358619690e-02 -1.936237514019012451e-01 7.203974574804306030e-02 -3.213866949081420898e-01 1.797962933778762817e-01 1.015976071357727051e-01 -2.479138970375061035e-01 -3.966637700796127319e-02 1.866705864667892456e-01 -1.276661362498998642e-02 -3.561600297689437866e-02 -1.435505598783493042e-01 1.260375529527664185e-01 -1.280785650014877319e-01 -2.913245260715484619e-01 4.153961837291717529e-01 1.196106821298599243e-01
-2.010607123374938965e-01 2.032710909843444824e-01 -1.605251133441925049e-01 -1.078458428382873535e-01 -2.841642126441001892e-02 -9.083229303359985352e-02 1.474500298500061035e-01 -8.730308711528778076e-02 -9.308865666389465332e-02 1.644014418125152588e-01 -1.084548309445381165e-01 2.683911658823490143e-02 -2.093976736068725586e-01 -3.825517743825912476e-02 -3.427773118019104004e-01 1.394466310739517212e-01 -2.806299328804016113e-01 9.685797244310379028e-02 -2.954456508159637451e-01 2.910047173500061035e-01 1.368810050189495087e-02 -3.697426021099090576e-01 -1.832180172204971313e-01 -7.731162756681442261e-02 2.421970069408416748e-01 -1.560655981302261353e-01 -2.622391283512115479e-01 -1.935235969722270966e-02 -6.645042449235916138e-02 1.355304867029190063e-01 -2.265241928398609161e-02 -1.171086987596936524e-04
2.131767421960830688e-01 3.745375946164131165e-02 -5.465406179428100586e-02 -2.041514515876770020e-01 2.985631227493286133e-01 1.818051934242248535e-01 1.054698154330253601e-01 -4.176741838455200195e-02 3.734220936894416809e-02 -3.612415492534637451e-01 1.130348518490791321e-01 -1.322237104177474976e-01 -5.278824246488511562e-04 8.024286478757858276e-02 -2.685559093952178955e-01 1.076558902859687805e-01 -3.405789434909820557e-01 3.447370231151580811e-02 -2.774771451950073242e-01 5.183891952037811279e-02 2.223429083824157715e-02 -2.482043206691741943e-01 -4.568391665816307068e-02 1.444542706012725830e-01 1.033313721418380737e-01 -1.783690154552459717e-01 1.615732163190841675e-01 1.520652174949645996e-01 2.188049107789993286e-01 -2.076672464609146118e-01 -2.376379668712615967e-01 3.551315283402800560e-03
1.780603975057601929e-01 1.952534192241728306e-03 -1.816728897392749786e-02 3.691375628113746643e-02 7.654917985200881958e-02 -1.083125453442335129e-02 9.460136294364929199e-02 -5.138028413057327271e-02 -3.319529294967651367e-01 -1.401304304599761963e-01 -2.260933518409729004e-01 -1.828000321984291077e-02 -2.503268420696258545e-01 2.084837704896926880e-01 -1.810104995965957642e-01 1.244764551520347595e-01 -2.575896382331848145e-01 -7.971571385860443115e-02 -2.744952738285064697e-01 -9.423809498548507690e-02 3.091566860675811768e-01 -6.978470628382638097e-05 -1.359405275434255600e-02 -2.261569350957870483e-01 2.016972899436950684e-01 -1.045536398887634277e-01 -6.875526905059814453e-02 -5.193749815225601196e-02 2.867743968963623047e-01 1.607787981629371643e-02 3.715507984161376953e-01 1.730045080184936523e-01
2.926467955112457275e-01 -1.086537316441535950e-01 -1.545436382293701172e-01 -1.950722886249423027e-03 8.159377425909042358e-02 5.686540529131889343e-02 2.574906311929225922e-02 -3.556995093822479248e-02 -9.656349197030067444e-03 -4.555930197238922119e-01 -1.594301611185073853e-01 -2.251019328832626343e-01 -1.008193716406822205e-01 5.856101959943771362e-02 -1.126822456717491150e-01 6.671885401010513306e-02 -3.029759526252746582e-01 3.486336767673492432e-02 -1.707481443881988525e-01 6.619865447282791138e-02 2.657940685749053955e-01 -1.294235438108444214e-01 -8.603980392217636108e-02 -1.900325864553451538e-01 3.384565711021423340e-01 7.645935565233230591e-02 3.164327889680862427e-02 -5.052501708269119263e-02 2.124091386795043945e-01 -4.165270924568176270e-02 3.092670440673828125e-01 1.686555296182632446e-01
1.639255136251449585e-01 9.495701640844345093e-02 -3.885718584060668945e-01 9.999522566795349121e-02 -3.237693756818771362e-02 8.180717378854751587e-02 2.135751955211162567e-02 2.595088444650173187e-02 3.506689518690109253e-02 2.991270448546856642e-04 9.071262553334236145e-03 8.303987979888916016e-02 -1.624510586261749268e-01 3.608727157115936279e-01 -3.420040011405944824e-02 3.076868355274200439e-01 -8.349543064832687378e-02 2.243552170693874359e-02 -2.368214577436447144e-01 -1.207231804728507996e-01 5.403034761548042297e-02 -4.492361247539520264e-01 3.395970910787582397e-02 1.016759648919105530e-01 -1.303370893001556396e-01 -7.334176916629076004e-03 6.966898590326309204e-02 9.996866807341575623e-03 3.287989199161529541e-01 -2.454202324151992798e-01 1.833543777465820312e-01 1.235943585634231567e-01
-3.285565972328186035e-01 3.646796345710754395e-01 -1.895247101783752441e-01 5.762224271893501282e-02 -1.115021854639053345e-01 -1.867594420909881592e-01 2.172448337078094482e-01 -7.850834727287292480e-02 -1.099120602011680603e-01 -2.755591273307800293e-01 4.175782669335603714e-03 1.983240246772766113e-02 -1.310925483703613281e-01 -6.175413727760314941e-02 -1.529334187507629395e-01 3.872191905975341797e-01 -2.320082932710647583e-01 6.380479782819747925e-02 -4.378893598914146423e-02 -1.324178129434585571e-01 2.397608943283557892e-02 -3.685508966445922852e-01 4.023388400673866272e-02 2.072916179895401001e-01 8.537451177835464478e-02 -1.940667815506458282e-02 3.307782113552093506e-02 5.828370898962020874e-02 -1.023425385355949402e-01 -2.187189459800720215e-01 -8.125429600477218628e-02 3.135970979928970337e-02
-6.570845842361450195e-02 7.649400085210800171e-02 -2.344775199890136719e-01 -9.937969595193862915e-02 1.413860917091369629e-01 2.438861578702926636e-01 1.142459735274314880e-01 -1.022800430655479431e-01 -2.420713752508163452e-01 1.454405039548873901e-01 -1.568946540355682373e-01 1.076830700039863586e-01 -2.423673123121261597e-01 1.072101593017578125e-01 1.273249536752700806e-01 2.005175352096557617e-01 -1.503131836652755737e-01 -1.015212088823318481e-01 -2.299397625029087067e-02 -4.402617365121841431e-02 1.605348289012908936e-01 -5.321978405117988586e-02 1.835581660270690918e-01 2.340948879718780518e-01 4.553684592247009277e-01 -2.716244757175445557e-01 -2.462401539087295532e-01 6.654754281044006348e-02 2.137726247310638428e-01 -3.938445076346397400e-02 1.340617537498474121e-01 1.244284138083457947e-01
-2.888861894607543945e-01 -5.899493396282196045e-02 -1.678587635979056358e-03 1.519405990839004517e-01 1.499412804841995239e-01 -8.356234431266784668e-02 -9.298984706401824951e-02 1.135237142443656921e-01 -1.802029162645339966e-01 -5.236483365297317505e-02 2.678041756153106689e-01 1.432942897081375122e-01 -7.504270225763320923e-02 2.198695838451385498e-01 -2.289156764745712280e-01 3.769438266754150391e-01 -1.501565575599670410e-01 1.275683045387268066e-01 -1.141308397054672241e-01 -6.066833063960075378e-02 2.043067663908004761e-01 -1.627617143094539642e-02 -5.128175392746925354e-02 -7.334369421005249023e-02 2.902673184871673584e-01 -3.475710451602935791e-01 1.606128215789794922e-01 1.327071338891983032e-01 3.089318871498107910e-01 -7.721587084233760834e-03 1.128144785761833191e-01 2.843703329563140869e-02
-3.061959892511367798e-02 -5.174495652318000793e-02 -2.960639297962188721e-01 -2.005190849304199219e-01 -2.043567299842834473e-01 -6.967662274837493896e-02 -2.190245874226093292e-02 -1.290536671876907349e-02 1.490975171327590942e-02 2.680163457989692688e-02 -1.265338212251663208e-01 -3.389524817466735840e-01 -2.004253305494785309e-02 1.889814585447311401e-01 -2.992216348648071289e-01 4.264831542968750000e-02 -6.451456248760223389e-02 4.172125458717346191e-01 -2.255716621875762939e-01 -6.148473359644412994e-03 1.253782957792282104e-01 -1.769755035638809204e-01 -1.147144511342048645e-01 3.558309376239776611e-02 9.963349252939224243e-02 -6.335806846618652344e-02 6.662362813949584961e-02 -6.912002712488174438e-02 3.886531293392181396e-01 -1.758291274309158325e-01 2.533145546913146973e-01 -4.521702602505683899e-02
-6.550472974777221680e-02 -6.454300135374069214e-02 -8.943772315979003906e-02 -1.735948324203491211e-01 -6.002041697502136230e-02 -1.508562564849853516e-01 9.485755115747451782e-02 -1.994055882096290588e-02 -2.486246265470981598e-02 3.504447937011718750e-01 1.219213455915451050e-01 -1.491615176200866699e-01 -2.118521332740783691e-01 -1.473380774259567261e-01 1.214059293270111084e-01 3.085230290889739990e-01 -1.712911427021026611e-01 2.299639433622360229e-01 -2.314142435789108276e-01 -9.352836012840270996e-02 1.501262187957763672e-01 -1.898514181375503540e-01 3.699216991662979126e-02 1.726025491952896118e-01 3.737477660179138184e-01 -2.031763643026351929e-01 -1.558462083339691162e-01 1.212351843714714050e-01 2.366910427808761597e-01 -1.010022982954978943e-01 6.029878184199333191e-02 -2.377270311117172241e-01
-3.472362458705902100e-02 -2.656877636909484863e-01 -3.410885035991668701e-01 1.312097460031509399e-01 2.172913551330566406e-01 3.963432088494300842e-02 -7.464307546615600586e-02 -9.560768306255340576e-02 -3.552048292476683855e-04 1.203085109591484070e-01 -2.382357567548751831e-01 -1.751700341701507568e-01 -5.009941458702087402e-01 2.482314109802246094e-01 -1.261322945356369019e-01 1.514671295881271362e-01 -1.117940545082092285e-01 -2.838194929063320160e-02 -1.532232910394668579e-01 -1.653546392917633057e-01 4.863239824771881104e-02 -2.061095982789993286e-01 8.953846991062164307e-02 8.094576746225357056e-02 2.875121533870697021e-01 9.470713138580322266e-02 4.206393659114837646e-02 7.691580802202224731e-02 1.188728660345077515e-01 8.488491177558898926e-02 1.229960098862648010e-01 -1.358176320791244507e-01
-9.239190816879272461e-02 1.600832939147949219e-01 -1.926463693380355835e-01 9.571322798728942871e-02 -1.660370826721191406e-02 -2.225317358970642090e-01 1.300441920757293701e-01 -3.598884120583534241e-02 -1.450033932924270630e-01 4.641828127205371857e-03 4.975795373320579529e-02 -1.879261620342731476e-02 8.290628343820571899e-02 -1.209084317088127136e-01 -6.146734952926635742e-01 4.565114527940750122e-02 -2.101103514432907104e-01 2.097425609827041626e-01 -1.495413333177566528e-01 -5.102686211466789246e-02 -6.668023020029067993e-02 -3.804477304220199585e-02 -1.003640368580818176e-01 -4.199559986591339111e-02 2.760508954524993896e-01 2.230213433504104614e-01 -1.624665260314941406e-01 1.784685254096984863e-01 2.934661209583282471e-01 -6.733637303113937378e-02 1.357631087303161621e-01 -4.660628363490104675e-02
2.334521114826202393e-01 -1.249946504831314087e-01 -2.340511977672576904e-01 3.552725911140441895e-02 -1.868170872330665588e-02 -3.705618083477020264e-01 6.467752158641815186e-03 1.409839987754821777e-01 -1.513519585132598877e-01 -7.450699806213378906e-02 6.716561317443847656e-02 9.901771694421768188e-02 -1.675928533077239990e-01 1.637850552797317505e-01 -1.906197369098663330e-01 1.084047183394432068e-01 -1.846389919519424438e-01 -9.146054089069366455e-02 -2.851687967777252197e-01 1.686064526438713074e-02 2.124963104724884033e-01 -1.826525479555130005e-01 -9.627666324377059937e-02 1.238091960549354553e-01 9.178996831178665161e-02 4.218444228172302246e-02 1.493198871612548828e-01 -1.742588579654693604e-01 5.017014145851135254e-01 1.394624412059783936e-01 5.441759526729583740e-02 7.947689294815063477e-02
-9.039580076932907104e-02 1.754273474216461182e-01 2.100306004285812378e-02 2.491229958832263947e-02 1.724218279123306274e-01 -1.091380137950181961e-02 8.517240732908248901e-02 -2.818602621555328369e-01 -5.480163916945457458e-02 -2.625479698181152344e-01 1.488035824149847031e-02 8.153347671031951904e-02 1.875964999198913574e-01 -5.696608498692512512e-02 -1.154449209570884705e-01 -7.287608832120895386e-02 -2.863093912601470947e-01 2.220192253589630127e-01 -1.125421971082687378e-01 9.469611197710037231e-02 1.343768984079360962e-01 1.514260191470384598e-02 -4.110739529132843018e-01 3.849366605281829834e-01 3.248689770698547363e-01 1.477827429771423340e-01 1.596273332834243774e-01 -7.273786514997482300e-02 9.440256282687187195e-03 -2.548383362591266632e-02 1.175775304436683655e-01 -2.156545519828796387e-01
1.682194881141185760e-02 3.503013551235198975e-01 -6.003132835030555725e-02 -4.974754154682159424e-02 -2.856196761131286621e-01 -4.553357139229774475e-02 -3.333122283220291138e-02 2.140956372022628784e-02 -1.124323979020118713e-01 -7.530374825000762939e-02 1.695244805887341499e-03 2.004136098548769951e-03 1.104190275073051453e-01 2.487329691648483276e-01 -1.574373096227645874e-01 6.665625423192977905e-02 -1.280076056718826294e-01 2.261795550584793091e-01 -1.546394824981689453e-01 -9.839497506618499756e-02 2.482362389564514160e-01 -1.575107872486114502e-01 -2.938414365053176880e-02 7.674210239201784134e-03 2.996425032615661621e-01 1.275880038738250732e-01 -8.963623642921447754e-02 -2.996757030487060547e-01 2.170175313949584961e-01 7.450115680694580078e-02 4.344923496246337891e-01 -1.739856004714965820e-01
4.431371763348579407e-02 2.061272561550140381e-01 4.370162263512611389e-02 3.011007010936737061e-01 5.375945940613746643e-02 3.740641847252845764e-02 -1.098520904779434204e-01 -4.750567674636840820e-02 -2.231451719999313354e-01 5.071546882390975952e-02 2.245373874902725220e-01 7.092422805726528168e-03 -6.623269617557525635e-02 -3.367850780487060547e-01 -1.358542293310165405e-01 -7.003528624773025513e-02 -3.229851126670837402e-01 4.016287997364997864e-02 -2.210566401481628418e-01 1.054211184382438660e-01 2.351799011230468750e-01 -2.196416556835174561e-01 3.936721011996269226e-02 1.844633966684341431e-01 4.539044499397277832e-01 -4.989648982882499695e-02 -1.162880957126617432e-01 5.308460444211959839e-02 1.928332298994064331e-01 -2.158619835972785950e-02 1.799520999193191528e-01 2.057964168488979340e-02
6.097997725009918213e-02 1.801822930574417114e-01 -1.678971052169799805e-01 -2.777570188045501709e-01 -1.425090134143829346e-01 7.489267736673355103e-02 -8.501496911048889160e-02 1.035661473870277405e-01 -3.104525208473205566e-01 -2.076414823532104492e-01 1.405434161424636841e-01 1.967952400445938110e-01 -1.373523026704788208e-01 8.485669642686843872e-02 -1.457307785749435425e-01 6.490405648946762085e-02 -3.213447034358978271e-01 2.055386304855346680e-01 -2.332496047019958496e-01 -1.916435062885284424e-01 7.638109475374221802e-02 -2.948812544345855713e-01 1.651809066534042358e-01 2.009739726781845093e-01 1.591112166643142700e-01 3.369490802288055420e-02 -4.105592519044876099e-02 2.786228656768798828e-01 5.382802709937095642e-02 5.500109866261482239e-02 -1.254291683435440063e-01 -2.014567703008651733e-01
-2.372210025787353516e-01 -6.907137110829353333e-03 1.332474350929260254e-01 4.226713255047798157e-02 -9.697797894477844238e-02 6.673329323530197144e-02 -1.629135757684707642e-01 4.020485281944274902e-02 4.996024072170257568e-02 -1.360709369182586670e-01 5.541341379284858704e-02 1.321437358856201172e-01 -1.045840233564376831e-01 2.163108587265014648e-01 -1.984706223011016846e-01 1.793050169944763184e-01 -2.693006694316864014e-01 1.909092962741851807e-01 -1.605502963066101074e-01 1.839931122958660126e-02 3.426876068115234375e-01 8.056630939245223999e-02 4.591550678014755249e-02 6.735037267208099365e-02 2.093039453029632568e-01 -3.021207749843597412e-01 1.167303174734115601e-01 2.992831170558929443e-01 3.099424540996551514e-01 -2.327296137809753418e-01 1.450872123241424561e-01 -1.899881809949874878e-01
1.078875511884689331e-01 1.380130648612976074e-01 -1.488183289766311646e-01 -2.395887859165668488e-02 5.699943006038665771e-02 -1.313136667013168335e-01 1.679776906967163086e-01 6.860928982496261597e-02 -1.291296035051345825e-01 -3.776445984840393066e-02 9.468925744295120239e-02 -4.307442344725131989e-03 -2.050000280141830444e-01 -2.291443012654781342e-02 -2.994063198566436768e-01 2.827399969100952148e-01 -1.716529875993728638e-01 2.491393089294433594e-01 4.734277725219726562e-02 -8.081878721714019775e-02 2.321479916572570801e-01 -2.960107624530792236e-01 2.258891761302947998e-01 4.537980854511260986e-01 4.702397063374519348e-02 1.321252435445785522e-01 2.185031957924365997e-02 -2.748315036296844482e-02 1.333164870738983154e-01 -1.280130743980407715e-01 -1.475378125905990601e-01 2.798991799354553223e-01
-1.746674776077270508e-01 2.953875064849853516e-01 -2.784342691302299500e-02 6.002295389771461487e-02 3.269740045070648193e-01 -1.104961857199668884e-01 -1.949918456375598907e-02 -1.915917247533798218e-01 -2.354663461446762085e-01 -9.818429499864578247e-02 1.752000600099563599e-01 1.817331165075302124e-01 5.792982503771781921e-02 5.784240737557411194e-02 -3.871826231479644775e-01 -1.470011770725250244e-01 -1.799789965152740479e-01 1.441938150674104691e-02 -1.304179430007934570e-01 -7.231716811656951904e-02 1.572091579437255859e-01 -3.341061174869537354e-01 9.125076234340667725e-03 -2.427788218483328819e-03 1.629898250102996826e-01 9.360641986131668091e-02 2.320831455290317535e-02 1.664368808269500732e-01 8.940226584672927856e-02 -2.403553426265716553e-01 3.036479055881500244e-01 4.265480116009712219e-02
3.385470062494277954e-02 2.858044505119323730e-01 -2.492764741182327271e-01 1.492911297827959061e-02 5.970209836959838867e-02 1.048023179173469543e-01 1.075282841920852661e-01 -7.756415009498596191e-02 -1.151160374283790588e-01 -1.253239065408706665e-01 7.071857154369354248e-02 2.596859633922576904e-01 -2.081490755081176758e-01 2.634983062744140625e-01 -1.069783270359039307e-01 1.102399230003356934e-01 3.797695785760879517e-02 -1.234855502843856812e-02 -3.152074217796325684e-01 7.502733170986175537e-02 9.488215669989585876e-03 -2.842425704002380371e-01 -1.717445850372314453e-01 9.039433300495147705e-02 7.961398363113403320e-02 1.794659048318862915e-01 -3.722642362117767334e-02 1.148986518383026123e-01 1.854329109191894531e-01 -4.011265039443969727e-01 3.315823078155517578e-01 3.784207627177238464e-02
-1.302288472652435303e-01 2.860902249813079834e-01 1.710788607597351074e-01 -2.869826974347233772e-03 3.213910013437271118e-02 6.432334333658218384e-02 -8.900731801986694336e-02 9.230477362871170044e-02 4.562047123908996582e-02 -4.575909301638603210e-02 6.726147234439849854e-02 9.646590054035186768e-02 1.205472424626350403e-01 -1.346318721771240234e-01 -1.331233233213424683e-01 1.573547124862670898e-01 -3.383128941059112549e-01 5.307821091264486313e-03 -2.113920897245407104e-01 -1.543275779113173485e-03 2.277666330337524414e-01 -2.461628913879394531e-01 5.445633083581924438e-02 8.446349948644638062e-02 3.612826764583587646e-01 1.387884914875030518e-01 -1.267624646425247192e-01 -2.916636168956756592e-01 3.647727370262145996e-01 6.600234657526016235e-02 2.607081532478332520e-01 -1.382210254669189453e-01
1.334976106882095337e-01 1.933690160512924194e-01 -3.684211149811744690e-02 6.527762115001678467e-02 5.867933854460716248e-02 -4.725158214569091797e-01 -1.410294137895107269e-02 3.073001652956008911e-02 -2.237993627786636353e-01 -1.273725330829620361e-01 -1.833774447441101074e-01 -9.838236123323440552e-02 -2.193340808153152466e-01 -1.118148565292358398e-01 -2.366213873028755188e-02 2.454255968332290649e-01 1.515665929764509201e-02 1.878736168146133423e-01 -3.104268014430999756e-01 3.424442186951637268e-02 1.263584494590759277e-01 -3.593304753303527832e-01 -1.425182372331619263e-01 5.235284566879272461e-02 5.735973641276359558e-02 5.219913274049758911e-02 1.927156299352645874e-01 2.372593134641647339e-01 1.428432911634445190e-01 -3.967371582984924316e-02 2.317684590816497803e-01 -6.284037977457046509e-02
1.075827404856681824e-01 8.650039136409759521e-02 -1.304690353572368622e-02 2.278269827365875244e-01 -1.359511762857437134e-01 1.881024613976478577e-02 2.437061220407485962e-01 1.244473680853843689e-01 -3.508644104003906250e-01 -2.413211017847061157e-01 1.229922994971275330e-01 6.338477879762649536e-02 -2.100634276866912842e-01 -1.097243931144475937e-02 -1.355095207691192627e-01 2.695193700492382050e-02 -8.123164623975753784e-02 -1.605306938290596008e-02 -1.724366247653961182e-01 -5.559088289737701416e-02 -8.599121123552322388e-03 -1.971798539161682129e-01 -3.727061557583510876e-04 -1.750814616680145264e-01 4.245065748691558838e-01 -1.200527604669332504e-02 -2.537494897842407227e-01 -6.350291520357131958e-02 1.637226194143295288e-01 9.565695188939571381e-03 2.934412658214569092e-01 -3.166466653347015381e-01
1.084375753998756409e-01 -4.781521484255790710e-02 -4.129571020603179932e-01 6.899307668209075928e-02 -7.166195195168256760e-03 3.184501454234123230e-02 4.834295436739921570e-02 3.018014878034591675e-02 -1.052998378872871399e-02 2.130144834518432617e-01 -1.306084886891767383e-04 -7.480823993682861328e-02 -2.799628376960754395e-01 -1.046609226614236832e-02 6.511746346950531006e-02 8.523295074701309204e-02 -3.405154347419738770e-01 -3.228883817791938782e-02 -4.056616872549057007e-02 5.222856998443603516e-03 1.918957009911537170e-02 -9.276332706212997437e-02 2.380591630935668945e-01 5.607709661126136780e-02 6.008828878402709961e-01 -7.919202744960784912e-02 -2.332775667309761047e-02 1.239768564701080322e-01 -2.013560757040977478e-02 2.432490512728691101e-02 2.866693437099456787e-01 -1.067390218377113342e-01
-3.240862488746643066e-01 3.449069336056709290e-02 -2.267860993742942810e-02 7.816470414400100708e-02 1.281617730855941772e-01 1.418630927801132202e-01 3.548519313335418701e-02 1.077202409505844116e-01 -3.600023090839385986e-01 -1.767371036112308502e-02 6.400479376316070557e-02 8.794784545898437500e-02 -1.753382235765457153e-01 -1.510484367609024048e-01 -2.087968587875366211e-01 -5.972389876842498779e-02 -4.534178376197814941e-01 1.524005085229873657e-01 -4.778803884983062744e-02 1.656004190444946289e-01 9.924647212028503418e-02 -4.252370819449424744e-02 -1.629130542278289795e-01 -4.471966624259948730e-02 2.474239766597747803e-01 5.212252959609031677e-02 -2.106497883796691895e-01 -2.064394019544124603e-02 2.539205253124237061e-01 1.515931189060211182e-01 1.671006679534912109e-01 -2.691473960876464844e-01
-1.657709777355194092e-01 9.309519827365875244e-02 9.580511599779129028e-02 -7.263133674860000610e-02 4.016420245170593262e-02 1.225045695900917053e-01 -7.059483230113983154e-02 1.181569993495941162e-01 5.286211892962455750e-02 -5.338641256093978882e-02 5.222894996404647827e-02 -1.419323980808258057e-01 -3.800945580005645752e-01 1.189384758472442627e-01 -2.391948699951171875e-01 2.333349436521530151e-01 -1.576478034257888794e-01 9.531760215759277344e-02 -2.581632137298583984e-01 3.143910765647888184e-01 1.969675868749618530e-01 -2.060232758522033691e-01 -2.210271358489990234e-01 -1.776011288166046143e-02 1.023349259048700333e-02 -3.514176234602928162e-02 2.904254496097564697e-01 2.777180075645446777e-01 1.732981801033020020e-01 -1.930684000253677368e-01 -4.144147410988807678e-02 -2.310020029544830322e-01
-1.185991615056991577e-01 -2.427195757627487183e-01 -3.924522399902343750e-01 2.415065914392471313e-01 1.439351588487625122e-01 -4.956124350428581238e-03 -9.479521960020065308e-02 -4.942690581083297729e-02 -4.493039473891258240e-02 -6.151617318391799927e-02 -1.470755040645599365e-01 -1.333410590887069702e-01 -3.229501843452453613e-01 3.226867020130157471e-01 -1.978040337562561035e-01 -4.902559518814086914e-02 1.017349120229482651e-02 1.157525256276130676e-01 -3.982700034976005554e-02 -4.464938119053840637e-02 -4.446759447455406189e-02 -2.719683349132537842e-01 2.551375925540924072e-01 7.008964568376541138e-02 3.331270813941955566e-01 -2.559495903551578522e-02 5.220252647995948792e-02 -6.053980812430381775e-02 2.694397866725921631e-01 1.341282427310943604e-01 7.808622717857360840e-02 -9.798140078783035278e-02
-3.424511849880218506e-01 1.558409482240676880e-01 -2.502255141735076904e-01 4.483882710337638855e-02 -4.402246326208114624e-02 1.527756154537200928e-01 4.948607087135314941e-02 1.688679009675979614e-01 1.676045358180999756e-01 1.469130627810955048e-03 -3.659402579069137573e-02 -1.475769579410552979e-01 -1.996792405843734741e-01 2.148580253124237061e-01 -1.550609469413757324e-01 1.750337928533554077e-01 -1.627125591039657593e-01 2.209491431713104248e-01 6.234930828213691711e-02 6.310006231069564819e-02 1.986670345067977905e-01 -7.595705986022949219e-02 1.339067518711090088e-01 3.070797026157379150e-01 -1.193726733326911926e-01 1.170406192541122437e-01 1.840300410985946655e-01 1.520709246397018433e-01 1.224667131900787354e-01 1.013323944061994553e-02 4.338475465774536133e-01 1.294227689504623413e-01
1.873606233857572079e-03 2.038587778806686401e-01 1.197626069188117981e-02 2.975940704345703125e-02 2.020334303379058838e-01 1.235132515430450439e-01 1.402483731508255005e-01 1.083213537931442261e-01 -1.785762310028076172e-01 9.996809065341949463e-02 6.894369423389434814e-02 -1.173258409835398197e-03 -4.428278654813766479e-02 -8.945584297180175781e-02 -2.598325014114379883e-01 -3.555843606591224670e-02 -4.602293372154235840e-01 4.484606534242630005e-02 -2.975845038890838623e-01 1.942551285028457642e-01 4.012183547019958496e-01 -7.229007780551910400e-02 1.655632853507995605e-01 3.043647157028317451e-03 -8.313681930303573608e-02 1.305551230907440186e-01 -5.965861026197671890e-03 2.246480137109756470e-01 7.426373660564422607e-02 -1.266090106219053268e-02 3.377435505390167236e-01 -1.288932263851165771e-01
-2.359813302755355835e-01 7.778533548116683960e-02 -1.425718814134597778e-01 2.827100455760955811e-02 5.396882072091102600e-02 -6.569927185773849487e-02 3.149015903472900391e-01 -3.425653874874114990e-01 -2.169184237718582153e-01 -8.502433449029922485e-02 -4.217256978154182434e-02 1.629528999328613281e-01 5.652575939893722534e-02 1.344662904739379883e-01 -2.728188037872314453e-01 2.135751545429229736e-01 -1.594278514385223389e-01 1.089091151952743530e-01 8.196973055601119995e-02 -1.060173809528350830e-01 4.801553115248680115e-02 -5.165466666221618652e-01 1.889061778783798218e-01 3.443614766001701355e-02 1.773088872432708740e-01 3.232974186539649963e-02 9.398172050714492798e-02 -4.009614139795303345e-02 -4.361889511346817017e-02 -2.330122441053390503e-01 9.406498074531555176e-02 -1.592141203582286835e-02
5.502540990710258484e-02 1.343436688184738159e-01 -4.393702000379562378e-02 2.319187968969345093e-01 2.064249217510223389e-01 2.070491909980773926e-01 5.136131867766380310e-02 -2.021105140447616577e-01 -1.872525177896022797e-02 4.511002078652381897e-02 -2.306218445301055908e-01 7.084812968969345093e-02 -1.284602731466293335e-01 3.276281058788299561e-01 -3.916763365268707275e-01 1.780785620212554932e-01 -1.892471611499786377e-01 2.347033470869064331e-02 -1.548314690589904785e-01 7.332004606723785400e-02 2.365712374448776245e-01 -3.552560508251190186e-01 -2.221239358186721802e-01 2.469382584095001221e-01 5.466359481215476990e-02 8.450550585985183716e-02 -1.177311614155769348e-01 5.199720151722431183e-03 -1.144910976290702820e-02 -1.560077816247940063e-01 -1.137965023517608643e-01 -7.101827114820480347e-02
2.244039475917816162e-01 -3.632341697812080383e-02 -1.988663226366043091e-01 -1.222809255123138428e-01 3.169420361518859863e-01 6.715548783540725708e-02 1.420618146657943726e-01 -2.806627154350280762e-01 -3.156501054763793945e-01 -6.323874741792678833e-02 3.761293366551399231e-02 1.116142496466636658e-01 1.065685320645570755e-02 1.358507424592971802e-01 -1.515292078256607056e-01 2.805308997631072998e-01 -3.546404838562011719e-01 5.925855040550231934e-02 -4.335731267929077148e-01 1.337229274213314056e-02 3.549383580684661865e-02 3.862641379237174988e-02 -1.372151225805282593e-01 -1.280452776700258255e-02 1.220249161124229431e-01 -1.070060357451438904e-01 -5.915388092398643494e-02 1.410244107246398926e-01 1.369143128395080566e-01 -2.058634907007217407e-01 4.271649941802024841e-02 -1.750532351434230804e-02
-7.021895144134759903e-04 4.575374126434326172e-01 -3.027333915233612061e-01 -2.415849864482879639e-01 1.546100676059722900e-01 -1.603138744831085205e-01 -1.059068553149700165e-02 9.140660613775253296e-02 -1.551547646522521973e-01 -4.254593700170516968e-02 1.420703083276748657e-01 1.087797582149505615e-01 -7.754218578338623047e-02 1.750344187021255493e-01 6.660601496696472168e-02 2.221042513847351074e-01 -2.228070199489593506e-01 3.665890544652938843e-02 -1.051525957882404327e-02 1.849677041172981262e-02 1.329056769609451294e-01 -1.629605442285537720e-01 6.492090225219726562e-02 1.411582082509994507e-01 3.732052743434906006e-01 5.539069697260856628e-02 4.617726802825927734e-02 2.154393047094345093e-01 2.973032891750335693e-01 -4.984511062502861023e-02 5.497410520911216736e-02 1.722404360771179199e-01
-1.796780675649642944e-01 2.666728794574737549e-01 1.672093570232391357e-02 -7.179497927427291870e-02 2.435316443443298340e-01 1.548895090818405151e-01 1.098214164376258850e-01 -6.986735761165618896e-02 -3.838696181774139404e-01 -1.681679636240005493e-01 -1.564009189605712891e-01 5.003975704312324524e-02 -1.266611814498901367e-01 1.704410091042518616e-02 -2.666906714439392090e-01 2.534161210060119629e-01 -1.352656334638595581e-01 -1.373554319143295288e-01 -3.392957150936126709e-01 5.731762573122978210e-02 6.200654804706573486e-02 -2.049191296100616455e-01 4.009476304054260254e-02 2.498620599508285522e-01 1.784413494169712067e-02 1.234677247703075409e-02 -1.974845081567764282e-01 -1.415222436189651489e-01 -1.645453572273254395e-01 -5.436159670352935791e-02 1.986644417047500610e-01 2.054385989904403687e-01
9.702598303556442261e-02 -8.570052683353424072e-02 -3.179349005222320557e-01 -4.167538881301879883e-02 5.114573054015636444e-03 8.956474065780639648e-02 1.256673783063888550e-01 -2.195100672543048859e-02 -9.618835151195526123e-02 1.990661323070526123e-01 -1.252195835113525391e-01 -3.275164365768432617e-01 -4.121910929679870605e-01 2.113273590803146362e-01 -5.096638575196266174e-02 1.945501565933227539e-01 -2.025253176689147949e-01 -1.840490102767944336e-02 -2.724214829504489899e-02 -2.057099342346191406e-02 4.344041459262371063e-03 -1.421295106410980225e-01 2.187779843807220459e-01 5.641845613718032837e-02 4.631590247154235840e-01 -4.030691832304000854e-02 -1.472491025924682617e-02 9.185734391212463379e-02 1.022127568721771240e-01 4.025055840611457825e-02 2.522422969341278076e-01 -1.224289238452911377e-01
-4.615021124482154846e-02 -1.613934338092803955e-02 -3.147095143795013428e-01 -7.575921714305877686e-02 2.147994488477706909e-01 -7.654641289263963699e-03 -1.599445790052413940e-01 -4.823177680373191833e-02 2.795489691197872162e-02 1.124906539916992188e-01 8.616510033607482910e-02 -2.958961427211761475e-01 -3.296899199485778809e-01 6.675367802381515503e-02 4.822108522057533264e-02 7.738204300403594971e-02 -6.382510066032409668e-02 -4.111578315496444702e-02 -3.056097626686096191e-01 2.745783967839088291e-05 3.215176612138748169e-02 -3.327702879905700684e-01 4.303237423300743103e-02 1.158405691385269165e-01 4.676725864410400391e-01 -1.554549634456634521e-01 3.374769166111946106e-02 1.546324938535690308e-01 -1.519482862204313278e-02 -3.051331341266632080e-01 -6.591453216969966888e-03 -3.641640394926071167e-02
1.339342147111892700e-01 1.605575829744338989e-01 -2.085261046886444092e-01 -2.669185101985931396e-01 -1.687632203102111816e-01 -2.137444913387298584e-01 -1.954333297908306122e-02 -4.115466028451919556e-02 -2.519424259662628174e-01 -3.117583692073822021e-01 1.290860325098037720e-01 2.392480373382568359e-01 -2.020144164562225342e-01 4.316110536456108093e-02 -1.476498991250991821e-01 2.139955163002014160e-01 -5.129925161600112915e-02 1.274613887071609497e-01 -2.029331475496292114e-01 -2.152539417147636414e-02 1.318667531013488770e-01 -2.923859655857086182e-01 2.171815931797027588e-01 2.330695539712905884e-01 2.966828644275665283e-01 8.261351287364959717e-02 8.141817897558212280e-02 1.581836193799972534e-01 3.851769864559173584e-02 1.657214611768722534e-01 -6.945926696062088013e-03 9.471131488680839539e-03
-1.646817177534103394e-01 -5.382999777793884277e-02 -3.516309857368469238e-01 -3.880830481648445129e-02 -4.676185548305511475e-02 9.387992322444915771e-02 -2.148896455764770508e-01 3.033905848860740662e-02 -1.092901006340980530e-01 -9.292849898338317871e-02 -5.690626055002212524e-02 1.398551613092422485e-01 -1.786168105900287628e-02 5.205477774143218994e-02 -2.144186645746231079e-01 7.904817163944244385e-02 -2.574476301670074463e-01 -1.858827285468578339e-02 3.298018127679824829e-02 1.344906091690063477e-01 8.429892361164093018e-02 -1.661978513002395630e-01 -2.074027899652719498e-03 4.462868571281433105e-01 3.421199619770050049e-01 2.359778136014938354e-01 -1.447091847658157349e-01 2.718136608600616455e-01 2.753490805625915527e-01 1.293448507785797119e-01 -8.979913592338562012e-02 -1.525510195642709732e-02
-5.190976080484688282e-04 -2.159194499254226685e-01 -1.357579976320266724e-01 2.372544556856155396e-01 1.389528661966323853e-01 1.171248927712440491e-01 9.335124492645263672e-02 1.226582005620002747e-01 -5.122436583042144775e-02 -2.213402092456817627e-01 8.870365098118782043e-03 1.480888668447732925e-02 -2.975673079490661621e-01 1.192061081528663635e-01 -3.019317388534545898e-01 3.229924738407135010e-01 -1.506408490240573883e-02 -3.092480823397636414e-03 6.163171678781509399e-02 2.422488629817962646e-01 -1.315840054303407669e-02 -6.636874377727508545e-02 2.086462080478668213e-01 2.768217921257019043e-01 3.194335997104644775e-01 5.896797403693199158e-02 -1.431616544723510742e-01 -1.883854269981384277e-01 1.614924222230911255e-01 -9.689427167177200317e-02 -1.380277872085571289e-01 -2.612200379371643066e-01
-5.628390982747077942e-02 3.031312255188822746e-03 -4.003792256116867065e-02 4.142974689602851868e-02 2.912209331989288330e-01 -5.162611603736877441e-02 2.061970382928848267e-01 2.076498931273818016e-03 1.404451131820678711e-01 -2.716031074523925781e-01 -6.870580464601516724e-02 -2.751230075955390930e-02 -4.639469459652900696e-02 2.499223351478576660e-01 -8.957473188638687134e-02 1.282394528388977051e-01 1.135898679494857788e-01 4.119046404957771301e-02 -2.488611787557601929e-01 -2.408568263053894043e-01 1.813397705554962158e-01 -3.173498511314392090e-01 7.529596984386444092e-02 1.761847585439682007e-01 1.452616602182388306e-01 6.455255299806594849e-02 5.236529931426048279e-02 3.351713120937347412e-01 3.208049237728118896e-01 -2.682016193866729736e-01 2.345468252897262573e-01 -1.987318135797977448e-02
2.052720189094543457e-01 1.068863868713378906e-01 -2.396246492862701416e-01 -1.545563489198684692e-01 4.268564283847808838e-02 8.531289547681808472e-02 1.390413343906402588e-01 -9.197203442454338074e-03 2.284573623910546303e-03 -1.701640337705612183e-01 1.696695946156978607e-02 1.555978357791900635e-01 -1.962238699197769165e-01 3.168861269950866699e-01 -4.544111713767051697e-02 1.141806989908218384e-01 -6.412617862224578857e-02 1.371489316225051880e-01 -3.497457802295684814e-01 4.817629605531692505e-02 1.172025650739669800e-01 -3.384899795055389404e-01 -1.698142886161804199e-01 1.958449482917785645e-01 -2.091140896081924438e-01 2.576442658901214600e-01 2.363502606749534607e-02 -9.155299514532089233e-03 3.454030752182006836e-01 1.772652752697467804e-02 2.345635592937469482e-01 -2.594550512731075287e-02
9.878596663475036621e-02 -2.245457284152507782e-02 -3.421401083469390869e-01 -9.811738133430480957e-02 3.151221275329589844e-01 -3.701408579945564270e-02 2.344674170017242432e-01 1.738065183162689209e-01 -3.199675679206848145e-02 -2.115491479635238647e-01 9.884028695523738861e-03 2.152340114116668701e-01 -1.290142685174942017e-01 1.241110637784004211e-01 -1.491987556219100952e-01 1.473204046487808228e-01 -7.153281569480895996e-02 1.194782257080078125e-01 -3.583280444145202637e-01 -3.126261755824089050e-02 -4.415376484394073486e-02 -1.501475572586059570e-01 2.808430604636669159e-02 -4.317072778940200806e-02 1.552278697490692139e-01 -4.329699650406837463e-02 1.371248364448547363e-01 3.097139596939086914e-01 3.701659440994262695e-01 -1.615027189254760742e-01 -1.263308972120285034e-01 -1.153528615832328796e-01
-1.311767548322677612e-01 5.047605931758880615e-02 -2.112123072147369385e-01 -2.640461623668670654e-01 -1.146179884672164917e-01 -2.068159356713294983e-02 -1.875881850719451904e-01 -7.387505471706390381e-02 -2.483251839876174927e-01 7.193351164460182190e-03 1.663134843111038208e-01 3.798202145844697952e-03 -2.523456811904907227e-01 7.985262572765350342e-02 6.700034718960523605e-03 4.858490526676177979e-01 -3.905354738235473633e-01 4.733406379818916321e-02 -1.124339029192924500e-01 4.452397301793098450e-02 -6.686360109597444534e-03 -2.086266279220581055e-01 1.093325391411781311e-01 3.658449351787567139e-01 3.374054655432701111e-02 2.680097520351409912e-02 -2.015078514814376831e-01 -5.568282678723335266e-02 -1.821215497329831123e-03 3.582755848765373230e-02 -3.948912769556045532e-02 -9.489047527313232422e-02
-1.655532419681549072e-01 -7.600295066367834806e-05 -1.587438732385635376e-01 2.439530044794082642e-01 1.592835932970046997e-01 7.340117543935775757e-02 2.751963436603546143e-01 -5.270319432020187378e-02 1.303456537425518036e-02 -1.527771651744842529e-01 1.387478560209274292e-01 -1.902735978364944458e-01 -1.224554181098937988e-01 -1.824368685483932495e-01 -2.938767522573471069e-02 -4.738100245594978333e-02 -3.565511703491210938e-01 1.934368163347244263e-01 -2.221422195434570312e-01 2.491479925811290741e-02 1.866091787815093994e-01 -1.126372367143630981e-01 2.137970030307769775e-01 -1.646837741136550903e-01 1.328480690717697144e-01 -1.963143348693847656e-01 1.935120820999145508e-01 2.309536188840866089e-02 3.244321048259735107e-01 -5.561668053269386292e-02 3.311420381069183350e-01 3.506821766495704651e-02
1.185792870819568634e-02 -1.848955303430557251e-01 -1.166782453656196594e-01 -9.876613318920135498e-02 2.421711981296539307e-01 -1.068776994943618774e-01 3.073352389037609100e-02 4.733537137508392334e-02 -1.589270830154418945e-01 -2.734150886535644531e-01 1.366320699453353882e-01 8.817410469055175781e-02 -1.843227893114089966e-01 -1.624036878347396851e-01 -4.247718304395675659e-02 3.178287297487258911e-02 -7.462147623300552368e-02 3.102938532829284668e-01 -1.065452620387077332e-01 -6.218608841300010681e-02 2.515890002250671387e-01 -2.688783779740333557e-02 -9.208429604768753052e-02 1.950924396514892578e-01 4.862474501132965088e-01 7.862854003906250000e-02 1.447241604328155518e-01 -2.171294838190078735e-01 -2.102201581001281738e-01 -1.573203057050704956e-01 2.633855342864990234e-01 -5.267896875739097595e-02
-1.807235628366470337e-01 -1.900788843631744385e-01 -3.574452176690101624e-02 -1.663890480995178223e-01 -2.127435505390167236e-01 6.342837214469909668e-02 -1.786285080015659332e-02 8.725840598344802856e-02 -1.359984725713729858e-01 1.819894760847091675e-01 -2.353010512888431549e-02 -1.176962032914161682e-01 -1.917686313390731812e-01 5.053548887372016907e-02 6.757152825593948364e-02 4.250020086765289307e-01 -1.260427981615066528e-01 2.245682477951049805e-01 -1.009577736258506775e-01 9.683354198932647705e-02 1.148515790700912476e-01 -1.302905976772308350e-01 5.141503363847732544e-02 2.823880910873413086e-01 4.405472874641418457e-01 -7.931049913167953491e-02 4.040698520839214325e-03 1.060355231165885925e-01 2.366720587015151978e-01 -1.103419363498687744e-01 2.684113979339599609e-01 -6.466031819581985474e-02
7.047578692436218262e-02 5.171742439270019531e-01 -3.591379225254058838e-01 -9.215630590915679932e-02 -1.587762087583541870e-01 -4.887417703866958618e-02 3.090623393654823303e-02 5.942514911293983459e-02 -4.055269807577133179e-02 -7.558721303939819336e-02 -1.268502771854400635e-01 1.360428184270858765e-01 -2.807818949222564697e-01 2.445578277111053467e-01 -1.297711133956909180e-01 -4.686215147376060486e-02 -2.209601402282714844e-01 7.340578734874725342e-02 -1.992200464010238647e-01 1.654286682605743408e-01 1.002426072955131531e-01 -1.188262738287448883e-02 -6.255125254392623901e-02 2.237518131732940674e-01 8.344716578722000122e-02 2.344642430543899536e-01 9.076025336980819702e-02 8.686022460460662842e-02 1.320718228816986084e-01 -1.592547744512557983e-01 2.215095311403274536e-01 5.780117958784103394e-02
-3.401460349559783936e-01 -1.595558673143386841e-01 -2.129473686218261719e-01 -4.815817251801490784e-02 -8.516475558280944824e-03 -1.356499344110488892e-01 -8.453156054019927979e-02 2.122304961085319519e-02 4.904869012534618378e-03 -1.739282533526420593e-02 9.775999933481216431e-03 -1.129356324672698975e-01 -2.799901366233825684e-01 2.805814445018768311e-01 -1.891708523035049438e-01 -6.218417547643184662e-03 -1.893135011196136475e-01 8.309088647365570068e-02 -1.471432745456695557e-01 2.377689778804779053e-01 1.288875192403793335e-01 -1.355406176298856735e-02 7.844169437885284424e-02 3.776829838752746582e-01 1.040513664484024048e-01 -2.001391947269439697e-01 -3.127821385860443115e-01 4.100784286856651306e-02 2.007179856300354004e-01 -2.027797102928161621e-01 1.500474382191896439e-02 -2.458349317312240601e-01
4.694689810276031494e-02 -9.482631832361221313e-02 -2.593184411525726318e-01 2.479175329208374023e-01 5.228670686483383179e-02 -1.325719505548477173e-01 1.182789634913206100e-02 -8.346454054117202759e-02 -1.492227017879486084e-01 -2.444522380828857422e-01 6.781372427940368652e-02 5.375942960381507874e-02 -2.031997442245483398e-01 2.022401988506317139e-02 -3.911048471927642822e-01 2.603460848331451416e-01 -2.256629168987274170e-01 6.309553235769271851e-02 -2.993014454841613770e-02 -7.083498686552047729e-02 1.737256348133087158e-02 -1.976249665021896362e-01 -2.513830959796905518e-01 -7.523221522569656372e-02 2.760568261146545410e-02 1.206941977143287659e-01 -3.147855401039123535e-01 -1.107247322797775269e-01 3.530894517898559570e-01 5.466640461236238480e-03 2.433208674192428589e-01 3.329964354634284973e-02
8.441506326198577881e-02 -6.207891739904880524e-03 -2.053647115826606750e-02 -3.278401196002960205e-01 3.113329708576202393e-01 -1.673575192689895630e-01 9.383356571197509766e-02 -5.051906034350395203e-02 -8.839257806539535522e-02 -2.929063141345977783e-02 1.774709969758987427e-01 1.345216333866119385e-01 -9.426649659872055054e-02 6.202436983585357666e-02 -2.394036948680877686e-01 -4.330345988273620605e-02 -1.696710139513015747e-01 -1.290891617536544800e-01 -3.244607150554656982e-01 -3.220028430223464966e-02 1.195757389068603516e-01 -2.217981815338134766e-01 2.543115988373756409e-02 2.663801610469818115e-01 5.676310509443283081e-02 2.561842799186706543e-01 2.514037191867828369e-01 -1.573948115110397339e-01 3.275104165077209473e-01 1.367837488651275635e-01 1.926008760929107666e-01 -1.081492379307746887e-01
-2.032932639122009277e-01 7.563380990177392960e-03 -6.183424219489097595e-02 -5.345822777599096298e-03 2.915845811367034912e-01 1.938352286815643311e-01 3.662205934524536133e-01 -1.035925149917602539e-01 -1.964799761772155762e-01 3.284973651170730591e-02 1.614842936396598816e-02 -2.920074462890625000e-01 -5.483035370707511902e-02 -5.122392624616622925e-02 -1.249603107571601868e-01 2.815121412277221680e-01 -1.149080544710159302e-01 1.160305440425872803e-01 -3.477592468261718750e-01 1.032306533306837082e-02 6.170838326215744019e-02 -6.424832344055175781e-02 9.078044444322586060e-02 -2.313824743032455444e-02 9.234183281660079956e-02 -1.275744885206222534e-01 3.231258094310760498e-01 1.366671323776245117e-01 3.332788944244384766e-01 5.737451836466789246e-02 1.412672251462936401e-01 -1.223809495568275452e-01
2.907706238329410553e-02 1.443380415439605713e-01 -2.221770882606506348e-01 -2.531915605068206787e-01 3.891855105757713318e-02 3.194701671600341797e-02 2.464032322168350220e-01 8.123456500470638275e-03 -2.124080061912536621e-01 -1.961003243923187256e-02 2.384825944900512695e-01 1.024110466241836548e-01 -1.270878165960311890e-01 -1.185265183448791504e-01 -2.504244744777679443e-01 6.651551276445388794e-02 -4.040410518646240234e-01 1.789034307003021240e-01 -5.103159695863723755e-02 -8.273138664662837982e-03 1.815116256475448608e-01 -4.555130898952484131e-01 1.000421419739723206e-01 5.759151279926300049e-02 -9.353427588939666748e-02 -6.640807539224624634e-02 9.305584430694580078e-02 1.639361828565597534e-01 -6.757007539272308350e-02 6.444879621267318726e-02 -1.157649559900164604e-03 -2.867586314678192139e-01
-5.932030454277992249e-02 3.345493674278259277e-01 -1.780632585287094116e-01 -1.230867952108383179e-01 -1.656157672405242920e-01 2.922785095870494843e-02 2.202155143022537231e-01 -7.248811423778533936e-02 9.946261346340179443e-02 -3.205625116825103760e-01 -1.221097335219383240e-01 -1.086705550551414490e-01 -2.589290440082550049e-01 1.523626446723937988e-01 -6.690314970910549164e-03 3.807248771190643311e-01 -2.547428905963897705e-01 1.863787136971950531e-02 1.605585566721856594e-03 1.998060494661331177e-01 1.745969653129577637e-01 -2.315394133329391479e-01 6.916243582963943481e-02 1.571768075227737427e-01 2.045881599187850952e-01 7.979216985404491425e-03 -2.471303045749664307e-01 -6.230758503079414368e-02 4.844767972826957703e-02 -1.226449087262153625e-01 -2.594317682087421417e-02 1.932723969221115112e-01
-3.821928054094314575e-03 1.272442284971475601e-02 -2.634606361389160156e-01 3.398717194795608521e-02 1.410564035177230835e-01 -3.240303695201873779e-02 -1.014326736330986023e-01 -2.140440195798873901e-01 7.869079709053039551e-03 9.619370102882385254e-02 5.255428329110145569e-02 -7.732013612985610962e-02 -4.915356636047363281e-01 -9.731698036193847656e-02 -1.448978483676910400e-01 2.116026431322097778e-01 1.700076162815093994e-01 6.934060156345367432e-02 -7.767037488520145416e-03 1.629541665315628052e-01 -2.287817373871803284e-02 -2.571600973606109619e-01 4.038654267787933350e-02 3.716091215610504150e-01 2.958576977252960205e-01 -9.393142908811569214e-02 2.532291598618030548e-02 1.431866884231567383e-01 2.052488476037979126e-01 -2.960449159145355225e-01 -2.585604228079319000e-02 5.158321931958198547e-02
-6.144896149635314941e-02 3.680232465267181396e-01 -5.753255449235439301e-03 2.138862460851669312e-01 1.277262531220912933e-02 -2.674996666610240936e-02 -1.307781902141869068e-03 1.586012989282608032e-01 -7.579678297042846680e-02 7.428190857172012329e-02 2.262299209833145142e-01 -1.402020547538995743e-02 -4.980488866567611694e-02 8.892771601676940918e-02 -6.465589255094528198e-02 2.309325933456420898e-01 -3.685763776302337646e-01 -1.775235682725906372e-02 -2.790741026401519775e-01 3.864258155226707458e-02 2.854071855545043945e-01 -5.203406140208244324e-02 -5.916742607951164246e-02 -4.356237128376960754e-02 3.297116160392761230e-01 -1.542307995259761810e-02 -1.087470948696136475e-01 -3.235135674476623535e-01 3.071775138378143311e-01 -7.345010340213775635e-02 1.649279892444610596e-01 3.062428534030914307e-02
-3.322995007038116455e-01 1.499588936567306519e-01 -5.185756832361221313e-02 -1.016582846641540527e-01 1.350484341382980347e-01 8.295904844999313354e-02 2.658642232418060303e-01 -1.647718399763107300e-01 -2.703527212142944336e-01 -7.087427191436290741e-03 -7.683491334319114685e-03 1.571350842714309692e-01 -1.612870544195175171e-01 -7.221276313066482544e-02 -2.933502197265625000e-01 -1.054113656282424927e-01 -3.052243292331695557e-01 2.729728519916534424e-01 -1.738389879465103149e-01 4.409557953476905823e-02 3.261172175407409668e-01 -1.166810393333435059e-01 2.437480241060256958e-01 3.338415548205375671e-02 3.895020112395286560e-02 -2.671126127243041992e-01 4.164254665374755859e-02 2.046750038862228394e-01 8.400847762823104858e-02 1.894930936396121979e-02 1.845941506326198578e-02 -1.555683091282844543e-02
-1.095028668642044067e-01 6.664110720157623291e-02 -7.776152342557907104e-02 -1.480955779552459717e-01 -4.992444440722465515e-02 1.417984366416931152e-01 1.236226856708526611e-01 -1.471322476863861084e-01 -3.256253004074096680e-01 -2.829587161540985107e-01 1.935719400644302368e-01 2.220316790044307709e-02 -3.149695992469787598e-01 -1.557148396968841553e-01 -3.475837782025337219e-02 -2.654790282249450684e-01 -3.057620227336883545e-01 6.261850148439407349e-02 -1.018271520733833313e-01 2.186903953552246094e-01 2.300604432821273804e-01 -6.753648817539215088e-02 5.971711128950119019e-02 -1.885208487510681152e-01 1.403131783008575439e-01 7.135553658008575439e-02 -1.848764345049858093e-02 1.845476776361465454e-01 2.937919497489929199e-01 2.604787051677703857e-02 3.480912744998931885e-02 -2.779831886291503906e-01
5.936607345938682556e-02 -4.396178200840950012e-02 8.349547535181045532e-02 1.302828174084424973e-02 1.324468702077865601e-01 -1.368070393800735474e-01 -1.998639553785324097e-01 1.002325937151908875e-01 -7.090416550636291504e-02 -1.789377331733703613e-01 1.416304856538772583e-01 -1.407736092805862427e-01 -1.068560481071472168e-01 1.224131584167480469e-01 -1.637486517429351807e-01 1.365895718336105347e-01 -1.531523466110229492e-01 1.507923658937215805e-02 -1.343782246112823486e-01 3.185268044471740723e-01 -7.167634367942810059e-02 -5.534306168556213379e-01 -1.196799203753471375e-01 5.371505767107009888e-02 2.522358000278472900e-01 -7.045496255159378052e-03 -1.780113279819488525e-01 -4.196713492274284363e-02 -2.903643064200878143e-02 1.102139204740524292e-01 3.539946973323822021e-01 -2.123664915561676025e-01
1.908189654350280762e-01 9.906114637851715088e-02 6.890608370304107666e-02 1.674333065748214722e-01 -2.640335448086261749e-02 7.376706693321466446e-03 -8.523362129926681519e-02 5.937341973185539246e-02 -2.731484770774841309e-01 -4.377667009830474854e-01 -6.665574759244918823e-02 -8.309408277273178101e-02 -2.034276723861694336e-01 4.716017469763755798e-02 -1.879181116819381714e-01 3.522723317146301270e-01 -1.223888620734214783e-01 -1.735019832849502563e-01 1.705831661820411682e-02 -4.040133580565452576e-02 6.277523934841156006e-03 -9.806016087532043457e-02 1.013812124729156494e-01 1.318616326898336411e-03 3.347628712654113770e-01 2.016589418053627014e-02 -1.875031888484954834e-01 1.511649787425994873e-01 3.812605142593383789e-02 1.655022650957107544e-01 3.566360175609588623e-01 -1.881036162376403809e-01
2.797991633415222168e-01 -1.066418811678886414e-01 -5.998322367668151855e-02 -2.428806573152542114e-02 9.388074278831481934e-02 -9.152977168560028076e-02 1.067695096135139465e-01 9.938310831785202026e-02 -1.497555524110794067e-01 -4.215922355651855469e-01 -1.454600244760513306e-01 -1.857502460479736328e-01 -1.648841500282287598e-01 -6.031880155205726624e-02 -1.511949151754379272e-01 5.402128770947456360e-02 -2.604883015155792236e-01 5.125756189227104187e-02 -1.747951209545135498e-01 1.293774545192718506e-01 3.681549429893493652e-01 7.294224575161933899e-03 -1.136843487620353699e-01 -6.025802344083786011e-02 3.923032581806182861e-01 5.569712445139884949e-02 -1.244324147701263428e-01 1.660178788006305695e-02 1.350863873958587646e-01 1.213897615671157837e-01 2.226232290267944336e-01 1.732757985591888428e-01
7.837520539760589600e-02 -1.393655538558959961e-01 -3.868116438388824463e-02 3.345839306712150574e-02 -1.746317148208618164e-01 -2.096884995698928833e-01 8.978549391031265259e-02 -1.118954569101333618e-01 -1.421018838882446289e-01 8.008278673514723778e-04 8.091691881418228149e-02 -1.761365532875061035e-01 -3.485758900642395020e-01 2.291832417249679565e-01 -2.211738973855972290e-01 2.429855316877365112e-01 -1.147844418883323669e-01 3.484796285629272461e-01 -4.070691764354705811e-02 1.972748637199401855e-01 6.218827329576015472e-03 -4.257319495081901550e-02 2.799314633011817932e-02 3.124167919158935547e-01 1.616842299699783325e-01 6.408665329217910767e-02 -1.508061438798904419e-01 -9.150140732526779175e-02 3.654480278491973877e-01 -1.635652780532836914e-01 2.758546965196728706e-03 -1.997796148061752319e-01
-7.482781261205673218e-02 -9.768866002559661865e-02 -1.948014497756958008e-01 1.741325706243515015e-01 6.558796018362045288e-02 -1.083830744028091431e-01 -7.461564242839813232e-02 1.665515154600143433e-01 -1.582046896219253540e-01 -8.547761291265487671e-02 -1.716185063123703003e-01 -9.474684298038482666e-02 -5.359992384910583496e-02 -1.490172278136014938e-02 -3.488748669624328613e-01 -1.633122749626636505e-02 -1.474067568778991699e-01 -4.905921220779418945e-02 -2.533705905079841614e-02 -1.268464028835296631e-01 1.973095238208770752e-01 -1.228062734007835388e-01 -2.364707142114639282e-01 7.160511612892150879e-02 4.614079892635345459e-01 9.922000765800476074e-02 1.756758838891983032e-01 -2.651309967041015625e-01 1.353852450847625732e-01 1.351433843374252319e-01 3.772067725658416748e-01 -1.126491352915763855e-01
-1.046729013323783875e-01 -4.531693458557128906e-02 -8.006774634122848511e-02 8.523710072040557861e-02 1.013669297099113464e-01 -2.125543542206287384e-03 4.138600230216979980e-01 -1.704867184162139893e-01 -7.395699620246887207e-02 -4.200514256954193115e-01 2.936771139502525330e-03 7.015046477317810059e-02 -1.764173060655593872e-01 -1.876302063465118408e-01 -4.031571373343467712e-02 8.764489740133285522e-02 -2.624829411506652832e-01 1.297244522720575333e-02 -3.019508719444274902e-01 1.708470731973648071e-01 3.839127719402313232e-01 -4.370028525590896606e-02 1.994031667709350586e-01 1.502005755901336670e-02 3.787114471197128296e-02 -2.182977348566055298e-01 5.507782474160194397e-02 -1.487030833959579468e-01 9.439662843942642212e-02 1.144166453741490841e-03 1.723995953798294067e-01 -9.288654476404190063e-02
4.118033871054649353e-02 1.775256544351577759e-01 -1.731756627559661865e-01 1.843317151069641113e-01 3.411927521228790283e-01 -8.676005899906158447e-02 6.533226463943719864e-03 -3.355498015880584717e-01 -4.670346155762672424e-02 -1.264813393354415894e-01 -9.039614349603652954e-02 2.396504580974578857e-01 -2.006748318672180176e-01 -6.899050436913967133e-03 -2.063291072845458984e-01 5.564540028572082520e-01 -1.125261262059211731e-01 -4.712185263633728027e-02 -1.653108447790145874e-01 1.192237213253974915e-01 -5.471203476190567017e-02 -4.355805367231369019e-02 4.764552868437021971e-04 1.300263404846191406e-01 -1.608999795280396938e-03 -1.568976789712905884e-01 1.364645808935165405e-01 2.104631215333938599e-01 1.145159304141998291e-01 -9.669215232133865356e-02 -1.633721403777599335e-02 -3.797573596239089966e-02
-8.128765039145946503e-03 -6.045883893966674805e-02 -3.605889379978179932e-01 -1.484920084476470947e-01 -1.815314218401908875e-02 -3.472558259963989258e-01 4.773654788732528687e-02 5.652353167533874512e-02 -2.601975202560424805e-01 -7.571673393249511719e-02 2.160675972700119019e-01 4.417430981993675232e-02 -2.192749381065368652e-01 6.918024271726608276e-02 -2.618987560272216797e-01 1.047786548733711243e-01 -1.815395057201385498e-01 1.975963562726974487e-01 -3.298803046345710754e-02 1.068400293588638306e-01 3.101972676813602448e-02 -2.177716493606567383e-01 2.814637124538421631e-01 3.703162968158721924e-01 8.496374636888504028e-02 9.961907565593719482e-02 -1.562989652156829834e-01 2.030521864071488380e-03 2.140565514564514160e-01 -1.433135420083999634e-01 -7.816462963819503784e-02 3.699439577758312225e-03
1.241936013102531433e-01 1.069788858294487000e-01 -1.495664119720458984e-01 -2.259171456098556519e-01 -4.404912143945693970e-02 -8.127681910991668701e-02 7.620611786842346191e-02 5.095791816711425781e-02 -4.093115329742431641e-01 -1.931719779968261719e-01 2.860454022884368896e-01 6.760604679584503174e-02 -2.410917133092880249e-01 2.511582896113395691e-02 -1.827998906373977661e-01 1.194400638341903687e-01 -2.931034266948699951e-01 1.555221080780029297e-01 -6.260756403207778931e-02 -5.785356834530830383e-02 2.902963384985923767e-02 -1.662660837173461914e-01 3.646360933780670166e-01 3.418776690959930420e-01 6.750617921352386475e-02 1.689977198839187622e-01 9.979903697967529297e-02 5.736369267106056213e-02 1.057732617482542992e-03 1.274818480014801025e-01 1.264426708221435547e-01 -1.038848385214805603e-01
-1.712218523025512695e-01 2.067891061305999756e-01 -1.650027781724929810e-01 1.456249803304672241e-01 1.083663031458854675e-01 1.815670728683471680e-01 1.033863574266433716e-01 -1.249794214963912964e-01 2.817451581358909607e-02 1.381490472704172134e-02 2.872357070446014404e-01 2.769817784428596497e-02 2.425354570150375366e-01 -6.933576613664627075e-02 -3.723555803298950195e-01 1.042186096310615540e-01 -1.024601086974143982e-01 1.720675826072692871e-01 -1.023270413279533386e-01 1.786339581012725830e-01 3.139328360557556152e-01 -1.034292355179786682e-01 -7.236567139625549316e-02 9.819051623344421387e-02 1.485793292522430420e-01 -1.397038996219635010e-01 -1.429279297590255737e-01 1.527258753776550293e-01 2.202796489000320435e-01 2.924090996384620667e-02 3.932907879352569580e-01 1.226989030838012695e-01
-1.191435977816581726e-01 5.591748654842376709e-02 1.280506104230880737e-01 -2.212354168295860291e-02 6.694099307060241699e-02 -9.815204888582229614e-02 8.281555026769638062e-02 1.987680643796920776e-01 -2.894460223615169525e-02 -1.890913844108581543e-01 1.842896342277526855e-01 3.592098876833915710e-02 -1.864543706178665161e-01 -1.224399730563163757e-01 -2.590649127960205078e-01 1.827542781829833984e-01 -3.014768660068511963e-01 -6.270525604486465454e-02 -1.427622605115175247e-02 -1.925018429756164551e-02 2.237675487995147705e-01 -4.734504502266645432e-03 -1.697081774473190308e-01 9.942335635423660278e-02 3.571670949459075928e-01 -1.066814959049224854e-01 4.781807214021682739e-02 -2.154655605554580688e-01 5.372707173228263855e-02 6.568033993244171143e-02 5.467262864112854004e-01 -7.243238389492034912e-02
8.364664018154144287e-02 3.242492079734802246e-01 -1.871934682130813599e-01 -1.616802625358104706e-02 -4.578878730535507202e-02 -1.234394125640392303e-02 1.654939949512481689e-01 1.382535845041275024e-01 -3.449934124946594238e-01 3.684137761592864990e-02 2.471201717853546143e-01 -1.910130679607391357e-01 -5.602383986115455627e-03 1.166784912347793579e-01 -6.867538392543792725e-02 1.559756845235824585e-01 -1.739416569471359253e-01 9.403064846992492676e-02 -2.480729222297668457e-01 1.244701668620109558e-01 1.426443737000226974e-02 -8.489783108234405518e-02 -3.580256924033164978e-02 2.782515287399291992e-01 2.057604193687438965e-01 1.299384236335754395e-01 -2.539865672588348389e-01 1.641716361045837402e-01 3.336268365383148193e-01 -2.776166796684265137e-01 1.189009938389062881e-02 4.171444103121757507e-02
-2.771008946001529694e-02 3.984861969947814941e-01 -2.570805251598358154e-01 8.122215420007705688e-02 9.084583073854446411e-02 -3.159669041633605957e-02 1.587931960821151733e-01 -6.106264889240264893e-02 -3.039292991161346436e-01 -2.711637914180755615e-01 2.093589305877685547e-01 -8.240491151809692383e-02 5.740030854940414429e-02 3.108954429626464844e-01 -1.506906449794769287e-01 -1.913711875677108765e-01 -2.705470919609069824e-01 -5.129771307110786438e-02 -1.364548653364181519e-01 -7.520547509193420410e-02 2.844564989209175110e-02 -2.834652662277221680e-01 -9.708117693662643433e-02 1.792572587728500366e-01 -4.476317204535007477e-03 1.479961425065994263e-01 -2.538086660206317902e-02 -4.206469655036926270e-02 8.179538697004318237e-02 -2.772792577743530273e-01 1.514891237020492554e-01 -8.368660695850849152e-03
-9.412554092705249786e-03 5.798140168190002441e-02 -1.087171807885169983e-01 -1.507567316293716431e-01 2.462256141006946564e-02 -3.399114012718200684e-01 -9.530175477266311646e-02 1.864247024059295654e-01 -2.331273257732391357e-01 -1.448799073696136475e-01 -1.090305671095848083e-01 -1.029821485280990601e-01 -6.901781260967254639e-02 1.292046904563903809e-02 -2.694959640502929688e-01 3.419635295867919922e-01 -1.341077387332916260e-01 1.650529652833938599e-01 1.031976044178009033e-01 -8.940890431404113770e-03 7.467274367809295654e-02 -8.877480775117874146e-02 -2.998755872249603271e-01 2.258598059415817261e-01 1.826024800539016724e-01 1.111966446042060852e-01 4.020521044731140137e-02 -1.273994445800781250e-01 2.397072315216064453e-01 -8.555614203214645386e-02 3.670265674591064453e-01 -1.905131042003631592e-01
1.174579784274101257e-01 1.304368227720260620e-01 -1.533923149108886719e-01 -9.616151452064514160e-03 3.306796550750732422e-01 8.679331839084625244e-02 1.629882603883743286e-01 3.002309473231434822e-03 -1.853779256343841553e-01 -1.956310421228408813e-01 -8.193732798099517822e-02 2.422802150249481201e-01 -2.329508513212203979e-01 -1.046368777751922607e-01 -2.748451828956604004e-01 8.883946388959884644e-02 -8.378066122531890869e-02 4.322249591350555420e-01 -3.710384666919708252e-02 2.618198096752166748e-02 8.572869002819061279e-02 -4.801801219582557678e-02 -1.557092666625976562e-01 2.743532657623291016e-01 1.432158648967742920e-01 -8.495078235864639282e-02 8.045396767556667328e-03 1.849355399608612061e-01 -5.424386635422706604e-02 2.177473008632659912e-01 3.068963885307312012e-01 6.172186881303787231e-02
9.347693622112274170e-02 7.562904804944992065e-02 -3.478612899780273438e-01 -2.482878565788269043e-01 2.688392437994480133e-02 -9.255185723304748535e-02 -9.191364794969558716e-02 8.390674367547035217e-03 -2.120119035243988037e-01 -7.130283396691083908e-03 2.736575305461883545e-01 -1.667608767747879028e-01 -1.666975319385528564e-01 1.953340619802474976e-01 -3.777008876204490662e-02 3.355644345283508301e-01 -1.362879723310470581e-01 8.071028441190719604e-02 -2.512957341969013214e-02 6.181861460208892822e-02 1.176572442054748535e-01 -1.202018186450004578e-01 2.028734833002090454e-01 3.696677684783935547e-01 3.154411911964416504e-01 1.067517325282096863e-01 -2.021060138940811157e-01 -1.586357690393924713e-02 2.245161086320877075e-01 -1.042272821068763733e-01 -4.191298782825469971e-02 -8.209503442049026489e-02
5.170204117894172668e-02 1.836379766464233398e-01 -6.365071237087249756e-02 1.303912401199340820e-01 5.471555888652801514e-02 -8.631801232695579529e-03 1.665579378604888916e-01 -2.101312875747680664e-01 -4.846051335334777832e-02 -4.231410101056098938e-02 6.892982125282287598e-02 9.168377518653869629e-02 -8.373028039932250977e-02 2.982389628887176514e-01 -3.075057268142700195e-01 -4.443019162863492966e-03 -4.248797297477722168e-01 1.088499650359153748e-01 -1.842487603425979614e-01 9.060025960206985474e-02 5.738074779510498047e-01 -1.344353258609771729e-01 4.835845157504081726e-02 -8.740600943565368652e-02 -6.428210437297821045e-02 -1.971074193716049194e-01 -4.719351232051849365e-02 -5.149528756737709045e-02 7.311733067035675049e-02 -9.455570578575134277e-02 -1.184803433716297150e-02 -7.503088563680648804e-02
7.226140052080154419e-02 9.497042745351791382e-02 3.738256171345710754e-03 -9.782766550779342651e-02 -5.688435956835746765e-02 -2.942712008953094482e-01 1.170376241207122803e-01 2.503358125686645508e-01 -4.653512313961982727e-02 -6.112876906991004944e-02 -4.027733579277992249e-03 -2.724458277225494385e-02 -2.506200373172760010e-01 -8.161743730306625366e-02 -2.984026372432708740e-01 1.457131356000900269e-01 -2.205403447151184082e-01 2.984346747398376465e-01 1.342401653528213501e-01 -1.591340303421020508e-01 2.280599474906921387e-01 -2.944189906120300293e-01 7.884366810321807861e-02 4.657292366027832031e-01 1.088570877909660339e-01 2.817782759666442871e-02 -1.569737866520881653e-02 -1.236788108944892883e-01 1.994131803512573242e-01 -8.417575806379318237e-02 -7.254362851381301880e-02 2.021468989551067352e-02
-1.949834525585174561e-01 8.385044336318969727e-02 3.459901735186576843e-02 -1.390791684389114380e-01 2.110330313444137573e-01 2.069203406572341919e-01 3.876731395721435547e-01 -1.540474891662597656e-01 2.019540406763553619e-03 -1.433522701263427734e-01 -1.774217486381530762e-01 -5.488394945859909058e-02 -2.608152031898498535e-01 -1.350065022706985474e-01 -1.409664452075958252e-01 7.394126057624816895e-02 -2.390031367540359497e-01 2.260168045759201050e-01 -2.412063926458358765e-01 8.480814844369888306e-02 4.577906429767608643e-01 -1.311324238777160645e-01 -6.774039566516876221e-02 7.470935583114624023e-02 2.707426995038986206e-02 7.314649969339370728e-02 3.085824660956859589e-02 -2.258913516998291016e-01 4.364925250411033630e-02 1.119384095072746277e-01 1.320596933364868164e-01 -7.712556421756744385e-02
2.726816199719905853e-02 -2.320573329925537109e-01 -2.181901782751083374e-01 1.154329348355531693e-02 1.524020731449127197e-01 -8.384466171264648438e-02 1.166408881545066833e-02 -6.624091416597366333e-02 -1.297276765108108521e-01 4.451782908290624619e-03 9.183743037283420563e-03 -2.244188189506530762e-01 -5.360735654830932617e-01 3.337055146694183350e-01 -1.526615768671035767e-01 5.258297175168991089e-02 -2.782576084136962891e-01 -7.027110457420349121e-02 -1.113081946969032288e-01 -1.353266835212707520e-01 -3.937576338648796082e-02 -8.422860503196716309e-02 7.564032822847366333e-02 2.501094639301300049e-01 2.735220491886138916e-01 -1.014116480946540833e-01 -4.772009328007698059e-03 -1.762487925589084625e-02 2.470717132091522217e-01 1.217235848307609558e-01 1.367481499910354614e-01 -2.830179408192634583e-02
-3.708484768867492676e-02 5.849886313080787659e-02 -4.624254629015922546e-02 1.264227181673049927e-01 -3.369704186916351318e-01 2.382990717887878418e-02 9.174200147390365601e-02 -1.355417519807815552e-01 -1.739451140165328979e-01 -4.290236905217170715e-02 2.978941500186920166e-01 2.724627256393432617e-01 -7.042327430099248886e-03 2.296751737594604492e-02 -2.733169794082641602e-01 2.468387335538864136e-01 -7.554440945386886597e-02 2.616592943668365479e-01 -1.894907355308532715e-01 7.916810363531112671e-02 2.284425795078277588e-01 -2.152988165616989136e-01 -3.603300079703330994e-02 5.208159610629081726e-02 5.100212618708610535e-02 1.415712684392929077e-01 6.939387321472167969e-02 -4.382541030645370483e-02 2.146622687578201294e-01 -2.109818011522293091e-01 4.064016938209533691e-01 2.933834493160247803e-02
1.041094493120908737e-02 -1.021820679306983948e-01 -4.727681726217269897e-02 6.589561700820922852e-02 1.477607935667037964e-01 1.908687800168991089e-01 -2.628711052238941193e-02 -1.891351789236068726e-01 5.464562028646469116e-02 -3.921455740928649902e-01 8.683127909898757935e-02 3.757549822330474854e-02 -7.269871979951858521e-02 7.267384231090545654e-02 -3.063668310642242432e-01 2.555978000164031982e-01 -4.493369162082672119e-02 -7.454237341880798340e-02 -8.649887889623641968e-02 -2.024079672992229462e-02 1.438686549663543701e-01 -2.842537164688110352e-01 3.145585358142852783e-01 1.780382841825485229e-01 2.110033780336380005e-01 -6.126862950623035431e-03 3.142531216144561768e-02 -2.381640821695327759e-01 -2.294712215662002563e-01 -3.424924314022064209e-01 1.515188068151473999e-01 -9.937921911478042603e-02
-4.295688122510910034e-02 1.402765605598688126e-02 -3.418274521827697754e-01 -3.277195692062377930e-01 2.132437527179718018e-01 -2.304675579071044922e-01 -1.855492405593395233e-02 -1.547381430864334106e-01 -9.239964187145233154e-02 -9.724520891904830933e-02 2.000960260629653931e-01 -1.441242247819900513e-01 -3.611066564917564392e-02 2.734237611293792725e-01 9.980292618274688721e-02 1.880758553743362427e-01 -1.091613918542861938e-01 -7.256187964230775833e-04 -1.505747288465499878e-01 -3.485377505421638489e-02 -3.772540017962455750e-02 -3.250541090965270996e-01 -1.031570285558700562e-01 2.096094638109207153e-01 2.925139367580413818e-01 -4.920271411538124084e-02 -1.409442424774169922e-01 1.432410180568695068e-01 1.855208724737167358e-01 -2.914967238903045654e-01 7.193027436733245850e-02 -1.540566515177488327e-02
1.688101142644882202e-01 2.310465574264526367e-01 -2.529776394367218018e-01 1.778410226106643677e-01 -6.033325195312500000e-02 1.043421179056167603e-01 1.759542077779769897e-01 1.047352477908134460e-01 -2.206773608922958374e-01 1.330527570098638535e-02 -3.363278880715370178e-02 -3.254890739917755127e-01 -6.743671745061874390e-02 3.070730566978454590e-01 -1.461697518825531006e-01 9.498805552721023560e-02 -2.231704145669937134e-01 3.139249384403228760e-01 -6.468504667282104492e-02 -1.372235640883445740e-02 5.281215533614158630e-02 2.162814140319824219e-02 1.660680323839187622e-01 -4.957807064056396484e-02 3.942965343594551086e-02 1.815005391836166382e-01 -1.146944388747215271e-01 3.701770305633544922e-02 2.528838217258453369e-01 -2.909663617610931396e-01 2.958847880363464355e-01 -9.827334433794021606e-02
-1.764826029539108276e-01 -1.551872938871383667e-01 -1.295648217201232910e-01 1.269562728703022003e-02 -5.767483264207839966e-02 -1.007685810327529907e-01 2.260893434286117554e-01 1.037389785051345825e-01 -2.101995944976806641e-01 -9.325572848320007324e-02 -1.020889654755592346e-01 3.105970285832881927e-02 -8.397506922483444214e-02 -2.480962127447128296e-02 -1.005008146166801453e-01 7.477071136236190796e-02 -1.750084459781646729e-01 1.734723597764968872e-01 -3.783207237720489502e-01 -2.952691018581390381e-01 1.707856208086013794e-01 -8.849769830703735352e-02 -3.800319880247116089e-02 5.902058631181716919e-02 3.006468415260314941e-01 3.202939033508300781e-01 3.717056214809417725e-01 -7.455191761255264282e-02 -3.700227290391921997e-02 -3.752612322568893433e-02 3.039765059947967529e-01 -8.322491776198148727e-04
-9.134599566459655762e-02 1.322617530822753906e-01 -2.733647525310516357e-01 -1.727370470762252808e-01 2.281914949417114258e-01 -2.550649642944335938e-01 -4.963106289505958557e-02 1.149960160255432129e-01 -1.248177886009216309e-01 -9.600465744733810425e-02 1.720170974731445312e-01 -1.707455813884735107e-01 -1.107221543788909912e-01 8.904058486223220825e-02 -7.996414788067340851e-03 3.052198588848114014e-01 -2.872524559497833252e-01 -1.279269009828567505e-01 2.434447780251502991e-02 1.308567821979522705e-01 1.300875246524810791e-01 -2.457550764083862305e-01 2.517327666282653809e-01 2.054477930068969727e-01 2.642901837825775146e-01 1.451335251331329346e-01 -2.041315138339996338e-01 5.840143933892250061e-02 2.405653595924377441e-01 -1.894409656524658203e-01 -9.473644196987152100e-03 -1.024383902549743652e-01
-1.056372560560703278e-02 3.352374583482742310e-02 -1.819745153188705444e-01 4.226360619068145752e-01 1.128869652748107910e-01 7.131183892488479614e-02 2.131826430559158325e-02 -2.955731153488159180e-01 -3.632414713501930237e-02 -8.835367113351821899e-02 -1.628934144973754883e-01 4.223795607686042786e-02 2.940315194427967072e-02 1.635030061006546021e-01 -3.113511502742767334e-01 4.261466264724731445e-01 -8.107949793338775635e-02 1.150808557868003845e-01 -1.161763295531272888e-01 -1.444749534130096436e-01 2.699545621871948242e-01 -1.378947496414184570e-01 -9.844201803207397461e-02 1.523321215063333511e-02 2.310666069388389587e-02 -3.367407247424125671e-02 -1.265676766633987427e-01 -2.975519001483917236e-01 9.851936995983123779e-02 -1.494439095258712769e-01 1.763834208250045776e-01 -1.114616766571998596e-01
-1.089893132448196411e-01 1.380253136157989502e-01 -4.632233083248138428e-01 -1.671236306428909302e-01 2.341097891330718994e-01 5.405320972204208374e-02 -2.345090173184871674e-02 -1.946029067039489746e-01 8.582484722137451172e-02 1.901314556598663330e-01 5.501025542616844177e-02 -2.170939296483993530e-01 -1.986955255270004272e-01 -6.809151172637939453e-02 -9.707549214363098145e-02 2.292845100164413452e-01 7.596875727176666260e-02 -2.011887170374393463e-02 -1.598043888807296753e-01 1.988223521038889885e-04 3.284122794866561890e-02 -1.607281118631362915e-01 9.255778044462203979e-02 9.458345919847488403e-02 4.609462022781372070e-01 -1.219076663255691528e-01 -3.340801224112510681e-02 2.483124285936355591e-02 3.799367696046829224e-02 -3.220146298408508301e-01 1.424110531806945801e-01 -3.126510651782155037e-03
1.085916906595230103e-01 8.390231430530548096e-02 2.798484638333320618e-02 -1.968163065612316132e-02 5.980748683214187622e-02 -1.126258894801139832e-01 -1.558474898338317871e-01 -1.288222968578338623e-01 3.804236650466918945e-02 -1.117621809244155884e-01 -3.228474035859107971e-02 9.712424874305725098e-02 -1.713043600320816040e-01 9.271391481161117554e-02 -3.222082257270812988e-01 2.421377152204513550e-01 -2.714647352695465088e-01 -2.669558525085449219e-01 -1.029989197850227356e-01 -6.064111832529306412e-03 3.287181025370955467e-03 -2.661297619342803955e-01 2.659311592578887939e-01 1.451379656791687012e-01 1.578944325447082520e-01 6.611432135105133057e-02 1.535808444023132324e-01 3.498977795243263245e-02 -1.653930544853210449e-01 -3.966534137725830078e-01 1.061831563711166382e-01 -3.602057099342346191e-01
1.013550162315368652e-01 2.238900512456893921e-01 1.221655681729316711e-01 6.937059760093688965e-02 2.529986798763275146e-01 -4.743502009660005569e-03 2.169561535120010376e-01 -4.733828827738761902e-02 -2.305336743593215942e-01 2.698224410414695740e-02 -3.393601477146148682e-01 -1.215105503797531128e-01 -1.652121245861053467e-01 2.571791782975196838e-02 -1.644766926765441895e-01 8.912092447280883789e-02 -1.025221645832061768e-01 3.672308921813964844e-01 -8.220294862985610962e-02 2.949756681919097900e-01 7.351326942443847656e-02 -1.615415960550308228e-01 -1.303157508373260498e-01 6.768207997083663940e-02 2.212830334901809692e-01 -2.512653730809688568e-02 2.864420711994171143e-01 -9.809395670890808105e-02 9.111439436674118042e-02 4.716318845748901367e-02 3.348374068737030029e-01 -6.045747920870780945e-02
-9.910473227500915527e-02 8.539846539497375488e-02 -2.578664012253284454e-02 -7.261727936565876007e-03 3.735100030899047852e-01 -2.977952957153320312e-01 5.694071948528289795e-02 -2.776936590671539307e-01 -7.257901877164840698e-02 -1.799537092447280884e-01 2.059643566608428955e-01 -1.053320765495300293e-01 -1.798092275857925415e-01 1.062626112252473831e-02 -4.192916452884674072e-01 -3.579192794859409332e-03 -2.370072752237319946e-01 1.625001728534698486e-01 -2.332437336444854736e-01 -1.834815889596939087e-01 -6.112487986683845520e-02 -6.363140046596527100e-02 2.026341408491134644e-01 2.308712601661682129e-01 1.704970002174377441e-01 1.171745285391807556e-01 9.070042520761489868e-02 4.134227335453033447e-02 1.685336418449878693e-02 6.942722201347351074e-02 4.861456900835037231e-02 -2.029629349708557129e-01
-1.149556636810302734e-01 2.110164016485214233e-01 -1.470144093036651611e-01 -2.552506625652313232e-01 2.735971212387084961e-01 6.567889451980590820e-02 -3.951799497008323669e-02 1.453945506364107132e-02 -1.961307823657989502e-01 -8.406881242990493774e-02 -1.207524389028549194e-01 -7.540143281221389771e-02 -1.068511232733726501e-01 5.057251825928688049e-02 -7.354594767093658447e-02 1.126800663769245148e-02 -3.577083051204681396e-01 1.372691392898559570e-01 -4.208424687385559082e-01 1.998119205236434937e-01 9.233720600605010986e-02 -2.171345800161361694e-01 7.600645069032907486e-03 8.705280721187591553e-02 -6.396142765879631042e-03 2.618245482444763184e-01 -2.146645039319992065e-01 1.839220970869064331e-01 2.615724205970764160e-01 -1.906711906194686890e-01 6.133852154016494751e-02 7.111218571662902832e-02
1.133122965693473816e-01 1.714982837438583374e-01 -9.208250790834426880e-03 2.056150287389755249e-01 -2.223384007811546326e-02 -6.156890653073787689e-03 4.335481300950050354e-02 -2.652613818645477295e-01 -8.592791110277175903e-02 -1.262340545654296875e-01 -2.274257987737655640e-01 1.238474622368812561e-01 -9.657252579927444458e-02 1.962043493986129761e-01 -4.932847917079925537e-01 1.230453178286552429e-01 -2.848313152790069580e-01 1.191635429859161377e-01 -1.335404366254806519e-01 -5.696414504200220108e-03 1.978797465562820435e-01 -3.672086447477340698e-02 -1.937198787927627563e-01 2.481993138790130615e-01 2.025997787714004517e-01 1.140949055552482605e-01 -1.919483989477157593e-01 4.919528961181640625e-02 -5.277326330542564392e-02 -1.053275614976882935e-01 -2.363799363374710083e-01 -1.732811629772186279e-01
-1.188308373093605042e-02 2.919906973838806152e-01 1.668590158224105835e-01 1.521328836679458618e-01 1.334902197122573853e-01 -9.710938483476638794e-02 9.801011532545089722e-02 7.919607311487197876e-02 -2.511848509311676025e-01 -2.605858147144317627e-01 -2.067855596542358398e-01 -1.082381606101989746e-01 -2.137255668640136719e-01 1.150461956858634949e-01 -1.319956928491592407e-01 3.057481944561004639e-01 4.802658781409263611e-02 2.295663505792617798e-01 -4.008511602878570557e-01 1.729406714439392090e-01 1.118502616882324219e-01 -2.564992606639862061e-01 -6.355950236320495605e-02 2.161716073751449585e-01 2.129190601408481598e-03 -4.907972738146781921e-02 1.734456745907664299e-03 2.022809684276580811e-01 1.316573321819305420e-01 6.437452137470245361e-02 1.581518501043319702e-01 2.643803320825099945e-02
-1.310109943151473999e-01 1.221576705574989319e-01 -4.886423647403717041e-01 -5.529467761516571045e-02 -4.977931827306747437e-02 2.126781046390533447e-01 -1.518762707710266113e-01 -4.829408973455429077e-02 -1.187783926725387573e-01 -1.336975246667861938e-01 1.884309016168117523e-02 -2.520199678838253021e-02 -1.297880411148071289e-01 -9.450395405292510986e-02 -3.262290656566619873e-01 6.159803643822669983e-02 -3.899162635207176208e-02 -1.172909233719110489e-02 1.368202716112136841e-01 4.667470976710319519e-02 1.181442439556121826e-01 -2.151578068733215332e-01 1.066810116171836853e-01 3.723551928997039795e-01 2.720541656017303467e-01 -6.331578642129898071e-02 -8.243420720100402832e-02 2.795248627662658691e-01 2.587628364562988281e-01 -8.155462890863418579e-02 -1.154017671942710876e-01 -3.593761473894119263e-02
-2.152200341224670410e-01 1.769106984138488770e-01 -2.576511502265930176e-01 1.238464564085006714e-01 7.879164814949035645e-02 -4.678539186716079712e-02 7.700110971927642822e-02 1.263995468616485596e-01 -2.683855891227722168e-01 -3.053853213787078857e-01 -9.722302667796611786e-03 -4.643890261650085449e-02 -2.861740358639508486e-04 3.327599167823791504e-02 -6.570806354284286499e-02 2.165554165840148926e-01 -7.566972076892852783e-02 -6.024969369173049927e-02 -2.219002395868301392e-01 3.035663813352584839e-02 2.670288085937500000e-01 -3.625189363956451416e-01 2.111152410507202148e-01 7.119407504796981812e-02 1.657593250274658203e-01 1.923587173223495483e-01 -5.372291058301925659e-02 1.717152595520019531e-01 -1.931208074092864990e-01 -2.372066080570220947e-01 -1.341737508773803711e-01 -2.649516165256500244e-01
-2.840183675289154053e-01 3.148095309734344482e-01 -2.063147425651550293e-01 -3.397844359278678894e-02 1.109192445874214172e-01 1.588767915964126587e-01 1.624564826488494873e-02 -3.162591904401779175e-02 -6.091712042689323425e-03 -8.390017785131931305e-03 1.598673164844512939e-01 -2.876072935760021210e-02 2.087399214506149292e-01 7.814747095108032227e-02 -3.820607662200927734e-01 -8.696367591619491577e-02 -2.901901602745056152e-01 3.291501477360725403e-02 -1.777589768171310425e-01 -4.707402735948562622e-02 7.156325131654739380e-02 -2.081008851528167725e-01 -1.331000924110412598e-01 3.774786889553070068e-01 -2.425512112677097321e-02 -5.090267211198806763e-02 1.078213602304458618e-01 2.712834067642688751e-02 2.841487228870391846e-01 5.222433805465698242e-02 2.154584228992462158e-01 1.866074204444885254e-01
-8.878920227289199829e-02 -1.785019487142562866e-01 -2.012052386999130249e-01 6.400723941624164581e-04 2.722478210926055908e-01 -2.112551182508468628e-01 1.458812505006790161e-01 -1.818594187498092651e-01 -3.117734193801879883e-01 -1.748525053262710571e-01 -1.180151775479316711e-01 1.312582790851593018e-01 -1.050479561090469360e-01 5.476408079266548157e-02 -8.637436479330062866e-02 3.627033159136772156e-02 -5.750784650444984436e-02 2.047842144966125488e-01 -1.108837872743606567e-01 -9.671445190906524658e-02 1.787830442190170288e-01 3.052173927426338196e-02 -2.151526212692260742e-01 7.357047498226165771e-02 3.992514908313751221e-01 1.982367038726806641e-01 9.185954928398132324e-02 -1.572588831186294556e-01 9.967977181077003479e-03 -2.379441559314727783e-01 3.285268247127532959e-01 -1.300756633281707764e-01
-2.644385211169719696e-02 1.653364747762680054e-01 -2.330123446881771088e-02 2.598364949226379395e-01 4.720159247517585754e-02 1.770243495702743530e-01 1.555060744285583496e-01 -4.045137763023376465e-02 -3.750551640987396240e-01 -3.956427574157714844e-01 3.946235179901123047e-01 7.721426337957382202e-02 1.333590596914291382e-01 2.615569233894348145e-01 -1.523814350366592407e-01 1.946568191051483154e-01 -2.294497936964035034e-01 -6.540755182504653931e-02 -3.424845263361930847e-02 1.803908050060272217e-01 1.433033794164657593e-01 -2.876041233539581299e-01 -9.361613541841506958e-03 1.024072542786598206e-01 9.462360292673110962e-02 -9.543313086032867432e-02 -4.111931473016738892e-02 -3.564124554395675659e-02 -2.711466513574123383e-02 6.713943183422088623e-02 6.571462750434875488e-02 -5.723363533616065979e-02
1.192111987620592117e-03 9.041976183652877808e-02 -9.000264853239059448e-02 -8.811127394437789917e-02 3.907516896724700928e-01 7.616261392831802368e-02 2.051893770694732666e-01 4.071390628814697266e-02 -3.005029857158660889e-01 -3.662070333957672119e-01 2.715109661221504211e-02 6.247691437602043152e-02 -2.157557755708694458e-01 5.322277173399925232e-02 -2.097461819648742676e-01 -4.095426946878433228e-02 -3.284854292869567871e-01 -2.098024040460586548e-01 9.766320697963237762e-03 -1.573708355426788330e-01 1.674790531396865845e-01 -1.084838956594467163e-01 9.403704851865768433e-02 4.154960624873638153e-03 3.378011286258697510e-01 -2.013098150491714478e-01 1.832759827375411987e-01 9.091765433549880981e-02 1.720305159687995911e-02 -1.188063845038414001e-01 4.483282193541526794e-02 1.059978082776069641e-01
2.293294519186019897e-01 3.916337154805660248e-03 -3.369261622428894043e-01 7.131432183086872101e-03 -5.387854948639869690e-02 -1.242378279566764832e-01 -1.029743161052465439e-02 -4.251916706562042236e-02 -4.265231266617774963e-02 -5.049386247992515564e-02 1.104036048054695129e-01 -2.614977359771728516e-01 4.178524762392044067e-02 1.638918071985244751e-01 -1.332560479640960693e-01 1.099121943116188049e-01 -4.684481024742126465e-02 2.996004559099674225e-02 -8.238550275564193726e-02 3.726095333695411682e-02 -1.622441224753856659e-02 -5.551677346229553223e-01 1.646546423435211182e-01 2.783477008342742920e-01 1.162612065672874451e-01 -1.726414263248443604e-01 -8.040229231119155884e-02 1.208350434899330139e-01 8.825489133596420288e-02 2.402685582637786865e-01 3.164713382720947266e-01 -1.256869137287139893e-01
1.033443883061408997e-01 3.700824677944183350e-01 -4.880857095122337341e-02 -3.426044434309005737e-02 2.108191400766372681e-01 -6.553638726472854614e-03 9.234622865915298462e-02 -9.238942712545394897e-02 -2.835649251937866211e-01 -2.680456340312957764e-01 -1.032533869147300720e-01 9.636045247316360474e-02 -1.699346154928207397e-01 -1.464426368474960327e-01 -1.330638527870178223e-01 7.992016524076461792e-02 -2.249350100755691528e-01 2.619736492633819580e-01 -8.383707702159881592e-02 -7.474049925804138184e-04 1.620274335145950317e-01 1.021316647529602051e-02 -2.675924599170684814e-01 1.951834112405776978e-01 2.262465953826904297e-01 2.510077133774757385e-02 2.018578052520751953e-01 3.617137372493743896e-01 5.351996421813964844e-02 1.786900907754898071e-01 1.318679153919219971e-01 -5.226596817374229431e-02
-1.728051900863647461e-01 -4.531840234994888306e-02 -1.776073426008224487e-01 -7.022590935230255127e-02 1.774645745754241943e-01 7.316591590642929077e-02 1.343778222799301147e-01 1.233498752117156982e-01 -1.331310272216796875e-01 1.640116870403289795e-01 2.227527350187301636e-01 -9.573484212160110474e-02 -7.606089115142822266e-02 5.609055608510971069e-02 -9.023096412420272827e-02 4.887154400348663330e-01 -2.242925111204385757e-03 3.428989350795745850e-01 7.348494976758956909e-02 2.497611194849014282e-01 1.263455748558044434e-01 -4.488996788859367371e-02 9.261520951986312866e-02 2.481770813465118408e-01 2.401859313249588013e-01 2.656832151114940643e-02 -1.600714474916458130e-01 -5.976471118628978729e-03 3.134860992431640625e-01 5.241700261831283569e-02 1.829518228769302368e-01 1.005303338170051575e-01
-2.255549421533942223e-03 1.822251975536346436e-01 -2.427735477685928345e-01 -1.233675796538591385e-02 -1.529804021120071411e-01 8.353184163570404053e-02 1.357072889804840088e-01 -9.378464519977569580e-02 -1.391079183667898178e-02 -3.286803960800170898e-01 -3.524230048060417175e-02 1.154039353132247925e-01 -2.749289274215698242e-01 3.897989094257354736e-01 -1.210678443312644958e-01 1.697590500116348267e-01 1.501969341188669205e-02 3.267355859279632568e-01 -3.044601380825042725e-01 4.184557870030403137e-02 -1.094816476106643677e-01 -1.902527958154678345e-01 1.708684954792261124e-03 2.469315528869628906e-01 1.545998305082321167e-01 -3.876406326889991760e-02 1.277051866054534912e-01 1.516057103872299194e-01 2.115274518728256226e-01 9.753871709108352661e-03 7.695752382278442383e-02 1.739788353443145752e-01
-3.561090230941772461e-01 -7.885029911994934082e-02 -1.054960489273071289e-01 -1.496056839823722839e-02 2.364279478788375854e-01 -3.111539781093597412e-01 3.824146836996078491e-02 -3.154709637165069580e-01 -5.665289238095283508e-02 -1.620492488145828247e-01 1.859495639801025391e-01 -1.078122258186340332e-01 -2.491215467453002930e-01 -7.708507031202316284e-02 -2.786032557487487793e-01 2.897489629685878754e-02 -1.292840540409088135e-01 5.768113955855369568e-02 -1.151116341352462769e-01 -1.213294789195060730e-01 1.083116307854652405e-01 -1.591698974370956421e-01 1.908889710903167725e-01 4.028779864311218262e-01 7.278581708669662476e-02 6.652355194091796875e-02 2.419782057404518127e-02 -5.243559554219245911e-02 -2.362170070409774780e-02 1.327226758003234863e-01 2.160242348909378052e-01 -1.343744397163391113e-01
-2.051341719925403595e-02 1.587914973497390747e-01 -1.799870431423187256e-01 -1.639585793018341064e-01 3.011993467807769775e-01 -6.653048098087310791e-02 -1.942036449909210205e-01 5.940919741988182068e-02 -2.740606665611267090e-01 -9.391677379608154297e-02 2.259751856327056885e-01 3.915621712803840637e-02 6.242075003683567047e-03 -6.485477834939956665e-02 -3.202129304409027100e-01 -1.644162535667419434e-01 -2.930845618247985840e-01 6.757305562496185303e-02 -2.688826620578765869e-01 -1.075436770915985107e-01 2.924140095710754395e-01 -4.527962952852249146e-02 -1.667722463607788086e-01 3.914941102266311646e-02 1.805461049079895020e-01 -3.193775191903114319e-02 1.028785333037376404e-01 -2.731910943984985352e-01 1.352864205837249756e-01 2.250098250806331635e-02 2.465264052152633667e-01 -1.367660015821456909e-01
-2.300589680671691895e-01 6.162642687559127808e-02 -7.005135715007781982e-02 -1.573719233274459839e-01 1.065348759293556213e-01 1.802033334970474243e-01 1.530837863683700562e-01 -2.664918601512908936e-01 -4.513495564460754395e-01 -1.685862243175506592e-02 8.952861279249191284e-02 2.342344820499420166e-01 -1.176932528614997864e-01 -1.588933914899826050e-01 -2.866802811622619629e-01 3.086959011852741241e-02 -1.967801749706268311e-01 2.791042625904083252e-01 -6.236241664737462997e-03 -1.046978905797004700e-01 2.110731154680252075e-01 -2.709478735923767090e-01 2.648817300796508789e-01 -2.560079656541347504e-02 9.585652500391006470e-02 -1.279255151748657227e-01 2.403693273663520813e-02 -9.711328893899917603e-04 1.633046865463256836e-01 -4.711769893765449524e-02 -1.715894043445587158e-02 -1.203660964965820312e-01
-1.615700274705886841e-01 -1.938657164573669434e-01 -1.438582241535186768e-01 -2.469034045934677124e-01 2.093362808227539062e-02 1.451952457427978516e-01 -1.617437601089477539e-01 1.239198818802833557e-01 -1.013222634792327881e-01 2.481427788734436035e-01 -5.739172548055648804e-02 -1.578067392110824585e-01 -1.650850176811218262e-01 -4.794884845614433289e-02 -1.317870523780584335e-02 1.838556975126266479e-01 -2.072946727275848389e-01 2.229895740747451782e-01 -1.204195544123649597e-01 -7.758280728012323380e-03 1.622760668396949768e-02 -1.114991307258605957e-01 2.313120104372501373e-02 4.148686826229095459e-01 4.296213984489440918e-01 -1.342970579862594604e-01 7.268524914979934692e-02 9.908305108547210693e-02 2.627601325511932373e-01 -1.330724507570266724e-01 1.470652222633361816e-01 -9.673578292131423950e-02
-2.396917901933193207e-02 1.224958673119544983e-01 -1.714953333139419556e-01 2.208835035562515259e-01 -1.543782353401184082e-01 -4.700141958892345428e-03 -2.811970934271812439e-02 -2.516902983188629150e-01 -1.620983034372329712e-01 2.074826881289482117e-02 1.066396757960319519e-01 2.641628682613372803e-01 5.897757131606340408e-03 6.506399065256118774e-02 -3.247135877609252930e-01 2.462460100650787354e-01 -8.126198314130306244e-03 2.187960594892501831e-01 -1.587224751710891724e-01 2.130664512515068054e-02 2.385588884353637695e-01 -7.605610042810440063e-02 7.208227366209030151e-02 -1.950075663626194000e-02 2.386226877570152283e-02 5.140375718474388123e-02 4.829040542244911194e-02 -5.877001956105232239e-02 3.053853511810302734e-01 -1.642273217439651489e-01 4.937425553798675537e-01 -1.586081534624099731e-01
8.868380449712276459e-03 -7.236416637897491455e-02 1.241557020694017410e-02 1.716534644365310669e-01 2.299175411462783813e-01 -2.512367367744445801e-01 9.826697409152984619e-02 -6.211370602250099182e-02 -1.188465133309364319e-01 -7.843302935361862183e-02 -4.541531205177307129e-02 -3.681547194719314575e-02 -5.111295729875564575e-02 -1.338056921958923340e-01 -2.184067368507385254e-01 3.220349848270416260e-01 -2.251209914684295654e-01 -1.237660050392150879e-01 1.855061762034893036e-02 -1.112335845828056335e-01 -7.475126534700393677e-03 -4.423617720603942871e-01 -4.280585050582885742e-02 7.357405126094818115e-02 9.958025068044662476e-02 -1.454968452453613281e-01 -1.444040387868881226e-01 -4.070103168487548828e-03 2.041378021240234375e-01 7.637930661439895630e-02 4.456208944320678711e-01 -2.453814148902893066e-01
-2.428162656724452972e-02 9.792010486125946045e-02 -1.957430839538574219e-01 9.029248729348182678e-03 3.241527080535888672e-01 1.931914240121841431e-01 1.905999183654785156e-01 -1.938008517026901245e-01 -2.126267850399017334e-01 1.043015439063310623e-02 1.095446422696113586e-01 7.237814366817474365e-02 -1.001003384590148926e-01 3.075373172760009766e-02 -2.233126312494277954e-01 -4.887008666992187500e-02 -3.304698169231414795e-01 1.766321659088134766e-01 -1.055004000663757324e-01 1.443554461002349854e-01 1.628925502300262451e-01 -2.402908205986022949e-01 2.524880170822143555e-01 -1.646000742912292480e-01 1.785513460636138916e-01 -7.567188888788223267e-02 1.568760871887207031e-01 -3.906313180923461914e-01 -6.865465641021728516e-02 -7.319162040948867798e-02 1.135207191109657288e-01 -1.552344411611557007e-01
2.176945358514785767e-01 8.543059974908828735e-02 -8.794869296252727509e-03 2.541280686855316162e-01 1.199426725506782532e-01 -7.208030670881271362e-02 -2.024746872484683990e-02 -2.142779529094696045e-01 -1.630537658929824829e-01 4.076248966157436371e-03 4.660439118742942810e-02 -9.168703854084014893e-02 -2.706706821918487549e-01 2.308327406644821167e-01 -3.517670333385467529e-01 2.759135067462921143e-01 -6.529631465673446655e-02 2.191664576530456543e-01 -1.645918637514114380e-01 9.795126318931579590e-02 3.457631766796112061e-01 6.005430966615676880e-02 2.127850502729415894e-01 -8.590269088745117188e-02 1.024320125579833984e-01 2.183418869972229004e-01 -3.076296299695968628e-02 -9.422834962606430054e-02 -8.023098856210708618e-02 -2.768851816654205322e-01 1.765609681606292725e-01 -6.390796601772308350e-02
-3.812109678983688354e-02 -1.191302761435508728e-01 -1.116988882422447205e-01 -1.710065752267837524e-01 2.956153452396392822e-01 -2.582331597805023193e-01 1.914512664079666138e-01 -2.229421585798263550e-01 -9.812133014202117920e-02 -1.058399304747581482e-01 -2.008660696446895599e-02 -7.909853756427764893e-02 -1.113399043679237366e-01 -5.277138203382492065e-02 -1.841849237680435181e-01 -7.181046158075332642e-02 -1.095919683575630188e-01 3.313689231872558594e-01 -1.118295639753341675e-01 -3.702585771679878235e-02 1.628980934619903564e-01 3.942467644810676575e-02 -7.045043259859085083e-02 6.877210736274719238e-02 4.823917150497436523e-01 -5.576893687248229980e-03 7.123357057571411133e-02 -1.676588952541351318e-01 -1.779775619506835938e-01 -1.279039382934570312e-01 3.356112241744995117e-01 -1.427966356277465820e-01
-2.662020623683929443e-01 1.827625185251235962e-01 -1.953159421682357788e-01 -5.619284138083457947e-02 -7.941716164350509644e-02 -3.139976784586906433e-02 6.363039463758468628e-02 1.089034602046012878e-01 -1.790148615837097168e-01 -5.896490067243576050e-02 2.081731110811233521e-01 -7.776493579149246216e-02 -2.340364605188369751e-01 1.367778331041336060e-01 -1.280845608562231064e-02 -4.498824849724769592e-02 -3.055690824985504150e-01 1.490538269281387329e-01 -1.600712090730667114e-01 5.419413372874259949e-02 1.441725492477416992e-01 -8.884302526712417603e-02 9.362754644826054573e-04 2.783940136432647705e-01 -5.950703751295804977e-03 1.170547455549240112e-01 -1.692979484796524048e-01 2.360525429248809814e-01 3.522912561893463135e-01 -3.129470646381378174e-01 2.533882856369018555e-01 1.895999461412429810e-01
-1.587270945310592651e-01 -1.150403395295143127e-01 2.108758315443992615e-02 8.302751928567886353e-03 -4.080083966255187988e-02 -1.277380436658859253e-01 -1.205487996339797974e-01 -1.601863652467727661e-01 -5.245414376258850098e-02 -2.288324385881423950e-01 -1.085677146911621094e-01 2.044716328382492065e-01 -1.791658103466033936e-01 2.513563036918640137e-01 -4.785831272602081299e-01 3.132270574569702148e-01 -1.807755082845687866e-01 1.313433498144149780e-01 3.917109593749046326e-02 1.170432269573211670e-01 2.646833956241607666e-01 -2.114602178335189819e-01 -1.481403410434722900e-01 1.347229033708572388e-01 -5.557280033826828003e-03 -1.898617893457412720e-01 -8.133401721715927124e-02 4.768409952521324158e-02 1.072975024580955505e-01 -2.511201240122318268e-02 -8.233918994665145874e-02 -2.963377833366394043e-01
-9.284887462854385376e-02 1.126603186130523682e-01 -1.142449956387281418e-02 -6.712371110916137695e-02 -4.196354746818542480e-02 -3.847800791263580322e-01 2.767210304737091064e-01 -1.171928495168685913e-01 8.012806624174118042e-02 -1.857398450374603271e-01 2.001276463270187378e-01 1.945706605911254883e-01 -2.508877217769622803e-01 1.538717746734619141e-01 -9.193891286849975586e-02 2.511176168918609619e-01 -1.867547049187123775e-03 -1.685532480478286743e-01 -9.855978935956954956e-02 -1.878982633352279663e-01 1.622521877288818359e-01 -2.763426601886749268e-01 -7.415224611759185791e-02 8.225224167108535767e-02 1.144514977931976318e-01 6.510175764560699463e-02 -1.656389385461807251e-01 2.151843756437301636e-01 2.084034234285354614e-01 -5.424422398209571838e-02 3.609764575958251953e-01 2.859773300588130951e-02
-1.257849484682083130e-01 -5.800504609942436218e-02 -3.450182974338531494e-01 -7.202240079641342163e-02 1.807428896427154541e-01 -2.374941706657409668e-01 1.663604751229286194e-02 1.619961112737655640e-01 -1.857222020626068115e-01 1.160965263843536377e-01 1.536499410867691040e-01 3.595230355858802795e-02 -5.743863433599472046e-02 1.453696191310882568e-01 2.216004393994808197e-02 4.409405887126922607e-01 -1.485103517770767212e-01 3.023038990795612335e-02 6.312295794486999512e-02 1.682507991790771484e-01 2.592106759548187256e-01 -8.823546767234802246e-02 1.617565453052520752e-01 3.176656067371368408e-01 1.391410976648330688e-01 -7.257448136806488037e-02 -1.686324179172515869e-01 1.224267762154340744e-02 3.205920755863189697e-01 -8.829670399427413940e-02 1.214398816227912903e-01 -1.136796921491622925e-01
5.478025227785110474e-02 1.932246088981628418e-01 9.178349748253822327e-03 4.705400019884109497e-02 9.523564577102661133e-02 -2.559547424316406250e-01 -6.220803037285804749e-02 8.091235160827636719e-02 -1.488646119832992554e-01 -3.208211362361907959e-01 2.785567380487918854e-02 -1.571837514638900757e-01 -4.330602586269378662e-01 1.347351521253585815e-01 -1.453941166400909424e-01 -1.958992332220077515e-01 -2.634325437247753143e-02 2.128549516201019287e-01 -1.584312170743942261e-01 3.841533139348030090e-02 1.259215027093887329e-01 -2.297060191631317139e-01 -1.635539382696151733e-01 2.597096264362335205e-01 5.555377528071403503e-02 -1.208833530545234680e-01 5.592312291264533997e-02 2.475311756134033203e-01 8.929150551557540894e-02 -3.228195011615753174e-01 1.503124088048934937e-01 -6.565558165311813354e-02
2.096910625696182251e-01 2.629153728485107422e-01 -1.918961107730865479e-01 1.765093356370925903e-01 -1.073140501976013184e-01 2.643130719661712646e-02 2.492560073733329773e-02 6.964620947837829590e-02 -1.684029400348663330e-01 -5.055141169577836990e-03 1.621702909469604492e-01 1.745845079421997070e-01 -4.171217978000640869e-02 1.395757347345352173e-01 -3.323020339012145996e-01 3.382001072168350220e-02 -1.133384928107261658e-01 8.897881954908370972e-02 -6.207427382469177246e-02 -9.211008250713348389e-02 -9.078576415777206421e-02 -1.430037021636962891e-01 8.270446956157684326e-02 -2.677956782281398773e-02 3.726081252098083496e-01 3.452196717262268066e-02 -3.051465004682540894e-02 -2.605158090591430664e-01 3.682557642459869385e-01 -1.463467776775360107e-01 3.843519985675811768e-01 1.873336546123027802e-02
2.785435505211353302e-02 -1.269587874412536621e-01 -3.583911061286926270e-02 2.102063000202178955e-01 -2.330388873815536499e-02 1.556577384471893311e-01 -2.220047414302825928e-01 1.056450977921485901e-01 5.340538918972015381e-02 -2.688167989253997803e-01 -1.397719830274581909e-01 1.898014396429061890e-01 -2.880427837371826172e-01 1.477622389793395996e-01 -4.371709227561950684e-01 2.237370610237121582e-01 -2.102089375257492065e-01 6.113218888640403748e-02 -2.685484886169433594e-01 3.013935498893260956e-02 -1.195914819836616516e-01 2.872137539088726044e-02 2.289398312568664551e-01 1.885244846343994141e-01 2.322174757719039917e-01 -6.179048120975494385e-02 3.061871975660324097e-02 -2.633744478225708008e-02 1.287078112363815308e-01 -1.116093397140502930e-01 -3.150079026818275452e-02 -2.496764361858367920e-01
6.935247033834457397e-02 -5.604664981365203857e-02 -4.432529956102371216e-02 -9.339594841003417969e-02 -1.113872975111007690e-01 2.211010828614234924e-02 1.098471209406852722e-01 -2.399827539920806885e-01 -2.524847388267517090e-01 -7.476097345352172852e-02 4.915250465273857117e-02 2.053893208503723145e-01 -1.820085942745208740e-01 -1.783938407897949219e-01 -3.463350534439086914e-01 -1.464031487703323364e-01 -2.971316277980804443e-01 2.198835369199514389e-03 -1.494202911853790283e-01 2.866721153259277344e-02 3.424406349658966064e-01 -4.119467362761497498e-02 2.171093821525573730e-01 1.060176566243171692e-01 2.062884867191314697e-01 -3.767961859703063965e-01 1.388362348079681396e-01 6.124217063188552856e-02 4.776509106159210205e-02 5.820468813180923462e-02 2.568518221378326416e-01 -1.027521938085556030e-01
2.264575064182281494e-01 3.226912319660186768e-01 -2.055669128894805908e-01 -2.595500349998474121e-01 1.566429287195205688e-01 9.124171733856201172e-02 -1.281857043504714966e-01 3.014653921127319336e-03 -3.419732451438903809e-01 -2.038870155811309814e-01 -1.599045693874359131e-01 -1.972493976354598999e-01 -1.770516186952590942e-01 2.521973475813865662e-02 -2.158519774675369263e-01 -1.153877899050712585e-01 -1.119193136692047119e-01 1.854847967624664307e-01 -3.526200354099273682e-01 5.136807449162006378e-03 5.304044857621192932e-02 -1.269098371267318726e-01 -9.395778179168701172e-02 2.242062985897064209e-01 1.088263988494873047e-01 -6.510996073484420776e-02 -7.172920554876327515e-02 1.238792538642883301e-01 5.082356184720993042e-02 -1.108273789286613464e-01 2.302451133728027344e-01 1.304322332143783569e-01
8.297023177146911621e-02 4.249251484870910645e-01 5.640911869704723358e-03 1.677100956439971924e-01 1.144137755036354065e-01 1.765418052673339844e-01 -1.901349425315856934e-02 1.365099549293518066e-01 8.156722038984298706e-02 -1.310451924800872803e-01 4.152548313140869141e-02 1.713732928037643433e-01 -1.469284668564796448e-02 -1.456161439418792725e-01 -1.707616001367568970e-01 2.643114030361175537e-01 -2.984039783477783203e-01 -1.072600558400154114e-01 -2.533891797065734863e-01 5.679214745759963989e-02 8.434285223484039307e-02 -3.077936470508575439e-01 -6.460795551538467407e-02 6.009233742952346802e-02 1.519507765769958496e-01 1.360358446836471558e-01 -3.205104544758796692e-02 -9.896235913038253784e-02 2.318867743015289307e-01 -4.669301584362983704e-02 3.957296013832092285e-01 -5.653895065188407898e-02
-1.125425323843955994e-01 -8.211608231067657471e-02 -1.859666854143142700e-01 -2.454399019479751587e-01 2.243357300758361816e-01 -2.181478887796401978e-01 6.616494059562683105e-02 2.926571853458881378e-02 -1.712282747030258179e-01 -1.221464425325393677e-01 1.915710866451263428e-01 7.601310312747955322e-02 -1.516276448965072632e-01 1.239140331745147705e-01 5.953758582472801208e-02 2.880327105522155762e-01 -3.059657812118530273e-01 -8.815097063779830933e-02 -1.581954360008239746e-01 -5.177266150712966919e-02 1.264739334583282471e-01 -1.636950373649597168e-01 3.155903220176696777e-01 1.758999228477478027e-01 1.473320424556732178e-01 1.047087833285331726e-01 -2.039058953523635864e-01 2.085548192262649536e-01 3.016752600669860840e-01 -2.066022604703903198e-01 1.323107536882162094e-02 -1.304437071084976196e-01
3.526178896427154541e-01 1.001798585057258606e-01 1.126502379775047302e-01 9.252621233463287354e-02 1.503504365682601929e-01 -1.404811888933181763e-01 3.130662739276885986e-01 -3.145045414566993713e-02 -2.308356612920761108e-01 -4.902548715472221375e-02 -1.868421882390975952e-01 3.242253884673118591e-02 -1.165980324149131775e-01 5.509077757596969604e-02 -1.359480172395706177e-01 2.017911970615386963e-01 -2.883487641811370850e-01 1.720528304576873779e-01 -3.324014693498611450e-02 2.832049131393432617e-01 3.117392659187316895e-01 -1.032730787992477417e-01 -2.266555726528167725e-01 2.920234203338623047e-02 2.829307913780212402e-01 9.535295516252517700e-02 8.655588328838348389e-02 -2.946124039590358734e-02 1.127425357699394226e-01 5.571048706769943237e-02 2.581671774387359619e-01 -3.815895691514015198e-02
-2.349931895732879639e-01 1.250603646039962769e-01 9.033167362213134766e-02 2.172226607799530029e-01 1.554072350263595581e-01 6.356992572546005249e-02 3.466819524765014648e-01 8.781053870916366577e-02 -1.638377308845520020e-01 -1.090435460209846497e-01 -2.641658186912536621e-01 1.012297719717025757e-01 -4.732640832662582397e-02 -2.188838319852948189e-03 -1.868873089551925659e-01 -1.211983058601617813e-02 -1.489642262458801270e-01 1.947318464517593384e-01 -1.558547914028167725e-01 6.081172078847885132e-02 1.323635876178741455e-01 -6.957034766674041748e-02 -2.179127782583236694e-01 1.092809811234474182e-02 2.303751409053802490e-01 6.810275465250015259e-02 6.367997080087661743e-02 1.749779656529426575e-02 3.863673210144042969e-01 1.672412902116775513e-01 1.846673935651779175e-01 -3.607352375984191895e-01
-1.395453065633773804e-01 4.582585766911506653e-02 -1.366505771875381470e-01 -4.360685497522354126e-02 -2.987867966294288635e-02 -1.673739589750766754e-02 -2.965128235518932343e-02 6.757663190364837646e-02 -3.413338959217071533e-01 6.205088645219802856e-02 9.337802976369857788e-02 -5.230198800563812256e-02 -1.404221206903457642e-01 4.066634178161621094e-02 -2.869558334350585938e-01 5.865702405571937561e-02 -2.575283944606781006e-01 4.562374949455261230e-02 -1.600667834281921387e-01 -1.531092971563339233e-01 2.304080277681350708e-01 -8.980339765548706055e-02 -2.740403413772583008e-01 -7.375978678464889526e-02 4.332137703895568848e-01 2.338759750127792358e-01 3.516049981117248535e-01 -2.269996888935565948e-02 -9.202045202255249023e-02 -5.797106027603149414e-02 2.407032698392868042e-01 -1.297137290239334106e-01
4.305891634430736303e-04 1.285138279199600220e-01 -3.437112644314765930e-02 2.207685410976409912e-01 7.520764321088790894e-02 1.266817301511764526e-01 9.923803061246871948e-02 9.892549365758895874e-03 -2.763919830322265625e-01 -2.018096894025802612e-01 2.350856810808181763e-01 3.921649232506752014e-02 -8.240848779678344727e-03 1.631254106760025024e-01 -2.526935338973999023e-01 -3.352545946836471558e-02 -2.853420972824096680e-01 -3.588823676109313965e-01 -1.095011159777641296e-01 1.267262101173400879e-01 -3.703134879469871521e-02 -5.103265643119812012e-01 6.539810448884963989e-02 6.901937723159790039e-02 2.667846679687500000e-01 1.827227883040904999e-02 3.882989659905433655e-02 3.046063706278800964e-02 1.792664639651775360e-02 -5.069076642394065857e-02 2.124696522951126099e-01 7.242409884929656982e-02
4.295348748564720154e-02 -3.390735387802124023e-02 -3.080748021602630615e-01 1.704606041312217712e-02 1.086728274822235107e-01 9.016647934913635254e-02 8.252750337123870850e-02 -5.668300762772560120e-02 -3.155643492937088013e-02 1.736936122179031372e-01 2.227868326008319855e-02 -5.380597710609436035e-02 -2.055176049470901489e-01 9.269244968891143799e-03 1.449464559555053711e-01 1.025829687714576721e-01 -4.844148755073547363e-01 7.777090370655059814e-02 1.370410155504941940e-02 -2.731938660144805908e-01 8.045829832553863525e-02 -1.126521453261375427e-01 3.875211998820304871e-02 1.943270713090896606e-01 4.769363105297088623e-01 -5.835499614477157593e-02 -1.328670680522918701e-01 -1.040306314826011658e-01 2.563768923282623291e-01 -3.431756049394607544e-02 2.082414776086807251e-01 1.408898234367370605e-01
2.997164726257324219e-01 8.960898965597152710e-02 -1.527893543243408203e-01 2.933798432350158691e-01 -1.993614882230758667e-01 -1.493093818426132202e-01 1.164024323225021362e-01 -9.810750931501388550e-02 -7.168737053871154785e-02 -1.668626815080642700e-01 3.132073283195495605e-01 -8.162724971771240234e-02 -1.500421166419982910e-01 1.294345259666442871e-01 -1.317689269781112671e-01 1.642137765884399414e-02 1.872196793556213379e-02 2.897287607192993164e-01 -1.989246457815170288e-01 3.373546525835990906e-02 2.419482320547103882e-01 -8.317635953426361084e-02 7.659931480884552002e-02 4.192376136779785156e-01 8.996367454528808594e-03 1.409782469272613525e-01 -4.567002505064010620e-02 6.288944929838180542e-02 -1.375951468944549561e-01 -7.220459729433059692e-02 2.731903195381164551e-01 -1.265140622854232788e-01
-5.572009831666946411e-02 5.536382272839546204e-02 -2.956278920173645020e-01 3.819727152585983276e-02 2.565126717090606689e-01 -1.789070069789886475e-01 -1.824960708618164062e-01 2.463539130985736847e-02 -3.710086271166801453e-02 -1.373675167560577393e-01 1.579701751470565796e-01 1.944377459585666656e-02 -7.096830755472183228e-02 -6.400980055332183838e-02 -2.617842257022857666e-01 -8.253559470176696777e-02 -2.193388789892196655e-01 1.471164226531982422e-01 -3.044469356536865234e-01 -1.813420951366424561e-01 1.979796737432479858e-01 2.456897683441638947e-02 -1.422362178564071655e-01 4.526991024613380432e-02 1.480146199464797974e-01 -6.186375766992568970e-02 2.368836104869842529e-01 -4.714018702507019043e-01 1.011651828885078430e-01 -5.647610127925872803e-02 1.460605412721633911e-01 -2.167224884033203125e-01
2.163281440734863281e-01 -7.390232384204864502e-02 2.576630562543869019e-02 -3.738574683666229248e-02 3.078419268131256104e-01 2.736127749085426331e-02 4.845665534958243370e-05 -2.240305840969085693e-01 -1.383662819862365723e-01 4.011739045381546021e-03 1.164344623684883118e-01 8.922882378101348877e-02 -3.785029649734497070e-01 -1.342885792255401611e-01 -8.865723758935928345e-02 1.920788437128067017e-01 -4.507942795753479004e-01 4.174216091632843018e-02 2.913332358002662659e-02 -5.055568739771842957e-02 -7.863251864910125732e-02 -3.696469962596893311e-01 -2.175399065017700195e-01 5.542319267988204956e-02 2.371174097061157227e-01 -2.005183510482311249e-02 -2.020203471183776855e-01 -2.311010472476482391e-02 1.266059130430221558e-01 4.540043324232101440e-02 1.872255504131317139e-01 2.335035614669322968e-02
2.542752586305141449e-02 1.643865108489990234e-01 -2.400561720132827759e-01 -1.655538566410541534e-02 -1.856570839881896973e-01 2.648542821407318115e-01 1.389185339212417603e-01 2.111155390739440918e-01 -1.626396626234054565e-01 -1.402602195739746094e-01 -8.955513476394116879e-04 -2.526025474071502686e-01 -2.578941285610198975e-01 2.361583709716796875e-01 -6.963424384593963623e-02 3.843466937541961670e-02 -1.862182915210723877e-01 3.931146562099456787e-01 -2.281419783830642700e-01 -1.486072838306427002e-01 -7.972656935453414917e-02 -6.529924273490905762e-02 1.826487779617309570e-01 5.014055594801902771e-02 5.852441117167472839e-02 6.096435710787773132e-02 -1.935443580150604248e-01 3.808839619159698486e-02 1.825434118509292603e-01 -2.152287065982818604e-01 2.612042129039764404e-01 -6.029997766017913818e-02
1.465510278940200806e-01 -3.380596637725830078e-03 4.405895993113517761e-02 2.910415641963481903e-02 -1.525719370692968369e-02 -5.248548835515975952e-02 1.586889922618865967e-01 7.457187771797180176e-02 1.848531067371368408e-01 -3.098155260086059570e-01 8.783593773841857910e-02 -1.723679713904857635e-02 -2.222673743963241577e-01 2.151539921760559082e-01 -1.219522580504417419e-01 1.357591450214385986e-01 1.451021283864974976e-01 2.983322441577911377e-01 -4.299488365650177002e-01 -2.951976358890533447e-01 4.176402837038040161e-02 -2.662266194820404053e-01 -7.744272798299789429e-02 1.673609018325805664e-01 2.007683813571929932e-01 -4.781697690486907959e-02 -4.800026118755340576e-02 8.983886241912841797e-02 2.535898089408874512e-01 -1.638095080852508545e-01 1.837106496095657349e-01 -9.101766347885131836e-02
7.239343971014022827e-02 -2.681064605712890625e-02 -3.299350142478942871e-01 -4.855625331401824951e-02 1.115363091230392456e-01 -5.671463906764984131e-02 7.000268250703811646e-02 -4.239407926797866821e-02 -5.786914750933647156e-02 2.635972201824188232e-01 -8.617733418941497803e-02 -9.534310549497604370e-02 -4.626567959785461426e-01 1.372367292642593384e-01 -3.021775931119918823e-02 2.069386187940835953e-03 -2.900918722152709961e-01 -8.368506096303462982e-03 -7.005047798156738281e-02 9.280315134674310684e-04 -3.598565980792045593e-02 -1.441654413938522339e-01 1.756068915128707886e-01 1.472845375537872314e-01 5.293279290199279785e-01 -6.147852912545204163e-02 2.008552104234695435e-02 3.482575342059135437e-02 7.825819402933120728e-02 1.403288692235946655e-01 2.068752050399780273e-01 -1.392159759998321533e-01
3.757963329553604126e-02 1.506166011095046997e-01 -9.948720037937164307e-02 -2.261486053466796875e-01 1.218105759471654892e-02 -3.556234836578369141e-01 2.911491990089416504e-01 -2.401894656941294670e-03 1.559924930334091187e-01 -1.430931985378265381e-01 5.331282317638397217e-02 -2.845398383215069771e-03 -3.517787158489227295e-01 2.360712140798568726e-01 -2.586269080638885498e-01 2.117747664451599121e-01 4.987928271293640137e-02 -2.580364234745502472e-02 4.453852772712707520e-02 -5.593144334852695465e-03 2.421726435422897339e-01 -3.295149803161621094e-01 -1.003865003585815430e-01 -2.617963775992393494e-02 1.222546249628067017e-01 -1.081166192889213562e-01 -8.437461405992507935e-02 -5.842927843332290649e-03 4.264841973781585693e-02 -2.188069373369216919e-02 3.567307889461517334e-01 1.345179527997970581e-01
-2.016474306583404541e-02 -4.379482194781303406e-02 -1.446509659290313721e-01 -1.625735610723495483e-01 -6.336060911417007446e-02 4.160187020897865295e-02 6.910697370767593384e-02 -6.066048145294189453e-02 -4.381788372993469238e-01 -1.075482740998268127e-01 3.299972414970397949e-01 1.075778007507324219e-01 -1.834604293107986450e-01 9.369459003210067749e-02 -5.217916890978813171e-02 1.677469015121459961e-01 -8.011495321989059448e-02 2.037273943424224854e-01 -2.498569153249263763e-02 -8.498904854059219360e-02 2.767579443752765656e-02 -2.611175179481506348e-01 1.677465885877609253e-01 3.673973083496093750e-01 1.583287417888641357e-01 3.753021061420440674e-01 -1.176249757409095764e-01 2.579707838594913483e-02 1.914744079113006592e-01 1.132996305823326111e-01 1.068770140409469604e-01 -9.799265861511230469e-02
-5.713720992207527161e-02 -1.105376034975051880e-01 -1.611979901790618896e-01 -1.221266090869903564e-01 1.355136781930923462e-01 -1.937168091535568237e-01 2.923996448516845703e-01 -2.175083607435226440e-01 -9.438931196928024292e-02 6.311648339033126831e-02 -1.661479659378528595e-02 -1.786089241504669189e-01 -4.618675261735916138e-02 -3.764032199978828430e-02 -2.016129493713378906e-01 2.828185260295867920e-01 -8.757815510034561157e-02 5.265596136450767517e-02 2.374652773141860962e-01 1.577484607696533203e-02 1.725170761346817017e-01 5.549358576536178589e-02 1.333598196506500244e-01 1.414484679698944092e-01 3.344203233718872070e-01 3.040164411067962646e-01 8.617031574249267578e-02 6.275896728038787842e-02 2.943001091480255127e-01 -2.206657975912094116e-01 2.349601984024047852e-01 2.044759392738342285e-01
-6.543052196502685547e-02 5.217993631958961487e-02 -1.365711241960525513e-01 -6.962174549698829651e-03 2.949754893779754639e-01 2.410683315247297287e-03 -7.970058917999267578e-02 -2.066533714532852173e-01 8.442603796720504761e-02 -4.821139574050903320e-02 3.086258769035339355e-01 -2.898876667022705078e-01 -4.165575206279754639e-01 2.758139073848724365e-01 -3.744767606258392334e-02 5.371949449181556702e-02 -1.343905627727508545e-01 2.598693072795867920e-01 1.124323010444641113e-01 -4.120839014649391174e-02 1.625186055898666382e-01 -1.033911034464836121e-01 1.653429470025002956e-03 3.413241803646087646e-01 1.802054941654205322e-01 5.924485996365547180e-02 -1.464611142873764038e-01 -7.504119724035263062e-02 -1.422246545553207397e-01 -1.663394272327423096e-01 6.279991567134857178e-02 -1.647964566946029663e-01
1.110438443720340729e-02 5.060337483882904053e-03 -3.533139526844024658e-01 -8.136638440191745758e-03 2.625109627842903137e-02 -2.107736282050609589e-02 9.019970148801803589e-02 -1.458642035722732544e-01 1.659100130200386047e-02 2.491890937089920044e-01 6.244123727083206177e-02 -1.183132827281951904e-01 -3.039723634719848633e-01 8.936417847871780396e-02 6.741099804639816284e-02 1.090913265943527222e-01 -3.252481222152709961e-01 1.298891287297010422e-02 -2.139493264257907867e-02 -1.823881864547729492e-01 1.244998350739479065e-02 -7.872899621725082397e-02 1.681842356920242310e-01 1.278702914714813232e-01 5.482839345932006836e-01 -1.205434799194335938e-01 4.297271743416786194e-02 8.131801337003707886e-02 -7.837180048227310181e-03 1.688354276120662689e-02 2.436666637659072876e-01 -2.707719206809997559e-01
9.748233109712600708e-02 1.274532079696655273e-01 -8.374103903770446777e-02 -3.809397518634796143e-01 -1.859501153230667114e-01 -2.129765152931213379e-01 -1.226605400443077087e-01 -2.292818725109100342e-01 -2.615868747234344482e-01 -1.270955204963684082e-01 1.127497330307960510e-01 2.216759771108627319e-01 -2.175993919372558594e-01 -6.349094212055206299e-02 -2.102437764406204224e-01 3.143036663532257080e-01 -2.128940820693969727e-01 1.053352355957031250e-01 -1.578190624713897705e-01 3.751869499683380127e-02 1.877429187297821045e-01 -2.768467366695404053e-01 2.296111434698104858e-01 7.650890201330184937e-02 1.478764414787292480e-01 -1.152004823088645935e-01 7.925378531217575073e-02 1.874131560325622559e-01 5.052627529948949814e-03 3.138742595911026001e-02 7.146061398088932037e-03 -5.444272980093955994e-02
8.703382685780525208e-03 1.750304102897644043e-01 1.688304096460342407e-01 1.035986468195915222e-01 1.138456016778945923e-01 -1.559080276638269424e-02 5.948559939861297607e-02 3.584333062171936035e-01 -7.982531189918518066e-02 -1.570923626422882080e-01 1.165978685021400452e-01 1.795205175876617432e-01 -1.470339447259902954e-01 4.388177394866943359e-02 -2.345324456691741943e-01 2.668836116790771484e-01 -3.103355765342712402e-01 -4.337933287024497986e-02 7.018418610095977783e-02 5.781894549727439880e-02 1.966677755117416382e-01 -3.182064741849899292e-02 -1.758437976241111755e-02 1.598726026713848114e-02 4.044002294540405273e-01 1.123277842998504639e-01 -5.223904736340045929e-03 -2.439467906951904297e-01 2.390383929014205933e-01 -2.924556657671928406e-02 3.386290669441223145e-01 -5.578941479325294495e-02
1.393709927797317505e-01 1.266198903322219849e-01 -3.042396605014801025e-01 1.989332586526870728e-01 2.559624984860420227e-02 6.974308192729949951e-02 -1.863444223999977112e-02 5.760015919804573059e-03 2.097119837999343872e-01 -3.729057610034942627e-01 -2.011030912399291992e-01 -2.521698772907257080e-01 -2.026575803756713867e-01 1.974420808255672455e-02 -6.830720603466033936e-02 2.985386252403259277e-01 -7.337592542171478271e-02 2.184095680713653564e-01 -3.888110816478729248e-01 -1.892775446176528931e-01 1.293196082115173340e-01 -1.481912732124328613e-01 2.075137011706829071e-02 7.270479947328567505e-02 -5.357146263122558594e-03 1.070907637476921082e-01 1.477555185556411743e-01 -9.991547465324401855e-02 2.282985299825668335e-01 -4.549292102456092834e-02 1.124644652009010315e-01 9.771654009819030762e-02
-1.356131881475448608e-01 -1.241381652653217316e-02 -1.761899739503860474e-01 1.243708506226539612e-01 -1.255454868078231812e-01 -4.489028826355934143e-02 2.563438415527343750e-01 -1.673757731914520264e-01 -4.137568473815917969e-01 1.585293002426624298e-02 5.183715373277664185e-03 1.503622084856033325e-01 -2.057399451732635498e-01 -2.035941630601882935e-01 -3.285299241542816162e-01 -2.409447170794010162e-02 -3.818252384662628174e-01 1.796559095382690430e-01 -3.113850355148315430e-01 8.939311653375625610e-02 8.595680445432662964e-02 -5.546745285391807556e-02 -6.855583935976028442e-02 -9.365276992321014404e-02 7.713524252176284790e-02 -1.628571450710296631e-01 -1.670787632465362549e-01 5.274315364658832550e-03 1.933342665433883667e-01 1.639933288097381592e-01 4.302292689681053162e-02 -5.978116020560264587e-02
-1.022928394377231598e-02 -2.435811422765254974e-02 -4.229883477091789246e-02 1.640053093433380127e-01 6.511717103421688080e-03 -7.670889049768447876e-02 2.189355669543147087e-03 1.720481961965560913e-01 -1.505092084407806396e-01 -4.706088081002235413e-02 4.056971147656440735e-02 -2.304261736571788788e-02 -2.956964373588562012e-01 -1.614774167537689209e-01 -2.314529567956924438e-01 2.071742862462997437e-01 -1.341713964939117432e-01 1.355126313865184784e-02 7.608056813478469849e-02 1.277705729007720947e-01 1.188493147492408752e-01 -1.846410632133483887e-01 -2.176077961921691895e-01 -1.004968881607055664e-01 4.893940687179565430e-01 8.824606984853744507e-02 2.684877626597881317e-02 1.010645329952239990e-01 -7.739728316664695740e-03 -6.531549245119094849e-02 5.252956151962280273e-01 -1.165149435400962830e-01
-1.127112880349159241e-01 1.398317813873291016e-01 -9.393598884344100952e-03 -1.840273290872573853e-01 -2.054586261510848999e-01 -5.271914601325988770e-02 2.745302915573120117e-01 -1.418183743953704834e-01 -3.587178140878677368e-02 -2.235611975193023682e-01 -8.668099530041217804e-03 1.753247343003749847e-02 -2.306568473577499390e-01 3.266234397888183594e-01 -3.101350553333759308e-02 2.016436159610748291e-01 1.507513318210840225e-02 -6.633976101875305176e-02 -1.719390004873275757e-01 2.063202559947967529e-01 8.698202669620513916e-02 -1.478199213743209839e-01 1.588252633810043335e-01 2.861868143081665039e-01 1.863624900579452515e-01 -7.433694601058959961e-02 -1.165737211704254150e-01 -1.180717349052429199e-01 1.045830845832824707e-01 -7.077604532241821289e-02 7.394260168075561523e-02 -4.874986112117767334e-01
6.316402461379766464e-03 -1.486044973134994507e-01 -3.202559947967529297e-01 -1.838335208594799042e-02 8.883256465196609497e-02 -6.534492224454879761e-02 -1.246189177036285400e-01 -8.685013651847839355e-02 1.260278224945068359e-01 1.461409777402877808e-01 3.764941915869712830e-02 -1.468457132577896118e-01 -6.095511317253112793e-01 1.609895527362823486e-01 -1.707098186016082764e-01 1.678923666477203369e-01 -1.049146354198455811e-01 2.312106825411319733e-02 -1.091089919209480286e-01 -1.106900423765182495e-01 -1.001613866537809372e-02 3.815081343054771423e-02 1.329604536294937134e-01 1.814926564693450928e-01 3.031680285930633545e-01 -6.163475662469863892e-02 -4.858456179499626160e-02 -4.359500855207443237e-02 2.085430473089218140e-01 6.715570390224456787e-02 2.942005395889282227e-01 -4.819044098258018494e-02
8.241481333971023560e-02 6.847321987152099609e-02 -2.145305424928665161e-01 1.397251635789871216e-01 -4.714355990290641785e-02 1.459178924560546875e-01 6.312480568885803223e-02 -3.213755786418914795e-01 -1.885185390710830688e-01 3.145200759172439575e-02 2.047070302069187164e-02 1.757984310388565063e-01 1.102186739444732666e-01 8.143334416672587395e-04 -2.831244468688964844e-01 1.671239137649536133e-01 -5.614636838436126709e-02 1.016097590327262878e-01 -2.195298820734024048e-01 8.300051838159561157e-02 3.872935771942138672e-01 9.775016456842422485e-03 1.295111775398254395e-01 2.146809920668601990e-02 1.402138769626617432e-01 1.076727062463760376e-01 -4.572790116071701050e-02 7.853706181049346924e-02 2.336072921752929688e-01 -1.911789178848266602e-01 4.847287237644195557e-01 -5.117274820804595947e-02
-4.734269529581069946e-02 7.007300108671188354e-02 -7.501187175512313843e-02 7.445037364959716797e-02 -2.415686845779418945e-02 -1.035167723894119263e-01 6.117620319128036499e-02 1.966803520917892456e-01 -3.056445121765136719e-01 -4.618035256862640381e-02 8.191138505935668945e-02 6.203839555382728577e-02 -2.133256047964096069e-01 -5.204396694898605347e-02 -2.461631149053573608e-01 1.359947472810745239e-01 -2.170246839523315430e-01 -1.209131535142660141e-02 2.998799830675125122e-02 1.062578633427619934e-01 1.373387128114700317e-01 -6.297805160284042358e-02 -3.012023866176605225e-01 2.603945787996053696e-03 5.074593424797058105e-01 5.832419544458389282e-02 1.011272519826889038e-01 3.678096830844879150e-02 -2.555609121918678284e-02 -4.050076007843017578e-02 4.658141136169433594e-01 -1.725424230098724365e-01
-9.504573792219161987e-02 1.410799920558929443e-01 -2.124784588813781738e-01 1.923510134220123291e-01 -4.990433156490325928e-02 4.984870553016662598e-02 -4.818121716380119324e-02 -7.059133052825927734e-02 -1.353284567594528198e-01 -2.029491215944290161e-01 -2.682457119226455688e-02 2.314324826002120972e-01 3.464587777853012085e-02 6.581601500511169434e-02 -3.362783193588256836e-01 1.781978905200958252e-01 -3.806965947151184082e-01 -2.342276275157928467e-02 9.452171623706817627e-03 -1.924799680709838867e-01 8.084347844123840332e-02 -2.912932336330413818e-01 -1.714008301496505737e-01 1.881891787052154541e-01 3.341399133205413818e-01 -2.171278744935989380e-02 9.053175337612628937e-03 -2.014676332473754883e-01 -2.760902047157287598e-01 -1.873597800731658936e-01 -8.925376832485198975e-02 -3.999314084649085999e-02
2.790215015411376953e-01 1.136879399418830872e-01 7.668697088956832886e-02 5.096922814846038818e-02 1.761188358068466187e-02 -2.039883285760879517e-01 -1.071815714240074158e-01 -1.963649690151214600e-01 3.100815229117870331e-02 -2.096487134695053101e-01 -8.857978135347366333e-02 1.319120675325393677e-01 -1.265352666378021240e-01 -1.011006683111190796e-01 -2.019169926643371582e-01 1.479720771312713623e-01 -1.100336015224456787e-01 2.267425656318664551e-01 1.913817822933197021e-01 -1.226980760693550110e-01 -2.242426387965679169e-02 -2.500847876071929932e-01 4.389932751655578613e-02 3.403782844543457031e-01 2.467604428529739380e-01 -4.730227589607238770e-02 7.407990097999572754e-02 4.541969671845436096e-02 2.409252524375915527e-01 -3.598887324333190918e-01 1.216298490762710571e-01 -2.839823961257934570e-01
-1.446249783039093018e-01 9.915177524089813232e-02 -2.598213553428649902e-01 -1.092167347669601440e-01 1.510201543569564819e-01 -2.589904963970184326e-01 2.728538028895854950e-02 3.118859231472015381e-01 -2.162334322929382324e-01 -7.678819447755813599e-02 1.905024647712707520e-01 -2.111579477787017822e-01 -1.432242058217525482e-02 -6.954095512628555298e-02 -2.873302400112152100e-01 4.592707380652427673e-02 -2.529335319995880127e-01 7.460762560367584229e-02 -1.205807775259017944e-01 1.359575092792510986e-01 1.430726200342178345e-01 -2.875982820987701416e-01 5.684780329465866089e-02 4.706506431102752686e-01 1.478819996118545532e-01 -1.234255265444517136e-02 -5.568653717637062073e-02 5.604549869894981384e-02 -3.458645194768905640e-02 -3.787369001656770706e-03 7.428973913192749023e-02 1.148485913872718811e-01
5.456255376338958740e-02 7.891983538866043091e-02 -1.189582869410514832e-01 2.905857563018798828e-01 1.822600960731506348e-01 1.343734115362167358e-01 -1.219159215688705444e-01 1.902970820665359497e-01 6.880805641412734985e-02 9.819224942475557327e-04 9.133347868919372559e-02 3.454829007387161255e-02 -2.190270125865936279e-01 2.203286737203598022e-01 -4.115144312381744385e-01 1.360703557729721069e-01 -3.763726353645324707e-02 9.566358476877212524e-02 -2.463387995958328247e-01 -1.142861098051071167e-01 2.588741779327392578e-01 -1.474677473306655884e-01 2.324268966913223267e-01 -3.832762315869331360e-02 1.224489733576774597e-01 -1.126768440008163452e-02 -8.925455808639526367e-02 -1.689292937517166138e-01 -9.095735847949981689e-02 -2.420738041400909424e-01 1.173309683799743652e-01 -3.610740005970001221e-01
-2.728293836116790771e-01 -3.525103256106376648e-02 1.861961185932159424e-01 2.083326107822358608e-04 3.164103031158447266e-01 -1.669831871986389160e-01 -6.506165117025375366e-02 -5.925376340746879578e-02 -4.986009001731872559e-02 -4.710132256150245667e-02 1.327121108770370483e-01 -8.161534368991851807e-02 -1.546251177787780762e-01 6.623414903879165649e-02 -3.758278787136077881e-01 -7.205404806882143021e-03 -5.803046282380819321e-03 2.232763618230819702e-01 -2.101263552904129028e-01 -2.448161244392395020e-01 -1.220724433660507202e-01 -2.666331529617309570e-01 5.113775655627250671e-02 3.514407277107238770e-01 3.668115437030792236e-01 7.019779831171035767e-02 -4.830162227153778076e-02 -8.713474869728088379e-02 9.650141745805740356e-02 3.487776964902877808e-02 4.604720696806907654e-02 -1.648916006088256836e-01
-1.487356889992952347e-02 2.547007501125335693e-01 1.848275214433670044e-01 1.392674595117568970e-01 1.129995509982109070e-01 1.189200133085250854e-01 -3.770718351006507874e-02 6.511862576007843018e-02 -1.198779791593551636e-01 7.676655892282724380e-03 2.282252460718154907e-01 -1.919751241803169250e-02 -8.577796816825866699e-02 -1.370944920927286148e-02 7.956867665052413940e-02 9.122904390096664429e-02 -4.208040833473205566e-01 1.019857376813888550e-01 -2.532074451446533203e-01 6.532028317451477051e-02 2.836546003818511963e-01 -1.132857128977775574e-01 -6.506570428609848022e-02 8.394751697778701782e-02 2.744566202163696289e-01 7.783696055412292480e-02 -1.362463384866714478e-01 -2.755727469921112061e-01 3.159513473510742188e-01 -1.805797666311264038e-01 2.913848161697387695e-01 -7.766468077898025513e-02
-1.777123957872390747e-01 1.000229120254516602e-01 1.222337335348129272e-01 2.037954628467559814e-01 1.089091971516609192e-01 4.831295460462570190e-02 -2.346213310956954956e-01 1.200920492410659790e-01 -1.799727417528629303e-02 7.452105730772018433e-02 2.098929882049560547e-02 -2.087718993425369263e-02 -1.737923175096511841e-01 -5.766267349827103317e-05 -1.686742454767227173e-01 1.703633069992065430e-01 -2.455462664365768433e-01 -1.232284400612115860e-02 -4.545923173427581787e-01 3.331656008958816528e-02 1.573136597871780396e-01 -1.929143816232681274e-01 9.285927563905715942e-02 5.161079391837120056e-02 3.125598430633544922e-01 5.790411680936813354e-02 -1.226447224617004395e-01 -1.791431754827499390e-01 3.015332520008087158e-01 -2.348555251955986023e-02 3.729050457477569580e-01 -6.059382110834121704e-02
-1.696622967720031738e-01 4.953065142035484314e-02 -5.411189198493957520e-01 -1.806909739971160889e-01 -7.719008252024650574e-03 9.248919039964675903e-02 -7.282870262861251831e-02 2.209168300032615662e-02 -1.437480151653289795e-01 -1.221804693341255188e-01 8.889944851398468018e-02 -2.549879625439643860e-02 -7.163102924823760986e-02 -9.071496129035949707e-02 -2.917615175247192383e-01 1.026925966143608093e-01 -3.029666282236576080e-02 -7.690016925334930420e-02 6.841622292995452881e-02 -4.742049053311347961e-02 1.597750484943389893e-01 -2.377175390720367432e-01 1.743313968181610107e-01 3.137311339378356934e-01 3.621018826961517334e-01 -8.408795297145843506e-02 -3.848564624786376953e-02 1.328639537096023560e-01 2.243036478757858276e-01 -1.568625569343566895e-01 -1.285278052091598511e-01 4.841409996151924133e-02
-2.708668410778045654e-01 2.343816608190536499e-01 -1.352738142013549805e-01 5.009364709258079529e-02 -1.179546490311622620e-01 -7.241894304752349854e-02 1.678670197725296021e-01 -7.354361563920974731e-02 -1.456455439329147339e-01 -2.322259843349456787e-01 -3.291990607976913452e-02 7.697936147451400757e-02 -7.672671973705291748e-02 1.432905495166778564e-01 -1.307134777307510376e-01 2.823631167411804199e-01 -2.185098230838775635e-01 1.951517909765243530e-01 -4.314748197793960571e-02 -1.484896335750818253e-02 1.872724592685699463e-01 -4.231944084167480469e-01 1.334915757179260254e-01 1.973018050193786621e-01 2.386419773101806641e-01 1.151318997144699097e-01 1.998878549784421921e-03 2.362211048603057861e-01 -2.230020761489868164e-01 -1.971750259399414062e-01 -1.308125257492065430e-01 -4.692330956459045410e-02
1.381047666072845459e-01 2.742330729961395264e-01 -1.163064837455749512e-01 2.915524244308471680e-01 5.713356658816337585e-02 -8.387487381696701050e-02 -8.135101199150085449e-02 -1.867227703332901001e-01 1.185838505625724792e-01 -1.012548431754112244e-01 3.846490681171417236e-01 -1.816284954547882080e-01 -3.000730276107788086e-01 3.701470419764518738e-02 -5.454327911138534546e-02 1.388726681470870972e-01 -3.893186524510383606e-02 2.721010744571685791e-01 -3.175357878208160400e-01 4.836474545300006866e-03 -1.093441713601350784e-02 -1.056673601269721985e-01 1.081881299614906311e-01 1.261360347270965576e-01 1.356604844331741333e-01 1.003876328468322754e-01 1.160348206758499146e-01 3.259000182151794434e-02 -1.720075756311416626e-01 -1.719407886266708374e-01 1.676412522792816162e-01 -3.015112876892089844e-01
-1.227484941482543945e-01 -2.341854870319366455e-01 -5.890835076570510864e-02 -1.494856625795364380e-01 -2.338388115167617798e-01 1.512279063463211060e-01 5.759612098336219788e-02 9.134418517351150513e-02 -1.101172566413879395e-01 1.220824271440505981e-01 -1.577827031724154949e-03 -5.217675492167472839e-02 -1.412700265645980835e-01 1.919307559728622437e-01 3.392500802874565125e-02 2.725078165531158447e-01 -1.839361637830734253e-01 1.643014699220657349e-01 -1.470947712659835815e-01 2.320437878370285034e-01 -1.759183220565319061e-02 -7.077681273221969604e-02 -1.141828075051307678e-01 3.602140545845031738e-01 4.134670197963714600e-01 -1.460382342338562012e-01 3.883377462625503540e-02 1.065003424882888794e-01 2.483004629611968994e-01 -1.671714931726455688e-01 2.042842954397201538e-01 -1.794939041137695312e-01
2.533214688301086426e-01 -5.020361766219139099e-02 -9.533231705427169800e-02 -2.701487950980663300e-02 3.035343289375305176e-01 -2.022522091865539551e-01 1.478803157806396484e-01 -7.322685420513153076e-02 -1.621764451265335083e-01 1.000681743025779724e-01 1.128092110157012939e-01 1.420854628086090088e-01 2.264741435647010803e-02 2.393833398818969727e-01 -2.064515948295593262e-01 -2.175400033593177795e-02 -3.089435994625091553e-01 1.887241750955581665e-02 -3.072874844074249268e-01 -2.907554060220718384e-02 5.082877352833747864e-02 -9.276230633258819580e-02 2.701449021697044373e-02 3.878977522253990173e-02 3.086669445037841797e-01 -5.310408025979995728e-02 3.420864045619964600e-01 -2.299839407205581665e-01 1.163703128695487976e-01 7.009842246770858765e-02 2.899960875511169434e-01 -1.342290043830871582e-01
-1.182207092642784119e-01 4.045965522527694702e-02 -3.116275072097778320e-01 -4.111703038215637207e-01 -4.567782208323478699e-02 -9.237900376319885254e-02 -8.008144795894622803e-02 -1.475037932395935059e-01 -1.989323198795318604e-01 1.750898510217666626e-01 1.203008815646171570e-01 -6.580037623643875122e-02 -1.273346599191427231e-02 8.461350947618484497e-02 5.561348050832748413e-03 2.134477905929088593e-02 -2.923882603645324707e-01 1.875595748424530029e-01 8.112171292304992676e-02 -9.385576844215393066e-02 2.395676374435424805e-01 -1.173910796642303467e-01 2.203095108270645142e-01 3.335648477077484131e-01 1.936212778091430664e-01 1.717552691698074341e-01 -3.102745115756988525e-02 -8.609874546527862549e-02 2.611878514289855957e-01 -5.323413386940956116e-02 1.499530822038650513e-01 -2.159743309020996094e-01
-3.262708778493106365e-04 1.078917756676673889e-01 -2.622203826904296875e-01 2.255504280328750610e-01 1.749379187822341919e-01 1.771543174982070923e-02 -2.438665181398391724e-01 -8.146642893552780151e-02 -2.814765274524688721e-01 2.367738261818885803e-02 -4.075567424297332764e-02 -5.001501366496086121e-02 6.267619132995605469e-02 6.188768893480300903e-02 -1.233809441328048706e-01 8.767420798540115356e-02 -1.869998425245285034e-01 9.358368068933486938e-02 2.312640100717544556e-02 -3.183436021208763123e-02 1.914367228746414185e-01 9.003544226288795471e-03 -3.592464327812194824e-01 1.053043305873870850e-01 4.396390020847320557e-01 1.001481488347053528e-01 3.207009658217430115e-02 -1.536602079868316650e-01 2.899446757510304451e-03 1.906273812055587769e-01 3.095955550670623779e-01 -2.734633088111877441e-01
-2.183998972177505493e-01 1.737833321094512939e-01 -2.935273945331573486e-01 3.439949452877044678e-02 -1.014286950230598450e-01 1.059534307569265366e-02 -1.223093941807746887e-01 -8.515140414237976074e-02 -2.633732557296752930e-01 9.894778579473495483e-02 5.088437721133232117e-02 -2.367591261863708496e-01 -6.221929565072059631e-02 1.203330885618925095e-02 -9.655133634805679321e-02 7.297956943511962891e-02 -5.091199278831481934e-02 -2.939919009804725647e-02 1.100530624389648438e-01 1.682314425706863403e-01 -2.081495895981788635e-02 -4.113355278968811035e-01 1.894857883453369141e-01 4.717285335063934326e-01 7.367579638957977295e-02 4.575613129418343306e-04 4.529977217316627502e-02 -1.579230464994907379e-02 -4.514350742101669312e-02 4.531098902225494385e-02 3.214316368103027344e-01 -2.420997917652130127e-01
-1.532161515206098557e-02 -5.196856707334518433e-02 -2.137104272842407227e-01 6.998124718666076660e-02 1.821054220199584961e-01 -1.258091032505035400e-01 -7.745074480772018433e-02 -1.305863820016384125e-02 -1.242241784930229187e-01 -1.518694758415222168e-01 2.777263522148132324e-02 -1.618695072829723358e-02 6.936396658420562744e-02 5.401345714926719666e-02 -2.072550803422927856e-01 1.833506375551223755e-01 -3.166104108095169067e-02 -1.485266834497451782e-01 -4.416624084115028381e-02 1.765589416027069092e-01 -4.557941108942031860e-02 -1.157180741429328918e-01 -3.834397196769714355e-01 5.689460411667823792e-02 3.728060424327850342e-01 -2.065421640872955322e-01 8.710453286767005920e-03 1.165407449007034302e-01 -5.183611437678337097e-02 -1.095848232507705688e-01 5.172139406204223633e-01 -2.609214782714843750e-01
-9.207034111022949219e-02 1.069945096969604492e-01 -1.623522490262985229e-01 1.920859911479055882e-03 -3.049112483859062195e-02 -2.005477249622344971e-01 1.689401268959045410e-01 1.406596624292433262e-03 -3.943263590335845947e-01 -2.020995765924453735e-01 1.020833179354667664e-01 -5.437619611620903015e-02 -2.291103005409240723e-01 1.052604392170906067e-01 -2.354411184787750244e-01 1.475844532251358032e-01 -2.719274759292602539e-01 7.435348629951477051e-02 -7.135420292615890503e-02 7.095228880643844604e-02 2.068122923374176025e-01 -3.031481504440307617e-01 1.650395691394805908e-01 3.499613702297210693e-01 -7.843400351703166962e-03 9.185159206390380859e-02 1.029431372880935669e-01 2.113235145807266235e-01 -2.300897091627120972e-01 -8.558523654937744141e-02 -9.451431781053543091e-02 -1.630621850490570068e-01
3.585459664463996887e-02 1.061898767948150635e-01 -3.035776615142822266e-01 1.427433043718338013e-01 -8.109752088785171509e-02 8.119121938943862915e-02 -4.142729192972183228e-02 -1.273870617151260376e-01 -1.241628006100654602e-01 -1.196530908346176147e-01 5.344073846936225891e-02 1.205832362174987793e-01 8.257294446229934692e-02 3.296294808387756348e-02 -9.209693223237991333e-02 1.736682057380676270e-01 -1.987922340631484985e-01 8.058267831802368164e-02 -2.096984237432479858e-01 -2.198489196598529816e-02 1.983610838651657104e-01 1.143594365566968918e-02 -3.963325545191764832e-02 -3.007267415523529053e-02 2.099562287330627441e-01 6.938897818326950073e-02 -1.785209923982620239e-01 3.253853693604469299e-02 3.003120422363281250e-01 -7.653010636568069458e-02 6.605142354965209961e-01 5.953116342425346375e-02
-2.626143023371696472e-02 3.490940630435943604e-01 4.039388149976730347e-02 1.189501062035560608e-01 -1.126736868172883987e-02 -7.498799357563257217e-03 1.836139261722564697e-01 1.593046635389328003e-01 -2.249214202165603638e-01 -5.128885433077812195e-02 -3.130203858017921448e-02 9.615920484066009521e-02 6.054756790399551392e-02 2.870700694620609283e-02 -1.798134446144104004e-01 -3.158125579357147217e-01 -3.771411180496215820e-01 2.188140898942947388e-02 -9.660346806049346924e-02 -3.472314216196537018e-03 2.352898567914962769e-01 -3.650022447109222412e-01 -5.423018243163824081e-03 1.480171736329793930e-02 3.186926245689392090e-01 -1.778316348791122437e-01 -1.762734949588775635e-01 2.036447450518608093e-02 1.111358124762773514e-02 -1.882181912660598755e-01 2.307260483503341675e-01 -8.958473801612854004e-02
1.132414862513542175e-01 5.468033254146575928e-02 -1.746832579374313354e-01 -1.448616981506347656e-01 2.818561196327209473e-01 -1.746952980756759644e-01 -8.440881967544555664e-02 1.505142897367477417e-01 -1.961387097835540771e-01 -1.123137623071670532e-01 2.082920819520950317e-02 -5.367027595639228821e-02 -3.456614166498184204e-02 -1.771239936351776123e-01 -3.319364190101623535e-01 -2.167944610118865967e-02 -2.256120145320892334e-01 -2.424023579806089401e-03 -3.262321949005126953e-01 -1.522289961576461792e-01 1.688801646232604980e-01 -1.370018124580383301e-01 -1.781086623668670654e-01 -6.818372011184692383e-02 1.617853045463562012e-01 -2.915481291711330414e-02 1.351109296083450317e-01 -3.045404553413391113e-01 1.663114279508590698e-01 1.207178458571434021e-02 3.595612049102783203e-01 -1.898546069860458374e-01
-1.349752116948366165e-02 3.144489526748657227e-01 -7.103608548641204834e-02 4.881265014410018921e-02 -4.756895452737808228e-02 -1.157081425189971924e-01 1.556737348437309265e-02 -1.374644190073013306e-01 -2.015884369611740112e-01 -2.898045070469379425e-02 1.550918072462081909e-01 8.535977452993392944e-02 9.912552684545516968e-02 1.858779788017272949e-01 2.706105262041091919e-02 2.836509048938751221e-01 -2.395840436220169067e-01 1.264273077249526978e-01 -2.040903270244598389e-01 -5.037672072649002075e-02 1.552677154541015625e-01 -1.929859220981597900e-01 5.247976630926132202e-02 -1.976584196090698242e-01 3.209896981716156006e-01 5.376709997653961182e-02 -6.245059147477149963e-02 -2.048042565584182739e-01 3.347218632698059082e-01 5.678857117891311646e-02 4.126919507980346680e-01 4.731284081935882568e-02
-7.033654302358627319e-02 -4.278076812624931335e-02 -1.714765578508377075e-01 3.158027827739715576e-01 1.549216359853744507e-01 -7.262951880693435669e-02 1.249346360564231873e-01 1.029737591743469238e-01 -6.770978868007659912e-02 -2.440450936555862427e-01 1.340500917285680771e-02 -4.692664369940757751e-02 1.118596643209457397e-02 2.799880206584930420e-01 -1.773624718189239502e-01 9.358008950948715210e-02 -6.444487720727920532e-02 -1.251481175422668457e-01 -3.307821601629257202e-02 5.844516213983297348e-03 -9.259988367557525635e-02 -3.316894173622131348e-01 -1.024141814559698105e-02 -1.299877911806106567e-01 3.531514108180999756e-01 1.205380186438560486e-01 -9.836611151695251465e-02 1.865338981151580811e-01 3.470062091946601868e-02 1.135110631585121155e-01 3.542572259902954102e-01 -3.788144588470458984e-01
-6.252760440111160278e-02 2.788672968745231628e-02 8.997145108878612518e-03 -1.527805626392364502e-01 -2.615092694759368896e-01 -4.384028166532516479e-02 -1.583749353885650635e-01 -3.475893437862396240e-01 -3.090853989124298096e-01 -4.053513333201408386e-02 4.283240810036659241e-02 2.730142176151275635e-01 -1.688603907823562622e-01 2.500070258975028992e-02 -6.514052301645278931e-02 1.915873214602470398e-02 -2.949206233024597168e-01 -1.207965761423110962e-01 -1.847452372312545776e-01 -6.756802648305892944e-02 2.791827321052551270e-01 -3.133690655231475830e-01 1.844618022441864014e-01 4.829578474164009094e-02 3.739301487803459167e-02 -2.474177479743957520e-01 1.682787686586380005e-01 6.442897021770477295e-02 -1.128785032778978348e-02 -5.304643511772155762e-02 2.039053887128829956e-01 -2.366703599691390991e-01
1.033934727311134338e-01 4.247024953365325928e-01 -1.057163178920745850e-01 1.484070569276809692e-01 -1.264838222414255142e-02 -3.070630505681037903e-02 1.665616333484649658e-01 7.237849384546279907e-02 -2.691521346569061279e-01 -4.827465862035751343e-02 1.227718666195869446e-01 -4.564780369400978088e-02 -8.351125568151473999e-02 2.352467775344848633e-01 -3.083271980285644531e-01 -1.903618723154067993e-01 -1.054324358701705933e-01 9.597985073924064636e-03 -6.253121793270111084e-02 1.347872614860534668e-01 4.712021723389625549e-02 -1.999361217021942139e-01 4.715961962938308716e-02 1.693159155547618866e-02 2.987765073776245117e-01 -1.669625937938690186e-01 -8.091016858816146851e-02 -5.718122795224189758e-02 2.413070946931838989e-01 -3.101782798767089844e-01 3.076367974281311035e-01 4.552904143929481506e-02
-1.468404531478881836e-01 2.001961460337042809e-03 -2.658245265483856201e-01 -1.063571274280548096e-01 1.604434698820114136e-01 4.923668876290321350e-02 -5.704537034034729004e-02 -7.483373582363128662e-02 1.157860383391380310e-01 1.436398476362228394e-01 -5.012236535549163818e-02 -2.458178699016571045e-01 -3.840125203132629395e-01 2.175554782152175903e-01 8.494545705616474152e-03 4.299874231219291687e-02 -1.784527003765106201e-01 4.547023773193359375e-02 -1.417948752641677856e-01 -3.161531686782836914e-01 9.275946766138076782e-02 -2.984599173069000244e-01 3.786785900592803955e-02 2.783615291118621826e-01 3.870222270488739014e-01 -1.482455432415008545e-01 5.076475907117128372e-03 -8.361396193504333496e-02 -1.418066471815109253e-01 -4.822541400790214539e-02 1.154910549521446228e-01 -1.435891985893249512e-01
-1.477015912532806396e-01 2.191804945468902588e-01 -2.493043802678585052e-02 1.530067026615142822e-01 2.881238758563995361e-01 1.510560810565948486e-01 5.435641482472419739e-02 -2.380114495754241943e-01 -1.985141336917877197e-01 -2.062685191631317139e-01 2.628582715988159180e-01 5.311977583914995193e-03 -1.672593951225280762e-01 2.348451465368270874e-01 8.187998086214065552e-02 2.989479899406433105e-01 1.198516599833965302e-02 1.642687022686004639e-01 -2.479481697082519531e-01 -2.100041657686233521e-01 1.075220480561256409e-01 -9.145119786262512207e-02 -1.961678564548492432e-01 1.809873580932617188e-01 1.475583910942077637e-01 -1.539987474679946899e-01 9.997753053903579712e-02 2.920861169695854187e-02 3.423089087009429932e-01 -4.835174418985843658e-03 -6.401477847248315811e-03 1.137830913066864014e-01
-1.851348876953125000e-01 -5.663908645510673523e-02 -6.636031717061996460e-02 -2.352903634309768677e-01 2.304709888994693756e-02 -2.522700130939483643e-01 1.106451451778411865e-01 -1.797689497470855713e-01 -3.501064479351043701e-01 2.823813445866107941e-02 2.782292366027832031e-01 9.239982068538665771e-02 -1.387121379375457764e-01 -3.804150968790054321e-02 -2.998149096965789795e-01 2.248716950416564941e-01 -1.861094087362289429e-01 -1.028888225555419922e-01 -1.872758381068706512e-02 -2.022206634283065796e-01 4.984397068619728088e-02 -3.500802814960479736e-01 -2.364433556795120239e-01 -6.892818026244640350e-03 1.867344081401824951e-01 8.111658692359924316e-02 -8.370377868413925171e-02 -5.031447485089302063e-02 1.306090056896209717e-01 -7.001253217458724976e-02 2.190643697977066040e-01 -1.875051856040954590e-01
7.587429881095886230e-02 2.853212058544158936e-01 -2.792045176029205322e-01 1.786628663539886475e-01 4.109218716621398926e-02 1.910306811332702637e-01 5.264876782894134521e-02 -3.211717307567596436e-01 -2.998850345611572266e-01 -2.429966628551483154e-02 5.168509110808372498e-02 5.357851833105087280e-02 -1.097359508275985718e-01 6.728809326887130737e-02 -3.483664393424987793e-01 2.773037366569042206e-02 -2.262467294931411743e-01 1.069735959172248840e-01 -3.318641781806945801e-01 1.607291698455810547e-01 9.132691472768783569e-02 -1.632055193185806274e-01 1.536113172769546509e-01 -8.569400233682245016e-05 8.455283194780349731e-02 1.540635973215103149e-01 -3.204204142093658447e-02 -2.841589599847793579e-02 3.423742577433586121e-02 1.101177930831909180e-01 2.638223171234130859e-01 2.265001833438873291e-01
3.079464435577392578e-01 -1.410624105483293533e-02 -2.138334065675735474e-01 8.312644064426422119e-02 2.519533038139343262e-01 1.675871163606643677e-01 2.150490432977676392e-01 -1.850188970565795898e-01 -2.754079997539520264e-01 -8.848225697875022888e-03 7.113952189683914185e-02 1.113298088312149048e-01 2.247872576117515564e-02 2.966305799782276154e-02 -2.867513000965118408e-01 2.977762818336486816e-01 -2.384547740221023560e-01 8.765977621078491211e-02 -2.184197455644607544e-01 1.461915671825408936e-01 8.866085670888423920e-03 -1.374149043112993240e-02 -1.446764171123504639e-01 -9.115004539489746094e-02 2.298285216093063354e-01 -1.518623083829879761e-01 1.536174267530441284e-01 1.164865568280220032e-01 2.580272853374481201e-01 -2.100814878940582275e-01 1.338236033916473389e-02 -1.659909486770629883e-01
1.697544567286968231e-02 7.446932047605514526e-02 -3.139474987983703613e-01 -2.759672999382019043e-01 1.803404390811920166e-01 -4.314630478620529175e-02 -5.722484737634658813e-02 1.849009245634078979e-01 -9.105794876813888550e-02 5.037534236907958984e-02 9.247466921806335449e-02 1.881607621908187866e-01 -2.375756651163101196e-01 -1.823590137064456940e-02 -4.058778658509254456e-02 2.553600072860717773e-01 -3.218076825141906738e-01 1.645696014165878296e-01 -1.907352060079574585e-01 1.141355000436306000e-02 2.600776255130767822e-01 -3.483360409736633301e-01 7.623401284217834473e-02 2.620938122272491455e-01 -9.221927262842655182e-03 -7.834821194410324097e-02 -8.726808428764343262e-02 -1.565510779619216919e-01 1.482158601284027100e-01 -1.701824516057968140e-01 -8.060628175735473633e-02 2.068095207214355469e-01
-2.838312089443206787e-01 3.541756793856620789e-02 -4.056076407432556152e-01 1.779384315013885498e-01 2.354041039943695068e-01 1.102573145180940628e-02 1.931715756654739380e-02 -4.022366926074028015e-02 1.690856181085109711e-02 -2.012533694505691528e-01 9.534190595149993896e-02 2.074002288281917572e-02 -1.352066546678543091e-01 -4.490953311324119568e-02 -3.607576340436935425e-02 -1.699352264404296875e-01 -1.870245188474655151e-01 2.532308697700500488e-01 -1.095551848411560059e-01 -1.304397433996200562e-01 2.305073887109756470e-01 4.833767190575599670e-02 1.034152135252952576e-02 2.785557648167014122e-03 1.719478368759155273e-01 1.584450155496597290e-01 3.018275499343872070e-01 -2.215451300144195557e-01 -1.560468319803476334e-02 -5.576742067933082581e-02 4.062564074993133545e-01 -1.293647736310958862e-01
-3.482150137424468994e-01 1.618255511857569218e-03 -1.643502861261367798e-01 2.684417068958282471e-01 -7.447995711117982864e-03 1.438921242952346802e-01 1.899580955505371094e-01 1.182740926742553711e-01 -4.961312413215637207e-01 -6.313572637736797333e-03 -8.726938068866729736e-02 1.224241256713867188e-01 -2.162179946899414062e-01 -2.971932664513587952e-02 9.650120884180068970e-02 -6.423140875995159149e-04 -1.705665290355682373e-01 -3.257590904831886292e-02 1.684314571321010590e-02 1.054970473051071167e-01 2.453628629446029663e-01 -2.424526661634445190e-01 -1.483965218067169189e-01 -2.374212071299552917e-02 1.619940698146820068e-01 9.171516448259353638e-02 4.606618545949459076e-03 -2.330710738897323608e-02 2.212742269039154053e-01 6.119525432586669922e-02 2.533124685287475586e-01 -2.187943905591964722e-01
2.044298453256487846e-03 5.458262935280799866e-02 -2.669956386089324951e-01 2.476148307323455811e-02 8.454329520463943481e-02 -1.570391654968261719e-01 5.408244580030441284e-02 1.906350553035736084e-01 5.310254916548728943e-02 1.453138589859008789e-01 -5.224575288593769073e-03 2.497555762529373169e-01 3.083240799605846405e-02 1.336673945188522339e-01 1.101226508617401123e-01 2.683401107788085938e-01 -2.744166851043701172e-01 1.392636895179748535e-01 -4.092067778110504150e-01 -1.779615134000778198e-02 1.207110732793807983e-01 -1.895007342100143433e-01 1.534571945667266846e-01 3.156203925609588623e-01 7.528767734766006470e-02 -1.540675908327102661e-01 2.177301794290542603e-01 -1.278032781556248665e-03 2.762658298015594482e-01 -2.466649860143661499e-01 1.185616627335548401e-01 -2.449380420148372650e-02
-3.181922435760498047e-01 3.810343444347381592e-01 -1.661115139722824097e-01 7.745327055454254150e-02 3.043289482593536377e-01 -2.556937932968139648e-01 8.742219209671020508e-02 -1.249434649944305420e-01 -9.090949897654354572e-04 -1.278183907270431519e-01 -1.897150427103042603e-01 1.962589845061302185e-02 6.879101693630218506e-02 -8.899337798357009888e-02 -7.683215290307998657e-02 7.997283339500427246e-02 -1.918869316577911377e-01 8.134630322456359863e-02 1.172137726098299026e-02 -3.815492615103721619e-02 8.767970651388168335e-02 -3.594616949558258057e-01 1.400980949401855469e-01 2.161576300859451294e-01 1.127846017479896545e-01 -2.649547159671783447e-02 -1.877409070730209351e-01 1.613337779417634010e-03 1.227851212024688721e-01 -9.850859642028808594e-02 -4.922963306307792664e-02 -3.700012266635894775e-01
-8.897816389799118042e-02 -4.709885269403457642e-02 4.871184751391410828e-02 1.574729681015014648e-01 1.090724915266036987e-01 3.448071181774139404e-01 1.780701130628585815e-01 5.256706476211547852e-02 1.893169805407524109e-02 -3.998676687479019165e-02 1.373596675693988800e-02 -8.204868435859680176e-02 -3.611917421221733093e-02 -3.411001712083816528e-02 -2.778010964393615723e-01 2.742125093936920166e-01 -3.855908811092376709e-01 1.163187325000762939e-01 -4.796309396624565125e-02 8.778531104326248169e-02 3.900001943111419678e-01 -4.508719965815544128e-02 -4.106787592172622681e-02 -1.153024509549140930e-01 2.252226024866104126e-01 -1.773718893527984619e-01 7.649658713489770889e-03 6.468363106250762939e-02 3.881907165050506592e-01 -1.005344539880752563e-01 1.814390718936920166e-01 -1.106425896286964417e-01
1.661374121904373169e-01 -1.584909111261367798e-01 -4.115647822618484497e-02 9.968706965446472168e-02 -1.132885459810495377e-02 9.152799844741821289e-02 2.044612169265747070e-01 -2.760049104690551758e-01 -2.696236670017242432e-01 -1.679904013872146606e-01 5.492582544684410095e-02 8.791655302047729492e-03 -2.646093070507049561e-01 3.112430870532989502e-01 -1.438653171062469482e-01 8.199247717857360840e-02 -1.370694041252136230e-01 1.255122292786836624e-02 -2.775900065898895264e-01 1.989806294441223145e-01 -1.145423799753189087e-01 -1.035475283861160278e-01 1.468464825302362442e-02 -8.245013654232025146e-03 1.410854421555995941e-02 9.109030663967132568e-02 2.760851383209228516e-01 -4.551784601062536240e-03 1.489787399768829346e-01 -2.804933488368988037e-01 3.979122340679168701e-01 8.467818051576614380e-02
1.584355533123016357e-01 3.610574901103973389e-01 -2.214116007089614868e-01 -9.881556034088134766e-02 2.115438282489776611e-01 -2.616680599749088287e-02 -1.212287470698356628e-01 3.864676505327224731e-02 -3.688890337944030762e-01 -6.357214599847793579e-02 1.684858463704586029e-02 1.967234769836068153e-03 -1.973074972629547119e-01 -7.474502176046371460e-02 -3.477413356304168701e-01 -1.327389031648635864e-01 -1.295814961194992065e-01 5.425862222909927368e-02 -1.761515587568283081e-01 7.145212590694427490e-02 3.491647541522979736e-01 -1.912934333086013794e-01 1.435642247088253498e-03 1.847249120473861694e-01 6.940284371376037598e-02 -1.072546988725662231e-01 -1.167351529002189636e-01 -3.555006906390190125e-02 9.543316438794136047e-03 -1.645150035619735718e-01 2.820426821708679199e-01 1.193032637238502502e-01
-2.311352491378784180e-01 1.728086471557617188e-01 -1.897905021905899048e-01 -1.904128491878509521e-01 3.572875559329986572e-01 -2.058217674493789673e-01 -3.202111646533012390e-02 -3.809326142072677612e-02 -7.276338338851928711e-02 -9.216862916946411133e-02 1.646978855133056641e-01 6.276399642229080200e-02 -1.354937069118022919e-02 1.280227154493331909e-01 5.110383778810501099e-02 3.334835469722747803e-01 -1.691694855690002441e-01 2.547025308012962341e-02 -1.636644750833511353e-01 2.238128781318664551e-01 1.572249829769134521e-01 -7.929893583059310913e-02 1.746265888214111328e-01 2.474452406167984009e-01 3.540356159210205078e-01 2.705111205577850342e-01 -1.472468823194503784e-01 5.276632308959960938e-02 1.804994046688079834e-01 -4.699676483869552612e-02 4.622349143028259277e-02 8.891811966896057129e-02
8.202057331800460815e-02 1.886930763721466064e-01 -2.328666001558303833e-01 3.068138062953948975e-01 2.576042525470256805e-02 -6.740977615118026733e-02 7.160031795501708984e-02 -1.639581620693206787e-01 -7.375449687242507935e-02 5.908965691924095154e-02 1.530380696058273315e-01 -4.657928273081779480e-02 -3.484816253185272217e-01 -1.377741247415542603e-02 -2.741564810276031494e-01 -2.397412993013858795e-02 2.014005631208419800e-01 2.644653022289276123e-01 -3.946362733840942383e-01 3.709300607442855835e-02 2.219329625368118286e-01 -1.374146435409784317e-03 1.480519622564315796e-01 1.528341472148895264e-01 2.277503162622451782e-01 2.054435759782791138e-01 -1.057491302490234375e-01 7.179308682680130005e-02 -3.316645696759223938e-02 -1.980855017900466919e-01 6.196706742048263550e-02 -1.531611382961273193e-01
-8.272532373666763306e-02 -5.566158797591924667e-03 -2.882407605648040771e-01 -1.711976230144500732e-01 6.429149210453033447e-02 -2.392084002494812012e-01 -1.513779312372207642e-01 1.029229387640953064e-01 -1.277774274349212646e-01 1.640032678842544556e-01 4.874134436249732971e-02 -2.613970339298248291e-01 -1.520776003599166870e-01 9.514566627331078053e-04 -1.163661405444145203e-01 1.632933765649795532e-01 -2.891487777233123779e-01 3.155454620718955994e-02 6.363804638385772705e-02 1.960383951663970947e-01 2.542997896671295166e-01 -2.540422081947326660e-01 2.521042227745056152e-01 1.426428258419036865e-01 2.134864181280136108e-01 -1.706536412239074707e-01 -1.797085553407669067e-01 -2.577964588999748230e-02 3.776134848594665527e-01 -6.832449883222579956e-02 1.093546077609062195e-01 -3.922664374113082886e-02
-7.582176476716995239e-02 -9.633418172597885132e-03 -8.659929037094116211e-02 -1.404479425400495529e-02 2.601518929004669189e-01 1.224960088729858398e-01 4.750153422355651855e-01 6.681179255247116089e-02 -2.711087763309478760e-01 -1.268752217292785645e-01 -1.640403419733047485e-01 -4.479965940117835999e-02 -1.625423580408096313e-01 1.073683202266693115e-01 -3.293843865394592285e-01 1.247111037373542786e-01 -2.330633848905563354e-01 -8.339566737413406372e-02 -9.531392902135848999e-02 -1.315784305334091187e-01 3.818441331386566162e-01 1.881989836692810059e-01 2.126698493957519531e-01 -2.235442958772182465e-02 1.920522898435592651e-01 -2.237718924880027771e-02 -4.666245356202125549e-02 -1.164240390062332153e-02 1.458688378334045410e-01 6.999030709266662598e-02 1.092320382595062256e-01 2.714303880929946899e-02
5.940556060522794724e-03 1.023579314351081848e-01 -4.448506534099578857e-01 4.670090973377227783e-02 -2.005738578736782074e-02 7.722903043031692505e-02 -7.535792421549558640e-03 -1.066298857331275940e-01 2.378356270492076874e-02 1.463979631662368774e-01 2.629981935024261475e-02 -2.928508818149566650e-01 -2.743182778358459473e-01 1.153885796666145325e-01 1.107255443930625916e-01 1.179585307836532593e-01 -3.618075251579284668e-01 5.126896873116493225e-02 -7.532284408807754517e-02 -8.075491338968276978e-02 -1.353610772639513016e-02 -1.995609849691390991e-01 1.331045925617218018e-01 9.356868267059326172e-02 5.136664509773254395e-01 -1.461662799119949341e-01 5.034694448113441467e-02 -2.910843817517161369e-03 -2.385108731687068939e-02 4.418357834219932556e-02 2.130766063928604126e-01 -2.321719750761985779e-02
-1.398770213127136230e-01 1.491301804780960083e-01 -2.934811413288116455e-01 -2.478230297565460205e-01 -2.788841351866722107e-02 -1.225967332720756531e-01 -1.491775736212730408e-02 -1.208685114979743958e-01 -2.603365480899810791e-01 -2.027489095926284790e-01 3.012709915637969971e-01 2.269714139401912689e-03 4.574261978268623352e-02 2.652166783809661865e-01 6.950270384550094604e-02 1.110526919364929199e-01 -3.206905424594879150e-01 5.550464242696762085e-02 -1.950136274099349976e-01 5.664182081818580627e-02 5.233414843678474426e-02 -1.059271097183227539e-01 1.132101118564605713e-01 1.826926767826080322e-01 3.714774847030639648e-01 1.674700230360031128e-01 -1.021317094564437866e-01 1.061377376317977905e-01 2.592549324035644531e-01 -1.554620563983917236e-01 -5.938757956027984619e-02 -2.828129567205905914e-02
-1.626985669136047363e-01 1.685324460268020630e-01 -2.456425875425338745e-01 -3.345616459846496582e-01 1.130941137671470642e-01 -2.819210886955261230e-01 -1.402887254953384399e-01 -5.676293373107910156e-02 -2.192854136228561401e-01 1.316612511873245239e-01 4.533845931291580200e-02 -1.152808815240859985e-01 -1.209593638777732849e-01 2.671749517321586609e-02 -1.518615335226058960e-02 1.724139750003814697e-01 -2.341735064983367920e-01 2.148711234331130981e-01 7.544007152318954468e-02 1.620807349681854248e-01 3.089741766452789307e-01 -3.368174731731414795e-01 1.965689212083816528e-01 9.424616396427154541e-02 1.615262329578399658e-01 -6.244919449090957642e-02 3.708465397357940674e-02 1.141869556158781052e-02 2.913536429405212402e-01 -8.579568564891815186e-02 7.662198692560195923e-02 1.122377514839172363e-01
1.695239096879959106e-01 -1.034227982163429260e-01 -6.625164300203323364e-02 -1.068129669874906540e-02 6.291233003139495850e-03 1.082478612661361694e-01 -6.543070077896118164e-02 6.156039610505104065e-02 1.825601793825626373e-02 -2.387781143188476562e-01 -1.972311139106750488e-01 2.027491182088851929e-01 -3.842282593250274658e-01 2.623793184757232666e-01 -3.835615217685699463e-01 1.565819382667541504e-01 -2.211499512195587158e-01 8.933474868535995483e-02 -1.264976263046264648e-01 1.097404137253761292e-01 -1.439455747604370117e-01 -3.779321536421775818e-02 1.206937208771705627e-01 2.744385302066802979e-01 2.153229117393493652e-01 5.795121192932128906e-02 2.075521089136600494e-02 8.504699915647506714e-02 3.468891233205795288e-02 2.925505116581916809e-02 -7.283754646778106689e-02 -3.860718309879302979e-01
-9.596624970436096191e-02 -4.417698830366134644e-02 -1.853552758693695068e-01 -1.357921510934829712e-01 -4.512876644730567932e-02 9.199403226375579834e-03 1.182106956839561462e-01 1.892838999629020691e-02 1.975324004888534546e-02 2.154398858547210693e-01 1.634109951555728912e-02 -7.646820694208145142e-02 -2.664801776409149170e-01 -4.596752580255270004e-03 7.934340834617614746e-02 9.397049993276596069e-02 -1.927812546491622925e-01 -1.357537787407636642e-02 -5.965069681406021118e-02 -2.988430261611938477e-01 8.845875412225723267e-02 -1.308564841747283936e-01 -8.866584300994873047e-02 3.828678727149963379e-01 4.985628426074981689e-01 -8.934243023395538330e-02 -1.193679869174957275e-01 3.558845072984695435e-02 3.185441493988037109e-01 -1.192663703113794327e-02 3.109278380870819092e-01 2.342938631772994995e-02
3.724491894245147705e-01 -2.906916849315166473e-02 -1.403125226497650146e-01 -1.280451416969299316e-01 5.146453157067298889e-02 -2.478660829365253448e-02 -2.388066053390502930e-02 -1.785908266901969910e-02 -2.114898413419723511e-01 -1.690221130847930908e-01 -1.962754279375076294e-01 -1.731608621776103973e-02 5.538422986865043640e-02 -8.324378728866577148e-02 -1.925768107175827026e-01 6.394851952791213989e-02 -3.101207502186298370e-02 4.475110471248626709e-01 -1.139318570494651794e-01 1.764377355575561523e-01 1.138718128204345703e-01 -3.074552416801452637e-01 -6.395592540502548218e-02 1.788224428892135620e-01 3.502313494682312012e-01 -1.468187123537063599e-01 2.384893447160720825e-01 2.958241850137710571e-02 -2.322905696928501129e-03 7.521791756153106689e-02 2.437299042940139771e-01 3.113249316811561584e-02
-1.392682045698165894e-01 1.834146119654178619e-02 -3.315601348876953125e-01 1.552784740924835205e-01 -6.270173192024230957e-02 4.956948384642601013e-02 5.307445675134658813e-02 -2.768791280686855316e-02 1.684389263391494751e-01 -3.095718026161193848e-01 1.121093109250068665e-01 -1.275537312030792236e-01 -7.190642505884170532e-02 3.763761222362518311e-01 -1.460632532835006714e-01 8.054149150848388672e-02 -1.763522475957870483e-01 4.085136950016021729e-01 -2.750628590583801270e-01 8.767451345920562744e-02 7.621624972671270370e-03 -2.670013308525085449e-01 3.551959991455078125e-02 1.331098973751068115e-01 3.461863147094845772e-03 2.690948918461799622e-02 7.962821424007415771e-02 1.641720086336135864e-01 2.706735730171203613e-01 1.373990322463214397e-03 1.367708593606948853e-01 1.043900623917579651e-01
3.593837097287178040e-02 2.580538392066955566e-01 1.162117626518011093e-02 -2.107360586524009705e-02 -1.229248046875000000e-01 -1.099171563982963562e-01 -2.330289632081985474e-01 5.659115314483642578e-02 -4.286507889628410339e-02 6.312792003154754639e-02 1.200827658176422119e-01 -1.144065707921981812e-01 -1.057676374912261963e-01 2.182038277387619019e-01 -3.165456056594848633e-01 8.369389176368713379e-02 -2.838751077651977539e-01 3.812194764614105225e-01 -2.512495815753936768e-01 8.486829698085784912e-02 5.282139033079147339e-02 -1.490959972143173218e-01 4.874924197793006897e-02 -8.473328500986099243e-02 2.011395692825317383e-01 1.213193610310554504e-01 2.111794203519821167e-01 -9.882573783397674561e-02 2.926510572433471680e-01 1.067333742976188660e-01 3.165940344333648682e-01 -9.938856214284896851e-02
-1.747198849916458130e-01 1.337993592023849487e-01 -1.691921949386596680e-01 2.524650394916534424e-01 1.236770376563072205e-01 3.063441440463066101e-02 -5.965153872966766357e-02 -1.735254228115081787e-01 -7.481832057237625122e-02 -6.812722887843847275e-03 -3.919100388884544373e-02 -5.065911263227462769e-02 -1.617953777313232422e-01 1.267416775226593018e-01 1.476351916790008545e-01 2.712766826152801514e-01 -1.053815037012100220e-01 -8.214550465345382690e-02 -7.941384613513946533e-02 -1.131048649549484253e-01 -1.221033278852701187e-02 -3.015691041946411133e-01 1.325931102037429810e-01 5.481488108634948730e-01 3.083859086036682129e-01 -3.940947353839874268e-03 -1.513246893882751465e-01 2.694953698664903641e-03 2.570378482341766357e-01 -1.162162795662879944e-01 -1.168305426836013794e-01 6.772145628929138184e-02
9.456216543912887573e-02 -3.580334782600402832e-02 6.073514465242624283e-03 1.268639862537384033e-01 4.117894545197486877e-02 4.667842686176300049e-01 7.291483134031295776e-02 1.957078725099563599e-01 -3.290854096412658691e-01 -5.287393927574157715e-02 -6.863921135663986206e-02 -6.317104399204254150e-02 -1.956003755331039429e-01 -1.048872172832489014e-01 -3.420623391866683960e-02 1.686741709709167480e-01 -3.175579011440277100e-01 7.503209263086318970e-02 -3.057633936405181885e-01 -1.107483208179473877e-01 3.064850866794586182e-01 8.746145293116569519e-03 1.149690523743629456e-01 1.057204045355319977e-02 7.660291343927383423e-02 -3.956272453069686890e-02 8.561994135379791260e-02 1.713327616453170776e-01 2.061380296945571899e-01 -1.937512680888175964e-02 2.901956737041473389e-01 -1.449050605297088623e-01
-7.920033484697341919e-02 1.191375777125358582e-01 -2.105029821395874023e-01 -2.530666887760162354e-01 1.379989832639694214e-01 -3.736501187086105347e-02 -9.500136226415634155e-02 -1.113896816968917847e-01 -1.071237698197364807e-01 -1.027490869164466858e-01 3.113565146923065186e-01 3.279673308134078979e-02 -9.537522494792938232e-02 1.450531482696533203e-01 -2.865738607943058014e-02 1.937933117151260376e-01 -3.798755407333374023e-01 -6.056647375226020813e-02 -2.124458178877830505e-02 9.492181241512298584e-02 1.217723265290260315e-01 -2.506242692470550537e-02 8.243293315172195435e-02 3.068224787712097168e-01 2.516644597053527832e-01 3.291124999523162842e-01 -2.241258621215820312e-01 2.331894636154174805e-01 2.571890354156494141e-01 -3.906368464231491089e-02 9.284716844558715820e-02 -1.198410764336585999e-01
1.900885999202728271e-01 4.741469770669937134e-02 5.886314809322357178e-02 4.200442433357238770e-01 2.270831465721130371e-01 1.796344667673110962e-02 1.086813509464263916e-01 9.715106338262557983e-02 -2.641475498676300049e-01 -4.993899539113044739e-02 1.833323948085308075e-02 -6.666932255029678345e-02 -1.205234974622726440e-01 7.386584579944610596e-02 -1.815771460533142090e-01 3.262654244899749756e-01 -1.669558114372193813e-03 2.247215062379837036e-01 -2.381599321961402893e-02 1.170730590820312500e-01 4.371303021907806396e-01 1.144671514630317688e-01 -9.003532677888870239e-02 6.831242144107818604e-02 1.716842353343963623e-01 1.292322278022766113e-01 6.107733771204948425e-02 -1.050236821174621582e-01 8.999778330326080322e-02 1.108387578278779984e-02 2.462111711502075195e-01 -2.461967468261718750e-01
-1.557379961013793945e-01 1.564298570156097412e-01 -3.522363901138305664e-01 -2.320743352174758911e-01 1.430570036172866821e-01 -2.763519287109375000e-01 -1.632280498743057251e-01 9.806412458419799805e-02 5.429536849260330200e-02 7.771585881710052490e-02 -5.738732218742370605e-02 -5.732498317956924438e-02 -1.179241761565208435e-01 -5.841805040836334229e-02 -7.283980399370193481e-02 2.561874985694885254e-01 -3.305298984050750732e-01 1.274072080850601196e-01 4.842725023627281189e-02 1.884031295776367188e-01 2.259537428617477417e-01 -3.697582483291625977e-01 7.322457432746887207e-02 1.004609018564224243e-01 1.685674935579299927e-01 6.591511517763137817e-02 -2.964706905186176300e-02 9.251310676336288452e-02 3.422783017158508301e-01 -2.215636335313320160e-02 1.308602839708328247e-02 9.929245710372924805e-02
-7.789085805416107178e-02 -7.101091742515563965e-02 -4.417086839675903320e-01 6.858840584754943848e-02 3.310487419366836548e-02 2.087194472551345825e-03 1.147144660353660583e-01 4.269388038665056229e-03 -2.696845307946205139e-02 3.015306293964385986e-01 -9.565395861864089966e-02 -3.623026981949806213e-02 -2.879188954830169678e-01 1.683478057384490967e-01 -5.637939088046550751e-03 1.897682696580886841e-01 -2.693496346473693848e-01 -3.541133552789688110e-02 7.483676075935363770e-03 -2.553925514221191406e-01 4.583292827010154724e-02 -2.394134551286697388e-01 1.000169366598129272e-01 1.717454791069030762e-01 4.500079154968261719e-01 -3.990502282977104187e-02 3.088591806590557098e-02 8.607723563909530640e-02 1.160708628594875336e-02 -2.376573905348777771e-02 2.519092261791229248e-01 -1.038504242897033691e-01
-9.335488080978393555e-02 1.423414796590805054e-02 -2.759745419025421143e-01 -7.765996456146240234e-02 3.278564661741256714e-02 -1.415684968233108521e-01 -2.906094305217266083e-02 7.927154004573822021e-02 -3.507116138935089111e-01 4.046435654163360596e-02 1.706364899873733521e-01 2.544565796852111816e-01 -4.671806842088699341e-02 3.316900506615638733e-02 -1.168348714709281921e-01 1.457798779010772705e-01 -8.195007592439651489e-02 2.348255217075347900e-01 -9.169312566518783569e-02 -1.335427910089492798e-01 8.305496722459793091e-02 -1.546907126903533936e-01 3.016629219055175781e-01 3.534113168716430664e-01 1.453682482242584229e-01 4.032554328441619873e-01 -9.377625584602355957e-02 6.494995206594467163e-02 2.131423652172088623e-01 7.723698765039443970e-02 6.484652310609817505e-02 -1.917580962181091309e-01
-2.862541079521179199e-01 -1.356532573699951172e-01 -2.012939751148223877e-01 -1.953966021537780762e-01 1.167692318558692932e-01 3.492743941023945808e-03 -9.566017240285873413e-02 1.124529466032981873e-01 -3.380630016326904297e-01 2.910568416118621826e-01 1.670669466257095337e-01 -7.132783532142639160e-02 -1.911383122205734253e-01 -2.980132400989532471e-02 -8.021405339241027832e-02 1.170608922839164734e-01 -3.241120874881744385e-01 2.188026905059814453e-02 -6.697566062211990356e-02 -1.525832563638687134e-01 -7.277748733758926392e-02 -1.439745873212814331e-01 -1.337757855653762817e-01 1.101814582943916321e-01 2.564630508422851562e-01 -5.029685795307159424e-02 -1.667007803916931152e-01 2.424595355987548828e-01 3.350838422775268555e-01 -9.210322797298431396e-02 1.742010563611984253e-01 -2.468787506222724915e-02
-3.392702341079711914e-02 3.248389959335327148e-01 -5.443632230162620544e-02 5.906182155013084412e-02 -4.279429093003273010e-02 1.238837093114852905e-01 5.132258310914039612e-02 4.777109622955322266e-02 -1.228141319006681442e-02 -1.194526553153991699e-01 1.946965157985687256e-01 1.063424274325370789e-01 -7.555413991212844849e-02 -9.281941503286361694e-02 -5.884517356753349304e-02 2.363574802875518799e-01 -3.480521440505981445e-01 -7.344941794872283936e-02 -2.610912322998046875e-01 -1.066558808088302612e-01 2.509526610374450684e-01 -1.145547404885292053e-01 9.547503665089607239e-03 -1.010512113571166992e-01 2.654728293418884277e-01 1.750471889972686768e-01 -1.201661601662635803e-01 -3.143360912799835205e-01 4.075556993484497070e-01 -6.737498193979263306e-02 2.196803390979766846e-01 -4.182132706046104431e-02
2.679471969604492188e-01 2.621945738792419434e-02 -1.744264960289001465e-01 -3.466875255107879639e-01 -1.608452051877975464e-01 -6.039572507143020630e-02 -6.753958761692047119e-02 -2.250768989324569702e-02 -1.776603609323501587e-01 -1.101166605949401855e-01 1.072914823889732361e-01 1.899408251047134399e-01 -2.607960700988769531e-01 -1.955217309296131134e-02 -2.559045553207397461e-01 2.128485590219497681e-01 -1.084712445735931396e-01 2.946079671382904053e-01 -2.911405563354492188e-01 -1.439150869846343994e-01 7.223646342754364014e-02 -1.583413332700729370e-01 2.034323215484619141e-01 2.834516763687133789e-01 2.237310558557510376e-01 1.754876524209976196e-01 -1.430615633726119995e-01 -3.834722936153411865e-02 -1.608052104711532593e-02 9.860461205244064331e-02 2.581167034804821014e-02 -4.854180663824081421e-02
-9.216167032718658447e-03 2.375012449920177460e-02 -1.058562770485877991e-01 7.578246295452117920e-02 1.148076634854078293e-02 1.766974478960037231e-01 -7.669542729854583740e-02 -3.714387863874435425e-02 -2.467009723186492920e-01 -9.150782227516174316e-02 5.525685846805572510e-02 9.832006692886352539e-02 -8.967719227075576782e-02 1.592706292867660522e-01 -5.069510936737060547e-01 -2.569130361080169678e-01 -3.310537636280059814e-01 1.348735690116882324e-01 -2.348217219114303589e-01 1.409437656402587891e-01 3.162177801132202148e-01 -2.008717805147171021e-01 -3.820582851767539978e-02 -6.407658010721206665e-02 2.166288495063781738e-01 2.325360476970672607e-01 -2.432384062558412552e-03 1.097094938158988953e-01 -3.212523832917213440e-02 5.997163057327270508e-02 1.628026664257049561e-01 1.119813546538352966e-01
-2.688235044479370117e-02 1.192392706871032715e-01 -5.498881638050079346e-02 -2.650321424007415771e-01 1.829247623682022095e-01 3.970941901206970215e-02 -1.081737428903579712e-01 -8.685122430324554443e-02 -2.295955568552017212e-01 -9.120381623506546021e-02 3.296217024326324463e-01 1.806533336639404297e-02 -1.095722094178199768e-01 2.199216336011886597e-01 -1.270382851362228394e-01 1.590732671320438385e-02 -3.427655100822448730e-01 3.373796045780181885e-01 -2.141104638576507568e-01 2.596101164817810059e-02 -4.649429582059383392e-03 -1.960204094648361206e-01 3.093765974044799805e-01 1.091515868902206421e-01 2.399988919496536255e-01 9.214266389608383179e-02 -1.257544732652604580e-03 9.858964383602142334e-02 3.049343265593051910e-02 3.073199987411499023e-01 -7.963676005601882935e-03 -1.248357743024826050e-01
-3.252168372273445129e-02 9.631828218698501587e-02 -1.262680590152740479e-01 2.976814806461334229e-01 -5.243386700749397278e-02 9.430620819330215454e-03 -2.074090391397476196e-02 2.929046191275119781e-02 -3.629404008388519287e-01 -1.521959751844406128e-01 -8.891631662845611572e-02 8.030966669321060181e-02 -3.628183901309967041e-02 -1.179117592982947826e-03 -1.253857761621475220e-01 -2.194122970104217529e-01 -2.587826251983642578e-01 1.104091629385948181e-01 -2.810822479659691453e-05 6.961355358362197876e-02 2.022129893302917480e-01 -1.802908778190612793e-01 -1.900346018373966217e-02 -1.905995607376098633e-01 4.664871692657470703e-01 -2.378791868686676025e-01 -1.160578057169914246e-01 -6.192223727703094482e-02 2.711030542850494385e-01 4.291355609893798828e-02 1.938514709472656250e-01 -2.191996425390243530e-01
-4.514515865594148636e-03 -1.322981119155883789e-01 -3.250309526920318604e-01 -1.316932737827301025e-01 6.138288229703903198e-02 9.031652472913265228e-03 6.075763702392578125e-02 1.909048706293106079e-01 -1.479463558644056320e-02 6.021890044212341309e-02 -6.912357360124588013e-02 -1.920014619827270508e-01 -2.131149470806121826e-01 1.843512654304504395e-01 2.612898945808410645e-01 -3.234415128827095032e-02 -3.038216233253479004e-01 1.020349562168121338e-01 -1.955743134021759033e-01 6.504397839307785034e-02 7.628029584884643555e-02 -2.139473557472229004e-01 -1.346851978451013565e-02 2.986484467983245850e-01 3.993444144725799561e-01 -3.580585494637489319e-02 -2.079543024301528931e-01 -5.575142055749893188e-02 3.296277821063995361e-01 -1.182998269796371460e-01 6.070295721292495728e-02 -4.104772955179214478e-02
4.679324105381965637e-03 4.390573594719171524e-03 -5.625226721167564392e-02 -1.592240631580352783e-01 2.742832005023956299e-01 -1.091269105672836304e-01 1.119611188769340515e-01 -6.794208288192749023e-02 -1.296867132186889648e-01 -2.073855102062225342e-01 -2.380584478378295898e-01 1.209693700075149536e-01 -1.954888403415679932e-01 2.253068052232265472e-02 -5.336117371916770935e-02 -3.219498693943023682e-02 -3.868391811847686768e-01 5.123915076255798340e-01 -4.358562827110290527e-02 2.644779384136199951e-01 2.077537029981613159e-02 -7.283151149749755859e-02 -1.913640648126602173e-01 1.611050963401794434e-01 9.213277697563171387e-02 -2.276881597936153412e-02 1.513411253690719604e-01 3.710499033331871033e-02 1.169627066701650620e-02 1.261449158191680908e-01 2.927300930023193359e-01 -7.767666131258010864e-02
1.905840262770652771e-02 2.577487528324127197e-01 -4.581019654870033264e-02 1.148843616247177124e-01 1.635311394929885864e-01 1.491426527500152588e-01 1.793568432331085205e-01 4.738470539450645447e-02 -2.093541771173477173e-01 -3.688511624932289124e-02 1.972396671772003174e-01 1.954650431871414185e-01 -1.609572172164916992e-01 -1.904907524585723877e-01 -3.923540413379669189e-01 -4.237970337271690369e-02 -2.988121807575225830e-01 -2.813957035541534424e-01 -8.386557549238204956e-02 6.024720519781112671e-02 2.014419138431549072e-01 -4.118109047412872314e-01 5.552449077367782593e-02 9.846562147140502930e-02 5.058121308684349060e-02 -1.017717942595481873e-01 1.286375969648361206e-01 1.363928546197712421e-03 7.003468275070190430e-02 9.470516443252563477e-02 2.024667561054229736e-01 -8.866088092327117920e-02
-4.316604137420654297e-02 5.969889461994171143e-02 -2.466728985309600830e-01 -2.252339571714401245e-01 -3.921763226389884949e-02 6.710692495107650757e-02 1.203793957829475403e-01 -1.132603660225868225e-01 -4.536567628383636475e-02 9.332980960607528687e-02 -6.526488065719604492e-02 -1.528790146112442017e-01 -2.386144697666168213e-01 -8.782162331044673920e-04 2.652887105941772461e-01 8.202511817216873169e-02 -3.599220812320709229e-01 1.180352121591567993e-01 -7.171414792537689209e-02 -1.736284643411636353e-01 1.448947191238403320e-01 -1.247902959585189819e-01 2.120145037770271301e-02 1.120566576719284058e-01 5.329656004905700684e-01 -1.735809445381164551e-02 -1.597996503114700317e-01 -1.252795308828353882e-01 3.040812909603118896e-01 8.887227624654769897e-03 1.742869913578033447e-01 1.861122809350490570e-02
-1.039404347538948059e-01 8.236896991729736328e-02 -2.516866624355316162e-01 -1.117987837642431259e-02 -3.217266499996185303e-01 -5.941974744200706482e-02 1.553009450435638428e-01 -2.415347658097743988e-02 5.984739959239959717e-02 -9.355331957340240479e-02 4.887744411826133728e-02 -5.480002239346504211e-02 -2.157424949109554291e-02 2.776354253292083740e-01 -1.606581807136535645e-01 1.106144264340400696e-01 -2.455481588840484619e-01 2.207326442003250122e-01 -6.262406706809997559e-02 9.932016255334019661e-04 1.244764253497123718e-01 1.140944361686706543e-01 1.612656377255916595e-02 4.502235949039459229e-01 2.417697198688983917e-02 -9.096752852201461792e-02 -1.185755617916584015e-02 1.097603887319564819e-01 4.471794366836547852e-01 -1.956169158220291138e-01 8.642223477363586426e-02 -2.066783905029296875e-01
-1.714587211608886719e-01 1.249014660716056824e-01 -2.838682830333709717e-01 -5.956942588090896606e-02 -2.374217659235000610e-01 -8.154112845659255981e-02 -2.225536853075027466e-01 1.686046086251735687e-02 -2.465941756963729858e-01 -2.356448322534561157e-01 -9.954453259706497192e-02 -2.797398157417774200e-02 -9.421199560165405273e-02 2.978789992630481720e-02 -3.825742602348327637e-01 1.023551970720291138e-01 -1.044394224882125854e-01 -1.085642725229263306e-01 -2.166165970265865326e-02 1.367828696966171265e-01 2.355928868055343628e-01 -1.412543207406997681e-01 3.070578575134277344e-01 3.604374229907989502e-01 2.233960181474685669e-01 -2.921272441744804382e-02 -6.538330018520355225e-02 2.173837125301361084e-01 3.306847065687179565e-02 9.231502190232276917e-03 -9.207429736852645874e-02 -1.045584529638290405e-01
-5.393116269260644913e-03 2.077085822820663452e-01 -3.740983009338378906e-01 6.466387212276458740e-02 -1.503299027681350708e-01 -5.437497049570083618e-02 -2.363772876560688019e-02 -1.758540421724319458e-01 -4.562544077634811401e-02 -1.532728672027587891e-01 8.374501764774322510e-02 -1.051182001829147339e-01 -4.058744907379150391e-01 -1.888222759589552879e-03 -1.832303106784820557e-01 -1.058190874755382538e-02 -1.474315524101257324e-01 2.696017036214470863e-03 -3.092858791351318359e-01 3.737988322973251343e-02 1.405515521764755249e-01 5.761709436774253845e-02 -1.946208439767360687e-02 8.411855995655059814e-02 -9.488849900662899017e-03 2.304293364286422729e-01 -3.460345091298222542e-03 1.525300741195678711e-01 1.445115804672241211e-01 -4.312326908111572266e-01 2.599346935749053955e-01 1.157317012548446655e-01
-2.206331118941307068e-02 -2.883065026253461838e-03 -5.801457539200782776e-02 -2.030008733272552490e-01 -3.207722678780555725e-03 -1.353526860475540161e-01 -7.767137140035629272e-02 -1.876500695943832397e-01 -2.376020252704620361e-01 -2.200187742710113525e-01 3.631835877895355225e-01 4.325985163450241089e-02 -1.493987347930669785e-02 2.075739800930023193e-01 -2.314505577087402344e-01 -3.072749241255223751e-04 -2.294287532567977905e-01 2.318938076496124268e-01 -2.819108068943023682e-01 -1.123116314411163330e-01 -6.158555857837200165e-03 -1.610481292009353638e-01 3.706865906715393066e-01 2.542859613895416260e-01 1.883958280086517334e-01 4.940683022141456604e-02 1.646383255720138550e-01 -5.793681368231773376e-02 1.698127239942550659e-01 1.736125797033309937e-01 -2.342054061591625214e-02 -7.328458130359649658e-02
-1.806026697158813477e-01 1.881169974803924561e-01 -9.029898792505264282e-02 1.189070194959640503e-02 1.278669983148574829e-01 -1.855483502149581909e-01 2.133965194225311279e-01 -1.334213614463806152e-01 -3.479368090629577637e-01 -1.010864675045013428e-01 2.294900268316268921e-02 1.924237608909606934e-01 -3.370214253664016724e-02 3.510731458663940430e-02 -2.324694246053695679e-01 5.318267270922660828e-02 -4.049376249313354492e-01 2.181461304426193237e-01 -3.608042895793914795e-01 5.806993693113327026e-02 1.074996441602706909e-01 -3.603293001651763916e-01 4.800158366560935974e-02 7.405373454093933105e-02 3.486661938950419426e-03 -1.802884638309478760e-01 1.954729855060577393e-02 -7.206908892840147018e-03 -2.115577161312103271e-01 2.829611301422119141e-02 7.721814513206481934e-02 5.239585787057876587e-02
7.637054473161697388e-02 -1.493244618177413940e-01 -4.124353826045989990e-01 1.520289778709411621e-01 1.108447611331939697e-01 1.005912497639656067e-01 -1.001574620604515076e-01 -1.408488303422927856e-01 -1.008580904453992844e-02 1.169323027133941650e-01 -3.104683477431535721e-03 -2.139309793710708618e-01 -3.318891227245330811e-01 2.023898363113403320e-01 -5.091396626085042953e-03 4.561259225010871887e-02 -1.148128956556320190e-01 6.855247169733047485e-02 -4.425686225295066833e-02 -9.798714518547058105e-02 6.354781240224838257e-02 -3.412151336669921875e-01 2.020057439804077148e-01 3.219836056232452393e-01 2.382753193378448486e-01 -2.341271191835403442e-01 -3.200047463178634644e-02 -1.553788781166076660e-01 -3.891383856534957886e-02 6.908736377954483032e-02 1.524635255336761475e-01 -2.300705760717391968e-01
-5.224080383777618408e-02 2.751472890377044678e-01 -1.467929184436798096e-01 2.330305427312850952e-02 3.214741349220275879e-01 -4.081401601433753967e-02 1.333579071797430515e-03 -6.779093295335769653e-02 -1.577253043651580811e-01 -6.337001919746398926e-02 -6.534759700298309326e-02 -7.001412659883499146e-02 9.934512525796890259e-02 -1.383455246686935425e-01 -1.361126601696014404e-01 4.355420544743537903e-02 -1.504855901002883911e-01 3.034705519676208496e-01 7.066030800342559814e-02 2.383128851652145386e-01 2.475536763668060303e-01 5.611216649413108826e-02 -3.042978346347808838e-01 1.665841042995452881e-01 3.959285914897918701e-01 1.575523018836975098e-01 1.799088567495346069e-01 -9.060012549161911011e-02 1.287094801664352417e-01 9.818167984485626221e-02 1.502858400344848633e-01 -2.647878825664520264e-01
-1.274851113557815552e-01 9.882642328739166260e-02 -1.439417153596878052e-01 -2.025590091943740845e-01 2.137374877929687500e-01 -2.006408125162124634e-01 -1.015471890568733215e-01 -6.001496315002441406e-02 -8.016738295555114746e-02 -1.030615419149398804e-01 2.528387010097503662e-01 2.864243462681770325e-02 -4.600186273455619812e-02 6.389701366424560547e-02 -4.902208596467971802e-02 4.140726625919342041e-01 -1.984920799732208252e-01 -1.377241611480712891e-01 1.942388154566287994e-02 1.199677512049674988e-01 1.886939257383346558e-01 -1.138297840952873230e-01 2.650961279869079590e-01 1.443102061748504639e-01 3.819538056850433350e-01 2.037921249866485596e-01 -1.897996217012405396e-01 1.062758266925811768e-01 2.497855573892593384e-01 -1.660237014293670654e-01 7.194563001394271851e-02 -8.860559016466140747e-02
1.259953677654266357e-01 1.767265498638153076e-01 -1.555866301059722900e-01 1.375792473554611206e-01 -9.312901645898818970e-02 8.837381005287170410e-02 -1.866726204752922058e-02 8.287851512432098389e-02 7.397320866584777832e-02 -7.232198840938508511e-04 3.015570901334285736e-02 1.673435978591442108e-02 -1.080336049199104309e-01 1.973349303007125854e-01 -3.185328841209411621e-01 9.595900774002075195e-02 -3.900614976882934570e-01 -3.016130626201629639e-01 -8.662249147891998291e-02 -1.691077090799808502e-02 1.184260994195938110e-01 -1.436501592397689819e-01 -3.186277300119400024e-02 1.900099664926528931e-01 2.411986589431762695e-01 1.967297345399856567e-01 3.663487732410430908e-01 -1.660897284746170044e-01 1.110711023211479187e-01 2.194169312715530396e-01 2.688069045543670654e-01 6.332911550998687744e-02
-2.791576646268367767e-02 -3.715903311967849731e-02 -2.738294377923011780e-02 1.040882393717765808e-01 2.153398841619491577e-01 1.006333306431770325e-01 -5.018692463636398315e-02 2.089790552854537964e-01 1.267969459295272827e-01 -2.353809773921966553e-01 9.001295268535614014e-02 -8.548761159181594849e-02 -1.266814321279525757e-01 7.258890569210052490e-02 -1.289232522249221802e-01 3.281274735927581787e-01 -2.315247058868408203e-01 1.811924427747726440e-01 -1.352809816598892212e-01 -1.137187853455543518e-01 -1.315177511423826218e-02 -1.429588645696640015e-01 -9.527078270912170410e-02 4.880638048052787781e-02 2.528387904167175293e-01 -2.289798259735107422e-01 4.005385935306549072e-01 3.689813017845153809e-01 1.587232500314712524e-01 7.109840959310531616e-02 2.303736954927444458e-01 7.123500853776931763e-02
-9.066450595855712891e-02 7.258573547005653381e-03 -2.454359978437423706e-01 -1.559726595878601074e-01 1.796553283929824829e-01 -1.692818701267242432e-01 -1.512287259101867676e-01 6.221586093306541443e-02 -2.690445818006992340e-02 7.033018022775650024e-02 8.179425448179244995e-02 -2.242565155029296875e-01 -1.758906096220016479e-01 -4.641767218708992004e-02 -1.217274591326713562e-01 1.560369133949279785e-01 -2.127161324024200439e-01 -9.415633045136928558e-03 3.310639038681983948e-02 2.417613118886947632e-01 3.060986995697021484e-01 -3.462556898593902588e-01 2.314268052577972412e-01 1.256064474582672119e-01 2.443964779376983643e-01 -1.023952886462211609e-01 -1.748650074005126953e-01 -3.931999579071998596e-02 4.021899700164794922e-01 -1.564150452613830566e-01 4.326406866312026978e-02 -7.962675392627716064e-02
-1.423921138048171997e-01 -6.423056870698928833e-02 -1.656718850135803223e-01 6.488051265478134155e-02 4.187067598104476929e-02 4.232350736856460571e-02 -2.319371327757835388e-02 -3.049885630607604980e-01 -1.158395484089851379e-01 9.716581553220748901e-02 2.303458563983440399e-02 -1.608557701110839844e-01 -8.881456404924392700e-02 2.297776490449905396e-01 -3.422922194004058838e-01 1.091888174414634705e-02 -1.607182770967483521e-01 -6.688393652439117432e-02 2.794364839792251587e-02 -4.436434060335159302e-02 1.015527918934822083e-01 -2.872015833854675293e-01 -2.081813514232635498e-01 4.629617929458618164e-01 1.457068026065826416e-01 -1.947129331529140472e-02 -2.296326458454132080e-01 1.633944176137447357e-02 6.315621081739664078e-03 -2.801107466220855713e-01 -1.286245733499526978e-01 -2.577406167984008789e-01
-2.082899510860443115e-01 6.290332973003387451e-02 -1.409819126129150391e-01 8.834070712327957153e-02 3.145845830440521240e-01 -1.460925936698913574e-01 -1.251612305641174316e-01 -3.151405453681945801e-01 -2.502358518540859222e-02 -1.524361073970794678e-01 1.167211383581161499e-01 -1.979480236768722534e-01 -1.599728167057037354e-01 -3.884325921535491943e-02 -1.914552450180053711e-01 1.661351770162582397e-01 -1.255195587873458862e-01 1.616026163101196289e-01 -2.031809538602828979e-01 2.145071700215339661e-02 -1.894221454858779907e-01 -2.356199324131011963e-01 1.509295850992202759e-01 3.987235426902770996e-01 1.554619818925857544e-01 2.055129706859588623e-01 1.595723479986190796e-01 1.753556579351425171e-01 -9.637236595153808594e-02 5.445839837193489075e-02 1.213007718324661255e-01 -1.237401217222213745e-01
-6.969174742698669434e-02 -9.900850057601928711e-02 -2.427309155464172363e-01 -3.602357208728790283e-01 -5.266095697879791260e-02 -6.744277477264404297e-02 1.653471142053604126e-01 -5.059733241796493530e-02 -1.120562925934791565e-01 8.428350090980529785e-02 6.316511332988739014e-02 -2.352403104305267334e-01 -2.623146772384643555e-01 1.782399863004684448e-01 1.155085116624832153e-01 1.163008660078048706e-01 -1.441946774721145630e-01 2.278852015733718872e-01 -7.951085269451141357e-02 -1.509846560657024384e-02 2.410305738449096680e-01 -1.767917722463607788e-01 -1.021550223231315613e-02 2.896223962306976318e-01 2.815992832183837891e-01 -1.607245951890945435e-01 -2.272695153951644897e-01 5.576808005571365356e-02 2.436702549457550049e-01 -1.435762047767639160e-01 1.859455108642578125e-01 1.610236614942550659e-01
-2.436932735145092010e-02 1.292461901903152466e-01 -1.362090855836868286e-01 1.009320989251136780e-01 1.334017515182495117e-01 1.023818776011466980e-01 3.140532374382019043e-01 -5.872819945216178894e-02 -2.014001160860061646e-01 -1.890942454338073730e-01 -1.205247491598129272e-01 -1.741576381027698517e-02 -1.318622827529907227e-01 9.020499140024185181e-02 -3.293857574462890625e-01 3.301776573061943054e-02 -3.094548583030700684e-01 2.422649264335632324e-01 9.957639873027801514e-02 -2.676385045051574707e-01 -2.258833870291709900e-02 -3.299297988414764404e-01 1.181881316006183624e-02 6.722413003444671631e-02 1.551624089479446411e-01 2.521062083542346954e-02 -3.087759912014007568e-01 3.860048716887831688e-03 -1.414741724729537964e-01 -2.697983384132385254e-01 -8.653856068849563599e-02 -1.641964018344879150e-01
-1.651763916015625000e-02 1.131108626723289490e-01 -2.456325292587280273e-01 5.958200246095657349e-02 -1.091423928737640381e-01 1.980155855417251587e-01 -4.453534260392189026e-02 -3.193093836307525635e-01 -2.084638327360153198e-01 -1.114446595311164856e-01 1.779964417219161987e-01 9.254927933216094971e-02 -3.970936685800552368e-02 -5.388967692852020264e-02 -1.165991872549057007e-01 1.977381408214569092e-01 4.371841624379158020e-02 9.843000769615173340e-02 -3.930837213993072510e-01 5.485572665929794312e-02 2.051813751459121704e-01 -7.492101937532424927e-02 1.275706738233566284e-01 1.046027839183807373e-01 9.964544326066970825e-02 1.150804236531257629e-01 -8.166181296110153198e-02 -1.394384354352951050e-01 2.147473394870758057e-01 -7.330859452486038208e-02 5.121282339096069336e-01 8.705916255712509155e-02
1.872703433036804199e-01 -2.710917294025421143e-01 -1.899230629205703735e-01 3.805830329656600952e-02 5.989689007401466370e-02 8.291681855916976929e-02 -1.648176163434982300e-01 -3.839828446507453918e-02 -3.205176070332527161e-02 -4.269241355359554291e-03 -4.476989060640335083e-02 -2.120148688554763794e-01 -8.421146869659423828e-02 2.469403594732284546e-01 -2.508249878883361816e-01 3.853294551372528076e-01 -2.350496053695678711e-01 -5.839577317237854004e-02 -9.771022945642471313e-02 -2.545050345361232758e-02 -5.044092983007431030e-02 -3.426843583583831787e-01 5.534281954169273376e-02 3.405363559722900391e-01 -9.090179577469825745e-03 -2.950948849320411682e-02 -8.041889965534210205e-02 5.405362695455551147e-02 -2.259288355708122253e-02 1.256302148103713989e-01 2.681090831756591797e-01 -2.845667302608489990e-01
-1.822553873062133789e-01 6.694742292165756226e-02 -3.121661394834518433e-02 -1.102248430252075195e-01 2.663967311382293701e-01 -3.136055767536163330e-01 -4.701022431254386902e-02 -2.443842887878417969e-01 -1.266216300427913666e-02 -1.548307985067367554e-01 2.897675037384033203e-01 -4.434778541326522827e-02 -2.060242593288421631e-01 1.483833640813827515e-01 -2.263595312833786011e-01 -1.766381785273551941e-02 -2.312868237495422363e-01 1.768592596054077148e-01 -9.770755469799041748e-02 -1.286960989236831665e-01 5.204470828175544739e-02 -1.745679825544357300e-01 3.594640195369720459e-01 3.576212823390960693e-01 1.390533149242401123e-01 4.675446823239326477e-02 -1.002373546361923218e-01 1.206015124917030334e-01 8.625005185604095459e-02 1.599210798740386963e-01 8.686292916536331177e-02 -6.327190995216369629e-02
-1.159211620688438416e-02 1.098544597625732422e-01 -2.718115448951721191e-01 -1.246765777468681335e-01 1.439085975289344788e-02 -1.675310544669628143e-02 -2.725636959075927734e-01 -9.408365190029144287e-02 -4.963362216949462891e-02 -4.275071993470191956e-02 9.832609444856643677e-02 4.613417014479637146e-02 -4.540390074253082275e-01 -8.076048642396926880e-02 -1.680532097816467285e-02 1.306110620498657227e-01 -6.988186389207839966e-02 -2.467621862888336182e-02 1.090053934603929520e-02 2.086629159748554230e-02 3.095439076423645020e-02 -1.853475272655487061e-01 -5.040935426950454712e-02 3.492489457130432129e-01 3.846347332000732422e-01 -2.864040136337280273e-01 1.429583132266998291e-01 -5.408681929111480713e-03 1.243810206651687622e-01 -3.652072548866271973e-01 5.526228621602058411e-02 2.063111215829849243e-02
-4.900634288787841797e-02 -6.692674756050109863e-02 -2.085850983858108521e-01 -4.403716698288917542e-02 1.237288117408752441e-01 -1.738000959157943726e-01 -2.148581147193908691e-01 -2.592481374740600586e-01 -3.896914049983024597e-02 -1.987173408269882202e-01 7.869834080338478088e-03 -1.257200390100479126e-01 -5.774056538939476013e-03 2.352383732795715332e-02 -1.337930709123611450e-01 2.194083333015441895e-01 -7.636437565088272095e-02 -4.643420875072479248e-02 -1.158027648925781250e-01 2.868441939353942871e-01 -1.200572252273559570e-01 -4.769415855407714844e-01 2.123019658029079437e-02 1.336684674024581909e-01 1.825658977031707764e-01 -7.953937351703643799e-02 -4.829829931259155273e-02 3.711907565593719482e-02 -5.498215556144714355e-02 1.886180192232131958e-01 3.578632473945617676e-01 -3.022671043872833252e-01
-1.057510524988174438e-01 1.181202679872512817e-01 -3.742313385009765625e-01 -1.184825003147125244e-01 -5.267905816435813904e-02 1.053852066397666931e-01 -1.175543367862701416e-01 -5.271026119589805603e-02 -8.827781677246093750e-02 -7.749476283788681030e-02 8.625932037830352783e-02 -6.645311415195465088e-02 3.190856426954269409e-02 -1.416142433881759644e-01 -1.599353551864624023e-01 1.854719594120979309e-02 -5.679104477167129517e-03 -6.210891157388687134e-02 1.282909512519836426e-01 -1.269672904163599014e-02 1.099125966429710388e-01 -2.856169641017913818e-01 1.267051696777343750e-01 4.344534277915954590e-01 4.612368345260620117e-01 -1.889491677284240723e-01 -2.425186708569526672e-02 1.159012094140052795e-01 2.994902431964874268e-01 -2.060448378324508667e-01 -5.853546038269996643e-02 -2.526709064841270447e-02
-1.372853666543960571e-01 -3.834220021963119507e-02 -7.969437539577484131e-02 1.525356061756610870e-02 1.784553080797195435e-01 -5.873790755867958069e-02 7.968550175428390503e-02 4.782969132065773010e-03 -3.013841211795806885e-01 1.392631679773330688e-01 -8.218829520046710968e-03 -7.409134507179260254e-02 -2.400483191013336182e-01 -6.013374403119087219e-02 -1.325447708368301392e-01 1.016935333609580994e-01 -3.392185270786285400e-01 -6.243301555514335632e-02 1.041791886091232300e-01 1.009961441159248352e-01 -2.966496348381042480e-01 -5.818153172731399536e-02 -6.043821573257446289e-02 4.293331503868103027e-01 2.003933787345886230e-01 -2.783453091979026794e-03 8.238918334245681763e-02 -2.767620086669921875e-01 2.473945915699005127e-01 -2.110805809497833252e-01 2.596015334129333496e-01 1.020196899771690369e-01
-1.677106171846389771e-01 1.630239337682723999e-01 2.103353664278984070e-02 1.487495154142379761e-01 1.038097441196441650e-01 1.479209661483764648e-01 -1.319544017314910889e-01 -1.108196973800659180e-01 1.221094354987144470e-01 -3.572227656841278076e-01 -6.794849783182144165e-02 -5.900455638766288757e-02 -2.455240339040756226e-01 2.453152388334274292e-01 -9.771564602851867676e-02 2.798433005809783936e-01 -2.107222676277160645e-01 -6.737437099218368530e-02 -1.512116044759750366e-01 -6.822820752859115601e-02 3.949636593461036682e-02 -1.577681489288806915e-02 4.809148609638214111e-02 -6.506861746311187744e-02 1.103393435478210449e-01 -1.130621507763862610e-01 -2.215743362903594971e-01 6.377787888050079346e-02 2.820614874362945557e-01 1.500927805900573730e-01 4.480705261230468750e-01 -1.887982338666915894e-01
-5.100962519645690918e-02 -6.453989446163177490e-02 -3.464792072772979736e-01 5.965943634510040283e-02 -1.898920238018035889e-01 -4.448003321886062622e-02 1.244236305356025696e-01 -2.490868568420410156e-01 -6.637942790985107422e-02 -1.105645764619112015e-02 1.944794356822967529e-01 2.263105809688568115e-01 -4.402237012982368469e-02 2.792561799287796021e-02 -3.253592252731323242e-01 2.042913436889648438e-01 -7.226847857236862183e-02 2.098292410373687744e-01 -2.057035267353057861e-01 1.813873499631881714e-01 1.943515837192535400e-01 -3.199808895587921143e-01 -1.777468025684356689e-01 5.119305104017257690e-02 -5.041403323411941528e-02 -8.283211290836334229e-02 -2.305740714073181152e-01 -2.790788188576698303e-02 7.622810453176498413e-02 4.503266885876655579e-02 3.736784756183624268e-01 -2.285653911530971527e-02
-3.065210580825805664e-01 4.248010367155075073e-02 -2.345432788133621216e-01 4.395763576030731201e-02 -1.203843727707862854e-01 -6.623744219541549683e-02 2.225531786680221558e-01 -1.329685300588607788e-01 -1.490962803363800049e-01 1.650793291628360748e-02 2.211863547563552856e-01 -1.101015135645866394e-01 -1.552326232194900513e-01 -2.950172722339630127e-01 -2.756268680095672607e-01 9.304425865411758423e-02 -2.752955257892608643e-01 8.308152854442596436e-02 -2.738731801509857178e-01 -4.246815294027328491e-02 2.363000214099884033e-01 -3.969514667987823486e-01 -1.390958279371261597e-01 4.509801790118217468e-02 5.215119570493698120e-02 1.683740168809890747e-01 -1.855897903442382812e-01 5.931266769766807556e-02 5.604329705238342285e-02 7.170032709836959839e-02 6.954138725996017456e-02 7.389558106660842896e-02
-1.332096476107835770e-02 1.873566359281539917e-01 -1.478582620620727539e-01 -1.400338411331176758e-01 -1.248118877410888672e-01 -4.941226541996002197e-02 -3.020428717136383057e-01 -1.066858619451522827e-01 -1.982315257191658020e-02 -1.852409243583679199e-01 2.804121673107147217e-01 -8.305803686380386353e-02 -9.247401729226112366e-03 1.864248365163803101e-01 4.728012904524803162e-02 1.085525006055831909e-02 -2.798651456832885742e-01 3.030722141265869141e-01 -1.784887313842773438e-01 1.595112495124340057e-02 2.339902669191360474e-01 -1.113552786409854889e-02 -4.416731745004653931e-02 -1.887351833283901215e-02 2.180171161890029907e-01 1.374417692422866821e-01 3.987587988376617432e-02 -1.539078950881958008e-01 2.588480710983276367e-01 1.456417609006166458e-02 4.416116476058959961e-01 -1.782702505588531494e-01
-2.374109923839569092e-01 1.029017791152000427e-01 -2.663556933403015137e-01 -2.695664167404174805e-01 1.924921125173568726e-01 -1.465621739625930786e-01 -1.425885707139968872e-01 2.624325826764106750e-02 -1.199326198548078537e-02 -1.634391397237777710e-02 1.730183362960815430e-01 -4.214961454272270203e-02 8.958194404840469360e-02 1.819271743297576904e-01 1.060809493064880371e-01 2.057453989982604980e-01 -2.995035648345947266e-01 5.945345014333724976e-02 -1.742359250783920288e-01 1.338812112808227539e-01 4.460371285676956177e-02 -2.160494476556777954e-01 2.494461834430694580e-02 2.654260694980621338e-01 3.738633990287780762e-01 1.950500607490539551e-01 -5.818877369165420532e-02 2.297939956188201904e-01 2.265486717224121094e-01 -1.570572704076766968e-01 1.085157617926597595e-01 4.022524692118167877e-03
1.752973198890686035e-01 -4.199997708201408386e-02 8.800964802503585815e-02 -1.721020415425300598e-02 2.112067490816116333e-01 1.662900298833847046e-01 -1.193673536181449890e-01 1.556431651115417480e-01 -9.617604315280914307e-02 -4.546075463294982910e-01 -4.884367436170578003e-02 -5.324792489409446716e-02 -1.976698637008666992e-01 -2.987082302570343018e-02 -2.743402123451232910e-01 2.076962143182754517e-01 -3.861283957958221436e-01 -3.164411708712577820e-02 -1.758993417024612427e-01 -6.542748957872390747e-02 1.406755447387695312e-01 -2.755356729030609131e-01 1.863497495651245117e-01 3.196922242641448975e-01 -1.219005659222602844e-01 5.472175031900405884e-02 7.345929741859436035e-02 3.102200664579868317e-02 7.102833688259124756e-02 -4.545499756932258606e-02 1.158927604556083679e-01 -8.071203529834747314e-02
2.074755579233169556e-01 2.138759791851043701e-01 -7.001101225614547729e-02 -3.882963955402374268e-02 -1.216821968555450439e-01 2.083217352628707886e-02 1.928014010190963745e-01 5.112525075674057007e-02 -1.951550990343093872e-01 -2.171459943056106567e-01 -1.008752956986427307e-01 -1.070575565099716187e-01 -1.545782983303070068e-01 1.880124211311340332e-01 -3.109426200389862061e-01 2.704592943191528320e-01 -3.386794030666351318e-01 -7.264927774667739868e-02 -1.500755641609430313e-02 1.992268860340118408e-01 -1.403477042913436890e-01 -4.016704484820365906e-02 -2.892499789595603943e-02 -1.232920736074447632e-01 2.503198385238647461e-01 2.070325464010238647e-01 1.869112253189086914e-01 1.602710485458374023e-01 1.968560814857482910e-01 -2.646905183792114258e-01 1.888300925493240356e-01 7.720930874347686768e-02
-5.506488308310508728e-02 8.301486819982528687e-02 -2.218519300222396851e-01 -1.859527379274368286e-01 -2.891502343118190765e-03 -1.588316559791564941e-01 1.259048432111740112e-01 3.065611422061920166e-02 -3.467341959476470947e-01 -3.492600321769714355e-01 -3.455047681927680969e-02 -9.180752187967300415e-02 -1.550587359815835953e-02 1.248250082135200500e-01 -7.070508599281311035e-02 -3.103911131620407104e-02 1.070862784981727600e-01 2.605613172054290771e-01 -7.291709538549184799e-03 -2.050579786300659180e-01 9.637752175331115723e-02 -2.668083310127258301e-01 6.785539537668228149e-02 1.525018364191055298e-01 2.984842658042907715e-01 4.176979139447212219e-02 2.034147530794143677e-01 -2.880707383155822754e-01 -5.793521925806999207e-02 6.406802684068679810e-02 3.570211827754974365e-01 -1.035121083259582520e-01
2.909560799598693848e-01 1.954956352710723877e-01 -1.741494536399841309e-01 9.401987190358340740e-04 -2.319113910198211670e-02 -3.472473844885826111e-02 -1.840925067663192749e-01 -2.442832887172698975e-01 -8.233655244112014771e-03 -3.851562142372131348e-01 9.222102351486682892e-03 -1.025859788060188293e-01 -2.031750828027725220e-01 8.545579016208648682e-02 -1.182721778750419617e-01 1.635295450687408447e-01 -1.592669039964675903e-01 2.606303095817565918e-01 -3.907431364059448242e-01 -1.769012510776519775e-01 -1.955142989754676819e-02 -7.146842777729034424e-02 2.327436022460460663e-02 5.498665571212768555e-02 1.626551449298858643e-01 -5.345721170306205750e-02 2.156511992216110229e-01 -1.065416261553764343e-01 2.502800822257995605e-01 1.773880422115325928e-01 -1.776969283819198608e-01 6.306161731481552124e-02
-4.491091519594192505e-02 1.340739578008651733e-01 -3.076480329036712646e-01 2.077211067080497742e-02 3.144220262765884399e-02 -2.815048024058341980e-02 2.902270555496215820e-01 -2.414845228195190430e-01 -2.742926776409149170e-01 5.491830781102180481e-02 -5.867101624608039856e-02 2.047660201787948608e-01 5.486689135432243347e-02 -1.628405451774597168e-01 -1.754512041807174683e-01 1.744559705257415771e-01 -2.880474925041198730e-01 8.324994891881942749e-02 1.013376191258430481e-01 -3.117952346801757812e-01 2.178600728511810303e-01 -4.101098477840423584e-01 7.206260412931442261e-02 1.160365436226129532e-02 8.911110460758209229e-02 1.022319719195365906e-01 -6.947455555200576782e-02 -1.131983101367950439e-01 6.453253328800201416e-02 -2.033319175243377686e-01 5.019030347466468811e-02 -1.542827039957046509e-01
-5.473852157592773438e-02 1.038180142641067505e-01 -3.160177469253540039e-01 -9.499769657850265503e-02 -7.655243575572967529e-02 2.012193799018859863e-01 1.577097624540328979e-01 1.332780122756958008e-01 -5.926505476236343384e-02 -2.325818687677383423e-02 -1.400343477725982666e-01 -2.365662306547164917e-01 -1.975339204072952271e-01 2.107554376125335693e-01 -2.374652475118637085e-01 2.202857732772827148e-01 -2.144695520401000977e-01 4.119546413421630859e-01 -2.594475150108337402e-01 1.065307110548019409e-01 -5.570964142680168152e-02 5.672348663210868835e-02 1.289854049682617188e-01 1.510596554726362228e-02 4.233796149492263794e-02 1.812131255865097046e-01 -3.661824017763137817e-02 -8.154238015413284302e-02 1.840410828590393066e-01 -2.882076799869537354e-01 2.079935669898986816e-01 -2.791756123770028353e-04
1.903964132070541382e-01 3.060512542724609375e-01 -2.441535145044326782e-01 -4.741772636771202087e-02 1.921116709709167480e-01 -8.603785187005996704e-02 4.439701884984970093e-02 -1.788321882486343384e-01 -1.220970824360847473e-01 -4.026079773902893066e-01 -3.439424932003021240e-02 1.562400013208389282e-01 -2.210958451032638550e-01 2.066728025674819946e-01 1.323648840188980103e-01 3.354718983173370361e-01 9.758191555738449097e-02 7.890488207340240479e-02 -1.974937915802001953e-01 3.899235650897026062e-02 9.721432626247406006e-02 -2.521871030330657959e-01 -2.438106201589107513e-02 7.330813258886337280e-02 1.802771538496017456e-01 8.833450078964233398e-02 3.374716341495513916e-01 -1.426700328011065722e-04 -2.582354843616485596e-02 8.626835048198699951e-02 6.031444296240806580e-02 -6.693611294031143188e-02
-1.415379196405410767e-01 1.309030801057815552e-01 -9.812171757221221924e-02 -9.674346446990966797e-02 1.485577672719955444e-01 8.150730282068252563e-02 3.374897688627243042e-02 -3.502564132213592529e-02 -1.839403808116912842e-01 -2.388004958629608154e-01 -3.743658363819122314e-01 -1.030929833650588989e-01 -4.528822901193052530e-04 -2.343222796916961670e-01 -4.067081585526466370e-02 1.515919864177703857e-01 -1.112211868166923523e-01 1.635368913412094116e-01 -3.681299388408660889e-01 4.831393808126449585e-02 1.140265092253684998e-01 -2.333787679672241211e-01 -2.262849546968936920e-02 3.131597042083740234e-01 -1.256609559059143066e-01 1.009829193353652954e-01 -2.522786259651184082e-01 2.785336971282958984e-02 9.489698708057403564e-02 -6.924276240170001984e-03 3.518154919147491455e-01 -1.591652035713195801e-01
-2.448575049638748169e-01 1.331842839717864990e-01 -2.077661454677581787e-01 -1.470541507005691528e-01 2.170553058385848999e-01 -2.266169488430023193e-01 4.016323760151863098e-02 -9.342345595359802246e-02 -2.912363111972808838e-01 -1.487630791962146759e-02 1.635280102491378784e-01 -2.408252209424972534e-01 -1.568448245525360107e-01 -4.732119292020797729e-02 -1.520366668701171875e-01 7.867796719074249268e-02 -1.262120157480239868e-01 2.395116239786148071e-01 -1.222441438585519791e-02 2.151891589164733887e-02 2.556771785020828247e-02 -1.492369920015335083e-01 2.449091076850891113e-01 4.662072360515594482e-01 8.836366236209869385e-02 1.587967276573181152e-01 6.367640942335128784e-02 1.481203287839889526e-01 -9.883251786231994629e-02 -3.221615776419639587e-02 6.663620471954345703e-02 -2.726811766624450684e-01
-7.107159122824668884e-03 4.933798313140869141e-02 -2.356768697500228882e-01 -1.815741956233978271e-01 -1.177448108792304993e-01 -1.261902004480361938e-01 7.838482409715652466e-02 1.448653191328048706e-01 -3.539075255393981934e-01 -3.156540691852569580e-01 1.092352271080017090e-01 6.347527354955673218e-02 -1.525163501501083374e-01 6.782649457454681396e-02 -2.871934771537780762e-01 1.000668779015541077e-01 -8.169797062873840332e-02 1.584575623273849487e-01 -9.506765753030776978e-02 -3.118239156901836395e-02 1.631035059690475464e-01 -3.441256582736968994e-01 1.138810813426971436e-01 3.865384161472320557e-01 9.497021138668060303e-02 1.950566619634628296e-01 1.168156415224075317e-01 2.352774888277053833e-01 -1.031628027558326721e-01 -6.558523327112197876e-02 1.009502336382865906e-01 -2.184815518558025360e-02
1.065158192068338394e-02 5.196036025881767273e-02 -2.405077964067459106e-01 -1.056104451417922974e-01 -4.899932816624641418e-02 -5.028089135885238647e-02 3.986182808876037598e-01 -2.962400615215301514e-01 -4.125717878341674805e-01 -8.817016333341598511e-02 -3.443068265914916992e-02 2.402982413768768311e-01 -1.628097295761108398e-01 -2.082348763942718506e-01 -1.800409406423568726e-01 2.481933310627937317e-02 -1.840491145849227905e-01 1.759686022996902466e-01 -1.051458194851875305e-01 -1.062881350517272949e-01 1.116065829992294312e-01 -1.721120476722717285e-01 2.817261517047882080e-01 4.838603734970092773e-02 -6.638732552528381348e-02 1.603601127862930298e-02 -3.766580671072006226e-02 5.511393025517463684e-02 2.407796382904052734e-01 -1.387694925069808960e-01 8.897655457258224487e-02 -1.775862127542495728e-01
-1.582251191139221191e-01 1.719713211059570312e-01 -3.565887212753295898e-01 -3.016526401042938232e-01 1.457211934030056000e-02 -1.801132261753082275e-01 -6.900545209646224976e-02 1.006194874644279480e-01 -2.044097483158111572e-01 1.613081991672515869e-01 6.588478572666645050e-04 2.354472875595092773e-02 -2.948167026042938232e-01 1.195595115423202515e-01 -3.722610697150230408e-02 5.541118234395980835e-02 -2.456150799989700317e-01 1.592896431684494019e-01 4.861526936292648315e-02 -4.028012976050376892e-02 9.086894243955612183e-02 -9.341905266046524048e-02 -6.067916750907897949e-02 2.790552973747253418e-01 1.029057130217552185e-01 5.603773891925811768e-02 -5.528155714273452759e-02 2.654008269309997559e-01 3.813382685184478760e-01 -1.119119897484779358e-01 2.461325526237487793e-01 -1.081840842962265015e-01
-1.206605359911918640e-01 -8.387994766235351562e-02 -1.784830540418624878e-01 6.110385432839393616e-02 -1.390490829944610596e-01 3.779093176126480103e-02 2.269538938999176025e-01 5.109164630994200706e-04 -4.365910962224006653e-02 -4.553800821304321289e-01 -2.765157818794250488e-01 8.101344853639602661e-02 -8.345831185579299927e-02 -1.809308528900146484e-01 -1.632866561412811279e-01 1.785560399293899536e-01 -3.322644233703613281e-01 1.216447725892066956e-02 -1.980699002742767334e-01 -9.111748635768890381e-02 1.428265422582626343e-01 -1.532927155494689941e-02 -4.465441405773162842e-02 1.225989833474159241e-01 5.809274688363075256e-02 -2.384998947381973267e-01 1.553178280591964722e-01 -2.921940684318542480e-01 2.848759889602661133e-01 6.983911152929067612e-04 -7.624606951139867306e-04 -1.826000511646270752e-01
-3.904731944203376770e-02 4.671436548233032227e-02 -1.614323258399963379e-01 -5.101242661476135254e-02 1.983526162803173065e-02 7.411471009254455566e-02 9.535386413335800171e-02 -3.002200834453105927e-02 1.942254602909088135e-01 -2.483295798301696777e-01 -1.978241279721260071e-02 1.061044484376907349e-01 -2.910630404949188232e-01 2.066914886236190796e-01 -1.040130555629730225e-01 3.476155102252960205e-01 -1.026089861989021301e-01 -5.315107107162475586e-02 6.527443230152130127e-02 1.017568558454513550e-01 2.575466595590114594e-02 -2.465364485979080200e-01 9.177072346210479736e-02 2.413126528263092041e-01 1.293098628520965576e-01 5.376915633678436279e-02 5.063518509268760681e-02 -2.752541005611419678e-01 2.194310277700424194e-01 -1.334081739187240601e-01 -9.842027910053730011e-03 -5.114330649375915527e-01
3.802796080708503723e-02 3.145374357700347900e-01 5.478437244892120361e-02 1.543732583522796631e-01 1.595822870731353760e-01 9.009234607219696045e-02 -6.853307783603668213e-02 -1.668618805706501007e-02 -1.100775748491287231e-01 -1.018437817692756653e-01 2.432465702295303345e-01 1.016651764512062073e-01 -4.980649054050445557e-02 -6.336265802383422852e-02 -2.296523377299308777e-02 1.162913292646408081e-01 -1.361113637685775757e-01 1.834067329764366150e-02 -2.615940272808074951e-01 -1.469487845897674561e-01 2.627761289477348328e-02 -1.612104773521423340e-01 -4.191453009843826294e-02 1.834629103541374207e-02 4.212487637996673584e-01 -1.683737896382808685e-02 -1.263947188854217529e-01 -3.389829993247985840e-01 3.729894757270812988e-01 -1.595658957958221436e-01 2.801101207733154297e-01 -1.799018830060958862e-01
-9.604807943105697632e-02 3.246167302131652832e-02 -2.202992439270019531e-01 -2.187091410160064697e-01 1.718520373106002808e-02 -7.544183731079101562e-02 1.702621281147003174e-01 1.106832474470138550e-01 -3.141037821769714355e-01 -2.867221236228942871e-01 -6.439767032861709595e-02 -1.710831671953201294e-01 1.140829548239707947e-01 1.962463259696960449e-01 -1.060229465365409851e-01 5.970400571823120117e-02 1.374783366918563843e-01 1.364716738462448120e-01 -1.442398428916931152e-01 -2.576009035110473633e-01 8.040110021829605103e-02 -2.203819900751113892e-01 1.549667567014694214e-01 1.876594722270965576e-01 3.254235684871673584e-01 7.829847931861877441e-02 1.039779484272003174e-01 -2.773433625698089600e-01 -5.871725827455520630e-02 -1.754646934568881989e-02 3.429754376411437988e-01 -7.353593409061431885e-02
1.443882733583450317e-01 1.497338414192199707e-01 -2.669381797313690186e-01 2.945009171962738037e-01 -4.958221223205327988e-03 -4.484906792640686035e-03 -2.061270736157894135e-02 5.374743789434432983e-02 -7.110000401735305786e-02 -1.029974594712257385e-01 2.839665710926055908e-01 1.868095695972442627e-01 -9.357967227697372437e-02 5.017297714948654175e-02 -2.408631443977355957e-01 6.962966173887252808e-02 -3.853300511837005615e-01 -2.197629213333129883e-01 -9.323811531066894531e-02 -1.177506241947412491e-02 4.342966526746749878e-02 -1.633131206035614014e-01 -1.201452389359474182e-01 2.197290062904357910e-01 2.358321398496627808e-01 2.169452607631683350e-01 1.948964893817901611e-01 -1.090505346655845642e-01 7.715434581041336060e-02 2.945502400398254395e-01 2.106220424175262451e-01 -5.947597697377204895e-02
-1.279898136854171753e-01 -7.087381929159164429e-02 -3.123290836811065674e-02 1.618810892105102539e-01 3.128326833248138428e-01 8.072242885828018188e-02 8.872938156127929688e-02 -1.439527571201324463e-01 -2.065364718437194824e-01 -2.033853977918624878e-01 2.728446125984191895e-01 2.250427305698394775e-01 -5.195381119847297668e-02 3.793854713439941406e-01 6.638794392347335815e-02 2.160034924745559692e-01 -8.133278042078018188e-02 1.730451732873916626e-01 -3.610083162784576416e-01 -1.720831245183944702e-01 9.364232420921325684e-02 -7.778160274028778076e-02 -1.104693338274955750e-01 1.954407691955566406e-01 1.536101102828979492e-01 -2.550077438354492188e-01 -6.873980909585952759e-02 -4.058342427015304565e-02 1.955123692750930786e-01 -4.072487354278564453e-02 6.465902179479598999e-02 -1.041625440120697021e-01
-6.066544726490974426e-02 1.459001451730728149e-01 -8.190505951642990112e-02 -8.237124234437942505e-02 2.470247000455856323e-01 1.039413511753082275e-01 -6.785263121128082275e-02 -3.886061608791351318e-01 -9.388823062181472778e-02 1.151356175541877747e-01 2.608436942100524902e-01 -2.526613138616085052e-02 -9.386818110942840576e-02 1.830388158559799194e-01 -2.286889106035232544e-01 2.522211074829101562e-01 -2.648577988147735596e-01 3.358252942562103271e-01 -1.388572454452514648e-01 3.368014097213745117e-02 1.485601514577865601e-01 -2.202966809272766113e-01 4.914675652980804443e-02 5.158329382538795471e-02 1.730742007493972778e-01 1.612142771482467651e-01 -6.626883149147033691e-02 -9.306637570261955261e-03 -1.938671171665191650e-01 -2.726535797119140625e-01 -1.205936819314956665e-01 -1.385894864797592163e-01
1.820068508386611938e-01 7.560212910175323486e-02 -1.579471677541732788e-01 3.072903156280517578e-01 -4.011181369423866272e-02 2.574540674686431885e-01 -9.324214607477188110e-02 -8.664649724960327148e-02 1.521111726760864258e-01 -2.076030150055885315e-02 4.351705685257911682e-02 4.684623330831527710e-03 -4.264945685863494873e-01 1.667717844247817993e-02 -1.479607373476028442e-01 1.713950037956237793e-01 -1.039909198880195618e-01 2.462011296302080154e-03 -2.604923546314239502e-01 -1.069537401199340820e-01 3.832772672176361084e-01 -1.611258387565612793e-01 -2.423767186701297760e-02 8.352164924144744873e-02 -1.166793853044509888e-01 -1.831669546663761139e-02 -1.209865435957908630e-01 -9.562066942453384399e-02 5.838228389620780945e-02 9.783709421753883362e-03 2.764673829078674316e-01 -3.324906527996063232e-01
1.270590126514434814e-01 -1.089817211031913757e-01 -1.683490127325057983e-01 2.607723772525787354e-01 6.104598566889762878e-02 -2.913225442171096802e-02 -1.324157565832138062e-01 -2.986291944980621338e-01 -5.557284131646156311e-02 8.929945761337876320e-04 3.303755074739456177e-02 -1.027301177382469177e-01 -1.278683245182037354e-01 8.970932662487030029e-02 -2.548589408397674561e-01 -5.076263472437858582e-02 1.741822250187397003e-02 1.689005047082901001e-01 5.188600346446037292e-02 6.829380244016647339e-02 -5.017002299427986145e-02 -3.729698061943054199e-01 1.149774938821792603e-01 4.891993105411529541e-01 2.113448381423950195e-01 -3.703753277659416199e-02 -2.553515434265136719e-01 -8.274015784263610840e-02 9.269363433122634888e-02 -2.444723099470138550e-01 6.288912892341613770e-02 -1.921869516372680664e-01
1.775256590917706490e-03 5.386894941329956055e-02 -1.563914418220520020e-01 5.462751258164644241e-03 1.677901446819305420e-01 5.343114212155342102e-02 1.896671801805496216e-01 -1.076129153370857239e-01 -7.284510135650634766e-02 -3.292636573314666748e-01 -3.910389915108680725e-02 1.174617484211921692e-01 -8.321874588727951050e-02 -8.804227411746978760e-02 -2.456686347723007202e-01 -4.515030607581138611e-02 -1.281170826405286789e-02 3.430893421173095703e-01 -1.084924489259719849e-01 7.857801020145416260e-02 3.124032318592071533e-01 1.403974592685699463e-01 -3.205694854259490967e-01 2.034975439310073853e-01 3.141746520996093750e-01 8.207666873931884766e-02 -2.675535390153527260e-03 -1.144266128540039062e-01 2.505587041378021240e-01 1.571258455514907837e-01 2.268628925085067749e-01 -1.820659786462783813e-01
1.319674849510192871e-01 -3.941005840897560120e-02 -1.928342133760452271e-01 3.336311131715774536e-02 1.374790519475936890e-01 1.347352415323257446e-01 3.009022772312164307e-01 -4.292101133614778519e-03 -1.973052024841308594e-01 -1.442787647247314453e-01 -5.209162831306457520e-02 1.291300356388092041e-02 -1.765421777963638306e-01 1.170119121670722961e-01 5.193982739001512527e-03 4.776925593614578247e-02 -3.476945459842681885e-01 2.199011854827404022e-02 -2.758209407329559326e-01 -9.521430730819702148e-02 3.095237314701080322e-01 -1.833831146359443665e-02 -1.882109045982360840e-01 -2.887871265411376953e-01 2.642357349395751953e-01 9.867644868791103363e-03 -1.249800026416778564e-01 7.000645250082015991e-02 3.107838630676269531e-01 1.260691583156585693e-01 2.828768789768218994e-01 -3.010415472090244293e-02
-2.230860554846003652e-04 2.906588912010192871e-01 -8.416260033845901489e-02 -8.281477540731430054e-02 -8.152316510677337646e-02 -1.277804374694824219e-01 -1.575486510992050171e-01 -9.480383992195129395e-02 4.072951525449752808e-02 -8.905716985464096069e-02 1.048905178904533386e-01 3.259990364313125610e-02 -9.408639371395111084e-02 6.249507144093513489e-02 -3.327228724956512451e-01 -4.672287404537200928e-02 -3.475765585899353027e-01 3.540014922618865967e-01 -2.126071602106094360e-01 -1.621984988451004028e-01 2.328751534223556519e-01 1.245965436100959778e-01 8.773762732744216919e-02 -2.541312389075756073e-02 2.356818765401840210e-01 1.614419929683208466e-02 1.163590475916862488e-01 -8.072935044765472412e-02 1.839051097631454468e-01 1.716561764478683472e-01 3.978701531887054443e-01 -6.561934202909469604e-02
6.295555830001831055e-02 7.064257562160491943e-02 -1.548947244882583618e-01 -3.634952008724212646e-02 1.564851403236389160e-01 1.193803548812866211e-01 3.081403076648712158e-01 -2.843605279922485352e-01 -1.973725706338882446e-01 -8.117347210645675659e-02 -1.336774528026580811e-01 3.191073834896087646e-01 1.186201795935630798e-01 -3.500033542513847351e-02 -3.071152865886688232e-01 3.419542685151100159e-02 -4.043028950691223145e-01 1.709609776735305786e-01 -4.593073576688766479e-02 1.185452565550804138e-01 2.335895001888275146e-01 -7.038664072751998901e-02 1.589488238096237183e-01 -1.046319678425788879e-01 2.601990997791290283e-01 1.788264513015747070e-01 -3.884597867727279663e-02 -1.119930520653724670e-01 1.855109184980392456e-01 -1.077066361904144287e-01 7.338517904281616211e-02 -7.373337447643280029e-02
1.817903667688369751e-02 -9.331899136304855347e-02 -1.527225524187088013e-01 -1.195560619235038757e-01 1.317098736763000488e-01 -2.357569336891174316e-02 -7.829907536506652832e-02 5.762019194662570953e-03 -5.224464088678359985e-02 -5.102245509624481201e-02 -1.803421415388584137e-02 -2.594504058361053467e-01 -3.595058619976043701e-01 1.551808565855026245e-01 -1.169681474566459656e-01 2.971457540988922119e-01 -1.854917705059051514e-01 -9.234312176704406738e-02 -3.985382989048957825e-02 -1.502408273518085480e-02 6.106571480631828308e-02 2.780891954898834229e-01 2.594385482370853424e-02 2.821964621543884277e-01 7.261783350259065628e-03 -6.091571226716041565e-02 -1.917938590049743652e-01 4.789792373776435852e-02 3.415314555168151855e-01 -3.895328938961029053e-02 3.314125835895538330e-01 -3.521985113620758057e-01
9.644223749637603760e-02 2.242786996066570282e-02 -2.580035030841827393e-01 -1.532316654920578003e-01 1.436199340969324112e-02 -3.953087627887725830e-01 1.216725260019302368e-01 -1.995859593152999878e-01 -1.610156446695327759e-01 1.295038610696792603e-01 2.315811440348625183e-02 -7.726157456636428833e-02 -1.860189437866210938e-01 -4.692022223025560379e-03 -1.677563935518264771e-01 3.519191443920135498e-01 -1.939428746700286865e-01 3.771334141492843628e-02 1.478756498545408249e-02 1.016146466135978699e-01 3.816045075654983521e-02 -3.644265234470367432e-01 5.694092810153961182e-02 1.034150421619415283e-01 4.379815235733985901e-02 3.834558650851249695e-02 -1.007562503218650818e-01 1.613665223121643066e-01 4.584561288356781006e-01 2.875670045614242554e-02 2.773616835474967957e-02 -6.387925148010253906e-02
-1.099990159273147583e-01 -3.865323215723037720e-02 -2.274775356054306030e-01 2.798162102699279785e-01 1.540329307317733765e-01 2.211510837078094482e-01 3.213421702384948730e-01 -2.392033813521265984e-03 -4.267646744847297668e-02 -1.031797081232070923e-01 1.143284589052200317e-01 -2.187081426382064819e-01 -8.675585687160491943e-02 -3.672719001770019531e-02 1.730534830130636692e-03 1.316428333520889282e-01 -2.385586947202682495e-01 7.502824813127517700e-02 -1.954308301210403442e-01 6.313373893499374390e-02 1.795558035373687744e-01 -1.333584189414978027e-01 9.432583302259445190e-02 -7.146102935075759888e-02 2.057516127824783325e-01 -2.180371880531311035e-01 2.815878391265869141e-01 6.353919208049774170e-02 4.284618496894836426e-01 2.623682655394077301e-02 2.174697965383529663e-01 8.585698902606964111e-02
1.977809239178895950e-03 -2.619402706623077393e-01 -1.300163567066192627e-01 1.638116091489791870e-01 1.226586252450942993e-01 -1.263473629951477051e-01 -1.136517226696014404e-01 -2.708855867385864258e-01 -1.881255358457565308e-01 -1.443264782428741455e-01 -1.487885117530822754e-01 -3.095118999481201172e-01 -3.763231039047241211e-01 1.617473363876342773e-02 -1.777215749025344849e-01 3.612523972988128662e-01 -8.410144597291946411e-02 8.856568485498428345e-02 9.841264784336090088e-02 1.903048902750015259e-01 7.861376553773880005e-02 -7.290746271610260010e-02 9.718281030654907227e-02 8.564925938844680786e-02 1.782732009887695312e-01 2.144982106983661652e-02 -8.637546747922897339e-02 -8.989776670932769775e-02 2.502007484436035156e-01 1.007836237549781799e-01 6.059632636606693268e-03 -2.873018682003021240e-01
3.367594778537750244e-01 -5.489629507064819336e-02 5.701004993170499802e-03 -1.752920150756835938e-01 2.033632844686508179e-01 3.134050965309143066e-02 1.758605986833572388e-01 3.159787505865097046e-02 -1.790112555027008057e-01 -2.215823233127593994e-01 -7.111614942550659180e-02 6.466854363679885864e-02 6.816314160823822021e-02 -1.369179226458072662e-02 -1.534182727336883545e-01 1.364083886146545410e-01 -8.254496008157730103e-02 3.313001990318298340e-01 -1.792954504489898682e-01 3.016684949398040771e-01 4.646613821387290955e-02 -3.938074409961700439e-01 -1.281930357217788696e-01 6.764140725135803223e-02 3.684741854667663574e-01 -9.183517098426818848e-02 1.210705265402793884e-01 4.809631034731864929e-02 1.967327855527400970e-02 5.204385146498680115e-02 2.427120059728622437e-01 -5.886565893888473511e-03
-1.560700386762619019e-01 9.182716906070709229e-02 -1.896186769008636475e-01 4.256948828697204590e-02 8.343464136123657227e-02 3.346303105354309082e-01 8.806405961513519287e-02 3.656246140599250793e-02 4.595686122775077820e-02 -2.780736982822418213e-01 -7.369983196258544922e-02 -1.343553513288497925e-01 9.324741363525390625e-02 -1.109396517276763916e-01 6.383207160979509354e-03 2.955655157566070557e-01 -4.118501842021942139e-01 9.422107040882110596e-02 -7.300234586000442505e-02 4.688197746872901917e-03 4.659377411007881165e-02 -4.067268669605255127e-01 -2.848916500806808472e-02 2.751637101173400879e-01 1.393276900053024292e-01 7.799758762121200562e-02 -1.498076692223548889e-02 -1.714076697826385498e-01 -1.305017918348312378e-01 -1.898107081651687622e-01 -3.556789830327033997e-02 -2.295445203781127930e-01
-1.428887695074081421e-01 4.590996727347373962e-02 -3.119062185287475586e-01 2.028999924659729004e-01 2.138749808073043823e-01 2.700495347380638123e-02 -6.836386770009994507e-02 1.234652996063232422e-01 3.555418923497200012e-03 -3.083555698394775391e-01 5.881624296307563782e-02 -1.072337925434112549e-01 2.732334844768047333e-02 3.880836367607116699e-01 -1.059219390153884888e-01 1.417681924067437649e-03 -3.298919647932052612e-02 4.130900502204895020e-01 -1.962019503116607666e-01 -1.755036264657974243e-01 9.675629436969757080e-02 -1.413783431053161621e-01 9.067650884389877319e-02 1.812693327665328979e-01 5.826888605952262878e-02 3.062872402369976044e-02 3.967685624957084656e-02 1.652512401342391968e-01 2.513587772846221924e-01 -1.481443047523498535e-01 2.535999119281768799e-01 7.671704143285751343e-02
-4.409105516970157623e-03 1.115097180008888245e-01 -4.362226650118827820e-02 9.212013334035873413e-02 1.139470860362052917e-01 -1.199025064706802368e-01 8.545242995023727417e-02 2.064699828624725342e-01 1.259383559226989746e-01 -2.943817973136901855e-01 -2.292432934045791626e-01 8.897489309310913086e-02 -6.600843369960784912e-02 7.474540174007415771e-02 -6.475389469414949417e-03 2.048691958189010620e-01 8.074457943439483643e-02 2.947156429290771484e-01 -3.480625748634338379e-01 -2.033521980047225952e-01 1.940365284681320190e-01 -1.830641925334930420e-01 2.358395308256149292e-01 1.597063541412353516e-01 3.725647926330566406e-01 4.988050088286399841e-02 -9.562749415636062622e-02 1.941596120595932007e-01 2.337937802076339722e-01 -8.148087561130523682e-02 1.246846392750740051e-01 1.084950044751167297e-01
2.278978526592254639e-01 -2.514379099011421204e-02 5.499575287103652954e-02 -2.172935158014297485e-01 1.494068056344985962e-01 8.923860639333724976e-02 5.555537343025207520e-02 -6.501749157905578613e-02 -7.473786920309066772e-02 -2.780205011367797852e-01 -1.714184284210205078e-01 1.773054301738739014e-01 -8.296780288219451904e-02 4.693908616900444031e-02 -1.200473159551620483e-01 3.544639647006988525e-01 8.960795402526855469e-02 2.455825060606002808e-01 -1.296194195747375488e-01 2.373433262109756470e-01 5.411641206592321396e-03 -4.230480790138244629e-01 4.485372826457023621e-02 1.173134669661521912e-01 1.964057087898254395e-01 -1.257711499929428101e-01 2.073632478713989258e-01 -1.165377572178840637e-01 1.356427371501922607e-01 1.613012887537479401e-02 2.750876843929290771e-01 -1.587171852588653564e-01
3.161551952362060547e-01 -8.753607422113418579e-02 -2.587727308273315430e-01 -8.976171910762786865e-02 1.194518581032752991e-01 -2.181489020586013794e-02 1.710289567708969116e-01 -2.292227745056152344e-01 -2.152759879827499390e-01 8.469823002815246582e-02 7.055817404761910439e-04 2.818933427333831787e-01 -4.413147270679473877e-02 3.258218467235565186e-01 -8.628010004758834839e-02 2.277220040559768677e-01 -2.444250583648681641e-01 3.439640998840332031e-02 -3.429041504859924316e-01 6.743486225605010986e-02 1.766969859600067139e-01 -9.620778262615203857e-02 -1.392273306846618652e-01 -3.741369396448135376e-02 1.912828832864761353e-01 -1.157657653093338013e-01 -9.324409067630767822e-02 1.804656535387039185e-01 1.403637379407882690e-01 -8.692984282970428467e-02 6.621296703815460205e-02 -2.306902706623077393e-01
-2.210543006658554077e-01 -2.552637085318565369e-02 -4.942585527896881104e-01 1.588783711194992065e-01 3.732130303978919983e-02 -2.285512536764144897e-02 -1.043037399649620056e-01 -7.508675102144479752e-03 -1.618011109530925751e-02 -1.103423386812210083e-01 3.291529417037963867e-01 2.339099496603012085e-01 -7.297249883413314819e-02 1.394812315702438354e-01 -3.634893894195556641e-01 8.496763184666633606e-03 -2.208065055310726166e-02 2.278417348861694336e-02 -1.220682933926582336e-01 -9.716179221868515015e-02 8.251675963401794434e-02 -1.685644090175628662e-01 -2.354320585727691650e-01 4.913488775491714478e-02 3.286647498607635498e-01 -3.650035941973328590e-03 8.159173280000686646e-02 -1.310551762580871582e-01 8.388616144657135010e-02 2.653694748878479004e-01 -3.298840299248695374e-02 -8.248335123062133789e-02
2.587996609508991241e-02 5.333332344889640808e-02 -2.064277529716491699e-01 2.528360784053802490e-01 1.550555527210235596e-01 2.513969838619232178e-01 -2.680026553571224213e-02 -1.846059411764144897e-01 1.857060566544532776e-02 -1.142368838191032410e-01 5.357076600193977356e-02 -3.782761096954345703e-02 -1.599056273698806763e-01 -1.968293339014053345e-01 -3.122783899307250977e-01 -2.731159143149852753e-02 -3.741370737552642822e-01 -8.867187798023223877e-02 -1.704762279987335205e-01 1.257016211748123169e-01 2.089814692735671997e-01 2.715580351650714874e-02 -2.298073768615722656e-01 6.617774069309234619e-02 3.766140043735504150e-01 1.213990002870559692e-01 -1.885177791118621826e-01 -1.996380835771560669e-01 1.345007270574569702e-01 -1.890315860509872437e-02 1.947776526212692261e-01 -7.052571326494216919e-02
2.158159576356410980e-02 1.335719972848892212e-02 -4.116544127464294434e-01 6.128890439867973328e-02 1.820734292268753052e-01 4.144811034202575684e-01 1.390679329633712769e-01 2.289914339780807495e-01 -2.091312706470489502e-01 -8.263691514730453491e-02 3.191582486033439636e-02 -1.033139526844024658e-01 -2.627201378345489502e-01 1.984896836802363396e-03 -1.064538583159446716e-01 1.085766702890396118e-01 -1.589559018611907959e-01 3.326840996742248535e-01 -2.674769461154937744e-01 -1.179962307214736938e-01 -6.464391201734542847e-02 -1.658201664686203003e-01 -1.575166434049606323e-01 -2.051556669175624847e-02 1.055676769465208054e-02 -1.632356792688369751e-01 1.269295066595077515e-01 -3.193208575248718262e-02 2.072871625423431396e-01 -1.196167021989822388e-01 -8.472159504890441895e-02 -9.138514846563339233e-02
3.245573863387107849e-02 -1.215543523430824280e-01 -9.727449715137481689e-02 -1.206619963049888611e-01 1.193331852555274963e-01 -2.389129996299743652e-01 1.076344996690750122e-01 5.116463080048561096e-02 -6.153567135334014893e-02 -1.467180717736482620e-02 1.561787873506546021e-01 -6.980121135711669922e-02 -3.802294135093688965e-01 -1.754906773567199707e-01 -1.333583444356918335e-01 1.189008280634880066e-01 -2.326224148273468018e-01 -2.861034125089645386e-03 6.476688385009765625e-02 1.226603388786315918e-01 -7.549723982810974121e-02 -1.579657346010208130e-01 -4.000615701079368591e-02 3.347976505756378174e-01 8.872736990451812744e-02 3.825817257165908813e-02 4.929029941558837891e-02 -3.827890753746032715e-01 1.603467464447021484e-01 -2.793633341789245605e-01 3.107491433620452881e-01 -2.403115928173065186e-01
5.587722733616828918e-02 3.669214844703674316e-01 -2.112041562795639038e-01 1.299929469823837280e-01 -9.180236607789993286e-02 -2.556142807006835938e-01 -3.266064077615737915e-02 -5.351226776838302612e-02 -2.939169108867645264e-01 -4.710114002227783203e-02 6.788533180952072144e-02 6.708727777004241943e-02 -3.572697192430496216e-02 1.167435050010681152e-01 -4.603627026081085205e-01 -1.007382273674011230e-01 -9.301309287548065186e-02 1.963511258363723755e-01 -7.588449865579605103e-02 -9.087143093347549438e-02 2.433198243379592896e-01 -2.216989398002624512e-01 2.820564201101660728e-03 -1.211408618837594986e-02 1.193054690957069397e-01 7.177438586950302124e-02 2.087321691215038300e-02 1.488967090845108032e-01 2.635184228420257568e-01 -1.122678071260452271e-01 2.990677356719970703e-01 -7.164152711629867554e-02
-2.473621256649494171e-02 1.990508139133453369e-01 -3.687564432621002197e-01 -1.095006391406059265e-01 6.822739727795124054e-03 1.954474449157714844e-01 -1.953325271606445312e-01 3.313469141721725464e-02 -8.673975616693496704e-02 -1.856820285320281982e-01 3.284490481019020081e-02 -8.602832257747650146e-02 -6.006399542093276978e-02 -8.605016022920608521e-02 -2.612181603908538818e-01 6.425826996564865112e-02 -1.837850362062454224e-01 -3.805291652679443359e-02 4.661607369780540466e-02 -1.275213509798049927e-01 1.409699171781539917e-01 -1.838761270046234131e-01 -6.898439023643732071e-03 2.328849434852600098e-01 2.879161834716796875e-01 1.102193892002105713e-01 -4.545791074633598328e-02 3.524690270423889160e-01 3.421992957592010498e-01 1.826356500387191772e-01 -1.183747425675392151e-01 -2.302156835794448853e-01
-5.831294693052768707e-03 1.535688191652297974e-01 -3.290992975234985352e-02 8.359089493751525879e-02 -1.024970635771751404e-01 1.081893127411603928e-02 1.407599002122879028e-01 1.129974611103534698e-02 -4.785406589508056641e-02 -2.033967077732086182e-01 3.994216676801443100e-03 1.306499987840652466e-01 8.606324344873428345e-02 1.012872830033302307e-01 -1.984883658587932587e-02 1.950000822544097900e-01 -3.902829885482788086e-01 -3.143172711133956909e-02 -1.436273604631423950e-01 8.592624962329864502e-02 2.308847755193710327e-01 -8.643234521150588989e-02 -1.128605455160140991e-01 -6.762037426233291626e-02 3.377942740917205811e-01 1.451451480388641357e-01 4.162870720028877258e-02 -1.998641043901443481e-01 2.391594946384429932e-01 9.885763749480247498e-03 5.600003004074096680e-01 1.173145025968551636e-01
-3.575535118579864502e-02 -3.162880241870880127e-02 2.902354486286640167e-02 1.383960098028182983e-01 7.576031237840652466e-02 -1.358625441789627075e-01 -7.146701216697692871e-02 1.883773356676101685e-01 2.006281465291976929e-01 -2.659685015678405762e-01 2.866741418838500977e-01 -4.440626502037048340e-02 -1.687906682491302490e-01 1.334698647260665894e-01 -2.974749207496643066e-01 3.006894886493682861e-01 -3.046175539493560791e-01 2.494217157363891602e-01 -2.250432223081588745e-01 -9.916545823216438293e-03 1.109885945916175842e-01 -1.764109134674072266e-01 -7.114032655954360962e-02 -6.895921193063259125e-03 2.459182590246200562e-01 -2.339466512203216553e-01 1.813439577817916870e-01 1.548475623130798340e-01 1.054658666253089905e-01 -6.496216356754302979e-02 4.244490340352058411e-02 2.215180695056915283e-01
-4.173466563224792480e-02 2.636486664414405823e-02 1.281053870916366577e-01 6.093956530094146729e-02 -1.626734272576868534e-03 7.109329104423522949e-02 1.678725928068161011e-01 -1.290016919374465942e-01 -1.022301763296127319e-01 -4.021852612495422363e-01 -2.350748479366302490e-01 1.629440039396286011e-01 -1.729458719491958618e-01 2.743316069245338440e-02 6.255340995267033577e-04 8.195147663354873657e-02 -2.639318108558654785e-01 -2.760042063891887665e-02 -2.902976870536804199e-01 -1.366461366415023804e-01 3.609048128128051758e-01 -5.507284775376319885e-02 -5.243828520178794861e-02 1.345201283693313599e-01 6.679119914770126343e-02 -2.608364820480346680e-01 3.159109950065612793e-01 -1.991363316774368286e-01 2.756783366203308105e-01 -3.329451382160186768e-02 1.369326114654541016e-01 -2.928981743752956390e-02
-1.421286165714263916e-01 -3.149681491777300835e-03 -2.200749218463897705e-01 6.165359541773796082e-02 -2.154429554939270020e-01 -2.774447202682495117e-03 -2.464279234409332275e-01 -7.250375300645828247e-02 4.957235604524612427e-02 -2.480011582374572754e-01 -7.806856185197830200e-02 1.343468129634857178e-01 -3.612477183341979980e-01 2.179970294237136841e-01 -3.036270439624786377e-01 1.018178462982177734e-01 -3.185914456844329834e-01 7.820732146501541138e-02 -6.188950315117835999e-02 1.121978536248207092e-01 2.070361934602260590e-02 -1.733009815216064453e-01 4.223636910319328308e-02 3.148405253887176514e-01 -3.379889205098152161e-02 -8.777617663145065308e-02 -5.362702533602714539e-02 2.146633565425872803e-01 2.047397643327713013e-01 -2.336293086409568787e-02 -1.811560541391372681e-01 -2.407758980989456177e-01
-6.650480628013610840e-02 2.533663511276245117e-01 -1.052038520574569702e-01 2.053880393505096436e-01 4.828817397356033325e-02 -1.939414418302476406e-03 -1.574434489011764526e-01 9.054742008447647095e-02 -1.664656847715377808e-01 -1.815878227353096008e-02 1.418998092412948608e-01 1.336180716753005981e-01 -1.141936555504798889e-01 6.569616496562957764e-02 -6.596375256776809692e-02 2.095196843147277832e-01 -1.789364963769912720e-01 1.911023259162902832e-01 -3.182556107640266418e-02 -1.736025214195251465e-01 3.105061948299407959e-01 7.289463281631469727e-02 -1.410268247127532959e-01 8.263000054284930229e-04 3.950778245925903320e-01 1.231483444571495056e-01 4.643472284078598022e-02 -1.990232914686203003e-01 2.026238292455673218e-01 1.269289702177047729e-01 4.561115503311157227e-01 -1.078998595476150513e-01
-1.593762040138244629e-01 2.915466725826263428e-01 -4.499423503875732422e-02 -7.870110869407653809e-02 1.210720390081405640e-01 1.445010900497436523e-01 3.026012778282165527e-01 -3.332553803920745850e-01 -4.944970831274986267e-03 -1.947949267923831940e-02 -6.160605698823928833e-02 -5.631427094340324402e-02 -1.249266043305397034e-01 -1.981056779623031616e-01 -1.991515606641769409e-01 1.801729500293731689e-01 -3.586409986019134521e-01 1.194161549210548401e-01 -5.451265722513198853e-02 1.640578657388687134e-01 2.963940799236297607e-01 -7.507830858230590820e-02 3.146753087639808655e-02 2.416125237941741943e-01 3.604274243116378784e-02 -1.512458175420761108e-01 7.898798584938049316e-02 -5.976444482803344727e-02 -7.742694765329360962e-02 -2.504570782184600830e-02 9.086012840270996094e-02 -3.665825724601745605e-01
-9.687844663858413696e-02 -3.300805762410163879e-02 -2.827944457530975342e-01 -2.427062392234802246e-01 1.993964910507202148e-01 9.157726168632507324e-02 1.024532988667488098e-01 1.378884315490722656e-01 -1.052255555987358093e-01 -2.068477720022201538e-01 4.338278770446777344e-01 5.133157968521118164e-02 1.728693768382072449e-02 1.269938796758651733e-01 2.530212141573429108e-02 2.116364538669586182e-01 -1.945151239633560181e-01 -1.404308062046766281e-02 -1.837237477302551270e-01 1.130991354584693909e-01 1.949624717235565186e-01 -5.122366361320018768e-03 9.446682035923004150e-02 3.140840828418731689e-01 3.700119554996490479e-01 5.752215906977653503e-02 -2.273460924625396729e-01 9.800224751234054565e-02 1.004733815789222717e-01 -1.501865833997726440e-01 4.383652284741401672e-02 1.284497603774070740e-02
-3.086657449603080750e-02 1.681440770626068115e-01 -2.781066000461578369e-01 -1.230100840330123901e-01 -2.696935534477233887e-01 1.467005759477615356e-01 1.160255447030067444e-02 -4.446177184581756592e-02 -1.933250129222869873e-01 -4.270316958427429199e-01 -1.205458566546440125e-01 -1.576368212699890137e-01 -5.931397527456283569e-02 2.369080483913421631e-01 -1.470890790224075317e-01 2.961131930351257324e-01 -1.992106288671493530e-01 2.251129299402236938e-01 -1.017922833561897278e-01 4.592906311154365540e-02 7.302042096853256226e-02 -3.045703768730163574e-01 -6.060802564024925232e-02 1.010326668620109558e-01 2.217101007699966431e-01 8.135203272104263306e-02 3.958646580576896667e-02 -5.100836232304573059e-02 -2.004941552877426147e-02 -2.207362204790115356e-01 -1.688868105411529541e-01 3.821139410138130188e-02
-4.351673275232315063e-02 5.845031142234802246e-02 -3.278695046901702881e-01 1.403092592954635620e-01 2.564803957939147949e-01 3.262865170836448669e-02 1.113111749291419983e-01 -8.833618462085723877e-02 -9.662546217441558838e-02 -2.570164501667022705e-01 2.319445274770259857e-02 2.267552725970745087e-02 -1.650997698307037354e-01 -3.148442506790161133e-02 -3.713329136371612549e-01 -2.452090084552764893e-01 -3.085967600345611572e-01 -3.466497734189033508e-02 -9.922417998313903809e-02 1.075377538800239563e-01 4.326444864273071289e-02 -1.640786975622177124e-01 -1.321302950382232666e-01 -2.098929136991500854e-01 3.330128192901611328e-01 1.300277411937713623e-01 -2.082856595516204834e-01 -2.130698412656784058e-01 1.965332031250000000e-01 -7.237479835748672485e-02 9.018274396657943726e-02 -3.193967789411544800e-02
-1.673419177532196045e-01 7.105144672095775604e-03 -3.477189540863037109e-01 -1.106742992997169495e-01 2.648214697837829590e-01 -1.919874846935272217e-01 -2.825695276260375977e-02 1.858124583959579468e-01 -2.164534628391265869e-01 -1.943681985139846802e-01 1.971299648284912109e-01 -1.976151466369628906e-01 -4.641178250312805176e-02 -8.901446312665939331e-02 -3.633092343807220459e-01 -2.771622501313686371e-02 -3.484185039997100830e-01 -4.096525907516479492e-02 -2.690154314041137695e-01 -7.388520240783691406e-02 2.023529075086116791e-02 -2.371185719966888428e-01 9.747042320668697357e-03 2.111355811357498169e-01 6.237058714032173157e-02 1.748134344816207886e-01 1.401623487472534180e-01 -3.554639220237731934e-02 -4.751221835613250732e-02 1.507610082626342773e-01 7.380054891109466553e-02 -5.559417605400085449e-02
-9.305686503648757935e-02 -1.088863611221313477e-01 1.141358613967895508e-01 -1.091446131467819214e-01 2.354671806097030640e-02 3.349898159503936768e-01 -8.609007298946380615e-02 6.888829171657562256e-02 -1.268324255943298340e-01 -2.269817739725112915e-01 7.684210687875747681e-02 5.404727160930633545e-02 -2.586406171321868896e-01 -2.513257414102554321e-02 -1.587219089269638062e-01 2.508982121944427490e-01 -4.071081280708312988e-01 1.750377416610717773e-01 -1.255510896444320679e-01 1.522994935512542725e-01 3.800494670867919922e-01 -4.774941597133874893e-03 -8.242022991180419922e-02 -8.080537617206573486e-02 1.796828210353851318e-01 -1.356965452432632446e-01 1.141518130898475647e-01 1.858798563480377197e-01 3.051301240921020508e-01 1.443307660520076752e-02 1.127484291791915894e-01 9.473769925534725189e-03
9.918163716793060303e-02 3.137957304716110229e-02 1.468689441680908203e-01 4.057481139898300171e-02 3.617502152919769287e-01 6.732866168022155762e-03 2.616024017333984375e-01 -1.161216869950294495e-01 -1.720688194036483765e-01 -1.419852972030639648e-01 -2.815973162651062012e-01 -5.251096934080123901e-02 -1.037529855966567993e-01 2.712420374155044556e-02 -3.142925500869750977e-01 5.714098364114761353e-02 -2.102306783199310303e-01 2.851934432983398438e-01 -1.038670018315315247e-01 3.563054502010345459e-01 1.427815854549407959e-01 -9.800913929939270020e-02 -1.326428502798080444e-01 1.319508850574493408e-01 1.292777061462402344e-01 4.299754276871681213e-02 3.911313787102699280e-02 7.224202901124954224e-02 7.493611425161361694e-02 3.988383710384368896e-02 3.773494958877563477e-01 -6.771223992109298706e-02
-3.628019243478775024e-02 -1.483696699142456055e-01 -1.429143399000167847e-01 -2.306219041347503662e-01 -8.668925613164901733e-02 -8.391986601054668427e-03 1.655980199575424194e-01 -2.419280260801315308e-02 -3.318008035421371460e-02 2.631746530532836914e-01 3.771944344043731689e-02 -1.890275776386260986e-01 -2.292176634073257446e-01 -6.575459986925125122e-02 6.255046278238296509e-02 1.211907565593719482e-01 -1.699086874723434448e-01 1.821666508913040161e-01 -7.204461842775344849e-02 -1.551365554332733154e-01 2.208319455385208130e-01 -8.310765027999877930e-02 8.980350196361541748e-02 3.927611112594604492e-01 4.647332131862640381e-01 -2.054047137498855591e-01 -5.894515290856361389e-02 -7.475828751921653748e-03 1.632183343172073364e-01 -1.161598861217498779e-01 2.706763148307800293e-01 -8.781864307820796967e-03
1.440383493900299072e-01 1.297506839036941528e-01 -1.958708763122558594e-01 2.467667013406753540e-01 -1.061626002192497253e-01 -9.969604760408401489e-02 9.364516288042068481e-02 -2.341096550226211548e-01 1.971342787146568298e-02 -8.370567113161087036e-02 2.726472318172454834e-01 3.983710706233978271e-02 -2.043097168207168579e-01 -8.562633767724037170e-03 -2.035286128520965576e-01 -1.602994464337825775e-02 -9.193398058414459229e-03 3.642691373825073242e-01 -2.475458234548568726e-01 6.124065443873405457e-02 3.429081737995147705e-01 -2.051139920949935913e-01 1.836331188678741455e-01 1.034848615527153015e-01 1.551052778959274292e-01 -1.956904828548431396e-01 -2.088666558265686035e-01 -1.548028439283370972e-01 -1.425505876541137695e-01 -1.508824825286865234e-01 -5.976528674364089966e-02 -1.818322986364364624e-01
-1.773474854417145252e-03 3.190796077251434326e-01 -7.367939222604036331e-03 2.286172658205032349e-01 -9.997838735580444336e-02 -5.437620729207992554e-02 9.880641102790832520e-02 -1.102251261472702026e-01 -8.152251690626144409e-02 -6.912142783403396606e-02 9.905586391687393188e-02 1.461748480796813965e-01 -1.129475310444831848e-01 2.339388579130172729e-01 -2.630614303052425385e-02 6.704848259687423706e-02 -2.668318748474121094e-01 1.051759347319602966e-01 1.493060588836669922e-02 -8.031112141907215118e-03 5.582207348197698593e-03 -1.952594965696334839e-01 1.881573498249053955e-01 9.952396154403686523e-02 1.740750074386596680e-01 2.287461236119270325e-02 -9.903986752033233643e-02 -2.970534265041351318e-01 3.463901877403259277e-01 -7.053083926439285278e-02 5.196542739868164062e-01 7.638564705848693848e-02
1.804032549262046814e-02 -1.198022067546844482e-01 -4.283064603805541992e-01 -5.477249994874000549e-02 1.551195830106735229e-01 -1.557144522666931152e-02 6.992566585540771484e-02 -8.893127739429473877e-02 3.351994976401329041e-02 2.251704633235931396e-01 -3.169808536767959595e-02 -8.398932963609695435e-02 -3.008326590061187744e-01 1.764619797468185425e-01 -8.933570981025695801e-02 1.550247669219970703e-01 -3.294136822223663330e-01 7.014302909374237061e-02 4.638713598251342773e-02 -1.189008280634880066e-01 -4.846029356122016907e-02 -9.553346782922744751e-02 1.552308499813079834e-01 1.748739629983901978e-01 4.738550186157226562e-01 -1.624585539102554321e-01 -4.118332639336585999e-02 6.480740755796432495e-02 7.319638133049011230e-02 1.818356961011886597e-01 2.290898263454437256e-01 -6.803746521472930908e-02
-3.638522922992706299e-01 1.089917030185461044e-02 1.434998661279678345e-01 5.948835983872413635e-02 1.834307014942169189e-01 1.876197457313537598e-01 -5.448741093277931213e-02 1.729093492031097412e-02 3.958152234554290771e-02 -2.295314222574234009e-01 1.521281599998474121e-01 -9.382618963718414307e-02 -1.414037197828292847e-01 7.524368911981582642e-02 -6.915336847305297852e-02 2.188116908073425293e-01 -2.637897133827209473e-01 2.795375585556030273e-01 -3.012892901897430420e-01 1.711747497320175171e-01 1.195251047611236572e-01 -3.677217960357666016e-01 -1.712431944906711578e-02 3.125862404704093933e-02 2.753435634076595306e-02 -1.157650277018547058e-01 2.223699837923049927e-01 2.547887563705444336e-01 3.608770295977592468e-02 -1.606854498386383057e-01 -1.531150657683610916e-02 -1.796402335166931152e-01
1.989369690418243408e-01 -1.088923513889312744e-01 -1.744955778121948242e-01 -5.107735469937324524e-02 2.491691522300243378e-02 3.656829940155148506e-04 -4.464879259467124939e-02 -3.363630920648574829e-02 -1.845292001962661743e-01 -5.086418613791465759e-02 1.138435825705528259e-01 -2.778194248676300049e-01 -2.768158912658691406e-02 2.129322737455368042e-01 -1.099473610520362854e-01 1.588466465473175049e-01 -2.978640198707580566e-01 3.845583274960517883e-02 -1.816852763295173645e-02 1.761092096567153931e-01 -9.570309519767761230e-02 -4.151535034179687500e-01 1.367116719484329224e-01 1.983479559421539307e-01 -3.983127698302268982e-02 -1.682779788970947266e-01 1.001138761639595032e-01 1.171117462217807770e-02 -2.503417059779167175e-02 2.013380527496337891e-01 4.125876128673553467e-01 -2.983416020870208740e-01
-2.112539112567901611e-01 1.653514616191387177e-02 5.378946661949157715e-02 -1.238653585314750671e-01 2.063455581665039062e-01 1.474347412586212158e-01 -2.947343885898590088e-01 7.359653711318969727e-02 -9.007622487843036652e-03 -2.254692018032073975e-01 1.243250668048858643e-01 3.083751909434795380e-02 -2.454014122486114502e-01 9.845452010631561279e-02 -3.276458978652954102e-01 1.034335345029830933e-01 -4.476678967475891113e-01 1.872639954090118408e-01 -1.915301084518432617e-01 4.732055589556694031e-02 1.257479637861251831e-01 -1.331041902303695679e-01 -1.485507041215896606e-01 -8.648664504289627075e-02 1.408525109291076660e-01 -1.172535046935081482e-01 1.778532564640045166e-01 1.659681499004364014e-01 1.369008868932723999e-01 2.400803565979003906e-02 -2.280546873807907104e-01 -1.529879868030548096e-01
-2.177273184061050415e-01 1.393243763595819473e-02 -2.128067985177040100e-02 2.781771421432495117e-01 -7.417798787355422974e-02 4.015886187553405762e-01 2.869070768356323242e-01 7.157745957374572754e-02 -1.227478962391614914e-02 -7.457482814788818359e-02 4.179431125521659851e-02 -2.029155343770980835e-01 -7.289105653762817383e-02 -2.302546054124832153e-02 -1.375217586755752563e-01 1.681534051895141602e-01 -2.595662474632263184e-01 1.126540303230285645e-01 -2.261104881763458252e-01 2.970782108604907990e-02 2.070491760969161987e-01 -8.450318872928619385e-02 3.432168439030647278e-02 -6.005613878369331360e-02 2.060759514570236206e-01 -1.161726415157318115e-01 2.113183885812759399e-01 8.158738166093826294e-02 3.749188184738159180e-01 4.312380403280258179e-02 2.645788788795471191e-01 -1.100723296403884888e-01
-1.009282544255256653e-01 -2.284877449274063110e-01 -9.334370493888854980e-02 -1.178579255938529968e-01 -9.121070057153701782e-02 1.417139917612075806e-01 -5.051498860120773315e-02 7.716450095176696777e-02 9.033571183681488037e-02 1.691363006830215454e-01 1.744397357106208801e-02 -1.052348986268043518e-01 -2.901027500629425049e-01 -1.515661776065826416e-01 1.171983927488327026e-01 3.269391953945159912e-01 -2.315706908702850342e-01 3.559368252754211426e-01 -2.563754320144653320e-01 1.486997604370117188e-01 -9.444320946931838989e-02 -1.986680179834365845e-01 4.643913358449935913e-02 2.521280050277709961e-01 3.457470238208770752e-01 -6.818530708551406860e-02 -7.029984146356582642e-02 5.513690039515495300e-02 1.132645085453987122e-01 -5.005247890949249268e-02 1.765078008174896240e-01 -2.031277716159820557e-01
-4.098514840006828308e-02 2.770223468542098999e-02 -2.741470634937286377e-01 9.839010238647460938e-02 -1.181123405694961548e-01 -1.564047634601593018e-01 -2.352428287267684937e-01 -1.332805454730987549e-01 -2.373906522989273071e-01 -7.862548530101776123e-02 1.271865237504243851e-02 -2.033507376909255981e-01 1.818541586399078369e-01 1.549839675426483154e-01 -2.108200937509536743e-01 -3.989617899060249329e-02 -8.041603863239288330e-02 -1.005681678652763367e-01 -2.030481100082397461e-01 2.541570663452148438e-01 6.893344968557357788e-02 -2.301690429449081421e-01 2.472194284200668335e-01 2.798412442207336426e-01 2.882420420646667480e-01 -1.295230388641357422e-01 1.863526850938796997e-01 1.167213246226310730e-01 1.489726826548576355e-02 4.853457957506179810e-02 2.432903200387954712e-01 -2.539300620555877686e-01
-9.291515499353408813e-02 -2.203010916709899902e-01 1.199803799390792847e-01 7.846935652196407318e-03 2.950935065746307373e-02 5.908046290278434753e-02 -9.180489927530288696e-02 5.632885172963142395e-02 -2.222299277782440186e-01 -1.903589814901351929e-02 1.955673545598983765e-01 -1.176505256444215775e-02 -1.990330964326858521e-01 8.236365765333175659e-02 -7.964561693370342255e-03 3.953530192375183105e-01 -1.041869148612022400e-01 1.472240835428237915e-01 3.589016199111938477e-02 1.901770979166030884e-01 2.964341938495635986e-01 -1.535311192274093628e-01 1.512443423271179199e-01 4.807069301605224609e-01 1.749135553836822510e-01 1.452785581350326538e-01 -1.199732124805450439e-01 1.718657463788986206e-02 2.567941248416900635e-01 9.354902058839797974e-02 1.623136997222900391e-01 1.367541104555130005e-01
-1.830282360315322876e-01 -1.201768815517425537e-01 -1.509230583906173706e-02 2.770562171936035156e-01 4.359678551554679871e-02 2.009296715259552002e-01 1.986821144819259644e-01 1.236388646066188812e-02 -1.509699523448944092e-01 -1.071671470999717712e-01 1.490637380629777908e-02 2.639359608292579651e-02 -2.563402652740478516e-01 -2.756122052669525146e-01 -1.370321363210678101e-01 3.632137551903724670e-02 -2.698209881782531738e-01 1.226775497198104858e-01 1.658411324024200439e-02 1.549883373081684113e-02 2.562362253665924072e-01 -1.857059746980667114e-01 6.225921586155891418e-02 -1.835646182298660278e-01 2.381525486707687378e-01 6.031246855854988098e-02 1.301885023713111877e-02 1.417633146047592163e-01 3.664890527725219727e-01 1.946558207273483276e-01 2.480147629976272583e-01 -2.361844033002853394e-01
-3.788409382104873657e-02 8.811065554618835449e-02 -4.347792565822601318e-01 -1.939741671085357666e-01 9.729103744029998779e-02 -1.358992699533700943e-02 4.851142317056655884e-02 -3.272088617086410522e-02 9.826537966728210449e-02 1.967421174049377441e-01 -2.767428010702133179e-02 -2.377452701330184937e-01 -4.024694859981536865e-01 1.405732631683349609e-01 4.705275967717170715e-02 1.905858069658279419e-01 -1.572357714176177979e-01 -1.595759391784667969e-01 -1.742779910564422607e-01 -6.936552375555038452e-02 9.924681484699249268e-02 -3.061955273151397705e-01 -5.710340663790702820e-02 1.649713069200515747e-01 4.130911827087402344e-01 -7.746212929487228394e-02 4.594140686094760895e-03 3.321806341409683228e-02 -4.128547012805938721e-02 -4.017933830618858337e-02 8.969689160585403442e-02 -1.286428123712539673e-01
-1.245684847235679626e-01 3.752774596214294434e-01 -7.704969495534896851e-02 1.251725703477859497e-01 7.236331235617399216e-03 -2.172202169895172119e-01 1.078096777200698853e-01 -9.340822696685791016e-02 -2.215661704540252686e-01 4.410283267498016357e-02 1.908516734838485718e-01 1.266921758651733398e-01 8.641584217548370361e-02 1.345304697751998901e-01 5.512521043419837952e-02 1.323491483926773071e-01 -2.661189436912536621e-01 -1.227616295218467712e-01 -8.558805286884307861e-02 -1.004865840077400208e-01 2.806595861911773682e-01 -1.845123171806335449e-01 5.110771860927343369e-03 -1.177202239632606506e-01 2.863483428955078125e-01 -1.253124773502349854e-01 5.236695334315299988e-02 -2.298702299594879150e-01 3.544609546661376953e-01 -2.965931035578250885e-02 2.735675573348999023e-01 -1.420302689075469971e-01
1.463179886341094971e-01 5.948200076818466187e-02 -8.764643222093582153e-02 3.303545713424682617e-01 1.637458950281143188e-01 1.272549778223037720e-01 -1.692125946283340454e-01 -2.053209580481052399e-03 2.345613986253738403e-01 -1.265089511871337891e-01 -2.589139156043529510e-03 1.896507143974304199e-01 -3.930369615554809570e-01 1.160307880491018295e-02 -2.663207650184631348e-01 2.133322656154632568e-01 -1.012097746133804321e-01 6.094587221741676331e-02 -2.417555153369903564e-01 5.269362404942512512e-02 2.304439693689346313e-01 -3.412612676620483398e-01 2.199527323246002197e-01 7.925364375114440918e-02 7.081528753042221069e-02 1.083721220493316650e-01 -1.372250821441411972e-02 4.268878325819969177e-02 -9.696819633245468140e-02 -1.924941539764404297e-01 9.978412091732025146e-02 -1.842760145664215088e-01
7.410699129104614258e-02 -2.361077368259429932e-01 -7.798730581998825073e-02 1.535358577966690063e-01 1.943006813526153564e-01 3.164128586649894714e-02 4.306141138076782227e-01 -1.258455067873001099e-01 -2.770837955176830292e-02 -7.375232130289077759e-02 7.176274061203002930e-02 -6.623093038797378540e-03 -3.041948936879634857e-02 -1.344744674861431122e-02 -2.663476765155792236e-01 2.128507047891616821e-01 -1.667379140853881836e-01 3.106678724288940430e-01 -3.403581082820892334e-01 -1.664964109659194946e-01 3.176141157746315002e-02 -8.562620729207992554e-02 1.161112263798713684e-01 -1.001203507184982300e-01 1.874447464942932129e-01 -6.907750666141510010e-02 3.263506591320037842e-01 7.002597302198410034e-02 2.349142879247665405e-01 1.858201436698436737e-02 3.858100622892379761e-02 -1.796423047780990601e-01
-7.980738580226898193e-02 1.970581710338592529e-01 -2.833591103553771973e-01 1.597435474395751953e-01 1.784850209951400757e-01 -7.037944346666336060e-02 -1.202805861830711365e-01 -7.066554576158523560e-02 -2.234946489334106445e-01 -2.192378416657447815e-02 -4.002702236175537109e-02 -9.376626461744308472e-02 -6.680363323539495468e-03 -1.411761194467544556e-01 -1.720724105834960938e-01 1.022046953439712524e-01 -1.885781884193420410e-01 1.448850631713867188e-01 -1.040853038430213928e-01 7.914897054433822632e-02 3.284063041210174561e-01 4.494264349341392517e-02 -2.065168619155883789e-01 5.455962195992469788e-02 4.027259349822998047e-01 2.275095880031585693e-01 1.598190367221832275e-01 -1.580603420734405518e-01 -1.204289146699011326e-03 1.985834389925003052e-01 1.862133145332336426e-01 -3.226886391639709473e-01
-1.881522238254547119e-01 1.508843898773193359e-01 -2.389237880706787109e-01 1.824561208486557007e-01 1.484746634960174561e-01 -6.471897661685943604e-02 1.144813597202301025e-01 -2.358661890029907227e-01 -1.800468266010284424e-01 -1.511097848415374756e-01 -5.993499234318733215e-02 3.555727005004882812e-01 -5.319640785455703735e-02 -7.741807401180267334e-02 -3.202225863933563232e-01 1.088314130902290344e-01 -2.770841717720031738e-01 2.204833626747131348e-01 3.430532291531562805e-02 1.946381926536560059e-01 4.544776305556297302e-02 -3.578007221221923828e-01 2.101030051708221436e-01 1.335047464817762375e-02 1.752960681915283203e-01 4.141106829047203064e-02 -8.975973725318908691e-02 -1.256613731384277344e-01 -8.765667676925659180e-03 -2.230358421802520752e-01 -5.040353909134864807e-02 -2.211278490722179413e-02
3.250677138566970825e-02 -4.168100655078887939e-02 -1.680538803339004517e-01 1.770139783620834351e-01 4.101515188813209534e-02 2.305267304182052612e-01 -7.299622893333435059e-02 -2.901575565338134766e-01 -1.689769923686981201e-01 -2.145250737667083740e-01 1.404487490653991699e-01 -1.625665277242660522e-01 -1.100731268525123596e-01 -2.482948452234268188e-01 -3.306646943092346191e-01 -3.745938464999198914e-02 -3.531142175197601318e-01 -6.546992063522338867e-02 -1.448189467191696167e-01 2.354784011840820312e-01 1.712292879819869995e-01 -8.065719157457351685e-03 -4.140663519501686096e-02 -3.866762667894363403e-02 1.701676547527313232e-01 3.874957561492919922e-02 -2.037186473608016968e-01 1.486900582676753402e-04 1.271870285272598267e-01 -7.492620497941970825e-02 3.306014537811279297e-01 -2.168139517307281494e-01
-1.493310332298278809e-01 2.264679968357086182e-01 -1.415744274854660034e-01 1.540756672620773315e-01 2.311157584190368652e-01 -2.817395515739917755e-02 3.554545342922210693e-01 7.978297770023345947e-02 -2.145456969738006592e-01 -2.842252552509307861e-01 1.163350716233253479e-01 9.435727447271347046e-02 4.522477835416793823e-02 5.013488978147506714e-02 -1.409427523612976074e-01 4.475173950195312500e-01 -2.510479688644409180e-01 7.203383743762969971e-02 2.286046370863914490e-02 -1.966503113508224487e-01 1.320955902338027954e-01 -7.149844616651535034e-02 1.589921712875366211e-01 -6.651765853166580200e-02 1.665924936532974243e-01 -7.266981061547994614e-03 -1.410534083843231201e-01 1.384135484695434570e-01 -1.642604917287826538e-01 -1.831312626600265503e-01 1.415811032056808472e-01 -1.211014389991760254e-01
-2.992532216012477875e-02 1.799347400665283203e-01 -3.161410689353942871e-01 3.439125120639801025e-01 -7.125090062618255615e-02 1.240567117929458618e-01 1.303309351205825806e-01 -7.825140655040740967e-02 -1.298674345016479492e-01 3.243292495608329773e-02 1.759732514619827271e-01 1.439961642026901245e-01 1.509989262558519840e-03 1.719067059457302094e-02 -2.921606898307800293e-01 4.155809283256530762e-01 2.173345908522605896e-02 -1.014123857021331787e-02 -1.566672325134277344e-01 1.969816684722900391e-01 2.603381276130676270e-01 3.683864325284957886e-02 -5.587693303823471069e-03 9.814278036355972290e-02 1.139677986502647400e-01 8.994575589895248413e-02 -2.734392322599887848e-02 9.643482975661754608e-03 5.865727365016937256e-02 -1.504555642604827881e-01 4.315361380577087402e-01 -3.212504554539918900e-03
2.254269123077392578e-01 4.039086773991584778e-02 -2.723098695278167725e-01 -2.436512708663940430e-01 1.380682885646820068e-01 -6.638479977846145630e-02 4.437823221087455750e-02 2.968741580843925476e-02 -7.171396911144256592e-02 1.827395893633365631e-02 2.643705010414123535e-01 -9.620775282382965088e-02 -2.911233901977539062e-01 1.161622777581214905e-01 -9.998045861721038818e-02 1.372731849551200867e-02 -1.763112396001815796e-01 -4.769958904944360256e-04 -2.363910526037216187e-01 1.113546267151832581e-01 2.046362757682800293e-01 -1.548210829496383667e-01 1.221324130892753601e-01 3.165231645107269287e-01 1.536463387310504913e-02 -5.134333297610282898e-02 1.367514282464981079e-01 -2.468359470367431641e-01 2.667827606201171875e-01 -3.885162472724914551e-01 2.527084201574325562e-02 9.530746936798095703e-02
-2.879875004291534424e-01 -2.429410517215728760e-01 7.527238130569458008e-02 -1.040430590510368347e-01 -1.464419364929199219e-01 7.581365760415792465e-03 1.053148806095123291e-01 1.288211047649383545e-01 -1.085063517093658447e-01 2.571365982294082642e-02 -1.060713157057762146e-01 -3.106021881103515625e-02 9.486007504165172577e-03 2.532755732536315918e-01 -1.365296244621276855e-01 3.033702075481414795e-01 -1.305441409349441528e-01 -2.633876726031303406e-02 -4.383467137813568115e-02 5.679523199796676636e-02 1.182218119502067566e-01 -1.225594356656074524e-01 -1.742625385522842407e-01 4.168266355991363525e-01 2.892753183841705322e-01 -2.509630024433135986e-01 3.060943074524402618e-02 4.749069456011056900e-03 2.674729228019714355e-01 -1.876750141382217407e-01 1.057616248726844788e-01 -2.669025659561157227e-01
-1.411066055297851562e-01 1.834353804588317871e-01 -8.659878373146057129e-02 1.627358943223953247e-01 2.616260051727294922e-01 -1.578858941793441772e-01 -2.980268597602844238e-01 7.614536583423614502e-02 -2.681726813316345215e-01 8.230481296777725220e-02 2.695021629333496094e-01 6.194143369793891907e-02 3.854725137352943420e-02 8.290236443281173706e-02 -1.924858242273330688e-01 7.539289444684982300e-02 -3.433708548545837402e-01 1.643267869949340820e-01 -2.070049941539764404e-01 -1.247947588562965393e-01 2.015524208545684814e-01 7.274774461984634399e-02 1.005272418260574341e-01 -5.631249397993087769e-02 3.163858354091644287e-01 -5.822338629513978958e-03 1.156623736023902893e-01 -1.669093370437622070e-01 9.604477882385253906e-02 5.727036297321319580e-02 2.637877166271209717e-01 -1.795230060815811157e-01
6.367830559611320496e-03 -2.816141545772552490e-01 -1.356652826070785522e-01 1.500087678432464600e-01 -6.804491579532623291e-02 -5.896223708987236023e-02 -1.938352435827255249e-01 1.562488526105880737e-01 4.633496329188346863e-02 -1.073965281248092651e-01 7.114096730947494507e-02 -5.050957202911376953e-03 -4.544462263584136963e-01 1.064855977892875671e-01 -1.499184370040893555e-01 2.132000625133514404e-01 -2.966993153095245361e-01 1.643550693988800049e-01 1.269668340682983398e-02 9.493164718151092529e-02 -1.351244896650314331e-01 -1.584989726543426514e-01 5.004708096385002136e-02 3.428302705287933350e-01 2.043544501066207886e-01 -6.028537452220916748e-02 -1.996581554412841797e-01 -9.043751657009124756e-02 1.559313237667083740e-01 -1.080551743507385254e-01 5.342663452029228210e-02 -2.918532788753509521e-01
7.710809260606765747e-02 1.598455011844635010e-01 -1.962187886238098145e-01 -1.480181366205215454e-01 -1.135449670255184174e-02 -6.064993888139724731e-02 -2.357097566127777100e-01 -2.607230842113494873e-01 -2.233732640743255615e-01 -1.851232200860977173e-01 1.513184607028961182e-02 4.248666763305664062e-02 4.971816390752792358e-02 5.433043837547302246e-02 -2.940935082733631134e-02 1.154905464500188828e-02 -3.244172334671020508e-01 1.844529062509536743e-01 -1.931296736001968384e-01 1.132108122110366821e-01 1.773735880851745605e-01 -1.174234598875045776e-01 -8.700554817914962769e-02 3.169020637869834900e-02 1.408534795045852661e-01 -7.850437611341476440e-02 -1.843952983617782593e-01 1.960603743791580200e-01 9.587132185697555542e-02 -4.703550785779953003e-02 5.788518786430358887e-01 1.129988231696188450e-03
3.615882992744445801e-02 7.897699624300003052e-02 -1.542273312807083130e-01 3.447237983345985413e-02 5.151312798261642456e-02 -1.109015941619873047e-01 9.359906613826751709e-02 3.399569392204284668e-01 -1.447269767522811890e-01 4.964252188801765442e-02 -4.754643142223358154e-02 1.470629274845123291e-01 4.452164843678474426e-02 2.074531316757202148e-01 1.524080038070678711e-01 2.274951040744781494e-01 -2.119552791118621826e-01 5.500261485576629639e-02 -3.114389479160308838e-01 1.996304653584957123e-02 6.459148228168487549e-02 -8.740716427564620972e-02 2.768041789531707764e-01 4.019164741039276123e-01 2.385088801383972168e-01 -1.597664207220077515e-01 1.846692860126495361e-01 6.373193580657243729e-03 2.414133548736572266e-01 -2.455035001039505005e-01 1.277931630611419678e-01 -1.189350336790084839e-01
3.016714453697204590e-01 -1.328970119357109070e-02 -2.198268324136734009e-01 3.129249066114425659e-02 1.637963801622390747e-01 -2.881718613207340240e-02 3.655252233147621155e-02 2.636390924453735352e-01 -1.025140658020973206e-02 -2.207284122705459595e-01 1.279398202896118164e-01 -1.832670532166957855e-02 -1.757755130529403687e-01 1.428283005952835083e-01 -3.849935829639434814e-01 1.022147014737129211e-01 -1.341586410999298096e-01 1.447028964757919312e-01 -4.536194354295730591e-02 -1.211126670241355896e-01 8.643684908747673035e-03 -1.752820909023284912e-01 -5.295617878437042236e-02 3.491613268852233887e-01 1.622292250394821167e-01 4.540607705712318420e-02 2.119092084467411041e-02 2.265203744173049927e-01 2.108595222234725952e-01 -1.791147142648696899e-01 1.781478524208068848e-01 2.931159734725952148e-01
-1.328841298818588257e-01 -8.369291201233863831e-03 1.762635558843612671e-01 1.277221739292144775e-01 1.207954138517379761e-01 1.990867257118225098e-01 2.608816027641296387e-01 1.461895555257797241e-01 -2.087787240743637085e-01 -2.216873690485954285e-02 -1.812161803245544434e-01 -1.338800191879272461e-01 -2.752995193004608154e-01 8.901102840900421143e-02 -2.060486078262329102e-01 -6.279037147760391235e-02 -1.473657339811325073e-01 -6.637808680534362793e-02 -3.910159766674041748e-01 1.894807964563369751e-01 1.568884551525115967e-01 -1.024929210543632507e-01 2.248706519603729248e-01 -5.306744575500488281e-02 3.465085625648498535e-01 1.076545566320419312e-01 1.670724451541900635e-01 -5.168137326836585999e-02 1.861253529787063599e-01 -1.056662052869796753e-01 1.793786585330963135e-01 -1.504333615303039551e-01
-1.718905568122863770e-01 3.446753695607185364e-02 -5.508801341056823730e-01 4.607701301574707031e-02 9.879127144813537598e-02 -7.604267448186874390e-02 -1.170104146003723145e-01 -2.582309246063232422e-01 -6.077555194497108459e-02 -1.966714560985565186e-01 1.167711764574050903e-01 2.032137960195541382e-01 -1.796036213636398315e-01 -1.452282071113586426e-01 -2.761567831039428711e-01 -2.726906910538673401e-02 9.144777059555053711e-02 1.154758632183074951e-01 -1.891256570816040039e-01 2.698903530836105347e-02 2.031591981649398804e-01 -9.489908814430236816e-02 5.207165703177452087e-02 -9.674561768770217896e-02 2.638581991195678711e-01 4.484877362847328186e-02 2.128496468067169189e-01 -8.797566592693328857e-02 1.249126419425010681e-01 1.527157276868820190e-01 2.321325391530990601e-01 -4.543367400765419006e-02
2.243279851973056793e-02 -5.021370202302932739e-02 2.150115817785263062e-01 2.105713188648223877e-01 2.477838657796382904e-02 1.765085384249687195e-02 -6.845394521951675415e-02 6.805551052093505859e-02 -2.096528932452201843e-02 -1.601394116878509521e-01 -1.590856015682220459e-01 3.387459367513656616e-02 -8.940403163433074951e-02 7.968667894601821899e-02 -5.715685486793518066e-01 1.950485706329345703e-01 -6.947682797908782959e-02 6.564728170633316040e-02 5.381929129362106323e-02 -2.952501177787780762e-01 1.529189646244049072e-01 -2.608866989612579346e-01 1.463599503040313721e-01 3.265925049781799316e-01 2.223439812660217285e-01 1.111346185207366943e-01 1.073459237813949585e-01 -1.049235070240683854e-04 2.312031984329223633e-01 -8.101971447467803955e-02 -5.254824180155992508e-03 -1.115850508213043213e-01
-2.503736615180969238e-01 -1.855539530515670776e-01 -8.515552431344985962e-02 -3.069700300693511963e-01 3.661663504317402840e-03 1.248703058809041977e-02 -7.171239238232374191e-03 2.515923418104648590e-02 -1.128384843468666077e-02 2.828789949417114258e-01 8.277657628059387207e-02 -2.286670058965682983e-01 -1.316157430410385132e-01 3.677667677402496338e-02 1.004872657358646393e-02 2.896246314048767090e-01 -2.009686827659606934e-01 4.622962325811386108e-02 -1.710791438817977905e-01 -1.663578450679779053e-01 1.900686621665954590e-01 -2.536109089851379395e-01 -1.077310442924499512e-01 2.185005694627761841e-01 3.463685810565948486e-01 -1.726069599390029907e-01 -5.883578211069107056e-02 1.370564550161361694e-01 2.754786610603332520e-01 -1.279877424240112305e-01 1.568809300661087036e-01 -1.022094786167144775e-01
1.802137494087219238e-01 -1.870003789663314819e-01 2.449647989124059677e-03 1.366367340087890625e-01 1.752874255180358887e-01 -4.601889103651046753e-02 -1.275303680449724197e-02 -1.984291821718215942e-01 -4.624531045556068420e-02 -9.196885675191879272e-02 2.675221487879753113e-02 -1.669854819774627686e-01 9.227807819843292236e-02 2.203880250453948975e-01 -6.922693550586700439e-02 8.827525377273559570e-02 -2.484919130802154541e-01 6.080134585499763489e-02 -2.674396336078643799e-01 1.063592880964279175e-01 8.495734073221683502e-03 -2.303151637315750122e-01 2.229957282543182373e-01 3.743220865726470947e-01 1.488432586193084717e-01 -1.566929221153259277e-01 -1.505734324455261230e-01 -7.953701168298721313e-02 -6.965740770101547241e-02 2.017322033643722534e-01 3.503612279891967773e-01 -3.120596110820770264e-01
-4.603749513626098633e-02 6.237550824880599976e-02 -1.306698173284530640e-01 -9.233755990862846375e-03 3.354635834693908691e-01 3.344032540917396545e-02 3.627964258193969727e-01 -1.043128408491611481e-02 -3.129334747791290283e-01 -3.717662394046783447e-01 2.414063811302185059e-01 -3.703753277659416199e-02 -7.712806761264801025e-02 -5.251704901456832886e-02 -1.336223483085632324e-01 8.463225327432155609e-03 -2.621193826198577881e-01 3.432744368910789490e-02 -1.716209799051284790e-01 -2.495489865541458130e-01 1.353531628847122192e-01 -6.321865320205688477e-02 2.027250677347183228e-01 9.473222307860851288e-03 1.828390806913375854e-01 -1.598641276359558105e-01 -3.684517368674278259e-02 3.004443943500518799e-01 8.555664122104644775e-02 -7.110647857189178467e-02 9.117102622985839844e-02 1.122918054461479187e-01
1.259230524301528931e-01 2.680287361145019531e-01 -1.468637883663177490e-01 -1.990450359880924225e-02 2.067998945713043213e-01 -3.218479156494140625e-01 9.610019624233245850e-02 8.405917137861251831e-02 -2.454309761524200439e-01 -1.432122588157653809e-01 -8.911403268575668335e-02 1.509311795234680176e-01 2.213355340063571930e-02 3.162258863449096680e-01 -8.370374888181686401e-02 1.436782181262969971e-01 2.016377449035644531e-01 1.777860373258590698e-01 -2.134295254945755005e-01 -6.247381493449211121e-02 1.165784150362014771e-01 -2.696046531200408936e-01 -1.175200492143630981e-01 1.857421845197677612e-01 3.234853148460388184e-01 -1.044090464711189270e-01 2.839323282241821289e-01 5.394955351948738098e-02 5.522595252841711044e-03 6.137503311038017273e-02 1.382159590721130371e-01 -9.898037463426589966e-02
-2.566870748996734619e-01 1.405098289251327515e-02 9.725843556225299835e-03 1.540775317698717117e-02 2.949093878269195557e-01 -1.021838374435901642e-02 3.336900612339377403e-03 2.653751336038112640e-02 -9.669240564107894897e-02 -2.357830852270126343e-01 1.830640137195587158e-01 -5.400157719850540161e-02 -1.428465452045202255e-02 1.776936650276184082e-01 -2.252905517816543579e-01 3.013273775577545166e-01 -4.317751228809356689e-01 2.969858609139919281e-02 -3.042344152927398682e-01 7.717045396566390991e-02 2.580930292606353760e-01 3.682673349976539612e-02 6.549600511789321899e-04 -8.998229354619979858e-02 5.672206729650497437e-02 -2.150337845087051392e-01 1.001703217625617981e-01 2.767427861690521240e-01 1.579884737730026245e-01 -1.554321264848113060e-03 2.152422666549682617e-01 -4.272782430052757263e-02
-2.387337088584899902e-01 -5.813093110918998718e-02 -4.266646206378936768e-01 -2.761559784412384033e-01 1.249888688325881958e-01 -5.664563924074172974e-02 -1.413325369358062744e-01 -3.771370043978095055e-03 -9.247840940952301025e-02 -8.352602273225784302e-02 2.233906090259552002e-01 2.165767103433609009e-01 -4.278293624520301819e-02 1.118261143565177917e-01 2.472717314958572388e-02 3.033970594406127930e-01 -4.098280370235443115e-01 6.111745163798332214e-02 -3.947862237691879272e-02 9.167545940726995468e-04 1.246599704027175903e-01 -3.244246542453765869e-01 9.699813276529312134e-02 2.100083976984024048e-01 1.439664214849472046e-01 -8.397857658565044403e-03 -1.576772928237915039e-01 -6.487137079238891602e-02 6.560886651277542114e-02 -1.327543556690216064e-01 -1.281223259866237640e-02 6.042227894067764282e-02
-8.266993612051010132e-02 -2.364932186901569366e-02 1.179316118359565735e-01 2.019709795713424683e-01 1.435789614915847778e-01 1.708003878593444824e-01 3.141702413558959961e-01 -9.875623136758804321e-02 -2.476067692041397095e-01 -1.391073763370513916e-01 -2.248546332120895386e-01 -7.972247898578643799e-03 -1.978875398635864258e-01 5.743109807372093201e-02 -4.501339420676231384e-02 1.199273839592933655e-01 -1.558435410261154175e-01 -3.033320605754852295e-02 -5.957008600234985352e-01 1.257742941379547119e-01 7.993037253618240356e-02 1.438382640480995178e-02 1.549101918935775757e-01 1.828271597623825073e-01 1.567687243223190308e-01 1.052483022212982178e-01 2.185307443141937256e-01 6.533229351043701172e-02 1.508944183588027954e-01 -3.857407718896865845e-02 1.296919733285903931e-01 2.921794541180133820e-02
-1.484880447387695312e-01 7.831840962171554565e-02 -1.929277479648590088e-01 -2.318319864571094513e-02 5.595708638429641724e-02 4.260073229670524597e-02 5.645772442221641541e-02 -1.181229054927825928e-01 -1.430287063121795654e-01 4.724195692688226700e-03 -7.830891013145446777e-02 1.548029035329818726e-01 -2.810087054967880249e-02 -5.918557569384574890e-02 -3.035035133361816406e-01 2.322190999984741211e-02 -2.001733183860778809e-01 -9.131021797657012939e-02 -5.005515813827514648e-01 9.800381213426589966e-02 1.313370466232299805e-01 -4.060531556606292725e-01 -2.135981321334838867e-01 2.293795049190521240e-01 7.708483934402465820e-02 -1.889989525079727173e-01 -3.283392190933227539e-01 -9.808045625686645508e-02 -7.136175036430358887e-02 2.928791567683219910e-02 5.582568794488906860e-02 -8.580998331308364868e-02
-6.933730095624923706e-02 4.022953659296035767e-02 -1.124525219202041626e-01 3.994452357292175293e-01 -2.986262924969196320e-02 -6.453371047973632812e-02 -2.122745215892791748e-01 3.463713824748992920e-02 -1.441660523414611816e-01 6.324945483356714249e-03 -1.017493307590484619e-01 -1.362087130546569824e-01 -1.528820544481277466e-01 -5.199438333511352539e-02 -3.158993721008300781e-01 3.254415988922119141e-01 2.531279064714908600e-02 1.639068722724914551e-01 7.608857005834579468e-02 7.836090028285980225e-02 2.673852145671844482e-01 -1.597809642553329468e-01 -4.602784290909767151e-02 -9.729416668415069580e-02 3.253326416015625000e-01 1.196797471493482590e-03 1.804715394973754883e-01 -3.715450689196586609e-02 1.945774853229522705e-01 1.475289165973663330e-01 3.718386292457580566e-01 5.307368561625480652e-02
-1.524531096220016479e-01 -1.737192869186401367e-01 -8.116319030523300171e-02 -2.830065786838531494e-01 -1.151727512478828430e-02 2.191148400306701660e-01 1.186707466840744019e-01 -5.596821755170822144e-02 3.999008238315582275e-02 1.687762141227722168e-01 -5.767042562365531921e-02 -8.875232189893722534e-02 -2.817410528659820557e-01 1.206743195652961731e-01 8.873756974935531616e-02 3.074904680252075195e-01 -1.189716234803199768e-01 1.908062845468521118e-01 -1.587508916854858398e-01 -5.106968339532613754e-03 1.216023936867713928e-01 -7.074617594480514526e-02 -1.541869342327117920e-01 2.016796916723251343e-01 4.678412079811096191e-01 7.944786548614501953e-02 -2.430074103176593781e-02 1.984499096870422363e-01 2.475664764642715454e-01 -1.433085799217224121e-01 1.380614340305328369e-01 -1.755290180444717407e-01
-1.214591562747955322e-01 2.020928561687469482e-01 7.544291019439697266e-02 1.159503608942031860e-01 2.121937423944473267e-01 3.083956660702824593e-03 2.349653542041778564e-01 -2.124319970607757568e-01 -1.113993003964424133e-01 7.481530308723449707e-02 -3.675268590450286865e-02 2.444890439510345459e-01 -1.625863611698150635e-01 3.566259443759918213e-01 1.531204022467136383e-02 3.701440393924713135e-01 -2.182006239891052246e-01 1.319758445024490356e-01 -2.630605101585388184e-01 -7.835887372493743896e-03 3.377734124660491943e-01 1.497299782931804657e-02 -1.036721020936965942e-01 8.161991834640502930e-02 7.906118780374526978e-02 -1.788789778947830200e-02 -2.009757310152053833e-01 -1.645215004682540894e-01 1.318969130516052246e-01 -1.870514899492263794e-01 7.928293943405151367e-02 -1.057913973927497864e-01
2.368067651987075806e-01 1.092133596539497375e-01 -1.894329637289047241e-01 1.610312238335609436e-02 -6.916231941431760788e-03 -3.593612015247344971e-01 5.264258757233619690e-02 -3.580011799931526184e-02 -2.364363707602024078e-02 -2.290266752243041992e-01 -7.277539372444152832e-02 -1.607316136360168457e-01 -1.386887431144714355e-01 3.230889439582824707e-01 -2.104142010211944580e-01 1.532305628061294556e-01 -1.968323439359664917e-01 3.686877489089965820e-01 -4.474282264709472656e-02 1.403523981571197510e-01 9.030254185199737549e-02 -1.542854011058807373e-01 -1.317150890827178955e-01 1.082004755735397339e-01 1.042965576052665710e-01 -1.168637424707412720e-01 1.972579397261142731e-02 -8.291552215814590454e-02 3.437854051589965820e-01 -1.160306856036186218e-01 2.374146133661270142e-01 -9.943030029535293579e-02
1.211080029606819153e-01 1.069007515907287598e-01 -4.218718409538269043e-02 -1.812663227319717407e-01 2.383639365434646606e-01 2.502890489995479584e-02 1.362162232398986816e-01 -6.970693916082382202e-02 -4.235986247658729553e-02 -3.068990707397460938e-01 -1.166804283857345581e-01 -7.557984441518783569e-03 1.605903543531894684e-02 3.760865703225135803e-02 -1.579814106225967407e-01 -3.891615569591522217e-02 -3.970961272716522217e-02 4.084210693836212158e-01 -3.359974827617406845e-03 1.602883487939834595e-01 1.171642914414405823e-01 -2.728425860404968262e-01 -2.099032402038574219e-01 2.508262097835540771e-01 4.033863842487335205e-01 -4.274783656001091003e-02 2.108994722366333008e-01 9.582543745636940002e-03 1.431797593832015991e-01 2.251532673835754395e-01 2.239387035369873047e-01 -3.031637705862522125e-02
-1.623255014419555664e-01 -9.015604108572006226e-02 -2.283931672573089600e-01 1.343216449022293091e-01 -1.626309156417846680e-01 1.577491872012615204e-02 3.734689578413963318e-02 7.270377129316329956e-02 -1.201488897204399109e-01 -4.078655689954757690e-02 1.106781139969825745e-02 -1.477362662553787231e-01 -1.409384161233901978e-01 3.977984189987182617e-01 -3.070102930068969727e-01 3.636103495955467224e-02 -2.422375380992889404e-01 3.181625008583068848e-01 -8.677068352699279785e-02 5.816581845283508301e-02 2.433427842333912849e-03 -2.986474521458148956e-02 2.245600894093513489e-02 1.716039627790451050e-01 1.111408025026321411e-01 1.425773501396179199e-01 -2.424139827489852905e-01 -1.376840174198150635e-01 2.007925063371658325e-01 -4.103679656982421875e-01 2.741893194615840912e-02 -1.693036109209060669e-01
1.264691352844238281e-02 -1.906447559595108032e-01 -9.059650450944900513e-02 -1.524263024330139160e-01 2.623400986194610596e-01 -4.259952902793884277e-02 1.695101410150527954e-01 -1.190091148018836975e-01 -2.394524365663528442e-01 -4.403701424598693848e-01 -2.398750633001327515e-01 -2.665983736515045166e-01 2.606168016791343689e-02 5.824963748455047607e-02 -6.274043768644332886e-02 1.914508193731307983e-01 -1.144686639308929443e-01 1.165308058261871338e-01 -1.009357869625091553e-01 -5.588932335376739502e-02 3.160945177078247070e-01 -1.255744844675064087e-01 -8.835566043853759766e-02 2.347121387720108032e-02 3.245347142219543457e-01 -3.633851557970046997e-02 -1.420983374118804932e-01 5.271163582801818848e-02 7.756498642265796661e-03 1.384194046258926392e-01 2.779552936553955078e-01 6.204549223184585571e-02
6.138415634632110596e-02 -2.174985595047473907e-02 4.289880022406578064e-02 2.365681827068328857e-01 4.863318428397178650e-02 -3.403734788298606873e-02 1.474977191537618637e-02 -1.141734048724174500e-01 4.871029779314994812e-02 -3.811202645301818848e-01 -9.143193066120147705e-02 7.394472509622573853e-02 -2.018250226974487305e-01 3.929867222905158997e-02 -3.659471571445465088e-01 8.665470778942108154e-02 -3.400613665580749512e-01 1.360923498868942261e-01 -1.705020368099212646e-01 -1.110989004373550415e-01 8.822167664766311646e-02 1.631345003843307495e-01 1.375132054090499878e-01 -3.562625497579574585e-02 2.101663947105407715e-01 1.227330639958381653e-01 -2.608118951320648193e-01 1.683494299650192261e-01 4.075453430414199829e-02 1.500731855630874634e-01 3.073956072330474854e-01 -2.675738036632537842e-01
9.412777423858642578e-02 -9.400699287652969360e-02 -9.516596049070358276e-02 1.911834776401519775e-01 -1.428686231374740601e-01 -2.391697913408279419e-01 -1.415407471358776093e-02 -3.759944811463356018e-02 -3.059194795787334442e-02 -1.080253273248672485e-01 7.604850456118583679e-03 -1.702422350645065308e-01 7.024232298135757446e-02 1.176120042800903320e-01 -2.590951621532440186e-01 2.465138286352157593e-01 -1.151802092790603638e-01 -5.106015130877494812e-02 -2.893075942993164062e-01 5.331618338823318481e-02 -1.806285083293914795e-01 -4.687665700912475586e-01 4.373139888048171997e-02 8.235285431146621704e-02 2.447081357240676880e-01 -2.164545059204101562e-01 -1.764561533927917480e-01 -2.464981749653816223e-02 1.007362604141235352e-01 1.899538002908229828e-02 3.804499506950378418e-01 -1.093049496412277222e-01
2.457249611616134644e-01 1.429738253355026245e-01 4.270080849528312683e-02 -8.152028173208236694e-02 1.453979760408401489e-01 -2.549074590206146240e-02 7.205436378717422485e-02 -2.798186987638473511e-02 -3.081558942794799805e-01 -5.975974723696708679e-02 -1.460610777139663696e-01 -1.666130870580673218e-01 9.205162525177001953e-02 7.152143120765686035e-02 1.106080226600170135e-02 2.097706794738769531e-01 6.842139363288879395e-02 2.248514741659164429e-01 -1.128985658288002014e-01 2.382504194974899292e-01 3.403758704662322998e-01 -2.956694364547729492e-01 -8.089605718851089478e-02 9.168666601181030273e-02 2.935906946659088135e-01 1.322345286607742310e-01 2.544678747653961182e-01 -7.660278677940368652e-02 2.294743359088897705e-01 1.174394637346267700e-01 2.731880545616149902e-01 -1.387166529893875122e-01
1.517164558172225952e-01 5.963523313403129578e-02 -6.624411791563034058e-02 -5.897302925586700439e-02 5.016260966658592224e-02 -3.495624065399169922e-01 1.794130504131317139e-01 1.610693633556365967e-01 -1.741541624069213867e-01 -1.487188190221786499e-01 5.441007018089294434e-02 7.725742459297180176e-02 -2.724890410900115967e-01 -5.491055082529783249e-03 -3.080430328845977783e-01 1.647840738296508789e-01 -1.159414649009704590e-01 3.076930344104766846e-01 4.457694012671709061e-03 -1.196931675076484680e-01 1.714278757572174072e-01 -2.044151425361633301e-01 1.862823218107223511e-01 3.348732590675354004e-01 9.286925196647644043e-02 4.527411982417106628e-02 -3.961857780814170837e-02 -8.772643655538558960e-02 2.729350924491882324e-01 -2.091337740421295166e-01 -2.112834900617599487e-01 4.155652970075607300e-02
[truncated: 3,272,719 more chars]
